# Supplementary material for: Evolutionary Analysis of Dipeptidyl Peptidase I
Source: Int J Mol Sci. 2022 Feb 6;23(3):1852. doi: 10.3390/ijms23031852 (PMC8836896; doi:10.3390/ijms23031852)
Supplement: Supplementary file 1 [file ijms-23-01852-s001.zip]

Archive with 85 entries (75 files):
- Supplementary Figures and Tables.pdf
- Supplementary File S1 MSA.fas
- Supplementary File S2 Homology models/
- Supplementary File S2 Homology models/AlphaFold/
- Supplementary File S2 Homology models/AlphaFold/DPAP1_Plasmodium_falciparum.pdb
- Supplementary File S2 Homology models/AlphaFold/DPPI_Ixodes_ricinus.pdb
- Supplementary File S2 Homology models/AlphaFold/DPPI_Naegleria_gruberi.pdb
- Supplementary File S2 Homology models/Modeller/
- Supplementary File S2 Homology models/Modeller/Bos taurus/
- Supplementary File S2 Homology models/Modeller/Bos taurus/mod.B99990001.pdb
- Supplementary File S2 Homology models/Modeller/Bos taurus/mod.B99990002.pdb
- Supplementary File S2 Homology models/Modeller/Bos taurus/mod.B99990003.pdb
- Supplementary File S2 Homology models/Modeller/Bos taurus/mod.B99990004.pdb
- Supplementary File S2 Homology models/Modeller/Bos taurus/mod.B99990005.pdb
- Supplementary File S2 Homology models/Modeller/Bos taurus/mod.B99990006.pdb
- Supplementary File S2 Homology models/Modeller/Bos taurus/mod.B99990007.pdb
- Supplementary File S2 Homology models/Modeller/Bos taurus/mod.B99990008.pdb
- Supplementary File S2 Homology models/Modeller/Bos taurus/mod.B99990009.pdb
- Supplementary File S2 Homology models/Modeller/Bos taurus/mod.B99990010.pdb
- Supplementary File S2 Homology models/Modeller/Frankliniella occidentalis/
- Supplementary File S2 Homology models/Modeller/Frankliniella occidentalis/mod.B99990001.pdb
- Supplementary File S2 Homology models/Modeller/Frankliniella occidentalis/mod.B99990002.pdb
- Supplementary File S2 Homology models/Modeller/Frankliniella occidentalis/mod.B99990003.pdb
- Supplementary File S2 Homology models/Modeller/Frankliniella occidentalis/mod.B99990004.pdb
- Supplementary File S2 Homology models/Modeller/Frankliniella occidentalis/mod.B99990005.pdb
- Supplementary File S2 Homology models/Modeller/Frankliniella occidentalis/mod.B99990006.pdb
- Supplementary File S2 Homology models/Modeller/Frankliniella occidentalis/mod.B99990007.pdb
- Supplementary File S2 Homology models/Modeller/Frankliniella occidentalis/mod.B99990008.pdb
- Supplementary File S2 Homology models/Modeller/Frankliniella occidentalis/mod.B99990009.pdb
- Supplementary File S2 Homology models/Modeller/Frankliniella occidentalis/mod.B99990010.pdb
- Supplementary File S2 Homology models/Modeller/Homo sapiens/
- Supplementary File S2 Homology models/Modeller/Homo sapiens/mod.B99990001.pdb
- Supplementary File S2 Homology models/Modeller/Homo sapiens/mod.B99990002.pdb
- Supplementary File S2 Homology models/Modeller/Homo sapiens/mod.B99990003.pdb
- Supplementary File S2 Homology models/Modeller/Homo sapiens/mod.B99990004.pdb
- Supplementary File S2 Homology models/Modeller/Homo sapiens/mod.B99990005.pdb
- Supplementary File S2 Homology models/Modeller/Homo sapiens/mod.B99990006.pdb
- Supplementary File S2 Homology models/Modeller/Homo sapiens/mod.B99990007.pdb
- Supplementary File S2 Homology models/Modeller/Homo sapiens/mod.B99990008.pdb
- Supplementary File S2 Homology models/Modeller/Homo sapiens/mod.B99990009.pdb
- Supplementary File S2 Homology models/Modeller/Homo sapiens/mod.B99990010.pdb
- Supplementary File S2 Homology models/Modeller/Naegleria gruberi/
- Supplementary File S2 Homology models/Modeller/Naegleria gruberi/mod.B99990001.pdb
- Supplementary File S2 Homology models/Modeller/Naegleria gruberi/mod.B99990002.pdb
- Supplementary File S2 Homology models/Modeller/Naegleria gruberi/mod.B99990003.pdb
- Supplementary File S2 Homology models/Modeller/Naegleria gruberi/mod.B99990004.pdb
- Supplementary File S2 Homology models/Modeller/Naegleria gruberi/mod.B99990005.pdb
- Supplementary File S2 Homology models/Modeller/Naegleria gruberi/mod.B99990006.pdb
- Supplementary File S2 Homology models/Modeller/Naegleria gruberi/mod.B99990007.pdb
- Supplementary File S2 Homology models/Modeller/Naegleria gruberi/mod.B99990008.pdb
- Supplementary File S2 Homology models/Modeller/Naegleria gruberi/mod.B99990009.pdb
- Supplementary File S2 Homology models/Modeller/Naegleria gruberi/mod.B99990010.pdb
- Supplementary File S2 Homology models/Modeller/Strongylocentrotus purpuratus/
- Supplementary File S2 Homology models/Modeller/Strongylocentrotus purpuratus/mod.B99990001.pdb
- Supplementary File S2 Homology models/Modeller/Strongylocentrotus purpuratus/mod.B99990002.pdb
- Supplementary File S2 Homology models/Modeller/Strongylocentrotus purpuratus/mod.B99990003.pdb
- Supplementary File S2 Homology models/Modeller/Strongylocentrotus purpuratus/mod.B99990004.pdb
- Supplementary File S2 Homology models/Modeller/Strongylocentrotus purpuratus/mod.B99990005.pdb
- Supplementary File S2 Homology models/Modeller/Strongylocentrotus purpuratus/mod.B99990006.pdb
- Supplementary File S2 Homology models/Modeller/Strongylocentrotus purpuratus/mod.B99990007.pdb
- Supplementary File S2 Homology models/Modeller/Strongylocentrotus purpuratus/mod.B99990008.pdb
- Supplementary File S2 Homology models/Modeller/Strongylocentrotus purpuratus/mod.B99990009.pdb
- Supplementary File S2 Homology models/Modeller/Strongylocentrotus purpuratus/mod.B99990010.pdb
- Supplementary File S2 Homology models/Modeller/Trichoplax adhaerens/
- Supplementary File S2 Homology models/Modeller/Trichoplax adhaerens/mod.B99990001.pdb
- Supplementary File S2 Homology models/Modeller/Trichoplax adhaerens/mod.B99990002.pdb
- Supplementary File S2 Homology models/Modeller/Trichoplax adhaerens/mod.B99990003.pdb
- Supplementary File S2 Homology models/Modeller/Trichoplax adhaerens/mod.B99990004.pdb
- Supplementary File S2 Homology models/Modeller/Trichoplax adhaerens/mod.B99990005.pdb
- Supplementary File S2 Homology models/Modeller/Trichoplax adhaerens/mod.B99990006.pdb
- Supplementary File S2 Homology models/Modeller/Trichoplax adhaerens/mod.B99990007.pdb
- Supplementary File S2 Homology models/Modeller/Trichoplax adhaerens/mod.B99990008.pdb
- Supplementary File S2 Homology models/Modeller/Trichoplax adhaerens/mod.B99990009.pdb
- Supplementary File S2 Homology models/Modeller/Trichoplax adhaerens/mod.B99990010.pdb
- Supplementary File S2 Homology models/Modeller/Xenopus laevis/
- Supplementary File S2 Homology models/Modeller/Xenopus laevis/mod.B99990001.pdb
- Supplementary File S2 Homology models/Modeller/Xenopus laevis/mod.B99990002.pdb
- Supplementary File S2 Homology models/Modeller/Xenopus laevis/mod.B99990003.pdb
- Supplementary File S2 Homology models/Modeller/Xenopus laevis/mod.B99990004.pdb
- Supplementary File S2 Homology models/Modeller/Xenopus laevis/mod.B99990005.pdb
- Supplementary File S2 Homology models/Modeller/Xenopus laevis/mod.B99990006.pdb
- Supplementary File S2 Homology models/Modeller/Xenopus laevis/mod.B99990007.pdb
- Supplementary File S2 Homology models/Modeller/Xenopus laevis/mod.B99990008.pdb
- Supplementary File S2 Homology models/Modeller/Xenopus laevis/mod.B99990009.pdb
- Supplementary File S2 Homology models/Modeller/Xenopus laevis/mod.B99990010.pdb
