# Supplementary material for: Evolutionary Analysis of Dipeptidyl Peptidase I
Source: Int J Mol Sci. 2022 Feb 6;23(3):1852. doi: 10.3390/ijms23031852 (PMC8836896; doi:10.3390/ijms23031852)
Supplement: Supplementary file 1 [file ijms-23-01852-s001.zip › Supplementary File S1 MSA.fas]

>Papain
MAMIP----------------------SISKLLFVAICLF--------------------
------------------------------------------------------------
------------------------------------------------------------
------------------------------------------------------------
------------------------------------------------------------
------------------------------------------------------------
------------------------------------------------------------
----VYMGLSFGDFSIVGYSQNDLTSTERLI-----------------------------
---------------------------------------------------------QLF
ESWMLKHNKIYKNIDEKIYRF---------------EIFKDNLKYIDETNKKNNS---YW
LGLNV-FADMSN-DEFKEKYTGSIAGN-YTTTELS-------------------------
-----------------YEEVLNDGDVNIPEYVDWRQKGA-----------VTPVKNQGS
-CGSCWAFSAVVTIEGIIKIRTGNLN------------------------------EYSE
QELLDCDRRSYGCNGGYPWSAL-QLVAQYG--IHYRNTYPYEGV----------------
-----QRYCRSRE-----------------------------------------------
---------------------------------------------------KGPY-----
-AAKTDGVRQVQPYNEG--------ALLYSIANQPVSVVLEAAGKDFQLYRG--------
--------GIFVGP-------------CG-----------NKVDHAVAAVGYGPN-----
------------------------------------------------------------
-----------------------------------------YILIKNSWGTGWGENG-YI
RIKRGTGNSYGVCGLYTSSFYPVKN-----------------------------------
------------------------------------------------------------
------------------------------------------------------------
------------------------------
>DPPI_Homo_sapiens
MGAGP---------------------SLLLAALLLLLSGD-----GAVRCDTPANCTYLD
LL-GTWVFQVGS--------------------------------------------SGSQ
RDVNCSVMGP--------------------------------QEKKVVVYLQKL------
------------------DTAYDD-----LG-NSGHFTIIYNQGFEIVLND-----YKWF
AFFKYKEEG----------------------SKVTTYCNETMT--GWVHDV---------
------------------------------------------------------------
----------------------------------------------------------LG
RNWACFTGKKVGTASEN-----VYVNIAHLK-----------------------------
---------------------------------------------------------NSQ
EKYSNRL-------------------------------YKYDHNFVKAINAIQ----KSW
TATTYMEYETLT-LGDMIRRSGGHSRKIPR------------------------------
------PKPA-PL-----TAEIQQKILHLPTSWDWRNVHG--------INFVSPVRNQAS
-CGSCYSFASMGMLEARIRILTNNSQ----------------------------TPILSP
QEVVSCSQYAQGCEGGFPYLIAGKYAQDFG--LVEEACFPYTGT----------------
-----DSPCKMKE-----------------------------------------------
----------------------------------------------------DCF-----
-RYYSSEYHYVGGFYGG--CN-EALMKLELVHHGPMAVAFEVYDDFLHYKKG--------
--------IYHHTG------------LRDPFNP------FELTNHAVLLVGYGTDSAS--
------------------------------------------------------------
--------------------------------------GMDYWIVKNSWGTGWGENG-YF
RIRRGT----DECAIESIAVAATPIPKL--------------------------------
------------------------------------------------------------
------------------------------------------------------------
------------------------------
>DPPI_Pongo_abelli
MGPGP---------------------ASLLAALLLLLSGD-----RAVRCDTPANCTYLD
LL-GTWVFQVGS--------------------------------------------SGSQ
RDVNCSVMGP--------------------------------QEKKVVVHLQKL------
------------------DTAYDD-----LG-NSGHFTIIYNQGFEIVLND-----YKWF
AFFKYKEEG----------------------SKVTTYCNETMT--GWVHDV---------
------------------------------------------------------------
----------------------------------------------------------LG
RNWACFTGKKVGTASEN-----VYVNTAHLK-----------------------------
---------------------------------------------------------NSQ
EKYSNRL-------------------------------YKYDHNFVKAINAIQ----KSW
TATTYKEYETLT-LGDMIRRSGGHSRKIPR------------------------------
------PKPA-PL-----TAEIQQKVLHLPTSWDWRNIHG--------INFVSPVRNQAS
-CGSCYSFASMGMLEARIRILTSNSQ----------------------------TPILSP
QEVVSCSQYAQGCEGGFPYLIAGKYAQDFG--LVEEACFPYTGT----------------
-----DSPCKMKE-----------------------------------------------
----------------------------------------------------DCF-----
-RYYSSEYHYVGGFYGG--CN-EALMKLELVHHGPMAVAFEVYDDFLHYKKG--------
--------IYHHTG------------LRDPFNP------FELTNHAVLLVGYGTDSAS--
------------------------------------------------------------
--------------------------------------GMDYWIVKNSWGTGWGEDG-YF
RIRRGT----DECAIESIAVAATPIPKL--------------------------------
------------------------------------------------------------
------------------------------------------------------------
------------------------------
>DPPI_Macaca_fascicularis
MGVGP---------------------ASLLAALLLLLSGD-----RAVRCDTPANCTYLD
LL-GTWVFQVGS--------------------------------------------SGSL
RDVNCSVMGP--------------------------------PEKKVVVHLQKL------
------------------DTAYDD-----LG-NSGHFTIIYNQGFEIVLND-----YKWF
AFFKYKEEG----------------------IKVTIYCNETMT--GWVHDV---------
------------------------------------------------------------
----------------------------------------------------------LG
RNWACFTGKKVGTASEN-----VYVNTAHLK-----------------------------
---------------------------------------------------------NSQ
EKYSNRL-------------------------------YKYDHNFVKAINAIQ----KSW
TATTYMEYETLT-LGDMIKRSGGHSRKIPR------------------------------
------PKPT-PL-----TAEIQQKILHLPTSWDWRNVHG--------INFVSPVRNQAS
-CGSCYSFASVGMLEARIRILTNNSQ----------------------------TPILSS
QEVVSCSQYAQGCEGGFPYLTAGKYAQDFG--LVEEACFPYTGT----------------
-----DSPCKMKE-----------------------------------------------
----------------------------------------------------DCF-----
-RYYSSEYHYVGGFYGG--CN-EALMKLELVYHGPLAVAFEVYDDFLHYQNG--------
--------IYHHTG------------LRDPFNP------FELTNHAVLLVGYGTDSAS--
------------------------------------------------------------
--------------------------------------GMDYWIVKNSWGTSWGEDG-YF
RIRRGT----DECAIESIAVAATPIPKL--------------------------------
------------------------------------------------------------
------------------------------------------------------------
------------------------------
>DPPI_Bos_taurus
MGPWS---------------------GSRLVALLLLVYGA-----GSVRGDTPANCTYPD
LL-GTWVFQVGS--------------------------------------------SGSQ
RDVNCSVMGP--------------------------------PEKKVVVHLKKL------
------------------DTAYDD-----FG-NSGHFTIIYNQGFEIVLND-----YKWF
AFFKYKEEG----------------------GKVTSYCHETMT--GWVHDV---------
------------------------------------------------------------
----------------------------------------------------------LG
RNRACFTGRKTGNTSEN-----VNVNTARLA-----------------------------
---------------------------------------------------------GLE
ETYSNRL-------------------------------YRYNHDFVKAINAIQ----KSW
TAAPYMEYETLT-LKEMIRRGGGHSRRIPR------------------------------
------PKPA-PI-----TAEIQKKILHLPTSWDWRNVHG--------INFVTPVRNQGS
-CGSCYSFASMGMMEARIRILTNNTQ----------------------------TPILSP
QEVVSCSQYAQGCEGGFPYLIAGKYAQDFG--LVEEDCFPYTGT----------------
-----DSPCRLKE-----------------------------------------------
----------------------------------------------------GCF-----
-RYYSSEYHYVGGFYGG--CN-EALMKLELVHQGPMAVAFEVYDDFLHYRKG--------
--------VYHHTG------------LRDPFNP------FELTNHAVLLVGYGTDAAS--
------------------------------------------------------------
--------------------------------------GLDYWIVKNSWGTSWGENG-YF
RIRRGT----DECAIESIALAATPIPKL--------------------------------
------------------------------------------------------------
------------------------------------------------------------
------------------------------
>DPPI_Mus_musculus
MGPWT---------------------HSLRAVLLLVLLGV-----CTVRSDTPANCTYPD
LL-GTWVFQVGP--------------------------------------------RSSR
SDINCSVMEA--------------------------------TEEKVVVHLKKL------
------------------DTAYDE-----LG-NSGHFTLIYNQGFEIVLND-----YKWF
AFFKYEVRG----------------------HTAISYCHETMT--GWVHDV---------
------------------------------------------------------------
----------------------------------------------------------LG
RNWACFVGKKVESHIEK-----VNMNAAHLG-----------------------------
---------------------------------------------------------GLQ
ERYSERL-------------------------------YTHNHNFVKAINTVQ----KSW
TATAYKEYEKMS-LRDLIRRSGH-SQRIPR------------------------------
------PKPA-PM-----TDEIQQQILNLPESWDWRNVQG--------VNYVSPVRNQES
-CGSCYSFASMGMLEARIRILTNNSQ----------------------------TPILSP
QEVVSCSPYAQGCDGGFPYLIAGKYAQDFG--VVEESCFPYTAK----------------
-----DSPCKPRE-----------------------------------------------
----------------------------------------------------NCL-----
-RYYSSDYYYVGGFYGG--CN-EALMKLELVKHGPMAVAFEVHDDFLHYHSG--------
--------IYHHTG------------LSDPFNP------FELTNHAVLLVGYGRDPVT--
------------------------------------------------------------
--------------------------------------GIEYWIIKNSWGSNWGESG-YF
RIRRGT----DECAIESIAVAAIPIPKLL-------------------------------
------------------------------------------------------------
------------------------------------------------------------
------------------------------
>DPPI_Rattus_norvegius
MGPWT---------------------HSLRAALLLVLLGV-----CTVSSDTPANCTYPD
LL-GTWVFQVGP--------------------------------------------RHPR
SHINCSVMEP--------------------------------TEEKVVIHLKKL------
------------------DTAYDE-----VG-NSGYFTLIYNQGFEIVLND-----YKWF
AFFKYEVKG----------------------SRAISYCHETMT--GWVHDV---------
------------------------------------------------------------
----------------------------------------------------------LG
RNWACFVGKKMANHSEK-----VYVNVAHLG-----------------------------
---------------------------------------------------------GLQ
EKYSERL-------------------------------YSHNHNFVKAINSVQ----KSW
TATTYEEYEKLS-IRDLIRRSGH-SGRILR------------------------------
------PKPA-PI-----TDEIQQQILSLPESWDWRNVRG--------INFVSPVRNQES
-CGSCYSFASLGMLEARIRILTNNSQ----------------------------TPILSP
QEVVSCSPYAQGCDGGFPYLIAGKYAQDFG--VVEENCFPYTAT----------------
-----DAPCKPKE-----------------------------------------------
----------------------------------------------------NCL-----
-RYYSSEYYYVGGFYGG--CN-EALMKLELVKHGPMAVAFEVHDDFLHYHSG--------
--------IYHHTG------------LSDPFNP------FELTNHAVLLVGYGKDPVT--
------------------------------------------------------------
--------------------------------------GLDYWIVKNSWGSQWGESG-YF
RIRRGT----DECAIESIAMAAIPIPKLL-------------------------------
------------------------------------------------------------
------------------------------------------------------------
------------------------------
>DPPI_Canis_lupus_familiaris
mgprp---------------------gpllsaallllsgf-----raalgDTPANCTHPE
LL-GTWVFQVGP--------------------------------------------AGS-
RSVNCSVMGP--------------------------------PEKKVVVHLEKL------
------------------DTAYDN-----FG-NTGHFTIIYNQGFEIVLND-----YKWF
AFFKYKEEG----------------------HKVTSYCNETMT--GWVHDV---------
------------------------------------------------------------
----------------------------------------------------------LG
RNWACFTGTKMGTTSEK-----AKVNTKHIE-----------------------------
---------------------------------------------------------RLQ
ENNSNRL-------------------------------YKYNYEFVKAINTIQ----KSW
TATRYIEYETLT-LRDMMTRVGG--RKIPR------------------------------
------PKPT-PL-----TAEIHEEISRLPTSWDWRNVRG--------TNFVSPVRNQAS
-CGSCYAFASTAMLEARIRILTNNTQ----------------------------TPILSP
QEIVSCSQYAQGCEGGFPYLIAGKYAQDFG--LVEEACFPYAGS----------------
-----DSPCKPN------------------------------------------------
----------------------------------------------------DCF-----
-RYYSSEYYYVGGFYGA--CN-EALMKLELVRHGPMAVAFEVYDDFFHYQKG--------
--------IYYHTG------------LRDPFNP------FELTNHAVLLVGYGTDSAS--
------------------------------------------------------------
--------------------------------------GMDYWIVKNSWGSRWGEDG-YF
RIRRGT----DECAIESIAVAATPIPKLN-------------------------------
------------------------------------------------------------
------------------------------------------------------------
------------------------------
>DPPI_Ornithorhynchus_anatinus
MGVRASS-------------------ALPFLLLLLLLAEV-----RPSLSDTPANCTFAD
LE-GTWIFQVGKGR------------------------------------------GPPD
RNVNCSVMGP--------------------------------PEKNVVVHLQKL------
------------------DVAHDE-----LG-NSGFFTIIYNQGFEVVIND-----YKWF
AFFKYKQEG----------------------TNVTSYCHETLP--GWVHDV---------
------------------------------------------------------------
----------------------------------------------------------LG
RNWACFTGKKISSASPLGG---VYVNQPPPR-----------------------------
---------------------------------------------------------LPE
DRLPKKL-------------------------------YQNHPDFVSTINSAQ----KAW
KATTYEEYETLT-LVEMFKRSGGRSFPNPR------------------------------
------PKPA-PL-----SPELANQASSLPKSWDWRDVHG--------VNYVSPVRNQAS
-CGSCYSFASMGMLEARIRILTNNSQ----------------------------TPILST
QQIVSCSEYSQGCDGGFPYLIAGKYTQDFG--VVEEDCFPYTAR----------------
-----DTQCVPKK-----------------------------------------------
----------------------------------------------------ECP-----
-RYYASDYQYVGGFYGG--CN-EALMKLELVRHGPMAVAFEVYNDFLHYREG--------
--------VYHHTG------------LRDPFNP------FELTNHAVLLVGYGTDPAT--
------------------------------------------------------------
--------------------------------------GLDYWIVKNSWGTAWGEDG-YF
RIRRGS----DECAIESIAVAATPIPRL--------------------------------
------------------------------------------------------------
------------------------------------------------------------
------------------------------
>DPPI_Aligator_mississippiensis
MGMGMGMGPRGC-----------PLPLALALVPLLLLLPP-----PGARADTPANCTFAD
LQ-GTWLFQVGRGR------------------------------------------GAQG
RHINCSELGP--------------------------------VEKKVVVSLQKL------
------------------DVAQDD-----LG-NSGFFTIIYNQGFEVVIND-----YKWF
AFFKYTKEG----------------------SNVTSYCHETLP--GWVHDV---------
------------------------------------------------------------
----------------------------------------------------------LG
RNWACFLGQKVSPSPSS-----IHVNQLPLQ-----------------------------
---------------------------------------------------------KLK
GRFSSRP-------------------------------YLHNLDFVNTINTVQ----KSW
TAAAYKEYETLT-LEELTKRAGGLHSRVPR------------------------------
------PRPA-PL-----TPEILKQASSLPESWDWRNVNG--------VNYVSPVRNQAS
-CGSCYSFASMGMLEARIRILTNNSQ----------------------------TPVFST
QQIVSCSQYSQGCDGGFPYLIAGKYVQDFG--VVEEDCFPYTGS----------------
-----DSPCVYKR-----------------------------------------------
----------------------------------------------------NCY-----
-HHYVSEYSYVGGFYGG--CN-EALMKLELIKNGPMAVAFEVYSDFMYYKGG--------
--------IYHHTQ------------LQDEFNP------FELTNHAVLLVGXGKDPGT--
------------------------------------------------------------
--------------------------------------GEKFWIVKNSWGTSWGENG-YF
RIRRGS----DECAIESIAVAATPIPKM--------------------------------
------------------------------------------------------------
------------------------------------------------------------
------------------------------
>DPPI_Chelonia_mydas
MGR-----------------------LAWCLFPVLLLCQL-----RESLADTPANCSFAD
LE-GTWIFRVGK--------------------------------------------GGQN
RHINCSEMGP--------------------------------VEKKVVVTLQKV------
------------------AVAQDD-----LG-NFGFFTIIYNQGFEVVIND-----YKWF
AFFKYKKEG----------------------RNVTSYCHETLP--GWVHDV---------
------------------------------------------------------------
----------------------------------------------------------LG
HNWACFIGHKVSPSLSS-----IHVNQLPHQ-----------------------------
---------------------------------------------------------KPR
ERFSRRP-------------------------------YVQNFDFVKAINTVQ----KSW
TATTYKEYESLS-LEELTRRAGGLKSKAPR------------------------------
------PKPA-PL-----TPELVKQVSGLPESWDWRNVDG--------VNYVSPVRNQAS
-CGSCYAFASVGMLEARIRIRTNNTQ----------------------------TPIFSP
QQVVSCSHYSQGCDGGFPYLTAGKYIQDFG--VLEEECFPYTAT----------------
-----DSPCTPKR-----------------------------------------------
----------------------------------------------------NCY-----
-HYYASEYHYIGGFYGG--CN-EALMKLELVIYGPVAVAFEVYSDFMLYRGG--------
--------IYHHTG------------LQDEFNP------FELTNHAVLLVGYGKDPDT--
------------------------------------------------------------
--------------------------------------GEKFWTVKNSWGSSWGENG-YF
RIRRGT----DECAIESIAVSATPVPKLF-------------------------------
------------------------------------------------------------
------------------------------------------------------------
------------------------------
>DPPI_Anolis_carolinensis
MVRVPGR-------------------LAPFTCLLLLFFQL-----NPGAADTPANCTYED
LQ-GSWVFQVGRGQ------------------------------------------AGPY
RRINCSDPGP--------------------------------VEGEITVTLQKL------
------------------DVAQDS-----LG-NYGFFTLIYNQGFEVVLNN-----YKWF
AFFKYKEEG----------------------SNVTSYCHETLP--GWVHDV---------
------------------------------------------------------------
----------------------------------------------------------LG
HNWACFTGHKISPSPSS-----VRVNQLPFG-----------------------------
---------------------------------------------------------KPH
RKSLQKT-------------------------------YVNNFDFVKAINTVQ----KSW
KATTYEEYEALT-LEDIVRRAGGLSSRFPR------------------------------
------PKPA-PL-----TADVIKEVYSLPKSWDWRNVNG--------VNYVSPVRNQAS
-CGSCYAFASMGMLESRIRILTNNSQ----------------------------TPTLSP
QKVVSCSQYSQGCDGGFPYLIAGKYAQDFG--VVEEDCFPYTAT----------------
-----DSPCNFTH-----------------------------------------------
----------------------------------------------------SCY-----
-HYYATNYYYVGGFYGG--CN-EALMKLELVKHGPMAVAFEVYSDFMHYRGG--------
--------IYHHTG------------LMDPFNP------FELTNHAVLLVGYGTDPET--
------------------------------------------------------------
--------------------------------------GEPFWIVKNSWGPAWGEQG-YF
RIRRGT----DECAIESIAVASTPIPKLA-------------------------------
------------------------------------------------------------
------------------------------------------------------------
------------------------------
>DPPI_Crotalus_adamanteus
MACW----------------------AGWLALCLAVLLQV-----GPCTADTPANCTFED
LE-GTWVLQVRSGK------------------------------------------GAPT
REIDCSDAGP--------------------------------VEKKIIVHLQKL------
------------------DIAEDD-----QG-NYGFFTIIYNQGFEIVLNS-----YKWF
AFFKYKKQG----------------------STVTSYCNETLP--GWVHDV---------
------------------------------------------------------------
----------------------------------------------------------LG
RNWACFTGIKVSPSGPQ-----VRMHQLPPW-----------------------------
---------------------------------------------------------KSS
RRIQQRF-------------------------------HVTNYDFVKAINAVQ----KSW
RATAYKEYDRLT-LQDFVRRAGGLRSKTPR------------------------------
------PKPA-PL-----TSEIIQEASNLPESWDWRNVNG--------VNYVSPVRNQAS
-CGSCYAFASVGMLEARIRILTNNSQ----------------------------TPTLSP
QQVVSCSEYSQGCDGGFPYLIAGKYIQDFG--IVEEACFPYKGT----------------
-----DSPCTFKN-----------------------------------------------
----------------------------------------------------DCY-----
-HYYTSDYYYVGGFYGG--CN-EAFMKLELIKHGPMAVAFEVYNDFMYYSGG--------
--------IYHHTG------------LMDPFNP------FELTNHAVLLVGYGSDPQT--
------------------------------------------------------------
--------------------------------------GQPFWIVKNSWGSSWGEEG-YF
RIRRGS----DECAIESIAVASTPIPKI--------------------------------
------------------------------------------------------------
------------------------------------------------------------
------------------------------
>DPPI_Callorhinchus_milli
MG------------------------VSALLLSVLSLFAV-----NAALADTPANCSYEA
LP-GTWIFQVGH--------------------------------------------QGQG
KDINCNNMGT--------------------------------PVKSVSVHLRKL------
------------------DVAEDE-----FG-NSGTFTLIYNQGFEVILGD-----YKWF
AFFKYKKVG----------------------ENVTSYCDETLP--GWVHDG---------
------------------------------------------------------------
----------------------------------------------------------LG
RNWACFVGKKKSSQNIQT-------NIVPSD-----------------------------
---------------------------------------------------------KHL
LRLSQRL-------------------------------YQPNVDFMKAINTVQ----KSW
TATIYDEYETLT-IGDLTRRAGGHSSRIPRR-----------------------------
------PKPA-AV-----TEEFQKLAEHLPESWDWRNING--------VNYVSPVRNQGA
-CGSCYSFSSMGMLESRIRILTQNMQ----------------------------TPILST
QQIISCSNYSQGCDGGFPYLIAGKYAQDFG--LVEEHCFPYIGK----------------
-----DTPCKMKE-----------------------------------------------
----------------------------------------------------SCY-----
-HYYASDYYYVGGFYGA--CN-EALMKEELIKNGPVSVALEVYSDFLHYRGG--------
--------IYHHTG------------LRDSFNP------FELTNHAVLLVGYGSDPST--
------------------------------------------------------------
--------------------------------------KEKYWIIKNSWGAHWGENG-YI
RIRRGC----DECAVESLAIAATLIPQL--------------------------------
------------------------------------------------------------
------------------------------------------------------------
------------------------------
>DPPI_Cynoglossus_semilaevis
M-------------------------RLSSVLLCVLLLWV-----KESRGDTPANCTYEE
LL-GTWVFQVSK--------------------------------------------GGHD
KTINCSAEAT--------------------------------GETTVTVTLEKL------
------------------SVATDE-----LG-NTGFFTIIYNQGFEVVING-----YKWF
AFFKYTEDH----------------------QKVTSYCDQTLP--GWVHDV---------
------------------------------------------------------------
----------------------------------------------------------LG
NNWACFVGKKIKAVPLR---------TNDKP-----------------------------
---------------------------------------------------------FYS
SGLLQKP-------------------------------YKNNQEFINAINLVQ----NSW
EAAAYPEHEMFT-LQELHYRAGGPASRIPVR-----------------------------
------VRPT-PK-----TAEFAKMAAALPEHWDWRDMNG--------VNFVSPVRNQAS
-CGSCYSFASMGMLEARIRILTNNSE----------------------------TPTLSP
QQVVSCSEYSQGCDGGFPYLIG-KYAQDFG--IVDESCFPYVGS----------------
-----DTPCGVSQ-----------------------------------------------
----------------------------------------------------MCG-----
-RIYTAEYSYVGGFYGG--CS-EMAMMMELVKNGPMAVAFEVYPDFMHYKKG--------
--------IYHHTG------------LADNFNP------FELTNHAVLLVGYGRCPKC--
------------------------------------------------------------
--------------------------------------GQKYWIVKNSWGTGWGEDG-YF
RIRRGS----DECAIESIAVAAKPIPKLV-------------------------------
------------------------------------------------------------
------------------------------------------------------------
------------------------------
>DPPI_Xenopus_laevis
M--------------------------ERLCCLVVLALLC-----RFGAADTPANCSFPD
LE-GTWEFQIGEGTG-----------------------------------------ATRD
KTIDCSQLGK--------------------------------VRTKLTVTLKEL------
------------------NIAEDQ-----NG-NLGSFTLIYNQGFEVNILN-----HLLF
AFFKYEQRG----------------------SNITSYCHETFP--GWVHDV---------
------------------------------------------------------------
----------------------------------------------------------LG
RNWACFVGKKVSAESG------VRVNPDPFP-----------------------------
----------------------------------------------------------KK
EMLTSRV-------------------------------YNYNHDFVKQINTVQ----KSW
TASVYPEYEGMS-IEDLVRRAGGRNSRIPVR-----------------------------
------PRPA-PM-------PTDQKYQGLPNEWDWRNIAG--------FNFVSPVRNQGS
-CGSCYAFASMGMLESRIQIQSQLSQ----------------------------KPILSP
QQVVSCSNYSQGCDGGFPYLIAGKYLNDFG--IVEESDFPYIGS----------------
-----DSPCTLKD-----------------------------------------------
----------------------------------------------------SYQ-----
-RYYTAEYHYVGGFYGG--CN-EAYMKLELVLGGPLSVAFEVYDDFIHYRSG--------
--------VYHHTG------------LQDKFNP------FQLTNHAVLLVGYGTDQQT--
------------------------------------------------------------
--------------------------------------GEKYWIVKNSWGESWGEKG-FF
RIRRGS----DECAIESIAVSANPIIKLA-------------------------------
------------------------------------------------------------
------------------------------------------------------------
------------------------------
>DPPI_Xenopus_tropicalis
M--------------------------ERLCCLVFLALLC-----RLGAADTPANCSFPD
LE-GTWEFQIGEGSG-----------------------------------------AARD
KSIDCSQLGK--------------------------------VRTKLTVTMKEL------
------------------YIAEDQ-----YG-NLGGFTLIYNQGFEVKILN-----YLFF
GFFKYEQRG----------------------SNVTSYCHETFP--GWVHDV---------
------------------------------------------------------------
----------------------------------------------------------LG
RNWACFVGKKISADSG------VRVNPDPFP-----------------------------
----------------------------------------------------------KK
EMLTSRL-------------------------------YNYNHDFVKQINEVQ----KSW
TATAYPEYEGMT-IEDLIRRAGGRNSRIPMR-----------------------------
------PRPA-PL-------PTDEKYQGLPTEWDWRNIAG--------YNFVTPVRNQAS
-CGSCYAFSSMGMLESRIQIRSQLSQ----------------------------KPILSP
QQVVSCSNYSQGCEGGFPYLIAGKYVSDYG--IVEESDLPYTGS----------------
-----DSPCTLKD-----------------------------------------------
----------------------------------------------------SQQ-----
-KYYTAEYHYVGGFYGG--CN-EAYMKLELVLGGPLSVAFEVYDDFMHYRSG--------
--------VYHHTG------------LQDKFNP------FQLTNHAVLLVGYGTDQQT--
------------------------------------------------------------
--------------------------------------GEKYWIVKNSWGESWGEKG-YF
RIRRGT----DECAIESIAVSAEPIIKLA-------------------------------
------------------------------------------------------------
------------------------------------------------------------
------------------------------
>DPPI_Danio_rerio
M---------------------------RALSVIVLFAFI-----AGAAADTPANCTYED
LL-GTWIFSVSN--------------------------------------------VGQD
KTINCSSTGQ--------------------------------AVSTVTVDLQKL------
------------------SVAVDD-----LG-HTGFFTLIYNQGFEVVINE-----YKWF
GFFKYTQQG----------------------SEVVSYCDQTLP--GWVHDV---------
------------------------------------------------------------
----------------------------------------------------------LG
SNWACFTGKKVQPIPPR------VDRRHMLG-----------------------------
---------------------------------------------------------FEH
RLLMKLP-------------------------------YTNNMMFVDEINSVQ----KSW
TATVYSFHETLS-IHEMLRRSGGPASRIPRR-----------------------------
------VRPV-TV-----AADS-KAAAGLPQHWDWRNVNG--------VNFVSPVRNQAQ
-CGSCYSFATMGMLEAGVRIQTNNTQ----------------------------EPVFSP
QQVVSCSQYSQGCDGGFPYLIG-KYIQDFG--IVEEDCFPYTGS----------------
-----DSPCNLPA-----------------------------------------------
----------------------------------------------------KCT-----
-KYYASDYHYVGGFYGG--CS-ESAMMLELVKNGPMGVALEVYPDFMNYKEG--------
--------IYHHTG------------LRDANNP------FELTNHAVLLVGYGQCHKT--
------------------------------------------------------------
--------------------------------------GEKYWIVKNSWGSGWGENG-FF
RIRRGT----DECAIESIAVAATPIPKLV-------------------------------
------------------------------------------------------------
------------------------------------------------------------
------------------------------
>DPPI(1)_Strongylocentrotus_purpuratus
MLCTMKANSAR------------IYLWASLVVLLVFLTWEGPRGGTFVGADTPANCSFEE
IE-GRWKFLMGP--------------------------------------------STEN
SRVNCSMPWK--------------------------------PVKTWIVSLRFP------
------------------DLAIDET----VG-RTGFWTLIYNQGYEAVIRN-----RKFF
GFSDFEKI---------------------SKKKVISYCNVTI---GWSHND---------
------------------------------------------------------------
----------------------------------------------------------DG
GDWACFRGEQIMRFRDTGTS--PVKVNNLDE-----------------------------
---------------------------------------------------------SAT
QFDENAI-------------------------------HRRNDKFIEGINKHQ----DSW
KATYYDRYVNLT-LGDMRRRAGG-KLWKRVW-----------------------------
------PDVS-PT-----DERTKQAASNLPEKFDWRDVGG--------IDYVSPVRDQGI
-CGSCYAFASTATQESRLRVMTNNNV----------------------------KVVMSP
QEVVSCSEYAQGCEGGFPYLIAGKYGQDFG--LVDETCYPYRER----------------
-----DAPCRQV------------------------------------------------
----------------------------------------------------SCR-----
-RFRTSEYHYIGGFYGA--CN-EDLMRLELLRSGPLAISFEVYDDFLFYRGG--------
--------IYHHVP------------MYDRFNP------WETTNHVVTIVGYGHKGNNP-
------------------------------------------------------------
------------------------------------KKGEKYWIVQNTWGSEWGERG-YF
RIRRGD----NECNIETLAVATTPLTN---------------------------------
------------------------------------------------------------
------------------------------------------------------------
------------------------------
>DPPI(2)_Strongylocentrotus_purpuratus
M--------------------------RVYAVIFMLAVVP-----AFVVGDTPANCTYED
VA-GEWIFEVSG--------------------------------------------YGGD
NKIDCTKPGP--------------------------------VTYKLHVQLLFP------
------------------DVAVDVQ----YG-TKGFWTLIYNQGFEVVLNN-----RKYF
AFSEYTQQ----------------------GSQVTMNCSQTLP--GWSHNV---------
------------------------------------------------------------
----------------------------------------------------------IG
SDWACYVGSKVGPS----------KVHTVRK-----------------------------
---------------------------------------------------------ERR
PDFSQMM-------------------------------YRNDKKMVEKINRAQ----KSW
NATIYPEHEMYT-VEDMRRRAGAMNGLGSSR-----------------------------
------PAPA-IV-----TNQAKRAASSLPPGFDWRNVNGG-------QNFVSPVRNQAS
-CGSCYAFGSLAMLESRLRIATNNSI----------------------------QLVFST
QDVVSCSEYSQGCEGGFPYLVAGKYAEDFG--VVEESCYPYEGT----------------
-----DISCSKEKA----------------------------------------------
----------------------------------------------------GCR-----
-RYYATNYNYVGGFYGG--CK-EELMRAQLVKNGPLAVSFMVYDDFMAYSGG--------
--------IYHHTG---------VKNENLKFNP------FEITNHVVLVVGYGVEAGS--
------------------------------------------------------------
--------------------------------------GEKFWIVKNSWGADWGEEG-YF
RIRRGT----DECAIESIAVEAFPIYP---------------------------------
------------------------------------------------------------
------------------------------------------------------------
------------------------------
>DPPI_Astyanax_mexicanus
M-------------------------QQVSVLALVLALWA-----GVSRADTPANCTYEE
LL-GTWVFQVSN--------------------------------------------VGQG
SSINCTAPGP--------------------------------AVKTVTVTLQKL------
------------------SVAVDD-----LG-HTGFFTLIYNQGFEVVLND-----YKWF
GFFKYSQQG----------------------SVVTSYCDQTLP--GWVHDV---------
------------------------------------------------------------
----------------------------------------------------------LG
RNWACFTGKKVQSLKPKS----SINPPHALS-----------------------------
---------------------------------------------------------YNP
YVQM----------------------------------YKENTDFVNKINSVQ----KSW
RAAVYSEHQTLT-TQELLLRAGGLSSRTPQR-----------------------------
------VRPA-PV-----TAETLKMAAGLPERWDWRNVNG--------VNYVSPVRNQAS
-CGSCYSFATMGMLEARVRILTNNTR----------------------------TPVFSP
QQVVSCSEYSQGCDGGFPYLIG-KYVQDFG--IVEESCFPYTAK----------------
-----DSPCNVPA-----------------------------------------------
----------------------------------------------------KCL-----
-RYYTSDYHYVGGFYGG--CS-ETAMMLELVRDGPMGVALEVYPDFMNYKEG--------
--------IYHHTG------------LRDVLNP------FELTNHAVLLVGYGRCHKT--
------------------------------------------------------------
--------------------------------------GEKYWIVKNSWGSGWGENG-YF
RIRRGT----DECAIESIAVAATPIAQLC-------------------------------
------------------------------------------------------------
------------------------------------------------------------
------------------------------
>DPPI_Ixodes_ricinus
M-------------------------STVPALLLLLPLCL-----GLVAADTPSNCTYED
VR-GWWTFVEGP--------------------------------------------RTGT
KDVRCDDWKSEVAGG---------------------------ETRKVRLLLDFP------
------------------NLATDS-----DG-NVGTWTLIYNQGFEVTLQY-----RRYF
AFSNYTDDG---------------------HGRVVSYCGSTKV--GWSHDV---------
------------------------------------------------------------
----------------------------------------------------------LG
HNWACFEGRKDDGLGEKP----LQVG----R-----------------------------
---------------------------------------------------------HEG
LGATRDP-------------------------------YN-TEVFAQLINAAQ----NSW
KAKVHPQFKEKT-LDEMMMLRGGHRNKHLRS-----------------------------
------PGAA-KV-----TEEQRREAQALPEEFDWRNVSG--------VNYVSPVRNQEA
-CGSCYSFASMAMLEARLRIATKNRV----------------------------KKIFSP
QDIVSCSPYSQGCEGGFPYLIGGKYGQDFG--VVEESCNPYRGA----------------
-----DGPCKTNT-----------------------------------------------
----------------------------------------------------TCP-----
-RHYVGNYRYVGGYYGG--CN-EELMRLALVRGGPVAVGFEVYPDFQMYQGG--------
--------VYRHTGVHR------SLNLGSPFDP------FELTNHAVLVTGYGVDKET--
------------------------------------------------------------
--------------------------------------GLKYWSVKNSWGPGWGESG-YF
RILRGA----DECGIESLAVEVTPIP----------------------------------
------------------------------------------------------------
------------------------------------------------------------
------------------------------
>DPPI_Saccoglossus_kowalevski
M-------------------------ASITKYFLICVFIL-----PLVYGDTPGNCTYDS
IL-GSWEFSIGE--------------------------------------------TGHD
NSVNCTGFTA-------------------------------PVLQKLTIELYFP------
------------------DVAFDN-----YG-NKGVWILVYNQGFEVVLNN-----RKYF
AFSKYVKSG----------------------ENYTSVCSETLP--GWSHNI---------
------------------------------------------------------------
----------------------------------------------------------DG
NDWACYYGKKINTKDRL-----QTIIVIGNP-----------------------------
---------------------------------------------------------GMH
GTVVSVF------------------------------ASHQRGCMFDPWSQIL----VTW
LPTPPI---------------------MQP------------------------------
------PKPA-PI-----TSQSAQIAANLPAEFDWRNVGG--------VNYVTPVRNQAS
-CGSCFAFASAGMYESRLKVMTANEV----------------------------NITISP
QDVVQCCNYSQGCSGGFPYLVS-KYSEDFG--FVEETCLPYTAQ----------------
-----DGPCVSEI-----------------------------------------------
----------------------------------------------------KCK-----
-RHYGTKYRYVGDFYGG--CN-EALMKIELVKNGPMAVAFMVYDDFMSYQGG--------
--------IYHHTG------------LQDKFNP------FEITNHAVLLVGYGYDHDT--
------------------------------------------------------------
--------------------------------------KEKFWIVKNSWGTGWGEEG-YF
RIRRGN----DECSIESIAVESTPILN---------------------------------
------------------------------------------------------------
------------------------------------------------------------
------------------------------
>DPPI_Latimeria_chalumnae
ME------------------------KLELVVLLVCLFGV-----SSSLCDTPANCSYED
LV-GSWVFQVGK--------------------------------------------GGQG
RNINCSQMGP--------------------------------VQNKVVVHLQKF------
------------------DLAQDD-----LG-NSGFFTIIYNQGFEVVLNG-----YKWF
AFFKYEKVG----------------------GKAVSYCHDTMP--GWVHDV---------
------------------------------------------------------------
----------------------------------------------------------LG
NNWACFVGKKVSSARYSDG-----INSVPFQ-----------------------------
---------------------------------------------------------DRK
ERQLQMP-------------------------------YMQSADFVKAINTVQ----KSW
TATTYKEYEMFT-GEEMIKRAGGRGSKVPRR-----------------------------
------PKAA-PL-----TEEVAKLASGLLESWDWRNING--------INYLSPVRNQGH
-CGSCYSFATMGMLEARIRILTNNTQ----------------------------TPIFSP
QQVVSCSQYSQGCEGGFPYLIAGKYIQDFG--VVEENCLPYVAK----------------
-----DSPCVIKD-----------------------------------------------
----------------------------------------------------GCY-----
-RYYASDYHYVGGFYGA--CN-EGLLKLELVENGPIAIAFEVYADFLQYSGG--------
--------IYHHTG------------LQSSFNP------FELTNHAVLLVGYGSDPQT--
------------------------------------------------------------
--------------------------------------GEKYWIVKNSWGEFWGENG-YF
RIRRGT----DECAVESLGVSATLVPKLV-------------------------------
------------------------------------------------------------
------------------------------------------------------------
------------------------------
>DPPI(1)_Aplysia_californica
MFGHHIML---------------PTLSRATFCVLLFAGLF-----NNAVADTPANCTYED
IR-GTWIFSIGS--------------------------------------------GNND
RTVNCSKSFT--------------------------------PVRQSKFQLTYP------
------------------DVAVDE-----FG-NQGFWTIIYNQGFEVVVAG-----RKYF
AFSKYVG--------------------------KTSYCHETMP--GWSHDV---------
------------------------------------------------------------
----------------------------------------------------------LG
RDWSCYSGKKLGEAIIKE----QT-----PA-----------------------------
---------------------------------------------------------QRD
NSLRFSH-------------------------------RVNSNEMVEAINKIQ----NSW
EATHYPQFDSFS-EEDFINLAGGHSSGVHSR-----------------------------
------PKPA-PL-----TEEHKAIMQSLPKDFDWRNVDG--------INYVSPVRNQGG
-CGSCYAFGSMGMAEARVRIQTNNTQ----------------------------TPVFSP
QDIVECSEYSQGCAGGFPYLIGGKYAEDFG--LVLEKCNPYTGK----------------
-----NGKCQTDP-----------------------------------------------
----------------------------------------------------KCP-----
-RHYFTGYRYIGGYYGG--CN-EPSMMEAVYKRGPVAIGFEVYGDFFSYKSG--------
--------VYHHTFS-----------DLDRFSP------FELTNHAVLVVGWGTVKET--
------------------------------------------------------------
--------------------------------------GEKYWIVQNSWGTTWGLDG-YF
WIRRGN----DECGMESVAMEAEPLFTTSSK-----------------------------
------------------------------------------------------------
------------------------------------------------------------
------------------------------
>DPPI(2)_Aplysia_californica
M-------------------------QSVILTCVVALAAI-----VVVQGDTPGNCMYED
IR-GTWTFKIGK--------------------------------------------GGNN
NTLDCSNFQG-------------------------------PYVEQYEITLKYY------
------------------ANVSDT-----KG-NEGFWTLIYNQGFEVVIDK-----RKFF
AFSKFVG--------------------------RKSYCSETLP--GWAHNI---------
------------------------------------------------------------
----------------------------------------------------------DG
TNWACYVGQKSKGEKKIR----YS-----SK-----------------------------
---------------------------------------------------------GKT
SREFITP-------------------------------EF-QENFVSAINSVQ----NSW
TARTYDEFNYKT-WASLMQKTGGPVADKSGL-----------------------------
------AKAQ-PT-----TPELEDLVSDLPANFDWRNVKG--------QNYVSPVRDQEA
-CGSCYAFASMGMAEARVRIQTKLSQ----------------------------KPIYSP
QDVLECSEYAQGCGGGFSYLVAGKYAQDFG--IVEEKCNPYKGR----------------
----DVPTCTTDP-----------------------------------------------
----------------------------------------------------SCE-----
-RVRAKDYSYIGGFYGN--CS-EPAMRRAIYDRGPVAVGFEVQSDFFFYSEG--------
--------IYQGTG--------------INFNP------FVVTDHAVVIVGWGEDSD---
------------------------------------------------------------
--------------------------------------GKKFWNVKNSWGADWGDHG-YF
KIARGN----DQQGIESCACESTLIVG---------------------------------
------------------------------------------------------------
------------------------------------------------------------
------------------------------
>DPPI_Capitella_teleta
M---------------------------KLLFVAVIVAVL-----GLGCCDTPANCTYDD
VQ-GTWKFYISK--------------------------------------------DVGD
RTMDCSKMGS--------------------------------VGSIRKINLKYP------
------------------DLATDE-----FG-NEGFWTMVYNQGFEVVIAG-----RKFF
AFSKYKGSL----------------------QNATSYCDQTMP--GWSHDV---------
------------------------------------------------------------
----------------------------------------------------------VE
HQWSCYYGEKLEKLAPKA----T------HL-----------------------------
---------------------------------------------------------IDE
SQMKSSV-------------------------------YKPNPDYIRQLNEAS----STW
KATIYAEYEGMH-LIDLHRRNGGSRSRVSS------------------------------
------PGRG-LL-----KEETKMAAVNLPESWDWRNVDG--------VDFVSPVRNQGG
-CGSCYAFSSMAMNEARIRVMSNNTQ----------------------------MPVFSP
QDIVDCCQYSQGCDGGFPYLVGGKYAEDFG--LVDESCDPYVGE----------------
-----DRKCKST------------------------------------------------
----------------------------------------------------SCS-----
-RRYATRYRYVGGYYGA--CN-EQEMKLALQR-GPLSVSFMVYDDFMHYKSG--------
--------VYRHSG------------LTDKYNP------FEITNHAVLLVGYGADE----
------------------------------------------------------------
--------------------------------------GTKYWIVKNSWGKGWGEEG-YF
RILRGA----DECAIESIAVETFPVLG---------------------------------
------------------------------------------------------------
------------------------------------------------------------
------------------------------
>DPPI_Daphnia_pulex
MARVSEVAH-----------------VKAFMFVSIFCLLT-----SSVRSDTPANCTFED
IA-GTWVLYETP--------------------------------------------RNGD
HSIDCLNNKEN-------------------------------AVNKIQLQLLRP------
------------------NVAVDQ-----YG-NKGHWTLIYNQGFEITVNQ-----RVYF
AFSNYAQNG----------------------SEVVSYCDKTLA--GWSHDT---------
------------------------------------------------------------
----------------------------------------------------------MT
HNWACFQGKNMVQRSPK-----IHTE----------------------------------
----------------------------------------------------------KR
QN-LNGI-------------------------------YVSNTELINSFNKKQ----KSW
TAKAYSWMEGMS-HEDLLKMRGGIKSKIHSR-----------------------------
------PPVS-PA-----SPFVRRQAEFLPEEWDWRNVSG--------VNYVPVVKNQGS
-CGSCYAFSSMGMLESRLRVATKNQV----------------------------QVNLSP
QDIVSCSAYSQGCEGGFPYLIAGKYAQDHG--VVAEECYPYTGR----------------
-----DSACSAAK-----------------------------------------------
----------------------------------------------------KCQ-----
-RSYVAKYRYVGGYYGA--CN-EELMKMSLVESGPLSVSFEVYSDFMHYAGG--------
--------VYHRTDGL--------FNKINEFNP------FELTNHAVLLVGYGTDSQT--
------------------------------------------------------------
--------------------------------------KEKYWIVKNSWGTKWGEDG-FF
RIRRGV----DECGIESIAVEVTPIP----------------------------------
------------------------------------------------------------
------------------------------------------------------------
------------------------------
>DPPI_Litopenaeus_vannamei
M-------------------------LLWLVSATALALTA-----RVTLADTPANCTFED
VR-GDWLLYETE--------------------------------------------RTGR
AGIDCDDMGP--------------------------------IIHKKEVSLMYP------
------------------NIVVDE-----YG-NRGTWTMIYNQGFEIKVAG-----RSYF
AFSLWEKTG----------------------DTVVSLCDKTHT--GWSRDI---------
------------------------------------------------------------
----------------------------------------------------------TV
RNWACYRAQKKEPMPQK-----THAL----------------------------------
----------------------------------------------------------QL
MAQENSL-------------------------------YKYNKDFISSINSQQ----SSW
VADVYPEYETMT-LMDHLRRNGGRASAVASR-----------------------------
------AHSG-PV-----SFMTRLRDLSLPKAWDWRNASG--------VNYVSPVRNQGN
-CGSCYAFASMGGLESRVRILTSNHQ----------------------------KPVFAP
QDIVGCSKLSQGCEGGFPFLIAGRYAQDVG--VVLENCYPYEAK----------------
-----DDTCVRT------------------------------------------------
----------------------------------------------------SCT-----
-KHYTAYYRYVGGYYGA--CN-EEEMKLALIKGGPLIVGLEVYDDFLHYKSG--------
--------IYHHTG------------LQDRFNP------LELTNHAVLLVGYGEDEAT--
------------------------------------------------------------
--------------------------------------GEKYWSVKNSWGEEWGEDG-YF
RIRRGV----DECAIESMAVEAVPIPG---------------------------------
------------------------------------------------------------
------------------------------------------------------------
------------------------------
>DPPI_Frankliniella_occidentalis
M--------------------------SRWLELFAVLAVL-----GAAAADTPANCTFED
VA-GKWTLWEGP--------------------------------------------RGVK
PGASCANHQGP-------------------------------WERKVRVTLLSP------
------------------NKVVDQ-----FG-NEGTWTMVYNQGFHINVNG-----RSYF
GYSAFKKEG----------------------QKVTSYCHKTVP--GLAHDV---------
------------------------------------------------------------
----------------------------------------------------------NI
RHWSCFYGQKSGSKMLPK----IHFDP--FH-----------------------------
---------------------------------------------------------PQG
LQAAHLS-------------------------------RAHHERVVSAVNARA----RSW
KAELHQPFAGLG-VEEMLRLRGGRKSWGGPR-----------------------------
------PRAA-PA-----SPEVQRAADQLPPAFDWRDVNG--------VNYLSPVRNQGS
-CGSCYAFSSVGMMEARLRLRTNNTV----------------------------QTMLSP
QDVVSCSGLSQGCDGGFPYLIAGRYAQDYG--LVDEQCAPYTGK----------------
-----DSSCPRE------------------------------------------------
----------------------------------------------------SCD-----
-RVYSSGYRYVGGYYGG--CN-EAEMKLALVQNGPVSVSFEVHPDFMHYKSG--------
--------VYHRVA------------LESELDPPPY---FEEVNHAVLLVGYGVDPS---
------------------------------------------------------------
--------------------------------------GEKYWIVKNSWGQDWGENG-FF
RIRRGV----DEVGIESIAVEADVIPF---------------------------------
------------------------------------------------------------
------------------------------------------------------------
------------------------------
>DPPI_Cryptotermes_secundus
M-----------------------------QILWLMVTLV-----PAILADTPANCTFND
VA-GKWVFYEGS--------------------------------------------RIHN
GSIDCTTMVS--------------------------------VVRKLRVNLRYP------
------------------NVAIDE-----FG-NRGQWTMIYNEGFEVTVNQ-----RTYF
AFSYFTKES----------------------SNITSYCDRTFP--GWSHDV---------
------------------------------------------------------------
----------------------------------------------------------TL
RHWACFQAQKQSPVPPK-----VHCNP--FH-----------------------------
---------------------------------------------------------EMT
KGNELVS-------------------------------LEKLEQLVNNINRAQ----TSW
RAEVHQPFIGKT-RYEMLRICGGKRSWLAHR-----------------------------
------VSPA-RA-----SVALQSAAAELPPAFDWRNVSG--------INFVSPVRNQGG
-CGSCYAFSSMGMLESRLRVQTNNTL----------------------------QVQLSP
QDVVSCSQLSQGCDGGFPFLVAGKYAMEFG--AVEEKCNPYVGG----------------
-----GGACTGR------------------------------------------------
----------------------------------------------------TCL-----
-KHYTASYGYVGGYYGA--CN-EELMRLELVLRGPISVSFEVYPDFENYKSG--------
--------IYHHTG------------LGG-FNP------FEIVNHAVLLVGYGVNETT--
------------------------------------------------------------
--------------------------------------GEKFWIVKNSWGEGWGENG-FF
RIRRGT----DEAGIESIAVHVTPIPS---------------------------------
------------------------------------------------------------
------------------------------------------------------------
------------------------------
>DPPI(1)_Hydra_vulgaris
M------------------------------KIIIFCLFI-----GLVVSDLPTNCMYED
TV-GVWTLNLGP--------------------------------------------SNQT
NTIDCNK-FQ--------------------------------PVSTLQVELTFP------
------------------NYAVDE-----YG-NIGKWTMIYNQGFEINLNG-----RSYF
AFQYYEQVS---------------------KDEFVSYCHKTFN--GWVYDAVTDKK----
------------------------------------------------------------
---------------------------------------------------------FPP
KNWGCYDATKKDKITK------FSKM-TSLD-----------------------------
----------------------------------------------------------DD
ETL-DEP-------------------------------YGLKHELVQSINNIQ----SLW
KAGVYELYANLT-IRDMIKRAGGNKNLSPVL-----------------------------
------PRPS-LL-----------DGKDLPDAFDWRSKHS--------SNFVSPVRNQGN
-CGSCYAFASMAQLEASARIETNNRI----------------------------KPVFST
QNIVSCSPLSQGCEGGFPFLTAGRYAHSYG--VITEDKYPYIGN----------------
-----DTKCNPES-----------------------------------------------
----------------------------------------------------SDY-----
-RFFASEYGYVGGFYGG--CS-EVLMRLALIRYGPLSVGINVTSEFLHYKGG--------
--------IFYQPETH---------LLGSKFNP------FYLTNHAVLVVGYGVDHDN--
------------------------------------------------------------
--------------------------------------GVKYWIVKNSWGEGWGEGG-FF
RIRRGT----NEIGIESIAVFSKIYFGH--------------------------------
------------------------------------------------------------
------------------------------------------------------------
------------------------------
>DPPI(2)_Hydra_vulgaris
M----------------------------TSMLKWFLLCF-----VGVSCDLPTNCSYED
TV-GSWILLTSQ--------------------------------------------KQYS
NRINCSRSFD--------------------------------VASKLKVELLFP------
------------------NYVVDE-----HG-NVGTWTMIYNQGFEIIING-----RRYF
AFQYSFQVS---------------------PTQWASKCSETFN--GWVHDIVPDHP----
------------------------------------------------------------
--------------------------------------------------------IFPP
KNWGCYRGKKLNGETK-------LKI-SDVP-----------------------------
----------------------------------------------------------PV
SVLQKQP-------------------------------LSKVKNYVNQINSVQ----SSW
KASVYDHSIL---SDMVNWRRGSLRQLPRIK-----------------------------
------PREL-TD-------EMMLMSEKLPVSLGWRNKDG--------INYISPIRDQGN
-CGSCYAFASMALLEAGVRILSNNTL----------------------------KPVFSA
QNIVSCSQYSQGCEGGFPYLVAGKYAQDFG--VIEESQYPYTGN----------------
-----DSKCNAPP-----------------------------------------------
----------------------------------------------------KVE-----
-RTYVSSFGYVGGFYGG--CN-EVLMRVALNKIGPLAVNIEVYPDLQFYRSG--------
--------IYHHTE------------LDFKFNP------FEITNHVVVVVGYGEED----
------------------------------------------------------------
--------------------------------------GQKYWIVKNSWGEEWGEKG-YF
RIRRGT----DEIAIESLVVYAVPYLLNLKK-----------------------------
------------------------------------------------------------
------------------------------------------------------------
------------------------------
>DPPI(1)_Schistosoma_japonicum
M-------------------------LRWMLFGVTVVVCL-----RLIGADTPANCTYED
AR-GQWIFHVGD--------------------------------------------YKS-
K---CSENLN--------------------------------PKQSIIITLLYP------
------------------DIAVDA-----FG-NRGHWTLIYNQGFEVTISH-----RKWL
AIFAYKANG-------------------------EFNCHKSMP--TWTHDT---------
------------------------------------------------------------
----------------------------------------------------------LI
RQWKCFVAQKIGVPDKL-----QISNLFSLD-----------------------------
------------------------------------------------------------
-VFGETF-------------------------------YQVNPSFVRKINSQQ----KSW
RAVVYSELSKYT-INELRLRAGGVKSVVSR------------------------------
------PPSM-LN-RKYPSGQLLSLARNLPLEFDWVTPPDGS------RSPVTPVRNQGI
-CGSCYAFASAAALEARIRLASNFSQ----------------------------QPILSP
QAVVDCSPYSEGCNGGFPFLIAGKYGEDFG--FVSEDCDPYTGK----------------
----DTGSCTTSK-----------------------------------------------
----------------------------------------------------NCT-----
-RYYVTDYSYIGGYYGA--TN-EELMRLELVHNGPFPVGFEVYEDFEFYKDG--------
--------VYHHTNVQ---------NDRYSFNP------FELTNHAVLLVGYGVDKVS--
------------------------------------------------------------
--------------------------------------GEPYWKIKNSWGTEWGEKG-YF
RIRRGT----DECGVESLGVRFDPVL----------------------------------
------------------------------------------------------------
------------------------------------------------------------
------------------------------
>DPPI(2)_Schistosoma_japonicum
MFH-----------------------YIIIYNLILVTLLY-----GEIHCDTPANCSYMD
AI-GHWIFHVSR--------------------------------------------YKT-
K---CTKQLN--------------------------------VSQTFSMNVQYP------
------------------NIVTDS-----YG-NMGKWTLIYNQGFEITMNH-----RKWL
IMFAYGPNN-------------------------TYTCNKSMP--MWTHDT---------
------------------------------------------------------------
----------------------------------------------------------LI
RQWHCFTATKVNHSQRM-----IEYKSPVLQ-----------------------------
------------------------------------------------------------
-LDENQL-------------------------------YKVDTKFIKAINAKQ----NSW
KATIYPEYSKYT-IKEMRRRAGGSRSTFKR------------------------------
------QNVQ-LP-KKNLTSAMMLELLALPKEFDWVNRPEGL------RSPVTPVRNQKT
-CGSCYAFASTAAIEARIRLASRFRL----------------------------QPILSP
QDIIDCSPYSEGCDGGFPYLVAGKHGEDFG--FVEEKCNPYTGV----------------
----KSGTCNRLL-----------------------------------------------
----------------------------------------------------GCT-----
-RYYTTDYHYIGGYYGA--TN-EDLMKLELVKNGPFPVGFEVYGDFLQYKSG--------
--------VYSHTDII---------NNHHPFNP------FELTNHAVLLVGYGIDNSS--
------------------------------------------------------------
--------------------------------------NLPYWKIKNSWGQYWGEEG-YF
RILRGS----DECGVESIAIKFDVVL----------------------------------
------------------------------------------------------------
------------------------------------------------------------
------------------------------
>DPPI_Trichinella_spiralis
M-------------------------NTLNRILAAIFALI-----LSTEADIPVSCYFED
VA-GTWKFQESG--------------------------------------------YSTK
GPATCENATMD-------------------------------FSRQNIIQLLYP------
------------------NVALDK-----FG-NRGKWTLIYNQGFEVIVNN-----RKYF
AFFKWIKRD----------------------NKFISICGKTLP--GWQHDI---------
------------------------------------------------------------
----------------------------------------------------------LG
RHWSCFVGTKLHPSIFQAT---ATTLPMNAS-----------------------------
---------------------------------------------------------QIN
QQHFKHE-------------------------------YYKMADFVSTINSIQ----TNW
TAKIYDEQFYLNRVESLIRANAYQYHRTAKK-----------------------------
------IKSA-PI-----TTEQKLSAVILPEKFDWRNNNG--------NNFIGDVRDQKN
-CGSCYAFASASMLEARYHILTQNRE----------------------------RVTFSP
QDVVNCSPYSQGCDGGFSYLIAGKYAEDYG--MVSERCVAYTGK----------------
-----QQQCRTPS-----------------------------------------------
----------------------------------------------------TCE-----
-RYYATDYEYIGGYYGA--SN-EILMMQALVKNGPIAVGFEVHDDFLSYSHG--------
--------IYHYTS----------AVSPLKWNP------FVEVNHAVIIVGYGTDEMT--
------------------------------------------------------------
--------------------------------------KEKYWIVKNSWGRKFGEDG-YF
RIRRGT----NECGIESLAFQATPIILN--------------------------------
------------------------------------------------------------
------------------------------------------------------------
------------------------------
>DPPI_Trichoplax_adherens
MNS-----------------------RYFAGVVVVLFSFL-----ALCKSDTPANCTYGD
SV-GTWVLHLGV--------------------------------------------DGMT
KKVDCSKNFK--------------------------------ITNNYTVHLLFP------
------------------DKAVDA-----AG-NVGFWTMVYNQGFEIVLAG-----RKYF
AFSKYVKHG----------------------SKVTSMCDQTQL--GWAHST---------
------------------------------------------------------------
----------------------------------------------------------DN
SNWQCYYATKMHPSGTE----IRTHDLREQI-----------------------------
---------------------------------------------------------VLQ
EFQKHRK-------------------------------YIPNKDYINQINSAQ----SLW
TATEYPEYEDFT-LAELNMRSGRPT--VPK-SFAG-------------------------
------PRLR-MK--RDRLSRNSDEFIYFPKQFDWRNVSN--------VNYVSPVRNQGA
-CGSCYAFSSMAMYEARLRVLSKNSV----------------------------KRVMSP
QDVVSCSEYAQGCAGGFPYLIAGKYGEDFG--LVEESCFPYNGK----------------
-----DEPCKETK-----------------------------------------------
---------------------------------------------------SKCR-----
-RHSTTNYYYVGGFYGA--CN-EYLMMRELVKNGPISISFEVYGDFKHYKGG--------
--------IYQHTG------------LGDSYNP------WQITNHAVLLVGYGTDQKS--
------------------------------------------------------------
--------------------------------------GKDYWIVKNSWGTKWGENG-FF
RILRGV----DECSIENEAVAVTPVD----------------------------------
------------------------------------------------------------
------------------------------------------------------------
------------------------------
>DPPI_Capsaspora_owezarzki
MRTA----------------------SALLVALLALLGVA-----AVARADIPVHCLYDQ
IV-GTWRFDMGA--------------------------------------------NNGD
NSLVCNDDTFN-------------------------------PVKSLHLRFAEP------
------------------NIVYNS-----SGIQVADWTMIYDEGISVRMMDGAKFTQLFF
AFFPYTVDP--------------------ISGNVTSFCNETVL--STYHDAPYGSG----
------------------------------------------------------------
---------------------------------------------------------QLP
LGWGCFKGYKASYFTEQE----AANTVSPVTTYAP-------------------------
---------------------------------------------------------KPQ
AASPDAI-------------------------------FHADHEYIARLNAAQ----NLW
TAGPNPALVGRP-MREVQAMAGRKLKTSVEAH----------------------------
------LPPA-KL--RTAAKASADAFAAYPAELNWRNVSG--------IDYVGPMRDQLS
-CGSCYAFSGTEMLQARIRVKSQNKL----------------------------TPLLSP
QRVVSCSAYSQGCDGGFEYLVS-KFGQDYG--FVDESCFPYQSG----------------
--LIPEVPCSA-------------------------------------------------
----------------------------------------------------GCALP---
RLYTVDDFNYVGGYYGN--CS-ELGMIDHLVNYGPLSVSFLVLDSFMTYRSG--------
--------VYTCDT----------TPGTVGFNP------FETVSHAVLLIGYGVDPTT--
------------------------------------------------------------
--------------------------------------NTKYWRVANSWGRHSTDYGGDF
LIRRGT----DECAIESAASWATPSLNI--------------------------------
------------------------------------------------------------
------------------------------------------------------------
------------------------------
>DPPI(1)_Naegleria_gruberi
MKI-----------------------SQVIISTLLLCGLV-----VMVNGDIPVHCLFHQ
VF-GDWTFYRTSTSF-----------------------------------------SNDV
VHNTCALTNPLPNV----------------------------NVDTIKLRLLAP------
------------------DVVYDE-----QG-NEGFWTLIYDQGFEVVINK-----QKYF
AFFNYTQQG----------------------KVVTSNCGQTFT--GWYHDAGI-------
------------------------------------------------------------
----------------------------------------------------------AV
KKFGCFRGIRTGAPSEST------HEHELMS-----------------------------
---------------------------------------------------------APK
VDLKNKV-------------------------------FTNNMEKINTINKSQ----KMW
QATAYPQFEGKS-LEFMRRIAGGRTANKNRKAALKAQKERFQT-----------------
-IFQTQARVNGNK-----KIITEEDVNALPKEFSWTNVNG--------MNLVVPVRNQGV
FCGSCYAFSSSDMFGSRVRVITNGTK----------------------------TPVYSP
QDIVECSAYSQGCDGGFMYLVS-KYAEDYG--LAEESCDPYKGV----------------
-----DSVCKKD------------------------------------------------
----------------------------------------------------QCP-----
KRAYGTNYAYTGGFYGA--TN-AKNMMYELYHGGPLAIAFEVYDDFFNYKGG--------
--------VYTHST----------ALKTKIAEP-----GWEETNHAVLLVGWGEEN----
------------------------------------------------------------
--------------------------------------GVPYWLVKNSWGTSWGING-FF
KIKRGT----DECDCESEAVSADIYSYH--------------------------------
------------------------------------------------------------
------------------------------------------------------------
------------------------------
>DPPI(2)_Naegleria_gruberi
MPTVK-------------------LGVTLCLLVLLQLLFI-----TTTKADIPVHCVHDD
IANNEWKLFITPSI------------------------------YSVPNRNSKIAFRKQF
VPLNCTRFDK----------------------------EDLTISRVLRVYLEYP------
------------------NIVRDSL---DNS-RIGTWTMVYDQGFEITLKDDF-SEISLF
AFSSFERMK-------------------NDTQLIKSKCHETFV--GNYRKTSR-------
------------------------------------------------------------
---------------------------------------------------------DGK
NSLGCYYAEKTKPSANDV-KISLPVNTLLYKYFDP-------------------------
-------------------------------------KNNGKGLNVNKKDSDDDFESESD
LDLRILRTIKP---------------------SNTK--FKNDKTLIDWINTQSDD--LGW
SAQAYPQFEEMT-EADLINLSGGWKSLFLGHWNKWRPIGLDDA----------------E
SFESTSDNFA-IA-----NQELLNQVEKLPKNFDWSNVDG--------ENYVPDVKNQMA
-CGSCYAFAAVTAIESRIRIQSRNNV----------------------------REPLAV
QDIVSCSPYAQKCHGGIPYAVG-RHLRDFN--LVPESCFPYKGS----------------
----ENVACSS-------------------------------------------------
----------------------------------------------------KCKNP--E
YIVKVTKYRYVSDYYGG--SN-YANMMKEIYEHGPISASYLIYPDFKYYSKG--------
--------IYKHSGKGY---PMKTDRINREMNG------WEPTTHSVVITGWGEDPKT--
------------------------------------------------------------
--------------------------------------GEKYWNVLNSWSESWGENG-RF
RIKRGN----DECAIEAEGVAFYPEVIFMNKY----------------------------
------------------------------------------------------------
------------------------------------------------------------
------------------------------
>DPPI(3)_Naegleria_gruberi
MQKFNA-----------------GVLLMTLMVAISMLLLL---TSQSVRADLPVHCLYNS
TAPGVWEFELTDQNM-----------------------------------------SGDD
VAAKCDIRAP------------------------------IQATRTMKVYLQMP------
------------------DIAIDE-----KG-NTGFFTLVYDQGFEVVVGG-----NKYW
AFFNYTTAG----------------KDSQGNDIIISNCDRTFT--GWYHEAKV-------
------------------------------------------------------------
----------------------------------------------------------KA
KSWGCYRARRLSLLQG------STATPNKFTHT---------------------------
--------------------------------------------------------VAPR
PNYKGMV-------------------------------FKNDMSLINDLNALHAKGEISW
KAKPMQEWENQP-LETVVPKFGQRSESFRLKQRREHTKFMRAKFGEQANKKVLLELRSED
FSKAAGNLTFHHL-----RDIAAKGFVSIPKAFDWRNVNG--------QDFVSPIRSQGQ
-CGSCYSFSTTAMMEARKRVFTQNKE----------------------------QPVYSP
ENIISCSFYSQGCDGGFAYLIS-KWGEDFG--IIAEQCDPYTGT----------------
-----PHKCNLNQ-----------------------------------------------
----------------------------------------------------ACS-----
TRQYWTNYRYTGGYYGA--VT-VENMQLDVLKYGPLSVSMEVYNDLFNYHSG--------
--------IYRHVS--------SSKLTSPVPNP------FELTNHVVLIVGWGENEK---
------------------------------------------------------------
--------------------------------------GEKYWIVKNSWGTSFGMDG-YF
LIARGV----DECAIESENASAIPTQP---------------------------------
------------------------------------------------------------
------------------------------------------------------------
------------------------------
>DPPI_Polarella_glacialis
MAASSLYFWPG-------------STSLAFSALLVGLSSL-----PGVFSDLPVHCLRHQ
LV-GDWDFFLGP---------------------------------------------ASS
ERSSCGHQSPDVPE-------------------SQPAVFLAEVSQQRKVQLQAP------
------------------SRARSG-----AD-DQGSWTMIYDEAFEVNVDS-----LSFL
AFSRFDLVH------------------NGTVTTNVSQCGETQL--GWYRNV---------
------------------------------------------------------------
----------------------------------------------------------DR
DQWGCFYARKSAPIQEHES--TASFSQSPVS-----------------------------
---------------------------------------------------------RSA
SYDEPLV-------------------------------EEYHQLFAASLNLLQ----DMW
TAKSYERLVNRT-LRDINKMAGILRPFSAAEHGKSDLIAASSRPVARS------------
PSFLQQKSTE-AR----STASFRGASSSLPSAWDWRNVSG--------ISYLDKVMDQAG
-CGSCYVVATTHMLSARHRIKQQDPS----------------------------FDGFSI
NFPLHCSEYNQGCDGGYAFLAS-RWAQDVG--LVPKHCSTYSPV----------------
-----VPSCQL-------------------------------------------------
----------------------------------------------------ACDVTALE
KRWRADNHHYVGGHYGG--AT-EEKMLQELVDRGPLVVSFEPKHEFMYYDGG--------
--------IYSTVP-------------NQRRE-------WEQVDHAVLLVGFGQQH----
------------------------------------------------------------
--------------------------------------GKKYWLLQNSWGEDWGEQG-FF
RMVRGS----DESGIESIVVGADVVEVRQALSPSRRGSGIEPIFELECELKTLLAAQAED
SASVLRSVAQMVEEIQQSSCPPSPWATSRMNRSRPSTQPKTWVALRISWPPQPQLALPPA
AGGKLVVTGCQNPTVGNIVRGEYAAFSDNHGRTVYRRSEQVNNLDVLIYFWDDRDGPSFC
GWWFGPKVGGDQVWAYNSERAMVPPTSQWK
>DPPI(1)_Paramecium_tetraurelia
M----------------------------NKLILLCILTI-----GLVQADLPVHCMKHQ
IT-GKWKMEVSQTK------------------------------------------LKGM
GAVPCGHHVPDSQQSSY-----------------QAGFDDFKAVDTFEVNLSND------
------------------YSVQDK----ERK-TSGQWTMVYDEGFEVEHNG-----VKYF
AFSKYAPNG----------------------SDYKSYCGETLI--GWYNNL---------
------------------------------------------------------------
----------------------------------------------------------KT
GEKGCYRAKKTDGDNEATD--SYQLISVVQP-----------------------------
---------------------------------------------------------EFI
QKSTRHGDRVK-----------------------LHKNFDNHKEAVDKLNSIP----KTW
KAKAYDHFEGMS-MMELNKMAGRRKHFQGKT-----------------------------
------IRKA-SF-----TQIKSGDVSGLPKQFSLEQY-------------LDPPRQQKQ
-CGSCYAISTMEMLSARLKMKGEQVT-------------------------------LSP
QYSVDCNYFNQGCDGGYPFLVE-KFASEQY--LVTEQQYPYKGD----------------
-----VGTCKKID-----------------------------------------------
----------------------------------------------------FSQ---SS
KVYGAKNYKYIGGGYGL--SN-ERDIMMELYTNGPVIMNFEPSYDFMYYESG--------
--------IYHSVA---------EHDWSTQERP-----EWEKVDHSVLCYGWGEED----
------------------------------------------------------------
--------------------------------------GVKFWLLQNSWGSQWGENG-SF
RMKRGV----DESAIESMAEAADP-VIYSKSNSEFIEMKKEQNLRKQ-------------
------------------------------------------------------------
------------------------------------------------------------
------------------------------
>DPPI(2)_Paramecium_tetraurelia
MFQKSI--------------------KKNELIMLLLFLLV-----LSAHADLPVHCVRHQ
IV-GKWQLQFTEPQ------------------------------------------IKGS
GPLTCGHNVPDNERTSQ-----------------FAGQNTFQQAFTHEVVLTAK------
------------------NNVVLK-----KK-LQGKWTMVYDEGFEVDFMH-----YKCF
AFSKYKTNY----------------------SGAYSYCGETLV--GWYQNT---------
------------------------------------------------------------
----------------------------------------------------------KT
NERGCYRAQKIEKTHKVSE--GANNGHVVQP-----------------------------
---------------------------------------------------------QFF
QYQNTGMN--------------------------KVWSRIDALNFVEQINRAQ----LQW
KAKAYGEIIGLT-TKQLNKYAGRKKHSSTIL-----------------------------
------LEKQ-KK----KQQILEYDLNHLPKEFSWEKYLG------------KKIYEQKG
-CGSCYTISTMTMLSARLKIKGLKAD-------------------------------LSP
QQSIDCNYYNQGCDGGYPFLVE-KYLTELDGLIYEEKEYPYKGQ----------------
-----VGECKAIE-----------------------------------------------
----------------------------------------------------KKK-----
-KYRVLNYRFVGGAYGK--SN-ELNIMEEIYNNGPVVLNFEPSFDFMFYVGG--------
--------IFHSTTP--------DWIINGLAKP-----EWEKVDHSVLCYGWGEEN----
------------------------------------------------------------
--------------------------------------GVKYWLLQNSWGKQWGENG-RF
RMKRGQ----DESSIESMAEAADVEIIEDS------------------------------
------------------------------------------------------------
------------------------------------------------------------
------------------------------
>DPPI(3)_Paramecium_tetraurelia
M----------------------------NQLILISVLAI-----TLVQADLPVHCLRHQ
IV-GKWKMEVSDVQ------------------------------------------LRGV
GAVPCGHHVPDTQHSSY-----------------KAGWEDFRASDSFELTLGND------
-----------------YTVTDKD-----RK-QSGSWTMVYDEGFEVEHNG-----VKYF
AFSKYEPNG----------------------VDYKSLCGETLI--GWYNNQ---------
------------------------------------------------------------
----------------------------------------------------------KT
GEKGCYRAKKADGNVDATD--SYKLISVVQP-----------------------------
---------------------------------------------------------EFI
QKN-----------------------------------FTNHKEAVDKLNSIP----KLW
KAKAYDHFEGKS-LLELNKMAGRRRHYQGKT-----------------------------
------IKRA-SF-----TQLKSNDVSDLPKTYTLERY-------------LDPPRQQKQ
-CGSCYAISTMEMLSARLKMKGEKIT-------------------------------LSP
QYSVDCNYYNQGCDGGYPFLVE-KFASEQ--YLVTEEQYPYKGD----------------
-----VGTCKKID-----------------------------------------------
----------------------------------------------------FSS---SS
KVYGAKNYKYIGGGYGM--SN-ERDIMLELFNNGPVIMNFEPGQDFMYYSSG--------
--------IYHSVA---------QHDWSSSDRP-----EWEKVDHSVLCYGWGEEN----
------------------------------------------------------------
--------------------------------------GVKFWLLQNSWGEQWGEQG-NF
RMKRGT----DESAIESMAEAADP-VIYSKSSGQFIEI-SQTNLRKQ-------------
------------------------------------------------------------
------------------------------------------------------------
------------------------------
>DPPI(4)_Paramecium_tetraurelia
M------------------------------RFVVLFCML-----GFAICDLPVHCLKHQ
VA-GKWRLYLEKPT------------------------------------------QKGV
GLLPCGHEIPDRAKTSY-----------------MAYSSNFQPSQDFEVTLGDD------
-------------------YKVKS-----SS-KSGEWTMVYDEGFEIKLGN-----MKYF
AFSKYEPKG----------------------REGVSYCDQTLV--GWYTNQ---------
------------------------------------------------------------
----------------------------------------------------------DT
QERGCYRAEKTEK-VESSE--SIKTVSIVQP-----------------------------
---------------------------------------------------------EFM
DDDDMKSLS--------------------FLQVQEKTPEVNHEEVVEKLNQKE----GTW
KAKVYDNMKGKS-FAEVAKR----------------------------------------
------TRLN-SK-----------QSS-----FNWKEK-------------LAPPRQQGQ
-CGSCYAIATMSMLSARLKIKGENVD-------------------------------LSP
QWSLNCNYYNQGCDGGYPYLVN-KFAEEQV--LVSEGAEPYQGF----------------
-----DGSCNFQK-----------------------------------------------
----------------------------------------------------AKS---QS
KVYSTKNYKYLGGSYGR--VS-EQIIMAEVMKNGPVVLSFEPSYDFMYYESG--------
--------IYHSKA-------------QTNDYA-----EWEKVDHSVLCYGWGEED----
------------------------------------------------------------
--------------------------------------GVKFWMLQNSWGNQWGEGG-NF
RMKRGV----DESAIESMAEASDPYVITQNSSTSFSETKSNESDFDYEDDDSIFSFNQIR
QNLK--------------------------------------------------------
------------------------------------------------------------
------------------------------
>DPPI_Symbiodinium_natans
M-----------------------------RPLLACTTLF-----SAALADLPVHCLRHQ
IS-GRWELFRGP---------------------------------------------AGP
RRSSCGHQLPDDEAAQ-----------------PPV--ELPEVAETILVELKDP------
------------------NVAVTS-----QT-RDGRWTMIYDEAMEVNVDG-----YSFL
AFHKFELFHKD------------------GAQQNVSRCGETQL--GWYHDD---------
------------------------------------------------------------
----------------------------------------------------------AR
KNWGCFYARKVR-NPEETAEVFTTSSPRAAV-----------------------------
--------------------------------------------------------PPRA
SQERLD--------------------------------ATYHNSFAATLNSLQ----DWW
TAKVYDRFVGQT-LHEINSMAGIFRPFSQAQRKETDPYFGTGHGES--------------
------IPSF-LQ-QARARTKAVKGRRPLPSAWDWRNVSG--------VSYLDEVIDQGT
-CGSCYIVATTHMLAARYRIQHKNPD----------------------------FPGFSF
NFPLFCSEYNQGCNGGYAFLAS-RWAQDVG--LVPKNCSHYDPENL--------------
-----LGSCEL-------------------------------------------------
----------------------------------------------------KCDVAALQ
KTWRATNHHYVGGYYGA--AS-EEAMKQELVERGPLVVSFEPQSDIVYYTRG--------
--------VYTSAP-------------HQRSE-------WEPVDHAVLLVGYGADN----
------------------------------------------------------------
--------------------------------------GRKYWILQNSWGKDWGEDG-YI
RMLRGE----DESGVESIVVGADVVEEAQPTMLLQLASTLA-------------------
------------------------------------------------------------
------------------------------------------------------------
------------------------------
>DPPI_Stylonychia_lemnae
M-------------------------KRDVLLFLVLGFSS-----YTIKADQPVHCLREQ
IL-GEWEFVYTTEEKS---------------------------------------VDIFK
IDTVCTHQTPNSIQIVKPDSQF---------------QFSEGTYSKFQAELSDSGKT---
------------------SIQIGG-----KS-INAHWSMLYDQGLILDSEE-----YRFF
ANYKYTIQSDVKYEFEVA------GLEVSSYDSFNSQCNSTMI--GLIQNKK--------
------------------------------------------------------------
----------------------------------------------------------NP
GFYRCFFANKLDHAEIKSEEEIQADISEKIV-----------------------------
---------------------------------------------------------FLA
AQVKKSNILAQT-------------------------KYEDLDNMVQFVNEND----FTW
QAGINNRLKGQT-LSQLKMHHDGNQMKFAQKTLVQTNSISNTITDSDSDAERL--IEDED
FKAIQKEAIK-FI----DSSLDKMSENDLPDQWDWRNVSD--------YDFTTPVKDQKG
-CGSCYAMSFTETMEARVKIKYGKSIP------------------------------LSA
QFLLDCNFYNEGCSGGWPLLNG-FFSADFS--IPSEACAPYKGYT---------------
----VGNECSDHS-----------------------------------------------
----------------------------------------------------NCQ-----
EKVKVSEANYIGGAYGM--SS-ELLMMKEIRARGPIVSDLNVPLTFSYYRNGIFSDDHEL
QLKKEGFKEYLNENSVDEV---TDRTLRDYHIE------WQYINHSIMIVGWGEED----
------------------------------------------------------------
--------------------------------------GVKYWICRNSYGDAWGEQG-HF
RIRRGL----NDYGIESAPSYYIPIMQ---------------------------------
------------------------------------------------------------
------------------------------------------------------------
------------------------------
>DPPI(1)_Tetrahymena_thermophila
MKNVDFLK-----------------WKNSLLFFMLLMIYV-----TQIQCDLPIQCVKHQ
IV-GQWTIQTSKVH------------------------------------------SKYN
QFLTCGHSIPDSPDQSIQS-----------------DQNNFKHTKEYLVDLHENGE----
------------------AFLLKN----SSQ-IKGQWTMMYDEGFQIDVDE-----MSFF
TFFKYYPIKEEQISERV-LVEDITVVSHSKVTTYEFDCTETIV--GWFNVP---------
------------------------------------------------------------
----------------------------------------------------------TK
NKKGCMKAYKVNPREEDRHLRSQQKGSVVQPLDFDINNFTIQDDIDQINSSQQDGLLYDQ
QSSSSIKKRKFNLQG---------------------TLNSIIENIGPEDSSPQSEQLELD
QKQSTQKSNN------------------INQKQNAELNQNVHKNRIDQLNSLN----KNW
QAGISSSFQDLT-LDEVNKKAGRNKRKQQKKNSKKKVINESEMSKLN-------------
------EEQS-LY-----MHFSIQDVSDLPKNFSWEEY-------------IDNPIEQND
-CGSCYIISTVQMLNARLKIKYGKDFTK----------------------------KISM
QHLLDCSFYSQGCDGGYPFELG-RFGKDYF--MLPDNNTKFQNE----------------
-----VKECQIKN-----------------------------------------------
----------------------------------------------------LEK---LD
EYFKVTDYGFVGQQYGK--GN-EREMMLEIMKNGPIVANFKTSADFVYYKSG--------
--------VYHSVE-------AADWILKCEVEP-----EWRPVEHAVMCYGWGESEE---
------------------------------------------------------------
--------------------------------------DGKFWLMQNSWGDDWGEKG-RF
KIRRGT----DESFVESSAEYAQVEYINNKQ-----------------------------
------------------------------------------------------------
------------------------------------------------------------
------------------------------
>DPPI(2)_Tetrahymena_thermophila
MVK-----------------------SRLAAILLLFAVQS-----LLVQADLPVHCVRSQ
IT-GKWLLKEGKVLA-----------------------------------------SSNN
KPVSCGHQIPDKAESSN----------------SAMGGVLTEVEREYEVFLDED------
------------------FTVRGK------E-GKGRWTLVYDEGWEIEYNG-----VKYT
HFFKYAKD---------------------DSGQYKSVCSQTLV--GWFNHI---------
------------------------------------------------------------
----------------------------------------------------------QK
KSRGCSQAIKADASQEFSD--NVQQAHVVQPKETQYIFSEISSTMNKLSSQQEQQKSQKI
NASNSLKRQQL------------------------------------------SSKNKFH
QSIYLKPHENV-----------------FAQMKQTPATLLNHQEIVKRLNSIKG---STW
QAKVPSFISKMS-LEQMNTRAGLRMDKPKFSYDNKQGSFIQKSSSSLR------------
----GNKATT-DY-----AHFSMENISDLPKSFDWAEY-------------IHAPRSQED
-CGSCYAIATTSMLSSRLWIKYGDNT------------------------------QLSP
QHSLACNYYNQGCDGGYGFLVS-KFYSEFE--AVPESCHPYEAR----------------
-----DGQCNH-------------------------------------------------
-----------------------------------------------------CNVESLS
EVFTVTDYEYIGGSYGK--ST-ERLMMEEIYKNGPIVVSFEPKMDFMYYNKG--------
--------IYHSVD-------ANQWIQNNEENP-----VWQKVDHSVLCYGWGEDE----
------------------------------------------------------------
--------------------------------------NGKFWLLQNSWGEEWGENG-NF
RMRRGT----DESNIESMGERANIVKTARKSPNTTEFSSTYSSHSDKYFVEKSKRKQ---
------------------------------------------------------------
------------------------------------------------------------
------------------------------
>DPAP3_Plasmodium_falciparum
M-------------------------ILIFQLFLINILFL-----NFIKCDIPVHCLSRH
VE-GKWEIHLGLLKKKKNSKQKNVEGVILNDKVTGGNVWNISGDIKKNETTAYDNNYDNN
YDYQCGYKRPDNADYHDDLNPENEDT-----------KERFEEKEKRYIVFNEDR-----
----------------SLNILNEE-GDINSR-YSGYWKIIYDEGLYIEVYKEDDSKEVYF
SFFKFKQK----------------------GDVSYSYCNNLIM--GVMNKYSLDNNIWDM
RYEENIEENIRSDDKNNNIHMIKDEKKSVLNIDEKNREISNNISHIYMIRKNVTFFGLRN
NKIKKPKRKKMKDKIIISKGNNNINEIQNDDNYNKIIKEKNFFQLIDYYNDNYISSGRFN
IDKFCWYGKKVQEHSEQPT-NKIPVQNISPLSVNADEYNK--------------------
---------------------------------------------------------LYD
EKKKIINNLQKSQDDQLSHSSD------NNNNNDNNDNNDNNDNNDNNDNNDN----NNN
VQNVVYLRRHKD-VFRKYNKGLLLMNRNNK------------------------------
------YEKR-NS-----LFYKYIDKNIDLKNFDWNNKEDIKMRLGHYIKILDDAIDQKD
-CGSCYANSASFIINSRVRIKYNYIKN-------------------------IDSLFFSN
EQLILCDIFNQGCNGGYIYLSL-KYAYENY--LYTQKCFEKYKKKINYNTDDLEIKSSLM
SQDDNSLLCDQFDVFKIKNEKKKNNEINIKEQITMNINNDSNKNQEYTNNDHDHLLILSY
QIQTDPNKKDDNKKNINIYGLNEDYILIDEQKYNNNHNNNDDDEEYDIFKSNSCD-----
VKINVSKFEYLDI------QD-EELLKKYIYYNGPVAAAIEPSSEFIGYKKG--------
--------IILGNFIK------MYDGTKNNAYI------WNKVDHAVVIVGWGEDTLPNF
VKKNKLSKETMEHILTTWKENNKDNGDSNNNGDSNNNGDSNNNGDSNNNGDSNNNGDSNN
NGDNKDNGDSNDNGDNNNDNGDNNDNGDNNIINNTNNVIIKYWKVLNSWGTNWGNSG-YF
YILRNN----NSFNIKSYILACDVNLFVKQKET---------------------------
------------------------------------------------------------
------------------------------------------------------------
------------------------------
>DPAP1_Plasmodium_falciparum
MAKRIF------------------SVSFLLVLLNVLHICI-----KFSVADLPTHVETKN
LL-GKWKILRTK---------------------------------------------TSP
NLTTCGSSQPNKNTYN----------VGITDYKKYLLENNYEFVSELNVILSDDYVLYGD
IYNTQ-DNEHRSK-WKVLAVYDEN-----KR-VIGTWTTICDEGFEIKIGN-----ETYA
ALMHYEPNGK--CGPVS---DEDSLDSNGDTDCYTTSFSKIRY--GWLDVENEKNE----
------------------------------------------------------------
------------------------------------------------------------
HLHGCFYAERIFDNVNEIKHLDSFTIDKDSQNVLQTFTYDTKLNNILNSNNMLYKFGNLQ
KPTFTKRNNTNVQFNS---------------------ELNWHRMKHHGKKKPLKKSMLDA
SRQTYACPCN--------------------------ANEVVDNVINKGDSDNP----VSP
TLIQLNNNLKNT-TQTGNKDTNEMDLEN--------------------------------
------YEDT-LN-----SPKRELEINELPKNFTWGDPWN-------KNTREYEVTNQLL
-CGSCYIASQLYAFKRRIEVALTKKLDRK--------------------YLNNFDDQLSI
QTVLSCSFYDQGCNGGFPYLVS-KLAKLQG--IPLNVYFPYSAT----------------
-----EETCPYNISKHPNDMNGSAKLREINAIFNSNNNMSTYNNINND------------
--------------------------------------HHQLGVYANTASSQEQHGISEE
NRWYAKDFNYVGGCYGCNQCNGEKIMMNEIYRNGPIVSSFEASPDFYDYADG--------
--------VYFVEDFPHARRCT-IEPKNDGVYNI---TGWDRVNHAIVLLGWGEEEIN--
------------------------------------------------------------
------------------------------------GKLYKYWIGRNSWGNGWGKEG-YF
KILRGQ----NFSGIESQSLFIEPDFSRGAGKILLEKMQKELGN----------------
------------------------------------------------------------
------------------------------------------------------------
------------------------------
>DPAP2_Plasmodium_falciparum
M--------------------------NTFYIFFLFVLTT-----CFVKGDLPIHALMGD
VS-GIWKIKQTK--------------------------------------------KMSQ
KPEHCGGGIPNRNLDN--LNP------SIRNYQRFL-ENEYGNLDMMIVNLTMEKVKIIN
------QEKPRDK-WTYLAVRDYE----RNE-IIGHWTMVYDEGFEIRLNG-----SKYF
AFFKYERKSNAHCPTSI------EDKSYNDRDCYKTNPTQTHI--GWVLNEKVKEN----
------------------------------------------------------------
-------------------------------------------------------TKEKI
FYWGCFYAEKKESTPVSSFVLHNGMENKTNL-----------------------------
---------------------------------------------------------VES
HDYHFEE-------------------------------KKKKNLPPIGRRSNY----KKF
RFSNLQKIYGST-QTHLRDIYGRSGERK--------------------------------
------YGCR-KR-----DILNLKIRLTLPKQFSWGDPFN-------DENFEENVDDQKD
-CGSCYSISSVYSLERRFEILFWKKY-----------------------KKKVNMPRLSH
QSILSCSPYNQGCDGGYPFLVG-KHMYEYG--IIPEQYMHYEN-----------------
---NDYNNCIMDMGNYNHL-----------------------------------------
----------------------------------------------------NKQNRNIK
EIYYVSDYNYINGCYEC--TN-EYEMMNEIILNGPIVAAINATSELLNFYNIED------
-----KNVVYDILPKDTHQVCD---VPNKGFNG------WQQTNHAINIVGWGEQIINQD
KIKN--------------------------------------------------------
-------------------------DDANNNNNDNNHKLVKYWIIRNTWGKNWGYKG-YL
KFQRGI----NLAGIESQAVYIDPDFSRGYPKNILQSDSLE-------------------
------------------------------------------------------------
------------------------------------------------------------
------------------------------
>CPC2_Toxoplasma_gondii
MSAAVEPRGRLSDGRCRRRLTPAAVLFLCRVLVLFWVNEA-----EPANGDLPAHCLVRH
VL-GEWEIQEGLWLPCQEEGNLTTD-------------------------------AARL
HDPYCGYGIPDRVDAHGPMTP-------------PNVSASFHALRTSRFTLFPD------
------------------FRIEFE-----DG-SSGLWTLVYDEGLHFEVSTP--QNRRFF
AFFKYQLAPD-------------------GQNRAWSYCHTTLV--GWWERPAAPNLSLQD
VEKAPP------------------------------------------------------
----------------------------------------VYDIPEPIAPETAADALLKS
VKRGCWWGRKVGEDLSVPT-NEVPKERRTPLEVP--------------------------
---------------------------------------------------------LWP
TSRPPDVR------------------------------TVAAVVRKNLAADAP----WEP
LDEEYVEIRGRK-LRTMEEVWAHAGHQPLLISRQNIES---------------THLTLSV
RPPLHLLAGIKPFG----SPAGSDPPWRTVRDFDWANEDHVALRIGRRQSVIPDAPNQGG
-CGSCYAIATGTVLTSRLWIRYAANDDVF------------------------GKVNVSA
FQGTSCNVYNQGCGGGYVFLAL-KFGQEHG--FRTEDCVSEYHAMA---------DKHKG
SLSPNLQTCFDLG--GQLGTSAFGCQAPPARASLPD------------------------
----------------------------------------------------SCN-----
LSVKVTSWHYVGGVYGG--CS-EDDMLRTLWEHGPMAASIEPTIAFTVYKKG--------
--------VFRAAYN----------SLVEQGDN----WVWEKVDHAVVISGWGWAKHG--
------------------------------------------------------------
------------------------------------DSWLPYWKVRNSWGTKWGEGG-YA
RVLRGV----NEMAIERVAVVGEVSLFRGGEHIPPLLARSLDSQGSSNASKDSERGETLV
ESVSPVFRGSASGSESGNPRDAATNESAHTSESADAESSSGSDDDEDGDMEKGDVESTTK
QTTLFRPIQRHGEVLEEKRTGE--------------------------------------
------------------------------
>CPC3_Toxoplasma_gondii
M--------------------------KLVGIGIVTVGGL-----GVARADLPIHGLMND
VL-GTWKFTIGA--------------------------------------------DGSD
HPTSCGSGAPNFNLEN--LRP------ALSNYASWL-ASQSPVETEVELSLTDKLIRKNS
------DMAPRNN-WKYLAVTLPS---KPDV-PVGTWTMVYDEGFEVRLPN-----RRFF
GFLKYSRKNGKECPRRLN---GDNEDSFGETRCYVTDPSKIHM--GWTVEESKDQ-----
------------------------------------------------------------
--------------------------------------------------------HQLK
HTWGCFYGEKTRKEERE-----ESIPAVVLE-----------------------------
-----------------------------------------------------------N
TAYQLPT-------------------------------MPSLSSLTDGISPP-----KTW
TPTVHRQFANAS-PRDLSLYKGQLGFRKYHPLVEYALPTFLQKDRTGSKQQ---------
------RTIC-NA-----AETVLERRSKPPKQWTWGDPFLSK----SWKPETDPVVNQGA
-CGSCYAVSSAYILQKRFEIMFSKLFPGE--------------------NTTVFESPLSA
QSILSCSPYNQGCDGGYPFLVG-KHAKEFG--FGTEQCQRYSASHD--------------
---PQVASCQMNIGSVNRTPEHSAP-----------------------------------
----------------------------------------------------GCG---PD
DRWYAKDYNYVGGFYEG--CN-EEKMMNEMYHHGPVVVAIDAPDTLFMYQSG--------
--------LFDSQPSEHGKICD---IPKKGFNG------WEYTNHAVAVVGWGEDEPD--
------------------------------------------------------------
---------------------------------NATGKPKKFWVVRNTWGSNWGTHG-YV
KIPRGE----NMAAIESQAVYFDPDLTRGRAAQLIKQYRKQREA----------------
------------------------------------------------------------
------------------------------------------------------------
------------------------------
>CPC1_Toxoplasma_gondii
MGSLRRRC-----------------AALPLVAGFLVFLGS-----IGVKADLPIHATVHD
IK-GDWTFYLSP--------------------------------------------AVPG
DVSNCGSPSPNTNTSN--LRE------ELKDYKSFL-STQGGIKKELRVSLTDIPVSFAT
TRTAAALENPHRRTWKTLGVFDGQ---DKRK-LVGSWTTVYDEGFEVDVGGR----MRLM
GFMKYNPQNN--CSIVD----GDLENSQGITDCYATDPTRTQI--GWYIQQAED------
------------------------------------------------------------
----------------------------------------------------------GS
RLSGCFYAEKPKAASSTPAAFVAIKETTRVEPASGALIGTDLKDSTSYISQSFVDTHNAS
PASSWRAGVNSVFANMNRRDLSRFVKDFGFKKMRPAGDSADGLSFMQSSTDISTADGDAA
STQVYACPCK------------KGERSLDTRKLDESEQTLEVLSPVSALEVGH----TNF
LAAINPHVHEST-ATNGLDAQGTQAVA---------------------------------
------KAAL-SG----AGATNTQEPLLLPKDFSWSDPFS-------NQAFDETVTNQGS
-CGSCYAVAATYALQKRFEIAASRMLGQEIRLFSAVQDEADGALSFLDLGSTSQLGELSA
QSILSCSFYNQGCDGGFPYLVG-KHARDIG--VPQARCMEYQAD----------------
----HTQGCPFQKTASASES----------------------------------------
-----------------------------------------QSMLQADANAGACS---EH
ARWYAKDYGYIGGCYECNHCSGEKQIMLEIYNNGPVPVAFDAPPSLFSYRSG--------
--------VYDANSNHA-RVCD-NDLPHHTGILT----GWEYTNHAVTIVGWGETDGE--
------------------------------------------------------------
-----------------------------------NGKPQKYWIVRNTWGPNWGVDG-YV
KIARGK----NLGGIESQATFIDPDFSRGQGLKVAKAIEALKSKTM--------------
------------------------------------------------------------
------------------------------------------------------------
------------------------------
>DPPI(1)_Giardia_intestinalis
M-----------------------------AGLLLCAIFI-----WLASADTPCWCANDQ
VL-GTWKIESTGFKYT-----------------------------------------ITN
DRTSCPASIR--------------------------------VKETRMITLLSPN-----
------------------VAVDED-----TG-ASGTWSQVYSQAIQINIGD---LKYLYF
LAWEDVPDS----------------------STVHSMCYKSQPEMGWAVKQGM-------
------------------------------------------------------------
----------------------------------------------------------MR
RYRACIRATNVKPLLTT-----VDNYYEPSG-----------------------------
-----------------------------------------------------------P
GPVNPTL-----------------------------------IRRKLDVSVPT-----GD
MYIQMKKNGDVT-NIPAGFRQSFSHSLFP-------------------------------
------TGAA-AE-----NSNSSYRGDKLPKNFDWRSVNG--------KSYVPEPFDQGH
-CGSCYTAATVWAMTARVMVASEDED------------------------KLGATRRLSV
QHALDCNQYAQGCSGGFAEMVV-KFAEEFG--ILTENSYYISYLSG--------------
--DGVERPCKAGK-----------------------------------------------
----------------------------------------------------FLE----G
DRYFFTAGLPLGGYTGA--VTDPEEIKWEVYRHGPLPVSVYAGND-LFKNCS--------
--------PYGPSSRAAYTDDD----DVSANDKAKRHYFAEYLDHLIFIIGWEEDEN---
------------------------------------------------------------
--------------------------------------GVAYWRIQNSWGADWCDGG-TS
RIALGR----NEYGIETAPVPFYWWRNGRVYYDEGLVAVSLAEIIILPVAIVVLAGLIIG
LSFVIAIMKKNRRLKYQRLRDEQTTHYEFTSTALDSTVPESTTDPSSYQ-----------
------------------------------------------------------------
------------------------------
>DPPI(2)_Giardia_intestinalis
M--------------------------------LFILALL-----GLLLSDTPAWCLGDQ
VL-GVWSLQFTDFKYS---------------------------------------GGNGT
DRFECPANIA--------------------------------ATTTKRIRLLAP------
------------------NIAINEQ----TG-ATGTWTMAYTEGLEIRLNG---LNYLFY
FAWKEYPLE--------------------GRVMVNSSCWLSAPGMGWVKKDGI-------
------------------------------------------------------------
----------------------------------------------------------GN
ASQACLYAELISADSSTLY--NIRDENAPGP-----------------------------
------------------------------------------------------VNPTDQ
TSQGEAL----------------------------LSRHATLPSRKLPVPLPT-----GA
HYRKLLSANKLR-YAKREFRREFSHNLFG-------------------------------
------FGSE-SE-----TRNVPYKGDTLPDDFDWRDVNG--------VSYIPGVLDQGA
-CGSCFTFGAVQAMNSRIMIATNRTD------------------------PVGTKTILST
EHALDCNVYSQGCDGGFPEHVL-RFAETNG--IMTEDDYYIPYTSG--------------
-TDGVTRECKTSP-----------------------------------------------
----------------------------------------------------GSR-----
-RYYFTAGQQLGGYYGA--VTDPVEMQWELYRHGPYPVSIYVDSDGYFSRGD--------
--------LYGPADNHE---------TVDSDDPE-RHYFISEVNHCVLLIGWGTFAN---
------------------------------------------------------------
--------------------------------------GTKYWIILNSWGESWNDRG-TM
KIAMGT----NAYGIESSPTTLYWIPHNPVSSQPQVHIRFILRALLFLVAGLCGLSVIGL
LIAICVVK-SRGTKYRPIIA----------------------------------------
------------------------------------------------------------
------------------------------
