# Supplementary material for: Evolutionary Analysis of Dipeptidyl Peptidase I
Source: Int J Mol Sci. 2022 Feb 6;23(3):1852. doi: 10.3390/ijms23031852 (PMC8836896; doi:10.3390/ijms23031852)
Supplement: Supplementary file 1 [file ijms-23-01852-s001.zip › Supplementary File S2 Homology models/AlphaFold/DPAP1_Plasmodium_falciparum.pdb]

MODEL     1
ATOM      1  N   ASP A   1      -5.252   8.656 -10.266  1.00 81.99           N  
ATOM      2  CA  ASP A   1      -4.590   7.361 -10.382  1.00 81.99           C  
ATOM      3  C   ASP A   1      -4.043   7.148 -11.792  1.00 81.99           C  
ATOM      4  CB  ASP A   1      -5.553   6.230 -10.015  1.00 81.99           C  
ATOM      5  O   ASP A   1      -4.392   7.884 -12.717  1.00 81.99           O  
ATOM      6  CG  ASP A   1      -5.890   6.196  -8.535  1.00 81.99           C  
ATOM      7  OD1 ASP A   1      -5.085   6.686  -7.714  1.00 81.99           O  
ATOM      8  OD2 ASP A   1      -6.970   5.672  -8.186  1.00 81.99           O  
ATOM      9  N   LEU A   2      -3.092   6.183 -11.870  1.00 89.89           N  
ATOM     10  CA  LEU A   2      -2.553   5.847 -13.183  1.00 89.89           C  
ATOM     11  C   LEU A   2      -3.640   5.275 -14.087  1.00 89.89           C  
ATOM     12  CB  LEU A   2      -1.404   4.844 -13.050  1.00 89.89           C  
ATOM     13  O   LEU A   2      -4.539   4.573 -13.617  1.00 89.89           O  
ATOM     14  CG  LEU A   2      -0.175   5.320 -12.273  1.00 89.89           C  
ATOM     15  CD1 LEU A   2       0.838   4.188 -12.140  1.00 89.89           C  
ATOM     16  CD2 LEU A   2       0.454   6.529 -12.956  1.00 89.89           C  
ATOM     17  N   PRO A   3      -3.639   5.698 -15.330  1.00 90.51           N  
ATOM     18  CA  PRO A   3      -4.661   5.201 -16.254  1.00 90.51           C  
ATOM     19  C   PRO A   3      -4.399   3.766 -16.708  1.00 90.51           C  
ATOM     20  CB  PRO A   3      -4.573   6.172 -17.433  1.00 90.51           C  
ATOM     21  O   PRO A   3      -4.226   3.515 -17.903  1.00 90.51           O  
ATOM     22  CG  PRO A   3      -3.141   6.600 -17.469  1.00 90.51           C  
ATOM     23  CD  PRO A   3      -2.612   6.615 -16.064  1.00 90.51           C  
ATOM     24  N   THR A   4      -4.259   2.888 -15.688  1.00 91.63           N  
ATOM     25  CA  THR A   4      -4.072   1.465 -15.946  1.00 91.63           C  
ATOM     26  C   THR A   4      -5.165   0.644 -15.268  1.00 91.63           C  
ATOM     27  CB  THR A   4      -2.691   0.986 -15.460  1.00 91.63           C  
ATOM     28  O   THR A   4      -5.741   1.074 -14.266  1.00 91.63           O  
ATOM     29  CG2 THR A   4      -1.571   1.814 -16.081  1.00 91.63           C  
ATOM     30  OG1 THR A   4      -2.625   1.107 -14.033  1.00 91.63           O  
ATOM     31  N   HIS A   5      -5.507  -0.447 -15.884  1.00 93.14           N  
ATOM     32  CA  HIS A   5      -6.439  -1.396 -15.286  1.00 93.14           C  
ATOM     33  C   HIS A   5      -6.022  -2.834 -15.575  1.00 93.14           C  
ATOM     34  CB  HIS A   5      -7.859  -1.148 -15.798  1.00 93.14           C  
ATOM     35  O   HIS A   5      -6.249  -3.341 -16.676  1.00 93.14           O  
ATOM     36  CG  HIS A   5      -8.892  -2.008 -15.144  1.00 93.14           C  
ATOM     37  CD2 HIS A   5      -9.836  -2.822 -15.672  1.00 93.14           C  
ATOM     38  ND1 HIS A   5      -9.033  -2.091 -13.775  1.00 93.14           N  
ATOM     39  CE1 HIS A   5     -10.022  -2.922 -13.490  1.00 93.14           C  
ATOM     40  NE2 HIS A   5     -10.526  -3.379 -14.624  1.00 93.14           N  
ATOM     41  N   VAL A   6      -5.350  -3.404 -14.518  1.00 91.61           N  
ATOM     42  CA  VAL A   6      -4.916  -4.791 -14.652  1.00 91.61           C  
ATOM     43  C   VAL A   6      -5.459  -5.617 -13.487  1.00 91.61           C  
ATOM     44  CB  VAL A   6      -3.376  -4.901 -14.711  1.00 91.61           C  
ATOM     45  O   VAL A   6      -5.490  -5.148 -12.347  1.00 91.61           O  
ATOM     46  CG1 VAL A   6      -2.833  -4.202 -15.956  1.00 91.61           C  
ATOM     47  CG2 VAL A   6      -2.751  -4.312 -13.448  1.00 91.61           C  
ATOM     48  N   GLU A   7      -5.958  -6.829 -13.839  1.00 90.53           N  
ATOM     49  CA  GLU A   7      -6.437  -7.779 -12.840  1.00 90.53           C  
ATOM     50  C   GLU A   7      -5.505  -8.983 -12.731  1.00 90.53           C  
ATOM     51  CB  GLU A   7      -7.857  -8.242 -13.175  1.00 90.53           C  
ATOM     52  O   GLU A   7      -4.645  -9.188 -13.591  1.00 90.53           O  
ATOM     53  CG  GLU A   7      -8.873  -7.111 -13.243  1.00 90.53           C  
ATOM     54  CD  GLU A   7     -10.271  -7.581 -13.610  1.00 90.53           C  
ATOM     55  OE1 GLU A   7     -11.071  -6.766 -14.123  1.00 90.53           O  
ATOM     56  OE2 GLU A   7     -10.570  -8.775 -13.381  1.00 90.53           O  
ATOM     57  N   THR A   8      -5.701  -9.739 -11.681  1.00 91.29           N  
ATOM     58  CA  THR A   8      -4.864 -10.906 -11.426  1.00 91.29           C  
ATOM     59  C   THR A   8      -4.831 -11.825 -12.644  1.00 91.29           C  
ATOM     60  CB  THR A   8      -5.362 -11.693 -10.199  1.00 91.29           C  
ATOM     61  O   THR A   8      -3.761 -12.275 -13.059  1.00 91.29           O  
ATOM     62  CG2 THR A   8      -4.521 -12.945  -9.970  1.00 91.29           C  
ATOM     63  OG1 THR A   8      -5.281 -10.857  -9.038  1.00 91.29           O  
ATOM     64  N   LYS A   9      -5.910 -12.039 -13.291  1.00 90.44           N  
ATOM     65  CA  LYS A   9      -6.001 -12.973 -14.411  1.00 90.44           C  
ATOM     66  C   LYS A   9      -5.181 -12.483 -15.602  1.00 90.44           C  
ATOM     67  CB  LYS A   9      -7.459 -13.175 -14.825  1.00 90.44           C  
ATOM     68  O   LYS A   9      -4.709 -13.287 -16.409  1.00 90.44           O  
ATOM     69  CG  LYS A   9      -8.129 -11.919 -15.362  1.00 90.44           C  
ATOM     70  CD  LYS A   9      -9.581 -12.180 -15.745  1.00 90.44           C  
ATOM     71  CE  LYS A   9     -10.271 -10.909 -16.221  1.00 90.44           C  
ATOM     72  NZ  LYS A   9     -11.698 -11.158 -16.587  1.00 90.44           N  
ATOM     73  N   ASN A  10      -5.083 -11.165 -15.711  1.00 92.29           N  
ATOM     74  CA  ASN A  10      -4.348 -10.581 -16.828  1.00 92.29           C  
ATOM     75  C   ASN A  10      -2.848 -10.831 -16.703  1.00 92.29           C  
ATOM     76  CB  ASN A  10      -4.630  -9.080 -16.929  1.00 92.29           C  
ATOM     77  O   ASN A  10      -2.126 -10.807 -17.701  1.00 92.29           O  
ATOM     78  CG  ASN A  10      -6.095  -8.776 -17.172  1.00 92.29           C  
ATOM     79  ND2 ASN A  10      -6.720  -9.540 -18.061  1.00 92.29           N  
ATOM     80  OD1 ASN A  10      -6.661  -7.862 -16.567  1.00 92.29           O  
ATOM     81  N   LEU A  11      -2.392 -11.091 -15.459  1.00 95.18           N  
ATOM     82  CA  LEU A  11      -0.955 -11.089 -15.210  1.00 95.18           C  
ATOM     83  C   LEU A  11      -0.427 -12.512 -15.061  1.00 95.18           C  
ATOM     84  CB  LEU A  11      -0.629 -10.278 -13.953  1.00 95.18           C  
ATOM     85  O   LEU A  11       0.782 -12.720 -14.931  1.00 95.18           O  
ATOM     86  CG  LEU A  11      -1.013  -8.797 -13.983  1.00 95.18           C  
ATOM     87  CD1 LEU A  11      -0.647  -8.128 -12.663  1.00 95.18           C  
ATOM     88  CD2 LEU A  11      -0.333  -8.093 -15.152  1.00 95.18           C  
ATOM     89  N   LEU A  12      -1.291 -13.513 -15.185  1.00 94.99           N  
ATOM     90  CA  LEU A  12      -0.876 -14.904 -15.042  1.00 94.99           C  
ATOM     91  C   LEU A  12      -0.020 -15.342 -16.226  1.00 94.99           C  
ATOM     92  CB  LEU A  12      -2.099 -15.818 -14.916  1.00 94.99           C  
ATOM     93  O   LEU A  12      -0.239 -14.894 -17.354  1.00 94.99           O  
ATOM     94  CG  LEU A  12      -3.029 -15.546 -13.732  1.00 94.99           C  
ATOM     95  CD1 LEU A  12      -4.210 -16.510 -13.754  1.00 94.99           C  
ATOM     96  CD2 LEU A  12      -2.266 -15.657 -12.416  1.00 94.99           C  
ATOM     97  N   GLY A  13       0.977 -16.074 -15.940  1.00 96.00           N  
ATOM     98  CA  GLY A  13       1.796 -16.630 -17.005  1.00 96.00           C  
ATOM     99  C   GLY A  13       3.283 -16.431 -16.780  1.00 96.00           C  
ATOM    100  O   GLY A  13       3.704 -16.041 -15.690  1.00 96.00           O  
ATOM    101  N   LYS A  14       3.996 -16.780 -17.796  1.00 98.08           N  
ATOM    102  CA  LYS A  14       5.455 -16.745 -17.738  1.00 98.08           C  
ATOM    103  C   LYS A  14       5.985 -15.353 -18.069  1.00 98.08           C  
ATOM    104  CB  LYS A  14       6.055 -17.776 -18.696  1.00 98.08           C  
ATOM    105  O   LYS A  14       5.597 -14.758 -19.076  1.00 98.08           O  
ATOM    106  CG  LYS A  14       7.566 -17.917 -18.586  1.00 98.08           C  
ATOM    107  CD  LYS A  14       8.096 -18.998 -19.519  1.00 98.08           C  
ATOM    108  CE  LYS A  14       9.609 -19.130 -19.421  1.00 98.08           C  
ATOM    109  NZ  LYS A  14      10.126 -20.235 -20.283  1.00 98.08           N  
ATOM    110  N   TRP A  15       6.857 -14.864 -17.141  1.00 98.49           N  
ATOM    111  CA  TRP A  15       7.467 -13.546 -17.291  1.00 98.49           C  
ATOM    112  C   TRP A  15       8.984 -13.658 -17.401  1.00 98.49           C  
ATOM    113  CB  TRP A  15       7.093 -12.643 -16.113  1.00 98.49           C  
ATOM    114  O   TRP A  15       9.609 -14.440 -16.681  1.00 98.49           O  
ATOM    115  CG  TRP A  15       5.669 -12.173 -16.134  1.00 98.49           C  
ATOM    116  CD1 TRP A  15       4.560 -12.889 -15.781  1.00 98.49           C  
ATOM    117  CD2 TRP A  15       5.202 -10.881 -16.536  1.00 98.49           C  
ATOM    118  CE2 TRP A  15       3.796 -10.884 -16.399  1.00 98.49           C  
ATOM    119  CE3 TRP A  15       5.837  -9.720 -16.997  1.00 98.49           C  
ATOM    120  NE1 TRP A  15       3.430 -12.119 -15.937  1.00 98.49           N  
ATOM    121  CH2 TRP A  15       3.660  -8.646 -17.157  1.00 98.49           C  
ATOM    122  CZ2 TRP A  15       3.014  -9.768 -16.708  1.00 98.49           C  
ATOM    123  CZ3 TRP A  15       5.056  -8.611 -17.304  1.00 98.49           C  
ATOM    124  N   LYS A  16       9.455 -12.919 -18.341  1.00 98.35           N  
ATOM    125  CA  LYS A  16      10.898 -12.718 -18.429  1.00 98.35           C  
ATOM    126  C   LYS A  16      11.314 -11.416 -17.750  1.00 98.35           C  
ATOM    127  CB  LYS A  16      11.353 -12.716 -19.889  1.00 98.35           C  
ATOM    128  O   LYS A  16      10.816 -10.343 -18.097  1.00 98.35           O  
ATOM    129  CG  LYS A  16      12.860 -12.611 -20.068  1.00 98.35           C  
ATOM    130  CD  LYS A  16      13.252 -12.643 -21.540  1.00 98.35           C  
ATOM    131  CE  LYS A  16      14.761 -12.544 -21.720  1.00 98.35           C  
ATOM    132  NZ  LYS A  16      15.152 -12.604 -23.160  1.00 98.35           N  
ATOM    133  N   ILE A  17      12.335 -11.559 -16.805  1.00 98.44           N  
ATOM    134  CA  ILE A  17      12.778 -10.395 -16.045  1.00 98.44           C  
ATOM    135  C   ILE A  17      14.265 -10.152 -16.293  1.00 98.44           C  
ATOM    136  CB  ILE A  17      12.508 -10.571 -14.534  1.00 98.44           C  
ATOM    137  O   ILE A  17      15.084 -11.061 -16.136  1.00 98.44           O  
ATOM    138  CG1 ILE A  17      11.003 -10.691 -14.271  1.00 98.44           C  
ATOM    139  CG2 ILE A  17      13.112  -9.409 -13.739  1.00 98.44           C  
ATOM    140  CD1 ILE A  17      10.650 -10.980 -12.818  1.00 98.44           C  
ATOM    141  N   LEU A  18      14.572  -8.906 -16.703  1.00 98.45           N  
ATOM    142  CA  LEU A  18      15.951  -8.440 -16.810  1.00 98.45           C  
ATOM    143  C   LEU A  18      16.296  -7.494 -15.665  1.00 98.45           C  
ATOM    144  CB  LEU A  18      16.176  -7.738 -18.152  1.00 98.45           C  
ATOM    145  O   LEU A  18      15.669  -6.443 -15.512  1.00 98.45           O  
ATOM    146  CG  LEU A  18      15.765  -8.518 -19.402  1.00 98.45           C  
ATOM    147  CD1 LEU A  18      15.942  -7.655 -20.647  1.00 98.45           C  
ATOM    148  CD2 LEU A  18      16.572  -9.806 -19.520  1.00 98.45           C  
ATOM    149  N   ARG A  19      17.397  -7.829 -14.986  1.00 97.76           N  
ATOM    150  CA  ARG A  19      17.774  -7.081 -13.791  1.00 97.76           C  
ATOM    151  C   ARG A  19      18.954  -6.157 -14.072  1.00 97.76           C  
ATOM    152  CB  ARG A  19      18.118  -8.036 -12.646  1.00 97.76           C  
ATOM    153  O   ARG A  19      19.893  -6.537 -14.775  1.00 97.76           O  
ATOM    154  CG  ARG A  19      17.024  -9.045 -12.335  1.00 97.76           C  
ATOM    155  CD  ARG A  19      17.534 -10.177 -11.454  1.00 97.76           C  
ATOM    156  NE  ARG A  19      18.154  -9.672 -10.232  1.00 97.76           N  
ATOM    157  NH1 ARG A  19      18.992 -11.719  -9.565  1.00 97.76           N  
ATOM    158  NH2 ARG A  19      19.356  -9.853  -8.283  1.00 97.76           N  
ATOM    159  CZ  ARG A  19      18.832 -10.416  -9.363  1.00 97.76           C  
ATOM    160  N   THR A  20      18.837  -5.011 -13.443  1.00 97.28           N  
ATOM    161  CA  THR A  20      19.984  -4.113 -13.525  1.00 97.28           C  
ATOM    162  C   THR A  20      20.878  -4.263 -12.298  1.00 97.28           C  
ATOM    163  CB  THR A  20      19.535  -2.646 -13.660  1.00 97.28           C  
ATOM    164  O   THR A  20      20.488  -4.894 -11.313  1.00 97.28           O  
ATOM    165  CG2 THR A  20      18.540  -2.478 -14.804  1.00 97.28           C  
ATOM    166  OG1 THR A  20      18.916  -2.227 -12.437  1.00 97.28           O  
ATOM    167  N   LYS A  21      22.116  -3.771 -12.419  1.00 95.02           N  
ATOM    168  CA  LYS A  21      23.030  -3.715 -11.282  1.00 95.02           C  
ATOM    169  C   LYS A  21      22.415  -2.942 -10.119  1.00 95.02           C  
ATOM    170  CB  LYS A  21      24.358  -3.076 -11.692  1.00 95.02           C  
ATOM    171  O   LYS A  21      21.767  -1.913 -10.325  1.00 95.02           O  
ATOM    172  CG  LYS A  21      25.448  -3.182 -10.635  1.00 95.02           C  
ATOM    173  CD  LYS A  21      26.771  -2.619 -11.138  1.00 95.02           C  
ATOM    174  CE  LYS A  21      27.865  -2.736 -10.086  1.00 95.02           C  
ATOM    175  NZ  LYS A  21      29.173  -2.215 -10.586  1.00 95.02           N  
ATOM    176  N   THR A  22      22.597  -3.493  -8.871  1.00 94.90           N  
ATOM    177  CA  THR A  22      22.027  -2.842  -7.696  1.00 94.90           C  
ATOM    178  C   THR A  22      23.068  -1.967  -7.004  1.00 94.90           C  
ATOM    179  CB  THR A  22      21.476  -3.877  -6.697  1.00 94.90           C  
ATOM    180  O   THR A  22      24.271  -2.161  -7.189  1.00 94.90           O  
ATOM    181  CG2 THR A  22      20.324  -4.670  -7.305  1.00 94.90           C  
ATOM    182  OG1 THR A  22      22.524  -4.783  -6.330  1.00 94.90           O  
ATOM    183  N   SER A  23      22.561  -0.947  -6.251  1.00 92.41           N  
ATOM    184  CA  SER A  23      23.381  -0.040  -5.454  1.00 92.41           C  
ATOM    185  C   SER A  23      22.651   0.398  -4.189  1.00 92.41           C  
ATOM    186  CB  SER A  23      23.775   1.188  -6.276  1.00 92.41           C  
ATOM    187  O   SER A  23      21.445   0.181  -4.055  1.00 92.41           O  
ATOM    188  OG  SER A  23      22.718   2.132  -6.308  1.00 92.41           O  
ATOM    189  N   PRO A  24      23.421   0.905  -3.282  1.00 89.36           N  
ATOM    190  CA  PRO A  24      22.779   1.398  -2.061  1.00 89.36           C  
ATOM    191  C   PRO A  24      21.941   2.651  -2.300  1.00 89.36           C  
ATOM    192  CB  PRO A  24      23.963   1.700  -1.138  1.00 89.36           C  
ATOM    193  O   PRO A  24      21.151   3.043  -1.437  1.00 89.36           O  
ATOM    194  CG  PRO A  24      25.095   0.897  -1.693  1.00 89.36           C  
ATOM    195  CD  PRO A  24      24.898   0.756  -3.175  1.00 89.36           C  
ATOM    196  N   ASN A  25      22.136   3.238  -3.445  1.00 86.69           N  
ATOM    197  CA  ASN A  25      21.391   4.453  -3.756  1.00 86.69           C  
ATOM    198  C   ASN A  25      20.037   4.135  -4.386  1.00 86.69           C  
ATOM    199  CB  ASN A  25      22.205   5.361  -4.680  1.00 86.69           C  
ATOM    200  O   ASN A  25      19.958   3.359  -5.340  1.00 86.69           O  
ATOM    201  CG  ASN A  25      23.468   5.882  -4.022  1.00 86.69           C  
ATOM    202  ND2 ASN A  25      24.531   6.020  -4.805  1.00 86.69           N  
ATOM    203  OD1 ASN A  25      23.487   6.157  -2.819  1.00 86.69           O  
ATOM    204  N   LEU A  26      19.049   4.782  -3.842  1.00 87.35           N  
ATOM    205  CA  LEU A  26      17.702   4.633  -4.381  1.00 87.35           C  
ATOM    206  C   LEU A  26      17.585   5.304  -5.746  1.00 87.35           C  
ATOM    207  CB  LEU A  26      16.670   5.225  -3.418  1.00 87.35           C  
ATOM    208  O   LEU A  26      18.122   6.394  -5.954  1.00 87.35           O  
ATOM    209  CG  LEU A  26      15.212   4.831  -3.660  1.00 87.35           C  
ATOM    210  CD1 LEU A  26      15.009   3.348  -3.369  1.00 87.35           C  
ATOM    211  CD2 LEU A  26      14.279   5.682  -2.805  1.00 87.35           C  
ATOM    212  N   THR A  27      16.911   4.721  -6.661  1.00 87.56           N  
ATOM    213  CA  THR A  27      16.715   5.268  -7.999  1.00 87.56           C  
ATOM    214  C   THR A  27      15.237   5.257  -8.377  1.00 87.56           C  
ATOM    215  CB  THR A  27      17.522   4.481  -9.048  1.00 87.56           C  
ATOM    216  O   THR A  27      14.485   4.384  -7.938  1.00 87.56           O  
ATOM    217  CG2 THR A  27      17.141   3.004  -9.040  1.00 87.56           C  
ATOM    218  OG1 THR A  27      17.262   5.023 -10.348  1.00 87.56           O  
ATOM    219  N   THR A  28      14.878   6.187  -9.207  1.00 92.12           N  
ATOM    220  CA  THR A  28      13.477   6.314  -9.594  1.00 92.12           C  
ATOM    221  C   THR A  28      13.146   5.372 -10.748  1.00 92.12           C  
ATOM    222  CB  THR A  28      13.138   7.761  -9.996  1.00 92.12           C  
ATOM    223  O   THR A  28      11.975   5.166 -11.072  1.00 92.12           O  
ATOM    224  CG2 THR A  28      13.482   8.738  -8.877  1.00 92.12           C  
ATOM    225  OG1 THR A  28      13.884   8.113 -11.168  1.00 92.12           O  
ATOM    226  N   CYS A  29      14.128   4.905 -11.354  1.00 95.11           N  
ATOM    227  CA  CYS A  29      14.001   3.977 -12.473  1.00 95.11           C  
ATOM    228  C   CYS A  29      13.164   4.584 -13.592  1.00 95.11           C  
ATOM    229  CB  CYS A  29      13.374   2.662 -12.010  1.00 95.11           C  
ATOM    230  O   CYS A  29      12.430   3.872 -14.280  1.00 95.11           O  
ATOM    231  SG  CYS A  29      14.352   1.786 -10.771  1.00 95.11           S  
ATOM    232  N   GLY A  30      13.224   5.897 -13.673  1.00 93.25           N  
ATOM    233  CA  GLY A  30      12.585   6.585 -14.784  1.00 93.25           C  
ATOM    234  C   GLY A  30      11.288   7.269 -14.396  1.00 93.25           C  
ATOM    235  O   GLY A  30      10.751   8.073 -15.161  1.00 93.25           O  
ATOM    236  N   SER A  31      10.803   6.919 -13.229  1.00 95.01           N  
ATOM    237  CA  SER A  31       9.566   7.517 -12.738  1.00 95.01           C  
ATOM    238  C   SER A  31       9.800   8.939 -12.239  1.00 95.01           C  
ATOM    239  CB  SER A  31       8.967   6.667 -11.617  1.00 95.01           C  
ATOM    240  O   SER A  31      10.827   9.224 -11.619  1.00 95.01           O  
ATOM    241  OG  SER A  31       7.755   7.232 -11.150  1.00 95.01           O  
ATOM    242  N   SER A  32       8.863   9.824 -12.523  1.00 92.92           N  
ATOM    243  CA  SER A  32       8.965  11.180 -11.995  1.00 92.92           C  
ATOM    244  C   SER A  32       8.647  11.218 -10.504  1.00 92.92           C  
ATOM    245  CB  SER A  32       8.024  12.121 -12.749  1.00 92.92           C  
ATOM    246  O   SER A  32       8.105  10.257  -9.955  1.00 92.92           O  
ATOM    247  OG  SER A  32       6.678  11.700 -12.616  1.00 92.92           O  
ATOM    248  N   GLN A  33       8.871  12.370  -9.871  1.00 90.66           N  
ATOM    249  CA  GLN A  33       8.669  12.574  -8.441  1.00 90.66           C  
ATOM    250  C   GLN A  33       7.944  13.890  -8.170  1.00 90.66           C  
ATOM    251  CB  GLN A  33      10.006  12.549  -7.700  1.00 90.66           C  
ATOM    252  O   GLN A  33       8.529  14.966  -8.307  1.00 90.66           O  
ATOM    253  CG  GLN A  33       9.871  12.617  -6.185  1.00 90.66           C  
ATOM    254  CD  GLN A  33      11.210  12.570  -5.473  1.00 90.66           C  
ATOM    255  NE2 GLN A  33      11.427  11.522  -4.685  1.00 90.66           N  
ATOM    256  OE1 GLN A  33      12.044  13.467  -5.631  1.00 90.66           O  
ATOM    257  N   PRO A  34       6.720  13.798  -7.716  1.00 93.01           N  
ATOM    258  CA  PRO A  34       5.899  12.585  -7.703  1.00 93.01           C  
ATOM    259  C   PRO A  34       5.627  12.041  -9.104  1.00 93.01           C  
ATOM    260  CB  PRO A  34       4.601  13.044  -7.034  1.00 93.01           C  
ATOM    261  O   PRO A  34       5.905  12.718 -10.097  1.00 93.01           O  
ATOM    262  CG  PRO A  34       4.497  14.499  -7.362  1.00 93.01           C  
ATOM    263  CD  PRO A  34       5.884  15.063  -7.477  1.00 93.01           C  
ATOM    264  N   ASN A  35       5.170  10.829  -9.151  1.00 94.23           N  
ATOM    265  CA  ASN A  35       4.864  10.195 -10.429  1.00 94.23           C  
ATOM    266  C   ASN A  35       3.755  10.934 -11.171  1.00 94.23           C  
ATOM    267  CB  ASN A  35       4.478   8.729 -10.221  1.00 94.23           C  
ATOM    268  O   ASN A  35       2.731  11.281 -10.579  1.00 94.23           O  
ATOM    269  CG  ASN A  35       4.280   7.986 -11.528  1.00 94.23           C  
ATOM    270  ND2 ASN A  35       5.377   7.545 -12.131  1.00 94.23           N  
ATOM    271  OD1 ASN A  35       3.150   7.811 -11.991  1.00 94.23           O  
ATOM    272  N   LYS A  36       4.073  11.201 -12.498  1.00 93.41           N  
ATOM    273  CA  LYS A  36       3.114  11.925 -13.327  1.00 93.41           C  
ATOM    274  C   LYS A  36       2.861  11.192 -14.641  1.00 93.41           C  
ATOM    275  CB  LYS A  36       3.609  13.345 -13.605  1.00 93.41           C  
ATOM    276  O   LYS A  36       3.803  10.765 -15.312  1.00 93.41           O  
ATOM    277  CG  LYS A  36       3.715  14.218 -12.363  1.00 93.41           C  
ATOM    278  CD  LYS A  36       4.090  15.651 -12.718  1.00 93.41           C  
ATOM    279  CE  LYS A  36       4.150  16.537 -11.481  1.00 93.41           C  
ATOM    280  NZ  LYS A  36       4.472  17.953 -11.828  1.00 93.41           N  
ATOM    281  N   ASN A  37       1.523  11.233 -14.957  1.00 91.38           N  
ATOM    282  CA  ASN A  37       1.153  10.592 -16.215  1.00 91.38           C  
ATOM    283  C   ASN A  37       1.768  11.310 -17.412  1.00 91.38           C  
ATOM    284  CB  ASN A  37      -0.369  10.528 -16.357  1.00 91.38           C  
ATOM    285  O   ASN A  37       2.197  10.669 -18.373  1.00 91.38           O  
ATOM    286  CG  ASN A  37      -1.005   9.550 -15.390  1.00 91.38           C  
ATOM    287  ND2 ASN A  37      -2.286   9.751 -15.100  1.00 91.38           N  
ATOM    288  OD1 ASN A  37      -0.352   8.621 -14.907  1.00 91.38           O  
ATOM    289  N   THR A  38       1.815  12.603 -17.340  1.00 92.60           N  
ATOM    290  CA  THR A  38       2.345  13.422 -18.425  1.00 92.60           C  
ATOM    291  C   THR A  38       3.815  13.099 -18.678  1.00 92.60           C  
ATOM    292  CB  THR A  38       2.191  14.923 -18.118  1.00 92.60           C  
ATOM    293  O   THR A  38       4.286  13.177 -19.815  1.00 92.60           O  
ATOM    294  CG2 THR A  38       0.728  15.350 -18.178  1.00 92.60           C  
ATOM    295  OG1 THR A  38       2.702  15.191 -16.807  1.00 92.60           O  
ATOM    296  N   TYR A  39       4.437  12.705 -17.646  1.00 93.91           N  
ATOM    297  CA  TYR A  39       5.837  12.311 -17.755  1.00 93.91           C  
ATOM    298  C   TYR A  39       5.961  10.858 -18.199  1.00 93.91           C  
ATOM    299  CB  TYR A  39       6.558  12.512 -16.419  1.00 93.91           C  
ATOM    300  O   TYR A  39       6.782  10.533 -19.060  1.00 93.91           O  
ATOM    301  CG  TYR A  39       8.045  12.261 -16.487  1.00 93.91           C  
ATOM    302  CD1 TYR A  39       8.569  10.991 -16.258  1.00 93.91           C  
ATOM    303  CD2 TYR A  39       8.929  13.294 -16.781  1.00 93.91           C  
ATOM    304  CE1 TYR A  39       9.938  10.756 -16.318  1.00 93.91           C  
ATOM    305  CE2 TYR A  39      10.301  13.070 -16.844  1.00 93.91           C  
ATOM    306  OH  TYR A  39      12.152  11.573 -16.673  1.00 93.91           O  
ATOM    307  CZ  TYR A  39      10.795  11.800 -16.612  1.00 93.91           C  
ATOM    308  N   ASN A  40       5.158  10.039 -17.645  1.00 94.37           N  
ATOM    309  CA  ASN A  40       5.211   8.599 -17.872  1.00 94.37           C  
ATOM    310  C   ASN A  40       5.099   8.261 -19.356  1.00 94.37           C  
ATOM    311  CB  ASN A  40       4.109   7.890 -17.082  1.00 94.37           C  
ATOM    312  O   ASN A  40       5.859   7.438 -19.869  1.00 94.37           O  
ATOM    313  CG  ASN A  40       4.331   7.955 -15.583  1.00 94.37           C  
ATOM    314  ND2 ASN A  40       3.299   7.624 -14.816  1.00 94.37           N  
ATOM    315  OD1 ASN A  40       5.421   8.300 -15.119  1.00 94.37           O  
ATOM    316  N   VAL A  41       4.221   8.928 -20.095  1.00 92.81           N  
ATOM    317  CA  VAL A  41       3.904   8.581 -21.476  1.00 92.81           C  
ATOM    318  C   VAL A  41       5.053   8.999 -22.391  1.00 92.81           C  
ATOM    319  CB  VAL A  41       2.586   9.241 -21.939  1.00 92.81           C  
ATOM    320  O   VAL A  41       5.122   8.572 -23.546  1.00 92.81           O  
ATOM    321  CG1 VAL A  41       1.400   8.691 -21.148  1.00 92.81           C  
ATOM    322  CG2 VAL A  41       2.671  10.759 -21.795  1.00 92.81           C  
ATOM    323  N   GLY A  42       5.964   9.786 -21.819  1.00 92.95           N  
ATOM    324  CA  GLY A  42       7.135  10.199 -22.576  1.00 92.95           C  
ATOM    325  C   GLY A  42       8.150   9.086 -22.759  1.00 92.95           C  
ATOM    326  O   GLY A  42       8.984   9.142 -23.665  1.00 92.95           O  
ATOM    327  N   ILE A  43       8.087   8.108 -21.907  1.00 94.29           N  
ATOM    328  CA  ILE A  43       8.939   6.931 -22.041  1.00 94.29           C  
ATOM    329  C   ILE A  43       8.168   5.813 -22.737  1.00 94.29           C  
ATOM    330  CB  ILE A  43       9.457   6.450 -20.667  1.00 94.29           C  
ATOM    331  O   ILE A  43       7.380   5.106 -22.105  1.00 94.29           O  
ATOM    332  CG1 ILE A  43      10.234   7.571 -19.966  1.00 94.29           C  
ATOM    333  CG2 ILE A  43      10.326   5.199 -20.826  1.00 94.29           C  
ATOM    334  CD1 ILE A  43      10.658   7.235 -18.543  1.00 94.29           C  
ATOM    335  N   THR A  44       8.447   5.551 -24.032  1.00 92.11           N  
ATOM    336  CA  THR A  44       7.634   4.644 -24.834  1.00 92.11           C  
ATOM    337  C   THR A  44       8.241   3.244 -24.850  1.00 92.11           C  
ATOM    338  CB  THR A  44       7.485   5.158 -26.278  1.00 92.11           C  
ATOM    339  O   THR A  44       7.529   2.256 -25.037  1.00 92.11           O  
ATOM    340  CG2 THR A  44       6.666   6.444 -26.322  1.00 92.11           C  
ATOM    341  OG1 THR A  44       8.784   5.414 -26.826  1.00 92.11           O  
ATOM    342  N   ASP A  45       9.571   3.252 -24.718  1.00 95.69           N  
ATOM    343  CA  ASP A  45      10.312   1.996 -24.644  1.00 95.69           C  
ATOM    344  C   ASP A  45      11.190   1.950 -23.396  1.00 95.69           C  
ATOM    345  CB  ASP A  45      11.168   1.802 -25.897  1.00 95.69           C  
ATOM    346  O   ASP A  45      12.306   2.475 -23.395  1.00 95.69           O  
ATOM    347  CG  ASP A  45      11.762   0.408 -26.000  1.00 95.69           C  
ATOM    348  OD1 ASP A  45      11.946  -0.255 -24.957  1.00 95.69           O  
ATOM    349  OD2 ASP A  45      12.051  -0.029 -27.135  1.00 95.69           O  
ATOM    350  N   TYR A  46      10.708   1.263 -22.388  1.00 97.66           N  
ATOM    351  CA  TYR A  46      11.343   1.292 -21.075  1.00 97.66           C  
ATOM    352  C   TYR A  46      12.694   0.587 -21.106  1.00 97.66           C  
ATOM    353  CB  TYR A  46      10.438   0.640 -20.025  1.00 97.66           C  
ATOM    354  O   TYR A  46      13.660   1.056 -20.500  1.00 97.66           O  
ATOM    355  CG  TYR A  46      10.990   0.706 -18.622  1.00 97.66           C  
ATOM    356  CD1 TYR A  46      11.084  -0.440 -17.835  1.00 97.66           C  
ATOM    357  CD2 TYR A  46      11.418   1.913 -18.080  1.00 97.66           C  
ATOM    358  CE1 TYR A  46      11.590  -0.384 -16.541  1.00 97.66           C  
ATOM    359  CE2 TYR A  46      11.926   1.980 -16.787  1.00 97.66           C  
ATOM    360  OH  TYR A  46      12.511   0.890 -14.746  1.00 97.66           O  
ATOM    361  CZ  TYR A  46      12.009   0.828 -16.026  1.00 97.66           C  
ATOM    362  N   LYS A  47      12.687  -0.557 -21.756  1.00 97.37           N  
ATOM    363  CA  LYS A  47      13.954  -1.271 -21.882  1.00 97.37           C  
ATOM    364  C   LYS A  47      15.023  -0.386 -22.516  1.00 97.37           C  
ATOM    365  CB  LYS A  47      13.773  -2.546 -22.706  1.00 97.37           C  
ATOM    366  O   LYS A  47      16.143  -0.296 -22.009  1.00 97.37           O  
ATOM    367  CG  LYS A  47      15.023  -3.410 -22.792  1.00 97.37           C  
ATOM    368  CD  LYS A  47      14.760  -4.697 -23.564  1.00 97.37           C  
ATOM    369  CE  LYS A  47      16.013  -5.558 -23.660  1.00 97.37           C  
ATOM    370  NZ  LYS A  47      15.745  -6.849 -24.361  1.00 97.37           N  
ATOM    371  N   LYS A  48      14.692   0.252 -23.617  1.00 96.95           N  
ATOM    372  CA  LYS A  48      15.603   1.174 -24.289  1.00 96.95           C  
ATOM    373  C   LYS A  48      15.995   2.327 -23.369  1.00 96.95           C  
ATOM    374  CB  LYS A  48      14.969   1.718 -25.570  1.00 96.95           C  
ATOM    375  O   LYS A  48      17.161   2.725 -23.327  1.00 96.95           O  
ATOM    376  CG  LYS A  48      15.901   2.585 -26.402  1.00 96.95           C  
ATOM    377  CD  LYS A  48      15.230   3.057 -27.686  1.00 96.95           C  
ATOM    378  CE  LYS A  48      16.144   3.966 -28.495  1.00 96.95           C  
ATOM    379  NZ  LYS A  48      15.488   4.434 -29.753  1.00 96.95           N  
ATOM    380  N   TYR A  49      15.015   2.849 -22.654  1.00 96.75           N  
ATOM    381  CA  TYR A  49      15.275   3.921 -21.700  1.00 96.75           C  
ATOM    382  C   TYR A  49      16.355   3.514 -20.704  1.00 96.75           C  
ATOM    383  CB  TYR A  49      13.993   4.300 -20.953  1.00 96.75           C  
ATOM    384  O   TYR A  49      17.290   4.277 -20.447  1.00 96.75           O  
ATOM    385  CG  TYR A  49      14.212   5.286 -19.832  1.00 96.75           C  
ATOM    386  CD1 TYR A  49      14.464   4.850 -18.533  1.00 96.75           C  
ATOM    387  CD2 TYR A  49      14.166   6.656 -20.068  1.00 96.75           C  
ATOM    388  CE1 TYR A  49      14.665   5.755 -17.496  1.00 96.75           C  
ATOM    389  CE2 TYR A  49      14.365   7.570 -19.039  1.00 96.75           C  
ATOM    390  OH  TYR A  49      14.812   8.012 -16.736  1.00 96.75           O  
ATOM    391  CZ  TYR A  49      14.614   7.111 -17.758  1.00 96.75           C  
ATOM    392  N   LEU A  50      16.201   2.351 -20.158  1.00 96.59           N  
ATOM    393  CA  LEU A  50      17.169   1.897 -19.165  1.00 96.59           C  
ATOM    394  C   LEU A  50      18.568   1.820 -19.766  1.00 96.59           C  
ATOM    395  CB  LEU A  50      16.764   0.530 -18.607  1.00 96.59           C  
ATOM    396  O   LEU A  50      19.537   2.277 -19.156  1.00 96.59           O  
ATOM    397  CG  LEU A  50      15.514   0.500 -17.727  1.00 96.59           C  
ATOM    398  CD1 LEU A  50      15.185  -0.933 -17.322  1.00 96.59           C  
ATOM    399  CD2 LEU A  50      15.706   1.378 -16.495  1.00 96.59           C  
ATOM    400  N   LEU A  51      18.717   1.307 -20.942  1.00 95.48           N  
ATOM    401  CA  LEU A  51      20.007   1.147 -21.605  1.00 95.48           C  
ATOM    402  C   LEU A  51      20.625   2.504 -21.926  1.00 95.48           C  
ATOM    403  CB  LEU A  51      19.851   0.328 -22.890  1.00 95.48           C  
ATOM    404  O   LEU A  51      21.816   2.720 -21.687  1.00 95.48           O  
ATOM    405  CG  LEU A  51      19.495  -1.149 -22.713  1.00 95.48           C  
ATOM    406  CD1 LEU A  51      19.151  -1.776 -24.060  1.00 95.48           C  
ATOM    407  CD2 LEU A  51      20.642  -1.899 -22.045  1.00 95.48           C  
ATOM    408  N   GLU A  52      19.812   3.449 -22.350  1.00 95.36           N  
ATOM    409  CA  GLU A  52      20.296   4.766 -22.753  1.00 95.36           C  
ATOM    410  C   GLU A  52      20.687   5.606 -21.541  1.00 95.36           C  
ATOM    411  CB  GLU A  52      19.236   5.498 -23.581  1.00 95.36           C  
ATOM    412  O   GLU A  52      21.443   6.571 -21.665  1.00 95.36           O  
ATOM    413  CG  GLU A  52      19.064   4.944 -24.988  1.00 95.36           C  
ATOM    414  CD  GLU A  52      17.940   5.614 -25.762  1.00 95.36           C  
ATOM    415  OE1 GLU A  52      17.824   5.381 -26.987  1.00 95.36           O  
ATOM    416  OE2 GLU A  52      17.170   6.379 -25.140  1.00 95.36           O  
ATOM    417  N   ASN A  53      20.210   5.157 -20.417  1.00 93.52           N  
ATOM    418  CA  ASN A  53      20.497   5.939 -19.218  1.00 93.52           C  
ATOM    419  C   ASN A  53      21.429   5.190 -18.270  1.00 93.52           C  
ATOM    420  CB  ASN A  53      19.200   6.316 -18.500  1.00 93.52           C  
ATOM    421  O   ASN A  53      21.353   5.363 -17.053  1.00 93.52           O  
ATOM    422  CG  ASN A  53      18.438   7.417 -19.210  1.00 93.52           C  
ATOM    423  ND2 ASN A  53      17.442   7.035 -20.001  1.00 93.52           N  
ATOM    424  OD1 ASN A  53      18.742   8.602 -19.049  1.00 93.52           O  
ATOM    425  N   ASN A  54      22.212   4.240 -18.851  1.00 91.44           N  
ATOM    426  CA  ASN A  54      23.369   3.600 -18.233  1.00 91.44           C  
ATOM    427  C   ASN A  54      22.950   2.596 -17.164  1.00 91.44           C  
ATOM    428  CB  ASN A  54      24.308   4.651 -17.636  1.00 91.44           C  
ATOM    429  O   ASN A  54      23.618   2.460 -16.137  1.00 91.44           O  
ATOM    430  CG  ASN A  54      24.924   5.550 -18.690  1.00 91.44           C  
ATOM    431  ND2 ASN A  54      25.095   6.824 -18.356  1.00 91.44           N  
ATOM    432  OD1 ASN A  54      25.242   5.104 -19.795  1.00 91.44           O  
ATOM    433  N   TYR A  55      21.712   2.158 -17.240  1.00 93.26           N  
ATOM    434  CA  TYR A  55      21.369   0.984 -16.444  1.00 93.26           C  
ATOM    435  C   TYR A  55      21.898  -0.289 -17.094  1.00 93.26           C  
ATOM    436  CB  TYR A  55      19.851   0.884 -16.260  1.00 93.26           C  
ATOM    437  O   TYR A  55      21.583  -0.581 -18.250  1.00 93.26           O  
ATOM    438  CG  TYR A  55      19.272   1.974 -15.391  1.00 93.26           C  
ATOM    439  CD1 TYR A  55      19.226   1.836 -14.005  1.00 93.26           C  
ATOM    440  CD2 TYR A  55      18.770   3.143 -15.952  1.00 93.26           C  
ATOM    441  CE1 TYR A  55      18.691   2.836 -13.200  1.00 93.26           C  
ATOM    442  CE2 TYR A  55      18.234   4.150 -15.157  1.00 93.26           C  
ATOM    443  OH  TYR A  55      17.669   4.982 -12.992  1.00 93.26           O  
ATOM    444  CZ  TYR A  55      18.199   3.988 -13.784  1.00 93.26           C  
ATOM    445  N   GLU A  56      22.719  -1.029 -16.389  1.00 93.63           N  
ATOM    446  CA  GLU A  56      23.331  -2.241 -16.924  1.00 93.63           C  
ATOM    447  C   GLU A  56      22.566  -3.486 -16.484  1.00 93.63           C  
ATOM    448  CB  GLU A  56      24.795  -2.343 -16.489  1.00 93.63           C  
ATOM    449  O   GLU A  56      22.444  -3.756 -15.287  1.00 93.63           O  
ATOM    450  CG  GLU A  56      25.535  -3.529 -17.091  1.00 93.63           C  
ATOM    451  CD  GLU A  56      26.944  -3.697 -16.545  1.00 93.63           C  
ATOM    452  OE1 GLU A  56      27.607  -4.705 -16.877  1.00 93.63           O  
ATOM    453  OE2 GLU A  56      27.388  -2.813 -15.778  1.00 93.63           O  
ATOM    454  N   PHE A  57      22.076  -4.261 -17.512  1.00 97.45           N  
ATOM    455  CA  PHE A  57      21.435  -5.530 -17.191  1.00 97.45           C  
ATOM    456  C   PHE A  57      22.473  -6.584 -16.825  1.00 97.45           C  
ATOM    457  CB  PHE A  57      20.585  -6.018 -18.368  1.00 97.45           C  
ATOM    458  O   PHE A  57      23.394  -6.851 -17.600  1.00 97.45           O  
ATOM    459  CG  PHE A  57      19.373  -5.166 -18.635  1.00 97.45           C  
ATOM    460  CD1 PHE A  57      18.387  -5.012 -17.667  1.00 97.45           C  
ATOM    461  CD2 PHE A  57      19.219  -4.520 -19.854  1.00 97.45           C  
ATOM    462  CE1 PHE A  57      17.265  -4.225 -17.912  1.00 97.45           C  
ATOM    463  CE2 PHE A  57      18.100  -3.731 -20.106  1.00 97.45           C  
ATOM    464  CZ  PHE A  57      17.124  -3.586 -19.134  1.00 97.45           C  
ATOM    465  N   VAL A  58      22.311  -7.217 -15.653  1.00 97.48           N  
ATOM    466  CA  VAL A  58      23.378  -8.086 -15.166  1.00 97.48           C  
ATOM    467  C   VAL A  58      22.859  -9.516 -15.032  1.00 97.48           C  
ATOM    468  CB  VAL A  58      23.938  -7.593 -13.813  1.00 97.48           C  
ATOM    469  O   VAL A  58      23.645 -10.460 -14.918  1.00 97.48           O  
ATOM    470  CG1 VAL A  58      24.670  -6.264 -13.983  1.00 97.48           C  
ATOM    471  CG2 VAL A  58      22.813  -7.460 -12.787  1.00 97.48           C  
ATOM    472  N   SER A  59      21.545  -9.628 -15.070  1.00 97.02           N  
ATOM    473  CA  SER A  59      20.996 -10.974 -14.942  1.00 97.02           C  
ATOM    474  C   SER A  59      19.576 -11.046 -15.493  1.00 97.02           C  
ATOM    475  CB  SER A  59      21.007 -11.420 -13.479  1.00 97.02           C  
ATOM    476  O   SER A  59      18.943 -10.015 -15.728  1.00 97.02           O  
ATOM    477  OG  SER A  59      20.116 -10.635 -12.706  1.00 97.02           O  
ATOM    478  N   GLU A  60      19.191 -12.308 -15.774  1.00 96.83           N  
ATOM    479  CA  GLU A  60      17.847 -12.600 -16.263  1.00 96.83           C  
ATOM    480  C   GLU A  60      17.219 -13.757 -15.492  1.00 96.83           C  
ATOM    481  CB  GLU A  60      17.877 -12.920 -17.760  1.00 96.83           C  
ATOM    482  O   GLU A  60      17.923 -14.658 -15.031  1.00 96.83           O  
ATOM    483  CG  GLU A  60      16.559 -13.456 -18.300  1.00 96.83           C  
ATOM    484  CD  GLU A  60      16.613 -13.799 -19.780  1.00 96.83           C  
ATOM    485  OE1 GLU A  60      15.965 -14.785 -20.199  1.00 96.83           O  
ATOM    486  OE2 GLU A  60      17.310 -13.077 -20.528  1.00 96.83           O  
ATOM    487  N   LEU A  61      15.893 -13.598 -15.359  1.00 95.96           N  
ATOM    488  CA  LEU A  61      15.148 -14.625 -14.639  1.00 95.96           C  
ATOM    489  C   LEU A  61      13.768 -14.827 -15.255  1.00 95.96           C  
ATOM    490  CB  LEU A  61      15.010 -14.249 -13.161  1.00 95.96           C  
ATOM    491  O   LEU A  61      13.130 -13.865 -15.689  1.00 95.96           O  
ATOM    492  CG  LEU A  61      14.095 -15.139 -12.318  1.00 95.96           C  
ATOM    493  CD1 LEU A  61      14.791 -16.457 -11.993  1.00 95.96           C  
ATOM    494  CD2 LEU A  61      13.678 -14.419 -11.041  1.00 95.96           C  
ATOM    495  N   ASN A  62      13.368 -16.133 -15.328  1.00 97.91           N  
ATOM    496  CA  ASN A  62      12.002 -16.460 -15.726  1.00 97.91           C  
ATOM    497  C   ASN A  62      11.165 -16.914 -14.534  1.00 97.91           C  
ATOM    498  CB  ASN A  62      12.003 -17.534 -16.815  1.00 97.91           C  
ATOM    499  O   ASN A  62      11.595 -17.770 -13.758  1.00 97.91           O  
ATOM    500  CG  ASN A  62      12.597 -17.042 -18.121  1.00 97.91           C  
ATOM    501  ND2 ASN A  62      13.452 -17.857 -18.728  1.00 97.91           N  
ATOM    502  OD1 ASN A  62      12.290 -15.939 -18.579  1.00 97.91           O  
ATOM    503  N   VAL A  63      10.002 -16.284 -14.453  1.00 98.22           N  
ATOM    504  CA  VAL A  63       9.102 -16.686 -13.378  1.00 98.22           C  
ATOM    505  C   VAL A  63       7.704 -16.934 -13.940  1.00 98.22           C  
ATOM    506  CB  VAL A  63       9.045 -15.624 -12.257  1.00 98.22           C  
ATOM    507  O   VAL A  63       7.349 -16.403 -14.995  1.00 98.22           O  
ATOM    508  CG1 VAL A  63      10.423 -15.433 -11.625  1.00 98.22           C  
ATOM    509  CG2 VAL A  63       8.517 -14.299 -12.805  1.00 98.22           C  
ATOM    510  N   ILE A  64       6.955 -17.779 -13.181  1.00 98.55           N  
ATOM    511  CA  ILE A  64       5.565 -18.034 -13.544  1.00 98.55           C  
ATOM    512  C   ILE A  64       4.641 -17.500 -12.452  1.00 98.55           C  
ATOM    513  CB  ILE A  64       5.308 -19.540 -13.775  1.00 98.55           C  
ATOM    514  O   ILE A  64       4.651 -17.997 -11.324  1.00 98.55           O  
ATOM    515  CG1 ILE A  64       6.252 -20.084 -14.853  1.00 98.55           C  
ATOM    516  CG2 ILE A  64       3.845 -19.787 -14.153  1.00 98.55           C  
ATOM    517  CD1 ILE A  64       6.329 -21.604 -14.900  1.00 98.55           C  
ATOM    518  N   LEU A  65       3.879 -16.432 -12.830  1.00 97.78           N  
ATOM    519  CA  LEU A  65       2.856 -15.942 -11.913  1.00 97.78           C  
ATOM    520  C   LEU A  65       1.591 -16.789 -12.008  1.00 97.78           C  
ATOM    521  CB  LEU A  65       2.526 -14.477 -12.211  1.00 97.78           C  
ATOM    522  O   LEU A  65       1.002 -16.915 -13.084  1.00 97.78           O  
ATOM    523  CG  LEU A  65       3.705 -13.502 -12.202  1.00 97.78           C  
ATOM    524  CD1 LEU A  65       3.209 -12.070 -12.373  1.00 97.78           C  
ATOM    525  CD2 LEU A  65       4.508 -13.645 -10.914  1.00 97.78           C  
ATOM    526  N   SER A  66       1.229 -17.398 -10.886  1.00 95.08           N  
ATOM    527  CA  SER A  66       0.109 -18.334 -10.867  1.00 95.08           C  
ATOM    528  C   SER A  66      -1.002 -17.848  -9.943  1.00 95.08           C  
ATOM    529  CB  SER A  66       0.578 -19.722 -10.429  1.00 95.08           C  
ATOM    530  O   SER A  66      -0.788 -16.950  -9.125  1.00 95.08           O  
ATOM    531  OG  SER A  66       0.765 -19.769  -9.025  1.00 95.08           O  
ATOM    532  N   ASP A  67      -2.110 -18.385 -10.119  1.00 91.70           N  
ATOM    533  CA  ASP A  67      -3.208 -18.121  -9.194  1.00 91.70           C  
ATOM    534  C   ASP A  67      -3.355 -19.252  -8.179  1.00 91.70           C  
ATOM    535  CB  ASP A  67      -4.519 -17.927  -9.959  1.00 91.70           C  
ATOM    536  O   ASP A  67      -4.420 -19.424  -7.583  1.00 91.70           O  
ATOM    537  CG  ASP A  67      -4.902 -19.136 -10.795  1.00 91.70           C  
ATOM    538  OD1 ASP A  67      -4.082 -20.070 -10.928  1.00 91.70           O  
ATOM    539  OD2 ASP A  67      -6.033 -19.153 -11.327  1.00 91.70           O  
ATOM    540  N   ASP A  68      -2.322 -20.066  -7.999  1.00 92.41           N  
ATOM    541  CA  ASP A  68      -2.234 -21.047  -6.923  1.00 92.41           C  
ATOM    542  C   ASP A  68      -1.942 -20.371  -5.585  1.00 92.41           C  
ATOM    543  CB  ASP A  68      -1.156 -22.088  -7.232  1.00 92.41           C  
ATOM    544  O   ASP A  68      -1.291 -19.325  -5.542  1.00 92.41           O  
ATOM    545  CG  ASP A  68      -1.473 -22.924  -8.459  1.00 92.41           C  
ATOM    546  OD1 ASP A  68      -2.620 -22.871  -8.953  1.00 92.41           O  
ATOM    547  OD2 ASP A  68      -0.569 -23.645  -8.935  1.00 92.41           O  
ATOM    548  N   TYR A  69      -2.465 -21.029  -4.505  1.00 91.17           N  
ATOM    549  CA  TYR A  69      -2.216 -20.484  -3.175  1.00 91.17           C  
ATOM    550  C   TYR A  69      -1.207 -21.337  -2.416  1.00 91.17           C  
ATOM    551  CB  TYR A  69      -3.521 -20.386  -2.380  1.00 91.17           C  
ATOM    552  O   TYR A  69      -1.170 -22.559  -2.580  1.00 91.17           O  
ATOM    553  CG  TYR A  69      -4.472 -19.336  -2.901  1.00 91.17           C  
ATOM    554  CD1 TYR A  69      -4.219 -17.981  -2.706  1.00 91.17           C  
ATOM    555  CD2 TYR A  69      -5.626 -19.698  -3.588  1.00 91.17           C  
ATOM    556  CE1 TYR A  69      -5.093 -17.010  -3.182  1.00 91.17           C  
ATOM    557  CE2 TYR A  69      -6.508 -18.735  -4.068  1.00 91.17           C  
ATOM    558  OH  TYR A  69      -7.103 -16.439  -4.335  1.00 91.17           O  
ATOM    559  CZ  TYR A  69      -6.233 -17.396  -3.862  1.00 91.17           C  
ATOM    560  N   VAL A  70      -0.373 -20.654  -1.680  1.00 93.86           N  
ATOM    561  CA  VAL A  70       0.423 -21.254  -0.616  1.00 93.86           C  
ATOM    562  C   VAL A  70       0.130 -20.552   0.708  1.00 93.86           C  
ATOM    563  CB  VAL A  70       1.935 -21.188  -0.931  1.00 93.86           C  
ATOM    564  O   VAL A  70      -0.444 -19.461   0.726  1.00 93.86           O  
ATOM    565  CG1 VAL A  70       2.263 -22.009  -2.177  1.00 93.86           C  
ATOM    566  CG2 VAL A  70       2.378 -19.737  -1.111  1.00 93.86           C  
ATOM    567  N   LEU A  71       0.443 -21.285   1.769  1.00 94.18           N  
ATOM    568  CA  LEU A  71       0.208 -20.671   3.071  1.00 94.18           C  
ATOM    569  C   LEU A  71       1.258 -19.607   3.369  1.00 94.18           C  
ATOM    570  CB  LEU A  71       0.215 -21.734   4.174  1.00 94.18           C  
ATOM    571  O   LEU A  71       2.448 -19.817   3.122  1.00 94.18           O  
ATOM    572  CG  LEU A  71      -0.921 -22.757   4.136  1.00 94.18           C  
ATOM    573  CD1 LEU A  71      -0.718 -23.815   5.216  1.00 94.18           C  
ATOM    574  CD2 LEU A  71      -2.270 -22.066   4.304  1.00 94.18           C  
ATOM    575  N   TYR A  72       0.731 -18.485   3.856  1.00 94.59           N  
ATOM    576  CA  TYR A  72       1.597 -17.365   4.207  1.00 94.59           C  
ATOM    577  C   TYR A  72       2.716 -17.812   5.139  1.00 94.59           C  
ATOM    578  CB  TYR A  72       0.786 -16.244   4.865  1.00 94.59           C  
ATOM    579  O   TYR A  72       3.885 -17.485   4.917  1.00 94.59           O  
ATOM    580  CG  TYR A  72       1.496 -14.912   4.884  1.00 94.59           C  
ATOM    581  CD1 TYR A  72       2.327 -14.559   5.944  1.00 94.59           C  
ATOM    582  CD2 TYR A  72       1.336 -14.004   3.842  1.00 94.59           C  
ATOM    583  CE1 TYR A  72       2.982 -13.331   5.966  1.00 94.59           C  
ATOM    584  CE2 TYR A  72       1.986 -12.774   3.854  1.00 94.59           C  
ATOM    585  OH  TYR A  72       3.451 -11.231   4.936  1.00 94.59           O  
ATOM    586  CZ  TYR A  72       2.806 -12.448   4.919  1.00 94.59           C  
ATOM    587  N   GLY A  73       2.521 -18.606   6.140  1.00 95.42           N  
ATOM    588  CA  GLY A  73       3.463 -19.071   7.147  1.00 95.42           C  
ATOM    589  C   GLY A  73       4.504 -20.026   6.595  1.00 95.42           C  
ATOM    590  O   GLY A  73       5.556 -20.225   7.204  1.00 95.42           O  
ATOM    591  N   ASP A  74       4.179 -20.596   5.426  1.00 95.33           N  
ATOM    592  CA  ASP A  74       5.142 -21.479   4.775  1.00 95.33           C  
ATOM    593  C   ASP A  74       6.259 -20.678   4.110  1.00 95.33           C  
ATOM    594  CB  ASP A  74       4.444 -22.366   3.742  1.00 95.33           C  
ATOM    595  O   ASP A  74       7.355 -21.196   3.890  1.00 95.33           O  
ATOM    596  CG  ASP A  74       3.545 -23.415   4.373  1.00 95.33           C  
ATOM    597  OD1 ASP A  74       3.659 -23.663   5.592  1.00 95.33           O  
ATOM    598  OD2 ASP A  74       2.717 -24.002   3.642  1.00 95.33           O  
ATOM    599  N   ILE A  75       5.945 -19.447   3.850  1.00 94.90           N  
ATOM    600  CA  ILE A  75       6.882 -18.632   3.084  1.00 94.90           C  
ATOM    601  C   ILE A  75       7.477 -17.550   3.982  1.00 94.90           C  
ATOM    602  CB  ILE A  75       6.200 -17.993   1.854  1.00 94.90           C  
ATOM    603  O   ILE A  75       8.667 -17.239   3.884  1.00 94.90           O  
ATOM    604  CG1 ILE A  75       5.574 -19.076   0.968  1.00 94.90           C  
ATOM    605  CG2 ILE A  75       7.201 -17.148   1.060  1.00 94.90           C  
ATOM    606  CD1 ILE A  75       6.588 -20.002   0.311  1.00 94.90           C  
ATOM    607  N   TYR A  76       6.631 -16.966   4.840  1.00 93.69           N  
ATOM    608  CA  TYR A  76       7.057 -15.826   5.644  1.00 93.69           C  
ATOM    609  C   TYR A  76       7.130 -16.197   7.121  1.00 93.69           C  
ATOM    610  CB  TYR A  76       6.101 -14.645   5.450  1.00 93.69           C  
ATOM    611  O   TYR A  76       6.427 -17.103   7.575  1.00 93.69           O  
ATOM    612  CG  TYR A  76       5.980 -14.192   4.015  1.00 93.69           C  
ATOM    613  CD1 TYR A  76       6.993 -13.454   3.409  1.00 93.69           C  
ATOM    614  CD2 TYR A  76       4.851 -14.501   3.264  1.00 93.69           C  
ATOM    615  CE1 TYR A  76       6.885 -13.033   2.088  1.00 93.69           C  
ATOM    616  CE2 TYR A  76       4.732 -14.085   1.942  1.00 93.69           C  
ATOM    617  OH  TYR A  76       5.640 -12.939   0.055  1.00 93.69           O  
ATOM    618  CZ  TYR A  76       5.752 -13.353   1.363  1.00 93.69           C  
ATOM    619  N   ASN A  77       8.022 -15.475   7.818  1.00 92.21           N  
ATOM    620  CA  ASN A  77       8.104 -15.607   9.269  1.00 92.21           C  
ATOM    621  C   ASN A  77       6.916 -14.945   9.960  1.00 92.21           C  
ATOM    622  CB  ASN A  77       9.417 -15.017   9.789  1.00 92.21           C  
ATOM    623  O   ASN A  77       6.746 -13.726   9.882  1.00 92.21           O  
ATOM    624  CG  ASN A  77       9.598 -15.219  11.280  1.00 92.21           C  
ATOM    625  ND2 ASN A  77      10.794 -14.928  11.777  1.00 92.21           N  
ATOM    626  OD1 ASN A  77       8.670 -15.633  11.980  1.00 92.21           O  
ATOM    627  N   THR A  78       6.144 -15.786  10.744  1.00 94.24           N  
ATOM    628  CA  THR A  78       4.933 -15.258  11.362  1.00 94.24           C  
ATOM    629  C   THR A  78       4.967 -15.457  12.875  1.00 94.24           C  
ATOM    630  CB  THR A  78       3.673 -15.927  10.782  1.00 94.24           C  
ATOM    631  O   THR A  78       3.919 -15.531  13.520  1.00 94.24           O  
ATOM    632  CG2 THR A  78       3.517 -15.612   9.298  1.00 94.24           C  
ATOM    633  OG1 THR A  78       3.771 -17.346  10.951  1.00 94.24           O  
ATOM    634  N   GLN A  79       6.124 -15.614  13.424  1.00 91.68           N  
ATOM    635  CA  GLN A  79       6.272 -15.917  14.843  1.00 91.68           C  
ATOM    636  C   GLN A  79       5.559 -14.878  15.705  1.00 91.68           C  
ATOM    637  CB  GLN A  79       7.751 -15.990  15.226  1.00 91.68           C  
ATOM    638  O   GLN A  79       4.863 -15.229  16.660  1.00 91.68           O  
ATOM    639  CG  GLN A  79       7.993 -16.406  16.671  1.00 91.68           C  
ATOM    640  CD  GLN A  79       9.467 -16.492  17.018  1.00 91.68           C  
ATOM    641  NE2 GLN A  79       9.767 -16.601  18.308  1.00 91.68           N  
ATOM    642  OE1 GLN A  79      10.330 -16.463  16.134  1.00 91.68           O  
ATOM    643  N   ASP A  80       5.611 -13.606  15.308  1.00 88.65           N  
ATOM    644  CA  ASP A  80       5.005 -12.546  16.107  1.00 88.65           C  
ATOM    645  C   ASP A  80       3.579 -12.257  15.645  1.00 88.65           C  
ATOM    646  CB  ASP A  80       5.849 -11.272  16.038  1.00 88.65           C  
ATOM    647  O   ASP A  80       2.880 -11.437  16.246  1.00 88.65           O  
ATOM    648  CG  ASP A  80       7.226 -11.438  16.656  1.00 88.65           C  
ATOM    649  OD1 ASP A  80       7.352 -12.134  17.686  1.00 88.65           O  
ATOM    650  OD2 ASP A  80       8.194 -10.866  16.109  1.00 88.65           O  
ATOM    651  N   ASN A  81       3.136 -13.003  14.681  1.00 93.98           N  
ATOM    652  CA  ASN A  81       1.803 -12.877  14.102  1.00 93.98           C  
ATOM    653  C   ASN A  81       1.294 -14.214  13.572  1.00 93.98           C  
ATOM    654  CB  ASN A  81       1.797 -11.827  12.989  1.00 93.98           C  
ATOM    655  O   ASN A  81       1.036 -14.355  12.375  1.00 93.98           O  
ATOM    656  CG  ASN A  81       2.113 -10.435  13.499  1.00 93.98           C  
ATOM    657  ND2 ASN A  81       3.306  -9.945  13.183  1.00 93.98           N  
ATOM    658  OD1 ASN A  81       1.292  -9.805  14.171  1.00 93.98           O  
ATOM    659  N   GLU A  82       1.028 -15.118  14.443  1.00 94.78           N  
ATOM    660  CA  GLU A  82       0.702 -16.501  14.106  1.00 94.78           C  
ATOM    661  C   GLU A  82      -0.599 -16.584  13.313  1.00 94.78           C  
ATOM    662  CB  GLU A  82       0.602 -17.353  15.374  1.00 94.78           C  
ATOM    663  O   GLU A  82      -0.776 -17.488  12.494  1.00 94.78           O  
ATOM    664  CG  GLU A  82       0.510 -18.848  15.104  1.00 94.78           C  
ATOM    665  CD  GLU A  82       0.404 -19.681  16.372  1.00 94.78           C  
ATOM    666  OE1 GLU A  82       0.254 -20.920  16.273  1.00 94.78           O  
ATOM    667  OE2 GLU A  82       0.472 -19.090  17.472  1.00 94.78           O  
ATOM    668  N   HIS A  83      -1.457 -15.619  13.681  1.00 93.61           N  
ATOM    669  CA  HIS A  83      -2.743 -15.633  12.994  1.00 93.61           C  
ATOM    670  C   HIS A  83      -2.568 -15.448  11.491  1.00 93.61           C  
ATOM    671  CB  HIS A  83      -3.661 -14.545  13.553  1.00 93.61           C  
ATOM    672  O   HIS A  83      -3.451 -15.808  10.709  1.00 93.61           O  
ATOM    673  CG  HIS A  83      -3.174 -13.156  13.289  1.00 93.61           C  
ATOM    674  CD2 HIS A  83      -3.587 -12.223  12.399  1.00 93.61           C  
ATOM    675  ND1 HIS A  83      -2.132 -12.587  13.989  1.00 93.61           N  
ATOM    676  CE1 HIS A  83      -1.925 -11.360  13.539  1.00 93.61           C  
ATOM    677  NE2 HIS A  83      -2.794 -11.115  12.574  1.00 93.61           N  
ATOM    678  N   ARG A  84      -1.400 -14.906  11.002  1.00 95.39           N  
ATOM    679  CA  ARG A  84      -1.156 -14.663   9.584  1.00 95.39           C  
ATOM    680  C   ARG A  84      -0.692 -15.935   8.883  1.00 95.39           C  
ATOM    681  CB  ARG A  84      -0.118 -13.554   9.399  1.00 95.39           C  
ATOM    682  O   ARG A  84      -0.720 -16.018   7.653  1.00 95.39           O  
ATOM    683  CG  ARG A  84      -0.605 -12.177   9.821  1.00 95.39           C  
ATOM    684  CD  ARG A  84       0.497 -11.132   9.714  1.00 95.39           C  
ATOM    685  NE  ARG A  84       0.092  -9.860  10.306  1.00 95.39           N  
ATOM    686  NH1 ARG A  84       2.138  -8.831  10.001  1.00 95.39           N  
ATOM    687  NH2 ARG A  84       0.410  -7.689  10.983  1.00 95.39           N  
ATOM    688  CZ  ARG A  84       0.881  -8.796  10.429  1.00 95.39           C  
ATOM    689  N   SER A  85      -0.302 -16.990   9.636  1.00 95.38           N  
ATOM    690  CA  SER A  85       0.304 -18.191   9.071  1.00 95.38           C  
ATOM    691  C   SER A  85      -0.667 -18.917   8.146  1.00 95.38           C  
ATOM    692  CB  SER A  85       0.765 -19.134  10.183  1.00 95.38           C  
ATOM    693  O   SER A  85      -0.246 -19.614   7.219  1.00 95.38           O  
ATOM    694  OG  SER A  85      -0.345 -19.637  10.907  1.00 95.38           O  
ATOM    695  N   LYS A  86      -1.920 -18.651   8.378  1.00 91.53           N  
ATOM    696  CA  LYS A  86      -2.916 -19.399   7.617  1.00 91.53           C  
ATOM    697  C   LYS A  86      -3.453 -18.572   6.452  1.00 91.53           C  
ATOM    698  CB  LYS A  86      -4.068 -19.836   8.524  1.00 91.53           C  
ATOM    699  O   LYS A  86      -4.340 -19.020   5.723  1.00 91.53           O  
ATOM    700  CG  LYS A  86      -3.666 -20.840   9.594  1.00 91.53           C  
ATOM    701  CD  LYS A  86      -4.872 -21.317  10.394  1.00 91.53           C  
ATOM    702  CE  LYS A  86      -4.474 -22.340  11.450  1.00 91.53           C  
ATOM    703  NZ  LYS A  86      -5.640 -22.755  12.285  1.00 91.53           N  
ATOM    704  N   TRP A  87      -2.924 -17.386   6.348  1.00 92.93           N  
ATOM    705  CA  TRP A  87      -3.319 -16.599   5.185  1.00 92.93           C  
ATOM    706  C   TRP A  87      -2.879 -17.277   3.892  1.00 92.93           C  
ATOM    707  CB  TRP A  87      -2.727 -15.189   5.264  1.00 92.93           C  
ATOM    708  O   TRP A  87      -1.900 -18.028   3.880  1.00 92.93           O  
ATOM    709  CG  TRP A  87      -3.288 -14.354   6.376  1.00 92.93           C  
ATOM    710  CD1 TRP A  87      -4.290 -14.698   7.240  1.00 92.93           C  
ATOM    711  CD2 TRP A  87      -2.880 -13.032   6.740  1.00 92.93           C  
ATOM    712  CE2 TRP A  87      -3.678 -12.635   7.836  1.00 92.93           C  
ATOM    713  CE3 TRP A  87      -1.915 -12.143   6.246  1.00 92.93           C  
ATOM    714  NE1 TRP A  87      -4.529 -13.668   8.120  1.00 92.93           N  
ATOM    715  CH2 TRP A  87      -2.590 -10.536   7.944  1.00 92.93           C  
ATOM    716  CZ2 TRP A  87      -3.541 -11.386   8.446  1.00 92.93           C  
ATOM    717  CZ3 TRP A  87      -1.780 -10.901   6.856  1.00 92.93           C  
ATOM    718  N   LYS A  88      -3.669 -17.035   2.827  1.00 89.76           N  
ATOM    719  CA  LYS A  88      -3.320 -17.514   1.493  1.00 89.76           C  
ATOM    720  C   LYS A  88      -2.672 -16.408   0.664  1.00 89.76           C  
ATOM    721  CB  LYS A  88      -4.559 -18.049   0.773  1.00 89.76           C  
ATOM    722  O   LYS A  88      -3.124 -15.261   0.688  1.00 89.76           O  
ATOM    723  CG  LYS A  88      -5.168 -19.282   1.424  1.00 89.76           C  
ATOM    724  CD  LYS A  88      -6.395 -19.767   0.663  1.00 89.76           C  
ATOM    725  CE  LYS A  88      -7.005 -21.003   1.312  1.00 89.76           C  
ATOM    726  NZ  LYS A  88      -8.247 -21.442   0.609  1.00 89.76           N  
ATOM    727  N   VAL A  89      -1.590 -16.804  -0.018  1.00 92.96           N  
ATOM    728  CA  VAL A  89      -0.888 -15.864  -0.886  1.00 92.96           C  
ATOM    729  C   VAL A  89      -0.615 -16.516  -2.240  1.00 92.96           C  
ATOM    730  CB  VAL A  89       0.435 -15.383  -0.249  1.00 92.96           C  
ATOM    731  O   VAL A  89      -0.517 -17.741  -2.337  1.00 92.96           O  
ATOM    732  CG1 VAL A  89       1.345 -16.569   0.066  1.00 92.96           C  
ATOM    733  CG2 VAL A  89       1.143 -14.394  -1.174  1.00 92.96           C  
ATOM    734  N   LEU A  90      -0.531 -15.698  -3.263  1.00 95.25           N  
ATOM    735  CA  LEU A  90      -0.307 -16.202  -4.613  1.00 95.25           C  
ATOM    736  C   LEU A  90       1.137 -16.660  -4.791  1.00 95.25           C  
ATOM    737  CB  LEU A  90      -0.646 -15.128  -5.650  1.00 95.25           C  
ATOM    738  O   LEU A  90       2.065 -15.993  -4.326  1.00 95.25           O  
ATOM    739  CG  LEU A  90      -2.108 -14.685  -5.715  1.00 95.25           C  
ATOM    740  CD1 LEU A  90      -2.243 -13.423  -6.561  1.00 95.25           C  
ATOM    741  CD2 LEU A  90      -2.982 -15.804  -6.272  1.00 95.25           C  
ATOM    742  N   ALA A  91       1.240 -17.787  -5.519  1.00 97.21           N  
ATOM    743  CA  ALA A  91       2.545 -18.432  -5.645  1.00 97.21           C  
ATOM    744  C   ALA A  91       3.256 -17.987  -6.919  1.00 97.21           C  
ATOM    745  CB  ALA A  91       2.391 -19.951  -5.627  1.00 97.21           C  
ATOM    746  O   ALA A  91       2.613 -17.739  -7.942  1.00 97.21           O  
ATOM    747  N   VAL A  92       4.511 -17.884  -6.803  1.00 98.55           N  
ATOM    748  CA  VAL A  92       5.417 -17.735  -7.937  1.00 98.55           C  
ATOM    749  C   VAL A  92       6.182 -19.037  -8.163  1.00 98.55           C  
ATOM    750  CB  VAL A  92       6.405 -16.566  -7.724  1.00 98.55           C  
ATOM    751  O   VAL A  92       6.770 -19.589  -7.230  1.00 98.55           O  
ATOM    752  CG1 VAL A  92       7.385 -16.468  -8.892  1.00 98.55           C  
ATOM    753  CG2 VAL A  92       5.646 -15.252  -7.547  1.00 98.55           C  
ATOM    754  N   TYR A  93       6.188 -19.519  -9.445  1.00 98.49           N  
ATOM    755  CA  TYR A  93       6.895 -20.748  -9.788  1.00 98.49           C  
ATOM    756  C   TYR A  93       8.104 -20.455 -10.668  1.00 98.49           C  
ATOM    757  CB  TYR A  93       5.957 -21.727 -10.500  1.00 98.49           C  
ATOM    758  O   TYR A  93       8.120 -19.464 -11.402  1.00 98.49           O  
ATOM    759  CG  TYR A  93       4.847 -22.252  -9.621  1.00 98.49           C  
ATOM    760  CD1 TYR A  93       5.052 -23.349  -8.788  1.00 98.49           C  
ATOM    761  CD2 TYR A  93       3.592 -21.653  -9.624  1.00 98.49           C  
ATOM    762  CE1 TYR A  93       4.032 -23.838  -7.978  1.00 98.49           C  
ATOM    763  CE2 TYR A  93       2.565 -22.133  -8.818  1.00 98.49           C  
ATOM    764  OH  TYR A  93       1.781 -23.703  -7.200  1.00 98.49           O  
ATOM    765  CZ  TYR A  93       2.794 -23.224  -8.000  1.00 98.49           C  
ATOM    766  N   ASP A  94       9.058 -21.325 -10.510  1.00 97.20           N  
ATOM    767  CA  ASP A  94      10.101 -21.354 -11.530  1.00 97.20           C  
ATOM    768  C   ASP A  94       9.706 -22.261 -12.694  1.00 97.20           C  
ATOM    769  CB  ASP A  94      11.429 -21.819 -10.928  1.00 97.20           C  
ATOM    770  O   ASP A  94       8.587 -22.776 -12.734  1.00 97.20           O  
ATOM    771  CG  ASP A  94      11.407 -23.275 -10.497  1.00 97.20           C  
ATOM    772  OD1 ASP A  94      10.487 -24.017 -10.903  1.00 97.20           O  
ATOM    773  OD2 ASP A  94      12.316 -23.683  -9.743  1.00 97.20           O  
ATOM    774  N   GLU A  95      10.527 -22.548 -13.643  1.00 94.85           N  
ATOM    775  CA  GLU A  95      10.207 -23.272 -14.870  1.00 94.85           C  
ATOM    776  C   GLU A  95      10.035 -24.764 -14.602  1.00 94.85           C  
ATOM    777  CB  GLU A  95      11.294 -23.048 -15.925  1.00 94.85           C  
ATOM    778  O   GLU A  95       9.417 -25.475 -15.397  1.00 94.85           O  
ATOM    779  CG  GLU A  95      11.319 -21.636 -16.492  1.00 94.85           C  
ATOM    780  CD  GLU A  95      12.264 -21.480 -17.673  1.00 94.85           C  
ATOM    781  OE1 GLU A  95      11.784 -21.314 -18.817  1.00 94.85           O  
ATOM    782  OE2 GLU A  95      13.495 -21.527 -17.452  1.00 94.85           O  
ATOM    783  N   ASN A  96      10.543 -25.154 -13.435  1.00 96.44           N  
ATOM    784  CA  ASN A  96      10.385 -26.549 -13.038  1.00 96.44           C  
ATOM    785  C   ASN A  96       9.181 -26.737 -12.118  1.00 96.44           C  
ATOM    786  CB  ASN A  96      11.657 -27.062 -12.359  1.00 96.44           C  
ATOM    787  O   ASN A  96       9.063 -27.763 -11.445  1.00 96.44           O  
ATOM    788  CG  ASN A  96      12.862 -27.032 -13.279  1.00 96.44           C  
ATOM    789  ND2 ASN A  96      14.007 -26.630 -12.742  1.00 96.44           N  
ATOM    790  OD1 ASN A  96      12.763 -27.367 -14.462  1.00 96.44           O  
ATOM    791  N   LYS A  97       8.372 -25.687 -11.975  1.00 94.99           N  
ATOM    792  CA  LYS A  97       7.120 -25.690 -11.225  1.00 94.99           C  
ATOM    793  C   LYS A  97       7.377 -25.797  -9.725  1.00 94.99           C  
ATOM    794  CB  LYS A  97       6.221 -26.838 -11.686  1.00 94.99           C  
ATOM    795  O   LYS A  97       6.596 -26.416  -8.998  1.00 94.99           O  
ATOM    796  CG  LYS A  97       5.725 -26.701 -13.118  1.00 94.99           C  
ATOM    797  CD  LYS A  97       4.671 -27.749 -13.448  1.00 94.99           C  
ATOM    798  CE  LYS A  97       4.163 -27.602 -14.876  1.00 94.99           C  
ATOM    799  NZ  LYS A  97       3.135 -28.634 -15.207  1.00 94.99           N  
ATOM    800  N   ARG A  98       8.510 -25.358  -9.323  1.00 97.24           N  
ATOM    801  CA  ARG A  98       8.786 -25.210  -7.897  1.00 97.24           C  
ATOM    802  C   ARG A  98       8.354 -23.836  -7.396  1.00 97.24           C  
ATOM    803  CB  ARG A  98      10.273 -25.428  -7.612  1.00 97.24           C  
ATOM    804  O   ARG A  98       8.565 -22.828  -8.073  1.00 97.24           O  
ATOM    805  CG  ARG A  98      10.783 -26.802  -8.016  1.00 97.24           C  
ATOM    806  CD  ARG A  98      12.288 -26.925  -7.821  1.00 97.24           C  
ATOM    807  NE  ARG A  98      13.018 -25.965  -8.643  1.00 97.24           N  
ATOM    808  NH1 ARG A  98      15.103 -26.540  -7.830  1.00 97.24           N  
ATOM    809  NH2 ARG A  98      14.900 -24.900  -9.419  1.00 97.24           N  
ATOM    810  CZ  ARG A  98      14.338 -25.804  -8.629  1.00 97.24           C  
ATOM    811  N   VAL A  99       7.708 -23.874  -6.243  1.00 98.07           N  
ATOM    812  CA  VAL A  99       7.340 -22.601  -5.634  1.00 98.07           C  
ATOM    813  C   VAL A  99       8.598 -21.855  -5.193  1.00 98.07           C  
ATOM    814  CB  VAL A  99       6.390 -22.801  -4.431  1.00 98.07           C  
ATOM    815  O   VAL A  99       9.340 -22.332  -4.332  1.00 98.07           O  
ATOM    816  CG1 VAL A  99       6.071 -21.463  -3.767  1.00 98.07           C  
ATOM    817  CG2 VAL A  99       5.107 -23.499  -4.876  1.00 98.07           C  
ATOM    818  N   ILE A 100       8.833 -20.601  -5.706  1.00 97.57           N  
ATOM    819  CA  ILE A 100      10.076 -19.898  -5.409  1.00 97.57           C  
ATOM    820  C   ILE A 100       9.765 -18.561  -4.739  1.00 97.57           C  
ATOM    821  CB  ILE A 100      10.918 -19.676  -6.685  1.00 97.57           C  
ATOM    822  O   ILE A 100      10.677 -17.839  -4.327  1.00 97.57           O  
ATOM    823  CG1 ILE A 100      10.103 -18.915  -7.737  1.00 97.57           C  
ATOM    824  CG2 ILE A 100      11.419 -21.012  -7.241  1.00 97.57           C  
ATOM    825  CD1 ILE A 100      10.925 -18.423  -8.920  1.00 97.57           C  
ATOM    826  N   GLY A 101       8.475 -18.215  -4.666  1.00 97.90           N  
ATOM    827  CA  GLY A 101       8.083 -16.973  -4.020  1.00 97.90           C  
ATOM    828  C   GLY A 101       6.591 -16.709  -4.088  1.00 97.90           C  
ATOM    829  O   GLY A 101       5.801 -17.633  -4.297  1.00 97.90           O  
ATOM    830  N   THR A 102       6.270 -15.463  -3.813  1.00 98.23           N  
ATOM    831  CA  THR A 102       4.870 -15.054  -3.825  1.00 98.23           C  
ATOM    832  C   THR A 102       4.689 -13.769  -4.629  1.00 98.23           C  
ATOM    833  CB  THR A 102       4.335 -14.848  -2.396  1.00 98.23           C  
ATOM    834  O   THR A 102       5.662 -13.071  -4.922  1.00 98.23           O  
ATOM    835  CG2 THR A 102       4.487 -16.117  -1.564  1.00 98.23           C  
ATOM    836  OG1 THR A 102       5.065 -13.787  -1.768  1.00 98.23           O  
ATOM    837  N   TRP A 103       3.428 -13.527  -5.048  1.00 97.96           N  
ATOM    838  CA  TRP A 103       3.173 -12.282  -5.764  1.00 97.96           C  
ATOM    839  C   TRP A 103       1.760 -11.776  -5.491  1.00 97.96           C  
ATOM    840  CB  TRP A 103       3.377 -12.475  -7.269  1.00 97.96           C  
ATOM    841  O   TRP A 103       0.921 -12.513  -4.968  1.00 97.96           O  
ATOM    842  CG  TRP A 103       2.315 -13.304  -7.926  1.00 97.96           C  
ATOM    843  CD1 TRP A 103       2.131 -14.654  -7.807  1.00 97.96           C  
ATOM    844  CD2 TRP A 103       1.293 -12.837  -8.811  1.00 97.96           C  
ATOM    845  CE2 TRP A 103       0.522 -13.959  -9.189  1.00 97.96           C  
ATOM    846  CE3 TRP A 103       0.952 -11.577  -9.321  1.00 97.96           C  
ATOM    847  NE1 TRP A 103       1.055 -15.054  -8.564  1.00 97.96           N  
ATOM    848  CH2 TRP A 103      -0.881 -12.613 -10.539  1.00 97.96           C  
ATOM    849  CZ2 TRP A 103      -0.569 -13.858 -10.055  1.00 97.96           C  
ATOM    850  CZ3 TRP A 103      -0.135 -11.478 -10.182  1.00 97.96           C  
ATOM    851  N   THR A 104       1.552 -10.487  -5.673  1.00 96.52           N  
ATOM    852  CA  THR A 104       0.257  -9.825  -5.572  1.00 96.52           C  
ATOM    853  C   THR A 104       0.168  -8.657  -6.551  1.00 96.52           C  
ATOM    854  CB  THR A 104      -0.001  -9.318  -4.141  1.00 96.52           C  
ATOM    855  O   THR A 104       1.191  -8.166  -7.033  1.00 96.52           O  
ATOM    856  CG2 THR A 104       0.971  -8.204  -3.768  1.00 96.52           C  
ATOM    857  OG1 THR A 104      -1.341  -8.818  -4.051  1.00 96.52           O  
ATOM    858  N   THR A 105      -1.067  -8.314  -6.872  1.00 95.77           N  
ATOM    859  CA  THR A 105      -1.235  -7.090  -7.648  1.00 95.77           C  
ATOM    860  C   THR A 105      -1.170  -5.863  -6.742  1.00 95.77           C  
ATOM    861  CB  THR A 105      -2.569  -7.094  -8.417  1.00 95.77           C  
ATOM    862  O   THR A 105      -1.463  -5.950  -5.548  1.00 95.77           O  
ATOM    863  CG2 THR A 105      -2.618  -8.237  -9.425  1.00 95.77           C  
ATOM    864  OG1 THR A 105      -3.649  -7.243  -7.488  1.00 95.77           O  
ATOM    865  N   ILE A 106      -0.670  -4.827  -7.222  1.00 95.11           N  
ATOM    866  CA  ILE A 106      -0.837  -3.503  -6.632  1.00 95.11           C  
ATOM    867  C   ILE A 106      -2.116  -2.860  -7.162  1.00 95.11           C  
ATOM    868  CB  ILE A 106       0.380  -2.596  -6.925  1.00 95.11           C  
ATOM    869  O   ILE A 106      -2.105  -2.213  -8.211  1.00 95.11           O  
ATOM    870  CG1 ILE A 106       1.677  -3.283  -6.481  1.00 95.11           C  
ATOM    871  CG2 ILE A 106       0.218  -1.237  -6.239  1.00 95.11           C  
ATOM    872  CD1 ILE A 106       2.941  -2.623  -7.015  1.00 95.11           C  
ATOM    873  N   CYS A 107      -3.232  -3.202  -6.461  1.00 92.06           N  
ATOM    874  CA  CYS A 107      -4.570  -2.868  -6.937  1.00 92.06           C  
ATOM    875  C   CYS A 107      -4.711  -3.172  -8.424  1.00 92.06           C  
ATOM    876  CB  CYS A 107      -4.879  -1.394  -6.677  1.00 92.06           C  
ATOM    877  O   CYS A 107      -4.650  -4.333  -8.833  1.00 92.06           O  
ATOM    878  SG  CYS A 107      -6.626  -0.974  -6.859  1.00 92.06           S  
ATOM    879  N   ASP A 108      -4.938  -2.198  -9.221  1.00 92.31           N  
ATOM    880  CA  ASP A 108      -5.075  -2.461 -10.650  1.00 92.31           C  
ATOM    881  C   ASP A 108      -3.990  -1.740 -11.448  1.00 92.31           C  
ATOM    882  CB  ASP A 108      -6.460  -2.037 -11.144  1.00 92.31           C  
ATOM    883  O   ASP A 108      -4.188  -1.414 -12.620  1.00 92.31           O  
ATOM    884  CG  ASP A 108      -6.740  -0.560 -10.930  1.00 92.31           C  
ATOM    885  OD1 ASP A 108      -5.962   0.111 -10.217  1.00 92.31           O  
ATOM    886  OD2 ASP A 108      -7.749  -0.064 -11.475  1.00 92.31           O  
ATOM    887  N   GLU A 109      -2.743  -1.512 -10.820  1.00 93.81           N  
ATOM    888  CA  GLU A 109      -1.748  -0.675 -11.483  1.00 93.81           C  
ATOM    889  C   GLU A 109      -0.550  -1.500 -11.943  1.00 93.81           C  
ATOM    890  CB  GLU A 109      -1.286   0.450 -10.553  1.00 93.81           C  
ATOM    891  O   GLU A 109       0.116  -1.147 -12.919  1.00 93.81           O  
ATOM    892  CG  GLU A 109      -2.354   1.497 -10.276  1.00 93.81           C  
ATOM    893  CD  GLU A 109      -1.815   2.733  -9.574  1.00 93.81           C  
ATOM    894  OE1 GLU A 109      -2.562   3.729  -9.439  1.00 93.81           O  
ATOM    895  OE2 GLU A 109      -0.636   2.706  -9.157  1.00 93.81           O  
ATOM    896  N   GLY A 110      -0.325  -2.595 -11.170  1.00 96.21           N  
ATOM    897  CA  GLY A 110       0.857  -3.403 -11.423  1.00 96.21           C  
ATOM    898  C   GLY A 110       0.951  -4.620 -10.522  1.00 96.21           C  
ATOM    899  O   GLY A 110      -0.069  -5.199 -10.144  1.00 96.21           O  
ATOM    900  N   PHE A 111       2.201  -5.053 -10.304  1.00 97.83           N  
ATOM    901  CA  PHE A 111       2.378  -6.237  -9.471  1.00 97.83           C  
ATOM    902  C   PHE A 111       3.638  -6.119  -8.622  1.00 97.83           C  
ATOM    903  CB  PHE A 111       2.444  -7.500 -10.336  1.00 97.83           C  
ATOM    904  O   PHE A 111       4.487  -5.262  -8.878  1.00 97.83           O  
ATOM    905  CG  PHE A 111       3.592  -7.510 -11.309  1.00 97.83           C  
ATOM    906  CD1 PHE A 111       3.379  -7.261 -12.659  1.00 97.83           C  
ATOM    907  CD2 PHE A 111       4.885  -7.768 -10.872  1.00 97.83           C  
ATOM    908  CE1 PHE A 111       4.440  -7.270 -13.562  1.00 97.83           C  
ATOM    909  CE2 PHE A 111       5.950  -7.778 -11.769  1.00 97.83           C  
ATOM    910  CZ  PHE A 111       5.725  -7.530 -13.113  1.00 97.83           C  
ATOM    911  N   GLU A 112       3.676  -6.910  -7.573  1.00 98.31           N  
ATOM    912  CA  GLU A 112       4.871  -7.110  -6.759  1.00 98.31           C  
ATOM    913  C   GLU A 112       5.177  -8.595  -6.583  1.00 98.31           C  
ATOM    914  CB  GLU A 112       4.709  -6.441  -5.392  1.00 98.31           C  
ATOM    915  O   GLU A 112       4.298  -9.376  -6.212  1.00 98.31           O  
ATOM    916  CG  GLU A 112       5.954  -6.514  -4.520  1.00 98.31           C  
ATOM    917  CD  GLU A 112       5.796  -5.800  -3.187  1.00 98.31           C  
ATOM    918  OE1 GLU A 112       5.313  -6.426  -2.217  1.00 98.31           O  
ATOM    919  OE2 GLU A 112       6.157  -4.604  -3.113  1.00 98.31           O  
ATOM    920  N   ILE A 113       6.445  -8.909  -6.896  1.00 98.61           N  
ATOM    921  CA  ILE A 113       6.948 -10.271  -6.751  1.00 98.61           C  
ATOM    922  C   ILE A 113       7.994 -10.321  -5.640  1.00 98.61           C  
ATOM    923  CB  ILE A 113       7.547 -10.796  -8.076  1.00 98.61           C  
ATOM    924  O   ILE A 113       8.891  -9.477  -5.586  1.00 98.61           O  
ATOM    925  CG1 ILE A 113       6.502 -10.736  -9.196  1.00 98.61           C  
ATOM    926  CG2 ILE A 113       8.080 -12.221  -7.900  1.00 98.61           C  
ATOM    927  CD1 ILE A 113       7.074 -10.959 -10.589  1.00 98.61           C  
ATOM    928  N   LYS A 114       7.783 -11.312  -4.765  1.00 97.99           N  
ATOM    929  CA  LYS A 114       8.777 -11.535  -3.720  1.00 97.99           C  
ATOM    930  C   LYS A 114       9.419 -12.913  -3.857  1.00 97.99           C  
ATOM    931  CB  LYS A 114       8.143 -11.388  -2.336  1.00 97.99           C  
ATOM    932  O   LYS A 114       8.729 -13.933  -3.811  1.00 97.99           O  
ATOM    933  CG  LYS A 114       7.622  -9.989  -2.039  1.00 97.99           C  
ATOM    934  CD  LYS A 114       7.056  -9.891  -0.628  1.00 97.99           C  
ATOM    935  CE  LYS A 114       6.521  -8.496  -0.335  1.00 97.99           C  
ATOM    936  NZ  LYS A 114       6.015  -8.380   1.065  1.00 97.99           N  
ATOM    937  N   ILE A 115      10.746 -12.932  -4.011  1.00 97.16           N  
ATOM    938  CA  ILE A 115      11.555 -14.144  -4.092  1.00 97.16           C  
ATOM    939  C   ILE A 115      12.746 -14.034  -3.142  1.00 97.16           C  
ATOM    940  CB  ILE A 115      12.042 -14.402  -5.535  1.00 97.16           C  
ATOM    941  O   ILE A 115      13.660 -13.239  -3.373  1.00 97.16           O  
ATOM    942  CG1 ILE A 115      10.852 -14.448  -6.500  1.00 97.16           C  
ATOM    943  CG2 ILE A 115      12.856 -15.698  -5.606  1.00 97.16           C  
ATOM    944  CD1 ILE A 115      11.248 -14.473  -7.970  1.00 97.16           C  
ATOM    945  N   GLY A 116      12.677 -14.878  -2.098  1.00 94.07           N  
ATOM    946  CA  GLY A 116      13.746 -14.754  -1.120  1.00 94.07           C  
ATOM    947  C   GLY A 116      13.870 -13.356  -0.545  1.00 94.07           C  
ATOM    948  O   GLY A 116      12.900 -12.808  -0.018  1.00 94.07           O  
ATOM    949  N   ASN A 117      15.003 -12.711  -0.706  1.00 94.14           N  
ATOM    950  CA  ASN A 117      15.249 -11.383  -0.155  1.00 94.14           C  
ATOM    951  C   ASN A 117      15.093 -10.298  -1.216  1.00 94.14           C  
ATOM    952  CB  ASN A 117      16.641 -11.312   0.476  1.00 94.14           C  
ATOM    953  O   ASN A 117      15.559  -9.172  -1.033  1.00 94.14           O  
ATOM    954  CG  ASN A 117      17.749 -11.576  -0.524  1.00 94.14           C  
ATOM    955  ND2 ASN A 117      18.983 -11.278  -0.134  1.00 94.14           N  
ATOM    956  OD1 ASN A 117      17.499 -12.044  -1.638  1.00 94.14           O  
ATOM    957  N   GLU A 118      14.477 -10.683  -2.309  1.00 96.35           N  
ATOM    958  CA  GLU A 118      14.305  -9.740  -3.410  1.00 96.35           C  
ATOM    959  C   GLU A 118      12.831  -9.409  -3.628  1.00 96.35           C  
ATOM    960  CB  GLU A 118      14.914 -10.300  -4.698  1.00 96.35           C  
ATOM    961  O   GLU A 118      11.975 -10.294  -3.569  1.00 96.35           O  
ATOM    962  CG  GLU A 118      16.398 -10.618  -4.588  1.00 96.35           C  
ATOM    963  CD  GLU A 118      16.986 -11.186  -5.870  1.00 96.35           C  
ATOM    964  OE1 GLU A 118      18.184 -11.550  -5.880  1.00 96.35           O  
ATOM    965  OE2 GLU A 118      16.243 -11.268  -6.874  1.00 96.35           O  
ATOM    966  N   THR A 119      12.635  -8.164  -3.933  1.00 97.71           N  
ATOM    967  CA  THR A 119      11.292  -7.681  -4.237  1.00 97.71           C  
ATOM    968  C   THR A 119      11.272  -6.944  -5.573  1.00 97.71           C  
ATOM    969  CB  THR A 119      10.769  -6.750  -3.127  1.00 97.71           C  
ATOM    970  O   THR A 119      12.071  -6.034  -5.799  1.00 97.71           O  
ATOM    971  CG2 THR A 119       9.346  -6.289  -3.421  1.00 97.71           C  
ATOM    972  OG1 THR A 119      10.783  -7.452  -1.877  1.00 97.71           O  
ATOM    973  N   TYR A 120      10.380  -7.391  -6.445  1.00 98.53           N  
ATOM    974  CA  TYR A 120      10.160  -6.781  -7.752  1.00 98.53           C  
ATOM    975  C   TYR A 120       8.798  -6.099  -7.814  1.00 98.53           C  
ATOM    976  CB  TYR A 120      10.268  -7.833  -8.861  1.00 98.53           C  
ATOM    977  O   TYR A 120       7.761  -6.767  -7.801  1.00 98.53           O  
ATOM    978  CG  TYR A 120      11.574  -8.588  -8.856  1.00 98.53           C  
ATOM    979  CD1 TYR A 120      12.584  -8.278  -9.764  1.00 98.53           C  
ATOM    980  CD2 TYR A 120      11.802  -9.613  -7.944  1.00 98.53           C  
ATOM    981  CE1 TYR A 120      13.789  -8.972  -9.765  1.00 98.53           C  
ATOM    982  CE2 TYR A 120      13.003 -10.315  -7.936  1.00 98.53           C  
ATOM    983  OH  TYR A 120      15.180 -10.678  -8.844  1.00 98.53           O  
ATOM    984  CZ  TYR A 120      13.989  -9.987  -8.848  1.00 98.53           C  
ATOM    985  N   ALA A 121       8.818  -4.774  -7.897  1.00 98.22           N  
ATOM    986  CA  ALA A 121       7.584  -4.000  -8.009  1.00 98.22           C  
ATOM    987  C   ALA A 121       7.496  -3.300  -9.362  1.00 98.22           C  
ATOM    988  CB  ALA A 121       7.493  -2.978  -6.878  1.00 98.22           C  
ATOM    989  O   ALA A 121       8.459  -2.670  -9.806  1.00 98.22           O  
ATOM    990  N   ALA A 122       6.269  -3.442  -9.927  1.00 98.22           N  
ATOM    991  CA  ALA A 122       6.161  -2.883 -11.272  1.00 98.22           C  
ATOM    992  C   ALA A 122       4.808  -2.207 -11.478  1.00 98.22           C  
ATOM    993  CB  ALA A 122       6.373  -3.972 -12.320  1.00 98.22           C  
ATOM    994  O   ALA A 122       3.796  -2.649 -10.928  1.00 98.22           O  
ATOM    995  N   LEU A 123       4.864  -1.114 -12.203  1.00 97.57           N  
ATOM    996  CA  LEU A 123       3.665  -0.531 -12.794  1.00 97.57           C  
ATOM    997  C   LEU A 123       3.519  -0.950 -14.253  1.00 97.57           C  
ATOM    998  CB  LEU A 123       3.705   0.996 -12.692  1.00 97.57           C  
ATOM    999  O   LEU A 123       4.506  -1.001 -14.991  1.00 97.57           O  
ATOM   1000  CG  LEU A 123       3.804   1.579 -11.282  1.00 97.57           C  
ATOM   1001  CD1 LEU A 123       3.829   3.103 -11.338  1.00 97.57           C  
ATOM   1002  CD2 LEU A 123       2.646   1.091 -10.418  1.00 97.57           C  
ATOM   1003  N   MET A 124       2.235  -1.226 -14.629  1.00 97.26           N  
ATOM   1004  CA  MET A 124       1.995  -1.735 -15.977  1.00 97.26           C  
ATOM   1005  C   MET A 124       2.012  -0.602 -16.997  1.00 97.26           C  
ATOM   1006  CB  MET A 124       0.660  -2.478 -16.042  1.00 97.26           C  
ATOM   1007  O   MET A 124       1.623   0.525 -16.686  1.00 97.26           O  
ATOM   1008  CG  MET A 124       0.567  -3.656 -15.085  1.00 97.26           C  
ATOM   1009  SD  MET A 124       1.969  -4.826 -15.272  1.00 97.26           S  
ATOM   1010  CE  MET A 124       1.733  -5.334 -16.998  1.00 97.26           C  
ATOM   1011  N   HIS A 125       2.433  -0.980 -18.170  1.00 96.79           N  
ATOM   1012  CA  HIS A 125       2.538  -0.040 -19.280  1.00 96.79           C  
ATOM   1013  C   HIS A 125       1.159   0.388 -19.772  1.00 96.79           C  
ATOM   1014  CB  HIS A 125       3.337  -0.656 -20.430  1.00 96.79           C  
ATOM   1015  O   HIS A 125       0.222  -0.414 -19.782  1.00 96.79           O  
ATOM   1016  CG  HIS A 125       3.603   0.295 -21.553  1.00 96.79           C  
ATOM   1017  CD2 HIS A 125       2.926   0.526 -22.702  1.00 96.79           C  
ATOM   1018  ND1 HIS A 125       4.687   1.146 -21.566  1.00 96.79           N  
ATOM   1019  CE1 HIS A 125       4.663   1.862 -22.678  1.00 96.79           C  
ATOM   1020  NE2 HIS A 125       3.605   1.505 -23.384  1.00 96.79           N  
ATOM   1021  N   TYR A 126       1.052   1.695 -20.150  1.00 95.28           N  
ATOM   1022  CA  TYR A 126      -0.133   2.246 -20.798  1.00 95.28           C  
ATOM   1023  C   TYR A 126       0.244   3.359 -21.768  1.00 95.28           C  
ATOM   1024  CB  TYR A 126      -1.119   2.776 -19.753  1.00 95.28           C  
ATOM   1025  O   TYR A 126       1.308   3.970 -21.639  1.00 95.28           O  
ATOM   1026  CG  TYR A 126      -0.569   3.907 -18.918  1.00 95.28           C  
ATOM   1027  CD1 TYR A 126       0.185   3.653 -17.775  1.00 95.28           C  
ATOM   1028  CD2 TYR A 126      -0.803   5.232 -19.270  1.00 95.28           C  
ATOM   1029  CE1 TYR A 126       0.692   4.692 -17.002  1.00 95.28           C  
ATOM   1030  CE2 TYR A 126      -0.301   6.279 -18.504  1.00 95.28           C  
ATOM   1031  OH  TYR A 126       0.945   7.032 -16.612  1.00 95.28           O  
ATOM   1032  CZ  TYR A 126       0.445   5.999 -17.374  1.00 95.28           C  
ATOM   1033  N   GLU A 127      -0.648   3.569 -22.815  1.00 94.21           N  
ATOM   1034  CA  GLU A 127      -0.427   4.618 -23.806  1.00 94.21           C  
ATOM   1035  C   GLU A 127      -1.742   5.268 -24.224  1.00 94.21           C  
ATOM   1036  CB  GLU A 127       0.296   4.055 -25.033  1.00 94.21           C  
ATOM   1037  O   GLU A 127      -2.793   4.624 -24.204  1.00 94.21           O  
ATOM   1038  CG  GLU A 127       1.662   3.462 -24.724  1.00 94.21           C  
ATOM   1039  CD  GLU A 127       2.381   2.935 -25.956  1.00 94.21           C  
ATOM   1040  OE1 GLU A 127       3.598   2.655 -25.875  1.00 94.21           O  
ATOM   1041  OE2 GLU A 127       1.720   2.802 -27.010  1.00 94.21           O  
ATOM   1042  N   PRO A 128      -1.560   6.572 -24.592  1.00 93.59           N  
ATOM   1043  CA  PRO A 128      -2.770   7.207 -25.120  1.00 93.59           C  
ATOM   1044  C   PRO A 128      -3.320   6.494 -26.354  1.00 93.59           C  
ATOM   1045  CB  PRO A 128      -2.301   8.621 -25.470  1.00 93.59           C  
ATOM   1046  O   PRO A 128      -2.549   6.028 -27.197  1.00 93.59           O  
ATOM   1047  CG  PRO A 128      -1.041   8.811 -24.689  1.00 93.59           C  
ATOM   1048  CD  PRO A 128      -0.390   7.470 -24.502  1.00 93.59           C  
ATOM   1049  N   ASN A 129      -4.655   6.394 -26.424  1.00 92.18           N  
ATOM   1050  CA  ASN A 129      -5.253   5.649 -27.527  1.00 92.18           C  
ATOM   1051  C   ASN A 129      -5.776   6.582 -28.615  1.00 92.18           C  
ATOM   1052  CB  ASN A 129      -6.377   4.745 -27.017  1.00 92.18           C  
ATOM   1053  O   ASN A 129      -6.315   6.124 -29.625  1.00 92.18           O  
ATOM   1054  CG  ASN A 129      -7.520   5.527 -26.399  1.00 92.18           C  
ATOM   1055  ND2 ASN A 129      -8.291   4.871 -25.539  1.00 92.18           N  
ATOM   1056  OD1 ASN A 129      -7.709   6.710 -26.692  1.00 92.18           O  
ATOM   1057  N   GLY A 130      -5.695   7.941 -28.425  1.00 90.61           N  
ATOM   1058  CA  GLY A 130      -6.062   8.913 -29.443  1.00 90.61           C  
ATOM   1059  C   GLY A 130      -7.503   9.374 -29.335  1.00 90.61           C  
ATOM   1060  O   GLY A 130      -7.940  10.245 -30.091  1.00 90.61           O  
ATOM   1061  N   LYS A 131      -8.304   8.886 -28.328  1.00 89.56           N  
ATOM   1062  CA  LYS A 131      -9.732   9.170 -28.216  1.00 89.56           C  
ATOM   1063  C   LYS A 131      -9.977  10.448 -27.420  1.00 89.56           C  
ATOM   1064  CB  LYS A 131     -10.463   7.997 -27.562  1.00 89.56           C  
ATOM   1065  O   LYS A 131     -11.057  11.038 -27.499  1.00 89.56           O  
ATOM   1066  CG  LYS A 131     -10.518   6.744 -28.424  1.00 89.56           C  
ATOM   1067  CD  LYS A 131     -11.306   5.632 -27.743  1.00 89.56           C  
ATOM   1068  CE  LYS A 131     -11.337   4.368 -28.591  1.00 89.56           C  
ATOM   1069  NZ  LYS A 131     -12.061   3.257 -27.904  1.00 89.56           N  
ATOM   1070  N   CYS A 132      -9.018  10.876 -26.706  1.00 88.89           N  
ATOM   1071  CA  CYS A 132      -9.178  12.005 -25.797  1.00 88.89           C  
ATOM   1072  C   CYS A 132      -8.190  13.117 -26.129  1.00 88.89           C  
ATOM   1073  CB  CYS A 132      -8.988  11.558 -24.348  1.00 88.89           C  
ATOM   1074  O   CYS A 132      -7.367  12.972 -27.035  1.00 88.89           O  
ATOM   1075  SG  CYS A 132     -10.130  10.258 -23.831  1.00 88.89           S  
ATOM   1076  N   GLY A 133      -8.387  14.313 -25.363  1.00 85.79           N  
ATOM   1077  CA  GLY A 133      -7.517  15.469 -25.507  1.00 85.79           C  
ATOM   1078  C   GLY A 133      -6.083  15.191 -25.099  1.00 85.79           C  
ATOM   1079  O   GLY A 133      -5.658  14.035 -25.053  1.00 85.79           O  
ATOM   1080  N   PRO A 134      -5.272  16.197 -25.027  1.00 88.97           N  
ATOM   1081  CA  PRO A 134      -3.868  16.031 -24.644  1.00 88.97           C  
ATOM   1082  C   PRO A 134      -3.699  15.252 -23.342  1.00 88.97           C  
ATOM   1083  CB  PRO A 134      -3.374  17.471 -24.487  1.00 88.97           C  
ATOM   1084  O   PRO A 134      -4.606  15.237 -22.505  1.00 88.97           O  
ATOM   1085  CG  PRO A 134      -4.388  18.304 -25.202  1.00 88.97           C  
ATOM   1086  CD  PRO A 134      -5.691  17.558 -25.219  1.00 88.97           C  
ATOM   1087  N   VAL A 135      -2.515  14.594 -23.274  1.00 88.73           N  
ATOM   1088  CA  VAL A 135      -2.176  13.827 -22.080  1.00 88.73           C  
ATOM   1089  C   VAL A 135      -2.310  14.711 -20.842  1.00 88.73           C  
ATOM   1090  CB  VAL A 135      -0.748  13.243 -22.166  1.00 88.73           C  
ATOM   1091  O   VAL A 135      -1.941  15.887 -20.869  1.00 88.73           O  
ATOM   1092  CG1 VAL A 135      -0.384  12.512 -20.875  1.00 88.73           C  
ATOM   1093  CG2 VAL A 135      -0.627  12.306 -23.367  1.00 88.73           C  
ATOM   1094  N   SER A 136      -2.993  14.138 -19.855  1.00 89.29           N  
ATOM   1095  CA  SER A 136      -3.178  14.815 -18.576  1.00 89.29           C  
ATOM   1096  C   SER A 136      -2.959  13.858 -17.408  1.00 89.29           C  
ATOM   1097  CB  SER A 136      -4.577  15.426 -18.489  1.00 89.29           C  
ATOM   1098  O   SER A 136      -2.917  12.641 -17.596  1.00 89.29           O  
ATOM   1099  OG  SER A 136      -5.542  14.434 -18.185  1.00 89.29           O  
ATOM   1100  N   ASP A 137      -2.726  14.452 -16.234  1.00 87.83           N  
ATOM   1101  CA  ASP A 137      -2.548  13.649 -15.027  1.00 87.83           C  
ATOM   1102  C   ASP A 137      -3.893  13.183 -14.475  1.00 87.83           C  
ATOM   1103  CB  ASP A 137      -1.788  14.443 -13.962  1.00 87.83           C  
ATOM   1104  O   ASP A 137      -3.942  12.413 -13.513  1.00 87.83           O  
ATOM   1105  CG  ASP A 137      -0.317  14.621 -14.293  1.00 87.83           C  
ATOM   1106  OD1 ASP A 137       0.286  13.711 -14.902  1.00 87.83           O  
ATOM   1107  OD2 ASP A 137       0.246  15.679 -13.937  1.00 87.83           O  
ATOM   1108  N   GLU A 138      -4.863  13.496 -15.221  1.00 82.18           N  
ATOM   1109  CA  GLU A 138      -6.215  13.048 -14.902  1.00 82.18           C  
ATOM   1110  C   GLU A 138      -6.720  12.041 -15.931  1.00 82.18           C  
ATOM   1111  CB  GLU A 138      -7.171  14.241 -14.820  1.00 82.18           C  
ATOM   1112  O   GLU A 138      -6.254  12.024 -17.072  1.00 82.18           O  
ATOM   1113  CG  GLU A 138      -6.816  15.240 -13.729  1.00 82.18           C  
ATOM   1114  CD  GLU A 138      -7.813  16.382 -13.613  1.00 82.18           C  
ATOM   1115  OE1 GLU A 138      -7.636  17.256 -12.735  1.00 82.18           O  
ATOM   1116  OE2 GLU A 138      -8.780  16.402 -14.407  1.00 82.18           O  
ATOM   1117  N   ASP A 139      -7.491  11.100 -15.422  1.00 79.33           N  
ATOM   1118  CA  ASP A 139      -8.116  10.148 -16.335  1.00 79.33           C  
ATOM   1119  C   ASP A 139      -9.552   9.844 -15.914  1.00 79.33           C  
ATOM   1120  CB  ASP A 139      -7.302   8.853 -16.401  1.00 79.33           C  
ATOM   1121  O   ASP A 139      -9.907  10.001 -14.744  1.00 79.33           O  
ATOM   1122  CG  ASP A 139      -7.767   7.915 -17.500  1.00 79.33           C  
ATOM   1123  OD1 ASP A 139      -8.528   8.350 -18.392  1.00 79.33           O  
ATOM   1124  OD2 ASP A 139      -7.372   6.730 -17.474  1.00 79.33           O  
ATOM   1125  N   SER A 140     -10.360   9.576 -16.956  1.00 75.76           N  
ATOM   1126  CA  SER A 140     -11.720   9.131 -16.673  1.00 75.76           C  
ATOM   1127  C   SER A 140     -11.863   7.626 -16.879  1.00 75.76           C  
ATOM   1128  CB  SER A 140     -12.723   9.873 -17.557  1.00 75.76           C  
ATOM   1129  O   SER A 140     -11.265   7.061 -17.797  1.00 75.76           O  
ATOM   1130  OG  SER A 140     -12.657  11.270 -17.330  1.00 75.76           O  
ATOM   1131  N   LEU A 141     -12.440   6.946 -15.858  1.00 83.70           N  
ATOM   1132  CA  LEU A 141     -12.688   5.510 -15.922  1.00 83.70           C  
ATOM   1133  C   LEU A 141     -14.177   5.222 -16.081  1.00 83.70           C  
ATOM   1134  CB  LEU A 141     -12.154   4.817 -14.666  1.00 83.70           C  
ATOM   1135  O   LEU A 141     -15.017   6.031 -15.681  1.00 83.70           O  
ATOM   1136  CG  LEU A 141     -10.685   5.072 -14.324  1.00 83.70           C  
ATOM   1137  CD1 LEU A 141     -10.362   4.529 -12.936  1.00 83.70           C  
ATOM   1138  CD2 LEU A 141      -9.774   4.444 -15.374  1.00 83.70           C  
ATOM   1139  N   ASP A 142     -14.461   4.168 -16.805  1.00 84.25           N  
ATOM   1140  CA  ASP A 142     -15.858   3.747 -16.845  1.00 84.25           C  
ATOM   1141  C   ASP A 142     -16.214   2.906 -15.621  1.00 84.25           C  
ATOM   1142  CB  ASP A 142     -16.145   2.959 -18.125  1.00 84.25           C  
ATOM   1143  O   ASP A 142     -15.421   2.799 -14.683  1.00 84.25           O  
ATOM   1144  CG  ASP A 142     -15.429   1.621 -18.171  1.00 84.25           C  
ATOM   1145  OD1 ASP A 142     -14.993   1.126 -17.109  1.00 84.25           O  
ATOM   1146  OD2 ASP A 142     -15.296   1.058 -19.279  1.00 84.25           O  
ATOM   1147  N   SER A 143     -17.410   2.483 -15.491  1.00 81.21           N  
ATOM   1148  CA  SER A 143     -17.925   1.791 -14.313  1.00 81.21           C  
ATOM   1149  C   SER A 143     -17.188   0.477 -14.079  1.00 81.21           C  
ATOM   1150  CB  SER A 143     -19.424   1.526 -14.460  1.00 81.21           C  
ATOM   1151  O   SER A 143     -17.248  -0.088 -12.985  1.00 81.21           O  
ATOM   1152  OG  SER A 143     -19.688   0.765 -15.626  1.00 81.21           O  
ATOM   1153  N   ASN A 144     -16.436  -0.004 -15.080  1.00 82.94           N  
ATOM   1154  CA  ASN A 144     -15.678  -1.244 -14.953  1.00 82.94           C  
ATOM   1155  C   ASN A 144     -14.211  -0.973 -14.633  1.00 82.94           C  
ATOM   1156  CB  ASN A 144     -15.797  -2.078 -16.230  1.00 82.94           C  
ATOM   1157  O   ASN A 144     -13.405  -1.903 -14.560  1.00 82.94           O  
ATOM   1158  CG  ASN A 144     -17.201  -2.606 -16.454  1.00 82.94           C  
ATOM   1159  ND2 ASN A 144     -17.635  -2.624 -17.709  1.00 82.94           N  
ATOM   1160  OD1 ASN A 144     -17.890  -2.993 -15.507  1.00 82.94           O  
ATOM   1161  N   GLY A 145     -13.896   0.327 -14.507  1.00 83.17           N  
ATOM   1162  CA  GLY A 145     -12.539   0.701 -14.140  1.00 83.17           C  
ATOM   1163  C   GLY A 145     -11.610   0.823 -15.334  1.00 83.17           C  
ATOM   1164  O   GLY A 145     -10.408   1.042 -15.171  1.00 83.17           O  
ATOM   1165  N   ASP A 146     -12.208   0.659 -16.545  1.00 85.89           N  
ATOM   1166  CA  ASP A 146     -11.412   0.784 -17.762  1.00 85.89           C  
ATOM   1167  C   ASP A 146     -11.175   2.251 -18.115  1.00 85.89           C  
ATOM   1168  CB  ASP A 146     -12.095   0.066 -18.927  1.00 85.89           C  
ATOM   1169  O   ASP A 146     -12.056   3.092 -17.921  1.00 85.89           O  
ATOM   1170  CG  ASP A 146     -12.151  -1.440 -18.744  1.00 85.89           C  
ATOM   1171  OD1 ASP A 146     -11.165  -2.032 -18.254  1.00 85.89           O  
ATOM   1172  OD2 ASP A 146     -13.189  -2.041 -19.096  1.00 85.89           O  
ATOM   1173  N   THR A 147      -9.862   2.418 -18.535  1.00 87.32           N  
ATOM   1174  CA  THR A 147      -9.499   3.774 -18.933  1.00 87.32           C  
ATOM   1175  C   THR A 147     -10.060   4.100 -20.315  1.00 87.32           C  
ATOM   1176  CB  THR A 147      -7.971   3.964 -18.939  1.00 87.32           C  
ATOM   1177  O   THR A 147     -10.006   3.269 -21.224  1.00 87.32           O  
ATOM   1178  CG2 THR A 147      -7.291   2.928 -19.828  1.00 87.32           C  
ATOM   1179  OG1 THR A 147      -7.661   5.275 -19.429  1.00 87.32           O  
ATOM   1180  N   ASP A 148     -10.671   5.332 -20.485  1.00 87.13           N  
ATOM   1181  CA  ASP A 148     -11.279   5.764 -21.740  1.00 87.13           C  
ATOM   1182  C   ASP A 148     -10.226   6.311 -22.701  1.00 87.13           C  
ATOM   1183  CB  ASP A 148     -12.353   6.823 -21.479  1.00 87.13           C  
ATOM   1184  O   ASP A 148     -10.354   6.164 -23.919  1.00 87.13           O  
ATOM   1185  CG  ASP A 148     -13.579   6.264 -20.779  1.00 87.13           C  
ATOM   1186  OD1 ASP A 148     -13.862   5.054 -20.918  1.00 87.13           O  
ATOM   1187  OD2 ASP A 148     -14.271   7.041 -20.085  1.00 87.13           O  
ATOM   1188  N   CYS A 149      -9.120   6.855 -22.203  1.00 90.80           N  
ATOM   1189  CA  CYS A 149      -8.174   7.630 -22.998  1.00 90.80           C  
ATOM   1190  C   CYS A 149      -6.863   6.875 -23.176  1.00 90.80           C  
ATOM   1191  CB  CYS A 149      -7.908   8.986 -22.345  1.00 90.80           C  
ATOM   1192  O   CYS A 149      -5.983   7.316 -23.918  1.00 90.80           O  
ATOM   1193  SG  CYS A 149      -9.383  10.014 -22.175  1.00 90.80           S  
ATOM   1194  N   TYR A 150      -6.771   5.782 -22.483  1.00 93.37           N  
ATOM   1195  CA  TYR A 150      -5.514   5.043 -22.512  1.00 93.37           C  
ATOM   1196  C   TYR A 150      -5.760   3.558 -22.755  1.00 93.37           C  
ATOM   1197  CB  TYR A 150      -4.746   5.237 -21.201  1.00 93.37           C  
ATOM   1198  O   TYR A 150      -6.855   3.054 -22.499  1.00 93.37           O  
ATOM   1199  CG  TYR A 150      -4.369   6.672 -20.925  1.00 93.37           C  
ATOM   1200  CD1 TYR A 150      -3.092   7.146 -21.217  1.00 93.37           C  
ATOM   1201  CD2 TYR A 150      -5.289   7.557 -20.372  1.00 93.37           C  
ATOM   1202  CE1 TYR A 150      -2.740   8.468 -20.962  1.00 93.37           C  
ATOM   1203  CE2 TYR A 150      -4.948   8.880 -20.113  1.00 93.37           C  
ATOM   1204  OH  TYR A 150      -3.330  10.635 -20.158  1.00 93.37           O  
ATOM   1205  CZ  TYR A 150      -3.673   9.326 -20.412  1.00 93.37           C  
ATOM   1206  N   THR A 151      -4.710   2.936 -23.306  1.00 93.23           N  
ATOM   1207  CA  THR A 151      -4.689   1.484 -23.442  1.00 93.23           C  
ATOM   1208  C   THR A 151      -3.632   0.870 -22.529  1.00 93.23           C  
ATOM   1209  CB  THR A 151      -4.420   1.063 -24.899  1.00 93.23           C  
ATOM   1210  O   THR A 151      -2.474   1.294 -22.538  1.00 93.23           O  
ATOM   1211  CG2 THR A 151      -4.470  -0.453 -25.051  1.00 93.23           C  
ATOM   1212  OG1 THR A 151      -5.411   1.651 -25.751  1.00 93.23           O  
ATOM   1213  N   THR A 152      -4.133  -0.136 -21.792  1.00 94.63           N  
ATOM   1214  CA  THR A 152      -3.240  -0.821 -20.864  1.00 94.63           C  
ATOM   1215  C   THR A 152      -2.603  -2.039 -21.526  1.00 94.63           C  
ATOM   1216  CB  THR A 152      -3.988  -1.258 -19.591  1.00 94.63           C  
ATOM   1217  O   THR A 152      -3.285  -2.814 -22.200  1.00 94.63           O  
ATOM   1218  CG2 THR A 152      -3.060  -2.003 -18.637  1.00 94.63           C  
ATOM   1219  OG1 THR A 152      -4.507  -0.099 -18.927  1.00 94.63           O  
ATOM   1220  N   SER A 153      -1.317  -2.143 -21.340  1.00 95.08           N  
ATOM   1221  CA  SER A 153      -0.638  -3.373 -21.732  1.00 95.08           C  
ATOM   1222  C   SER A 153      -0.564  -4.359 -20.570  1.00 95.08           C  
ATOM   1223  CB  SER A 153       0.771  -3.068 -22.243  1.00 95.08           C  
ATOM   1224  O   SER A 153      -0.178  -3.989 -19.459  1.00 95.08           O  
ATOM   1225  OG  SER A 153       1.480  -4.267 -22.508  1.00 95.08           O  
ATOM   1226  N   PHE A 154      -0.838  -5.666 -20.936  1.00 94.73           N  
ATOM   1227  CA  PHE A 154      -0.803  -6.681 -19.889  1.00 94.73           C  
ATOM   1228  C   PHE A 154       0.490  -7.484 -19.957  1.00 94.73           C  
ATOM   1229  CB  PHE A 154      -2.010  -7.617 -20.007  1.00 94.73           C  
ATOM   1230  O   PHE A 154       0.736  -8.346 -19.110  1.00 94.73           O  
ATOM   1231  CG  PHE A 154      -3.336  -6.908 -19.947  1.00 94.73           C  
ATOM   1232  CD1 PHE A 154      -3.534  -5.846 -19.074  1.00 94.73           C  
ATOM   1233  CD2 PHE A 154      -4.386  -7.305 -20.766  1.00 94.73           C  
ATOM   1234  CE1 PHE A 154      -4.760  -5.188 -19.017  1.00 94.73           C  
ATOM   1235  CE2 PHE A 154      -5.614  -6.653 -20.714  1.00 94.73           C  
ATOM   1236  CZ  PHE A 154      -5.800  -5.595 -19.839  1.00 94.73           C  
ATOM   1237  N   SER A 155       1.301  -7.145 -20.927  1.00 96.03           N  
ATOM   1238  CA  SER A 155       2.471  -7.985 -21.161  1.00 96.03           C  
ATOM   1239  C   SER A 155       3.764  -7.202 -20.959  1.00 96.03           C  
ATOM   1240  CB  SER A 155       2.436  -8.571 -22.573  1.00 96.03           C  
ATOM   1241  O   SER A 155       4.856  -7.767 -21.037  1.00 96.03           O  
ATOM   1242  OG  SER A 155       2.381  -7.541 -23.545  1.00 96.03           O  
ATOM   1243  N   LYS A 156       3.562  -5.912 -20.647  1.00 95.85           N  
ATOM   1244  CA  LYS A 156       4.743  -5.067 -20.492  1.00 95.85           C  
ATOM   1245  C   LYS A 156       4.599  -4.135 -19.293  1.00 95.85           C  
ATOM   1246  CB  LYS A 156       4.990  -4.253 -21.763  1.00 95.85           C  
ATOM   1247  O   LYS A 156       3.504  -3.646 -19.008  1.00 95.85           O  
ATOM   1248  CG  LYS A 156       5.306  -5.098 -22.988  1.00 95.85           C  
ATOM   1249  CD  LYS A 156       5.535  -4.233 -24.221  1.00 95.85           C  
ATOM   1250  CE  LYS A 156       5.770  -5.079 -25.464  1.00 95.85           C  
ATOM   1251  NZ  LYS A 156       5.936  -4.236 -26.686  1.00 95.85           N  
ATOM   1252  N   ILE A 157       5.772  -3.908 -18.708  1.00 97.85           N  
ATOM   1253  CA  ILE A 157       5.732  -2.998 -17.569  1.00 97.85           C  
ATOM   1254  C   ILE A 157       6.165  -1.601 -18.009  1.00 97.85           C  
ATOM   1255  CB  ILE A 157       6.628  -3.497 -16.413  1.00 97.85           C  
ATOM   1256  O   ILE A 157       6.930  -1.454 -18.966  1.00 97.85           O  
ATOM   1257  CG1 ILE A 157       8.097  -3.525 -16.850  1.00 97.85           C  
ATOM   1258  CG2 ILE A 157       6.172  -4.879 -15.936  1.00 97.85           C  
ATOM   1259  CD1 ILE A 157       9.076  -3.788 -15.714  1.00 97.85           C  
ATOM   1260  N   ARG A 158       5.673  -0.617 -17.257  1.00 96.94           N  
ATOM   1261  CA  ARG A 158       6.079   0.768 -17.471  1.00 96.94           C  
ATOM   1262  C   ARG A 158       7.341   1.097 -16.682  1.00 96.94           C  
ATOM   1263  CB  ARG A 158       4.951   1.726 -17.080  1.00 96.94           C  
ATOM   1264  O   ARG A 158       8.269   1.712 -17.212  1.00 96.94           O  
ATOM   1265  CG  ARG A 158       5.325   3.195 -17.193  1.00 96.94           C  
ATOM   1266  CD  ARG A 158       4.722   3.836 -18.436  1.00 96.94           C  
ATOM   1267  NE  ARG A 158       5.355   3.344 -19.656  1.00 96.94           N  
ATOM   1268  NH1 ARG A 158       6.011   5.429 -20.404  1.00 96.94           N  
ATOM   1269  NH2 ARG A 158       6.495   3.559 -21.638  1.00 96.94           N  
ATOM   1270  CZ  ARG A 158       5.952   4.111 -20.563  1.00 96.94           C  
ATOM   1271  N   TYR A 159       7.321   0.820 -15.418  1.00 97.85           N  
ATOM   1272  CA  TYR A 159       8.457   0.964 -14.514  1.00 97.85           C  
ATOM   1273  C   TYR A 159       8.643  -0.290 -13.668  1.00 97.85           C  
ATOM   1274  CB  TYR A 159       8.272   2.183 -13.606  1.00 97.85           C  
ATOM   1275  O   TYR A 159       7.665  -0.915 -13.250  1.00 97.85           O  
ATOM   1276  CG  TYR A 159       8.057   3.474 -14.360  1.00 97.85           C  
ATOM   1277  CD1 TYR A 159       8.970   3.902 -15.321  1.00 97.85           C  
ATOM   1278  CD2 TYR A 159       6.943   4.267 -14.111  1.00 97.85           C  
ATOM   1279  CE1 TYR A 159       8.778   5.091 -16.016  1.00 97.85           C  
ATOM   1280  CE2 TYR A 159       6.740   5.458 -14.800  1.00 97.85           C  
ATOM   1281  OH  TYR A 159       7.465   7.039 -16.435  1.00 97.85           O  
ATOM   1282  CZ  TYR A 159       7.661   5.861 -15.750  1.00 97.85           C  
ATOM   1283  N   GLY A 160       9.995  -0.611 -13.384  1.00 98.17           N  
ATOM   1284  CA  GLY A 160      10.323  -1.727 -12.511  1.00 98.17           C  
ATOM   1285  C   GLY A 160      11.391  -1.390 -11.488  1.00 98.17           C  
ATOM   1286  O   GLY A 160      12.484  -0.946 -11.847  1.00 98.17           O  
ATOM   1287  N   TRP A 161      10.950  -1.584 -10.218  1.00 98.22           N  
ATOM   1288  CA  TRP A 161      11.886  -1.357  -9.121  1.00 98.22           C  
ATOM   1289  C   TRP A 161      12.301  -2.676  -8.478  1.00 98.22           C  
ATOM   1290  CB  TRP A 161      11.266  -0.435  -8.068  1.00 98.22           C  
ATOM   1291  O   TRP A 161      11.452  -3.504  -8.140  1.00 98.22           O  
ATOM   1292  CG  TRP A 161      10.932   0.935  -8.579  1.00 98.22           C  
ATOM   1293  CD1 TRP A 161      11.764   2.018  -8.638  1.00 98.22           C  
ATOM   1294  CD2 TRP A 161       9.671   1.368  -9.098  1.00 98.22           C  
ATOM   1295  CE2 TRP A 161       9.811   2.728  -9.455  1.00 98.22           C  
ATOM   1296  CE3 TRP A 161       8.435   0.738  -9.297  1.00 98.22           C  
ATOM   1297  NE1 TRP A 161      11.096   3.099  -9.164  1.00 98.22           N  
ATOM   1298  CH2 TRP A 161       7.562   2.828 -10.184  1.00 98.22           C  
ATOM   1299  CZ2 TRP A 161       8.760   3.469 -10.000  1.00 98.22           C  
ATOM   1300  CZ3 TRP A 161       7.390   1.477  -9.840  1.00 98.22           C  
ATOM   1301  N   LEU A 162      13.685  -2.814  -8.293  1.00 97.70           N  
ATOM   1302  CA  LEU A 162      14.258  -3.990  -7.647  1.00 97.70           C  
ATOM   1303  C   LEU A 162      14.864  -3.628  -6.296  1.00 97.70           C  
ATOM   1304  CB  LEU A 162      15.324  -4.628  -8.543  1.00 97.70           C  
ATOM   1305  O   LEU A 162      15.717  -2.741  -6.211  1.00 97.70           O  
ATOM   1306  CG  LEU A 162      16.162  -5.740  -7.912  1.00 97.70           C  
ATOM   1307  CD1 LEU A 162      15.274  -6.916  -7.520  1.00 97.70           C  
ATOM   1308  CD2 LEU A 162      17.262  -6.190  -8.869  1.00 97.70           C  
ATOM   1309  N   ASP A 163      14.331  -4.322  -5.270  1.00 96.60           N  
ATOM   1310  CA  ASP A 163      14.873  -4.157  -3.924  1.00 96.60           C  
ATOM   1311  C   ASP A 163      15.455  -5.468  -3.401  1.00 96.60           C  
ATOM   1312  CB  ASP A 163      13.794  -3.642  -2.970  1.00 96.60           C  
ATOM   1313  O   ASP A 163      14.793  -6.507  -3.443  1.00 96.60           O  
ATOM   1314  CG  ASP A 163      13.151  -2.350  -3.443  1.00 96.60           C  
ATOM   1315  OD1 ASP A 163      13.878  -1.364  -3.695  1.00 96.60           O  
ATOM   1316  OD2 ASP A 163      11.908  -2.316  -3.562  1.00 96.60           O  
ATOM   1317  N   VAL A 164      16.759  -5.304  -2.899  1.00 95.64           N  
ATOM   1318  CA  VAL A 164      17.468  -6.487  -2.426  1.00 95.64           C  
ATOM   1319  C   VAL A 164      18.000  -6.241  -1.015  1.00 95.64           C  
ATOM   1320  CB  VAL A 164      18.627  -6.872  -3.373  1.00 95.64           C  
ATOM   1321  O   VAL A 164      18.559  -5.179  -0.733  1.00 95.64           O  
ATOM   1322  CG1 VAL A 164      19.327  -8.138  -2.883  1.00 95.64           C  
ATOM   1323  CG2 VAL A 164      18.111  -7.059  -4.798  1.00 95.64           C  
ATOM   1324  N   GLU A 165      17.694  -7.168  -0.181  1.00 91.87           N  
ATOM   1325  CA  GLU A 165      18.373  -7.198   1.111  1.00 91.87           C  
ATOM   1326  C   GLU A 165      19.494  -8.233   1.122  1.00 91.87           C  
ATOM   1327  CB  GLU A 165      17.376  -7.490   2.236  1.00 91.87           C  
ATOM   1328  O   GLU A 165      19.239  -9.433   1.004  1.00 91.87           O  
ATOM   1329  CG  GLU A 165      17.941  -7.266   3.632  1.00 91.87           C  
ATOM   1330  CD  GLU A 165      16.918  -7.485   4.735  1.00 91.87           C  
ATOM   1331  OE1 GLU A 165      17.285  -7.395   5.929  1.00 91.87           O  
ATOM   1332  OE2 GLU A 165      15.741  -7.750   4.403  1.00 91.87           O  
ATOM   1333  N   ASN A 166      20.723  -7.720   1.262  1.00 88.04           N  
ATOM   1334  CA  ASN A 166      21.847  -8.645   1.154  1.00 88.04           C  
ATOM   1335  C   ASN A 166      22.155  -9.310   2.492  1.00 88.04           C  
ATOM   1336  CB  ASN A 166      23.086  -7.923   0.622  1.00 88.04           C  
ATOM   1337  O   ASN A 166      21.458  -9.079   3.481  1.00 88.04           O  
ATOM   1338  CG  ASN A 166      23.651  -6.923   1.612  1.00 88.04           C  
ATOM   1339  ND2 ASN A 166      24.592  -6.105   1.157  1.00 88.04           N  
ATOM   1340  OD1 ASN A 166      23.244  -6.887   2.776  1.00 88.04           O  
ATOM   1341  N   GLU A 167      23.040 -10.228   2.569  1.00 84.02           N  
ATOM   1342  CA  GLU A 167      23.388 -11.055   3.721  1.00 84.02           C  
ATOM   1343  C   GLU A 167      23.869 -10.199   4.889  1.00 84.02           C  
ATOM   1344  CB  GLU A 167      24.459 -12.081   3.344  1.00 84.02           C  
ATOM   1345  O   GLU A 167      23.757 -10.602   6.049  1.00 84.02           O  
ATOM   1346  CG  GLU A 167      23.983 -13.130   2.349  1.00 84.02           C  
ATOM   1347  CD  GLU A 167      25.051 -14.153   1.998  1.00 84.02           C  
ATOM   1348  OE1 GLU A 167      24.767 -15.081   1.207  1.00 84.02           O  
ATOM   1349  OE2 GLU A 167      26.182 -14.025   2.519  1.00 84.02           O  
ATOM   1350  N   LYS A 168      24.321  -8.996   4.563  1.00 82.70           N  
ATOM   1351  CA  LYS A 168      24.781  -8.064   5.588  1.00 82.70           C  
ATOM   1352  C   LYS A 168      23.658  -7.128   6.025  1.00 82.70           C  
ATOM   1353  CB  LYS A 168      25.972  -7.251   5.078  1.00 82.70           C  
ATOM   1354  O   LYS A 168      23.910  -6.097   6.652  1.00 82.70           O  
ATOM   1355  CG  LYS A 168      27.213  -8.083   4.790  1.00 82.70           C  
ATOM   1356  CD  LYS A 168      28.363  -7.218   4.292  1.00 82.70           C  
ATOM   1357  CE  LYS A 168      29.578  -8.059   3.923  1.00 82.70           C  
ATOM   1358  NZ  LYS A 168      30.692  -7.220   3.391  1.00 82.70           N  
ATOM   1359  N   ASN A 169      22.426  -7.360   5.535  1.00 80.95           N  
ATOM   1360  CA  ASN A 169      21.238  -6.576   5.857  1.00 80.95           C  
ATOM   1361  C   ASN A 169      21.310  -5.176   5.255  1.00 80.95           C  
ATOM   1362  CB  ASN A 169      21.044  -6.493   7.372  1.00 80.95           C  
ATOM   1363  O   ASN A 169      20.777  -4.222   5.824  1.00 80.95           O  
ATOM   1364  CG  ASN A 169      20.622  -7.816   7.980  1.00 80.95           C  
ATOM   1365  ND2 ASN A 169      21.040  -8.061   9.216  1.00 80.95           N  
ATOM   1366  OD1 ASN A 169      19.926  -8.611   7.344  1.00 80.95           O  
ATOM   1367  N   GLU A 170      22.140  -5.094   4.209  1.00 85.90           N  
ATOM   1368  CA  GLU A 170      22.149  -3.848   3.449  1.00 85.90           C  
ATOM   1369  C   GLU A 170      21.011  -3.813   2.433  1.00 85.90           C  
ATOM   1370  CB  GLU A 170      23.493  -3.659   2.740  1.00 85.90           C  
ATOM   1371  O   GLU A 170      20.680  -4.835   1.829  1.00 85.90           O  
ATOM   1372  CG  GLU A 170      24.668  -3.472   3.689  1.00 85.90           C  
ATOM   1373  CD  GLU A 170      26.012  -3.439   2.980  1.00 85.90           C  
ATOM   1374  OE1 GLU A 170      26.994  -2.928   3.565  1.00 85.90           O  
ATOM   1375  OE2 GLU A 170      26.084  -3.928   1.831  1.00 85.90           O  
ATOM   1376  N   HIS A 171      20.451  -2.599   2.287  1.00 89.76           N  
ATOM   1377  CA  HIS A 171      19.377  -2.436   1.313  1.00 89.76           C  
ATOM   1378  C   HIS A 171      19.913  -1.911  -0.014  1.00 89.76           C  
ATOM   1379  CB  HIS A 171      18.301  -1.493   1.855  1.00 89.76           C  
ATOM   1380  O   HIS A 171      20.486  -0.821  -0.070  1.00 89.76           O  
ATOM   1381  CG  HIS A 171      17.659  -1.977   3.116  1.00 89.76           C  
ATOM   1382  CD2 HIS A 171      17.904  -1.673   4.412  1.00 89.76           C  
ATOM   1383  ND1 HIS A 171      16.630  -2.894   3.122  1.00 89.76           N  
ATOM   1384  CE1 HIS A 171      16.268  -3.132   4.372  1.00 89.76           C  
ATOM   1385  NE2 HIS A 171      17.025  -2.404   5.174  1.00 89.76           N  
ATOM   1386  N   LEU A 172      19.814  -2.755  -1.050  1.00 94.04           N  
ATOM   1387  CA  LEU A 172      20.262  -2.381  -2.387  1.00 94.04           C  
ATOM   1388  C   LEU A 172      19.074  -2.173  -3.320  1.00 94.04           C  
ATOM   1389  CB  LEU A 172      21.194  -3.453  -2.959  1.00 94.04           C  
ATOM   1390  O   LEU A 172      18.024  -2.795  -3.143  1.00 94.04           O  
ATOM   1391  CG  LEU A 172      22.417  -3.810  -2.113  1.00 94.04           C  
ATOM   1392  CD1 LEU A 172      23.180  -4.968  -2.747  1.00 94.04           C  
ATOM   1393  CD2 LEU A 172      23.322  -2.596  -1.941  1.00 94.04           C  
ATOM   1394  N   HIS A 173      19.377  -1.246  -4.273  1.00 94.92           N  
ATOM   1395  CA  HIS A 173      18.283  -0.868  -5.160  1.00 94.92           C  
ATOM   1396  C   HIS A 173      18.708  -0.942  -6.623  1.00 94.92           C  
ATOM   1397  CB  HIS A 173      17.786   0.541  -4.828  1.00 94.92           C  
ATOM   1398  O   HIS A 173      19.871  -0.696  -6.949  1.00 94.92           O  
ATOM   1399  CG  HIS A 173      17.501   0.750  -3.375  1.00 94.92           C  
ATOM   1400  CD2 HIS A 173      18.210   1.384  -2.412  1.00 94.92           C  
ATOM   1401  ND1 HIS A 173      16.362   0.271  -2.765  1.00 94.92           N  
ATOM   1402  CE1 HIS A 173      16.383   0.604  -1.485  1.00 94.92           C  
ATOM   1403  NE2 HIS A 173      17.494   1.280  -1.245  1.00 94.92           N  
ATOM   1404  N   GLY A 174      17.823  -1.367  -7.421  1.00 95.87           N  
ATOM   1405  CA  GLY A 174      17.991  -1.412  -8.865  1.00 95.87           C  
ATOM   1406  C   GLY A 174      16.680  -1.307  -9.622  1.00 95.87           C  
ATOM   1407  O   GLY A 174      15.645  -0.978  -9.039  1.00 95.87           O  
ATOM   1408  N   CYS A 175      16.829  -1.369 -10.939  1.00 98.09           N  
ATOM   1409  CA  CYS A 175      15.668  -1.382 -11.821  1.00 98.09           C  
ATOM   1410  C   CYS A 175      15.546  -2.719 -12.543  1.00 98.09           C  
ATOM   1411  CB  CYS A 175      15.757  -0.248 -12.842  1.00 98.09           C  
ATOM   1412  O   CYS A 175      16.466  -3.538 -12.501  1.00 98.09           O  
ATOM   1413  SG  CYS A 175      16.070   1.371 -12.105  1.00 98.09           S  
ATOM   1414  N   PHE A 176      14.343  -2.962 -13.034  1.00 98.49           N  
ATOM   1415  CA  PHE A 176      14.224  -4.150 -13.871  1.00 98.49           C  
ATOM   1416  C   PHE A 176      13.221  -3.922 -14.996  1.00 98.49           C  
ATOM   1417  CB  PHE A 176      13.803  -5.361 -13.032  1.00 98.49           C  
ATOM   1418  O   PHE A 176      12.401  -3.004 -14.927  1.00 98.49           O  
ATOM   1419  CG  PHE A 176      12.353  -5.347 -12.630  1.00 98.49           C  
ATOM   1420  CD1 PHE A 176      11.933  -4.636 -11.513  1.00 98.49           C  
ATOM   1421  CD2 PHE A 176      11.409  -6.047 -13.371  1.00 98.49           C  
ATOM   1422  CE1 PHE A 176      10.591  -4.621 -11.139  1.00 98.49           C  
ATOM   1423  CE2 PHE A 176      10.066  -6.037 -13.003  1.00 98.49           C  
ATOM   1424  CZ  PHE A 176       9.660  -5.325 -11.887  1.00 98.49           C  
ATOM   1425  N   TYR A 177      13.426  -4.620 -15.996  1.00 98.50           N  
ATOM   1426  CA  TYR A 177      12.490  -4.752 -17.107  1.00 98.50           C  
ATOM   1427  C   TYR A 177      11.830  -6.125 -17.105  1.00 98.50           C  
ATOM   1428  CB  TYR A 177      13.205  -4.519 -18.442  1.00 98.50           C  
ATOM   1429  O   TYR A 177      12.459  -7.123 -16.744  1.00 98.50           O  
ATOM   1430  CG  TYR A 177      12.350  -4.819 -19.649  1.00 98.50           C  
ATOM   1431  CD1 TYR A 177      12.472  -6.029 -20.329  1.00 98.50           C  
ATOM   1432  CD2 TYR A 177      11.420  -3.895 -20.112  1.00 98.50           C  
ATOM   1433  CE1 TYR A 177      11.687  -6.310 -21.443  1.00 98.50           C  
ATOM   1434  CE2 TYR A 177      10.630  -4.165 -21.225  1.00 98.50           C  
ATOM   1435  OH  TYR A 177       9.991  -5.646 -22.984  1.00 98.50           O  
ATOM   1436  CZ  TYR A 177      10.770  -5.373 -21.882  1.00 98.50           C  
ATOM   1437  N   ALA A 178      10.497  -6.128 -17.432  1.00 98.10           N  
ATOM   1438  CA  ALA A 178       9.810  -7.415 -17.501  1.00 98.10           C  
ATOM   1439  C   ALA A 178       8.799  -7.437 -18.644  1.00 98.10           C  
ATOM   1440  CB  ALA A 178       9.117  -7.721 -16.176  1.00 98.10           C  
ATOM   1441  O   ALA A 178       8.188  -6.413 -18.960  1.00 98.10           O  
ATOM   1442  N   GLU A 179       8.671  -8.580 -19.264  1.00 97.36           N  
ATOM   1443  CA  GLU A 179       7.652  -8.820 -20.282  1.00 97.36           C  
ATOM   1444  C   GLU A 179       7.081 -10.230 -20.170  1.00 97.36           C  
ATOM   1445  CB  GLU A 179       8.228  -8.595 -21.683  1.00 97.36           C  
ATOM   1446  O   GLU A 179       7.799 -11.170 -19.822  1.00 97.36           O  
ATOM   1447  CG  GLU A 179       9.322  -9.582 -22.063  1.00 97.36           C  
ATOM   1448  CD  GLU A 179       9.889  -9.342 -23.454  1.00 97.36           C  
ATOM   1449  OE1 GLU A 179      11.053  -9.726 -23.709  1.00 97.36           O  
ATOM   1450  OE2 GLU A 179       9.164  -8.765 -24.294  1.00 97.36           O  
ATOM   1451  N   ARG A 180       5.801 -10.248 -20.481  1.00 96.53           N  
ATOM   1452  CA  ARG A 180       5.149 -11.552 -20.418  1.00 96.53           C  
ATOM   1453  C   ARG A 180       5.343 -12.323 -21.719  1.00 96.53           C  
ATOM   1454  CB  ARG A 180       3.657 -11.394 -20.120  1.00 96.53           C  
ATOM   1455  O   ARG A 180       5.064 -11.804 -22.802  1.00 96.53           O  
ATOM   1456  CG  ARG A 180       2.958 -12.697 -19.767  1.00 96.53           C  
ATOM   1457  CD  ARG A 180       1.528 -12.462 -19.302  1.00 96.53           C  
ATOM   1458  NE  ARG A 180       0.663 -12.049 -20.404  1.00 96.53           N  
ATOM   1459  NH1 ARG A 180      -1.289 -12.116 -19.171  1.00 96.53           N  
ATOM   1460  NH2 ARG A 180      -1.345 -11.515 -21.382  1.00 96.53           N  
ATOM   1461  CZ  ARG A 180      -0.655 -11.894 -20.316  1.00 96.53           C  
ATOM   1462  N   ILE A 181       5.863 -13.529 -21.606  1.00 92.78           N  
ATOM   1463  CA  ILE A 181       6.188 -14.315 -22.791  1.00 92.78           C  
ATOM   1464  C   ILE A 181       5.020 -15.237 -23.134  1.00 92.78           C  
ATOM   1465  CB  ILE A 181       7.479 -15.138 -22.587  1.00 92.78           C  
ATOM   1466  O   ILE A 181       4.718 -15.455 -24.310  1.00 92.78           O  
ATOM   1467  CG1 ILE A 181       8.625 -14.230 -22.125  1.00 92.78           C  
ATOM   1468  CG2 ILE A 181       7.854 -15.882 -23.872  1.00 92.78           C  
ATOM   1469  CD1 ILE A 181       9.868 -14.983 -21.673  1.00 92.78           C  
ATOM   1470  N   PHE A 182       4.282 -15.803 -22.136  1.00 76.68           N  
ATOM   1471  CA  PHE A 182       3.150 -16.709 -22.291  1.00 76.68           C  
ATOM   1472  C   PHE A 182       2.047 -16.371 -21.295  1.00 76.68           C  
ATOM   1473  CB  PHE A 182       3.594 -18.163 -22.109  1.00 76.68           C  
ATOM   1474  O   PHE A 182       2.325 -16.044 -20.139  1.00 76.68           O  
ATOM   1475  CG  PHE A 182       2.497 -19.167 -22.344  1.00 76.68           C  
ATOM   1476  CD1 PHE A 182       1.809 -19.728 -21.276  1.00 76.68           C  
ATOM   1477  CD2 PHE A 182       2.155 -19.549 -23.635  1.00 76.68           C  
ATOM   1478  CE1 PHE A 182       0.793 -20.657 -21.491  1.00 76.68           C  
ATOM   1479  CE2 PHE A 182       1.141 -20.476 -23.858  1.00 76.68           C  
ATOM   1480  CZ  PHE A 182       0.462 -21.030 -22.785  1.00 76.68           C  
TER
ATOM   1481  N   LEU B   1     -13.371 -13.207  18.991  1.00 93.59           N  
ATOM   1482  CA  LEU B   1     -13.238 -11.760  19.120  1.00 93.59           C  
ATOM   1483  C   LEU B   1     -14.482 -11.155  19.763  1.00 93.59           C  
ATOM   1484  CB  LEU B   1     -12.996 -11.120  17.750  1.00 93.59           C  
ATOM   1485  O   LEU B   1     -15.578 -11.709  19.647  1.00 93.59           O  
ATOM   1486  CG  LEU B   1     -11.697 -11.506  17.042  1.00 93.59           C  
ATOM   1487  CD1 LEU B   1     -11.706 -10.998  15.604  1.00 93.59           C  
ATOM   1488  CD2 LEU B   1     -10.491 -10.960  17.799  1.00 93.59           C  
ATOM   1489  N   PRO B   2     -14.329 -10.089  20.704  1.00 96.23           N  
ATOM   1490  CA  PRO B   2     -15.490  -9.442  21.320  1.00 96.23           C  
ATOM   1491  C   PRO B   2     -16.500  -8.940  20.291  1.00 96.23           C  
ATOM   1492  CB  PRO B   2     -14.873  -8.275  22.094  1.00 96.23           C  
ATOM   1493  O   PRO B   2     -16.158  -8.765  19.119  1.00 96.23           O  
ATOM   1494  CG  PRO B   2     -13.605  -7.962  21.367  1.00 96.23           C  
ATOM   1495  CD  PRO B   2     -13.053  -9.238  20.799  1.00 96.23           C  
ATOM   1496  N   LYS B   3     -17.732  -8.826  20.874  1.00 95.33           N  
ATOM   1497  CA  LYS B   3     -18.799  -8.301  20.027  1.00 95.33           C  
ATOM   1498  C   LYS B   3     -18.501  -6.869  19.591  1.00 95.33           C  
ATOM   1499  CB  LYS B   3     -20.142  -8.358  20.757  1.00 95.33           C  
ATOM   1500  O   LYS B   3     -18.788  -6.488  18.454  1.00 95.33           O  
ATOM   1501  CG  LYS B   3     -20.743  -9.753  20.840  1.00 95.33           C  
ATOM   1502  CD  LYS B   3     -22.123  -9.730  21.485  1.00 95.33           C  
ATOM   1503  CE  LYS B   3     -22.696 -11.133  21.631  1.00 95.33           C  
ATOM   1504  NZ  LYS B   3     -24.038 -11.117  22.288  1.00 95.33           N  
ATOM   1505  N   ASN B   4     -17.964  -6.043  20.480  1.00 97.08           N  
ATOM   1506  CA  ASN B   4     -17.594  -4.653  20.235  1.00 97.08           C  
ATOM   1507  C   ASN B   4     -16.140  -4.385  20.611  1.00 97.08           C  
ATOM   1508  CB  ASN B   4     -18.524  -3.708  20.999  1.00 97.08           C  
ATOM   1509  O   ASN B   4     -15.693  -4.770  21.692  1.00 97.08           O  
ATOM   1510  CG  ASN B   4     -19.986  -3.932  20.667  1.00 97.08           C  
ATOM   1511  ND2 ASN B   4     -20.719  -4.533  21.597  1.00 97.08           N  
ATOM   1512  OD1 ASN B   4     -20.453  -3.569  19.584  1.00 97.08           O  
ATOM   1513  N   PHE B   5     -15.481  -3.808  19.708  1.00 97.46           N  
ATOM   1514  CA  PHE B   5     -14.089  -3.458  19.966  1.00 97.46           C  
ATOM   1515  C   PHE B   5     -13.688  -2.216  19.178  1.00 97.46           C  
ATOM   1516  CB  PHE B   5     -13.165  -4.627  19.609  1.00 97.46           C  
ATOM   1517  O   PHE B   5     -14.079  -2.055  18.021  1.00 97.46           O  
ATOM   1518  CG  PHE B   5     -11.701  -4.302  19.734  1.00 97.46           C  
ATOM   1519  CD1 PHE B   5     -10.954  -3.952  18.616  1.00 97.46           C  
ATOM   1520  CD2 PHE B   5     -11.070  -4.348  20.971  1.00 97.46           C  
ATOM   1521  CE1 PHE B   5      -9.598  -3.651  18.729  1.00 97.46           C  
ATOM   1522  CE2 PHE B   5      -9.716  -4.049  21.092  1.00 97.46           C  
ATOM   1523  CZ  PHE B   5      -8.982  -3.702  19.969  1.00 97.46           C  
ATOM   1524  N   THR B   6     -12.821  -1.315  19.894  1.00 95.50           N  
ATOM   1525  CA  THR B   6     -12.237  -0.190  19.172  1.00 95.50           C  
ATOM   1526  C   THR B   6     -10.929   0.250  19.822  1.00 95.50           C  
ATOM   1527  CB  THR B   6     -13.211   1.002  19.114  1.00 95.50           C  
ATOM   1528  O   THR B   6     -10.761   0.128  21.037  1.00 95.50           O  
ATOM   1529  CG2 THR B   6     -13.624   1.443  20.514  1.00 95.50           C  
ATOM   1530  OG1 THR B   6     -12.574   2.100  18.448  1.00 95.50           O  
ATOM   1531  N   TRP B   7     -10.024   0.710  18.998  1.00 92.96           N  
ATOM   1532  CA  TRP B   7      -8.774   1.291  19.477  1.00 92.96           C  
ATOM   1533  C   TRP B   7      -8.956   2.765  19.824  1.00 92.96           C  
ATOM   1534  CB  TRP B   7      -7.671   1.134  18.427  1.00 92.96           C  
ATOM   1535  O   TRP B   7      -7.992   3.452  20.169  1.00 92.96           O  
ATOM   1536  CG  TRP B   7      -7.087  -0.245  18.359  1.00 92.96           C  
ATOM   1537  CD1 TRP B   7      -7.340  -1.202  17.415  1.00 92.96           C  
ATOM   1538  CD2 TRP B   7      -6.155  -0.824  19.277  1.00 92.96           C  
ATOM   1539  CE2 TRP B   7      -5.885  -2.136  18.827  1.00 92.96           C  
ATOM   1540  CE3 TRP B   7      -5.520  -0.361  20.437  1.00 92.96           C  
ATOM   1541  NE1 TRP B   7      -6.619  -2.341  17.691  1.00 92.96           N  
ATOM   1542  CH2 TRP B   7      -4.398  -2.511  20.630  1.00 92.96           C  
ATOM   1543  CZ2 TRP B   7      -5.006  -2.989  19.498  1.00 92.96           C  
ATOM   1544  CZ3 TRP B   7      -4.645  -1.211  21.104  1.00 92.96           C  
ATOM   1545  N   GLY B   8     -10.203   3.212  19.882  1.00 91.31           N  
ATOM   1546  CA  GLY B   8     -10.546   4.580  20.234  1.00 91.31           C  
ATOM   1547  C   GLY B   8     -11.470   5.241  19.229  1.00 91.31           C  
ATOM   1548  O   GLY B   8     -11.158   5.303  18.038  1.00 91.31           O  
ATOM   1549  N   ASP B   9     -12.641   5.759  19.841  1.00 93.43           N  
ATOM   1550  CA  ASP B   9     -13.614   6.438  18.990  1.00 93.43           C  
ATOM   1551  C   ASP B   9     -14.487   7.389  19.804  1.00 93.43           C  
ATOM   1552  CB  ASP B   9     -14.489   5.419  18.256  1.00 93.43           C  
ATOM   1553  O   ASP B   9     -14.482   7.344  21.036  1.00 93.43           O  
ATOM   1554  CG  ASP B   9     -15.350   4.592  19.195  1.00 93.43           C  
ATOM   1555  OD1 ASP B   9     -16.419   5.075  19.625  1.00 93.43           O  
ATOM   1556  OD2 ASP B   9     -14.954   3.448  19.508  1.00 93.43           O  
ATOM   1557  N   PRO B  10     -15.186   8.244  19.098  1.00 94.50           N  
ATOM   1558  CA  PRO B  10     -15.971   9.266  19.795  1.00 94.50           C  
ATOM   1559  C   PRO B  10     -17.230   8.699  20.448  1.00 94.50           C  
ATOM   1560  CB  PRO B  10     -16.331  10.254  18.683  1.00 94.50           C  
ATOM   1561  O   PRO B  10     -17.782   9.310  21.366  1.00 94.50           O  
ATOM   1562  CG  PRO B  10     -16.166   9.480  17.416  1.00 94.50           C  
ATOM   1563  CD  PRO B  10     -15.085   8.458  17.618  1.00 94.50           C  
ATOM   1564  N   TRP B  11     -17.755   7.602  20.094  1.00 94.40           N  
ATOM   1565  CA  TRP B  11     -18.993   7.053  20.638  1.00 94.40           C  
ATOM   1566  C   TRP B  11     -18.774   6.503  22.043  1.00 94.40           C  
ATOM   1567  CB  TRP B  11     -19.539   5.952  19.724  1.00 94.40           C  
ATOM   1568  O   TRP B  11     -19.690   6.509  22.869  1.00 94.40           O  
ATOM   1569  CG  TRP B  11     -20.106   6.458  18.432  1.00 94.40           C  
ATOM   1570  CD1 TRP B  11     -21.350   6.986  18.228  1.00 94.40           C  
ATOM   1571  CD2 TRP B  11     -19.448   6.479  17.161  1.00 94.40           C  
ATOM   1572  CE2 TRP B  11     -20.354   7.034  16.231  1.00 94.40           C  
ATOM   1573  CE3 TRP B  11     -18.179   6.082  16.719  1.00 94.40           C  
ATOM   1574  NE1 TRP B  11     -21.505   7.335  16.906  1.00 94.40           N  
ATOM   1575  CH2 TRP B  11     -18.782   6.806  14.476  1.00 94.40           C  
ATOM   1576  CZ2 TRP B  11     -20.029   7.203  14.882  1.00 94.40           C  
ATOM   1577  CZ3 TRP B  11     -17.858   6.250  15.377  1.00 94.40           C  
ATOM   1578  N   ASN B  12     -17.500   6.237  22.405  1.00 89.44           N  
ATOM   1579  CA  ASN B  12     -17.199   5.783  23.758  1.00 89.44           C  
ATOM   1580  C   ASN B  12     -16.381   6.816  24.527  1.00 89.44           C  
ATOM   1581  CB  ASN B  12     -16.463   4.442  23.723  1.00 89.44           C  
ATOM   1582  O   ASN B  12     -15.806   6.506  25.572  1.00 89.44           O  
ATOM   1583  CG  ASN B  12     -15.108   4.537  23.049  1.00 89.44           C  
ATOM   1584  ND2 ASN B  12     -14.433   3.402  22.913  1.00 89.44           N  
ATOM   1585  OD1 ASN B  12     -14.672   5.621  22.655  1.00 89.44           O  
ATOM   1586  N   LYS B  13     -16.202   7.990  23.948  1.00 88.08           N  
ATOM   1587  CA  LYS B  13     -15.464   9.102  24.540  1.00 88.08           C  
ATOM   1588  C   LYS B  13     -14.021   8.706  24.840  1.00 88.08           C  
ATOM   1589  CB  LYS B  13     -16.152   9.584  25.818  1.00 88.08           C  
ATOM   1590  O   LYS B  13     -13.481   9.058  25.891  1.00 88.08           O  
ATOM   1591  CG  LYS B  13     -17.554  10.132  25.597  1.00 88.08           C  
ATOM   1592  CD  LYS B  13     -18.170  10.631  26.898  1.00 88.08           C  
ATOM   1593  CE  LYS B  13     -19.598  11.120  26.690  1.00 88.08           C  
ATOM   1594  NZ  LYS B  13     -20.208  11.605  27.963  1.00 88.08           N  
ATOM   1595  N   ASN B  14     -13.468   7.913  23.916  1.00 85.33           N  
ATOM   1596  CA  ASN B  14     -12.106   7.410  24.056  1.00 85.33           C  
ATOM   1597  C   ASN B  14     -11.275   7.688  22.807  1.00 85.33           C  
ATOM   1598  CB  ASN B  14     -12.116   5.911  24.365  1.00 85.33           C  
ATOM   1599  O   ASN B  14     -10.541   6.816  22.338  1.00 85.33           O  
ATOM   1600  CG  ASN B  14     -10.741   5.378  24.716  1.00 85.33           C  
ATOM   1601  ND2 ASN B  14     -10.546   4.077  24.538  1.00 85.33           N  
ATOM   1602  OD1 ASN B  14      -9.861   6.129  25.146  1.00 85.33           O  
ATOM   1603  N   THR B  15     -11.449   8.917  22.295  1.00 82.24           N  
ATOM   1604  CA  THR B  15     -10.672   9.300  21.122  1.00 82.24           C  
ATOM   1605  C   THR B  15      -9.224   9.593  21.505  1.00 82.24           C  
ATOM   1606  CB  THR B  15     -11.281  10.532  20.427  1.00 82.24           C  
ATOM   1607  O   THR B  15      -8.966  10.334  22.456  1.00 82.24           O  
ATOM   1608  CG2 THR B  15     -10.574  10.823  19.107  1.00 82.24           C  
ATOM   1609  OG1 THR B  15     -12.670  10.290  20.169  1.00 82.24           O  
ATOM   1610  N   ARG B  16      -8.302   8.970  20.755  1.00 75.76           N  
ATOM   1611  CA  ARG B  16      -6.883   9.073  21.078  1.00 75.76           C  
ATOM   1612  C   ARG B  16      -6.268  10.320  20.450  1.00 75.76           C  
ATOM   1613  CB  ARG B  16      -6.132   7.825  20.608  1.00 75.76           C  
ATOM   1614  O   ARG B  16      -5.379  10.941  21.035  1.00 75.76           O  
ATOM   1615  CG  ARG B  16      -6.344   6.609  21.495  1.00 75.76           C  
ATOM   1616  CD  ARG B  16      -5.149   5.666  21.455  1.00 75.76           C  
ATOM   1617  NE  ARG B  16      -5.301   4.564  22.400  1.00 75.76           N  
ATOM   1618  NH1 ARG B  16      -3.265   3.589  21.907  1.00 75.76           N  
ATOM   1619  NH2 ARG B  16      -4.642   2.646  23.479  1.00 75.76           N  
ATOM   1620  CZ  ARG B  16      -4.402   3.602  22.593  1.00 75.76           C  
ATOM   1621  N   GLU B  17      -6.748  10.701  19.203  1.00 77.04           N  
ATOM   1622  CA  GLU B  17      -6.358  11.930  18.518  1.00 77.04           C  
ATOM   1623  C   GLU B  17      -7.573  12.800  18.211  1.00 77.04           C  
ATOM   1624  CB  GLU B  17      -5.600  11.609  17.228  1.00 77.04           C  
ATOM   1625  O   GLU B  17      -8.432  12.417  17.414  1.00 77.04           O  
ATOM   1626  CG  GLU B  17      -4.892  12.810  16.616  1.00 77.04           C  
ATOM   1627  CD  GLU B  17      -4.026  12.450  15.420  1.00 77.04           C  
ATOM   1628  OE1 GLU B  17      -3.372  13.353  14.850  1.00 77.04           O  
ATOM   1629  OE2 GLU B  17      -4.001  11.255  15.048  1.00 77.04           O  
ATOM   1630  N   TYR B  18      -7.548  13.991  18.908  1.00 74.12           N  
ATOM   1631  CA  TYR B  18      -8.730  14.838  18.800  1.00 74.12           C  
ATOM   1632  C   TYR B  18      -8.773  15.544  17.450  1.00 74.12           C  
ATOM   1633  CB  TYR B  18      -8.757  15.871  19.930  1.00 74.12           C  
ATOM   1634  O   TYR B  18      -9.847  15.723  16.870  1.00 74.12           O  
ATOM   1635  CG  TYR B  18      -9.094  15.285  21.280  1.00 74.12           C  
ATOM   1636  CD1 TYR B  18     -10.411  14.987  21.623  1.00 74.12           C  
ATOM   1637  CD2 TYR B  18      -8.097  15.028  22.215  1.00 74.12           C  
ATOM   1638  CE1 TYR B  18     -10.726  14.449  22.866  1.00 74.12           C  
ATOM   1639  CE2 TYR B  18      -8.400  14.490  23.461  1.00 74.12           C  
ATOM   1640  OH  TYR B  18     -10.022  13.671  25.009  1.00 74.12           O  
ATOM   1641  CZ  TYR B  18      -9.715  14.204  23.777  1.00 74.12           C  
ATOM   1642  N   GLU B  19      -7.549  15.706  16.898  1.00 84.32           N  
ATOM   1643  CA  GLU B  19      -7.521  16.377  15.603  1.00 84.32           C  
ATOM   1644  C   GLU B  19      -7.519  15.368  14.458  1.00 84.32           C  
ATOM   1645  CB  GLU B  19      -6.300  17.294  15.498  1.00 84.32           C  
ATOM   1646  O   GLU B  19      -6.700  14.447  14.437  1.00 84.32           O  
ATOM   1647  CG  GLU B  19      -6.364  18.511  16.410  1.00 84.32           C  
ATOM   1648  CD  GLU B  19      -5.286  19.540  16.114  1.00 84.32           C  
ATOM   1649  OE1 GLU B  19      -5.397  20.691  16.594  1.00 84.32           O  
ATOM   1650  OE2 GLU B  19      -4.322  19.194  15.394  1.00 84.32           O  
ATOM   1651  N   VAL B  20      -8.489  15.510  13.626  1.00 89.53           N  
ATOM   1652  CA  VAL B  20      -8.568  14.680  12.429  1.00 89.53           C  
ATOM   1653  C   VAL B  20      -8.001  15.441  11.233  1.00 89.53           C  
ATOM   1654  CB  VAL B  20     -10.020  14.237  12.139  1.00 89.53           C  
ATOM   1655  O   VAL B  20      -8.367  16.595  10.993  1.00 89.53           O  
ATOM   1656  CG1 VAL B  20     -10.094  13.453  10.830  1.00 89.53           C  
ATOM   1657  CG2 VAL B  20     -10.564  13.403  13.297  1.00 89.53           C  
ATOM   1658  N   THR B  21      -7.084  14.787  10.556  1.00 91.83           N  
ATOM   1659  CA  THR B  21      -6.479  15.381   9.369  1.00 91.83           C  
ATOM   1660  C   THR B  21      -7.550  15.775   8.356  1.00 91.83           C  
ATOM   1661  CB  THR B  21      -5.477  14.414   8.710  1.00 91.83           C  
ATOM   1662  O   THR B  21      -8.522  15.044   8.155  1.00 91.83           O  
ATOM   1663  CG2 THR B  21      -4.832  15.045   7.481  1.00 91.83           C  
ATOM   1664  OG1 THR B  21      -4.454  14.079   9.655  1.00 91.83           O  
ATOM   1665  N   ASN B  22      -7.316  16.964   7.731  1.00 93.23           N  
ATOM   1666  CA  ASN B  22      -8.132  17.452   6.624  1.00 93.23           C  
ATOM   1667  C   ASN B  22      -7.336  17.509   5.324  1.00 93.23           C  
ATOM   1668  CB  ASN B  22      -8.714  18.829   6.952  1.00 93.23           C  
ATOM   1669  O   ASN B  22      -6.413  18.315   5.191  1.00 93.23           O  
ATOM   1670  CG  ASN B  22      -9.793  19.254   5.976  1.00 93.23           C  
ATOM   1671  ND2 ASN B  22     -10.766  20.015   6.463  1.00 93.23           N  
ATOM   1672  OD1 ASN B  22      -9.753  18.900   4.795  1.00 93.23           O  
ATOM   1673  N   GLN B  23      -7.752  16.632   4.453  1.00 91.35           N  
ATOM   1674  CA  GLN B  23      -6.996  16.504   3.212  1.00 91.35           C  
ATOM   1675  C   GLN B  23      -7.300  17.658   2.261  1.00 91.35           C  
ATOM   1676  CB  GLN B  23      -7.301  15.169   2.532  1.00 91.35           C  
ATOM   1677  O   GLN B  23      -6.655  17.798   1.220  1.00 91.35           O  
ATOM   1678  CG  GLN B  23      -8.735  15.044   2.036  1.00 91.35           C  
ATOM   1679  CD  GLN B  23      -9.018  13.702   1.387  1.00 91.35           C  
ATOM   1680  NE2 GLN B  23      -9.132  13.696   0.064  1.00 91.35           N  
ATOM   1681  OE1 GLN B  23      -9.132  12.679   2.070  1.00 91.35           O  
ATOM   1682  N   LEU B  24      -8.216  18.494   2.571  1.00 91.96           N  
ATOM   1683  CA  LEU B  24      -8.627  19.646   1.777  1.00 91.96           C  
ATOM   1684  C   LEU B  24      -9.011  19.223   0.363  1.00 91.96           C  
ATOM   1685  CB  LEU B  24      -7.507  20.688   1.723  1.00 91.96           C  
ATOM   1686  O   LEU B  24      -9.743  18.247   0.180  1.00 91.96           O  
ATOM   1687  CG  LEU B  24      -7.033  21.243   3.067  1.00 91.96           C  
ATOM   1688  CD1 LEU B  24      -5.821  22.148   2.869  1.00 91.96           C  
ATOM   1689  CD2 LEU B  24      -8.161  21.997   3.762  1.00 91.96           C  
ATOM   1690  N   LEU B  25      -8.590  19.877  -0.664  1.00 91.36           N  
ATOM   1691  CA  LEU B  25      -8.989  19.557  -2.030  1.00 91.36           C  
ATOM   1692  C   LEU B  25      -7.999  18.592  -2.673  1.00 91.36           C  
ATOM   1693  CB  LEU B  25      -9.096  20.832  -2.870  1.00 91.36           C  
ATOM   1694  O   LEU B  25      -8.166  18.206  -3.832  1.00 91.36           O  
ATOM   1695  CG  LEU B  25     -10.197  21.816  -2.471  1.00 91.36           C  
ATOM   1696  CD1 LEU B  25     -10.140  23.060  -3.352  1.00 91.36           C  
ATOM   1697  CD2 LEU B  25     -11.567  21.153  -2.562  1.00 91.36           C  
ATOM   1698  N   CYS B  26      -7.052  18.219  -1.900  1.00 94.08           N  
ATOM   1699  CA  CYS B  26      -6.038  17.290  -2.386  1.00 94.08           C  
ATOM   1700  C   CYS B  26      -6.503  15.847  -2.231  1.00 94.08           C  
ATOM   1701  CB  CYS B  26      -4.722  17.494  -1.637  1.00 94.08           C  
ATOM   1702  O   CYS B  26      -6.981  15.455  -1.166  1.00 94.08           O  
ATOM   1703  SG  CYS B  26      -3.415  16.351  -2.137  1.00 94.08           S  
ATOM   1704  N   GLY B  27      -6.419  15.028  -3.262  1.00 93.81           N  
ATOM   1705  CA  GLY B  27      -6.742  13.612  -3.188  1.00 93.81           C  
ATOM   1706  C   GLY B  27      -5.732  12.810  -2.389  1.00 93.81           C  
ATOM   1707  O   GLY B  27      -5.147  11.853  -2.900  1.00 93.81           O  
ATOM   1708  N   SER B  28      -5.432  13.151  -1.130  1.00 96.47           N  
ATOM   1709  CA  SER B  28      -4.372  12.550  -0.327  1.00 96.47           C  
ATOM   1710  C   SER B  28      -4.941  11.587   0.709  1.00 96.47           C  
ATOM   1711  CB  SER B  28      -3.548  13.633   0.371  1.00 96.47           C  
ATOM   1712  O   SER B  28      -4.271  11.251   1.687  1.00 96.47           O  
ATOM   1713  OG  SER B  28      -4.374  14.447   1.186  1.00 96.47           O  
ATOM   1714  N   CYS B  29      -6.164  11.099   0.592  1.00 97.04           N  
ATOM   1715  CA  CYS B  29      -6.786  10.193   1.550  1.00 97.04           C  
ATOM   1716  C   CYS B  29      -5.954   8.928   1.725  1.00 97.04           C  
ATOM   1717  CB  CYS B  29      -8.200   9.826   1.101  1.00 97.04           C  
ATOM   1718  O   CYS B  29      -5.885   8.372   2.823  1.00 97.04           O  
ATOM   1719  SG  CYS B  29      -8.270   9.073  -0.540  1.00 97.04           S  
ATOM   1720  N   TYR B  30      -5.340   8.476   0.705  1.00 97.38           N  
ATOM   1721  CA  TYR B  30      -4.544   7.254   0.743  1.00 97.38           C  
ATOM   1722  C   TYR B  30      -3.302   7.438   1.606  1.00 97.38           C  
ATOM   1723  CB  TYR B  30      -4.139   6.832  -0.673  1.00 97.38           C  
ATOM   1724  O   TYR B  30      -2.826   6.488   2.232  1.00 97.38           O  
ATOM   1725  CG  TYR B  30      -3.131   7.754  -1.315  1.00 97.38           C  
ATOM   1726  CD1 TYR B  30      -3.532   8.943  -1.920  1.00 97.38           C  
ATOM   1727  CD2 TYR B  30      -1.777   7.437  -1.320  1.00 97.38           C  
ATOM   1728  CE1 TYR B  30      -2.607   9.794  -2.516  1.00 97.38           C  
ATOM   1729  CE2 TYR B  30      -0.843   8.281  -1.912  1.00 97.38           C  
ATOM   1730  OH  TYR B  30      -0.347  10.295  -3.094  1.00 97.38           O  
ATOM   1731  CZ  TYR B  30      -1.267   9.456  -2.506  1.00 97.38           C  
ATOM   1732  N   ILE B  31      -2.713   8.663   1.626  1.00 97.96           N  
ATOM   1733  CA  ILE B  31      -1.541   8.967   2.438  1.00 97.96           C  
ATOM   1734  C   ILE B  31      -1.959   9.168   3.893  1.00 97.96           C  
ATOM   1735  CB  ILE B  31      -0.801  10.219   1.916  1.00 97.96           C  
ATOM   1736  O   ILE B  31      -1.381   8.564   4.800  1.00 97.96           O  
ATOM   1737  CG1 ILE B  31      -0.380  10.020   0.455  1.00 97.96           C  
ATOM   1738  CG2 ILE B  31       0.411  10.537   2.797  1.00 97.96           C  
ATOM   1739  CD1 ILE B  31       0.117  11.289  -0.224  1.00 97.96           C  
ATOM   1740  N   ALA B  32      -3.035   9.966   4.017  1.00 97.06           N  
ATOM   1741  CA  ALA B  32      -3.503  10.308   5.358  1.00 97.06           C  
ATOM   1742  C   ALA B  32      -3.904   9.057   6.134  1.00 97.06           C  
ATOM   1743  CB  ALA B  32      -4.676  11.282   5.280  1.00 97.06           C  
ATOM   1744  O   ALA B  32      -3.540   8.900   7.301  1.00 97.06           O  
ATOM   1745  N   SER B  33      -4.609   8.205   5.467  1.00 97.39           N  
ATOM   1746  CA  SER B  33      -5.096   6.995   6.123  1.00 97.39           C  
ATOM   1747  C   SER B  33      -3.947   6.058   6.476  1.00 97.39           C  
ATOM   1748  CB  SER B  33      -6.101   6.269   5.228  1.00 97.39           C  
ATOM   1749  O   SER B  33      -3.883   5.539   7.593  1.00 97.39           O  
ATOM   1750  OG  SER B  33      -5.521   5.950   3.975  1.00 97.39           O  
ATOM   1751  N   GLN B  34      -3.031   5.837   5.567  1.00 98.14           N  
ATOM   1752  CA  GLN B  34      -1.946   4.888   5.794  1.00 98.14           C  
ATOM   1753  C   GLN B  34      -1.008   5.378   6.893  1.00 98.14           C  
ATOM   1754  CB  GLN B  34      -1.163   4.649   4.503  1.00 98.14           C  
ATOM   1755  O   GLN B  34      -0.574   4.595   7.741  1.00 98.14           O  
ATOM   1756  CG  GLN B  34      -0.060   3.607   4.636  1.00 98.14           C  
ATOM   1757  CD  GLN B  34      -0.595   2.226   4.966  1.00 98.14           C  
ATOM   1758  NE2 GLN B  34       0.078   1.532   5.878  1.00 98.14           N  
ATOM   1759  OE1 GLN B  34      -1.605   1.787   4.407  1.00 98.14           O  
ATOM   1760  N   LEU B  35      -0.710   6.665   6.930  1.00 97.07           N  
ATOM   1761  CA  LEU B  35       0.237   7.173   7.916  1.00 97.07           C  
ATOM   1762  C   LEU B  35      -0.406   7.252   9.297  1.00 97.07           C  
ATOM   1763  CB  LEU B  35       0.754   8.554   7.502  1.00 97.07           C  
ATOM   1764  O   LEU B  35       0.282   7.145  10.314  1.00 97.07           O  
ATOM   1765  CG  LEU B  35       1.654   8.598   6.267  1.00 97.07           C  
ATOM   1766  CD1 LEU B  35       2.241   9.994   6.089  1.00 97.07           C  
ATOM   1767  CD2 LEU B  35       2.762   7.556   6.375  1.00 97.07           C  
ATOM   1768  N   TYR B  36      -1.742   7.453   9.290  1.00 95.47           N  
ATOM   1769  CA  TYR B  36      -2.419   7.333  10.576  1.00 95.47           C  
ATOM   1770  C   TYR B  36      -2.308   5.913  11.120  1.00 95.47           C  
ATOM   1771  CB  TYR B  36      -3.893   7.729  10.447  1.00 95.47           C  
ATOM   1772  O   TYR B  36      -1.975   5.715  12.291  1.00 95.47           O  
ATOM   1773  CG  TYR B  36      -4.675   7.584  11.730  1.00 95.47           C  
ATOM   1774  CD1 TYR B  36      -5.353   6.404  12.027  1.00 95.47           C  
ATOM   1775  CD2 TYR B  36      -4.739   8.628  12.648  1.00 95.47           C  
ATOM   1776  CE1 TYR B  36      -6.076   6.267  13.207  1.00 95.47           C  
ATOM   1777  CE2 TYR B  36      -5.459   8.502  13.831  1.00 95.47           C  
ATOM   1778  OH  TYR B  36      -6.838   7.190  15.271  1.00 95.47           O  
ATOM   1779  CZ  TYR B  36      -6.123   7.320  14.101  1.00 95.47           C  
ATOM   1780  N   ALA B  37      -2.639   4.915  10.242  1.00 96.85           N  
ATOM   1781  CA  ALA B  37      -2.533   3.520  10.661  1.00 96.85           C  
ATOM   1782  C   ALA B  37      -1.111   3.186  11.102  1.00 96.85           C  
ATOM   1783  CB  ALA B  37      -2.968   2.590   9.531  1.00 96.85           C  
ATOM   1784  O   ALA B  37      -0.911   2.513  12.116  1.00 96.85           O  
ATOM   1785  N   PHE B  38      -0.146   3.677  10.386  1.00 97.29           N  
ATOM   1786  CA  PHE B  38       1.259   3.438  10.693  1.00 97.29           C  
ATOM   1787  C   PHE B  38       1.619   4.004  12.061  1.00 97.29           C  
ATOM   1788  CB  PHE B  38       2.158   4.055   9.617  1.00 97.29           C  
ATOM   1789  O   PHE B  38       2.221   3.314  12.886  1.00 97.29           O  
ATOM   1790  CG  PHE B  38       3.598   3.625   9.708  1.00 97.29           C  
ATOM   1791  CD1 PHE B  38       4.611   4.429   9.201  1.00 97.29           C  
ATOM   1792  CD2 PHE B  38       3.937   2.416  10.302  1.00 97.29           C  
ATOM   1793  CE1 PHE B  38       5.944   4.033   9.284  1.00 97.29           C  
ATOM   1794  CE2 PHE B  38       5.267   2.014  10.389  1.00 97.29           C  
ATOM   1795  CZ  PHE B  38       6.269   2.824   9.879  1.00 97.29           C  
ATOM   1796  N   LYS B  39       1.252   5.129  12.281  1.00 93.65           N  
ATOM   1797  CA  LYS B  39       1.500   5.776  13.566  1.00 93.65           C  
ATOM   1798  C   LYS B  39       0.900   4.968  14.713  1.00 93.65           C  
ATOM   1799  CB  LYS B  39       0.932   7.196  13.571  1.00 93.65           C  
ATOM   1800  O   LYS B  39       1.564   4.726  15.723  1.00 93.65           O  
ATOM   1801  CG  LYS B  39       1.019   7.893  14.921  1.00 93.65           C  
ATOM   1802  CD  LYS B  39       0.321   9.246  14.898  1.00 93.65           C  
ATOM   1803  CE  LYS B  39       0.230   9.853  16.291  1.00 93.65           C  
ATOM   1804  NZ  LYS B  39      -0.506  11.153  16.282  1.00 93.65           N  
ATOM   1805  N   ARG B  40      -0.336   4.578  14.593  1.00 92.99           N  
ATOM   1806  CA  ARG B  40      -1.026   3.844  15.649  1.00 92.99           C  
ATOM   1807  C   ARG B  40      -0.390   2.476  15.871  1.00 92.99           C  
ATOM   1808  CB  ARG B  40      -2.510   3.684  15.312  1.00 92.99           C  
ATOM   1809  O   ARG B  40      -0.252   2.027  17.010  1.00 92.99           O  
ATOM   1810  CG  ARG B  40      -3.304   4.977  15.398  1.00 92.99           C  
ATOM   1811  CD  ARG B  40      -3.194   5.616  16.775  1.00 92.99           C  
ATOM   1812  NE  ARG B  40      -2.167   6.653  16.807  1.00 92.99           N  
ATOM   1813  NH1 ARG B  40      -2.625   7.329  18.968  1.00 92.99           N  
ATOM   1814  NH2 ARG B  40      -0.961   8.354  17.770  1.00 92.99           N  
ATOM   1815  CZ  ARG B  40      -1.920   7.443  17.849  1.00 92.99           C  
ATOM   1816  N   ARG B  41       0.011   1.961  14.875  1.00 94.91           N  
ATOM   1817  CA  ARG B  41       0.615   0.638  14.993  1.00 94.91           C  
ATOM   1818  C   ARG B  41       2.004   0.724  15.618  1.00 94.91           C  
ATOM   1819  CB  ARG B  41       0.699  -0.040  13.624  1.00 94.91           C  
ATOM   1820  O   ARG B  41       2.464  -0.226  16.255  1.00 94.91           O  
ATOM   1821  CG  ARG B  41      -0.641  -0.525  13.094  1.00 94.91           C  
ATOM   1822  CD  ARG B  41      -0.480  -1.351  11.825  1.00 94.91           C  
ATOM   1823  NE  ARG B  41      -1.664  -2.163  11.558  1.00 94.91           N  
ATOM   1824  NH1 ARG B  41      -0.490  -3.974  10.733  1.00 94.91           N  
ATOM   1825  NH2 ARG B  41      -2.778  -4.040  10.842  1.00 94.91           N  
ATOM   1826  CZ  ARG B  41      -1.641  -3.390  11.045  1.00 94.91           C  
ATOM   1827  N   ILE B  42       2.683   1.842  15.437  1.00 92.94           N  
ATOM   1828  CA  ILE B  42       3.921   2.091  16.167  1.00 92.94           C  
ATOM   1829  C   ILE B  42       3.646   2.083  17.669  1.00 92.94           C  
ATOM   1830  CB  ILE B  42       4.566   3.431  15.747  1.00 92.94           C  
ATOM   1831  O   ILE B  42       4.348   1.415  18.432  1.00 92.94           O  
ATOM   1832  CG1 ILE B  42       5.137   3.327  14.328  1.00 92.94           C  
ATOM   1833  CG2 ILE B  42       5.651   3.845  16.745  1.00 92.94           C  
ATOM   1834  CD1 ILE B  42       5.484   4.670  13.700  1.00 92.94           C  
ATOM   1835  N   GLU B  43       2.620   2.714  18.029  1.00 90.18           N  
ATOM   1836  CA  GLU B  43       2.245   2.797  19.438  1.00 90.18           C  
ATOM   1837  C   GLU B  43       1.900   1.420  19.999  1.00 90.18           C  
ATOM   1838  CB  GLU B  43       1.063   3.751  19.624  1.00 90.18           C  
ATOM   1839  O   GLU B  43       2.353   1.056  21.086  1.00 90.18           O  
ATOM   1840  CG  GLU B  43       1.386   5.202  19.296  1.00 90.18           C  
ATOM   1841  CD  GLU B  43       0.157   6.096  19.255  1.00 90.18           C  
ATOM   1842  OE1 GLU B  43       0.308   7.330  19.106  1.00 90.18           O  
ATOM   1843  OE2 GLU B  43      -0.967   5.558  19.373  1.00 90.18           O  
ATOM   1844  N   VAL B  44       1.110   0.747  19.250  1.00 91.77           N  
ATOM   1845  CA  VAL B  44       0.679  -0.583  19.668  1.00 91.77           C  
ATOM   1846  C   VAL B  44       1.890  -1.505  19.789  1.00 91.77           C  
ATOM   1847  CB  VAL B  44      -0.350  -1.181  18.683  1.00 91.77           C  
ATOM   1848  O   VAL B  44       2.029  -2.231  20.776  1.00 91.77           O  
ATOM   1849  CG1 VAL B  44      -0.617  -2.650  19.008  1.00 91.77           C  
ATOM   1850  CG2 VAL B  44      -1.650  -0.379  18.717  1.00 91.77           C  
ATOM   1851  N   ALA B  45       2.744  -1.430  18.862  1.00 92.98           N  
ATOM   1852  CA  ALA B  45       3.929  -2.283  18.866  1.00 92.98           C  
ATOM   1853  C   ALA B  45       4.841  -1.950  20.044  1.00 92.98           C  
ATOM   1854  CB  ALA B  45       4.692  -2.140  17.551  1.00 92.98           C  
ATOM   1855  O   ALA B  45       5.383  -2.849  20.691  1.00 92.98           O  
ATOM   1856  N   LEU B  46       5.015  -0.733  20.334  1.00 90.57           N  
ATOM   1857  CA  LEU B  46       5.842  -0.314  21.460  1.00 90.57           C  
ATOM   1858  C   LEU B  46       5.248  -0.795  22.779  1.00 90.57           C  
ATOM   1859  CB  LEU B  46       5.991   1.210  21.478  1.00 90.57           C  
ATOM   1860  O   LEU B  46       5.979  -1.224  23.675  1.00 90.57           O  
ATOM   1861  CG  LEU B  46       6.973   1.807  20.470  1.00 90.57           C  
ATOM   1862  CD1 LEU B  46       6.828   3.325  20.424  1.00 90.57           C  
ATOM   1863  CD2 LEU B  46       8.404   1.412  20.818  1.00 90.57           C  
ATOM   1864  N   THR B  47       3.919  -0.683  22.896  1.00 88.98           N  
ATOM   1865  CA  THR B  47       3.239  -1.176  24.089  1.00 88.98           C  
ATOM   1866  C   THR B  47       3.536  -2.657  24.307  1.00 88.98           C  
ATOM   1867  CB  THR B  47       1.717  -0.964  23.992  1.00 88.98           C  
ATOM   1868  O   THR B  47       3.822  -3.079  25.430  1.00 88.98           O  
ATOM   1869  CG2 THR B  47       1.001  -1.558  25.200  1.00 88.98           C  
ATOM   1870  OG1 THR B  47       1.439   0.441  23.929  1.00 88.98           O  
ATOM   1871  N   LYS B  48       3.513  -3.379  23.245  1.00 90.64           N  
ATOM   1872  CA  LYS B  48       3.768  -4.814  23.329  1.00 90.64           C  
ATOM   1873  C   LYS B  48       5.222  -5.094  23.695  1.00 90.64           C  
ATOM   1874  CB  LYS B  48       3.419  -5.500  22.007  1.00 90.64           C  
ATOM   1875  O   LYS B  48       5.501  -5.930  24.557  1.00 90.64           O  
ATOM   1876  CG  LYS B  48       1.927  -5.558  21.715  1.00 90.64           C  
ATOM   1877  CD  LYS B  48       1.645  -6.233  20.379  1.00 90.64           C  
ATOM   1878  CE  LYS B  48       0.154  -6.257  20.067  1.00 90.64           C  
ATOM   1879  NZ  LYS B  48      -0.124  -6.884  18.740  1.00 90.64           N  
ATOM   1880  N   LYS B  49       6.110  -4.450  23.060  1.00 89.74           N  
ATOM   1881  CA  LYS B  49       7.538  -4.689  23.250  1.00 89.74           C  
ATOM   1882  C   LYS B  49       7.983  -4.274  24.650  1.00 89.74           C  
ATOM   1883  CB  LYS B  49       8.353  -3.936  22.197  1.00 89.74           C  
ATOM   1884  O   LYS B  49       8.865  -4.903  25.238  1.00 89.74           O  
ATOM   1885  CG  LYS B  49       8.303  -4.563  20.811  1.00 89.74           C  
ATOM   1886  CD  LYS B  49       9.209  -3.828  19.833  1.00 89.74           C  
ATOM   1887  CE  LYS B  49       9.224  -4.504  18.468  1.00 89.74           C  
ATOM   1888  NZ  LYS B  49       9.918  -5.825  18.511  1.00 89.74           N  
ATOM   1889  N   LEU B  50       7.333  -3.275  25.239  1.00 88.11           N  
ATOM   1890  CA  LEU B  50       7.750  -2.729  26.526  1.00 88.11           C  
ATOM   1891  C   LEU B  50       6.879  -3.272  27.654  1.00 88.11           C  
ATOM   1892  CB  LEU B  50       7.684  -1.199  26.506  1.00 88.11           C  
ATOM   1893  O   LEU B  50       7.167  -3.044  28.831  1.00 88.11           O  
ATOM   1894  CG  LEU B  50       8.622  -0.493  25.526  1.00 88.11           C  
ATOM   1895  CD1 LEU B  50       8.309   0.999  25.474  1.00 88.11           C  
ATOM   1896  CD2 LEU B  50      10.078  -0.726  25.917  1.00 88.11           C  
ATOM   1897  N   ASP B  51       5.890  -4.147  27.289  1.00 86.00           N  
ATOM   1898  CA  ASP B  51       4.912  -4.667  28.239  1.00 86.00           C  
ATOM   1899  C   ASP B  51       4.370  -3.554  29.133  1.00 86.00           C  
ATOM   1900  CB  ASP B  51       5.531  -5.775  29.095  1.00 86.00           C  
ATOM   1901  O   ASP B  51       4.249  -3.729  30.348  1.00 86.00           O  
ATOM   1902  CG  ASP B  51       4.492  -6.639  29.787  1.00 86.00           C  
ATOM   1903  OD1 ASP B  51       3.349  -6.736  29.290  1.00 86.00           O  
ATOM   1904  OD2 ASP B  51       4.818  -7.227  30.841  1.00 86.00           O  
ATOM   1905  N   ARG B  52       4.199  -2.376  28.647  1.00 80.78           N  
ATOM   1906  CA  ARG B  52       3.655  -1.183  29.287  1.00 80.78           C  
ATOM   1907  C   ARG B  52       2.926  -0.304  28.276  1.00 80.78           C  
ATOM   1908  CB  ARG B  52       4.767  -0.384  29.970  1.00 80.78           C  
ATOM   1909  O   ARG B  52       3.349  -0.191  27.124  1.00 80.78           O  
ATOM   1910  CG  ARG B  52       4.261   0.753  30.844  1.00 80.78           C  
ATOM   1911  CD  ARG B  52       5.397   1.437  31.593  1.00 80.78           C  
ATOM   1912  NE  ARG B  52       4.908   2.523  32.437  1.00 80.78           N  
ATOM   1913  NH1 ARG B  52       6.991   3.106  33.249  1.00 80.78           N  
ATOM   1914  NH2 ARG B  52       5.128   4.253  33.932  1.00 80.78           N  
ATOM   1915  CZ  ARG B  52       5.677   3.291  33.204  1.00 80.78           C  
ATOM   1916  N   LYS B  53       1.794   0.200  28.859  1.00 71.00           N  
ATOM   1917  CA  LYS B  53       1.044   1.084  27.971  1.00 71.00           C  
ATOM   1918  C   LYS B  53       1.883   2.290  27.558  1.00 71.00           C  
ATOM   1919  CB  LYS B  53      -0.248   1.550  28.643  1.00 71.00           C  
ATOM   1920  O   LYS B  53       2.465   2.968  28.408  1.00 71.00           O  
ATOM   1921  CG  LYS B  53      -1.245   2.193  27.689  1.00 71.00           C  
ATOM   1922  CD  LYS B  53      -2.554   2.528  28.392  1.00 71.00           C  
ATOM   1923  CE  LYS B  53      -3.536   3.211  27.450  1.00 71.00           C  
ATOM   1924  NZ  LYS B  53      -4.824   3.536  28.132  1.00 71.00           N  
ATOM   1925  N   TYR B  54       2.218   2.247  26.295  1.00 67.79           N  
ATOM   1926  CA  TYR B  54       2.856   3.447  25.765  1.00 67.79           C  
ATOM   1927  C   TYR B  54       1.840   4.566  25.573  1.00 67.79           C  
ATOM   1928  CB  TYR B  54       3.554   3.142  24.436  1.00 67.79           C  
ATOM   1929  O   TYR B  54       0.911   4.439  24.771  1.00 67.79           O  
ATOM   1930  CG  TYR B  54       4.385   4.287  23.910  1.00 67.79           C  
ATOM   1931  CD1 TYR B  54       3.924   5.085  22.865  1.00 67.79           C  
ATOM   1932  CD2 TYR B  54       5.632   4.572  24.455  1.00 67.79           C  
ATOM   1933  CE1 TYR B  54       4.687   6.140  22.376  1.00 67.79           C  
ATOM   1934  CE2 TYR B  54       6.404   5.624  23.973  1.00 67.79           C  
ATOM   1935  OH  TYR B  54       6.683   7.445  22.455  1.00 67.79           O  
ATOM   1936  CZ  TYR B  54       5.923   6.402  22.936  1.00 67.79           C  
ATOM   1937  N   LEU B  55       1.756   5.538  26.593  1.00 58.02           N  
ATOM   1938  CA  LEU B  55       0.751   6.594  26.643  1.00 58.02           C  
ATOM   1939  C   LEU B  55       1.312   7.905  26.103  1.00 58.02           C  
ATOM   1940  CB  LEU B  55       0.251   6.791  28.076  1.00 58.02           C  
ATOM   1941  O   LEU B  55       0.662   8.948  26.196  1.00 58.02           O  
ATOM   1942  CG  LEU B  55      -0.568   5.644  28.673  1.00 58.02           C  
ATOM   1943  CD1 LEU B  55      -0.722   5.831  30.178  1.00 58.02           C  
ATOM   1944  CD2 LEU B  55      -1.932   5.553  27.997  1.00 58.02           C  
ATOM   1945  N   ASN B  56       2.665   7.711  25.473  1.00 53.28           N  
ATOM   1946  CA  ASN B  56       3.192   8.987  25.001  1.00 53.28           C  
ATOM   1947  C   ASN B  56       2.453   9.475  23.758  1.00 53.28           C  
ATOM   1948  CB  ASN B  56       4.692   8.876  24.717  1.00 53.28           C  
ATOM   1949  O   ASN B  56       2.016   8.669  22.935  1.00 53.28           O  
ATOM   1950  CG  ASN B  56       5.537   9.575  25.764  1.00 53.28           C  
ATOM   1951  ND2 ASN B  56       6.853   9.435  25.653  1.00 53.28           N  
ATOM   1952  OD1 ASN B  56       5.012  10.235  26.664  1.00 53.28           O  
ATOM   1953  N   ASN B  57       1.584  10.445  23.856  1.00 52.28           N  
ATOM   1954  CA  ASN B  57       0.996  11.231  22.776  1.00 52.28           C  
ATOM   1955  C   ASN B  57       1.935  11.325  21.577  1.00 52.28           C  
ATOM   1956  CB  ASN B  57       0.624  12.630  23.271  1.00 52.28           C  
ATOM   1957  O   ASN B  57       2.882  12.114  21.585  1.00 52.28           O  
ATOM   1958  CG  ASN B  57      -0.612  12.629  24.148  1.00 52.28           C  
ATOM   1959  ND2 ASN B  57      -0.826  13.722  24.872  1.00 52.28           N  
ATOM   1960  OD1 ASN B  57      -1.369  11.655  24.175  1.00 52.28           O  
ATOM   1961  N   PHE B  58       2.654  10.156  21.176  1.00 58.14           N  
ATOM   1962  CA  PHE B  58       3.238  10.352  19.855  1.00 58.14           C  
ATOM   1963  C   PHE B  58       2.573  11.521  19.137  1.00 58.14           C  
ATOM   1964  CB  PHE B  58       3.111   9.078  19.014  1.00 58.14           C  
ATOM   1965  O   PHE B  58       1.600  11.333  18.404  1.00 58.14           O  
ATOM   1966  CG  PHE B  58       4.119   8.982  17.901  1.00 58.14           C  
ATOM   1967  CD1 PHE B  58       3.737   9.172  16.579  1.00 58.14           C  
ATOM   1968  CD2 PHE B  58       5.451   8.700  18.178  1.00 58.14           C  
ATOM   1969  CE1 PHE B  58       4.668   9.084  15.547  1.00 58.14           C  
ATOM   1970  CE2 PHE B  58       6.387   8.610  17.152  1.00 58.14           C  
ATOM   1971  CZ  PHE B  58       5.994   8.801  15.837  1.00 58.14           C  
ATOM   1972  N   ASP B  59       2.569  12.756  19.781  1.00 57.46           N  
ATOM   1973  CA  ASP B  59       1.873  13.933  19.271  1.00 57.46           C  
ATOM   1974  C   ASP B  59       2.377  14.309  17.879  1.00 57.46           C  
ATOM   1975  CB  ASP B  59       2.046  15.114  20.228  1.00 57.46           C  
ATOM   1976  O   ASP B  59       1.760  15.124  17.189  1.00 57.46           O  
ATOM   1977  CG  ASP B  59       1.149  15.022  21.451  1.00 57.46           C  
ATOM   1978  OD1 ASP B  59       0.159  14.259  21.425  1.00 57.46           O  
ATOM   1979  OD2 ASP B  59       1.434  15.721  22.447  1.00 57.46           O  
ATOM   1980  N   ASP B  60       3.414  13.570  17.448  1.00 68.95           N  
ATOM   1981  CA  ASP B  60       3.929  14.123  16.199  1.00 68.95           C  
ATOM   1982  C   ASP B  60       3.441  13.315  14.999  1.00 68.95           C  
ATOM   1983  CB  ASP B  60       5.458  14.161  16.220  1.00 68.95           C  
ATOM   1984  O   ASP B  60       3.392  12.084  15.050  1.00 68.95           O  
ATOM   1985  CG  ASP B  60       6.012  15.164  17.217  1.00 68.95           C  
ATOM   1986  OD1 ASP B  60       5.370  16.211  17.450  1.00 68.95           O  
ATOM   1987  OD2 ASP B  60       7.103  14.907  17.772  1.00 68.95           O  
ATOM   1988  N   GLN B  61       2.725  13.904  14.134  1.00 83.85           N  
ATOM   1989  CA  GLN B  61       2.212  13.363  12.879  1.00 83.85           C  
ATOM   1990  C   GLN B  61       3.347  13.072  11.902  1.00 83.85           C  
ATOM   1991  CB  GLN B  61       1.209  14.328  12.248  1.00 83.85           C  
ATOM   1992  O   GLN B  61       4.362  13.773  11.894  1.00 83.85           O  
ATOM   1993  CG  GLN B  61      -0.033  14.566  13.095  1.00 83.85           C  
ATOM   1994  CD  GLN B  61      -1.171  13.625  12.747  1.00 83.85           C  
ATOM   1995  NE2 GLN B  61      -1.919  13.199  13.759  1.00 83.85           N  
ATOM   1996  OE1 GLN B  61      -1.377  13.285  11.578  1.00 83.85           O  
ATOM   1997  N   LEU B  62       3.234  11.844  11.381  1.00 93.30           N  
ATOM   1998  CA  LEU B  62       4.138  11.574  10.268  1.00 93.30           C  
ATOM   1999  C   LEU B  62       3.840  12.496   9.090  1.00 93.30           C  
ATOM   2000  CB  LEU B  62       4.024  10.112   9.828  1.00 93.30           C  
ATOM   2001  O   LEU B  62       2.695  12.911   8.895  1.00 93.30           O  
ATOM   2002  CG  LEU B  62       4.404   9.059  10.870  1.00 93.30           C  
ATOM   2003  CD1 LEU B  62       4.050   7.664  10.367  1.00 93.30           C  
ATOM   2004  CD2 LEU B  62       5.888   9.151  11.207  1.00 93.30           C  
ATOM   2005  N   SER B  63       4.881  12.927   8.383  1.00 94.52           N  
ATOM   2006  CA  SER B  63       4.777  13.936   7.334  1.00 94.52           C  
ATOM   2007  C   SER B  63       4.044  13.390   6.113  1.00 94.52           C  
ATOM   2008  CB  SER B  63       6.165  14.431   6.926  1.00 94.52           C  
ATOM   2009  O   SER B  63       4.628  12.667   5.304  1.00 94.52           O  
ATOM   2010  OG  SER B  63       6.072  15.376   5.874  1.00 94.52           O  
ATOM   2011  N   ILE B  64       2.786  13.796   5.928  1.00 95.83           N  
ATOM   2012  CA  ILE B  64       1.993  13.485   4.744  1.00 95.83           C  
ATOM   2013  C   ILE B  64       2.641  14.110   3.511  1.00 95.83           C  
ATOM   2014  CB  ILE B  64       0.537  13.979   4.893  1.00 95.83           C  
ATOM   2015  O   ILE B  64       2.701  13.485   2.449  1.00 95.83           O  
ATOM   2016  CG1 ILE B  64      -0.200  13.156   5.956  1.00 95.83           C  
ATOM   2017  CG2 ILE B  64      -0.194  13.917   3.549  1.00 95.83           C  
ATOM   2018  CD1 ILE B  64      -1.591  13.678   6.288  1.00 95.83           C  
ATOM   2019  N   GLN B  65       3.209  15.238   3.732  1.00 94.85           N  
ATOM   2020  CA  GLN B  65       3.810  16.000   2.643  1.00 94.85           C  
ATOM   2021  C   GLN B  65       5.005  15.260   2.049  1.00 94.85           C  
ATOM   2022  CB  GLN B  65       4.240  17.386   3.129  1.00 94.85           C  
ATOM   2023  O   GLN B  65       5.248  15.331   0.842  1.00 94.85           O  
ATOM   2024  CG  GLN B  65       4.722  18.306   2.016  1.00 94.85           C  
ATOM   2025  CD  GLN B  65       3.646  18.595   0.986  1.00 94.85           C  
ATOM   2026  NE2 GLN B  65       3.934  18.289  -0.274  1.00 94.85           N  
ATOM   2027  OE1 GLN B  65       2.564  19.088   1.321  1.00 94.85           O  
ATOM   2028  N   THR B  66       5.734  14.570   2.807  1.00 94.11           N  
ATOM   2029  CA  THR B  66       6.876  13.809   2.313  1.00 94.11           C  
ATOM   2030  C   THR B  66       6.437  12.795   1.260  1.00 94.11           C  
ATOM   2031  CB  THR B  66       7.602  13.082   3.459  1.00 94.11           C  
ATOM   2032  O   THR B  66       7.044  12.698   0.192  1.00 94.11           O  
ATOM   2033  CG2 THR B  66       8.708  12.177   2.925  1.00 94.11           C  
ATOM   2034  OG1 THR B  66       8.178  14.051   4.344  1.00 94.11           O  
ATOM   2035  N   VAL B  67       5.375  12.071   1.546  1.00 95.64           N  
ATOM   2036  CA  VAL B  67       4.866  11.097   0.585  1.00 95.64           C  
ATOM   2037  C   VAL B  67       4.286  11.822  -0.627  1.00 95.64           C  
ATOM   2038  CB  VAL B  67       3.798  10.179   1.219  1.00 95.64           C  
ATOM   2039  O   VAL B  67       4.587  11.472  -1.771  1.00 95.64           O  
ATOM   2040  CG1 VAL B  67       3.293   9.156   0.203  1.00 95.64           C  
ATOM   2041  CG2 VAL B  67       4.362   9.478   2.453  1.00 95.64           C  
ATOM   2042  N   LEU B  68       3.584  12.826  -0.358  1.00 95.71           N  
ATOM   2043  CA  LEU B  68       2.880  13.577  -1.392  1.00 95.71           C  
ATOM   2044  C   LEU B  68       3.859  14.135  -2.420  1.00 95.71           C  
ATOM   2045  CB  LEU B  68       2.071  14.718  -0.768  1.00 95.71           C  
ATOM   2046  O   LEU B  68       3.640  14.004  -3.626  1.00 95.71           O  
ATOM   2047  CG  LEU B  68       1.178  15.515  -1.720  1.00 95.71           C  
ATOM   2048  CD1 LEU B  68      -0.029  14.681  -2.137  1.00 95.71           C  
ATOM   2049  CD2 LEU B  68       0.734  16.821  -1.070  1.00 95.71           C  
ATOM   2050  N   SER B  69       4.993  14.614  -2.005  1.00 93.35           N  
ATOM   2051  CA  SER B  69       5.877  15.374  -2.883  1.00 93.35           C  
ATOM   2052  C   SER B  69       7.059  14.528  -3.342  1.00 93.35           C  
ATOM   2053  CB  SER B  69       6.383  16.632  -2.176  1.00 93.35           C  
ATOM   2054  O   SER B  69       7.680  14.823  -4.366  1.00 93.35           O  
ATOM   2055  OG  SER B  69       5.313  17.521  -1.904  1.00 93.35           O  
ATOM   2056  N   CYS B  70       7.279  13.409  -2.616  1.00 91.79           N  
ATOM   2057  CA  CYS B  70       8.571  12.781  -2.872  1.00 91.79           C  
ATOM   2058  C   CYS B  70       8.392  11.379  -3.443  1.00 91.79           C  
ATOM   2059  CB  CYS B  70       9.399  12.717  -1.589  1.00 91.79           C  
ATOM   2060  O   CYS B  70       9.363  10.747  -3.862  1.00 91.79           O  
ATOM   2061  SG  CYS B  70       9.756  14.335  -0.871  1.00 91.79           S  
ATOM   2062  N   SER B  71       7.152  10.967  -3.525  1.00 94.24           N  
ATOM   2063  CA  SER B  71       6.943   9.589  -3.959  1.00 94.24           C  
ATOM   2064  C   SER B  71       7.039   9.466  -5.476  1.00 94.24           C  
ATOM   2065  CB  SER B  71       5.583   9.078  -3.483  1.00 94.24           C  
ATOM   2066  O   SER B  71       6.361  10.191  -6.207  1.00 94.24           O  
ATOM   2067  OG  SER B  71       5.333   7.774  -3.981  1.00 94.24           O  
ATOM   2068  N   PHE B  72       7.915   8.582  -5.877  1.00 93.49           N  
ATOM   2069  CA  PHE B  72       7.965   8.294  -7.305  1.00 93.49           C  
ATOM   2070  C   PHE B  72       7.157   7.045  -7.635  1.00 93.49           C  
ATOM   2071  CB  PHE B  72       9.415   8.119  -7.769  1.00 93.49           C  
ATOM   2072  O   PHE B  72       7.226   6.532  -8.754  1.00 93.49           O  
ATOM   2073  CG  PHE B  72      10.254   7.288  -6.837  1.00 93.49           C  
ATOM   2074  CD1 PHE B  72      11.052   7.891  -5.873  1.00 93.49           C  
ATOM   2075  CD2 PHE B  72      10.244   5.902  -6.925  1.00 93.49           C  
ATOM   2076  CE1 PHE B  72      11.830   7.124  -5.008  1.00 93.49           C  
ATOM   2077  CE2 PHE B  72      11.019   5.128  -6.065  1.00 93.49           C  
ATOM   2078  CZ  PHE B  72      11.811   5.741  -5.108  1.00 93.49           C  
ATOM   2079  N   TYR B  73       6.324   6.606  -6.721  1.00 95.16           N  
ATOM   2080  CA  TYR B  73       5.383   5.502  -6.872  1.00 95.16           C  
ATOM   2081  C   TYR B  73       3.967   6.020  -7.099  1.00 95.16           C  
ATOM   2082  CB  TYR B  73       5.415   4.595  -5.638  1.00 95.16           C  
ATOM   2083  O   TYR B  73       3.212   5.451  -7.890  1.00 95.16           O  
ATOM   2084  CG  TYR B  73       6.795   4.093  -5.289  1.00 95.16           C  
ATOM   2085  CD1 TYR B  73       7.508   3.285  -6.172  1.00 95.16           C  
ATOM   2086  CD2 TYR B  73       7.390   4.425  -4.076  1.00 95.16           C  
ATOM   2087  CE1 TYR B  73       8.779   2.819  -5.855  1.00 95.16           C  
ATOM   2088  CE2 TYR B  73       8.660   3.965  -3.748  1.00 95.16           C  
ATOM   2089  OH  TYR B  73      10.605   2.705  -4.323  1.00 95.16           O  
ATOM   2090  CZ  TYR B  73       9.346   3.164  -4.642  1.00 95.16           C  
ATOM   2091  N   ASP B  74       3.675   7.150  -6.369  1.00 95.06           N  
ATOM   2092  CA  ASP B  74       2.302   7.645  -6.333  1.00 95.06           C  
ATOM   2093  C   ASP B  74       2.191   9.009  -7.010  1.00 95.06           C  
ATOM   2094  CB  ASP B  74       1.799   7.731  -4.890  1.00 95.06           C  
ATOM   2095  O   ASP B  74       3.199   9.688  -7.217  1.00 95.06           O  
ATOM   2096  CG  ASP B  74       1.472   6.373  -4.295  1.00 95.06           C  
ATOM   2097  OD1 ASP B  74       0.644   5.636  -4.873  1.00 95.06           O  
ATOM   2098  OD2 ASP B  74       2.045   6.037  -3.236  1.00 95.06           O  
ATOM   2099  N   GLN B  75       0.907   9.481  -7.290  1.00 94.25           N  
ATOM   2100  CA  GLN B  75       0.653  10.637  -8.144  1.00 94.25           C  
ATOM   2101  C   GLN B  75       0.299  11.867  -7.313  1.00 94.25           C  
ATOM   2102  CB  GLN B  75      -0.468  10.335  -9.139  1.00 94.25           C  
ATOM   2103  O   GLN B  75      -0.411  12.758  -7.784  1.00 94.25           O  
ATOM   2104  CG  GLN B  75      -0.088   9.313 -10.202  1.00 94.25           C  
ATOM   2105  CD  GLN B  75      -0.050   7.894  -9.666  1.00 94.25           C  
ATOM   2106  NE2 GLN B  75       1.078   7.219  -9.854  1.00 94.25           N  
ATOM   2107  OE1 GLN B  75      -1.027   7.410  -9.085  1.00 94.25           O  
ATOM   2108  N   GLY B  76       0.775  11.965  -6.069  1.00 94.21           N  
ATOM   2109  CA  GLY B  76       0.509  13.133  -5.245  1.00 94.21           C  
ATOM   2110  C   GLY B  76      -0.970  13.380  -5.018  1.00 94.21           C  
ATOM   2111  O   GLY B  76      -1.709  12.463  -4.652  1.00 94.21           O  
ATOM   2112  N   CYS B  77      -1.446  14.613  -5.388  1.00 93.95           N  
ATOM   2113  CA  CYS B  77      -2.834  15.004  -5.166  1.00 93.95           C  
ATOM   2114  C   CYS B  77      -3.756  14.344  -6.184  1.00 93.95           C  
ATOM   2115  CB  CYS B  77      -2.982  16.523  -5.239  1.00 93.95           C  
ATOM   2116  O   CYS B  77      -4.979  14.372  -6.030  1.00 93.95           O  
ATOM   2117  SG  CYS B  77      -2.379  17.385  -3.771  1.00 93.95           S  
ATOM   2118  N   ASN B  78      -3.166  13.779  -7.145  1.00 92.49           N  
ATOM   2119  CA  ASN B  78      -3.963  13.213  -8.228  1.00 92.49           C  
ATOM   2120  C   ASN B  78      -4.289  11.743  -7.975  1.00 92.49           C  
ATOM   2121  CB  ASN B  78      -3.242  13.374  -9.568  1.00 92.49           C  
ATOM   2122  O   ASN B  78      -4.900  11.085  -8.819  1.00 92.49           O  
ATOM   2123  CG  ASN B  78      -3.158  14.820 -10.015  1.00 92.49           C  
ATOM   2124  ND2 ASN B  78      -1.948  15.280 -10.312  1.00 92.49           N  
ATOM   2125  OD1 ASN B  78      -4.172  15.519 -10.092  1.00 92.49           O  
ATOM   2126  N   GLY B  79      -3.802  11.281  -6.789  1.00 89.98           N  
ATOM   2127  CA  GLY B  79      -4.189   9.918  -6.460  1.00 89.98           C  
ATOM   2128  C   GLY B  79      -3.008   9.026  -6.127  1.00 89.98           C  
ATOM   2129  O   GLY B  79      -1.859   9.382  -6.396  1.00 89.98           O  
ATOM   2130  N   GLY B  80      -3.329   7.933  -5.440  1.00 93.12           N  
ATOM   2131  CA  GLY B  80      -2.355   6.942  -5.012  1.00 93.12           C  
ATOM   2132  C   GLY B  80      -2.972   5.795  -4.234  1.00 93.12           C  
ATOM   2133  O   GLY B  80      -4.197   5.675  -4.162  1.00 93.12           O  
ATOM   2134  N   PHE B  81      -2.035   4.889  -3.811  1.00 94.55           N  
ATOM   2135  CA  PHE B  81      -2.489   3.714  -3.075  1.00 94.55           C  
ATOM   2136  C   PHE B  81      -1.704   3.550  -1.780  1.00 94.55           C  
ATOM   2137  CB  PHE B  81      -2.352   2.454  -3.936  1.00 94.55           C  
ATOM   2138  O   PHE B  81      -0.482   3.715  -1.763  1.00 94.55           O  
ATOM   2139  CG  PHE B  81      -3.255   2.440  -5.139  1.00 94.55           C  
ATOM   2140  CD1 PHE B  81      -4.585   2.056  -5.023  1.00 94.55           C  
ATOM   2141  CD2 PHE B  81      -2.773   2.811  -6.388  1.00 94.55           C  
ATOM   2142  CE1 PHE B  81      -5.424   2.042  -6.136  1.00 94.55           C  
ATOM   2143  CE2 PHE B  81      -3.605   2.799  -7.504  1.00 94.55           C  
ATOM   2144  CZ  PHE B  81      -4.929   2.413  -7.376  1.00 94.55           C  
ATOM   2145  N   PRO B  82      -2.433   3.243  -0.740  1.00 96.94           N  
ATOM   2146  CA  PRO B  82      -1.756   3.058   0.546  1.00 96.94           C  
ATOM   2147  C   PRO B  82      -0.623   2.036   0.475  1.00 96.94           C  
ATOM   2148  CB  PRO B  82      -2.876   2.569   1.467  1.00 96.94           C  
ATOM   2149  O   PRO B  82       0.359   2.146   1.213  1.00 96.94           O  
ATOM   2150  CG  PRO B  82      -4.122   3.175   0.908  1.00 96.94           C  
ATOM   2151  CD  PRO B  82      -4.028   3.162  -0.591  1.00 96.94           C  
ATOM   2152  N   TYR B  83      -0.803   1.029  -0.413  1.00 97.36           N  
ATOM   2153  CA  TYR B  83       0.227   0.011  -0.584  1.00 97.36           C  
ATOM   2154  C   TYR B  83       1.562   0.643  -0.960  1.00 97.36           C  
ATOM   2155  CB  TYR B  83      -0.190  -1.002  -1.655  1.00 97.36           C  
ATOM   2156  O   TYR B  83       2.602   0.293  -0.397  1.00 97.36           O  
ATOM   2157  CG  TYR B  83       0.663  -2.247  -1.677  1.00 97.36           C  
ATOM   2158  CD1 TYR B  83       1.810  -2.315  -2.466  1.00 97.36           C  
ATOM   2159  CD2 TYR B  83       0.325  -3.358  -0.912  1.00 97.36           C  
ATOM   2160  CE1 TYR B  83       2.598  -3.461  -2.492  1.00 97.36           C  
ATOM   2161  CE2 TYR B  83       1.105  -4.509  -0.930  1.00 97.36           C  
ATOM   2162  OH  TYR B  83       3.015  -5.688  -1.743  1.00 97.36           O  
ATOM   2163  CZ  TYR B  83       2.239  -4.551  -1.721  1.00 97.36           C  
ATOM   2164  N   LEU B  84       1.565   1.612  -1.824  1.00 97.48           N  
ATOM   2165  CA  LEU B  84       2.773   2.272  -2.308  1.00 97.48           C  
ATOM   2166  C   LEU B  84       3.303   3.261  -1.275  1.00 97.48           C  
ATOM   2167  CB  LEU B  84       2.496   2.995  -3.629  1.00 97.48           C  
ATOM   2168  O   LEU B  84       4.501   3.551  -1.245  1.00 97.48           O  
ATOM   2169  CG  LEU B  84       2.158   2.109  -4.829  1.00 97.48           C  
ATOM   2170  CD1 LEU B  84       1.797   2.968  -6.036  1.00 97.48           C  
ATOM   2171  CD2 LEU B  84       3.324   1.183  -5.155  1.00 97.48           C  
ATOM   2172  N   VAL B  85       2.444   3.757  -0.416  1.00 98.11           N  
ATOM   2173  CA  VAL B  85       2.890   4.567   0.713  1.00 98.11           C  
ATOM   2174  C   VAL B  85       3.763   3.726   1.640  1.00 98.11           C  
ATOM   2175  CB  VAL B  85       1.695   5.157   1.495  1.00 98.11           C  
ATOM   2176  O   VAL B  85       4.824   4.174   2.081  1.00 98.11           O  
ATOM   2177  CG1 VAL B  85       2.181   5.948   2.708  1.00 98.11           C  
ATOM   2178  CG2 VAL B  85       0.844   6.040   0.584  1.00 98.11           C  
ATOM   2179  N   SER B  86       3.307   2.488   1.893  1.00 98.20           N  
ATOM   2180  CA  SER B  86       4.036   1.562   2.754  1.00 98.20           C  
ATOM   2181  C   SER B  86       5.403   1.224   2.169  1.00 98.20           C  
ATOM   2182  CB  SER B  86       3.231   0.279   2.964  1.00 98.20           C  
ATOM   2183  O   SER B  86       6.390   1.125   2.902  1.00 98.20           O  
ATOM   2184  OG  SER B  86       1.988   0.561   3.586  1.00 98.20           O  
ATOM   2185  N   LYS B  87       5.341   1.091   0.863  1.00 96.70           N  
ATOM   2186  CA  LYS B  87       6.611   0.814   0.197  1.00 96.70           C  
ATOM   2187  C   LYS B  87       7.602   1.955   0.408  1.00 96.70           C  
ATOM   2188  CB  LYS B  87       6.393   0.580  -1.299  1.00 96.70           C  
ATOM   2189  O   LYS B  87       8.767   1.719   0.736  1.00 96.70           O  
ATOM   2190  CG  LYS B  87       7.661   0.226  -2.061  1.00 96.70           C  
ATOM   2191  CD  LYS B  87       7.366  -0.090  -3.522  1.00 96.70           C  
ATOM   2192  CE  LYS B  87       8.644  -0.340  -4.310  1.00 96.70           C  
ATOM   2193  NZ  LYS B  87       9.234  -1.677  -3.999  1.00 96.70           N  
ATOM   2194  N   LEU B  88       7.180   3.170   0.227  1.00 95.75           N  
ATOM   2195  CA  LEU B  88       8.042   4.323   0.464  1.00 95.75           C  
ATOM   2196  C   LEU B  88       8.523   4.353   1.911  1.00 95.75           C  
ATOM   2197  CB  LEU B  88       7.304   5.622   0.132  1.00 95.75           C  
ATOM   2198  O   LEU B  88       9.703   4.598   2.173  1.00 95.75           O  
ATOM   2199  CG  LEU B  88       8.114   6.913   0.257  1.00 95.75           C  
ATOM   2200  CD1 LEU B  88       9.110   7.027  -0.891  1.00 95.75           C  
ATOM   2201  CD2 LEU B  88       7.188   8.124   0.290  1.00 95.75           C  
ATOM   2202  N   ALA B  89       7.602   4.095   2.837  1.00 97.28           N  
ATOM   2203  CA  ALA B  89       7.966   4.072   4.251  1.00 97.28           C  
ATOM   2204  C   ALA B  89       9.048   3.030   4.523  1.00 97.28           C  
ATOM   2205  CB  ALA B  89       6.736   3.793   5.112  1.00 97.28           C  
ATOM   2206  O   ALA B  89       9.963   3.269   5.313  1.00 97.28           O  
ATOM   2207  N   LYS B  90       8.961   1.886   3.869  1.00 95.54           N  
ATOM   2208  CA  LYS B  90       9.930   0.809   4.045  1.00 95.54           C  
ATOM   2209  C   LYS B  90      11.296   1.202   3.488  1.00 95.54           C  
ATOM   2210  CB  LYS B  90       9.438  -0.472   3.369  1.00 95.54           C  
ATOM   2211  O   LYS B  90      12.324   0.966   4.126  1.00 95.54           O  
ATOM   2212  CG  LYS B  90      10.404  -1.642   3.482  1.00 95.54           C  
ATOM   2213  CD  LYS B  90       9.762  -2.944   3.021  1.00 95.54           C  
ATOM   2214  CE  LYS B  90      10.724  -4.118   3.144  1.00 95.54           C  
ATOM   2215  NZ  LYS B  90       9.999  -5.418   3.265  1.00 95.54           N  
ATOM   2216  N   LEU B  91      11.307   1.915   2.411  1.00 91.94           N  
ATOM   2217  CA  LEU B  91      12.565   2.107   1.698  1.00 91.94           C  
ATOM   2218  C   LEU B  91      13.202   3.442   2.071  1.00 91.94           C  
ATOM   2219  CB  LEU B  91      12.340   2.040   0.185  1.00 91.94           C  
ATOM   2220  O   LEU B  91      14.418   3.522   2.262  1.00 91.94           O  
ATOM   2221  CG  LEU B  91      11.848   0.702  -0.369  1.00 91.94           C  
ATOM   2222  CD1 LEU B  91      11.684   0.784  -1.883  1.00 91.94           C  
ATOM   2223  CD2 LEU B  91      12.809  -0.419   0.010  1.00 91.94           C  
ATOM   2224  N   GLN B  92      12.351   4.472   2.243  1.00 91.02           N  
ATOM   2225  CA  GLN B  92      12.906   5.805   2.453  1.00 91.02           C  
ATOM   2226  C   GLN B  92      12.586   6.320   3.853  1.00 91.02           C  
ATOM   2227  CB  GLN B  92      12.373   6.780   1.401  1.00 91.02           C  
ATOM   2228  O   GLN B  92      13.222   7.259   4.335  1.00 91.02           O  
ATOM   2229  CG  GLN B  92      12.895   6.513  -0.005  1.00 91.02           C  
ATOM   2230  CD  GLN B  92      12.440   7.557  -1.007  1.00 91.02           C  
ATOM   2231  NE2 GLN B  92      12.599   7.254  -2.291  1.00 91.02           N  
ATOM   2232  OE1 GLN B  92      11.948   8.625  -0.631  1.00 91.02           O  
ATOM   2233  N   GLY B  93      11.678   5.733   4.548  1.00 93.63           N  
ATOM   2234  CA  GLY B  93      11.245   6.206   5.854  1.00 93.63           C  
ATOM   2235  C   GLY B  93      10.420   7.476   5.785  1.00 93.63           C  
ATOM   2236  O   GLY B  93      10.378   8.140   4.747  1.00 93.63           O  
ATOM   2237  N   ILE B  94       9.730   7.748   6.856  1.00 95.35           N  
ATOM   2238  CA  ILE B  94       8.861   8.917   6.933  1.00 95.35           C  
ATOM   2239  C   ILE B  94       9.253   9.772   8.136  1.00 95.35           C  
ATOM   2240  CB  ILE B  94       7.373   8.510   7.026  1.00 95.35           C  
ATOM   2241  O   ILE B  94       9.215   9.304   9.277  1.00 95.35           O  
ATOM   2242  CG1 ILE B  94       7.015   7.536   5.898  1.00 95.35           C  
ATOM   2243  CG2 ILE B  94       6.472   9.747   6.990  1.00 95.35           C  
ATOM   2244  CD1 ILE B  94       7.139   8.133   4.503  1.00 95.35           C  
ATOM   2245  N   PRO B  95       9.612  10.993   7.842  1.00 92.79           N  
ATOM   2246  CA  PRO B  95       9.893  11.868   8.983  1.00 92.79           C  
ATOM   2247  C   PRO B  95       8.625  12.398   9.647  1.00 92.79           C  
ATOM   2248  CB  PRO B  95      10.701  13.009   8.360  1.00 92.79           C  
ATOM   2249  O   PRO B  95       7.516  12.105   9.191  1.00 92.79           O  
ATOM   2250  CG  PRO B  95      10.134  13.174   6.987  1.00 92.79           C  
ATOM   2251  CD  PRO B  95       9.770  11.817   6.456  1.00 92.79           C  
ATOM   2252  N   LEU B  96       8.878  13.113  10.654  1.00 90.55           N  
ATOM   2253  CA  LEU B  96       7.754  13.754  11.327  1.00 90.55           C  
ATOM   2254  C   LEU B  96       7.277  14.975  10.547  1.00 90.55           C  
ATOM   2255  CB  LEU B  96       8.143  14.163  12.750  1.00 90.55           C  
ATOM   2256  O   LEU B  96       8.040  15.559   9.774  1.00 90.55           O  
ATOM   2257  CG  LEU B  96       8.476  13.025  13.716  1.00 90.55           C  
ATOM   2258  CD1 LEU B  96       8.913  13.585  15.065  1.00 90.55           C  
ATOM   2259  CD2 LEU B  96       7.280  12.094  13.879  1.00 90.55           C  
ATOM   2260  N   ASN B  97       6.061  15.327  10.753  1.00 88.65           N  
ATOM   2261  CA  ASN B  97       5.392  16.434  10.078  1.00 88.65           C  
ATOM   2262  C   ASN B  97       6.152  17.744  10.259  1.00 88.65           C  
ATOM   2263  CB  ASN B  97       3.954  16.579  10.581  1.00 88.65           C  
ATOM   2264  O   ASN B  97       6.108  18.618   9.391  1.00 88.65           O  
ATOM   2265  CG  ASN B  97       3.165  17.614   9.804  1.00 88.65           C  
ATOM   2266  ND2 ASN B  97       2.758  18.681  10.481  1.00 88.65           N  
ATOM   2267  OD1 ASN B  97       2.921  17.455   8.605  1.00 88.65           O  
ATOM   2268  N   VAL B  98       6.835  17.924  11.343  1.00 85.56           N  
ATOM   2269  CA  VAL B  98       7.546  19.159  11.654  1.00 85.56           C  
ATOM   2270  C   VAL B  98       8.653  19.392  10.628  1.00 85.56           C  
ATOM   2271  CB  VAL B  98       8.139  19.129  13.081  1.00 85.56           C  
ATOM   2272  O   VAL B  98       9.071  20.530  10.404  1.00 85.56           O  
ATOM   2273  CG1 VAL B  98       9.183  18.020  13.208  1.00 85.56           C  
ATOM   2274  CG2 VAL B  98       8.750  20.484  13.433  1.00 85.56           C  
ATOM   2275  N   TYR B  99       9.083  18.341   9.976  1.00 86.02           N  
ATOM   2276  CA  TYR B  99      10.194  18.480   9.041  1.00 86.02           C  
ATOM   2277  C   TYR B  99       9.693  18.856   7.651  1.00 86.02           C  
ATOM   2278  CB  TYR B  99      11.003  17.182   8.970  1.00 86.02           C  
ATOM   2279  O   TYR B  99      10.419  19.474   6.869  1.00 86.02           O  
ATOM   2280  CG  TYR B  99      11.754  16.865  10.241  1.00 86.02           C  
ATOM   2281  CD1 TYR B  99      12.891  17.586  10.599  1.00 86.02           C  
ATOM   2282  CD2 TYR B  99      11.330  15.844  11.084  1.00 86.02           C  
ATOM   2283  CE1 TYR B  99      13.588  17.297  11.767  1.00 86.02           C  
ATOM   2284  CE2 TYR B  99      12.019  15.546  12.255  1.00 86.02           C  
ATOM   2285  OH  TYR B  99      13.831  15.986  13.746  1.00 86.02           O  
ATOM   2286  CZ  TYR B  99      13.145  16.277  12.588  1.00 86.02           C  
ATOM   2287  N   PHE B 100       8.479  18.482   7.301  1.00 89.12           N  
ATOM   2288  CA  PHE B 100       7.847  18.775   6.020  1.00 89.12           C  
ATOM   2289  C   PHE B 100       6.332  18.839   6.167  1.00 89.12           C  
ATOM   2290  CB  PHE B 100       8.230  17.720   4.977  1.00 89.12           C  
ATOM   2291  O   PHE B 100       5.630  17.878   5.843  1.00 89.12           O  
ATOM   2292  CG  PHE B 100       8.074  18.188   3.555  1.00 89.12           C  
ATOM   2293  CD1 PHE B 100       8.301  17.320   2.495  1.00 89.12           C  
ATOM   2294  CD2 PHE B 100       7.699  19.496   3.280  1.00 89.12           C  
ATOM   2295  CE1 PHE B 100       8.158  17.750   1.177  1.00 89.12           C  
ATOM   2296  CE2 PHE B 100       7.554  19.933   1.966  1.00 89.12           C  
ATOM   2297  CZ  PHE B 100       7.784  19.059   0.917  1.00 89.12           C  
ATOM   2298  N   PRO B 101       5.845  20.015   6.614  1.00 90.89           N  
ATOM   2299  CA  PRO B 101       4.432  20.179   6.965  1.00 90.89           C  
ATOM   2300  C   PRO B 101       3.506  20.058   5.757  1.00 90.89           C  
ATOM   2301  CB  PRO B 101       4.377  21.590   7.556  1.00 90.89           C  
ATOM   2302  O   PRO B 101       3.877  20.452   4.648  1.00 90.89           O  
ATOM   2303  CG  PRO B 101       5.774  21.869   8.009  1.00 90.89           C  
ATOM   2304  CD  PRO B 101       6.725  21.154   7.092  1.00 90.89           C  
ATOM   2305  N   TYR B 102       2.308  19.584   6.085  1.00 92.58           N  
ATOM   2306  CA  TYR B 102       1.301  19.299   5.069  1.00 92.58           C  
ATOM   2307  C   TYR B 102       0.703  20.587   4.517  1.00 92.58           C  
ATOM   2308  CB  TYR B 102       0.192  18.413   5.645  1.00 92.58           C  
ATOM   2309  O   TYR B 102       0.186  21.413   5.274  1.00 92.58           O  
ATOM   2310  CG  TYR B 102      -0.843  17.998   4.628  1.00 92.58           C  
ATOM   2311  CD1 TYR B 102      -2.193  18.280   4.825  1.00 92.58           C  
ATOM   2312  CD2 TYR B 102      -0.474  17.323   3.469  1.00 92.58           C  
ATOM   2313  CE1 TYR B 102      -3.151  17.897   3.892  1.00 92.58           C  
ATOM   2314  CE2 TYR B 102      -1.423  16.936   2.529  1.00 92.58           C  
ATOM   2315  OH  TYR B 102      -3.701  16.847   1.821  1.00 92.58           O  
ATOM   2316  CZ  TYR B 102      -2.757  17.228   2.749  1.00 92.58           C  
ATOM   2317  N   SER B 103       0.808  20.779   3.210  1.00 92.50           N  
ATOM   2318  CA  SER B 103       0.265  21.967   2.559  1.00 92.50           C  
ATOM   2319  C   SER B 103      -0.863  21.605   1.600  1.00 92.50           C  
ATOM   2320  CB  SER B 103       1.365  22.717   1.807  1.00 92.50           C  
ATOM   2321  O   SER B 103      -1.471  22.485   0.986  1.00 92.50           O  
ATOM   2322  OG  SER B 103       1.870  21.931   0.741  1.00 92.50           O  
ATOM   2323  N   ALA B 104      -1.083  20.325   1.436  1.00 92.71           N  
ATOM   2324  CA  ALA B 104      -2.131  19.813   0.557  1.00 92.71           C  
ATOM   2325  C   ALA B 104      -1.901  20.255  -0.886  1.00 92.71           C  
ATOM   2326  CB  ALA B 104      -3.503  20.276   1.039  1.00 92.71           C  
ATOM   2327  O   ALA B 104      -2.857  20.498  -1.627  1.00 92.71           O  
ATOM   2328  N   THR B 105      -0.734  20.564  -1.158  1.00 90.99           N  
ATOM   2329  CA  THR B 105      -0.281  20.861  -2.512  1.00 90.99           C  
ATOM   2330  C   THR B 105       1.084  20.230  -2.777  1.00 90.99           C  
ATOM   2331  CB  THR B 105      -0.203  22.380  -2.755  1.00 90.99           C  
ATOM   2332  O   THR B 105       1.828  19.933  -1.840  1.00 90.99           O  
ATOM   2333  CG2 THR B 105      -1.561  23.040  -2.546  1.00 90.99           C  
ATOM   2334  OG1 THR B 105       0.741  22.955  -1.844  1.00 90.99           O  
ATOM   2335  N   GLU B 106       1.248  19.967  -4.102  1.00 84.10           N  
ATOM   2336  CA  GLU B 106       2.555  19.418  -4.452  1.00 84.10           C  
ATOM   2337  C   GLU B 106       3.657  20.457  -4.271  1.00 84.10           C  
ATOM   2338  CB  GLU B 106       2.552  18.900  -5.893  1.00 84.10           C  
ATOM   2339  O   GLU B 106       3.548  21.578  -4.772  1.00 84.10           O  
ATOM   2340  CG  GLU B 106       1.684  17.667  -6.102  1.00 84.10           C  
ATOM   2341  CD  GLU B 106       1.741  17.127  -7.521  1.00 84.10           C  
ATOM   2342  OE1 GLU B 106       1.027  16.144  -7.826  1.00 84.10           O  
ATOM   2343  OE2 GLU B 106       2.508  17.689  -8.335  1.00 84.10           O  
ATOM   2344  N   GLU B 107       4.726  20.061  -3.426  1.00 86.97           N  
ATOM   2345  CA  GLU B 107       5.918  20.871  -3.197  1.00 86.97           C  
ATOM   2346  C   GLU B 107       7.165  20.189  -3.755  1.00 86.97           C  
ATOM   2347  CB  GLU B 107       6.098  21.155  -1.704  1.00 86.97           C  
ATOM   2348  O   GLU B 107       7.109  19.033  -4.179  1.00 86.97           O  
ATOM   2349  CG  GLU B 107       4.901  21.841  -1.060  1.00 86.97           C  
ATOM   2350  CD  GLU B 107       4.812  23.323  -1.387  1.00 86.97           C  
ATOM   2351  OE1 GLU B 107       3.757  23.941  -1.116  1.00 86.97           O  
ATOM   2352  OE2 GLU B 107       5.804  23.870  -1.918  1.00 86.97           O  
ATOM   2353  N   THR B 108       8.168  20.935  -3.799  1.00 86.17           N  
ATOM   2354  CA  THR B 108       9.439  20.352  -4.214  1.00 86.17           C  
ATOM   2355  C   THR B 108       9.998  19.442  -3.125  1.00 86.17           C  
ATOM   2356  CB  THR B 108      10.470  21.444  -4.554  1.00 86.17           C  
ATOM   2357  O   THR B 108      10.104  19.846  -1.965  1.00 86.17           O  
ATOM   2358  CG2 THR B 108      11.776  20.833  -5.050  1.00 86.17           C  
ATOM   2359  OG1 THR B 108       9.936  22.296  -5.575  1.00 86.17           O  
ATOM   2360  N   CYS B 109      10.253  18.156  -3.573  1.00 84.56           N  
ATOM   2361  CA  CYS B 109      10.802  17.169  -2.650  1.00 84.56           C  
ATOM   2362  C   CYS B 109      12.187  17.585  -2.168  1.00 84.56           C  
ATOM   2363  CB  CYS B 109      10.876  15.795  -3.315  1.00 84.56           C  
ATOM   2364  O   CYS B 109      13.079  17.845  -2.978  1.00 84.56           O  
ATOM   2365  SG  CYS B 109      11.574  14.510  -2.255  1.00 84.56           S  
ATOM   2366  N   PRO B 110      12.325  17.643  -0.864  1.00 76.82           N  
ATOM   2367  CA  PRO B 110      13.593  18.124  -0.310  1.00 76.82           C  
ATOM   2368  C   PRO B 110      14.698  17.072  -0.365  1.00 76.82           C  
ATOM   2369  CB  PRO B 110      13.237  18.468   1.138  1.00 76.82           C  
ATOM   2370  O   PRO B 110      15.853  17.368  -0.050  1.00 76.82           O  
ATOM   2371  CG  PRO B 110      12.110  17.549   1.483  1.00 76.82           C  
ATOM   2372  CD  PRO B 110      11.292  17.312   0.246  1.00 76.82           C  
ATOM   2373  N   TYR B 111      14.346  15.821  -0.807  1.00 70.89           N  
ATOM   2374  CA  TYR B 111      15.320  14.736  -0.837  1.00 70.89           C  
ATOM   2375  C   TYR B 111      15.925  14.586  -2.228  1.00 70.89           C  
ATOM   2376  CB  TYR B 111      14.671  13.418  -0.405  1.00 70.89           C  
ATOM   2377  O   TYR B 111      15.242  14.789  -3.234  1.00 70.89           O  
ATOM   2378  CG  TYR B 111      13.922  13.511   0.902  1.00 70.89           C  
ATOM   2379  CD1 TYR B 111      14.603  13.629   2.111  1.00 70.89           C  
ATOM   2380  CD2 TYR B 111      12.532  13.479   0.930  1.00 70.89           C  
ATOM   2381  CE1 TYR B 111      13.917  13.713   3.318  1.00 70.89           C  
ATOM   2382  CE2 TYR B 111      11.835  13.562   2.131  1.00 70.89           C  
ATOM   2383  OH  TYR B 111      11.850  13.761   4.510  1.00 70.89           O  
ATOM   2384  CZ  TYR B 111      12.535  13.679   3.318  1.00 70.89           C  
ATOM   2385  N   ASN B 112      17.292  14.461  -2.207  1.00 64.83           N  
ATOM   2386  CA  ASN B 112      17.967  14.192  -3.472  1.00 64.83           C  
ATOM   2387  C   ASN B 112      17.870  12.718  -3.857  1.00 64.83           C  
ATOM   2388  CB  ASN B 112      19.432  14.627  -3.402  1.00 64.83           C  
ATOM   2389  O   ASN B 112      18.306  11.846  -3.103  1.00 64.83           O  
ATOM   2390  CG  ASN B 112      19.613  16.112  -3.651  1.00 64.83           C  
ATOM   2391  ND2 ASN B 112      20.773  16.639  -3.277  1.00 64.83           N  
ATOM   2392  OD1 ASN B 112      18.717  16.779  -4.174  1.00 64.83           O  
ATOM   2393  N   ILE B 113      16.972  12.418  -4.782  1.00 66.59           N  
ATOM   2394  CA  ILE B 113      16.924  11.036  -5.246  1.00 66.59           C  
ATOM   2395  C   ILE B 113      17.568  10.933  -6.627  1.00 66.59           C  
ATOM   2396  CB  ILE B 113      15.474  10.504  -5.290  1.00 66.59           C  
ATOM   2397  O   ILE B 113      17.372  11.805  -7.477  1.00 66.59           O  
ATOM   2398  CG1 ILE B 113      14.844  10.555  -3.893  1.00 66.59           C  
ATOM   2399  CG2 ILE B 113      15.438   9.081  -5.856  1.00 66.59           C  
ATOM   2400  CD1 ILE B 113      13.369  10.179  -3.865  1.00 66.59           C  
ATOM   2401  N   SER B 114      18.534   9.945  -6.707  1.00 62.66           N  
ATOM   2402  CA  SER B 114      19.209   9.733  -7.983  1.00 62.66           C  
ATOM   2403  C   SER B 114      18.215   9.360  -9.078  1.00 62.66           C  
ATOM   2404  CB  SER B 114      20.271   8.640  -7.853  1.00 62.66           C  
ATOM   2405  O   SER B 114      17.412   8.440  -8.908  1.00 62.66           O  
ATOM   2406  OG  SER B 114      20.887   8.386  -9.104  1.00 62.66           O  
ATOM   2407  N   LYS B 115      18.181  10.138 -10.102  1.00 68.75           N  
ATOM   2408  CA  LYS B 115      17.295   9.885 -11.235  1.00 68.75           C  
ATOM   2409  C   LYS B 115      17.886   8.833 -12.170  1.00 68.75           C  
ATOM   2410  CB  LYS B 115      17.025  11.178 -12.005  1.00 68.75           C  
ATOM   2411  O   LYS B 115      17.150   8.090 -12.822  1.00 68.75           O  
ATOM   2412  CG  LYS B 115      16.175  12.185 -11.244  1.00 68.75           C  
ATOM   2413  CD  LYS B 115      15.813  13.382 -12.115  1.00 68.75           C  
ATOM   2414  CE  LYS B 115      14.980  14.400 -11.348  1.00 68.75           C  
ATOM   2415  NZ  LYS B 115      14.621  15.575 -12.198  1.00 68.75           N  
ATOM   2416  N   HIS B 116      19.318   8.675 -12.053  1.00 68.36           N  
ATOM   2417  CA  HIS B 116      20.102   7.740 -12.851  1.00 68.36           C  
ATOM   2418  C   HIS B 116      21.298   7.213 -12.065  1.00 68.36           C  
ATOM   2419  CB  HIS B 116      20.575   8.405 -14.144  1.00 68.36           C  
ATOM   2420  O   HIS B 116      21.711   7.820 -11.074  1.00 68.36           O  
ATOM   2421  CG  HIS B 116      19.469   9.015 -14.945  1.00 68.36           C  
ATOM   2422  CD2 HIS B 116      19.154  10.310 -15.184  1.00 68.36           C  
ATOM   2423  ND1 HIS B 116      18.527   8.259 -15.609  1.00 68.36           N  
ATOM   2424  CE1 HIS B 116      17.679   9.066 -16.225  1.00 68.36           C  
ATOM   2425  NE2 HIS B 116      18.037  10.315 -15.983  1.00 68.36           N  
ATOM   2426  N   PRO B 117      21.804   5.941 -12.418  1.00 56.51           N  
ATOM   2427  CA  PRO B 117      22.905   5.304 -11.691  1.00 56.51           C  
ATOM   2428  C   PRO B 117      24.158   6.174 -11.636  1.00 56.51           C  
ATOM   2429  CB  PRO B 117      23.163   4.025 -12.493  1.00 56.51           C  
ATOM   2430  O   PRO B 117      24.905   6.127 -10.655  1.00 56.51           O  
ATOM   2431  CG  PRO B 117      21.930   3.834 -13.315  1.00 56.51           C  
ATOM   2432  CD  PRO B 117      21.246   5.163 -13.465  1.00 56.51           C  
ATOM   2433  N   ASN B 118      24.254   7.220 -12.551  1.00 58.60           N  
ATOM   2434  CA  ASN B 118      25.464   8.035 -12.571  1.00 58.60           C  
ATOM   2435  C   ASN B 118      25.177   9.476 -12.158  1.00 58.60           C  
ATOM   2436  CB  ASN B 118      26.113   8.000 -13.957  1.00 58.60           C  
ATOM   2437  O   ASN B 118      26.022  10.356 -12.329  1.00 58.60           O  
ATOM   2438  CG  ASN B 118      26.680   6.637 -14.301  1.00 58.60           C  
ATOM   2439  ND2 ASN B 118      26.819   6.361 -15.593  1.00 58.60           N  
ATOM   2440  OD1 ASN B 118      26.991   5.838 -13.414  1.00 58.60           O  
ATOM   2441  N   ASP B 119      23.948   9.747 -11.709  1.00 57.49           N  
ATOM   2442  CA  ASP B 119      23.655  11.109 -11.273  1.00 57.49           C  
ATOM   2443  C   ASP B 119      24.465  11.475 -10.032  1.00 57.49           C  
ATOM   2444  CB  ASP B 119      22.159  11.273 -10.993  1.00 57.49           C  
ATOM   2445  O   ASP B 119      24.493  10.720  -9.058  1.00 57.49           O  
ATOM   2446  CG  ASP B 119      21.346  11.532 -12.249  1.00 57.49           C  
ATOM   2447  OD1 ASP B 119      21.940  11.741 -13.328  1.00 57.49           O  
ATOM   2448  OD2 ASP B 119      20.099  11.530 -12.157  1.00 57.49           O  
ATOM   2449  N   MET B 120      25.760  11.995 -10.147  1.00 46.12           N  
ATOM   2450  CA  MET B 120      26.496  12.674  -9.084  1.00 46.12           C  
ATOM   2451  C   MET B 120      25.795  13.966  -8.677  1.00 46.12           C  
ATOM   2452  CB  MET B 120      27.929  12.973  -9.527  1.00 46.12           C  
ATOM   2453  O   MET B 120      25.323  14.717  -9.533  1.00 46.12           O  
ATOM   2454  CG  MET B 120      28.880  11.800  -9.359  1.00 46.12           C  
ATOM   2455  SD  MET B 120      30.642  12.311  -9.397  1.00 46.12           S  
ATOM   2456  CE  MET B 120      31.448  10.687  -9.355  1.00 46.12           C  
ATOM   2457  N   ASN B 121      24.876  13.963  -7.590  1.00 42.93           N  
ATOM   2458  CA  ASN B 121      24.354  15.084  -6.815  1.00 42.93           C  
ATOM   2459  C   ASN B 121      23.889  16.222  -7.718  1.00 42.93           C  
ATOM   2460  CB  ASN B 121      25.406  15.587  -5.825  1.00 42.93           C  
ATOM   2461  O   ASN B 121      24.710  16.938  -8.294  1.00 42.93           O  
ATOM   2462  CG  ASN B 121      25.382  14.831  -4.511  1.00 42.93           C  
ATOM   2463  ND2 ASN B 121      26.384  15.067  -3.672  1.00 42.93           N  
ATOM   2464  OD1 ASN B 121      24.470  14.042  -4.252  1.00 42.93           O  
ATOM   2465  N   GLY B 122      22.814  16.115  -8.439  1.00 33.56           N  
ATOM   2466  CA  GLY B 122      22.146  17.212  -9.120  1.00 33.56           C  
ATOM   2467  C   GLY B 122      21.434  18.158  -8.171  1.00 33.56           C  
ATOM   2468  O   GLY B 122      20.763  17.718  -7.235  1.00 33.56           O  
ATOM   2469  N   SER B 123      22.221  19.088  -7.471  1.00 34.15           N  
ATOM   2470  CA  SER B 123      21.827  20.387  -6.936  1.00 34.15           C  
ATOM   2471  C   SER B 123      20.638  20.962  -7.699  1.00 34.15           C  
ATOM   2472  CB  SER B 123      23.000  21.367  -6.990  1.00 34.15           C  
ATOM   2473  O   SER B 123      20.679  21.078  -8.926  1.00 34.15           O  
ATOM   2474  OG  SER B 123      23.322  21.693  -8.331  1.00 34.15           O  
ATOM   2475  N   ALA B 124      19.415  20.506  -7.416  1.00 32.45           N  
ATOM   2476  CA  ALA B 124      18.318  21.351  -7.880  1.00 32.45           C  
ATOM   2477  C   ALA B 124      18.259  22.657  -7.093  1.00 32.45           C  
ATOM   2478  CB  ALA B 124      16.989  20.606  -7.770  1.00 32.45           C  
ATOM   2479  O   ALA B 124      18.497  22.670  -5.883  1.00 32.45           O  
ATOM   2480  N   LYS B 125      18.694  23.814  -7.640  1.00 30.15           N  
ATOM   2481  CA  LYS B 125      18.358  25.217  -7.413  1.00 30.15           C  
ATOM   2482  C   LYS B 125      16.879  25.380  -7.075  1.00 30.15           C  
ATOM   2483  CB  LYS B 125      18.712  26.059  -8.640  1.00 30.15           C  
ATOM   2484  O   LYS B 125      16.011  24.967  -7.847  1.00 30.15           O  
ATOM   2485  CG  LYS B 125      19.937  26.941  -8.453  1.00 30.15           C  
ATOM   2486  CD  LYS B 125      20.256  27.730  -9.717  1.00 30.15           C  
ATOM   2487  CE  LYS B 125      21.533  28.545  -9.561  1.00 30.15           C  
ATOM   2488  NZ  LYS B 125      21.841  29.333 -10.792  1.00 30.15           N  
ATOM   2489  N   LEU B 126      16.437  25.136  -5.781  1.00 37.18           N  
ATOM   2490  CA  LEU B 126      15.174  25.338  -5.080  1.00 37.18           C  
ATOM   2491  C   LEU B 126      14.706  26.784  -5.209  1.00 37.18           C  
ATOM   2492  CB  LEU B 126      15.316  24.966  -3.602  1.00 37.18           C  
ATOM   2493  O   LEU B 126      15.484  27.715  -4.987  1.00 37.18           O  
ATOM   2494  CG  LEU B 126      14.709  23.627  -3.178  1.00 37.18           C  
ATOM   2495  CD1 LEU B 126      15.738  22.794  -2.422  1.00 37.18           C  
ATOM   2496  CD2 LEU B 126      13.463  23.851  -2.327  1.00 37.18           C  
ATOM   2497  N   ARG B 127      13.795  27.184  -6.144  1.00 31.50           N  
ATOM   2498  CA  ARG B 127      12.732  28.168  -5.968  1.00 31.50           C  
ATOM   2499  C   ARG B 127      12.316  28.270  -4.504  1.00 31.50           C  
ATOM   2500  CB  ARG B 127      11.521  27.813  -6.833  1.00 31.50           C  
ATOM   2501  O   ARG B 127      12.109  27.252  -3.840  1.00 31.50           O  
ATOM   2502  CG  ARG B 127      11.520  28.484  -8.197  1.00 31.50           C  
ATOM   2503  CD  ARG B 127      10.242  28.188  -8.971  1.00 31.50           C  
ATOM   2504  NE  ARG B 127      10.246  28.830 -10.282  1.00 31.50           N  
ATOM   2505  NH1 ARG B 127       8.059  28.280 -10.786  1.00 31.50           N  
ATOM   2506  NH2 ARG B 127       9.321  29.471 -12.284  1.00 31.50           N  
ATOM   2507  CZ  ARG B 127       9.208  28.859 -11.115  1.00 31.50           C  
ATOM   2508  N   GLU B 128      13.026  29.085  -3.711  1.00 30.71           N  
ATOM   2509  CA  GLU B 128      12.781  29.953  -2.563  1.00 30.71           C  
ATOM   2510  C   GLU B 128      11.451  29.619  -1.892  1.00 30.71           C  
ATOM   2511  CB  GLU B 128      12.801  31.424  -2.986  1.00 30.71           C  
ATOM   2512  O   GLU B 128      10.406  29.607  -2.545  1.00 30.71           O  
ATOM   2513  CG  GLU B 128      14.159  32.092  -2.824  1.00 30.71           C  
ATOM   2514  CD  GLU B 128      14.172  33.543  -3.278  1.00 30.71           C  
ATOM   2515  OE1 GLU B 128      15.246  34.185  -3.226  1.00 30.71           O  
ATOM   2516  OE2 GLU B 128      13.100  34.042  -3.688  1.00 30.71           O  
ATOM   2517  N   ILE B 129      11.331  28.510  -1.127  1.00 31.66           N  
ATOM   2518  CA  ILE B 129      10.433  28.340   0.010  1.00 31.66           C  
ATOM   2519  C   ILE B 129      10.271  29.669   0.744  1.00 31.66           C  
ATOM   2520  CB  ILE B 129      10.948  27.252   0.979  1.00 31.66           C  
ATOM   2521  O   ILE B 129      11.251  30.241   1.228  1.00 31.66           O  
ATOM   2522  CG1 ILE B 129      10.980  25.887   0.282  1.00 31.66           C  
ATOM   2523  CG2 ILE B 129      10.085  27.202   2.243  1.00 31.66           C  
ATOM   2524  CD1 ILE B 129      11.580  24.773   1.129  1.00 31.66           C  
ATOM   2525  N   ASN B 130       9.644  30.708   0.239  1.00 33.40           N  
ATOM   2526  CA  ASN B 130       9.144  31.773   1.101  1.00 33.40           C  
ATOM   2527  C   ASN B 130       8.062  31.265   2.049  1.00 33.40           C  
ATOM   2528  CB  ASN B 130       8.612  32.937   0.262  1.00 33.40           C  
ATOM   2529  O   ASN B 130       6.948  30.960   1.620  1.00 33.40           O  
ATOM   2530  CG  ASN B 130       9.698  33.920  -0.128  1.00 33.40           C  
ATOM   2531  ND2 ASN B 130       9.438  34.712  -1.161  1.00 33.40           N  
ATOM   2532  OD1 ASN B 130      10.763  33.967   0.494  1.00 33.40           O  
ATOM   2533  N   ALA B 131       8.373  30.501   3.091  1.00 34.67           N  
ATOM   2534  CA  ALA B 131       7.580  30.687   4.303  1.00 34.67           C  
ATOM   2535  C   ALA B 131       8.347  30.221   5.537  1.00 34.67           C  
ATOM   2536  CB  ALA B 131       6.253  29.941   4.192  1.00 34.67           C  
ATOM   2537  O   ALA B 131       8.585  29.023   5.711  1.00 34.67           O  
ATOM   2538  N   ILE B 132       9.362  30.884   5.857  1.00 36.87           N  
ATOM   2539  CA  ILE B 132       9.768  30.873   7.257  1.00 36.87           C  
ATOM   2540  C   ILE B 132      10.673  32.070   7.542  1.00 36.87           C  
ATOM   2541  CB  ILE B 132      10.489  29.557   7.626  1.00 36.87           C  
ATOM   2542  O   ILE B 132      11.755  32.189   6.963  1.00 36.87           O  
ATOM   2543  CG1 ILE B 132       9.571  28.356   7.373  1.00 36.87           C  
ATOM   2544  CG2 ILE B 132      10.960  29.589   9.083  1.00 36.87           C  
ATOM   2545  CD1 ILE B 132      10.218  27.009   7.667  1.00 36.87           C  
ATOM   2546  N   PHE B 133      10.241  33.284   7.298  1.00 34.19           N  
ATOM   2547  CA  PHE B 133      10.666  34.416   8.113  1.00 34.19           C  
ATOM   2548  C   PHE B 133       9.796  35.637   7.839  1.00 34.19           C  
ATOM   2549  CB  PHE B 133      12.137  34.750   7.846  1.00 34.19           C  
ATOM   2550  O   PHE B 133       9.944  36.291   6.805  1.00 34.19           O  
ATOM   2551  CG  PHE B 133      13.104  33.830   8.542  1.00 34.19           C  
ATOM   2552  CD1 PHE B 133      13.386  33.989   9.894  1.00 34.19           C  
ATOM   2553  CD2 PHE B 133      13.731  32.806   7.845  1.00 34.19           C  
ATOM   2554  CE1 PHE B 133      14.280  33.140  10.541  1.00 34.19           C  
ATOM   2555  CE2 PHE B 133      14.626  31.953   8.485  1.00 34.19           C  
ATOM   2556  CZ  PHE B 133      14.900  32.122   9.832  1.00 34.19           C  
ATOM   2557  N   ASN B 134       8.485  35.624   7.967  1.00 29.29           N  
ATOM   2558  CA  ASN B 134       7.960  36.933   8.341  1.00 29.29           C  
ATOM   2559  C   ASN B 134       7.285  36.896   9.709  1.00 29.29           C  
ATOM   2560  CB  ASN B 134       6.981  37.442   7.281  1.00 29.29           C  
ATOM   2561  O   ASN B 134       6.201  36.329   9.857  1.00 29.29           O  
ATOM   2562  CG  ASN B 134       7.669  38.222   6.177  1.00 29.29           C  
ATOM   2563  ND2 ASN B 134       6.961  38.440   5.075  1.00 29.29           N  
ATOM   2564  OD1 ASN B 134       8.827  38.624   6.314  1.00 29.29           O  
ATOM   2565  N   SER B 135       8.040  36.649  10.775  1.00 34.40           N  
ATOM   2566  CA  SER B 135       7.749  37.256  12.070  1.00 34.40           C  
ATOM   2567  C   SER B 135       8.108  38.738  12.079  1.00 34.40           C  
ATOM   2568  CB  SER B 135       8.507  36.533  13.184  1.00 34.40           C  
ATOM   2569  O   SER B 135       9.274  39.101  11.909  1.00 34.40           O  
ATOM   2570  OG  SER B 135       9.855  36.968  13.239  1.00 34.40           O  
ATOM   2571  N   ASN B 136       7.248  39.569  11.591  1.00 32.44           N  
ATOM   2572  CA  ASN B 136       7.031  40.803  12.339  1.00 32.44           C  
ATOM   2573  C   ASN B 136       5.544  41.077  12.548  1.00 32.44           C  
ATOM   2574  CB  ASN B 136       7.695  41.985  11.630  1.00 32.44           C  
ATOM   2575  O   ASN B 136       4.756  41.003  11.604  1.00 32.44           O  
ATOM   2576  CG  ASN B 136       9.193  42.034  11.855  1.00 32.44           C  
ATOM   2577  ND2 ASN B 136       9.890  42.815  11.038  1.00 32.44           N  
ATOM   2578  OD1 ASN B 136       9.720  41.375  12.756  1.00 32.44           O  
ATOM   2579  N   ASN B 137       4.964  40.665  13.714  1.00 35.93           N  
ATOM   2580  CA  ASN B 137       4.264  41.411  14.755  1.00 35.93           C  
ATOM   2581  C   ASN B 137       2.793  41.615  14.406  1.00 35.93           C  
ATOM   2582  CB  ASN B 137       4.944  42.760  14.998  1.00 35.93           C  
ATOM   2583  O   ASN B 137       2.471  42.278  13.419  1.00 35.93           O  
ATOM   2584  CG  ASN B 137       6.111  42.661  15.961  1.00 35.93           C  
ATOM   2585  ND2 ASN B 137       6.960  43.682  15.970  1.00 35.93           N  
ATOM   2586  OD1 ASN B 137       6.249  41.675  16.689  1.00 35.93           O  
ATOM   2587  N   ASN B 138       1.942  40.716  14.919  1.00 26.90           N  
ATOM   2588  CA  ASN B 138       0.779  41.077  15.724  1.00 26.90           C  
ATOM   2589  C   ASN B 138      -0.040  39.848  16.107  1.00 26.90           C  
ATOM   2590  CB  ASN B 138      -0.095  42.088  14.981  1.00 26.90           C  
ATOM   2591  O   ASN B 138      -0.583  39.163  15.238  1.00 26.90           O  
ATOM   2592  CG  ASN B 138       0.349  43.520  15.204  1.00 26.90           C  
ATOM   2593  ND2 ASN B 138      -0.125  44.427  14.358  1.00 26.90           N  
ATOM   2594  OD1 ASN B 138       1.114  43.809  16.128  1.00 26.90           O  
ATOM   2595  N   MET B 139       0.259  39.297  17.244  1.00 29.12           N  
ATOM   2596  CA  MET B 139      -0.401  39.066  18.526  1.00 29.12           C  
ATOM   2597  C   MET B 139      -1.883  39.415  18.446  1.00 29.12           C  
ATOM   2598  CB  MET B 139       0.270  39.883  19.632  1.00 29.12           C  
ATOM   2599  O   MET B 139      -2.243  40.533  18.075  1.00 29.12           O  
ATOM   2600  CG  MET B 139       0.157  39.256  21.012  1.00 29.12           C  
ATOM   2601  SD  MET B 139       1.751  39.268  21.922  1.00 29.12           S  
ATOM   2602  CE  MET B 139       1.559  40.795  22.883  1.00 29.12           C  
ATOM   2603  N   SER B 140      -2.793  38.378  18.424  1.00 28.48           N  
ATOM   2604  CA  SER B 140      -3.854  38.380  19.425  1.00 28.48           C  
ATOM   2605  C   SER B 140      -4.611  37.055  19.431  1.00 28.48           C  
ATOM   2606  CB  SER B 140      -4.828  39.531  19.172  1.00 28.48           C  
ATOM   2607  O   SER B 140      -4.905  36.498  18.372  1.00 28.48           O  
ATOM   2608  OG  SER B 140      -5.559  39.318  17.977  1.00 28.48           O  
ATOM   2609  N   THR B 141      -4.360  36.175  20.425  1.00 28.53           N  
ATOM   2610  CA  THR B 141      -5.042  35.792  21.657  1.00 28.53           C  
ATOM   2611  C   THR B 141      -5.495  34.336  21.595  1.00 28.53           C  
ATOM   2612  CB  THR B 141      -6.257  36.699  21.928  1.00 28.53           C  
ATOM   2613  O   THR B 141      -6.190  33.936  20.659  1.00 28.53           O  
ATOM   2614  CG2 THR B 141      -5.834  37.994  22.615  1.00 28.53           C  
ATOM   2615  OG1 THR B 141      -6.895  37.017  20.685  1.00 28.53           O  
ATOM   2616  N   TYR B 142      -4.692  33.429  22.220  1.00 26.45           N  
ATOM   2617  CA  TYR B 142      -5.247  32.580  23.268  1.00 26.45           C  
ATOM   2618  C   TYR B 142      -4.139  31.903  24.065  1.00 26.45           C  
ATOM   2619  CB  TYR B 142      -6.179  31.523  22.668  1.00 26.45           C  
ATOM   2620  O   TYR B 142      -3.334  31.153  23.508  1.00 26.45           O  
ATOM   2621  CG  TYR B 142      -7.606  31.628  23.150  1.00 26.45           C  
ATOM   2622  CD1 TYR B 142      -8.042  30.905  24.258  1.00 26.45           C  
ATOM   2623  CD2 TYR B 142      -8.520  32.448  22.498  1.00 26.45           C  
ATOM   2624  CE1 TYR B 142      -9.356  30.997  24.704  1.00 26.45           C  
ATOM   2625  CE2 TYR B 142      -9.837  32.548  22.936  1.00 26.45           C  
ATOM   2626  OH  TYR B 142     -11.547  31.914  24.476  1.00 26.45           O  
ATOM   2627  CZ  TYR B 142     -10.244  31.820  24.038  1.00 26.45           C  
ATOM   2628  N   ASN B 143      -3.558  32.631  25.101  1.00 31.96           N  
ATOM   2629  CA  ASN B 143      -3.051  32.433  26.454  1.00 31.96           C  
ATOM   2630  C   ASN B 143      -3.846  31.364  27.199  1.00 31.96           C  
ATOM   2631  CB  ASN B 143      -3.072  33.749  27.234  1.00 31.96           C  
ATOM   2632  O   ASN B 143      -5.078  31.398  27.214  1.00 31.96           O  
ATOM   2633  CG  ASN B 143      -1.847  34.603  26.971  1.00 31.96           C  
ATOM   2634  ND2 ASN B 143      -1.922  35.877  27.338  1.00 31.96           N  
ATOM   2635  OD1 ASN B 143      -0.842  34.121  26.441  1.00 31.96           O  
ATOM   2636  N   ASN B 144      -3.150  30.306  27.683  1.00 28.08           N  
ATOM   2637  CA  ASN B 144      -2.463  29.926  28.912  1.00 28.08           C  
ATOM   2638  C   ASN B 144      -3.063  28.663  29.522  1.00 28.08           C  
ATOM   2639  CB  ASN B 144      -2.498  31.073  29.924  1.00 28.08           C  
ATOM   2640  O   ASN B 144      -4.267  28.603  29.777  1.00 28.08           O  
ATOM   2641  CG  ASN B 144      -1.162  31.777  30.057  1.00 28.08           C  
ATOM   2642  ND2 ASN B 144      -1.191  33.023  30.515  1.00 28.08           N  
ATOM   2643  OD1 ASN B 144      -0.113  31.205  29.749  1.00 28.08           O  
ATOM   2644  N   ILE B 145      -2.228  27.564  29.556  1.00 29.32           N  
ATOM   2645  CA  ILE B 145      -1.878  26.898  30.806  1.00 29.32           C  
ATOM   2646  C   ILE B 145      -0.689  25.967  30.579  1.00 29.32           C  
ATOM   2647  CB  ILE B 145      -3.075  26.109  31.381  1.00 29.32           C  
ATOM   2648  O   ILE B 145      -0.691  25.165  29.642  1.00 29.32           O  
ATOM   2649  CG1 ILE B 145      -4.254  27.050  31.653  1.00 29.32           C  
ATOM   2650  CG2 ILE B 145      -2.667  25.359  32.652  1.00 29.32           C  
ATOM   2651  CD1 ILE B 145      -5.548  26.333  32.015  1.00 29.32           C  
ATOM   2652  N   ASN B 146       0.572  26.384  31.011  1.00 26.88           N  
ATOM   2653  CA  ASN B 146       1.502  26.094  32.097  1.00 26.88           C  
ATOM   2654  C   ASN B 146       2.422  24.927  31.750  1.00 26.88           C  
ATOM   2655  CB  ASN B 146       0.741  25.803  33.392  1.00 26.88           C  
ATOM   2656  O   ASN B 146       1.966  23.899  31.246  1.00 26.88           O  
ATOM   2657  CG  ASN B 146       0.187  27.058  34.038  1.00 26.88           C  
ATOM   2658  ND2 ASN B 146      -0.819  26.892  34.888  1.00 26.88           N  
ATOM   2659  OD1 ASN B 146       0.658  28.167  33.773  1.00 26.88           O  
ATOM   2660  N   ASN B 147       3.683  25.197  31.443  1.00 29.95           N  
ATOM   2661  CA  ASN B 147       5.040  25.012  31.944  1.00 29.95           C  
ATOM   2662  C   ASN B 147       5.296  23.564  32.350  1.00 29.95           C  
ATOM   2663  CB  ASN B 147       5.310  25.950  33.123  1.00 29.95           C  
ATOM   2664  O   ASN B 147       4.631  23.039  33.245  1.00 29.95           O  
ATOM   2665  CG  ASN B 147       5.748  27.332  32.681  1.00 29.95           C  
ATOM   2666  ND2 ASN B 147       5.617  28.308  33.572  1.00 29.95           N  
ATOM   2667  OD1 ASN B 147       6.201  27.521  31.549  1.00 29.95           O  
ATOM   2668  N   ASP B 148       5.856  22.760  31.399  1.00 27.48           N  
ATOM   2669  CA  ASP B 148       6.879  21.815  31.837  1.00 27.48           C  
ATOM   2670  C   ASP B 148       7.623  21.219  30.644  1.00 27.48           C  
ATOM   2671  CB  ASP B 148       6.254  20.700  32.678  1.00 27.48           C  
ATOM   2672  O   ASP B 148       7.001  20.744  29.693  1.00 27.48           O  
ATOM   2673  CG  ASP B 148       6.379  20.943  34.172  1.00 27.48           C  
ATOM   2674  OD1 ASP B 148       7.072  21.901  34.578  1.00 27.48           O  
ATOM   2675  OD2 ASP B 148       5.783  20.167  34.950  1.00 27.48           O  
ATOM   2676  N   HIS B 149       8.718  21.810  30.164  1.00 31.35           N  
ATOM   2677  CA  HIS B 149      10.104  21.480  29.854  1.00 31.35           C  
ATOM   2678  C   HIS B 149      10.266  19.991  29.567  1.00 31.35           C  
ATOM   2679  CB  HIS B 149      11.024  21.896  31.003  1.00 31.35           C  
ATOM   2680  O   HIS B 149      10.064  19.158  30.454  1.00 31.35           O  
ATOM   2681  CG  HIS B 149      11.570  23.281  30.864  1.00 31.35           C  
ATOM   2682  CD2 HIS B 149      11.357  24.399  31.596  1.00 31.35           C  
ATOM   2683  ND1 HIS B 149      12.451  23.636  29.865  1.00 31.35           N  
ATOM   2684  CE1 HIS B 149      12.757  24.917  29.991  1.00 31.35           C  
ATOM   2685  NE2 HIS B 149      12.106  25.403  31.034  1.00 31.35           N  
ATOM   2686  N   HIS B 150      10.090  19.472  28.306  1.00 30.25           N  
ATOM   2687  CA  HIS B 150      10.900  18.354  27.835  1.00 30.25           C  
ATOM   2688  C   HIS B 150      11.567  18.680  26.503  1.00 30.25           C  
ATOM   2689  CB  HIS B 150      10.047  17.092  27.701  1.00 30.25           C  
ATOM   2690  O   HIS B 150      10.887  18.847  25.488  1.00 30.25           O  
ATOM   2691  CG  HIS B 150       9.989  16.271  28.950  1.00 30.25           C  
ATOM   2692  CD2 HIS B 150       8.957  15.984  29.778  1.00 30.25           C  
ATOM   2693  ND1 HIS B 150      11.094  15.638  29.476  1.00 30.25           N  
ATOM   2694  CE1 HIS B 150      10.742  14.994  30.576  1.00 30.25           C  
ATOM   2695  NE2 HIS B 150       9.451  15.188  30.781  1.00 30.25           N  
ATOM   2696  N   GLN B 151      12.571  19.513  26.451  1.00 28.60           N  
ATOM   2697  CA  GLN B 151      13.818  19.730  25.725  1.00 28.60           C  
ATOM   2698  C   GLN B 151      14.355  18.422  25.151  1.00 28.60           C  
ATOM   2699  CB  GLN B 151      14.865  20.373  26.636  1.00 28.60           C  
ATOM   2700  O   GLN B 151      14.657  17.488  25.897  1.00 28.60           O  
ATOM   2701  CG  GLN B 151      15.075  21.859  26.379  1.00 28.60           C  
ATOM   2702  CD  GLN B 151      16.212  22.441  27.197  1.00 28.60           C  
ATOM   2703  NE2 GLN B 151      16.522  23.712  26.962  1.00 28.60           N  
ATOM   2704  OE1 GLN B 151      16.808  21.755  28.034  1.00 28.60           O  
ATOM   2705  N   LEU B 152      13.944  17.898  23.955  1.00 31.96           N  
ATOM   2706  CA  LEU B 152      14.737  17.048  23.074  1.00 31.96           C  
ATOM   2707  C   LEU B 152      15.690  17.883  22.226  1.00 31.96           C  
ATOM   2708  CB  LEU B 152      13.826  16.216  22.168  1.00 31.96           C  
ATOM   2709  O   LEU B 152      15.252  18.724  21.438  1.00 31.96           O  
ATOM   2710  CG  LEU B 152      13.270  14.923  22.769  1.00 31.96           C  
ATOM   2711  CD1 LEU B 152      11.916  14.590  22.151  1.00 31.96           C  
ATOM   2712  CD2 LEU B 152      14.252  13.775  22.569  1.00 31.96           C  
ATOM   2713  N   GLY B 153      16.809  18.457  22.775  1.00 28.47           N  
ATOM   2714  CA  GLY B 153      18.204  18.755  22.491  1.00 28.47           C  
ATOM   2715  C   GLY B 153      18.705  18.107  21.214  1.00 28.47           C  
ATOM   2716  O   GLY B 153      18.547  16.900  21.021  1.00 28.47           O  
ATOM   2717  N   VAL B 154      18.509  18.722  20.037  1.00 30.66           N  
ATOM   2718  CA  VAL B 154      19.172  18.820  18.741  1.00 30.66           C  
ATOM   2719  C   VAL B 154      20.686  18.849  18.935  1.00 30.66           C  
ATOM   2720  CB  VAL B 154      18.710  20.071  17.961  1.00 30.66           C  
ATOM   2721  O   VAL B 154      21.213  19.728  19.621  1.00 30.66           O  
ATOM   2722  CG1 VAL B 154      19.337  20.101  16.568  1.00 30.66           C  
ATOM   2723  CG2 VAL B 154      17.186  20.108  17.865  1.00 30.66           C  
ATOM   2724  N   TYR B 155      21.351  17.735  19.307  1.00 30.65           N  
ATOM   2725  CA  TYR B 155      22.796  17.595  19.166  1.00 30.65           C  
ATOM   2726  C   TYR B 155      23.178  17.301  17.720  1.00 30.65           C  
ATOM   2727  CB  TYR B 155      23.321  16.484  20.081  1.00 30.65           C  
ATOM   2728  O   TYR B 155      22.777  16.276  17.162  1.00 30.65           O  
ATOM   2729  CG  TYR B 155      23.326  16.854  21.544  1.00 30.65           C  
ATOM   2730  CD1 TYR B 155      24.323  17.672  22.072  1.00 30.65           C  
ATOM   2731  CD2 TYR B 155      22.337  16.385  22.402  1.00 30.65           C  
ATOM   2732  CE1 TYR B 155      24.333  18.014  23.420  1.00 30.65           C  
ATOM   2733  CE2 TYR B 155      22.337  16.721  23.752  1.00 30.65           C  
ATOM   2734  OH  TYR B 155      23.343  17.870  25.586  1.00 30.65           O  
ATOM   2735  CZ  TYR B 155      23.338  17.535  24.251  1.00 30.65           C  
ATOM   2736  N   ALA B 156      23.364  18.279  16.896  1.00 34.56           N  
ATOM   2737  CA  ALA B 156      24.138  18.448  15.669  1.00 34.56           C  
ATOM   2738  C   ALA B 156      25.635  18.340  15.946  1.00 34.56           C  
ATOM   2739  CB  ALA B 156      23.817  19.791  15.017  1.00 34.56           C  
ATOM   2740  O   ALA B 156      26.177  19.087  16.764  1.00 34.56           O  
ATOM   2741  N   ASN B 157      26.205  17.100  15.962  1.00 26.49           N  
ATOM   2742  CA  ASN B 157      27.631  17.016  15.664  1.00 26.49           C  
ATOM   2743  C   ASN B 157      27.939  15.864  14.713  1.00 26.49           C  
ATOM   2744  CB  ASN B 157      28.441  16.871  16.955  1.00 26.49           C  
ATOM   2745  O   ASN B 157      27.397  14.767  14.863  1.00 26.49           O  
ATOM   2746  CG  ASN B 157      28.838  18.208  17.549  1.00 26.49           C  
ATOM   2747  ND2 ASN B 157      29.247  18.198  18.812  1.00 26.49           N  
ATOM   2748  OD1 ASN B 157      28.778  19.242  16.878  1.00 26.49           O  
ATOM   2749  N   THR B 158      28.497  16.187  13.496  1.00 31.01           N  
ATOM   2750  CA  THR B 158      29.558  16.045  12.505  1.00 31.01           C  
ATOM   2751  C   THR B 158      29.546  14.645  11.897  1.00 31.01           C  
ATOM   2752  CB  THR B 158      30.940  16.328  13.122  1.00 31.01           C  
ATOM   2753  O   THR B 158      29.595  13.648  12.621  1.00 31.01           O  
ATOM   2754  CG2 THR B 158      31.089  17.802  13.485  1.00 31.01           C  
ATOM   2755  OG1 THR B 158      31.099  15.538  14.307  1.00 31.01           O  
ATOM   2756  N   ALA B 159      28.883  14.517  10.649  1.00 28.65           N  
ATOM   2757  CA  ALA B 159      29.358  13.541   9.672  1.00 28.65           C  
ATOM   2758  C   ALA B 159      28.867  13.884   8.269  1.00 28.65           C  
ATOM   2759  CB  ALA B 159      28.907  12.135  10.062  1.00 28.65           C  
ATOM   2760  O   ALA B 159      27.718  14.295   8.090  1.00 28.65           O  
ATOM   2761  N   SER B 160      29.720  14.498   7.409  1.00 29.53           N  
ATOM   2762  CA  SER B 160      30.244  14.284   6.064  1.00 29.53           C  
ATOM   2763  C   SER B 160      29.117  14.127   5.049  1.00 29.53           C  
ATOM   2764  CB  SER B 160      31.147  13.050   6.031  1.00 29.53           C  
ATOM   2765  O   SER B 160      28.072  13.552   5.359  1.00 29.53           O  
ATOM   2766  OG  SER B 160      30.375  11.862   6.049  1.00 29.53           O  
ATOM   2767  N   SER B 161      28.803  15.217   4.328  1.00 35.54           N  
ATOM   2768  CA  SER B 161      28.503  15.658   2.969  1.00 35.54           C  
ATOM   2769  C   SER B 161      27.237  14.995   2.439  1.00 35.54           C  
ATOM   2770  CB  SER B 161      29.676  15.355   2.036  1.00 35.54           C  
ATOM   2771  O   SER B 161      27.075  13.777   2.548  1.00 35.54           O  
ATOM   2772  OG  SER B 161      29.939  13.963   1.994  1.00 35.54           O  
ATOM   2773  N   GLN B 162      25.994  15.617   2.739  1.00 37.76           N  
ATOM   2774  CA  GLN B 162      24.846  15.817   1.861  1.00 37.76           C  
ATOM   2775  C   GLN B 162      23.535  15.646   2.623  1.00 37.76           C  
ATOM   2776  CB  GLN B 162      24.897  14.846   0.680  1.00 37.76           C  
ATOM   2777  O   GLN B 162      23.118  14.521   2.907  1.00 37.76           O  
ATOM   2778  CG  GLN B 162      25.635  15.393  -0.534  1.00 37.76           C  
ATOM   2779  CD  GLN B 162      25.549  14.473  -1.737  1.00 37.76           C  
ATOM   2780  NE2 GLN B 162      25.736  15.033  -2.927  1.00 37.76           N  
ATOM   2781  OE1 GLN B 162      25.318  13.267  -1.598  1.00 37.76           O  
ATOM   2782  N   GLU B 163      23.204  16.399   3.620  1.00 44.04           N  
ATOM   2783  CA  GLU B 163      21.880  16.334   4.233  1.00 44.04           C  
ATOM   2784  C   GLU B 163      21.309  17.731   4.459  1.00 44.04           C  
ATOM   2785  CB  GLU B 163      21.938  15.569   5.558  1.00 44.04           C  
ATOM   2786  O   GLU B 163      21.803  18.481   5.304  1.00 44.04           O  
ATOM   2787  CG  GLU B 163      21.850  14.058   5.400  1.00 44.04           C  
ATOM   2788  CD  GLU B 163      21.929  13.311   6.721  1.00 44.04           C  
ATOM   2789  OE1 GLU B 163      21.883  12.060   6.715  1.00 44.04           O  
ATOM   2790  OE2 GLU B 163      22.038  13.982   7.772  1.00 44.04           O  
ATOM   2791  N   GLN B 164      21.034  18.405   3.411  1.00 42.18           N  
ATOM   2792  CA  GLN B 164      20.458  19.745   3.379  1.00 42.18           C  
ATOM   2793  C   GLN B 164      18.988  19.722   3.784  1.00 42.18           C  
ATOM   2794  CB  GLN B 164      20.610  20.361   1.987  1.00 42.18           C  
ATOM   2795  O   GLN B 164      18.177  19.031   3.163  1.00 42.18           O  
ATOM   2796  CG  GLN B 164      21.585  21.529   1.934  1.00 42.18           C  
ATOM   2797  CD  GLN B 164      21.762  22.083   0.533  1.00 42.18           C  
ATOM   2798  NE2 GLN B 164      22.661  23.051   0.387  1.00 42.18           N  
ATOM   2799  OE1 GLN B 164      21.097  21.645  -0.411  1.00 42.18           O  
ATOM   2800  N   HIS B 165      18.664  19.502   5.175  1.00 49.45           N  
ATOM   2801  CA  HIS B 165      17.460  19.956   5.861  1.00 49.45           C  
ATOM   2802  C   HIS B 165      17.246  19.192   7.164  1.00 49.45           C  
ATOM   2803  CB  HIS B 165      16.237  19.800   4.955  1.00 49.45           C  
ATOM   2804  O   HIS B 165      16.170  19.263   7.761  1.00 49.45           O  
ATOM   2805  CG  HIS B 165      16.087  20.902   3.955  1.00 49.45           C  
ATOM   2806  CD2 HIS B 165      16.023  20.873   2.603  1.00 49.45           C  
ATOM   2807  ND1 HIS B 165      15.987  22.228   4.318  1.00 49.45           N  
ATOM   2808  CE1 HIS B 165      15.867  22.968   3.229  1.00 49.45           C  
ATOM   2809  NE2 HIS B 165      15.886  22.171   2.175  1.00 49.45           N  
ATOM   2810  N   GLY B 166      18.281  18.816   7.989  1.00 54.17           N  
ATOM   2811  CA  GLY B 166      17.964  18.327   9.321  1.00 54.17           C  
ATOM   2812  C   GLY B 166      17.185  17.025   9.309  1.00 54.17           C  
ATOM   2813  O   GLY B 166      16.704  16.574  10.350  1.00 54.17           O  
ATOM   2814  N   ILE B 167      16.830  16.376   8.045  1.00 63.60           N  
ATOM   2815  CA  ILE B 167      16.154  15.085   7.976  1.00 63.60           C  
ATOM   2816  C   ILE B 167      17.170  13.985   7.677  1.00 63.60           C  
ATOM   2817  CB  ILE B 167      15.037  15.088   6.908  1.00 63.60           C  
ATOM   2818  O   ILE B 167      17.711  13.915   6.571  1.00 63.60           O  
ATOM   2819  CG1 ILE B 167      14.044  16.224   7.177  1.00 63.60           C  
ATOM   2820  CG2 ILE B 167      14.323  13.734   6.870  1.00 63.60           C  
ATOM   2821  CD1 ILE B 167      13.040  16.447   6.054  1.00 63.60           C  
ATOM   2822  N   SER B 168      17.697  13.438   8.699  1.00 76.13           N  
ATOM   2823  CA  SER B 168      18.644  12.330   8.619  1.00 76.13           C  
ATOM   2824  C   SER B 168      17.941  10.988   8.796  1.00 76.13           C  
ATOM   2825  CB  SER B 168      19.739  12.484   9.675  1.00 76.13           C  
ATOM   2826  O   SER B 168      16.774  10.940   9.192  1.00 76.13           O  
ATOM   2827  OG  SER B 168      19.217  12.275  10.976  1.00 76.13           O  
ATOM   2828  N   GLU B 169      18.543   9.987   8.278  1.00 79.81           N  
ATOM   2829  CA  GLU B 169      18.038   8.626   8.434  1.00 79.81           C  
ATOM   2830  C   GLU B 169      17.575   8.371   9.866  1.00 79.81           C  
ATOM   2831  CB  GLU B 169      19.109   7.606   8.039  1.00 79.81           C  
ATOM   2832  O   GLU B 169      16.581   7.675  10.087  1.00 79.81           O  
ATOM   2833  CG  GLU B 169      19.293   7.460   6.535  1.00 79.81           C  
ATOM   2834  CD  GLU B 169      20.156   6.269   6.150  1.00 79.81           C  
ATOM   2835  OE1 GLU B 169      20.280   5.976   4.939  1.00 79.81           O  
ATOM   2836  OE2 GLU B 169      20.713   5.624   7.066  1.00 79.81           O  
ATOM   2837  N   GLU B 170      18.139   8.982  10.807  1.00 84.98           N  
ATOM   2838  CA  GLU B 170      17.861   8.768  12.224  1.00 84.98           C  
ATOM   2839  C   GLU B 170      16.520   9.380  12.622  1.00 84.98           C  
ATOM   2840  CB  GLU B 170      18.982   9.353  13.086  1.00 84.98           C  
ATOM   2841  O   GLU B 170      15.958   9.033  13.663  1.00 84.98           O  
ATOM   2842  CG  GLU B 170      19.175  10.852  12.911  1.00 84.98           C  
ATOM   2843  CD  GLU B 170      20.317  11.204  11.972  1.00 84.98           C  
ATOM   2844  OE1 GLU B 170      20.903  12.302  12.112  1.00 84.98           O  
ATOM   2845  OE2 GLU B 170      20.629  10.376  11.087  1.00 84.98           O  
ATOM   2846  N   ASN B 171      16.073  10.299  11.814  1.00 86.96           N  
ATOM   2847  CA  ASN B 171      14.831  10.981  12.163  1.00 86.96           C  
ATOM   2848  C   ASN B 171      13.661  10.480  11.321  1.00 86.96           C  
ATOM   2849  CB  ASN B 171      14.988  12.495  12.007  1.00 86.96           C  
ATOM   2850  O   ASN B 171      12.593  11.095  11.307  1.00 86.96           O  
ATOM   2851  CG  ASN B 171      15.987  13.082  12.985  1.00 86.96           C  
ATOM   2852  ND2 ASN B 171      16.651  14.157  12.580  1.00 86.96           N  
ATOM   2853  OD1 ASN B 171      16.160  12.573  14.096  1.00 86.96           O  
ATOM   2854  N   ARG B 172      13.802   9.364  10.683  1.00 91.57           N  
ATOM   2855  CA  ARG B 172      12.747   8.789   9.855  1.00 91.57           C  
ATOM   2856  C   ARG B 172      12.209   7.502  10.470  1.00 91.57           C  
ATOM   2857  CB  ARG B 172      13.260   8.519   8.439  1.00 91.57           C  
ATOM   2858  O   ARG B 172      12.965   6.723  11.055  1.00 91.57           O  
ATOM   2859  CG  ARG B 172      13.629   9.776   7.668  1.00 91.57           C  
ATOM   2860  CD  ARG B 172      13.878   9.481   6.195  1.00 91.57           C  
ATOM   2861  NE  ARG B 172      15.037   8.612   6.009  1.00 91.57           N  
ATOM   2862  NH1 ARG B 172      16.520  10.332   5.588  1.00 91.57           N  
ATOM   2863  NH2 ARG B 172      17.246   8.158   5.575  1.00 91.57           N  
ATOM   2864  CZ  ARG B 172      16.265   9.036   5.724  1.00 91.57           C  
ATOM   2865  N   TRP B 173      10.878   7.362  10.277  1.00 94.81           N  
ATOM   2866  CA  TRP B 173      10.206   6.137  10.697  1.00 94.81           C  
ATOM   2867  C   TRP B 173      10.066   5.166   9.529  1.00 94.81           C  
ATOM   2868  CB  TRP B 173       8.827   6.453  11.283  1.00 94.81           C  
ATOM   2869  O   TRP B 173       9.550   5.530   8.469  1.00 94.81           O  
ATOM   2870  CG  TRP B 173       8.874   7.225  12.567  1.00 94.81           C  
ATOM   2871  CD1 TRP B 173       9.031   8.576  12.711  1.00 94.81           C  
ATOM   2872  CD2 TRP B 173       8.766   6.691  13.890  1.00 94.81           C  
ATOM   2873  CE2 TRP B 173       8.866   7.776  14.788  1.00 94.81           C  
ATOM   2874  CE3 TRP B 173       8.593   5.398  14.403  1.00 94.81           C  
ATOM   2875  NE1 TRP B 173       9.028   8.913  14.044  1.00 94.81           N  
ATOM   2876  CH2 TRP B 173       8.630   6.332  16.649  1.00 94.81           C  
ATOM   2877  CZ2 TRP B 173       8.799   7.607  16.173  1.00 94.81           C  
ATOM   2878  CZ3 TRP B 173       8.526   5.232  15.781  1.00 94.81           C  
ATOM   2879  N   TYR B 174      10.512   3.892   9.801  1.00 96.87           N  
ATOM   2880  CA  TYR B 174      10.546   2.903   8.729  1.00 96.87           C  
ATOM   2881  C   TYR B 174       9.544   1.784   8.987  1.00 96.87           C  
ATOM   2882  CB  TYR B 174      11.954   2.318   8.582  1.00 96.87           C  
ATOM   2883  O   TYR B 174       9.262   1.448  10.140  1.00 96.87           O  
ATOM   2884  CG  TYR B 174      12.963   3.296   8.029  1.00 96.87           C  
ATOM   2885  CD1 TYR B 174      13.274   3.312   6.671  1.00 96.87           C  
ATOM   2886  CD2 TYR B 174      13.607   4.204   8.862  1.00 96.87           C  
ATOM   2887  CE1 TYR B 174      14.204   4.210   6.157  1.00 96.87           C  
ATOM   2888  CE2 TYR B 174      14.538   5.106   8.360  1.00 96.87           C  
ATOM   2889  OH  TYR B 174      15.751   5.992   6.505  1.00 96.87           O  
ATOM   2890  CZ  TYR B 174      14.830   5.102   7.008  1.00 96.87           C  
ATOM   2891  N   ALA B 175       9.046   1.305   7.873  1.00 97.28           N  
ATOM   2892  CA  ALA B 175       8.233   0.093   7.931  1.00 97.28           C  
ATOM   2893  C   ALA B 175       9.099  -1.155   7.786  1.00 97.28           C  
ATOM   2894  CB  ALA B 175       7.159   0.120   6.847  1.00 97.28           C  
ATOM   2895  O   ALA B 175      10.044  -1.174   6.995  1.00 97.28           O  
ATOM   2896  N   LYS B 176       8.809  -2.118   8.621  1.00 95.23           N  
ATOM   2897  CA  LYS B 176       9.476  -3.413   8.521  1.00 95.23           C  
ATOM   2898  C   LYS B 176       8.806  -4.297   7.474  1.00 95.23           C  
ATOM   2899  CB  LYS B 176       9.483  -4.120   9.877  1.00 95.23           C  
ATOM   2900  O   LYS B 176       9.484  -4.988   6.710  1.00 95.23           O  
ATOM   2901  CG  LYS B 176      10.160  -5.483   9.861  1.00 95.23           C  
ATOM   2902  CD  LYS B 176      10.140  -6.133  11.239  1.00 95.23           C  
ATOM   2903  CE  LYS B 176      10.785  -7.512  11.216  1.00 95.23           C  
ATOM   2904  NZ  LYS B 176      10.783  -8.146  12.568  1.00 95.23           N  
ATOM   2905  N   ASP B 177       7.474  -4.279   7.479  1.00 94.88           N  
ATOM   2906  CA  ASP B 177       6.662  -5.117   6.602  1.00 94.88           C  
ATOM   2907  C   ASP B 177       5.312  -4.464   6.313  1.00 94.88           C  
ATOM   2908  CB  ASP B 177       6.456  -6.501   7.221  1.00 94.88           C  
ATOM   2909  O   ASP B 177       4.867  -3.590   7.061  1.00 94.88           O  
ATOM   2910  CG  ASP B 177       6.069  -7.556   6.199  1.00 94.88           C  
ATOM   2911  OD1 ASP B 177       6.128  -7.277   4.982  1.00 94.88           O  
ATOM   2912  OD2 ASP B 177       5.699  -8.675   6.615  1.00 94.88           O  
ATOM   2913  N   PHE B 178       4.778  -4.916   5.173  1.00 96.88           N  
ATOM   2914  CA  PHE B 178       3.445  -4.471   4.784  1.00 96.88           C  
ATOM   2915  C   PHE B 178       2.836  -5.418   3.757  1.00 96.88           C  
ATOM   2916  CB  PHE B 178       3.495  -3.047   4.221  1.00 96.88           C  
ATOM   2917  O   PHE B 178       3.558  -6.141   3.068  1.00 96.88           O  
ATOM   2918  CG  PHE B 178       4.252  -2.933   2.926  1.00 96.88           C  
ATOM   2919  CD1 PHE B 178       5.630  -2.753   2.924  1.00 96.88           C  
ATOM   2920  CD2 PHE B 178       3.586  -3.004   1.710  1.00 96.88           C  
ATOM   2921  CE1 PHE B 178       6.334  -2.647   1.726  1.00 96.88           C  
ATOM   2922  CE2 PHE B 178       4.282  -2.899   0.509  1.00 96.88           C  
ATOM   2923  CZ  PHE B 178       5.656  -2.720   0.520  1.00 96.88           C  
ATOM   2924  N   ASN B 179       1.575  -5.491   3.745  1.00 96.29           N  
ATOM   2925  CA  ASN B 179       0.862  -6.328   2.787  1.00 96.29           C  
ATOM   2926  C   ASN B 179      -0.649  -6.154   2.905  1.00 96.29           C  
ATOM   2927  CB  ASN B 179       1.243  -7.799   2.971  1.00 96.29           C  
ATOM   2928  O   ASN B 179      -1.128  -5.424   3.775  1.00 96.29           O  
ATOM   2929  CG  ASN B 179       1.214  -8.577   1.670  1.00 96.29           C  
ATOM   2930  ND2 ASN B 179       1.935  -9.691   1.629  1.00 96.29           N  
ATOM   2931  OD1 ASN B 179       0.549  -8.179   0.709  1.00 96.29           O  
ATOM   2932  N   TYR B 180      -1.340  -6.801   1.915  1.00 96.11           N  
ATOM   2933  CA  TYR B 180      -2.791  -6.884   2.041  1.00 96.11           C  
ATOM   2934  C   TYR B 180      -3.187  -7.825   3.173  1.00 96.11           C  
ATOM   2935  CB  TYR B 180      -3.418  -7.357   0.726  1.00 96.11           C  
ATOM   2936  O   TYR B 180      -2.567  -8.874   3.362  1.00 96.11           O  
ATOM   2937  CG  TYR B 180      -3.254  -6.379  -0.412  1.00 96.11           C  
ATOM   2938  CD1 TYR B 180      -4.073  -5.256  -0.513  1.00 96.11           C  
ATOM   2939  CD2 TYR B 180      -2.283  -6.574  -1.387  1.00 96.11           C  
ATOM   2940  CE1 TYR B 180      -3.927  -4.352  -1.560  1.00 96.11           C  
ATOM   2941  CE2 TYR B 180      -2.128  -5.677  -2.439  1.00 96.11           C  
ATOM   2942  OH  TYR B 180      -2.805  -3.679  -3.555  1.00 96.11           O  
ATOM   2943  CZ  TYR B 180      -2.953  -4.571  -2.516  1.00 96.11           C  
ATOM   2944  N   VAL B 181      -4.206  -7.319   3.912  1.00 95.73           N  
ATOM   2945  CA  VAL B 181      -4.745  -8.233   4.914  1.00 95.73           C  
ATOM   2946  C   VAL B 181      -5.345  -9.458   4.227  1.00 95.73           C  
ATOM   2947  CB  VAL B 181      -5.809  -7.543   5.797  1.00 95.73           C  
ATOM   2948  O   VAL B 181      -6.195  -9.328   3.343  1.00 95.73           O  
ATOM   2949  CG1 VAL B 181      -6.452  -8.548   6.752  1.00 95.73           C  
ATOM   2950  CG2 VAL B 181      -5.187  -6.385   6.575  1.00 95.73           C  
ATOM   2951  N   GLY B 182      -4.778 -10.635   4.488  1.00 92.06           N  
ATOM   2952  CA  GLY B 182      -5.195 -11.868   3.841  1.00 92.06           C  
ATOM   2953  C   GLY B 182      -4.140 -12.443   2.915  1.00 92.06           C  
ATOM   2954  O   GLY B 182      -4.290 -13.557   2.409  1.00 92.06           O  
ATOM   2955  N   GLY B 183      -3.006 -11.659   2.709  1.00 92.96           N  
ATOM   2956  CA  GLY B 183      -1.831 -12.180   2.029  1.00 92.96           C  
ATOM   2957  C   GLY B 183      -1.635 -11.595   0.644  1.00 92.96           C  
ATOM   2958  O   GLY B 183      -0.503 -11.472   0.171  1.00 92.96           O  
ATOM   2959  N   CYS B 184      -2.626 -11.254  -0.087  1.00 93.06           N  
ATOM   2960  CA  CYS B 184      -2.573 -10.682  -1.428  1.00 93.06           C  
ATOM   2961  C   CYS B 184      -3.817  -9.850  -1.716  1.00 93.06           C  
ATOM   2962  CB  CYS B 184      -2.433 -11.786  -2.476  1.00 93.06           C  
ATOM   2963  O   CYS B 184      -4.769  -9.857  -0.934  1.00 93.06           O  
ATOM   2964  SG  CYS B 184      -3.863 -12.885  -2.571  1.00 93.06           S  
ATOM   2965  N   TYR B 185      -3.756  -9.007  -2.714  1.00 92.44           N  
ATOM   2966  CA  TYR B 185      -4.934  -8.248  -3.120  1.00 92.44           C  
ATOM   2967  C   TYR B 185      -6.103  -9.177  -3.423  1.00 92.44           C  
ATOM   2968  CB  TYR B 185      -4.621  -7.384  -4.345  1.00 92.44           C  
ATOM   2969  O   TYR B 185      -5.996 -10.061  -4.277  1.00 92.44           O  
ATOM   2970  CG  TYR B 185      -5.800  -6.580  -4.838  1.00 92.44           C  
ATOM   2971  CD1 TYR B 185      -6.540  -6.998  -5.942  1.00 92.44           C  
ATOM   2972  CD2 TYR B 185      -6.176  -5.402  -4.201  1.00 92.44           C  
ATOM   2973  CE1 TYR B 185      -7.626  -6.259  -6.400  1.00 92.44           C  
ATOM   2974  CE2 TYR B 185      -7.260  -4.656  -4.651  1.00 92.44           C  
ATOM   2975  OH  TYR B 185      -9.052  -4.357  -6.199  1.00 92.44           O  
ATOM   2976  CZ  TYR B 185      -7.978  -5.092  -5.749  1.00 92.44           C  
ATOM   2977  N   GLY B 186      -7.191  -8.950  -2.633  1.00 86.75           N  
ATOM   2978  CA  GLY B 186      -8.415  -9.691  -2.891  1.00 86.75           C  
ATOM   2979  C   GLY B 186      -8.478 -11.015  -2.155  1.00 86.75           C  
ATOM   2980  O   GLY B 186      -9.481 -11.728  -2.233  1.00 86.75           O  
ATOM   2981  N   CYS B 187      -7.470 -11.373  -1.478  1.00 86.91           N  
ATOM   2982  CA  CYS B 187      -7.413 -12.670  -0.814  1.00 86.91           C  
ATOM   2983  C   CYS B 187      -8.265 -12.673   0.450  1.00 86.91           C  
ATOM   2984  CB  CYS B 187      -5.970 -13.033  -0.468  1.00 86.91           C  
ATOM   2985  O   CYS B 187      -8.585 -13.735   0.986  1.00 86.91           O  
ATOM   2986  SG  CYS B 187      -4.980 -13.524  -1.897  1.00 86.91           S  
ATOM   2987  N   ASN B 188      -8.690 -11.545   0.863  1.00 85.03           N  
ATOM   2988  CA  ASN B 188      -9.553 -11.500   2.039  1.00 85.03           C  
ATOM   2989  C   ASN B 188     -11.007 -11.235   1.658  1.00 85.03           C  
ATOM   2990  CB  ASN B 188      -9.061 -10.439   3.025  1.00 85.03           C  
ATOM   2991  O   ASN B 188     -11.835 -10.940   2.521  1.00 85.03           O  
ATOM   2992  CG  ASN B 188      -9.143  -9.034   2.461  1.00 85.03           C  
ATOM   2993  ND2 ASN B 188      -9.185  -8.042   3.343  1.00 85.03           N  
ATOM   2994  OD1 ASN B 188      -9.170  -8.841   1.243  1.00 85.03           O  
ATOM   2995  N   GLN B 189     -11.360 -11.308   0.385  1.00 77.90           N  
ATOM   2996  CA  GLN B 189     -12.683 -10.949  -0.114  1.00 77.90           C  
ATOM   2997  C   GLN B 189     -13.749 -11.904   0.414  1.00 77.90           C  
ATOM   2998  CB  GLN B 189     -12.696 -10.941  -1.643  1.00 77.90           C  
ATOM   2999  O   GLN B 189     -14.859 -11.483   0.746  1.00 77.90           O  
ATOM   3000  CG  GLN B 189     -12.058  -9.703  -2.258  1.00 77.90           C  
ATOM   3001  CD  GLN B 189     -12.102  -9.711  -3.774  1.00 77.90           C  
ATOM   3002  NE2 GLN B 189     -11.877  -8.550  -4.380  1.00 77.90           N  
ATOM   3003  OE1 GLN B 189     -12.336 -10.752  -4.396  1.00 77.90           O  
ATOM   3004  N   CYS B 190     -13.353 -13.166   0.645  1.00 77.47           N  
ATOM   3005  CA  CYS B 190     -14.358 -14.163   0.997  1.00 77.47           C  
ATOM   3006  C   CYS B 190     -14.518 -14.267   2.509  1.00 77.47           C  
ATOM   3007  CB  CYS B 190     -13.982 -15.528   0.420  1.00 77.47           C  
ATOM   3008  O   CYS B 190     -15.577 -14.661   2.999  1.00 77.47           O  
ATOM   3009  SG  CYS B 190     -13.995 -15.585  -1.385  1.00 77.47           S  
ATOM   3010  N   ASN B 191     -13.560 -13.943   3.235  1.00 80.96           N  
ATOM   3011  CA  ASN B 191     -13.578 -14.027   4.691  1.00 80.96           C  
ATOM   3012  C   ASN B 191     -13.037 -12.753   5.333  1.00 80.96           C  
ATOM   3013  CB  ASN B 191     -12.782 -15.243   5.169  1.00 80.96           C  
ATOM   3014  O   ASN B 191     -12.355 -12.811   6.358  1.00 80.96           O  
ATOM   3015  CG  ASN B 191     -13.141 -15.658   6.582  1.00 80.96           C  
ATOM   3016  ND2 ASN B 191     -12.245 -16.392   7.231  1.00 80.96           N  
ATOM   3017  OD1 ASN B 191     -14.217 -15.324   7.086  1.00 80.96           O  
ATOM   3018  N   GLY B 192     -13.277 -11.611   4.610  1.00 82.95           N  
ATOM   3019  CA  GLY B 192     -12.670 -10.340   4.972  1.00 82.95           C  
ATOM   3020  C   GLY B 192     -13.036  -9.881   6.371  1.00 82.95           C  
ATOM   3021  O   GLY B 192     -12.205  -9.311   7.080  1.00 82.95           O  
ATOM   3022  N   GLU B 193     -14.235 -10.200   6.767  1.00 91.37           N  
ATOM   3023  CA  GLU B 193     -14.691  -9.703   8.061  1.00 91.37           C  
ATOM   3024  C   GLU B 193     -13.830 -10.248   9.197  1.00 91.37           C  
ATOM   3025  CB  GLU B 193     -16.159 -10.072   8.292  1.00 91.37           C  
ATOM   3026  O   GLU B 193     -13.271  -9.480   9.983  1.00 91.37           O  
ATOM   3027  CG  GLU B 193     -16.718  -9.574   9.617  1.00 91.37           C  
ATOM   3028  CD  GLU B 193     -18.154 -10.007   9.864  1.00 91.37           C  
ATOM   3029  OE1 GLU B 193     -18.826  -9.412  10.737  1.00 91.37           O  
ATOM   3030  OE2 GLU B 193     -18.611 -10.949   9.178  1.00 91.37           O  
ATOM   3031  N   LYS B 194     -13.738 -11.552   9.291  1.00 91.74           N  
ATOM   3032  CA  LYS B 194     -13.030 -12.193  10.396  1.00 91.74           C  
ATOM   3033  C   LYS B 194     -11.533 -11.905  10.330  1.00 91.74           C  
ATOM   3034  CB  LYS B 194     -13.275 -13.703  10.387  1.00 91.74           C  
ATOM   3035  O   LYS B 194     -10.912 -11.582  11.345  1.00 91.74           O  
ATOM   3036  CG  LYS B 194     -12.736 -14.425  11.613  1.00 91.74           C  
ATOM   3037  CD  LYS B 194     -13.103 -15.903  11.598  1.00 91.74           C  
ATOM   3038  CE  LYS B 194     -12.523 -16.636  12.800  1.00 91.74           C  
ATOM   3039  NZ  LYS B 194     -12.887 -18.085  12.793  1.00 91.74           N  
ATOM   3040  N   ILE B 195     -10.900 -11.971   9.171  1.00 93.32           N  
ATOM   3041  CA  ILE B 195      -9.466 -11.768   8.992  1.00 93.32           C  
ATOM   3042  C   ILE B 195      -9.100 -10.328   9.342  1.00 93.32           C  
ATOM   3043  CB  ILE B 195      -9.026 -12.097   7.547  1.00 93.32           C  
ATOM   3044  O   ILE B 195      -8.101 -10.083  10.022  1.00 93.32           O  
ATOM   3045  CG1 ILE B 195      -9.120 -13.606   7.291  1.00 93.32           C  
ATOM   3046  CG2 ILE B 195      -7.607 -11.584   7.285  1.00 93.32           C  
ATOM   3047  CD1 ILE B 195      -8.850 -14.006   5.847  1.00 93.32           C  
ATOM   3048  N   MET B 196      -9.900  -9.426   8.908  1.00 96.82           N  
ATOM   3049  CA  MET B 196      -9.650  -8.018   9.200  1.00 96.82           C  
ATOM   3050  C   MET B 196      -9.818  -7.733  10.689  1.00 96.82           C  
ATOM   3051  CB  MET B 196     -10.589  -7.124   8.388  1.00 96.82           C  
ATOM   3052  O   MET B 196      -9.015  -7.008  11.281  1.00 96.82           O  
ATOM   3053  CG  MET B 196     -10.306  -7.135   6.895  1.00 96.82           C  
ATOM   3054  SD  MET B 196     -11.613  -6.287   5.926  1.00 96.82           S  
ATOM   3055  CE  MET B 196     -11.394  -4.584   6.513  1.00 96.82           C  
ATOM   3056  N   MET B 197     -10.909  -8.279  11.318  1.00 97.65           N  
ATOM   3057  CA  MET B 197     -11.130  -8.105  12.750  1.00 97.65           C  
ATOM   3058  C   MET B 197      -9.931  -8.602  13.551  1.00 97.65           C  
ATOM   3059  CB  MET B 197     -12.395  -8.842  13.193  1.00 97.65           C  
ATOM   3060  O   MET B 197      -9.477  -7.930  14.478  1.00 97.65           O  
ATOM   3061  CG  MET B 197     -13.683  -8.184  12.725  1.00 97.65           C  
ATOM   3062  SD  MET B 197     -15.171  -9.174  13.142  1.00 97.65           S  
ATOM   3063  CE  MET B 197     -15.174  -9.003  14.948  1.00 97.65           C  
ATOM   3064  N   ASN B 198      -9.460  -9.803  13.166  1.00 96.67           N  
ATOM   3065  CA  ASN B 198      -8.321 -10.391  13.862  1.00 96.67           C  
ATOM   3066  C   ASN B 198      -7.082  -9.506  13.759  1.00 96.67           C  
ATOM   3067  CB  ASN B 198      -8.021 -11.789  13.316  1.00 96.67           C  
ATOM   3068  O   ASN B 198      -6.381  -9.293  14.750  1.00 96.67           O  
ATOM   3069  CG  ASN B 198      -7.256 -12.649  14.302  1.00 96.67           C  
ATOM   3070  ND2 ASN B 198      -6.816 -13.819  13.853  1.00 96.67           N  
ATOM   3071  OD1 ASN B 198      -7.063 -12.267  15.459  1.00 96.67           O  
ATOM   3072  N   GLU B 199      -6.876  -8.962  12.541  1.00 97.64           N  
ATOM   3073  CA  GLU B 199      -5.718  -8.100  12.326  1.00 97.64           C  
ATOM   3074  C   GLU B 199      -5.833  -6.810  13.133  1.00 97.64           C  
ATOM   3075  CB  GLU B 199      -5.556  -7.777  10.838  1.00 97.64           C  
ATOM   3076  O   GLU B 199      -4.870  -6.385  13.775  1.00 97.64           O  
ATOM   3077  CG  GLU B 199      -4.371  -6.873  10.530  1.00 97.64           C  
ATOM   3078  CD  GLU B 199      -3.033  -7.490  10.904  1.00 97.64           C  
ATOM   3079  OE1 GLU B 199      -2.030  -6.747  11.009  1.00 97.64           O  
ATOM   3080  OE2 GLU B 199      -2.986  -8.726  11.094  1.00 97.64           O  
ATOM   3081  N   ILE B 200      -6.952  -6.204  13.166  1.00 98.22           N  
ATOM   3082  CA  ILE B 200      -7.185  -4.964  13.898  1.00 98.22           C  
ATOM   3083  C   ILE B 200      -7.018  -5.210  15.396  1.00 98.22           C  
ATOM   3084  CB  ILE B 200      -8.588  -4.388  13.603  1.00 98.22           C  
ATOM   3085  O   ILE B 200      -6.336  -4.447  16.085  1.00 98.22           O  
ATOM   3086  CG1 ILE B 200      -8.662  -3.878  12.159  1.00 98.22           C  
ATOM   3087  CG2 ILE B 200      -8.935  -3.275  14.596  1.00 98.22           C  
ATOM   3088  CD1 ILE B 200     -10.076  -3.575  11.682  1.00 98.22           C  
ATOM   3089  N   TYR B 201      -7.578  -6.272  15.884  1.00 97.49           N  
ATOM   3090  CA  TYR B 201      -7.576  -6.576  17.311  1.00 97.49           C  
ATOM   3091  C   TYR B 201      -6.157  -6.795  17.819  1.00 97.49           C  
ATOM   3092  CB  TYR B 201      -8.431  -7.814  17.598  1.00 97.49           C  
ATOM   3093  O   TYR B 201      -5.783  -6.280  18.876  1.00 97.49           O  
ATOM   3094  CG  TYR B 201      -8.557  -8.138  19.066  1.00 97.49           C  
ATOM   3095  CD1 TYR B 201      -7.881  -9.222  19.621  1.00 97.49           C  
ATOM   3096  CD2 TYR B 201      -9.352  -7.361  19.902  1.00 97.49           C  
ATOM   3097  CE1 TYR B 201      -7.996  -9.525  20.974  1.00 97.49           C  
ATOM   3098  CE2 TYR B 201      -9.475  -7.654  21.256  1.00 97.49           C  
ATOM   3099  OH  TYR B 201      -8.910  -9.032  23.122  1.00 97.49           O  
ATOM   3100  CZ  TYR B 201      -8.793  -8.737  21.782  1.00 97.49           C  
ATOM   3101  N   ARG B 202      -5.339  -7.409  17.056  1.00 95.58           N  
ATOM   3102  CA  ARG B 202      -4.034  -7.855  17.534  1.00 95.58           C  
ATOM   3103  C   ARG B 202      -2.963  -6.804  17.262  1.00 95.58           C  
ATOM   3104  CB  ARG B 202      -3.645  -9.181  16.878  1.00 95.58           C  
ATOM   3105  O   ARG B 202      -2.023  -6.651  18.044  1.00 95.58           O  
ATOM   3106  CG  ARG B 202      -4.498 -10.360  17.319  1.00 95.58           C  
ATOM   3107  CD  ARG B 202      -4.055 -11.657  16.656  1.00 95.58           C  
ATOM   3108  NE  ARG B 202      -4.818 -12.801  17.145  1.00 95.58           N  
ATOM   3109  NH1 ARG B 202      -3.338 -13.326  18.840  1.00 95.58           N  
ATOM   3110  NH2 ARG B 202      -5.230 -14.584  18.533  1.00 95.58           N  
ATOM   3111  CZ  ARG B 202      -4.460 -13.568  18.171  1.00 95.58           C  
ATOM   3112  N   ASN B 203      -3.227  -6.095  16.140  1.00 96.28           N  
ATOM   3113  CA  ASN B 203      -2.056  -5.342  15.701  1.00 96.28           C  
ATOM   3114  C   ASN B 203      -2.386  -3.867  15.487  1.00 96.28           C  
ATOM   3115  CB  ASN B 203      -1.478  -5.948  14.420  1.00 96.28           C  
ATOM   3116  O   ASN B 203      -1.502  -3.069  15.170  1.00 96.28           O  
ATOM   3117  CG  ASN B 203      -0.900  -7.332  14.639  1.00 96.28           C  
ATOM   3118  ND2 ASN B 203      -1.171  -8.241  13.709  1.00 96.28           N  
ATOM   3119  OD1 ASN B 203      -0.217  -7.584  15.635  1.00 96.28           O  
ATOM   3120  N   GLY B 204      -3.629  -3.457  15.700  1.00 96.10           N  
ATOM   3121  CA  GLY B 204      -3.997  -2.058  15.549  1.00 96.10           C  
ATOM   3122  C   GLY B 204      -4.773  -1.779  14.276  1.00 96.10           C  
ATOM   3123  O   GLY B 204      -5.133  -2.706  13.547  1.00 96.10           O  
ATOM   3124  N   PRO B 205      -5.052  -0.490  14.048  1.00 97.16           N  
ATOM   3125  CA  PRO B 205      -5.861  -0.059  12.906  1.00 97.16           C  
ATOM   3126  C   PRO B 205      -5.253  -0.465  11.565  1.00 97.16           C  
ATOM   3127  CB  PRO B 205      -5.892   1.465  13.051  1.00 97.16           C  
ATOM   3128  O   PRO B 205      -4.029  -0.558  11.441  1.00 97.16           O  
ATOM   3129  CG  PRO B 205      -5.677   1.714  14.509  1.00 97.16           C  
ATOM   3130  CD  PRO B 205      -4.735   0.671  15.037  1.00 97.16           C  
ATOM   3131  N   ILE B 206      -6.144  -0.671  10.505  1.00 98.28           N  
ATOM   3132  CA  ILE B 206      -5.756  -0.987   9.135  1.00 98.28           C  
ATOM   3133  C   ILE B 206      -6.366   0.034   8.178  1.00 98.28           C  
ATOM   3134  CB  ILE B 206      -6.190  -2.417   8.741  1.00 98.28           C  
ATOM   3135  O   ILE B 206      -7.298   0.756   8.541  1.00 98.28           O  
ATOM   3136  CG1 ILE B 206      -7.715  -2.553   8.820  1.00 98.28           C  
ATOM   3137  CG2 ILE B 206      -5.501  -3.455   9.631  1.00 98.28           C  
ATOM   3138  CD1 ILE B 206      -8.249  -3.864   8.258  1.00 98.28           C  
ATOM   3139  N   VAL B 207      -5.792   0.115   7.059  1.00 97.91           N  
ATOM   3140  CA  VAL B 207      -6.337   0.956   5.998  1.00 97.91           C  
ATOM   3141  C   VAL B 207      -7.272   0.133   5.115  1.00 97.91           C  
ATOM   3142  CB  VAL B 207      -5.216   1.589   5.144  1.00 97.91           C  
ATOM   3143  O   VAL B 207      -7.012  -1.043   4.851  1.00 97.91           O  
ATOM   3144  CG1 VAL B 207      -5.808   2.400   3.992  1.00 97.91           C  
ATOM   3145  CG2 VAL B 207      -4.316   2.466   6.011  1.00 97.91           C  
ATOM   3146  N   SER B 208      -8.401   0.742   4.742  1.00 96.18           N  
ATOM   3147  CA  SER B 208      -9.322   0.145   3.780  1.00 96.18           C  
ATOM   3148  C   SER B 208      -9.796   1.173   2.757  1.00 96.18           C  
ATOM   3149  CB  SER B 208     -10.527  -0.464   4.499  1.00 96.18           C  
ATOM   3150  O   SER B 208      -9.651   2.378   2.968  1.00 96.18           O  
ATOM   3151  OG  SER B 208     -11.265  -1.300   3.624  1.00 96.18           O  
ATOM   3152  N   SER B 209     -10.188   0.658   1.645  1.00 94.66           N  
ATOM   3153  CA  SER B 209     -10.767   1.496   0.600  1.00 94.66           C  
ATOM   3154  C   SER B 209     -12.192   1.063   0.270  1.00 94.66           C  
ATOM   3155  CB  SER B 209      -9.906   1.451  -0.663  1.00 94.66           C  
ATOM   3156  O   SER B 209     -12.539  -0.111   0.419  1.00 94.66           O  
ATOM   3157  OG  SER B 209      -8.595   1.917  -0.394  1.00 94.66           O  
ATOM   3158  N   PHE B 210     -12.968   2.076  -0.072  1.00 94.22           N  
ATOM   3159  CA  PHE B 210     -14.322   1.764  -0.515  1.00 94.22           C  
ATOM   3160  C   PHE B 210     -14.810   2.791  -1.530  1.00 94.22           C  
ATOM   3161  CB  PHE B 210     -15.280   1.709   0.679  1.00 94.22           C  
ATOM   3162  O   PHE B 210     -14.157   3.813  -1.749  1.00 94.22           O  
ATOM   3163  CG  PHE B 210     -15.645   3.063   1.227  1.00 94.22           C  
ATOM   3164  CD1 PHE B 210     -14.712   3.818   1.928  1.00 94.22           C  
ATOM   3165  CD2 PHE B 210     -16.920   3.580   1.042  1.00 94.22           C  
ATOM   3166  CE1 PHE B 210     -15.046   5.071   2.437  1.00 94.22           C  
ATOM   3167  CE2 PHE B 210     -17.262   4.831   1.548  1.00 94.22           C  
ATOM   3168  CZ  PHE B 210     -16.324   5.575   2.245  1.00 94.22           C  
ATOM   3169  N   GLU B 211     -15.897   2.417  -2.210  1.00 93.28           N  
ATOM   3170  CA  GLU B 211     -16.531   3.340  -3.147  1.00 93.28           C  
ATOM   3171  C   GLU B 211     -17.473   4.300  -2.425  1.00 93.28           C  
ATOM   3172  CB  GLU B 211     -17.294   2.570  -4.228  1.00 93.28           C  
ATOM   3173  O   GLU B 211     -18.596   3.931  -2.076  1.00 93.28           O  
ATOM   3174  CG  GLU B 211     -17.879   3.456  -5.318  1.00 93.28           C  
ATOM   3175  CD  GLU B 211     -18.556   2.671  -6.430  1.00 93.28           C  
ATOM   3176  OE1 GLU B 211     -19.058   3.294  -7.394  1.00 93.28           O  
ATOM   3177  OE2 GLU B 211     -18.587   1.424  -6.337  1.00 93.28           O  
ATOM   3178  N   ALA B 212     -16.905   5.493  -2.198  1.00 92.89           N  
ATOM   3179  CA  ALA B 212     -17.712   6.492  -1.504  1.00 92.89           C  
ATOM   3180  C   ALA B 212     -18.795   7.055  -2.420  1.00 92.89           C  
ATOM   3181  CB  ALA B 212     -16.827   7.619  -0.977  1.00 92.89           C  
ATOM   3182  O   ALA B 212     -18.492   7.648  -3.459  1.00 92.89           O  
ATOM   3183  N   SER B 213     -20.053   6.810  -2.042  1.00 91.25           N  
ATOM   3184  CA  SER B 213     -21.173   7.372  -2.789  1.00 91.25           C  
ATOM   3185  C   SER B 213     -21.410   8.832  -2.414  1.00 91.25           C  
ATOM   3186  CB  SER B 213     -22.445   6.561  -2.540  1.00 91.25           C  
ATOM   3187  O   SER B 213     -20.970   9.286  -1.356  1.00 91.25           O  
ATOM   3188  OG  SER B 213     -22.834   6.640  -1.179  1.00 91.25           O  
ATOM   3189  N   PRO B 214     -21.996   9.620  -3.316  1.00 92.15           N  
ATOM   3190  CA  PRO B 214     -22.256  11.029  -3.011  1.00 92.15           C  
ATOM   3191  C   PRO B 214     -22.918  11.226  -1.649  1.00 92.15           C  
ATOM   3192  CB  PRO B 214     -23.190  11.467  -4.141  1.00 92.15           C  
ATOM   3193  O   PRO B 214     -22.627  12.202  -0.953  1.00 92.15           O  
ATOM   3194  CG  PRO B 214     -22.797  10.624  -5.311  1.00 92.15           C  
ATOM   3195  CD  PRO B 214     -22.469   9.245  -4.816  1.00 92.15           C  
ATOM   3196  N   ASP B 215     -23.717  10.325  -1.151  1.00 92.66           N  
ATOM   3197  CA  ASP B 215     -24.434  10.450   0.115  1.00 92.66           C  
ATOM   3198  C   ASP B 215     -23.476  10.356   1.300  1.00 92.66           C  
ATOM   3199  CB  ASP B 215     -25.516   9.374   0.226  1.00 92.66           C  
ATOM   3200  O   ASP B 215     -23.788  10.829   2.395  1.00 92.66           O  
ATOM   3201  CG  ASP B 215     -24.983   7.970  -0.005  1.00 92.66           C  
ATOM   3202  OD1 ASP B 215     -24.581   7.651  -1.145  1.00 92.66           O  
ATOM   3203  OD2 ASP B 215     -24.968   7.176   0.960  1.00 92.66           O  
ATOM   3204  N   PHE B 216     -22.386   9.727   1.028  1.00 95.21           N  
ATOM   3205  CA  PHE B 216     -21.404   9.586   2.097  1.00 95.21           C  
ATOM   3206  C   PHE B 216     -20.900  10.950   2.552  1.00 95.21           C  
ATOM   3207  CB  PHE B 216     -20.228   8.718   1.637  1.00 95.21           C  
ATOM   3208  O   PHE B 216     -20.618  11.151   3.735  1.00 95.21           O  
ATOM   3209  CG  PHE B 216     -19.241   8.407   2.729  1.00 95.21           C  
ATOM   3210  CD1 PHE B 216     -17.930   8.863   2.652  1.00 95.21           C  
ATOM   3211  CD2 PHE B 216     -19.623   7.657   3.834  1.00 95.21           C  
ATOM   3212  CE1 PHE B 216     -17.014   8.576   3.661  1.00 95.21           C  
ATOM   3213  CE2 PHE B 216     -18.713   7.366   4.847  1.00 95.21           C  
ATOM   3214  CZ  PHE B 216     -17.409   7.826   4.758  1.00 95.21           C  
ATOM   3215  N   TYR B 217     -20.927  11.918   1.669  1.00 93.35           N  
ATOM   3216  CA  TYR B 217     -20.439  13.259   1.974  1.00 93.35           C  
ATOM   3217  C   TYR B 217     -21.320  13.935   3.018  1.00 93.35           C  
ATOM   3218  CB  TYR B 217     -20.385  14.113   0.704  1.00 93.35           C  
ATOM   3219  O   TYR B 217     -20.865  14.826   3.739  1.00 93.35           O  
ATOM   3220  CG  TYR B 217     -19.313  13.687  -0.270  1.00 93.35           C  
ATOM   3221  CD1 TYR B 217     -17.987  14.072  -0.089  1.00 93.35           C  
ATOM   3222  CD2 TYR B 217     -19.624  12.899  -1.373  1.00 93.35           C  
ATOM   3223  CE1 TYR B 217     -16.996  13.684  -0.984  1.00 93.35           C  
ATOM   3224  CE2 TYR B 217     -18.641  12.504  -2.274  1.00 93.35           C  
ATOM   3225  OH  TYR B 217     -16.356  12.512  -2.961  1.00 93.35           O  
ATOM   3226  CZ  TYR B 217     -17.332  12.900  -2.072  1.00 93.35           C  
ATOM   3227  N   ASP B 218     -22.500  13.430   3.131  1.00 94.88           N  
ATOM   3228  CA  ASP B 218     -23.465  14.065   4.022  1.00 94.88           C  
ATOM   3229  C   ASP B 218     -23.619  13.274   5.319  1.00 94.88           C  
ATOM   3230  CB  ASP B 218     -24.822  14.208   3.329  1.00 94.88           C  
ATOM   3231  O   ASP B 218     -24.512  13.555   6.122  1.00 94.88           O  
ATOM   3232  CG  ASP B 218     -24.782  15.143   2.133  1.00 94.88           C  
ATOM   3233  OD1 ASP B 218     -24.066  16.167   2.184  1.00 94.88           O  
ATOM   3234  OD2 ASP B 218     -25.473  14.855   1.133  1.00 94.88           O  
ATOM   3235  N   TYR B 219     -22.801  12.205   5.444  1.00 97.05           N  
ATOM   3236  CA  TYR B 219     -22.898  11.390   6.649  1.00 97.05           C  
ATOM   3237  C   TYR B 219     -22.739  12.245   7.900  1.00 97.05           C  
ATOM   3238  CB  TYR B 219     -21.839  10.283   6.637  1.00 97.05           C  
ATOM   3239  O   TYR B 219     -21.843  13.089   7.973  1.00 97.05           O  
ATOM   3240  CG  TYR B 219     -21.794   9.472   7.909  1.00 97.05           C  
ATOM   3241  CD1 TYR B 219     -20.906   9.796   8.933  1.00 97.05           C  
ATOM   3242  CD2 TYR B 219     -22.637   8.381   8.090  1.00 97.05           C  
ATOM   3243  CE1 TYR B 219     -20.859   9.050  10.106  1.00 97.05           C  
ATOM   3244  CE2 TYR B 219     -22.598   7.628   9.259  1.00 97.05           C  
ATOM   3245  OH  TYR B 219     -21.665   7.229  11.420  1.00 97.05           O  
ATOM   3246  CZ  TYR B 219     -21.707   7.971  10.260  1.00 97.05           C  
ATOM   3247  N   ALA B 220     -23.579  12.015   8.869  1.00 95.79           N  
ATOM   3248  CA  ALA B 220     -23.489  12.732  10.138  1.00 95.79           C  
ATOM   3249  C   ALA B 220     -23.308  11.764  11.304  1.00 95.79           C  
ATOM   3250  CB  ALA B 220     -24.732  13.592  10.353  1.00 95.79           C  
ATOM   3251  O   ALA B 220     -22.443  11.967  12.159  1.00 95.79           O  
ATOM   3252  N   ASP B 221     -24.133  10.720  11.321  1.00 95.22           N  
ATOM   3253  CA  ASP B 221     -24.083   9.717  12.380  1.00 95.22           C  
ATOM   3254  C   ASP B 221     -24.892   8.478  12.002  1.00 95.22           C  
ATOM   3255  CB  ASP B 221     -24.598  10.300  13.697  1.00 95.22           C  
ATOM   3256  O   ASP B 221     -25.556   8.457  10.964  1.00 95.22           O  
ATOM   3257  CG  ASP B 221     -24.145   9.510  14.913  1.00 95.22           C  
ATOM   3258  OD1 ASP B 221     -23.343   8.564  14.762  1.00 95.22           O  
ATOM   3259  OD2 ASP B 221     -24.598   9.836  16.032  1.00 95.22           O  
ATOM   3260  N   GLY B 222     -24.785   7.325  12.748  1.00 94.34           N  
ATOM   3261  CA  GLY B 222     -25.440   6.052  12.489  1.00 94.34           C  
ATOM   3262  C   GLY B 222     -24.609   5.118  11.629  1.00 94.34           C  
ATOM   3263  O   GLY B 222     -23.453   5.414  11.320  1.00 94.34           O  
ATOM   3264  N   VAL B 223     -25.276   3.924  11.381  1.00 95.80           N  
ATOM   3265  CA  VAL B 223     -24.604   2.951  10.527  1.00 95.80           C  
ATOM   3266  C   VAL B 223     -24.883   3.271   9.060  1.00 95.80           C  
ATOM   3267  CB  VAL B 223     -25.051   1.507  10.851  1.00 95.80           C  
ATOM   3268  O   VAL B 223     -26.034   3.240   8.619  1.00 95.80           O  
ATOM   3269  CG1 VAL B 223     -24.341   0.505   9.942  1.00 95.80           C  
ATOM   3270  CG2 VAL B 223     -24.783   1.184  12.320  1.00 95.80           C  
ATOM   3271  N   TYR B 224     -23.758   3.632   8.331  1.00 95.50           N  
ATOM   3272  CA  TYR B 224     -23.878   4.054   6.940  1.00 95.50           C  
ATOM   3273  C   TYR B 224     -24.097   2.856   6.024  1.00 95.50           C  
ATOM   3274  CB  TYR B 224     -22.628   4.824   6.502  1.00 95.50           C  
ATOM   3275  O   TYR B 224     -23.365   1.867   6.098  1.00 95.50           O  
ATOM   3276  CG  TYR B 224     -22.623   5.189   5.038  1.00 95.50           C  
ATOM   3277  CD1 TYR B 224     -21.761   4.555   4.145  1.00 95.50           C  
ATOM   3278  CD2 TYR B 224     -23.477   6.168   4.544  1.00 95.50           C  
ATOM   3279  CE1 TYR B 224     -21.751   4.889   2.795  1.00 95.50           C  
ATOM   3280  CE2 TYR B 224     -23.475   6.511   3.195  1.00 95.50           C  
ATOM   3281  OH  TYR B 224     -22.604   6.201   0.995  1.00 95.50           O  
ATOM   3282  CZ  TYR B 224     -22.610   5.866   2.330  1.00 95.50           C  
ATOM   3283  N   PHE B 225     -25.096   2.865   5.182  1.00 91.23           N  
ATOM   3284  CA  PHE B 225     -25.328   1.923   4.093  1.00 91.23           C  
ATOM   3285  C   PHE B 225     -26.308   2.499   3.079  1.00 91.23           C  
ATOM   3286  CB  PHE B 225     -25.856   0.591   4.636  1.00 91.23           C  
ATOM   3287  O   PHE B 225     -27.049   3.435   3.386  1.00 91.23           O  
ATOM   3288  CG  PHE B 225     -27.307   0.630   5.033  1.00 91.23           C  
ATOM   3289  CD1 PHE B 225     -27.692   1.143   6.266  1.00 91.23           C  
ATOM   3290  CD2 PHE B 225     -28.287   0.153   4.172  1.00 91.23           C  
ATOM   3291  CE1 PHE B 225     -29.035   1.180   6.635  1.00 91.23           C  
ATOM   3292  CE2 PHE B 225     -29.631   0.187   4.534  1.00 91.23           C  
ATOM   3293  CZ  PHE B 225     -30.002   0.700   5.766  1.00 91.23           C  
ATOM   3294  N   VAL B 226     -26.160   2.024   1.845  1.00 88.06           N  
ATOM   3295  CA  VAL B 226     -27.088   2.372   0.774  1.00 88.06           C  
ATOM   3296  C   VAL B 226     -27.900   1.142   0.374  1.00 88.06           C  
ATOM   3297  CB  VAL B 226     -26.347   2.944  -0.456  1.00 88.06           C  
ATOM   3298  O   VAL B 226     -27.339   0.135  -0.064  1.00 88.06           O  
ATOM   3299  CG1 VAL B 226     -27.336   3.311  -1.560  1.00 88.06           C  
ATOM   3300  CG2 VAL B 226     -25.511   4.158  -0.057  1.00 88.06           C  
ATOM   3301  N   GLU B 227     -29.258   1.191   0.669  1.00 80.93           N  
ATOM   3302  CA  GLU B 227     -30.148   0.048   0.488  1.00 80.93           C  
ATOM   3303  C   GLU B 227     -30.038  -0.519  -0.925  1.00 80.93           C  
ATOM   3304  CB  GLU B 227     -31.597   0.441   0.786  1.00 80.93           C  
ATOM   3305  O   GLU B 227     -29.957  -1.735  -1.107  1.00 80.93           O  
ATOM   3306  CG  GLU B 227     -32.541  -0.745   0.917  1.00 80.93           C  
ATOM   3307  CD  GLU B 227     -33.928  -0.357   1.404  1.00 80.93           C  
ATOM   3308  OE1 GLU B 227     -34.794  -1.250   1.547  1.00 80.93           O  
ATOM   3309  OE2 GLU B 227     -34.152   0.851   1.643  1.00 80.93           O  
ATOM   3310  N   ASP B 228     -29.830   0.300  -1.886  1.00 80.66           N  
ATOM   3311  CA  ASP B 228     -29.856  -0.188  -3.261  1.00 80.66           C  
ATOM   3312  C   ASP B 228     -28.447  -0.252  -3.847  1.00 80.66           C  
ATOM   3313  CB  ASP B 228     -30.748   0.701  -4.130  1.00 80.66           C  
ATOM   3314  O   ASP B 228     -28.276  -0.229  -5.068  1.00 80.66           O  
ATOM   3315  CG  ASP B 228     -32.206   0.673  -3.707  1.00 80.66           C  
ATOM   3316  OD1 ASP B 228     -32.712  -0.408  -3.335  1.00 80.66           O  
ATOM   3317  OD2 ASP B 228     -32.855   1.740  -3.748  1.00 80.66           O  
ATOM   3318  N   PHE B 229     -27.464  -0.292  -2.929  1.00 74.54           N  
ATOM   3319  CA  PHE B 229     -26.101  -0.438  -3.424  1.00 74.54           C  
ATOM   3320  C   PHE B 229     -25.874  -1.838  -3.982  1.00 74.54           C  
ATOM   3321  CB  PHE B 229     -25.089  -0.147  -2.311  1.00 74.54           C  
ATOM   3322  O   PHE B 229     -26.272  -2.830  -3.367  1.00 74.54           O  
ATOM   3323  CG  PHE B 229     -23.679   0.032  -2.805  1.00 74.54           C  
ATOM   3324  CD1 PHE B 229     -22.785  -1.033  -2.799  1.00 74.54           C  
ATOM   3325  CD2 PHE B 229     -23.246   1.265  -3.274  1.00 74.54           C  
ATOM   3326  CE1 PHE B 229     -21.479  -0.870  -3.256  1.00 74.54           C  
ATOM   3327  CE2 PHE B 229     -21.942   1.435  -3.732  1.00 74.54           C  
ATOM   3328  CZ  PHE B 229     -21.060   0.366  -3.721  1.00 74.54           C  
ATOM   3329  N   PRO B 230     -25.549  -1.881  -5.337  1.00 62.92           N  
ATOM   3330  CA  PRO B 230     -25.388  -3.172  -6.011  1.00 62.92           C  
ATOM   3331  C   PRO B 230     -24.540  -4.156  -5.209  1.00 62.92           C  
ATOM   3332  CB  PRO B 230     -24.696  -2.799  -7.325  1.00 62.92           C  
ATOM   3333  O   PRO B 230     -23.712  -3.741  -4.394  1.00 62.92           O  
ATOM   3334  CG  PRO B 230     -24.315  -1.363  -7.162  1.00 62.92           C  
ATOM   3335  CD  PRO B 230     -24.960  -0.837  -5.911  1.00 62.92           C  
TER
ATOM   3336  N   HIS C   1     -19.412  -6.498  -8.504  1.00 72.35           N  
ATOM   3337  CA  HIS C   1     -18.861  -5.385  -7.739  1.00 72.35           C  
ATOM   3338  C   HIS C   1     -19.347  -5.414  -6.294  1.00 72.35           C  
ATOM   3339  CB  HIS C   1     -19.231  -4.052  -8.391  1.00 72.35           C  
ATOM   3340  O   HIS C   1     -20.544  -5.572  -6.041  1.00 72.35           O  
ATOM   3341  CG  HIS C   1     -18.765  -2.857  -7.621  1.00 72.35           C  
ATOM   3342  CD2 HIS C   1     -19.456  -1.900  -6.959  1.00 72.35           C  
ATOM   3343  ND1 HIS C   1     -17.431  -2.542  -7.474  1.00 72.35           N  
ATOM   3344  CE1 HIS C   1     -17.323  -1.439  -6.751  1.00 72.35           C  
ATOM   3345  NE2 HIS C   1     -18.538  -1.030  -6.426  1.00 72.35           N  
ATOM   3346  N   ALA C   2     -18.507  -5.444  -5.276  1.00 71.14           N  
ATOM   3347  CA  ALA C   2     -18.756  -5.261  -3.848  1.00 71.14           C  
ATOM   3348  C   ALA C   2     -19.626  -6.386  -3.294  1.00 71.14           C  
ATOM   3349  CB  ALA C   2     -19.415  -3.908  -3.592  1.00 71.14           C  
ATOM   3350  O   ALA C   2     -20.452  -6.160  -2.407  1.00 71.14           O  
ATOM   3351  N   ARG C   3     -19.511  -7.616  -3.973  1.00 71.29           N  
ATOM   3352  CA  ARG C   3     -20.181  -8.807  -3.461  1.00 71.29           C  
ATOM   3353  C   ARG C   3     -19.243  -9.628  -2.582  1.00 71.29           C  
ATOM   3354  CB  ARG C   3     -20.706  -9.667  -4.613  1.00 71.29           C  
ATOM   3355  O   ARG C   3     -18.031  -9.648  -2.808  1.00 71.29           O  
ATOM   3356  CG  ARG C   3     -21.822  -9.013  -5.410  1.00 71.29           C  
ATOM   3357  CD  ARG C   3     -22.381  -9.950  -6.472  1.00 71.29           C  
ATOM   3358  NE  ARG C   3     -23.414  -9.301  -7.274  1.00 71.29           N  
ATOM   3359  NH1 ARG C   3     -23.721 -11.091  -8.702  1.00 71.29           N  
ATOM   3360  NH2 ARG C   3     -24.953  -9.177  -8.975  1.00 71.29           N  
ATOM   3361  CZ  ARG C   3     -24.027  -9.857  -8.315  1.00 71.29           C  
ATOM   3362  N   ARG C   4     -19.934  -9.980  -1.489  1.00 70.93           N  
ATOM   3363  CA  ARG C   4     -19.199 -10.968  -0.706  1.00 70.93           C  
ATOM   3364  C   ARG C   4     -18.993 -12.253  -1.501  1.00 70.93           C  
ATOM   3365  CB  ARG C   4     -19.934 -11.274   0.601  1.00 70.93           C  
ATOM   3366  O   ARG C   4     -19.910 -12.726  -2.176  1.00 70.93           O  
ATOM   3367  CG  ARG C   4     -19.135 -12.130   1.571  1.00 70.93           C  
ATOM   3368  CD  ARG C   4     -19.890 -12.361   2.873  1.00 70.93           C  
ATOM   3369  NE  ARG C   4     -19.210 -13.332   3.725  1.00 70.93           N  
ATOM   3370  NH1 ARG C   4     -20.568 -12.981   5.561  1.00 70.93           N  
ATOM   3371  NH2 ARG C   4     -18.860 -14.507   5.667  1.00 70.93           N  
ATOM   3372  CZ  ARG C   4     -19.547 -13.604   4.982  1.00 70.93           C  
ATOM   3373  N   CYS C   5     -17.697 -12.519  -1.618  1.00 69.02           N  
ATOM   3374  CA  CYS C   5     -17.467 -13.783  -2.309  1.00 69.02           C  
ATOM   3375  C   CYS C   5     -18.192 -14.926  -1.610  1.00 69.02           C  
ATOM   3376  CB  CYS C   5     -15.971 -14.087  -2.386  1.00 69.02           C  
ATOM   3377  O   CYS C   5     -18.409 -14.881  -0.397  1.00 69.02           O  
ATOM   3378  SG  CYS C   5     -15.021 -12.843  -3.287  1.00 69.02           S  
ATOM   3379  N   THR C   6     -18.876 -15.863  -2.405  1.00 57.37           N  
ATOM   3380  CA  THR C   6     -19.443 -17.089  -1.854  1.00 57.37           C  
ATOM   3381  C   THR C   6     -18.622 -18.303  -2.279  1.00 57.37           C  
ATOM   3382  CB  THR C   6     -20.906 -17.276  -2.294  1.00 57.37           C  
ATOM   3383  O   THR C   6     -18.160 -18.378  -3.420  1.00 57.37           O  
ATOM   3384  CG2 THR C   6     -21.809 -16.221  -1.663  1.00 57.37           C  
ATOM   3385  OG1 THR C   6     -20.987 -17.167  -3.721  1.00 57.37           O  
ATOM   3386  N   ILE C   7     -17.800 -18.907  -1.273  1.00 54.40           N  
ATOM   3387  CA  ILE C   7     -17.111 -20.155  -1.585  1.00 54.40           C  
ATOM   3388  C   ILE C   7     -18.115 -21.305  -1.614  1.00 54.40           C  
ATOM   3389  CB  ILE C   7     -15.987 -20.450  -0.567  1.00 54.40           C  
ATOM   3390  O   ILE C   7     -18.872 -21.502  -0.660  1.00 54.40           O  
ATOM   3391  CG1 ILE C   7     -14.981 -19.294  -0.532  1.00 54.40           C  
ATOM   3392  CG2 ILE C   7     -15.291 -21.773  -0.899  1.00 54.40           C  
ATOM   3393  CD1 ILE C   7     -13.915 -19.433   0.546  1.00 54.40           C  
ATOM   3394  N   GLU C   8     -18.704 -21.736  -2.843  1.00 50.74           N  
ATOM   3395  CA  GLU C   8     -19.545 -22.929  -2.882  1.00 50.74           C  
ATOM   3396  C   GLU C   8     -18.710 -24.197  -2.733  1.00 50.74           C  
ATOM   3397  CB  GLU C   8     -20.349 -22.978  -4.183  1.00 50.74           C  
ATOM   3398  O   GLU C   8     -17.720 -24.382  -3.443  1.00 50.74           O  
ATOM   3399  CG  GLU C   8     -21.413 -21.896  -4.290  1.00 50.74           C  
ATOM   3400  CD  GLU C   8     -22.427 -22.158  -5.393  1.00 50.74           C  
ATOM   3401  OE1 GLU C   8     -23.389 -21.370  -5.533  1.00 50.74           O  
ATOM   3402  OE2 GLU C   8     -22.258 -23.161  -6.122  1.00 50.74           O  
ATOM   3403  N   PRO C   9     -18.840 -24.889  -1.558  1.00 48.41           N  
ATOM   3404  CA  PRO C   9     -18.079 -26.088  -1.198  1.00 48.41           C  
ATOM   3405  C   PRO C   9     -18.195 -27.196  -2.242  1.00 48.41           C  
ATOM   3406  CB  PRO C   9     -18.708 -26.520   0.129  1.00 48.41           C  
ATOM   3407  O   PRO C   9     -17.256 -27.975  -2.427  1.00 48.41           O  
ATOM   3408  CG  PRO C   9     -19.781 -25.512   0.389  1.00 48.41           C  
ATOM   3409  CD  PRO C   9     -19.828 -24.556  -0.768  1.00 48.41           C  
ATOM   3410  N   LYS C  10     -18.971 -27.000  -3.436  1.00 45.48           N  
ATOM   3411  CA  LYS C  10     -19.200 -28.153  -4.303  1.00 45.48           C  
ATOM   3412  C   LYS C  10     -18.668 -27.897  -5.710  1.00 45.48           C  
ATOM   3413  CB  LYS C  10     -20.690 -28.495  -4.360  1.00 45.48           C  
ATOM   3414  O   LYS C  10     -18.607 -28.813  -6.533  1.00 45.48           O  
ATOM   3415  CG  LYS C  10     -21.237 -29.094  -3.074  1.00 45.48           C  
ATOM   3416  CD  LYS C  10     -22.673 -29.572  -3.247  1.00 45.48           C  
ATOM   3417  CE  LYS C  10     -23.245 -30.111  -1.942  1.00 45.48           C  
ATOM   3418  NZ  LYS C  10     -24.642 -30.609  -2.114  1.00 45.48           N  
ATOM   3419  N   ASN C  11     -17.782 -26.856  -5.953  1.00 45.76           N  
ATOM   3420  CA  ASN C  11     -17.249 -26.640  -7.294  1.00 45.76           C  
ATOM   3421  C   ASN C  11     -15.759 -26.315  -7.260  1.00 45.76           C  
ATOM   3422  CB  ASN C  11     -18.020 -25.526  -8.005  1.00 45.76           C  
ATOM   3423  O   ASN C  11     -15.315 -25.501  -6.448  1.00 45.76           O  
ATOM   3424  CG  ASN C  11     -19.152 -26.054  -8.863  1.00 45.76           C  
ATOM   3425  ND2 ASN C  11     -20.010 -25.156  -9.332  1.00 45.76           N  
ATOM   3426  OD1 ASN C  11     -19.255 -27.260  -9.103  1.00 45.76           O  
ATOM   3427  N   ASP C  12     -14.883 -27.257  -7.473  1.00 46.83           N  
ATOM   3428  CA  ASP C  12     -13.445 -27.229  -7.721  1.00 46.83           C  
ATOM   3429  C   ASP C  12     -13.061 -26.033  -8.589  1.00 46.83           C  
ATOM   3430  CB  ASP C  12     -12.990 -28.530  -8.387  1.00 46.83           C  
ATOM   3431  O   ASP C  12     -11.875 -25.759  -8.787  1.00 46.83           O  
ATOM   3432  CG  ASP C  12     -14.059 -29.608  -8.374  1.00 46.83           C  
ATOM   3433  OD1 ASP C  12     -15.084 -29.443  -7.677  1.00 46.83           O  
ATOM   3434  OD2 ASP C  12     -13.875 -30.633  -9.066  1.00 46.83           O  
ATOM   3435  N   GLY C  13     -13.929 -25.020  -8.796  1.00 43.61           N  
ATOM   3436  CA  GLY C  13     -13.660 -23.912  -9.699  1.00 43.61           C  
ATOM   3437  C   GLY C  13     -14.166 -22.581  -9.177  1.00 43.61           C  
ATOM   3438  O   GLY C  13     -14.281 -21.615  -9.935  1.00 43.61           O  
ATOM   3439  N   VAL C  14     -14.327 -22.325  -7.852  1.00 45.10           N  
ATOM   3440  CA  VAL C  14     -14.679 -21.042  -7.252  1.00 45.10           C  
ATOM   3441  C   VAL C  14     -13.411 -20.241  -6.962  1.00 45.10           C  
ATOM   3442  CB  VAL C  14     -15.500 -21.228  -5.956  1.00 45.10           C  
ATOM   3443  O   VAL C  14     -12.424 -20.789  -6.466  1.00 45.10           O  
ATOM   3444  CG1 VAL C  14     -15.869 -19.874  -5.352  1.00 45.10           C  
ATOM   3445  CG2 VAL C  14     -16.755 -22.053  -6.234  1.00 45.10           C  
ATOM   3446  N   TYR C  15     -13.160 -19.130  -7.803  1.00 49.14           N  
ATOM   3447  CA  TYR C  15     -12.085 -18.161  -7.624  1.00 49.14           C  
ATOM   3448  C   TYR C  15     -12.056 -17.637  -6.193  1.00 49.14           C  
ATOM   3449  CB  TYR C  15     -12.243 -16.995  -8.604  1.00 49.14           C  
ATOM   3450  O   TYR C  15     -13.093 -17.261  -5.642  1.00 49.14           O  
ATOM   3451  CG  TYR C  15     -12.021 -17.380 -10.047  1.00 49.14           C  
ATOM   3452  CD1 TYR C  15     -10.734 -17.473 -10.573  1.00 49.14           C  
ATOM   3453  CD2 TYR C  15     -13.096 -17.650 -10.886  1.00 49.14           C  
ATOM   3454  CE1 TYR C  15     -10.525 -17.825 -11.902  1.00 49.14           C  
ATOM   3455  CE2 TYR C  15     -12.898 -18.003 -12.217  1.00 49.14           C  
ATOM   3456  OH  TYR C  15     -11.410 -18.438 -14.031  1.00 49.14           O  
ATOM   3457  CZ  TYR C  15     -11.611 -18.089 -12.715  1.00 49.14           C  
ATOM   3458  N   ASN C  16     -11.113 -18.082  -5.318  1.00 57.52           N  
ATOM   3459  CA  ASN C  16     -10.831 -17.477  -4.021  1.00 57.52           C  
ATOM   3460  C   ASN C  16     -10.583 -15.976  -4.143  1.00 57.52           C  
ATOM   3461  CB  ASN C  16      -9.633 -18.161  -3.358  1.00 57.52           C  
ATOM   3462  O   ASN C  16     -10.789 -15.228  -3.186  1.00 57.52           O  
ATOM   3463  CG  ASN C  16      -9.994 -19.493  -2.731  1.00 57.52           C  
ATOM   3464  ND2 ASN C  16      -8.982 -20.286  -2.401  1.00 57.52           N  
ATOM   3465  OD1 ASN C  16     -11.173 -19.807  -2.546  1.00 57.52           O  
ATOM   3466  N   ILE C  17     -10.567 -15.429  -5.457  1.00 70.82           N  
ATOM   3467  CA  ILE C  17     -10.403 -14.004  -5.724  1.00 70.82           C  
ATOM   3468  C   ILE C  17     -11.382 -13.566  -6.811  1.00 70.82           C  
ATOM   3469  CB  ILE C  17      -8.953 -13.670  -6.142  1.00 70.82           C  
ATOM   3470  O   ILE C  17     -11.368 -14.104  -7.921  1.00 70.82           O  
ATOM   3471  CG1 ILE C  17      -7.963 -14.178  -5.088  1.00 70.82           C  
ATOM   3472  CG2 ILE C  17      -8.789 -12.164  -6.368  1.00 70.82           C  
ATOM   3473  CD1 ILE C  17      -6.504 -14.090  -5.516  1.00 70.82           C  
ATOM   3474  N   THR C  18     -12.450 -12.842  -6.480  1.00 65.68           N  
ATOM   3475  CA  THR C  18     -13.598 -12.521  -7.321  1.00 65.68           C  
ATOM   3476  C   THR C  18     -13.302 -11.308  -8.199  1.00 65.68           C  
ATOM   3477  CB  THR C  18     -14.854 -12.250  -6.473  1.00 65.68           C  
ATOM   3478  O   THR C  18     -14.061 -11.002  -9.121  1.00 65.68           O  
ATOM   3479  CG2 THR C  18     -15.277 -13.496  -5.703  1.00 65.68           C  
ATOM   3480  OG1 THR C  18     -14.576 -11.197  -5.540  1.00 65.68           O  
ATOM   3481  N   GLY C  19     -11.887 -10.848  -8.019  1.00 73.92           N  
ATOM   3482  CA  GLY C  19     -11.505  -9.833  -8.988  1.00 73.92           C  
ATOM   3483  C   GLY C  19     -11.506  -8.429  -8.415  1.00 73.92           C  
ATOM   3484  O   GLY C  19     -11.463  -8.251  -7.196  1.00 73.92           O  
ATOM   3485  N   TRP C  20     -11.356  -7.374  -9.091  1.00 86.61           N  
ATOM   3486  CA  TRP C  20     -11.186  -5.949  -8.824  1.00 86.61           C  
ATOM   3487  C   TRP C  20     -12.488  -5.329  -8.330  1.00 86.61           C  
ATOM   3488  CB  TRP C  20     -10.703  -5.220 -10.081  1.00 86.61           C  
ATOM   3489  O   TRP C  20     -13.568  -5.660  -8.825  1.00 86.61           O  
ATOM   3490  CG  TRP C  20     -10.533  -3.742  -9.900  1.00 86.61           C  
ATOM   3491  CD1 TRP C  20      -9.434  -3.092  -9.411  1.00 86.61           C  
ATOM   3492  CD2 TRP C  20     -11.497  -2.728 -10.201  1.00 86.61           C  
ATOM   3493  CE2 TRP C  20     -10.913  -1.485  -9.871  1.00 86.61           C  
ATOM   3494  CE3 TRP C  20     -12.798  -2.750 -10.720  1.00 86.61           C  
ATOM   3495  NE1 TRP C  20      -9.656  -1.735  -9.391  1.00 86.61           N  
ATOM   3496  CH2 TRP C  20     -12.860  -0.324 -10.552  1.00 86.61           C  
ATOM   3497  CZ2 TRP C  20     -11.588  -0.274 -10.043  1.00 86.61           C  
ATOM   3498  CZ3 TRP C  20     -13.468  -1.544 -10.891  1.00 86.61           C  
ATOM   3499  N   ASP C  21     -12.389  -4.528  -7.231  1.00 86.47           N  
ATOM   3500  CA  ASP C  21     -13.506  -3.715  -6.758  1.00 86.47           C  
ATOM   3501  C   ASP C  21     -13.242  -2.229  -6.994  1.00 86.47           C  
ATOM   3502  CB  ASP C  21     -13.766  -3.974  -5.273  1.00 86.47           C  
ATOM   3503  O   ASP C  21     -12.137  -1.743  -6.746  1.00 86.47           O  
ATOM   3504  CG  ASP C  21     -14.426  -5.317  -5.012  1.00 86.47           C  
ATOM   3505  OD1 ASP C  21     -15.239  -5.769  -5.847  1.00 86.47           O  
ATOM   3506  OD2 ASP C  21     -14.132  -5.926  -3.961  1.00 86.47           O  
ATOM   3507  N   ARG C  22     -14.330  -1.684  -7.562  1.00 86.83           N  
ATOM   3508  CA  ARG C  22     -14.227  -0.240  -7.754  1.00 86.83           C  
ATOM   3509  C   ARG C  22     -14.259   0.493  -6.417  1.00 86.83           C  
ATOM   3510  CB  ARG C  22     -15.356   0.264  -8.655  1.00 86.83           C  
ATOM   3511  O   ARG C  22     -15.248   0.418  -5.685  1.00 86.83           O  
ATOM   3512  CG  ARG C  22     -15.245   1.737  -9.016  1.00 86.83           C  
ATOM   3513  CD  ARG C  22     -16.378   2.181  -9.930  1.00 86.83           C  
ATOM   3514  NE  ARG C  22     -16.316   3.612 -10.210  1.00 86.83           N  
ATOM   3515  NH1 ARG C  22     -18.214   3.648 -11.526  1.00 86.83           N  
ATOM   3516  NH2 ARG C  22     -17.038   5.579 -11.150  1.00 86.83           N  
ATOM   3517  CZ  ARG C  22     -17.190   4.277 -10.961  1.00 86.83           C  
ATOM   3518  N   VAL C  23     -13.104   1.183  -6.109  1.00 90.23           N  
ATOM   3519  CA  VAL C  23     -13.019   2.015  -4.913  1.00 90.23           C  
ATOM   3520  C   VAL C  23     -12.396   3.364  -5.265  1.00 90.23           C  
ATOM   3521  CB  VAL C  23     -12.201   1.325  -3.799  1.00 90.23           C  
ATOM   3522  O   VAL C  23     -11.623   3.467  -6.221  1.00 90.23           O  
ATOM   3523  CG1 VAL C  23     -12.877   0.029  -3.357  1.00 90.23           C  
ATOM   3524  CG2 VAL C  23     -10.775   1.052  -4.275  1.00 90.23           C  
ATOM   3525  N   ASN C  24     -12.774   4.412  -4.464  1.00 91.38           N  
ATOM   3526  CA  ASN C  24     -12.266   5.734  -4.813  1.00 91.38           C  
ATOM   3527  C   ASN C  24     -11.831   6.512  -3.574  1.00 91.38           C  
ATOM   3528  CB  ASN C  24     -13.318   6.525  -5.593  1.00 91.38           C  
ATOM   3529  O   ASN C  24     -11.472   7.687  -3.668  1.00 91.38           O  
ATOM   3530  CG  ASN C  24     -14.574   6.783  -4.784  1.00 91.38           C  
ATOM   3531  ND2 ASN C  24     -15.608   7.295  -5.441  1.00 91.38           N  
ATOM   3532  OD1 ASN C  24     -14.614   6.526  -3.578  1.00 91.38           O  
ATOM   3533  N   HIS C  25     -11.955   5.878  -2.401  1.00 95.44           N  
ATOM   3534  CA  HIS C  25     -11.642   6.597  -1.170  1.00 95.44           C  
ATOM   3535  C   HIS C  25     -10.976   5.679  -0.151  1.00 95.44           C  
ATOM   3536  CB  HIS C  25     -12.908   7.213  -0.573  1.00 95.44           C  
ATOM   3537  O   HIS C  25     -11.442   4.562   0.083  1.00 95.44           O  
ATOM   3538  CG  HIS C  25     -12.639   8.187   0.530  1.00 95.44           C  
ATOM   3539  CD2 HIS C  25     -13.061   8.211   1.816  1.00 95.44           C  
ATOM   3540  ND1 HIS C  25     -11.847   9.302   0.361  1.00 95.44           N  
ATOM   3541  CE1 HIS C  25     -11.793   9.972   1.501  1.00 95.44           C  
ATOM   3542  NE2 HIS C  25     -12.521   9.331   2.399  1.00 95.44           N  
ATOM   3543  N   ALA C  26      -9.883   6.161   0.488  1.00 97.15           N  
ATOM   3544  CA  ALA C  26      -9.183   5.399   1.519  1.00 97.15           C  
ATOM   3545  C   ALA C  26      -9.529   5.916   2.913  1.00 97.15           C  
ATOM   3546  CB  ALA C  26      -7.674   5.459   1.293  1.00 97.15           C  
ATOM   3547  O   ALA C  26      -9.606   7.127   3.131  1.00 97.15           O  
ATOM   3548  N   ILE C  27      -9.731   4.928   3.842  1.00 97.86           N  
ATOM   3549  CA  ILE C  27     -10.096   5.244   5.219  1.00 97.86           C  
ATOM   3550  C   ILE C  27      -9.335   4.331   6.177  1.00 97.86           C  
ATOM   3551  CB  ILE C  27     -11.619   5.107   5.445  1.00 97.86           C  
ATOM   3552  O   ILE C  27      -8.618   3.426   5.745  1.00 97.86           O  
ATOM   3553  CG1 ILE C  27     -12.083   3.686   5.107  1.00 97.86           C  
ATOM   3554  CG2 ILE C  27     -12.383   6.144   4.616  1.00 97.86           C  
ATOM   3555  CD1 ILE C  27     -11.896   2.687   6.241  1.00 97.86           C  
ATOM   3556  N   VAL C  28      -9.510   4.686   7.480  1.00 98.24           N  
ATOM   3557  CA  VAL C  28      -8.919   3.841   8.513  1.00 98.24           C  
ATOM   3558  C   VAL C  28     -10.018   3.081   9.251  1.00 98.24           C  
ATOM   3559  CB  VAL C  28      -8.079   4.669   9.511  1.00 98.24           C  
ATOM   3560  O   VAL C  28     -11.019   3.671   9.664  1.00 98.24           O  
ATOM   3561  CG1 VAL C  28      -7.456   3.764  10.573  1.00 98.24           C  
ATOM   3562  CG2 VAL C  28      -6.998   5.457   8.774  1.00 98.24           C  
ATOM   3563  N   LEU C  29      -9.822   1.780   9.387  1.00 98.36           N  
ATOM   3564  CA  LEU C  29     -10.705   0.989  10.238  1.00 98.36           C  
ATOM   3565  C   LEU C  29     -10.060   0.725  11.594  1.00 98.36           C  
ATOM   3566  CB  LEU C  29     -11.056  -0.338   9.560  1.00 98.36           C  
ATOM   3567  O   LEU C  29      -8.952   0.188  11.666  1.00 98.36           O  
ATOM   3568  CG  LEU C  29     -11.826  -0.243   8.242  1.00 98.36           C  
ATOM   3569  CD1 LEU C  29     -12.136  -1.637   7.707  1.00 98.36           C  
ATOM   3570  CD2 LEU C  29     -13.108   0.562   8.428  1.00 98.36           C  
ATOM   3571  N   LEU C  30     -10.795   1.086  12.677  1.00 96.67           N  
ATOM   3572  CA  LEU C  30     -10.210   1.067  14.013  1.00 96.67           C  
ATOM   3573  C   LEU C  30     -10.879   0.009  14.885  1.00 96.67           C  
ATOM   3574  CB  LEU C  30     -10.336   2.443  14.673  1.00 96.67           C  
ATOM   3575  O   LEU C  30     -10.349  -0.363  15.934  1.00 96.67           O  
ATOM   3576  CG  LEU C  30     -11.623   3.218  14.385  1.00 96.67           C  
ATOM   3577  CD1 LEU C  30     -12.443   3.376  15.661  1.00 96.67           C  
ATOM   3578  CD2 LEU C  30     -11.302   4.579  13.777  1.00 96.67           C  
ATOM   3579  N   GLY C  31     -12.037  -0.426  14.530  1.00 97.76           N  
ATOM   3580  CA  GLY C  31     -12.784  -1.383  15.330  1.00 97.76           C  
ATOM   3581  C   GLY C  31     -14.123  -1.754  14.720  1.00 97.76           C  
ATOM   3582  O   GLY C  31     -14.334  -1.576  13.518  1.00 97.76           O  
ATOM   3583  N   TRP C  32     -14.966  -2.378  15.582  1.00 98.42           N  
ATOM   3584  CA  TRP C  32     -16.259  -2.854  15.100  1.00 98.42           C  
ATOM   3585  C   TRP C  32     -17.270  -2.930  16.240  1.00 98.42           C  
ATOM   3586  CB  TRP C  32     -16.115  -4.226  14.437  1.00 98.42           C  
ATOM   3587  O   TRP C  32     -16.910  -2.774  17.409  1.00 98.42           O  
ATOM   3588  CG  TRP C  32     -15.629  -5.302  15.361  1.00 98.42           C  
ATOM   3589  CD1 TRP C  32     -16.394  -6.158  16.103  1.00 98.42           C  
ATOM   3590  CD2 TRP C  32     -14.266  -5.632  15.646  1.00 98.42           C  
ATOM   3591  CE2 TRP C  32     -14.280  -6.700  16.569  1.00 98.42           C  
ATOM   3592  CE3 TRP C  32     -13.034  -5.128  15.209  1.00 98.42           C  
ATOM   3593  NE1 TRP C  32     -15.589  -7.002  16.832  1.00 98.42           N  
ATOM   3594  CH2 TRP C  32     -11.914  -6.763  16.620  1.00 98.42           C  
ATOM   3595  CZ2 TRP C  32     -13.106  -7.274  17.064  1.00 98.42           C  
ATOM   3596  CZ3 TRP C  32     -11.867  -5.700  15.702  1.00 98.42           C  
ATOM   3597  N   GLY C  33     -18.559  -3.021  15.828  1.00 97.73           N  
ATOM   3598  CA  GLY C  33     -19.641  -3.177  16.787  1.00 97.73           C  
ATOM   3599  C   GLY C  33     -20.939  -3.640  16.153  1.00 97.73           C  
ATOM   3600  O   GLY C  33     -20.986  -3.913  14.952  1.00 97.73           O  
ATOM   3601  N   GLU C  34     -21.891  -3.844  16.984  1.00 96.95           N  
ATOM   3602  CA  GLU C  34     -23.237  -4.198  16.546  1.00 96.95           C  
ATOM   3603  C   GLU C  34     -24.290  -3.364  17.269  1.00 96.95           C  
ATOM   3604  CB  GLU C  34     -23.502  -5.689  16.772  1.00 96.95           C  
ATOM   3605  O   GLU C  34     -24.093  -2.967  18.419  1.00 96.95           O  
ATOM   3606  CG  GLU C  34     -22.378  -6.593  16.286  1.00 96.95           C  
ATOM   3607  CD  GLU C  34     -22.602  -8.060  16.618  1.00 96.95           C  
ATOM   3608  OE1 GLU C  34     -21.666  -8.872  16.441  1.00 96.95           O  
ATOM   3609  OE2 GLU C  34     -23.723  -8.400  17.059  1.00 96.95           O  
ATOM   3610  N   GLU C  35     -25.297  -2.951  16.492  1.00 94.19           N  
ATOM   3611  CA  GLU C  35     -26.390  -2.163  17.053  1.00 94.19           C  
ATOM   3612  C   GLU C  35     -27.740  -2.629  16.516  1.00 94.19           C  
ATOM   3613  CB  GLU C  35     -26.190  -0.675  16.752  1.00 94.19           C  
ATOM   3614  O   GLU C  35     -27.863  -2.960  15.335  1.00 94.19           O  
ATOM   3615  CG  GLU C  35     -27.275   0.221  17.331  1.00 94.19           C  
ATOM   3616  CD  GLU C  35     -27.073   1.693  17.009  1.00 94.19           C  
ATOM   3617  OE1 GLU C  35     -27.886   2.531  17.462  1.00 94.19           O  
ATOM   3618  OE2 GLU C  35     -26.096   2.011  16.296  1.00 94.19           O  
ATOM   3619  N   GLU C  36     -28.745  -2.760  17.470  1.00 94.26           N  
ATOM   3620  CA  GLU C  36     -30.111  -3.080  17.064  1.00 94.26           C  
ATOM   3621  C   GLU C  36     -30.908  -1.814  16.763  1.00 94.26           C  
ATOM   3622  CB  GLU C  36     -30.816  -3.900  18.148  1.00 94.26           C  
ATOM   3623  O   GLU C  36     -31.015  -0.925  17.611  1.00 94.26           O  
ATOM   3624  CG  GLU C  36     -32.105  -4.559  17.679  1.00 94.26           C  
ATOM   3625  CD  GLU C  36     -32.731  -5.465  18.727  1.00 94.26           C  
ATOM   3626  OE1 GLU C  36     -33.966  -5.672  18.691  1.00 94.26           O  
ATOM   3627  OE2 GLU C  36     -31.982  -5.972  19.591  1.00 94.26           O  
ATOM   3628  N   ILE C  37     -31.398  -1.690  15.545  1.00 88.24           N  
ATOM   3629  CA  ILE C  37     -32.210  -0.565  15.095  1.00 88.24           C  
ATOM   3630  C   ILE C  37     -33.543  -1.075  14.553  1.00 88.24           C  
ATOM   3631  CB  ILE C  37     -31.477   0.267  14.019  1.00 88.24           C  
ATOM   3632  O   ILE C  37     -33.576  -1.829  13.577  1.00 88.24           O  
ATOM   3633  CG1 ILE C  37     -30.109   0.725  14.538  1.00 88.24           C  
ATOM   3634  CG2 ILE C  37     -32.328   1.466  13.591  1.00 88.24           C  
ATOM   3635  CD1 ILE C  37     -29.201   1.305  13.463  1.00 88.24           C  
ATOM   3636  N   ASN C  38     -34.678  -0.724  15.221  1.00 90.60           N  
ATOM   3637  CA  ASN C  38     -36.018  -1.130  14.808  1.00 90.60           C  
ATOM   3638  C   ASN C  38     -36.143  -2.649  14.726  1.00 90.60           C  
ATOM   3639  CB  ASN C  38     -36.381  -0.494  13.464  1.00 90.60           C  
ATOM   3640  O   ASN C  38     -36.687  -3.180  13.756  1.00 90.60           O  
ATOM   3641  CG  ASN C  38     -36.423   1.020  13.527  1.00 90.60           C  
ATOM   3642  ND2 ASN C  38     -36.125   1.668  12.407  1.00 90.60           N  
ATOM   3643  OD1 ASN C  38     -36.720   1.602  14.574  1.00 90.60           O  
ATOM   3644  N   GLY C  39     -35.477  -3.331  15.658  1.00 92.30           N  
ATOM   3645  CA  GLY C  39     -35.629  -4.772  15.774  1.00 92.30           C  
ATOM   3646  C   GLY C  39     -34.680  -5.547  14.880  1.00 92.30           C  
ATOM   3647  O   GLY C  39     -34.724  -6.778  14.838  1.00 92.30           O  
ATOM   3648  N   LYS C  40     -33.825  -4.786  14.092  1.00 92.46           N  
ATOM   3649  CA  LYS C  40     -32.842  -5.401  13.204  1.00 92.46           C  
ATOM   3650  C   LYS C  40     -31.421  -5.144  13.696  1.00 92.46           C  
ATOM   3651  CB  LYS C  40     -33.006  -4.877  11.777  1.00 92.46           C  
ATOM   3652  O   LYS C  40     -31.091  -4.027  14.100  1.00 92.46           O  
ATOM   3653  CG  LYS C  40     -32.121  -5.577  10.756  1.00 92.46           C  
ATOM   3654  CD  LYS C  40     -32.389  -5.070   9.344  1.00 92.46           C  
ATOM   3655  CE  LYS C  40     -31.463  -5.726   8.329  1.00 92.46           C  
ATOM   3656  NZ  LYS C  40     -31.740  -5.254   6.939  1.00 92.46           N  
ATOM   3657  N   LEU C  41     -30.592  -6.219  13.694  1.00 94.39           N  
ATOM   3658  CA  LEU C  41     -29.201  -6.133  14.124  1.00 94.39           C  
ATOM   3659  C   LEU C  41     -28.307  -5.663  12.982  1.00 94.39           C  
ATOM   3660  CB  LEU C  41     -28.715  -7.489  14.643  1.00 94.39           C  
ATOM   3661  O   LEU C  41     -28.301  -6.263  11.905  1.00 94.39           O  
ATOM   3662  CG  LEU C  41     -27.281  -7.539  15.171  1.00 94.39           C  
ATOM   3663  CD1 LEU C  41     -27.159  -6.719  16.451  1.00 94.39           C  
ATOM   3664  CD2 LEU C  41     -26.849  -8.982  15.411  1.00 94.39           C  
ATOM   3665  N   TYR C  42     -27.590  -4.600  13.251  1.00 94.53           N  
ATOM   3666  CA  TYR C  42     -26.622  -4.082  12.290  1.00 94.53           C  
ATOM   3667  C   TYR C  42     -25.201  -4.211  12.824  1.00 94.53           C  
ATOM   3668  CB  TYR C  42     -26.924  -2.617  11.960  1.00 94.53           C  
ATOM   3669  O   TYR C  42     -24.879  -3.674  13.887  1.00 94.53           O  
ATOM   3670  CG  TYR C  42     -28.215  -2.419  11.202  1.00 94.53           C  
ATOM   3671  CD1 TYR C  42     -28.234  -2.415   9.809  1.00 94.53           C  
ATOM   3672  CD2 TYR C  42     -29.417  -2.235  11.877  1.00 94.53           C  
ATOM   3673  CE1 TYR C  42     -29.420  -2.232   9.107  1.00 94.53           C  
ATOM   3674  CE2 TYR C  42     -30.609  -2.050  11.185  1.00 94.53           C  
ATOM   3675  OH  TYR C  42     -31.778  -1.868   9.111  1.00 94.53           O  
ATOM   3676  CZ  TYR C  42     -30.601  -2.050   9.802  1.00 94.53           C  
ATOM   3677  N   LYS C  43     -24.446  -4.970  12.083  1.00 97.09           N  
ATOM   3678  CA  LYS C  43     -23.014  -4.997  12.362  1.00 97.09           C  
ATOM   3679  C   LYS C  43     -22.283  -3.897  11.597  1.00 97.09           C  
ATOM   3680  CB  LYS C  43     -22.424  -6.363  12.007  1.00 97.09           C  
ATOM   3681  O   LYS C  43     -22.605  -3.620  10.440  1.00 97.09           O  
ATOM   3682  CG  LYS C  43     -23.041  -7.522  12.775  1.00 97.09           C  
ATOM   3683  CD  LYS C  43     -22.438  -8.856  12.353  1.00 97.09           C  
ATOM   3684  CE  LYS C  43     -23.105 -10.023  13.069  1.00 97.09           C  
ATOM   3685  NZ  LYS C  43     -22.515 -11.333  12.661  1.00 97.09           N  
ATOM   3686  N   TYR C  44     -21.256  -3.273  12.266  1.00 97.82           N  
ATOM   3687  CA  TYR C  44     -20.607  -2.157  11.587  1.00 97.82           C  
ATOM   3688  C   TYR C  44     -19.116  -2.120  11.902  1.00 97.82           C  
ATOM   3689  CB  TYR C  44     -21.258  -0.830  11.990  1.00 97.82           C  
ATOM   3690  O   TYR C  44     -18.675  -2.670  12.914  1.00 97.82           O  
ATOM   3691  CG  TYR C  44     -21.308  -0.607  13.482  1.00 97.82           C  
ATOM   3692  CD1 TYR C  44     -22.457  -0.905  14.212  1.00 97.82           C  
ATOM   3693  CD2 TYR C  44     -20.209  -0.099  14.165  1.00 97.82           C  
ATOM   3694  CE1 TYR C  44     -22.510  -0.699  15.587  1.00 97.82           C  
ATOM   3695  CE2 TYR C  44     -20.250   0.111  15.540  1.00 97.82           C  
ATOM   3696  OH  TYR C  44     -21.449   0.013  17.602  1.00 97.82           O  
ATOM   3697  CZ  TYR C  44     -21.403  -0.192  16.241  1.00 97.82           C  
ATOM   3698  N   TRP C  45     -18.413  -1.561  10.849  1.00 98.26           N  
ATOM   3699  CA  TRP C  45     -17.046  -1.114  11.097  1.00 98.26           C  
ATOM   3700  C   TRP C  45     -17.032   0.298  11.675  1.00 98.26           C  
ATOM   3701  CB  TRP C  45     -16.222  -1.159   9.808  1.00 98.26           C  
ATOM   3702  O   TRP C  45     -17.894   1.117  11.349  1.00 98.26           O  
ATOM   3703  CG  TRP C  45     -16.075  -2.534   9.227  1.00 98.26           C  
ATOM   3704  CD1 TRP C  45     -16.627  -3.001   8.067  1.00 98.26           C  
ATOM   3705  CD2 TRP C  45     -15.331  -3.621   9.784  1.00 98.26           C  
ATOM   3706  CE2 TRP C  45     -15.474  -4.719   8.907  1.00 98.26           C  
ATOM   3707  CE3 TRP C  45     -14.554  -3.774  10.941  1.00 98.26           C  
ATOM   3708  NE1 TRP C  45     -16.269  -4.315   7.868  1.00 98.26           N  
ATOM   3709  CH2 TRP C  45     -14.115  -6.076  10.290  1.00 98.26           C  
ATOM   3710  CZ2 TRP C  45     -14.869  -5.954   9.151  1.00 98.26           C  
ATOM   3711  CZ3 TRP C  45     -13.953  -5.004  11.182  1.00 98.26           C  
ATOM   3712  N   ILE C  46     -16.072   0.566  12.563  1.00 98.25           N  
ATOM   3713  CA  ILE C  46     -15.770   1.927  12.993  1.00 98.25           C  
ATOM   3714  C   ILE C  46     -14.601   2.478  12.180  1.00 98.25           C  
ATOM   3715  CB  ILE C  46     -15.447   1.983  14.503  1.00 98.25           C  
ATOM   3716  O   ILE C  46     -13.496   1.933  12.223  1.00 98.25           O  
ATOM   3717  CG1 ILE C  46     -16.619   1.430  15.322  1.00 98.25           C  
ATOM   3718  CG2 ILE C  46     -15.109   3.415  14.930  1.00 98.25           C  
ATOM   3719  CD1 ILE C  46     -16.293   1.198  16.791  1.00 98.25           C  
ATOM   3720  N   GLY C  47     -14.859   3.562  11.474  1.00 97.69           N  
ATOM   3721  CA  GLY C  47     -13.840   4.118  10.598  1.00 97.69           C  
ATOM   3722  C   GLY C  47     -13.498   5.561  10.921  1.00 97.69           C  
ATOM   3723  O   GLY C  47     -14.294   6.269  11.541  1.00 97.69           O  
ATOM   3724  N   ARG C  48     -12.319   5.905  10.560  1.00 97.17           N  
ATOM   3725  CA  ARG C  48     -11.825   7.276  10.642  1.00 97.17           C  
ATOM   3726  C   ARG C  48     -11.562   7.846   9.252  1.00 97.17           C  
ATOM   3727  CB  ARG C  48     -10.550   7.340  11.485  1.00 97.17           C  
ATOM   3728  O   ARG C  48     -10.915   7.202   8.423  1.00 97.17           O  
ATOM   3729  CG  ARG C  48     -10.044   8.752  11.730  1.00 97.17           C  
ATOM   3730  CD  ARG C  48      -8.754   8.756  12.539  1.00 97.17           C  
ATOM   3731  NE  ARG C  48      -8.332  10.113  12.874  1.00 97.17           N  
ATOM   3732  NH1 ARG C  48      -7.305  10.517  10.844  1.00 97.17           N  
ATOM   3733  NH2 ARG C  48      -7.321  12.135  12.468  1.00 97.17           N  
ATOM   3734  CZ  ARG C  48      -7.654  10.919  12.061  1.00 97.17           C  
ATOM   3735  N   ASN C  49     -12.078   9.104   9.053  1.00 96.20           N  
ATOM   3736  CA  ASN C  49     -11.916   9.789   7.775  1.00 96.20           C  
ATOM   3737  C   ASN C  49     -10.844  10.872   7.851  1.00 96.20           C  
ATOM   3738  CB  ASN C  49     -13.246  10.389   7.316  1.00 96.20           C  
ATOM   3739  O   ASN C  49     -10.209  11.051   8.891  1.00 96.20           O  
ATOM   3740  CG  ASN C  49     -13.317  10.570   5.812  1.00 96.20           C  
ATOM   3741  ND2 ASN C  49     -14.458  11.044   5.325  1.00 96.20           N  
ATOM   3742  OD1 ASN C  49     -12.355  10.285   5.094  1.00 96.20           O  
ATOM   3743  N   SER C  50     -10.538  11.498   6.635  1.00 95.72           N  
ATOM   3744  CA  SER C  50      -9.525  12.548   6.600  1.00 95.72           C  
ATOM   3745  C   SER C  50     -10.112  13.867   6.109  1.00 95.72           C  
ATOM   3746  CB  SER C  50      -8.356  12.136   5.703  1.00 95.72           C  
ATOM   3747  O   SER C  50      -9.483  14.578   5.323  1.00 95.72           O  
ATOM   3748  OG  SER C  50      -8.817  11.763   4.416  1.00 95.72           O  
ATOM   3749  N   TRP C  51     -11.342  14.149   6.561  1.00 96.54           N  
ATOM   3750  CA  TRP C  51     -12.051  15.355   6.147  1.00 96.54           C  
ATOM   3751  C   TRP C  51     -12.224  16.314   7.320  1.00 96.54           C  
ATOM   3752  CB  TRP C  51     -13.419  15.000   5.557  1.00 96.54           C  
ATOM   3753  O   TRP C  51     -13.101  17.181   7.298  1.00 96.54           O  
ATOM   3754  CG  TRP C  51     -13.346  14.208   4.286  1.00 96.54           C  
ATOM   3755  CD1 TRP C  51     -12.298  14.151   3.409  1.00 96.54           C  
ATOM   3756  CD2 TRP C  51     -14.367  13.363   3.746  1.00 96.54           C  
ATOM   3757  CE2 TRP C  51     -13.869  12.824   2.540  1.00 96.54           C  
ATOM   3758  CE3 TRP C  51     -15.655  13.008   4.167  1.00 96.54           C  
ATOM   3759  NE1 TRP C  51     -12.606  13.320   2.357  1.00 96.54           N  
ATOM   3760  CH2 TRP C  51     -15.874  11.617   2.184  1.00 96.54           C  
ATOM   3761  CZ2 TRP C  51     -14.616  11.948   1.749  1.00 96.54           C  
ATOM   3762  CZ3 TRP C  51     -16.397  12.137   3.379  1.00 96.54           C  
ATOM   3763  N   GLY C  52     -11.514  16.114   8.366  1.00 95.05           N  
ATOM   3764  CA  GLY C  52     -11.556  17.030   9.495  1.00 95.05           C  
ATOM   3765  C   GLY C  52     -12.588  16.645  10.538  1.00 95.05           C  
ATOM   3766  O   GLY C  52     -13.404  15.749  10.310  1.00 95.05           O  
ATOM   3767  N   ASN C  53     -12.543  17.346  11.681  1.00 94.77           N  
ATOM   3768  CA  ASN C  53     -13.382  17.031  12.833  1.00 94.77           C  
ATOM   3769  C   ASN C  53     -14.839  17.410  12.585  1.00 94.77           C  
ATOM   3770  CB  ASN C  53     -12.857  17.733  14.087  1.00 94.77           C  
ATOM   3771  O   ASN C  53     -15.737  16.926  13.276  1.00 94.77           O  
ATOM   3772  CG  ASN C  53     -11.531  17.170  14.559  1.00 94.77           C  
ATOM   3773  ND2 ASN C  53     -11.257  17.301  15.852  1.00 94.77           N  
ATOM   3774  OD1 ASN C  53     -10.758  16.622  13.768  1.00 94.77           O  
ATOM   3775  N   GLY C  54     -15.024  18.315  11.613  1.00 94.97           N  
ATOM   3776  CA  GLY C  54     -16.365  18.815  11.359  1.00 94.97           C  
ATOM   3777  C   GLY C  54     -17.215  17.859  10.543  1.00 94.97           C  
ATOM   3778  O   GLY C  54     -18.418  18.073  10.380  1.00 94.97           O  
ATOM   3779  N   TRP C  55     -16.662  16.867  10.064  1.00 96.75           N  
ATOM   3780  CA  TRP C  55     -17.357  15.880   9.244  1.00 96.75           C  
ATOM   3781  C   TRP C  55     -17.715  14.645  10.064  1.00 96.75           C  
ATOM   3782  CB  TRP C  55     -16.498  15.479   8.042  1.00 96.75           C  
ATOM   3783  O   TRP C  55     -16.938  14.215  10.920  1.00 96.75           O  
ATOM   3784  CG  TRP C  55     -17.165  14.508   7.114  1.00 96.75           C  
ATOM   3785  CD1 TRP C  55     -17.938  14.806   6.026  1.00 96.75           C  
ATOM   3786  CD2 TRP C  55     -17.122  13.080   7.196  1.00 96.75           C  
ATOM   3787  CE2 TRP C  55     -17.891  12.576   6.125  1.00 96.75           C  
ATOM   3788  CE3 TRP C  55     -16.505  12.177   8.073  1.00 96.75           C  
ATOM   3789  NE1 TRP C  55     -18.378  13.648   5.427  1.00 96.75           N  
ATOM   3790  CH2 TRP C  55     -17.446  10.345   6.779  1.00 96.75           C  
ATOM   3791  CZ2 TRP C  55     -18.060  11.206   5.906  1.00 96.75           C  
ATOM   3792  CZ3 TRP C  55     -16.674  10.815   7.854  1.00 96.75           C  
ATOM   3793  N   GLY C  56     -18.885  13.937   9.757  1.00 96.91           N  
ATOM   3794  CA  GLY C  56     -19.313  12.762  10.500  1.00 96.91           C  
ATOM   3795  C   GLY C  56     -19.387  12.997  11.996  1.00 96.91           C  
ATOM   3796  O   GLY C  56     -19.769  14.081  12.442  1.00 96.91           O  
ATOM   3797  N   LYS C  57     -19.214  11.986  12.741  1.00 96.35           N  
ATOM   3798  CA  LYS C  57     -19.124  12.119  14.192  1.00 96.35           C  
ATOM   3799  C   LYS C  57     -17.692  12.420  14.628  1.00 96.35           C  
ATOM   3800  CB  LYS C  57     -19.625  10.849  14.880  1.00 96.35           C  
ATOM   3801  O   LYS C  57     -16.884  11.505  14.797  1.00 96.35           O  
ATOM   3802  CG  LYS C  57     -19.674  10.945  16.398  1.00 96.35           C  
ATOM   3803  CD  LYS C  57     -20.983  11.560  16.877  1.00 96.35           C  
ATOM   3804  CE  LYS C  57     -21.082  11.553  18.396  1.00 96.35           C  
ATOM   3805  NZ  LYS C  57     -22.327  12.225  18.874  1.00 96.35           N  
ATOM   3806  N   GLU C  58     -17.350  13.734  14.629  1.00 95.68           N  
ATOM   3807  CA  GLU C  58     -16.019  14.214  14.986  1.00 95.68           C  
ATOM   3808  C   GLU C  58     -14.948  13.583  14.101  1.00 95.68           C  
ATOM   3809  CB  GLU C  58     -15.721  13.926  16.460  1.00 95.68           C  
ATOM   3810  O   GLU C  58     -13.890  13.182  14.589  1.00 95.68           O  
ATOM   3811  CG  GLU C  58     -16.693  14.588  17.425  1.00 95.68           C  
ATOM   3812  CD  GLU C  58     -16.418  14.247  18.881  1.00 95.68           C  
ATOM   3813  OE1 GLU C  58     -17.337  14.384  19.721  1.00 95.68           O  
ATOM   3814  OE2 GLU C  58     -15.274  13.842  19.186  1.00 95.68           O  
ATOM   3815  N   GLY C  59     -15.258  13.298  12.821  1.00 96.16           N  
ATOM   3816  CA  GLY C  59     -14.313  12.786  11.842  1.00 96.16           C  
ATOM   3817  C   GLY C  59     -14.381  11.279  11.679  1.00 96.16           C  
ATOM   3818  O   GLY C  59     -13.549  10.686  10.989  1.00 96.16           O  
ATOM   3819  N   TYR C  60     -15.370  10.640  12.373  1.00 97.70           N  
ATOM   3820  CA  TYR C  60     -15.516   9.189  12.363  1.00 97.70           C  
ATOM   3821  C   TYR C  60     -16.850   8.779  11.752  1.00 97.70           C  
ATOM   3822  CB  TYR C  60     -15.398   8.627  13.783  1.00 97.70           C  
ATOM   3823  O   TYR C  60     -17.752   9.607  11.601  1.00 97.70           O  
ATOM   3824  CG  TYR C  60     -14.019   8.772  14.381  1.00 97.70           C  
ATOM   3825  CD1 TYR C  60     -13.180   7.669  14.522  1.00 97.70           C  
ATOM   3826  CD2 TYR C  60     -13.553  10.011  14.806  1.00 97.70           C  
ATOM   3827  CE1 TYR C  60     -11.910   7.797  15.074  1.00 97.70           C  
ATOM   3828  CE2 TYR C  60     -12.285  10.152  15.359  1.00 97.70           C  
ATOM   3829  OH  TYR C  60     -10.215   9.174  16.036  1.00 97.70           O  
ATOM   3830  CZ  TYR C  60     -11.472   9.041  15.489  1.00 97.70           C  
ATOM   3831  N   PHE C  61     -16.881   7.450  11.421  1.00 98.00           N  
ATOM   3832  CA  PHE C  61     -18.114   6.931  10.840  1.00 98.00           C  
ATOM   3833  C   PHE C  61     -18.283   5.451  11.164  1.00 98.00           C  
ATOM   3834  CB  PHE C  61     -18.126   7.141   9.323  1.00 98.00           C  
ATOM   3835  O   PHE C  61     -17.335   4.793  11.599  1.00 98.00           O  
ATOM   3836  CG  PHE C  61     -17.059   6.369   8.595  1.00 98.00           C  
ATOM   3837  CD1 PHE C  61     -15.768   6.873   8.486  1.00 98.00           C  
ATOM   3838  CD2 PHE C  61     -17.347   5.139   8.018  1.00 98.00           C  
ATOM   3839  CE1 PHE C  61     -14.779   6.160   7.813  1.00 98.00           C  
ATOM   3840  CE2 PHE C  61     -16.363   4.421   7.344  1.00 98.00           C  
ATOM   3841  CZ  PHE C  61     -15.080   4.934   7.241  1.00 98.00           C  
ATOM   3842  N   LYS C  62     -19.513   5.035  11.107  1.00 98.00           N  
ATOM   3843  CA  LYS C  62     -19.856   3.616  11.104  1.00 98.00           C  
ATOM   3844  C   LYS C  62     -20.382   3.180   9.739  1.00 98.00           C  
ATOM   3845  CB  LYS C  62     -20.894   3.312  12.186  1.00 98.00           C  
ATOM   3846  O   LYS C  62     -21.192   3.879   9.127  1.00 98.00           O  
ATOM   3847  CG  LYS C  62     -20.404   3.573  13.603  1.00 98.00           C  
ATOM   3848  CD  LYS C  62     -21.518   3.378  14.624  1.00 98.00           C  
ATOM   3849  CE  LYS C  62     -21.051   3.713  16.034  1.00 98.00           C  
ATOM   3850  NZ  LYS C  62     -22.180   3.694  17.011  1.00 98.00           N  
ATOM   3851  N   ILE C  63     -19.844   2.029   9.324  1.00 96.88           N  
ATOM   3852  CA  ILE C  63     -20.274   1.531   8.023  1.00 96.88           C  
ATOM   3853  C   ILE C  63     -20.540   0.029   8.107  1.00 96.88           C  
ATOM   3854  CB  ILE C  63     -19.225   1.828   6.928  1.00 96.88           C  
ATOM   3855  O   ILE C  63     -19.911  -0.675   8.899  1.00 96.88           O  
ATOM   3856  CG1 ILE C  63     -19.751   1.402   5.553  1.00 96.88           C  
ATOM   3857  CG2 ILE C  63     -17.899   1.131   7.248  1.00 96.88           C  
ATOM   3858  CD1 ILE C  63     -18.888   1.867   4.389  1.00 96.88           C  
ATOM   3859  N   LEU C  64     -21.552  -0.441   7.302  1.00 95.26           N  
ATOM   3860  CA  LEU C  64     -22.018  -1.823   7.309  1.00 95.26           C  
ATOM   3861  C   LEU C  64     -20.848  -2.792   7.168  1.00 95.26           C  
ATOM   3862  CB  LEU C  64     -23.026  -2.055   6.181  1.00 95.26           C  
ATOM   3863  O   LEU C  64     -19.999  -2.622   6.289  1.00 95.26           O  
ATOM   3864  CG  LEU C  64     -23.817  -3.363   6.236  1.00 95.26           C  
ATOM   3865  CD1 LEU C  64     -24.748  -3.369   7.444  1.00 95.26           C  
ATOM   3866  CD2 LEU C  64     -24.605  -3.567   4.946  1.00 95.26           C  
ATOM   3867  N   ARG C  65     -20.820  -3.764   8.055  1.00 94.60           N  
ATOM   3868  CA  ARG C  65     -19.757  -4.762   8.117  1.00 94.60           C  
ATOM   3869  C   ARG C  65     -20.282  -6.145   7.744  1.00 94.60           C  
ATOM   3870  CB  ARG C  65     -19.133  -4.798   9.513  1.00 94.60           C  
ATOM   3871  O   ARG C  65     -21.411  -6.499   8.089  1.00 94.60           O  
ATOM   3872  CG  ARG C  65     -18.043  -5.845   9.675  1.00 94.60           C  
ATOM   3873  CD  ARG C  65     -17.407  -5.790  11.057  1.00 94.60           C  
ATOM   3874  NE  ARG C  65     -18.390  -6.022  12.112  1.00 94.60           N  
ATOM   3875  NH1 ARG C  65     -18.363  -8.324  11.915  1.00 94.60           N  
ATOM   3876  NH2 ARG C  65     -19.718  -7.317  13.466  1.00 94.60           N  
ATOM   3877  CZ  ARG C  65     -18.821  -7.220  12.495  1.00 94.60           C  
ATOM   3878  N   GLY C  66     -19.430  -6.994   7.041  1.00 90.06           N  
ATOM   3879  CA  GLY C  66     -19.696  -8.407   6.823  1.00 90.06           C  
ATOM   3880  C   GLY C  66     -20.334  -8.694   5.477  1.00 90.06           C  
ATOM   3881  O   GLY C  66     -20.495  -9.855   5.094  1.00 90.06           O  
ATOM   3882  N   GLN C  67     -20.585  -7.640   4.707  1.00 88.05           N  
ATOM   3883  CA  GLN C  67     -21.226  -7.820   3.408  1.00 88.05           C  
ATOM   3884  C   GLN C  67     -20.380  -7.218   2.290  1.00 88.05           C  
ATOM   3885  CB  GLN C  67     -22.621  -7.195   3.405  1.00 88.05           C  
ATOM   3886  O   GLN C  67     -20.827  -7.130   1.144  1.00 88.05           O  
ATOM   3887  CG  GLN C  67     -23.574  -7.813   4.420  1.00 88.05           C  
ATOM   3888  CD  GLN C  67     -24.990  -7.283   4.294  1.00 88.05           C  
ATOM   3889  NE2 GLN C  67     -25.531  -6.770   5.394  1.00 88.05           N  
ATOM   3890  OE1 GLN C  67     -25.592  -7.333   3.217  1.00 88.05           O  
ATOM   3891  N   ASN C  68     -19.181  -6.836   2.715  1.00 88.90           N  
ATOM   3892  CA  ASN C  68     -18.290  -6.154   1.782  1.00 88.90           C  
ATOM   3893  C   ASN C  68     -18.980  -4.970   1.112  1.00 88.90           C  
ATOM   3894  CB  ASN C  68     -17.768  -7.132   0.727  1.00 88.90           C  
ATOM   3895  O   ASN C  68     -18.872  -4.788  -0.102  1.00 88.90           O  
ATOM   3896  CG  ASN C  68     -16.556  -6.600  -0.013  1.00 88.90           C  
ATOM   3897  ND2 ASN C  68     -16.374  -7.046  -1.250  1.00 88.90           N  
ATOM   3898  OD1 ASN C  68     -15.790  -5.796   0.524  1.00 88.90           O  
ATOM   3899  N   PHE C  69     -19.795  -4.284   1.937  1.00 91.42           N  
ATOM   3900  CA  PHE C  69     -20.530  -3.121   1.453  1.00 91.42           C  
ATOM   3901  C   PHE C  69     -19.586  -2.114   0.807  1.00 91.42           C  
ATOM   3902  CB  PHE C  69     -21.302  -2.457   2.598  1.00 91.42           C  
ATOM   3903  O   PHE C  69     -18.600  -1.699   1.419  1.00 91.42           O  
ATOM   3904  CG  PHE C  69     -21.992  -1.178   2.203  1.00 91.42           C  
ATOM   3905  CD1 PHE C  69     -21.546   0.046   2.686  1.00 91.42           C  
ATOM   3906  CD2 PHE C  69     -23.087  -1.201   1.349  1.00 91.42           C  
ATOM   3907  CE1 PHE C  69     -22.182   1.231   2.323  1.00 91.42           C  
ATOM   3908  CE2 PHE C  69     -23.728  -0.022   0.982  1.00 91.42           C  
ATOM   3909  CZ  PHE C  69     -23.274   1.193   1.470  1.00 91.42           C  
ATOM   3910  N   SER C  70     -19.768  -1.755  -0.478  1.00 90.78           N  
ATOM   3911  CA  SER C  70     -19.014  -0.768  -1.245  1.00 90.78           C  
ATOM   3912  C   SER C  70     -17.559  -1.191  -1.412  1.00 90.78           C  
ATOM   3913  CB  SER C  70     -19.081   0.602  -0.568  1.00 90.78           C  
ATOM   3914  O   SER C  70     -16.676  -0.346  -1.573  1.00 90.78           O  
ATOM   3915  OG  SER C  70     -18.737   1.631  -1.481  1.00 90.78           O  
ATOM   3916  N   GLY C  71     -17.297  -2.440  -1.212  1.00 90.23           N  
ATOM   3917  CA  GLY C  71     -15.974  -2.993  -1.449  1.00 90.23           C  
ATOM   3918  C   GLY C  71     -15.031  -2.809  -0.275  1.00 90.23           C  
ATOM   3919  O   GLY C  71     -13.835  -3.089  -0.383  1.00 90.23           O  
ATOM   3920  N   ILE C  72     -15.481  -2.351   0.832  1.00 92.93           N  
ATOM   3921  CA  ILE C  72     -14.674  -1.879   1.952  1.00 92.93           C  
ATOM   3922  C   ILE C  72     -13.832  -3.028   2.501  1.00 92.93           C  
ATOM   3923  CB  ILE C  72     -15.556  -1.279   3.071  1.00 92.93           C  
ATOM   3924  O   ILE C  72     -12.804  -2.801   3.144  1.00 92.93           O  
ATOM   3925  CG1 ILE C  72     -14.686  -0.564   4.111  1.00 92.93           C  
ATOM   3926  CG2 ILE C  72     -16.411  -2.367   3.726  1.00 92.93           C  
ATOM   3927  CD1 ILE C  72     -15.473   0.292   5.093  1.00 92.93           C  
ATOM   3928  N   GLU C  73     -14.184  -4.244   2.235  1.00 91.65           N  
ATOM   3929  CA  GLU C  73     -13.507  -5.376   2.861  1.00 91.65           C  
ATOM   3930  C   GLU C  73     -12.567  -6.069   1.879  1.00 91.65           C  
ATOM   3931  CB  GLU C  73     -14.528  -6.378   3.407  1.00 91.65           C  
ATOM   3932  O   GLU C  73     -12.007  -7.124   2.186  1.00 91.65           O  
ATOM   3933  CG  GLU C  73     -15.366  -5.837   4.557  1.00 91.65           C  
ATOM   3934  CD  GLU C  73     -16.519  -6.751   4.941  1.00 91.65           C  
ATOM   3935  OE1 GLU C  73     -17.162  -6.510   5.987  1.00 91.65           O  
ATOM   3936  OE2 GLU C  73     -16.780  -7.717   4.190  1.00 91.65           O  
ATOM   3937  N   SER C  74     -12.329  -5.424   0.753  1.00 84.38           N  
ATOM   3938  CA  SER C  74     -11.604  -6.117  -0.307  1.00 84.38           C  
ATOM   3939  C   SER C  74     -10.175  -5.601  -0.429  1.00 84.38           C  
ATOM   3940  CB  SER C  74     -12.329  -5.958  -1.644  1.00 84.38           C  
ATOM   3941  O   SER C  74      -9.289  -6.316  -0.901  1.00 84.38           O  
ATOM   3942  OG  SER C  74     -13.625  -6.528  -1.584  1.00 84.38           O  
ATOM   3943  N   GLN C  75      -9.973  -4.318   0.004  1.00 89.67           N  
ATOM   3944  CA  GLN C  75      -8.663  -3.684  -0.099  1.00 89.67           C  
ATOM   3945  C   GLN C  75      -8.199  -3.155   1.255  1.00 89.67           C  
ATOM   3946  CB  GLN C  75      -8.694  -2.549  -1.124  1.00 89.67           C  
ATOM   3947  O   GLN C  75      -8.208  -1.945   1.490  1.00 89.67           O  
ATOM   3948  CG  GLN C  75      -7.317  -2.016  -1.493  1.00 89.67           C  
ATOM   3949  CD  GLN C  75      -7.379  -0.855  -2.469  1.00 89.67           C  
ATOM   3950  NE2 GLN C  75      -6.216  -0.387  -2.908  1.00 89.67           N  
ATOM   3951  OE1 GLN C  75      -8.463  -0.384  -2.825  1.00 89.67           O  
ATOM   3952  N   SER C  76      -7.865  -4.121   2.103  1.00 94.54           N  
ATOM   3953  CA  SER C  76      -7.360  -3.746   3.420  1.00 94.54           C  
ATOM   3954  C   SER C  76      -5.872  -4.056   3.550  1.00 94.54           C  
ATOM   3955  CB  SER C  76      -8.138  -4.471   4.519  1.00 94.54           C  
ATOM   3956  O   SER C  76      -5.396  -5.067   3.031  1.00 94.54           O  
ATOM   3957  OG  SER C  76      -8.026  -5.876   4.372  1.00 94.54           O  
ATOM   3958  N   LEU C  77      -5.175  -3.108   4.169  1.00 96.71           N  
ATOM   3959  CA  LEU C  77      -3.721  -3.204   4.244  1.00 96.71           C  
ATOM   3960  C   LEU C  77      -3.240  -3.054   5.683  1.00 96.71           C  
ATOM   3961  CB  LEU C  77      -3.067  -2.138   3.361  1.00 96.71           C  
ATOM   3962  O   LEU C  77      -3.877  -2.370   6.487  1.00 96.71           O  
ATOM   3963  CG  LEU C  77      -3.434  -2.169   1.876  1.00 96.71           C  
ATOM   3964  CD1 LEU C  77      -3.446  -0.756   1.303  1.00 96.71           C  
ATOM   3965  CD2 LEU C  77      -2.463  -3.056   1.104  1.00 96.71           C  
ATOM   3966  N   PHE C  78      -2.132  -3.732   5.923  1.00 97.27           N  
ATOM   3967  CA  PHE C  78      -1.427  -3.453   7.168  1.00 97.27           C  
ATOM   3968  C   PHE C  78      -0.018  -2.942   6.891  1.00 97.27           C  
ATOM   3969  CB  PHE C  78      -1.366  -4.708   8.046  1.00 97.27           C  
ATOM   3970  O   PHE C  78       0.514  -3.137   5.796  1.00 97.27           O  
ATOM   3971  CG  PHE C  78      -0.435  -5.768   7.524  1.00 97.27           C  
ATOM   3972  CD1 PHE C  78      -0.922  -6.838   6.784  1.00 97.27           C  
ATOM   3973  CD2 PHE C  78       0.929  -5.695   7.775  1.00 97.27           C  
ATOM   3974  CE1 PHE C  78      -0.063  -7.822   6.300  1.00 97.27           C  
ATOM   3975  CE2 PHE C  78       1.795  -6.674   7.295  1.00 97.27           C  
ATOM   3976  CZ  PHE C  78       1.297  -7.737   6.558  1.00 97.27           C  
ATOM   3977  N   ILE C  79       0.547  -2.259   7.892  1.00 98.09           N  
ATOM   3978  CA  ILE C  79       1.928  -1.788   7.899  1.00 98.09           C  
ATOM   3979  C   ILE C  79       2.526  -1.966   9.293  1.00 98.09           C  
ATOM   3980  CB  ILE C  79       2.022  -0.309   7.460  1.00 98.09           C  
ATOM   3981  O   ILE C  79       1.878  -1.664  10.297  1.00 98.09           O  
ATOM   3982  CG1 ILE C  79       3.487   0.137   7.400  1.00 98.09           C  
ATOM   3983  CG2 ILE C  79       1.215   0.587   8.404  1.00 98.09           C  
ATOM   3984  CD1 ILE C  79       3.694   1.496   6.745  1.00 98.09           C  
ATOM   3985  N   GLU C  80       3.820  -2.484   9.268  1.00 97.07           N  
ATOM   3986  CA  GLU C  80       4.485  -2.758  10.539  1.00 97.07           C  
ATOM   3987  C   GLU C  80       5.707  -1.863  10.726  1.00 97.07           C  
ATOM   3988  CB  GLU C  80       4.892  -4.231  10.626  1.00 97.07           C  
ATOM   3989  O   GLU C  80       6.522  -1.718   9.813  1.00 97.07           O  
ATOM   3990  CG  GLU C  80       3.717  -5.197  10.591  1.00 97.07           C  
ATOM   3991  CD  GLU C  80       2.939  -5.243  11.896  1.00 97.07           C  
ATOM   3992  OE1 GLU C  80       1.842  -5.847  11.927  1.00 97.07           O  
ATOM   3993  OE2 GLU C  80       3.429  -4.671  12.895  1.00 97.07           O  
ATOM   3994  N   PRO C  81       5.764  -1.372  11.985  1.00 96.38           N  
ATOM   3995  CA  PRO C  81       6.920  -0.507  12.232  1.00 96.38           C  
ATOM   3996  C   PRO C  81       8.228  -1.287  12.340  1.00 96.38           C  
ATOM   3997  CB  PRO C  81       6.576   0.170  13.561  1.00 96.38           C  
ATOM   3998  O   PRO C  81       8.229  -2.441  12.774  1.00 96.38           O  
ATOM   3999  CG  PRO C  81       5.705  -0.812  14.276  1.00 96.38           C  
ATOM   4000  CD  PRO C  81       4.857  -1.524  13.262  1.00 96.38           C  
ATOM   4001  N   ASP C  82       9.310  -0.651  11.963  1.00 95.48           N  
ATOM   4002  CA  ASP C  82      10.659  -1.197  12.084  1.00 95.48           C  
ATOM   4003  C   ASP C  82      11.405  -0.561  13.254  1.00 95.48           C  
ATOM   4004  CB  ASP C  82      11.441  -0.988  10.785  1.00 95.48           C  
ATOM   4005  O   ASP C  82      11.712   0.633  13.227  1.00 95.48           O  
ATOM   4006  CG  ASP C  82      12.754  -1.750  10.755  1.00 95.48           C  
ATOM   4007  OD1 ASP C  82      13.232  -2.184  11.825  1.00 95.48           O  
ATOM   4008  OD2 ASP C  82      13.316  -1.916   9.651  1.00 95.48           O  
ATOM   4009  N   PHE C  83      11.780  -1.366  14.216  1.00 94.60           N  
ATOM   4010  CA  PHE C  83      12.460  -0.826  15.388  1.00 94.60           C  
ATOM   4011  C   PHE C  83      13.944  -1.173  15.361  1.00 94.60           C  
ATOM   4012  CB  PHE C  83      11.820  -1.358  16.675  1.00 94.60           C  
ATOM   4013  O   PHE C  83      14.619  -1.117  16.391  1.00 94.60           O  
ATOM   4014  CG  PHE C  83      10.457  -0.786  16.956  1.00 94.60           C  
ATOM   4015  CD1 PHE C  83      10.306   0.554  17.288  1.00 94.60           C  
ATOM   4016  CD2 PHE C  83       9.327  -1.590  16.889  1.00 94.60           C  
ATOM   4017  CE1 PHE C  83       9.045   1.086  17.550  1.00 94.60           C  
ATOM   4018  CE2 PHE C  83       8.064  -1.066  17.149  1.00 94.60           C  
ATOM   4019  CZ  PHE C  83       7.925   0.273  17.480  1.00 94.60           C  
ATOM   4020  N   SER C  84      14.441  -1.617  14.221  1.00 93.24           N  
ATOM   4021  CA  SER C  84      15.856  -1.945  14.080  1.00 93.24           C  
ATOM   4022  C   SER C  84      16.624  -0.808  13.415  1.00 93.24           C  
ATOM   4023  CB  SER C  84      16.029  -3.231  13.269  1.00 93.24           C  
ATOM   4024  O   SER C  84      17.852  -0.855  13.317  1.00 93.24           O  
ATOM   4025  OG  SER C  84      15.733  -3.007  11.902  1.00 93.24           O  
ATOM   4026  N   ARG C  85      15.933   0.228  12.988  1.00 92.69           N  
ATOM   4027  CA  ARG C  85      16.598   1.355  12.341  1.00 92.69           C  
ATOM   4028  C   ARG C  85      15.759   2.623  12.451  1.00 92.69           C  
ATOM   4029  CB  ARG C  85      16.882   1.040  10.871  1.00 92.69           C  
ATOM   4030  O   ARG C  85      14.591   2.569  12.841  1.00 92.69           O  
ATOM   4031  CG  ARG C  85      15.632   0.903  10.017  1.00 92.69           C  
ATOM   4032  CD  ARG C  85      15.971   0.603   8.564  1.00 92.69           C  
ATOM   4033  NE  ARG C  85      14.974   1.156   7.652  1.00 92.69           N  
ATOM   4034  NH1 ARG C  85      16.051   0.470   5.727  1.00 92.69           N  
ATOM   4035  NH2 ARG C  85      14.072   1.618   5.591  1.00 92.69           N  
ATOM   4036  CZ  ARG C  85      15.034   1.080   6.326  1.00 92.69           C  
ATOM   4037  N   GLY C  86      16.380   3.721  12.170  1.00 92.48           N  
ATOM   4038  CA  GLY C  86      15.726   5.019  12.158  1.00 92.48           C  
ATOM   4039  C   GLY C  86      15.221   5.445  13.524  1.00 92.48           C  
ATOM   4040  O   GLY C  86      15.825   5.112  14.546  1.00 92.48           O  
ATOM   4041  N   ALA C  87      14.193   6.230  13.482  1.00 91.87           N  
ATOM   4042  CA  ALA C  87      13.624   6.824  14.689  1.00 91.87           C  
ATOM   4043  C   ALA C  87      13.077   5.748  15.624  1.00 91.87           C  
ATOM   4044  CB  ALA C  87      12.524   7.818  14.326  1.00 91.87           C  
ATOM   4045  O   ALA C  87      13.155   5.882  16.847  1.00 91.87           O  
ATOM   4046  N   GLY C  88      12.521   4.724  15.044  1.00 91.84           N  
ATOM   4047  CA  GLY C  88      11.989   3.633  15.846  1.00 91.84           C  
ATOM   4048  C   GLY C  88      13.034   2.977  16.729  1.00 91.84           C  
ATOM   4049  O   GLY C  88      12.780   2.708  17.904  1.00 91.84           O  
ATOM   4050  N   LYS C  89      14.220   2.667  16.205  1.00 92.87           N  
ATOM   4051  CA  LYS C  89      15.325   2.072  16.951  1.00 92.87           C  
ATOM   4052  C   LYS C  89      15.765   2.979  18.098  1.00 92.87           C  
ATOM   4053  CB  LYS C  89      16.508   1.789  16.024  1.00 92.87           C  
ATOM   4054  O   LYS C  89      15.926   2.521  19.231  1.00 92.87           O  
ATOM   4055  CG  LYS C  89      17.714   1.183  16.727  1.00 92.87           C  
ATOM   4056  CD  LYS C  89      18.864   0.943  15.757  1.00 92.87           C  
ATOM   4057  CE  LYS C  89      20.100   0.416  16.474  1.00 92.87           C  
ATOM   4058  NZ  LYS C  89      21.239   0.205  15.531  1.00 92.87           N  
ATOM   4059  N   ILE C  90      15.909   4.243  17.774  1.00 91.40           N  
ATOM   4060  CA  ILE C  90      16.389   5.224  18.742  1.00 91.40           C  
ATOM   4061  C   ILE C  90      15.409   5.320  19.909  1.00 91.40           C  
ATOM   4062  CB  ILE C  90      16.584   6.611  18.091  1.00 91.40           C  
ATOM   4063  O   ILE C  90      15.813   5.278  21.073  1.00 91.40           O  
ATOM   4064  CG1 ILE C  90      17.738   6.570  17.082  1.00 91.40           C  
ATOM   4065  CG2 ILE C  90      16.830   7.680  19.160  1.00 91.40           C  
ATOM   4066  CD1 ILE C  90      17.832   7.807  16.199  1.00 91.40           C  
ATOM   4067  N   LEU C  91      14.196   5.405  19.559  1.00 88.56           N  
ATOM   4068  CA  LEU C  91      13.171   5.541  20.587  1.00 88.56           C  
ATOM   4069  C   LEU C  91      13.101   4.289  21.455  1.00 88.56           C  
ATOM   4070  CB  LEU C  91      11.805   5.811  19.950  1.00 88.56           C  
ATOM   4071  O   LEU C  91      13.037   4.382  22.683  1.00 88.56           O  
ATOM   4072  CG  LEU C  91      10.627   5.967  20.912  1.00 88.56           C  
ATOM   4073  CD1 LEU C  91      10.863   7.143  21.854  1.00 88.56           C  
ATOM   4074  CD2 LEU C  91       9.325   6.147  20.139  1.00 88.56           C  
ATOM   4075  N   LEU C  92      13.034   3.139  20.873  1.00 89.71           N  
ATOM   4076  CA  LEU C  92      12.943   1.887  21.615  1.00 89.71           C  
ATOM   4077  C   LEU C  92      14.118   1.736  22.575  1.00 89.71           C  
ATOM   4078  CB  LEU C  92      12.898   0.696  20.654  1.00 89.71           C  
ATOM   4079  O   LEU C  92      13.934   1.364  23.736  1.00 89.71           O  
ATOM   4080  CG  LEU C  92      12.770  -0.687  21.293  1.00 89.71           C  
ATOM   4081  CD1 LEU C  92      11.497  -0.768  22.130  1.00 89.71           C  
ATOM   4082  CD2 LEU C  92      12.782  -1.774  20.224  1.00 89.71           C  
ATOM   4083  N   GLU C  93      15.316   2.014  22.133  1.00 91.42           N  
ATOM   4084  CA  GLU C  93      16.516   1.919  22.960  1.00 91.42           C  
ATOM   4085  C   GLU C  93      16.449   2.880  24.143  1.00 91.42           C  
ATOM   4086  CB  GLU C  93      17.768   2.200  22.124  1.00 91.42           C  
ATOM   4087  O   GLU C  93      16.818   2.521  25.263  1.00 91.42           O  
ATOM   4088  CG  GLU C  93      18.143   1.069  21.178  1.00 91.42           C  
ATOM   4089  CD  GLU C  93      19.320   1.405  20.277  1.00 91.42           C  
ATOM   4090  OE1 GLU C  93      19.844   0.494  19.598  1.00 91.42           O  
ATOM   4091  OE2 GLU C  93      19.721   2.590  20.250  1.00 91.42           O  
ATOM   4092  N   LYS C  94      16.040   4.071  23.797  1.00 88.10           N  
ATOM   4093  CA  LYS C  94      15.879   5.072  24.847  1.00 88.10           C  
ATOM   4094  C   LYS C  94      14.901   4.594  25.916  1.00 88.10           C  
ATOM   4095  CB  LYS C  94      15.402   6.399  24.256  1.00 88.10           C  
ATOM   4096  O   LYS C  94      15.176   4.708  27.113  1.00 88.10           O  
ATOM   4097  CG  LYS C  94      15.255   7.516  25.279  1.00 88.10           C  
ATOM   4098  CD  LYS C  94      14.757   8.803  24.634  1.00 88.10           C  
ATOM   4099  CE  LYS C  94      14.490   9.883  25.674  1.00 88.10           C  
ATOM   4100  NZ  LYS C  94      13.944  11.127  25.053  1.00 88.10           N  
ATOM   4101  N   MET C  95      13.832   4.106  25.575  1.00 86.30           N  
ATOM   4102  CA  MET C  95      12.790   3.668  26.501  1.00 86.30           C  
ATOM   4103  C   MET C  95      13.257   2.466  27.315  1.00 86.30           C  
ATOM   4104  CB  MET C  95      11.508   3.320  25.742  1.00 86.30           C  
ATOM   4105  O   MET C  95      12.962   2.367  28.507  1.00 86.30           O  
ATOM   4106  CG  MET C  95      10.808   4.526  25.136  1.00 86.30           C  
ATOM   4107  SD  MET C  95       9.251   4.076  24.276  1.00 86.30           S  
ATOM   4108  CE  MET C  95       8.176   3.761  25.704  1.00 86.30           C  
ATOM   4109  N   GLN C  96      13.893   1.543  26.711  1.00 88.85           N  
ATOM   4110  CA  GLN C  96      14.411   0.372  27.413  1.00 88.85           C  
ATOM   4111  C   GLN C  96      15.412   0.775  28.491  1.00 88.85           C  
ATOM   4112  CB  GLN C  96      15.062  -0.600  26.428  1.00 88.85           C  
ATOM   4113  O   GLN C  96      15.430   0.194  29.578  1.00 88.85           O  
ATOM   4114  CG  GLN C  96      14.064  -1.381  25.584  1.00 88.85           C  
ATOM   4115  CD  GLN C  96      14.734  -2.229  24.518  1.00 88.85           C  
ATOM   4116  NE2 GLN C  96      14.105  -3.345  24.167  1.00 88.85           N  
ATOM   4117  OE1 GLN C  96      15.807  -1.882  24.014  1.00 88.85           O  
ATOM   4118  N   LYS C  97      16.232   1.757  28.213  1.00 88.34           N  
ATOM   4119  CA  LYS C  97      17.202   2.265  29.179  1.00 88.34           C  
ATOM   4120  C   LYS C  97      16.503   2.904  30.376  1.00 88.34           C  
ATOM   4121  CB  LYS C  97      18.139   3.277  28.518  1.00 88.34           C  
ATOM   4122  O   LYS C  97      16.923   2.717  31.519  1.00 88.34           O  
ATOM   4123  CG  LYS C  97      19.347   3.648  29.365  1.00 88.34           C  
ATOM   4124  CD  LYS C  97      20.254   4.636  28.643  1.00 88.34           C  
ATOM   4125  CE  LYS C  97      21.435   5.049  29.511  1.00 88.34           C  
ATOM   4126  NZ  LYS C  97      22.349   5.987  28.793  1.00 88.34           N  
ATOM   4127  N   GLU C  98      15.447   3.622  30.109  1.00 83.92           N  
ATOM   4128  CA  GLU C  98      14.691   4.288  31.166  1.00 83.92           C  
ATOM   4129  C   GLU C  98      13.989   3.274  32.065  1.00 83.92           C  
ATOM   4130  CB  GLU C  98      13.669   5.258  30.568  1.00 83.92           C  
ATOM   4131  O   GLU C  98      13.871   3.484  33.274  1.00 83.92           O  
ATOM   4132  CG  GLU C  98      14.290   6.511  29.967  1.00 83.92           C  
ATOM   4133  CD  GLU C  98      13.274   7.418  29.292  1.00 83.92           C  
ATOM   4134  OE1 GLU C  98      13.664   8.492  28.780  1.00 83.92           O  
ATOM   4135  OE2 GLU C  98      12.077   7.053  29.275  1.00 83.92           O  
ATOM   4136  N   LEU C  99      13.614   2.140  31.509  1.00 78.84           N  
ATOM   4137  CA  LEU C  99      12.913   1.110  32.268  1.00 78.84           C  
ATOM   4138  C   LEU C  99      13.890   0.287  33.100  1.00 78.84           C  
ATOM   4139  CB  LEU C  99      12.126   0.193  31.328  1.00 78.84           C  
ATOM   4140  O   LEU C  99      13.521  -0.255  34.144  1.00 78.84           O  
ATOM   4141  CG  LEU C  99      10.873   0.792  30.688  1.00 78.84           C  
ATOM   4142  CD1 LEU C  99      10.346  -0.128  29.591  1.00 78.84           C  
ATOM   4143  CD2 LEU C  99       9.801   1.042  31.744  1.00 78.84           C  
ATOM   4144  N   GLY C 100      15.009   0.079  32.541  1.00 68.75           N  
ATOM   4145  CA  GLY C 100      16.068  -0.668  33.201  1.00 68.75           C  
ATOM   4146  C   GLY C 100      16.722   0.101  34.334  1.00 68.75           C  
ATOM   4147  O   GLY C 100      17.311  -0.497  35.237  1.00 68.75           O  
ATOM   4148  N   ASN C 101      16.648   1.389  34.538  1.00 48.91           N  
ATOM   4149  CA  ASN C 101      17.049   2.263  35.636  1.00 48.91           C  
ATOM   4150  C   ASN C 101      15.924   2.436  36.653  1.00 48.91           C  
ATOM   4151  CB  ASN C 101      17.497   3.625  35.102  1.00 48.91           C  
ATOM   4152  O   ASN C 101      16.182   2.643  37.841  1.00 48.91           O  
ATOM   4153  CG  ASN C 101      18.836   3.562  34.394  1.00 48.91           C  
ATOM   4154  ND2 ASN C 101      19.124   4.572  33.581  1.00 48.91           N  
ATOM   4155  OD1 ASN C 101      19.605   2.615  34.576  1.00 48.91           O  
TER    4156      ASN C 913
ENDMDL
END
