# Supplementary material for: Evolutionary Analysis of Dipeptidyl Peptidase I
Source: Int J Mol Sci. 2022 Feb 6;23(3):1852. doi: 10.3390/ijms23031852 (PMC8836896; doi:10.3390/ijms23031852)
Supplement: Supplementary file 1 [file ijms-23-01852-s001.zip › Supplementary File S2 Homology models/AlphaFold/DPPI_Ixodes_ricinus.pdb]

MODEL     1
ATOM      1  N   ASP A   1      -2.396   5.121 -11.587  1.00 90.42           N  
ATOM      2  CA  ASP A   1      -1.461   4.005 -11.695  1.00 90.42           C  
ATOM      3  C   ASP A   1      -0.688   4.061 -13.010  1.00 90.42           C  
ATOM      4  CB  ASP A   1      -2.202   2.671 -11.576  1.00 90.42           C  
ATOM      5  O   ASP A   1      -1.130   4.696 -13.970  1.00 90.42           O  
ATOM      6  CG  ASP A   1      -2.901   2.497 -10.239  1.00 90.42           C  
ATOM      7  OD1 ASP A   1      -2.441   3.076  -9.231  1.00 90.42           O  
ATOM      8  OD2 ASP A   1      -3.918   1.773 -10.193  1.00 90.42           O  
ATOM      9  N   THR A   2       0.539   3.460 -12.960  1.00 92.69           N  
ATOM     10  CA  THR A   2       1.174   3.346 -14.268  1.00 92.69           C  
ATOM     11  C   THR A   2       0.380   2.409 -15.174  1.00 92.69           C  
ATOM     12  CB  THR A   2       2.622   2.839 -14.144  1.00 92.69           C  
ATOM     13  O   THR A   2      -0.345   1.536 -14.692  1.00 92.69           O  
ATOM     14  CG2 THR A   2       3.369   3.574 -13.036  1.00 92.69           C  
ATOM     15  OG1 THR A   2       2.608   1.437 -13.847  1.00 92.69           O  
ATOM     16  N   PRO A   3       0.512   2.594 -16.502  1.00 92.97           N  
ATOM     17  CA  PRO A   3      -0.240   1.721 -17.407  1.00 92.97           C  
ATOM     18  C   PRO A   3       0.468   0.394 -17.671  1.00 92.97           C  
ATOM     19  CB  PRO A   3      -0.343   2.550 -18.690  1.00 92.97           C  
ATOM     20  O   PRO A   3      -0.028  -0.432 -18.441  1.00 92.97           O  
ATOM     21  CG  PRO A   3       0.888   3.397 -18.698  1.00 92.97           C  
ATOM     22  CD  PRO A   3       1.216   3.776 -17.282  1.00 92.97           C  
ATOM     23  N   SER A   4       1.618   0.203 -16.994  1.00 94.52           N  
ATOM     24  CA  SER A   4       2.348  -1.036 -17.241  1.00 94.52           C  
ATOM     25  C   SER A   4       1.547  -2.251 -16.784  1.00 94.52           C  
ATOM     26  CB  SER A   4       3.702  -1.012 -16.532  1.00 94.52           C  
ATOM     27  O   SER A   4       0.800  -2.176 -15.805  1.00 94.52           O  
ATOM     28  OG  SER A   4       3.535  -1.058 -15.126  1.00 94.52           O  
ATOM     29  N   ASN A   5       1.673  -3.308 -17.559  1.00 95.30           N  
ATOM     30  CA  ASN A   5       1.006  -4.572 -17.268  1.00 95.30           C  
ATOM     31  C   ASN A   5       1.956  -5.756 -17.425  1.00 95.30           C  
ATOM     32  CB  ASN A   5      -0.219  -4.753 -18.167  1.00 95.30           C  
ATOM     33  O   ASN A   5       2.037  -6.355 -18.499  1.00 95.30           O  
ATOM     34  CG  ASN A   5      -1.068  -5.943 -17.765  1.00 95.30           C  
ATOM     35  ND2 ASN A   5      -2.005  -6.320 -18.627  1.00 95.30           N  
ATOM     36  OD1 ASN A   5      -0.883  -6.518 -16.690  1.00 95.30           O  
ATOM     37  N   CYS A   6       2.729  -6.038 -16.445  1.00 96.39           N  
ATOM     38  CA  CYS A   6       3.692  -7.133 -16.418  1.00 96.39           C  
ATOM     39  C   CYS A   6       3.332  -8.148 -15.340  1.00 96.39           C  
ATOM     40  CB  CYS A   6       5.104  -6.600 -16.178  1.00 96.39           C  
ATOM     41  O   CYS A   6       3.397  -7.844 -14.148  1.00 96.39           O  
ATOM     42  SG  CYS A   6       5.666  -5.436 -17.440  1.00 96.39           S  
ATOM     43  N   THR A   7       2.958  -9.399 -15.783  1.00 95.27           N  
ATOM     44  CA  THR A   7       2.486 -10.456 -14.896  1.00 95.27           C  
ATOM     45  C   THR A   7       3.652 -11.094 -14.146  1.00 95.27           C  
ATOM     46  CB  THR A   7       1.720 -11.540 -15.677  1.00 95.27           C  
ATOM     47  O   THR A   7       4.815 -10.804 -14.433  1.00 95.27           O  
ATOM     48  CG2 THR A   7       0.575 -10.933 -16.481  1.00 95.27           C  
ATOM     49  OG1 THR A   7       2.621 -12.201 -16.574  1.00 95.27           O  
ATOM     50  N   TYR A   8       3.315 -11.883 -13.222  1.00 95.44           N  
ATOM     51  CA  TYR A   8       4.316 -12.633 -12.472  1.00 95.44           C  
ATOM     52  C   TYR A   8       5.249 -13.386 -13.412  1.00 95.44           C  
ATOM     53  CB  TYR A   8       3.643 -13.614 -11.508  1.00 95.44           C  
ATOM     54  O   TYR A   8       6.473 -13.286 -13.294  1.00 95.44           O  
ATOM     55  CG  TYR A   8       4.617 -14.419 -10.682  1.00 95.44           C  
ATOM     56  CD1 TYR A   8       5.129 -15.625 -11.154  1.00 95.44           C  
ATOM     57  CD2 TYR A   8       5.026 -13.976  -9.429  1.00 95.44           C  
ATOM     58  CE1 TYR A   8       6.025 -16.372 -10.397  1.00 95.44           C  
ATOM     59  CE2 TYR A   8       5.922 -14.714  -8.663  1.00 95.44           C  
ATOM     60  OH  TYR A   8       7.303 -16.644  -8.400  1.00 95.44           O  
ATOM     61  CZ  TYR A   8       6.416 -15.909  -9.155  1.00 95.44           C  
ATOM     62  N   GLU A   9       4.707 -14.070 -14.319  1.00 94.65           N  
ATOM     63  CA  GLU A   9       5.503 -14.888 -15.230  1.00 94.65           C  
ATOM     64  C   GLU A   9       6.361 -14.019 -16.145  1.00 94.65           C  
ATOM     65  CB  GLU A   9       4.599 -15.798 -16.065  1.00 94.65           C  
ATOM     66  O   GLU A   9       7.448 -14.429 -16.558  1.00 94.65           O  
ATOM     67  CG  GLU A   9       3.958 -16.926 -15.269  1.00 94.65           C  
ATOM     68  CD  GLU A   9       4.973 -17.864 -14.635  1.00 94.65           C  
ATOM     69  OE1 GLU A   9       4.679 -18.443 -13.565  1.00 94.65           O  
ATOM     70  OE2 GLU A   9       6.072 -18.021 -15.213  1.00 94.65           O  
ATOM     71  N   ASP A  10       5.900 -12.817 -16.478  1.00 95.31           N  
ATOM     72  CA  ASP A  10       6.694 -11.884 -17.273  1.00 95.31           C  
ATOM     73  C   ASP A  10       7.961 -11.469 -16.529  1.00 95.31           C  
ATOM     74  CB  ASP A  10       5.867 -10.649 -17.635  1.00 95.31           C  
ATOM     75  O   ASP A  10       9.013 -11.277 -17.142  1.00 95.31           O  
ATOM     76  CG  ASP A  10       4.730 -10.957 -18.594  1.00 95.31           C  
ATOM     77  OD1 ASP A  10       4.893 -11.832 -19.472  1.00 95.31           O  
ATOM     78  OD2 ASP A  10       3.664 -10.316 -18.473  1.00 95.31           O  
ATOM     79  N   VAL A  11       7.808 -11.378 -15.169  1.00 96.35           N  
ATOM     80  CA  VAL A  11       8.857 -10.761 -14.364  1.00 96.35           C  
ATOM     81  C   VAL A  11       9.777 -11.841 -13.799  1.00 96.35           C  
ATOM     82  CB  VAL A  11       8.266  -9.911 -13.216  1.00 96.35           C  
ATOM     83  O   VAL A  11      10.989 -11.637 -13.687  1.00 96.35           O  
ATOM     84  CG1 VAL A  11       9.376  -9.379 -12.312  1.00 96.35           C  
ATOM     85  CG2 VAL A  11       7.433  -8.761 -13.780  1.00 96.35           C  
ATOM     86  N   ARG A  12       9.269 -12.999 -13.504  1.00 96.38           N  
ATOM     87  CA  ARG A  12      10.103 -14.039 -12.909  1.00 96.38           C  
ATOM     88  C   ARG A  12      11.242 -14.430 -13.844  1.00 96.38           C  
ATOM     89  CB  ARG A  12       9.262 -15.270 -12.564  1.00 96.38           C  
ATOM     90  O   ARG A  12      11.081 -14.417 -15.066  1.00 96.38           O  
ATOM     91  CG  ARG A  12       8.969 -16.169 -13.754  1.00 96.38           C  
ATOM     92  CD  ARG A  12       8.225 -17.431 -13.339  1.00 96.38           C  
ATOM     93  NE  ARG A  12       7.894 -18.265 -14.491  1.00 96.38           N  
ATOM     94  NH1 ARG A  12       8.994 -20.141 -13.709  1.00 96.38           N  
ATOM     95  NH2 ARG A  12       7.911 -20.200 -15.728  1.00 96.38           N  
ATOM     96  CZ  ARG A  12       8.267 -19.533 -14.640  1.00 96.38           C  
ATOM     97  N   GLY A  13      12.458 -14.658 -13.352  1.00 97.46           N  
ATOM     98  CA  GLY A  13      13.631 -15.066 -14.108  1.00 97.46           C  
ATOM     99  C   GLY A  13      14.893 -14.333 -13.693  1.00 97.46           C  
ATOM    100  O   GLY A  13      14.913 -13.655 -12.664  1.00 97.46           O  
ATOM    101  N   TRP A  14      15.918 -14.551 -14.497  1.00 98.17           N  
ATOM    102  CA  TRP A  14      17.205 -13.921 -14.221  1.00 98.17           C  
ATOM    103  C   TRP A  14      17.202 -12.461 -14.662  1.00 98.17           C  
ATOM    104  CB  TRP A  14      18.336 -14.677 -14.923  1.00 98.17           C  
ATOM    105  O   TRP A  14      16.756 -12.141 -15.767  1.00 98.17           O  
ATOM    106  CG  TRP A  14      18.708 -15.970 -14.261  1.00 98.17           C  
ATOM    107  CD1 TRP A  14      18.283 -17.223 -14.604  1.00 98.17           C  
ATOM    108  CD2 TRP A  14      19.578 -16.134 -13.137  1.00 98.17           C  
ATOM    109  CE2 TRP A  14      19.635 -17.516 -12.852  1.00 98.17           C  
ATOM    110  CE3 TRP A  14      20.316 -15.246 -12.343  1.00 98.17           C  
ATOM    111  NE1 TRP A  14      18.837 -18.158 -13.760  1.00 98.17           N  
ATOM    112  CH2 TRP A  14      21.115 -17.141 -11.043  1.00 98.17           C  
ATOM    113  CZ2 TRP A  14      20.403 -18.031 -11.804  1.00 98.17           C  
ATOM    114  CZ3 TRP A  14      21.079 -15.760 -11.301  1.00 98.17           C  
ATOM    115  N   TRP A  15      17.663 -11.626 -13.692  1.00 98.53           N  
ATOM    116  CA  TRP A  15      17.788 -10.193 -13.938  1.00 98.53           C  
ATOM    117  C   TRP A  15      19.208  -9.714 -13.656  1.00 98.53           C  
ATOM    118  CB  TRP A  15      16.792  -9.411 -13.078  1.00 98.53           C  
ATOM    119  O   TRP A  15      19.920 -10.308 -12.843  1.00 98.53           O  
ATOM    120  CG  TRP A  15      15.375  -9.494 -13.560  1.00 98.53           C  
ATOM    121  CD1 TRP A  15      14.528 -10.561 -13.447  1.00 98.53           C  
ATOM    122  CD2 TRP A  15      14.641  -8.468 -14.235  1.00 98.53           C  
ATOM    123  CE2 TRP A  15      13.353  -8.983 -14.502  1.00 98.53           C  
ATOM    124  CE3 TRP A  15      14.947  -7.162 -14.640  1.00 98.53           C  
ATOM    125  NE1 TRP A  15      13.310 -10.260 -14.012  1.00 98.53           N  
ATOM    126  CH2 TRP A  15      12.697  -6.960 -15.542  1.00 98.53           C  
ATOM    127  CZ2 TRP A  15      12.371  -8.235 -15.157  1.00 98.53           C  
ATOM    128  CZ3 TRP A  15      13.968  -6.420 -15.291  1.00 98.53           C  
ATOM    129  N   THR A  16      19.573  -8.671 -14.320  1.00 97.99           N  
ATOM    130  CA  THR A  16      20.778  -7.919 -13.989  1.00 97.99           C  
ATOM    131  C   THR A  16      20.431  -6.481 -13.612  1.00 97.99           C  
ATOM    132  CB  THR A  16      21.777  -7.918 -15.161  1.00 97.99           C  
ATOM    133  O   THR A  16      19.849  -5.747 -14.413  1.00 97.99           O  
ATOM    134  CG2 THR A  16      23.047  -7.155 -14.801  1.00 97.99           C  
ATOM    135  OG1 THR A  16      22.121  -9.270 -15.488  1.00 97.99           O  
ATOM    136  N   PHE A  17      20.783  -6.166 -12.338  1.00 97.40           N  
ATOM    137  CA  PHE A  17      20.621  -4.792 -11.875  1.00 97.40           C  
ATOM    138  C   PHE A  17      21.914  -4.005 -12.053  1.00 97.40           C  
ATOM    139  CB  PHE A  17      20.190  -4.766 -10.405  1.00 97.40           C  
ATOM    140  O   PHE A  17      22.994  -4.488 -11.706  1.00 97.40           O  
ATOM    141  CG  PHE A  17      18.788  -5.262 -10.175  1.00 97.40           C  
ATOM    142  CD1 PHE A  17      17.986  -5.643 -11.245  1.00 97.40           C  
ATOM    143  CD2 PHE A  17      18.271  -5.347  -8.889  1.00 97.40           C  
ATOM    144  CE1 PHE A  17      16.688  -6.103 -11.035  1.00 97.40           C  
ATOM    145  CE2 PHE A  17      16.974  -5.805  -8.672  1.00 97.40           C  
ATOM    146  CZ  PHE A  17      16.184  -6.181  -9.746  1.00 97.40           C  
ATOM    147  N   VAL A  18      21.750  -2.781 -12.627  1.00 96.23           N  
ATOM    148  CA  VAL A  18      22.845  -1.817 -12.664  1.00 96.23           C  
ATOM    149  C   VAL A  18      22.545  -0.657 -11.718  1.00 96.23           C  
ATOM    150  CB  VAL A  18      23.088  -1.288 -14.095  1.00 96.23           C  
ATOM    151  O   VAL A  18      21.554   0.057 -11.895  1.00 96.23           O  
ATOM    152  CG1 VAL A  18      24.270  -0.321 -14.120  1.00 96.23           C  
ATOM    153  CG2 VAL A  18      23.323  -2.449 -15.060  1.00 96.23           C  
ATOM    154  N   GLU A  19      23.415  -0.537 -10.788  1.00 95.61           N  
ATOM    155  CA  GLU A  19      23.171   0.416  -9.710  1.00 95.61           C  
ATOM    156  C   GLU A  19      24.268   1.474  -9.650  1.00 95.61           C  
ATOM    157  CB  GLU A  19      23.065  -0.309  -8.365  1.00 95.61           C  
ATOM    158  O   GLU A  19      25.452   1.157  -9.778  1.00 95.61           O  
ATOM    159  CG  GLU A  19      22.712   0.604  -7.200  1.00 95.61           C  
ATOM    160  CD  GLU A  19      22.713  -0.109  -5.858  1.00 95.61           C  
ATOM    161  OE1 GLU A  19      21.711  -0.004  -5.114  1.00 95.61           O  
ATOM    162  OE2 GLU A  19      23.725  -0.776  -5.546  1.00 95.61           O  
ATOM    163  N   GLY A  20      23.820   2.700  -9.449  1.00 94.23           N  
ATOM    164  CA  GLY A  20      24.770   3.788  -9.282  1.00 94.23           C  
ATOM    165  C   GLY A  20      25.424   3.804  -7.914  1.00 94.23           C  
ATOM    166  O   GLY A  20      25.198   2.906  -7.101  1.00 94.23           O  
ATOM    167  N   PRO A  21      26.170   4.840  -7.635  1.00 92.86           N  
ATOM    168  CA  PRO A  21      26.862   4.932  -6.347  1.00 92.86           C  
ATOM    169  C   PRO A  21      25.900   5.043  -5.166  1.00 92.86           C  
ATOM    170  CB  PRO A  21      27.702   6.204  -6.488  1.00 92.86           C  
ATOM    171  O   PRO A  21      24.917   5.785  -5.234  1.00 92.86           O  
ATOM    172  CG  PRO A  21      27.725   6.486  -7.956  1.00 92.86           C  
ATOM    173  CD  PRO A  21      26.506   5.869  -8.579  1.00 92.86           C  
ATOM    174  N   ARG A  22      26.186   4.328  -4.090  1.00 93.75           N  
ATOM    175  CA  ARG A  22      25.372   4.292  -2.879  1.00 93.75           C  
ATOM    176  C   ARG A  22      25.707   5.462  -1.960  1.00 93.75           C  
ATOM    177  CB  ARG A  22      25.570   2.969  -2.137  1.00 93.75           C  
ATOM    178  O   ARG A  22      26.021   5.264  -0.784  1.00 93.75           O  
ATOM    179  CG  ARG A  22      25.136   1.747  -2.930  1.00 93.75           C  
ATOM    180  CD  ARG A  22      25.352   0.459  -2.147  1.00 93.75           C  
ATOM    181  NE  ARG A  22      24.952  -0.714  -2.918  1.00 93.75           N  
ATOM    182  NH1 ARG A  22      25.588  -2.244  -1.308  1.00 93.75           N  
ATOM    183  NH2 ARG A  22      24.678  -2.965  -3.285  1.00 93.75           N  
ATOM    184  CZ  ARG A  22      25.074  -1.972  -2.502  1.00 93.75           C  
ATOM    185  N   THR A  23      25.704   6.685  -2.441  1.00 90.14           N  
ATOM    186  CA  THR A  23      26.135   7.841  -1.663  1.00 90.14           C  
ATOM    187  C   THR A  23      25.006   8.860  -1.539  1.00 90.14           C  
ATOM    188  CB  THR A  23      27.368   8.512  -2.296  1.00 90.14           C  
ATOM    189  O   THR A  23      25.179   9.915  -0.925  1.00 90.14           O  
ATOM    190  CG2 THR A  23      28.578   7.584  -2.261  1.00 90.14           C  
ATOM    191  OG1 THR A  23      27.076   8.846  -3.659  1.00 90.14           O  
ATOM    192  N   GLY A  24      23.895   8.477  -2.103  1.00 92.17           N  
ATOM    193  CA  GLY A  24      22.809   9.443  -2.157  1.00 92.17           C  
ATOM    194  C   GLY A  24      22.008   9.512  -0.871  1.00 92.17           C  
ATOM    195  O   GLY A  24      22.306   8.801   0.092  1.00 92.17           O  
ATOM    196  N   THR A  25      21.110  10.476  -0.879  1.00 94.58           N  
ATOM    197  CA  THR A  25      20.081  10.623   0.145  1.00 94.58           C  
ATOM    198  C   THR A  25      18.696  10.357  -0.437  1.00 94.58           C  
ATOM    199  CB  THR A  25      20.115  12.028   0.774  1.00 94.58           C  
ATOM    200  O   THR A  25      18.561  10.085  -1.632  1.00 94.58           O  
ATOM    201  CG2 THR A  25      21.519  12.382   1.255  1.00 94.58           C  
ATOM    202  OG1 THR A  25      19.700  12.992  -0.201  1.00 94.58           O  
ATOM    203  N   LYS A  26      17.709  10.299   0.423  1.00 93.21           N  
ATOM    204  CA  LYS A  26      16.352   9.986  -0.015  1.00 93.21           C  
ATOM    205  C   LYS A  26      15.853  11.008  -1.033  1.00 93.21           C  
ATOM    206  CB  LYS A  26      15.401   9.931   1.182  1.00 93.21           C  
ATOM    207  O   LYS A  26      14.871  10.763  -1.736  1.00 93.21           O  
ATOM    208  CG  LYS A  26      15.290  11.243   1.945  1.00 93.21           C  
ATOM    209  CD  LYS A  26      14.392  11.105   3.167  1.00 93.21           C  
ATOM    210  CE  LYS A  26      14.323  12.402   3.961  1.00 93.21           C  
ATOM    211  NZ  LYS A  26      13.508  12.249   5.203  1.00 93.21           N  
ATOM    212  N   ASP A  27      16.564  12.159  -1.242  1.00 91.18           N  
ATOM    213  CA  ASP A  27      16.137  13.216  -2.153  1.00 91.18           C  
ATOM    214  C   ASP A  27      16.727  13.012  -3.547  1.00 91.18           C  
ATOM    215  CB  ASP A  27      16.538  14.589  -1.609  1.00 91.18           C  
ATOM    216  O   ASP A  27      16.561  13.858  -4.427  1.00 91.18           O  
ATOM    217  CG  ASP A  27      15.850  14.932  -0.299  1.00 91.18           C  
ATOM    218  OD1 ASP A  27      14.642  14.643  -0.151  1.00 91.18           O  
ATOM    219  OD2 ASP A  27      16.520  15.498   0.591  1.00 91.18           O  
ATOM    220  N   VAL A  28      17.403  11.880  -3.691  1.00 92.94           N  
ATOM    221  CA  VAL A  28      18.015  11.605  -4.987  1.00 92.94           C  
ATOM    222  C   VAL A  28      16.938  11.561  -6.069  1.00 92.94           C  
ATOM    223  CB  VAL A  28      18.809  10.280  -4.970  1.00 92.94           C  
ATOM    224  O   VAL A  28      15.849  11.027  -5.847  1.00 92.94           O  
ATOM    225  CG1 VAL A  28      17.872   9.092  -4.756  1.00 92.94           C  
ATOM    226  CG2 VAL A  28      19.599  10.115  -6.267  1.00 92.94           C  
ATOM    227  N   ARG A  29      17.266  12.218  -7.220  1.00 89.04           N  
ATOM    228  CA  ARG A  29      16.377  12.236  -8.377  1.00 89.04           C  
ATOM    229  C   ARG A  29      16.870  11.284  -9.462  1.00 89.04           C  
ATOM    230  CB  ARG A  29      16.255  13.653  -8.940  1.00 89.04           C  
ATOM    231  O   ARG A  29      17.945  11.485 -10.030  1.00 89.04           O  
ATOM    232  CG  ARG A  29      15.724  14.669  -7.941  1.00 89.04           C  
ATOM    233  CD  ARG A  29      14.248  14.448  -7.642  1.00 89.04           C  
ATOM    234  NE  ARG A  29      13.399  14.937  -8.725  1.00 89.04           N  
ATOM    235  NH1 ARG A  29      12.976  16.986  -7.746  1.00 89.04           N  
ATOM    236  NH2 ARG A  29      12.063  16.475  -9.785  1.00 89.04           N  
ATOM    237  CZ  ARG A  29      12.815  16.131  -8.750  1.00 89.04           C  
ATOM    238  N   CYS A  30      16.052  10.267  -9.798  1.00 92.25           N  
ATOM    239  CA  CYS A  30      16.539   9.190 -10.652  1.00 92.25           C  
ATOM    240  C   CYS A  30      15.896   9.256 -12.032  1.00 92.25           C  
ATOM    241  CB  CYS A  30      16.259   7.830 -10.013  1.00 92.25           C  
ATOM    242  O   CYS A  30      16.238   8.471 -12.919  1.00 92.25           O  
ATOM    243  SG  CYS A  30      17.219   7.518  -8.515  1.00 92.25           S  
ATOM    244  N   ASP A  31      15.061  10.275 -12.199  1.00 85.39           N  
ATOM    245  CA  ASP A  31      14.297  10.331 -13.441  1.00 85.39           C  
ATOM    246  C   ASP A  31      15.220  10.488 -14.647  1.00 85.39           C  
ATOM    247  CB  ASP A  31      13.286  11.479 -13.399  1.00 85.39           C  
ATOM    248  O   ASP A  31      14.948   9.943 -15.719  1.00 85.39           O  
ATOM    249  CG  ASP A  31      12.185  11.263 -12.376  1.00 85.39           C  
ATOM    250  OD1 ASP A  31      11.859  10.096 -12.068  1.00 85.39           O  
ATOM    251  OD2 ASP A  31      11.636  12.268 -11.876  1.00 85.39           O  
ATOM    252  N   ASP A  32      16.369  11.121 -14.435  1.00 83.27           N  
ATOM    253  CA  ASP A  32      17.233  11.413 -15.575  1.00 83.27           C  
ATOM    254  C   ASP A  32      18.522  10.598 -15.510  1.00 83.27           C  
ATOM    255  CB  ASP A  32      17.557  12.908 -15.633  1.00 83.27           C  
ATOM    256  O   ASP A  32      19.454  10.838 -16.281  1.00 83.27           O  
ATOM    257  CG  ASP A  32      16.330  13.773 -15.860  1.00 83.27           C  
ATOM    258  OD1 ASP A  32      15.438  13.373 -16.640  1.00 83.27           O  
ATOM    259  OD2 ASP A  32      16.255  14.865 -15.257  1.00 83.27           O  
ATOM    260  N   TRP A  33      18.498   9.693 -14.580  1.00 89.54           N  
ATOM    261  CA  TRP A  33      19.712   8.904 -14.397  1.00 89.54           C  
ATOM    262  C   TRP A  33      19.891   7.910 -15.540  1.00 89.54           C  
ATOM    263  CB  TRP A  33      19.674   8.161 -13.059  1.00 89.54           C  
ATOM    264  O   TRP A  33      18.934   7.252 -15.955  1.00 89.54           O  
ATOM    265  CG  TRP A  33      20.913   7.368 -12.768  1.00 89.54           C  
ATOM    266  CD1 TRP A  33      22.119   7.850 -12.340  1.00 89.54           C  
ATOM    267  CD2 TRP A  33      21.067   5.950 -12.887  1.00 89.54           C  
ATOM    268  CE2 TRP A  33      22.394   5.641 -12.515  1.00 89.54           C  
ATOM    269  CE3 TRP A  33      20.210   4.910 -13.272  1.00 89.54           C  
ATOM    270  NE1 TRP A  33      23.014   6.817 -12.187  1.00 89.54           N  
ATOM    271  CH2 TRP A  33      22.026   3.335 -12.899  1.00 89.54           C  
ATOM    272  CZ2 TRP A  33      22.885   4.333 -12.518  1.00 89.54           C  
ATOM    273  CZ3 TRP A  33      20.701   3.609 -13.274  1.00 89.54           C  
ATOM    274  N   LYS A  34      21.097   7.869 -16.089  1.00 80.82           N  
ATOM    275  CA  LYS A  34      21.459   6.874 -17.094  1.00 80.82           C  
ATOM    276  C   LYS A  34      22.722   6.118 -16.690  1.00 80.82           C  
ATOM    277  CB  LYS A  34      21.659   7.536 -18.458  1.00 80.82           C  
ATOM    278  O   LYS A  34      23.745   6.731 -16.378  1.00 80.82           O  
ATOM    279  CG  LYS A  34      20.402   8.183 -19.022  1.00 80.82           C  
ATOM    280  CD  LYS A  34      20.644   8.758 -20.411  1.00 80.82           C  
ATOM    281  CE  LYS A  34      19.400   9.446 -20.957  1.00 80.82           C  
ATOM    282  NZ  LYS A  34      19.626   9.992 -22.329  1.00 80.82           N  
ATOM    283  N   SER A  35      22.566   4.791 -16.678  1.00 76.92           N  
ATOM    284  CA  SER A  35      23.691   3.962 -16.258  1.00 76.92           C  
ATOM    285  C   SER A  35      24.898   4.167 -17.168  1.00 76.92           C  
ATOM    286  CB  SER A  35      23.295   2.485 -16.248  1.00 76.92           C  
ATOM    287  O   SER A  35      26.042   4.069 -16.721  1.00 76.92           O  
ATOM    288  OG  SER A  35      22.857   2.073 -17.531  1.00 76.92           O  
ATOM    289  N   GLU A  36      24.672   4.561 -18.515  1.00 71.37           N  
ATOM    290  CA  GLU A  36      25.733   4.690 -19.510  1.00 71.37           C  
ATOM    291  C   GLU A  36      26.544   5.963 -19.289  1.00 71.37           C  
ATOM    292  CB  GLU A  36      25.148   4.677 -20.924  1.00 71.37           C  
ATOM    293  O   GLU A  36      27.720   6.028 -19.654  1.00 71.37           O  
ATOM    294  CG  GLU A  36      24.313   3.443 -21.233  1.00 71.37           C  
ATOM    295  CD  GLU A  36      23.640   3.499 -22.595  1.00 71.37           C  
ATOM    296  OE1 GLU A  36      22.930   2.536 -22.962  1.00 71.37           O  
ATOM    297  OE2 GLU A  36      23.825   4.515 -23.302  1.00 71.37           O  
ATOM    298  N   VAL A  37      25.841   6.957 -18.716  1.00 65.82           N  
ATOM    299  CA  VAL A  37      26.447   8.277 -18.579  1.00 65.82           C  
ATOM    300  C   VAL A  37      27.016   8.440 -17.171  1.00 65.82           C  
ATOM    301  CB  VAL A  37      25.430   9.402 -18.876  1.00 65.82           C  
ATOM    302  O   VAL A  37      27.762   9.385 -16.902  1.00 65.82           O  
ATOM    303  CG1 VAL A  37      26.107  10.770 -18.818  1.00 65.82           C  
ATOM    304  CG2 VAL A  37      24.777   9.183 -20.240  1.00 65.82           C  
ATOM    305  N   ALA A  38      26.596   7.496 -16.299  1.00 59.50           N  
ATOM    306  CA  ALA A  38      26.960   7.696 -14.899  1.00 59.50           C  
ATOM    307  C   ALA A  38      28.472   7.622 -14.709  1.00 59.50           C  
ATOM    308  CB  ALA A  38      26.264   6.663 -14.016  1.00 59.50           C  
ATOM    309  O   ALA A  38      29.122   6.701 -15.211  1.00 59.50           O  
ATOM    310  N   GLY A  39      29.272   8.410 -15.430  1.00 56.03           N  
ATOM    311  CA  GLY A  39      30.692   8.640 -15.216  1.00 56.03           C  
ATOM    312  C   GLY A  39      31.227   7.952 -13.974  1.00 56.03           C  
ATOM    313  O   GLY A  39      32.440   7.889 -13.767  1.00 56.03           O  
ATOM    314  N   GLY A  40      30.360   7.223 -13.131  1.00 62.53           N  
ATOM    315  CA  GLY A  40      30.744   6.611 -11.870  1.00 62.53           C  
ATOM    316  C   GLY A  40      30.666   5.096 -11.894  1.00 62.53           C  
ATOM    317  O   GLY A  40      30.321   4.503 -12.918  1.00 62.53           O  
ATOM    318  N   GLU A  41      31.423   4.446 -10.880  1.00 74.08           N  
ATOM    319  CA  GLU A  41      31.501   3.017 -10.590  1.00 74.08           C  
ATOM    320  C   GLU A  41      30.110   2.404 -10.456  1.00 74.08           C  
ATOM    321  CB  GLU A  41      32.310   2.771  -9.314  1.00 74.08           C  
ATOM    322  O   GLU A  41      29.287   2.885  -9.674  1.00 74.08           O  
ATOM    323  CG  GLU A  41      33.816   2.864  -9.514  1.00 74.08           C  
ATOM    324  CD  GLU A  41      34.608   2.585  -8.246  1.00 74.08           C  
ATOM    325  OE1 GLU A  41      35.858   2.625  -8.289  1.00 74.08           O  
ATOM    326  OE2 GLU A  41      33.972   2.323  -7.200  1.00 74.08           O  
ATOM    327  N   THR A  42      29.479   1.977 -11.507  1.00 89.68           N  
ATOM    328  CA  THR A  42      28.259   1.183 -11.408  1.00 89.68           C  
ATOM    329  C   THR A  42      28.569  -0.224 -10.905  1.00 89.68           C  
ATOM    330  CB  THR A  42      27.535   1.099 -12.764  1.00 89.68           C  
ATOM    331  O   THR A  42      29.699  -0.700 -11.033  1.00 89.68           O  
ATOM    332  CG2 THR A  42      27.089   2.479 -13.236  1.00 89.68           C  
ATOM    333  OG1 THR A  42      28.423   0.537 -13.739  1.00 89.68           O  
ATOM    334  N   ARG A  43      27.624  -0.704 -10.179  1.00 92.16           N  
ATOM    335  CA  ARG A  43      27.645  -2.080  -9.692  1.00 92.16           C  
ATOM    336  C   ARG A  43      26.564  -2.917 -10.368  1.00 92.16           C  
ATOM    337  CB  ARG A  43      27.462  -2.116  -8.173  1.00 92.16           C  
ATOM    338  O   ARG A  43      25.442  -2.447 -10.568  1.00 92.16           O  
ATOM    339  CG  ARG A  43      28.609  -1.486  -7.399  1.00 92.16           C  
ATOM    340  CD  ARG A  43      28.340  -1.476  -5.901  1.00 92.16           C  
ATOM    341  NE  ARG A  43      29.433  -0.851  -5.161  1.00 92.16           N  
ATOM    342  NH1 ARG A  43      28.507  -1.217  -3.077  1.00 92.16           N  
ATOM    343  NH2 ARG A  43      30.530  -0.155  -3.267  1.00 92.16           N  
ATOM    344  CZ  ARG A  43      29.488  -0.742  -3.837  1.00 92.16           C  
ATOM    345  N   LYS A  44      26.988  -4.123 -10.707  1.00 94.26           N  
ATOM    346  CA  LYS A  44      26.019  -5.036 -11.307  1.00 94.26           C  
ATOM    347  C   LYS A  44      25.661  -6.167 -10.347  1.00 94.26           C  
ATOM    348  CB  LYS A  44      26.563  -5.612 -12.615  1.00 94.26           C  
ATOM    349  O   LYS A  44      26.542  -6.755  -9.717  1.00 94.26           O  
ATOM    350  CG  LYS A  44      26.685  -4.591 -13.737  1.00 94.26           C  
ATOM    351  CD  LYS A  44      27.158  -5.238 -15.033  1.00 94.26           C  
ATOM    352  CE  LYS A  44      27.322  -4.211 -16.144  1.00 94.26           C  
ATOM    353  NZ  LYS A  44      27.805  -4.837 -17.411  1.00 94.26           N  
ATOM    354  N   VAL A  45      24.394  -6.354 -10.226  1.00 94.69           N  
ATOM    355  CA  VAL A  45      23.879  -7.461  -9.427  1.00 94.69           C  
ATOM    356  C   VAL A  45      22.994  -8.355 -10.293  1.00 94.69           C  
ATOM    357  CB  VAL A  45      23.087  -6.956  -8.200  1.00 94.69           C  
ATOM    358  O   VAL A  45      21.961  -7.913 -10.800  1.00 94.69           O  
ATOM    359  CG1 VAL A  45      22.583  -8.130  -7.362  1.00 94.69           C  
ATOM    360  CG2 VAL A  45      23.952  -6.024  -7.354  1.00 94.69           C  
ATOM    361  N   ARG A  46      23.520  -9.549 -10.488  1.00 97.49           N  
ATOM    362  CA  ARG A  46      22.698 -10.536 -11.180  1.00 97.49           C  
ATOM    363  C   ARG A  46      21.909 -11.384 -10.187  1.00 97.49           C  
ATOM    364  CB  ARG A  46      23.565 -11.435 -12.064  1.00 97.49           C  
ATOM    365  O   ARG A  46      22.476 -11.917  -9.231  1.00 97.49           O  
ATOM    366  CG  ARG A  46      22.769 -12.327 -13.004  1.00 97.49           C  
ATOM    367  CD  ARG A  46      23.677 -13.100 -13.950  1.00 97.49           C  
ATOM    368  NE  ARG A  46      22.914 -13.982 -14.828  1.00 97.49           N  
ATOM    369  NH1 ARG A  46      24.426 -15.726 -14.735  1.00 97.49           N  
ATOM    370  NH2 ARG A  46      22.516 -15.926 -15.986  1.00 97.49           N  
ATOM    371  CZ  ARG A  46      23.287 -15.209 -15.181  1.00 97.49           C  
ATOM    372  N   LEU A  47      20.618 -11.566 -10.414  1.00 98.14           N  
ATOM    373  CA  LEU A  47      19.813 -12.302  -9.445  1.00 98.14           C  
ATOM    374  C   LEU A  47      18.669 -13.037 -10.136  1.00 98.14           C  
ATOM    375  CB  LEU A  47      19.257 -11.354  -8.380  1.00 98.14           C  
ATOM    376  O   LEU A  47      18.259 -12.662 -11.237  1.00 98.14           O  
ATOM    377  CG  LEU A  47      18.315 -10.255  -8.875  1.00 98.14           C  
ATOM    378  CD1 LEU A  47      17.103 -10.143  -7.956  1.00 98.14           C  
ATOM    379  CD2 LEU A  47      19.049  -8.922  -8.965  1.00 98.14           C  
ATOM    380  N   LEU A  48      18.259 -14.143  -9.490  1.00 98.46           N  
ATOM    381  CA  LEU A  48      17.105 -14.927  -9.914  1.00 98.46           C  
ATOM    382  C   LEU A  48      15.881 -14.597  -9.067  1.00 98.46           C  
ATOM    383  CB  LEU A  48      17.413 -16.425  -9.826  1.00 98.46           C  
ATOM    384  O   LEU A  48      15.918 -14.724  -7.841  1.00 98.46           O  
ATOM    385  CG  LEU A  48      16.253 -17.374 -10.126  1.00 98.46           C  
ATOM    386  CD1 LEU A  48      15.818 -17.237 -11.581  1.00 98.46           C  
ATOM    387  CD2 LEU A  48      16.645 -18.814  -9.813  1.00 98.46           C  
ATOM    388  N   LEU A  49      14.832 -14.030  -9.694  1.00 98.31           N  
ATOM    389  CA  LEU A  49      13.524 -13.883  -9.066  1.00 98.31           C  
ATOM    390  C   LEU A  49      12.666 -15.123  -9.300  1.00 98.31           C  
ATOM    391  CB  LEU A  49      12.806 -12.643  -9.604  1.00 98.31           C  
ATOM    392  O   LEU A  49      12.244 -15.387 -10.428  1.00 98.31           O  
ATOM    393  CG  LEU A  49      13.600 -11.336  -9.579  1.00 98.31           C  
ATOM    394  CD1 LEU A  49      12.759 -10.194 -10.141  1.00 98.31           C  
ATOM    395  CD2 LEU A  49      14.063 -11.018  -8.162  1.00 98.31           C  
ATOM    396  N   ASP A  50      12.411 -15.841  -8.240  1.00 96.69           N  
ATOM    397  CA  ASP A  50      11.755 -17.138  -8.369  1.00 96.69           C  
ATOM    398  C   ASP A  50      10.520 -17.221  -7.475  1.00 96.69           C  
ATOM    399  CB  ASP A  50      12.728 -18.268  -8.028  1.00 96.69           C  
ATOM    400  O   ASP A  50      10.325 -16.378  -6.598  1.00 96.69           O  
ATOM    401  CG  ASP A  50      12.349 -19.592  -8.669  1.00 96.69           C  
ATOM    402  OD1 ASP A  50      11.434 -19.617  -9.520  1.00 96.69           O  
ATOM    403  OD2 ASP A  50      12.969 -20.619  -8.317  1.00 96.69           O  
ATOM    404  N   PHE A  51       9.703 -18.226  -7.850  1.00 94.07           N  
ATOM    405  CA  PHE A  51       8.508 -18.495  -7.059  1.00 94.07           C  
ATOM    406  C   PHE A  51       8.877 -18.829  -5.618  1.00 94.07           C  
ATOM    407  CB  PHE A  51       7.702 -19.643  -7.674  1.00 94.07           C  
ATOM    408  O   PHE A  51       9.851 -19.542  -5.370  1.00 94.07           O  
ATOM    409  CG  PHE A  51       6.427 -19.952  -6.938  1.00 94.07           C  
ATOM    410  CD1 PHE A  51       6.407 -20.895  -5.918  1.00 94.07           C  
ATOM    411  CD2 PHE A  51       5.246 -19.298  -7.267  1.00 94.07           C  
ATOM    412  CE1 PHE A  51       5.227 -21.183  -5.235  1.00 94.07           C  
ATOM    413  CE2 PHE A  51       4.064 -19.580  -6.589  1.00 94.07           C  
ATOM    414  CZ  PHE A  51       4.056 -20.523  -5.574  1.00 94.07           C  
ATOM    415  N   PRO A  52       7.832 -18.514  -4.640  1.00 92.00           N  
ATOM    416  CA  PRO A  52       6.823 -17.488  -4.912  1.00 92.00           C  
ATOM    417  C   PRO A  52       7.345 -16.072  -4.680  1.00 92.00           C  
ATOM    418  CB  PRO A  52       5.702 -17.826  -3.926  1.00 92.00           C  
ATOM    419  O   PRO A  52       6.794 -15.110  -5.222  1.00 92.00           O  
ATOM    420  CG  PRO A  52       6.391 -18.484  -2.775  1.00 92.00           C  
ATOM    421  CD  PRO A  52       7.549 -19.281  -3.305  1.00 92.00           C  
ATOM    422  N   ASN A  53       8.410 -15.958  -3.869  1.00 97.30           N  
ATOM    423  CA  ASN A  53       8.910 -14.634  -3.517  1.00 97.30           C  
ATOM    424  C   ASN A  53      10.406 -14.662  -3.216  1.00 97.30           C  
ATOM    425  CB  ASN A  53       8.138 -14.069  -2.323  1.00 97.30           C  
ATOM    426  O   ASN A  53      10.890 -13.894  -2.382  1.00 97.30           O  
ATOM    427  CG  ASN A  53       8.347 -14.877  -1.057  1.00 97.30           C  
ATOM    428  ND2 ASN A  53       8.245 -14.218   0.091  1.00 97.30           N  
ATOM    429  OD1 ASN A  53       8.599 -16.083  -1.111  1.00 97.30           O  
ATOM    430  N   LEU A  54      11.108 -15.625  -3.836  1.00 98.16           N  
ATOM    431  CA  LEU A  54      12.529 -15.815  -3.571  1.00 98.16           C  
ATOM    432  C   LEU A  54      13.378 -15.021  -4.559  1.00 98.16           C  
ATOM    433  CB  LEU A  54      12.895 -17.299  -3.644  1.00 98.16           C  
ATOM    434  O   LEU A  54      13.116 -15.041  -5.764  1.00 98.16           O  
ATOM    435  CG  LEU A  54      14.333 -17.663  -3.271  1.00 98.16           C  
ATOM    436  CD1 LEU A  54      14.589 -17.368  -1.796  1.00 98.16           C  
ATOM    437  CD2 LEU A  54      14.613 -19.128  -3.585  1.00 98.16           C  
ATOM    438  N   ALA A  55      14.337 -14.295  -4.031  1.00 98.60           N  
ATOM    439  CA  ALA A  55      15.388 -13.637  -4.803  1.00 98.60           C  
ATOM    440  C   ALA A  55      16.765 -14.175  -4.424  1.00 98.60           C  
ATOM    441  CB  ALA A  55      15.335 -12.125  -4.594  1.00 98.60           C  
ATOM    442  O   ALA A  55      17.149 -14.148  -3.252  1.00 98.60           O  
ATOM    443  N   THR A  56      17.495 -14.727  -5.428  1.00 98.52           N  
ATOM    444  CA  THR A  56      18.814 -15.306  -5.195  1.00 98.52           C  
ATOM    445  C   THR A  56      19.847 -14.694  -6.137  1.00 98.52           C  
ATOM    446  CB  THR A  56      18.792 -16.835  -5.376  1.00 98.52           C  
ATOM    447  O   THR A  56      19.644 -14.660  -7.352  1.00 98.52           O  
ATOM    448  CG2 THR A  56      20.118 -17.458  -4.951  1.00 98.52           C  
ATOM    449  OG1 THR A  56      17.739 -17.390  -4.579  1.00 98.52           O  
ATOM    450  N   ASP A  57      20.895 -14.165  -5.512  1.00 97.63           N  
ATOM    451  CA  ASP A  57      21.908 -13.589  -6.391  1.00 97.63           C  
ATOM    452  C   ASP A  57      22.929 -14.642  -6.817  1.00 97.63           C  
ATOM    453  CB  ASP A  57      22.615 -12.420  -5.701  1.00 97.63           C  
ATOM    454  O   ASP A  57      22.839 -15.802  -6.409  1.00 97.63           O  
ATOM    455  CG  ASP A  57      23.472 -12.856  -4.526  1.00 97.63           C  
ATOM    456  OD1 ASP A  57      23.764 -14.064  -4.398  1.00 97.63           O  
ATOM    457  OD2 ASP A  57      23.857 -11.983  -3.718  1.00 97.63           O  
ATOM    458  N   SER A  58      23.892 -14.309  -7.644  1.00 95.71           N  
ATOM    459  CA  SER A  58      24.836 -15.226  -8.275  1.00 95.71           C  
ATOM    460  C   SER A  58      25.801 -15.816  -7.252  1.00 95.71           C  
ATOM    461  CB  SER A  58      25.620 -14.514  -9.377  1.00 95.71           C  
ATOM    462  O   SER A  58      26.408 -16.862  -7.494  1.00 95.71           O  
ATOM    463  OG  SER A  58      26.145 -13.284  -8.907  1.00 95.71           O  
ATOM    464  N   ASP A  59      25.847 -15.176  -6.116  1.00 95.63           N  
ATOM    465  CA  ASP A  59      26.733 -15.659  -5.061  1.00 95.63           C  
ATOM    466  C   ASP A  59      25.975 -16.535  -4.066  1.00 95.63           C  
ATOM    467  CB  ASP A  59      27.391 -14.485  -4.334  1.00 95.63           C  
ATOM    468  O   ASP A  59      26.542 -16.978  -3.064  1.00 95.63           O  
ATOM    469  CG  ASP A  59      28.291 -13.658  -5.236  1.00 95.63           C  
ATOM    470  OD1 ASP A  59      28.978 -14.235  -6.106  1.00 95.63           O  
ATOM    471  OD2 ASP A  59      28.316 -12.419  -5.072  1.00 95.63           O  
ATOM    472  N   GLY A  60      24.692 -16.791  -4.244  1.00 96.24           N  
ATOM    473  CA  GLY A  60      23.900 -17.685  -3.416  1.00 96.24           C  
ATOM    474  C   GLY A  60      23.202 -16.976  -2.271  1.00 96.24           C  
ATOM    475  O   GLY A  60      22.596 -17.621  -1.412  1.00 96.24           O  
ATOM    476  N   ASN A  61      23.372 -15.630  -2.199  1.00 97.99           N  
ATOM    477  CA  ASN A  61      22.621 -14.878  -1.199  1.00 97.99           C  
ATOM    478  C   ASN A  61      21.123 -14.899  -1.490  1.00 97.99           C  
ATOM    479  CB  ASN A  61      23.126 -13.436  -1.121  1.00 97.99           C  
ATOM    480  O   ASN A  61      20.711 -14.849  -2.650  1.00 97.99           O  
ATOM    481  CG  ASN A  61      24.607 -13.352  -0.808  1.00 97.99           C  
ATOM    482  ND2 ASN A  61      25.357 -12.677  -1.671  1.00 97.99           N  
ATOM    483  OD1 ASN A  61      25.073 -13.890   0.200  1.00 97.99           O  
ATOM    484  N   VAL A  62      20.402 -14.961  -0.381  1.00 98.26           N  
ATOM    485  CA  VAL A  62      18.963 -15.151  -0.532  1.00 98.26           C  
ATOM    486  C   VAL A  62      18.219 -13.948   0.043  1.00 98.26           C  
ATOM    487  CB  VAL A  62      18.487 -16.450   0.155  1.00 98.26           C  
ATOM    488  O   VAL A  62      18.585 -13.432   1.102  1.00 98.26           O  
ATOM    489  CG1 VAL A  62      16.968 -16.586   0.060  1.00 98.26           C  
ATOM    490  CG2 VAL A  62      19.174 -17.665  -0.467  1.00 98.26           C  
ATOM    491  N   GLY A  63      17.280 -13.495  -0.702  1.00 98.02           N  
ATOM    492  CA  GLY A  63      16.366 -12.445  -0.281  1.00 98.02           C  
ATOM    493  C   GLY A  63      14.931 -12.699  -0.701  1.00 98.02           C  
ATOM    494  O   GLY A  63      14.532 -13.848  -0.902  1.00 98.02           O  
ATOM    495  N   THR A  64      14.162 -11.614  -0.802  1.00 98.42           N  
ATOM    496  CA  THR A  64      12.758 -11.746  -1.177  1.00 98.42           C  
ATOM    497  C   THR A  64      12.394 -10.749  -2.273  1.00 98.42           C  
ATOM    498  CB  THR A  64      11.834 -11.538   0.038  1.00 98.42           C  
ATOM    499  O   THR A  64      13.072  -9.734  -2.446  1.00 98.42           O  
ATOM    500  CG2 THR A  64      12.109 -12.575   1.122  1.00 98.42           C  
ATOM    501  OG1 THR A  64      12.052 -10.229   0.578  1.00 98.42           O  
ATOM    502  N   TRP A  65      11.408 -11.108  -3.022  1.00 98.46           N  
ATOM    503  CA  TRP A  65      10.846 -10.172  -3.991  1.00 98.46           C  
ATOM    504  C   TRP A  65       9.327 -10.298  -4.051  1.00 98.46           C  
ATOM    505  CB  TRP A  65      11.446 -10.409  -5.379  1.00 98.46           C  
ATOM    506  O   TRP A  65       8.765 -11.316  -3.638  1.00 98.46           O  
ATOM    507  CG  TRP A  65      10.901 -11.618  -6.080  1.00 98.46           C  
ATOM    508  CD1 TRP A  65      11.185 -12.927  -5.807  1.00 98.46           C  
ATOM    509  CD2 TRP A  65       9.981 -11.627  -7.176  1.00 98.46           C  
ATOM    510  CE2 TRP A  65       9.749 -12.978  -7.516  1.00 98.46           C  
ATOM    511  CE3 TRP A  65       9.328 -10.622  -7.903  1.00 98.46           C  
ATOM    512  NE1 TRP A  65      10.495 -13.750  -6.667  1.00 98.46           N  
ATOM    513  CH2 TRP A  65       8.266 -12.348  -9.249  1.00 98.46           C  
ATOM    514  CZ2 TRP A  65       8.892 -13.350  -8.554  1.00 98.46           C  
ATOM    515  CZ3 TRP A  65       8.475 -10.995  -8.935  1.00 98.46           C  
ATOM    516  N   THR A  66       8.664  -9.222  -4.466  1.00 98.38           N  
ATOM    517  CA  THR A  66       7.224  -9.220  -4.697  1.00 98.38           C  
ATOM    518  C   THR A  66       6.855  -8.240  -5.808  1.00 98.38           C  
ATOM    519  CB  THR A  66       6.453  -8.860  -3.414  1.00 98.38           C  
ATOM    520  O   THR A  66       7.511  -7.210  -5.976  1.00 98.38           O  
ATOM    521  CG2 THR A  66       6.679  -7.402  -3.027  1.00 98.38           C  
ATOM    522  OG1 THR A  66       5.052  -9.074  -3.629  1.00 98.38           O  
ATOM    523  N   LEU A  67       5.814  -8.601  -6.509  1.00 97.49           N  
ATOM    524  CA  LEU A  67       5.217  -7.678  -7.469  1.00 97.49           C  
ATOM    525  C   LEU A  67       4.347  -6.645  -6.761  1.00 97.49           C  
ATOM    526  CB  LEU A  67       4.383  -8.444  -8.500  1.00 97.49           C  
ATOM    527  O   LEU A  67       3.758  -6.934  -5.717  1.00 97.49           O  
ATOM    528  CG  LEU A  67       5.164  -9.223  -9.560  1.00 97.49           C  
ATOM    529  CD1 LEU A  67       4.205  -9.966 -10.484  1.00 97.49           C  
ATOM    530  CD2 LEU A  67       6.065  -8.286 -10.357  1.00 97.49           C  
ATOM    531  N   ILE A  68       4.393  -5.480  -7.273  1.00 96.77           N  
ATOM    532  CA  ILE A  68       3.384  -4.495  -6.900  1.00 96.77           C  
ATOM    533  C   ILE A  68       2.305  -4.426  -7.978  1.00 96.77           C  
ATOM    534  CB  ILE A  68       4.012  -3.100  -6.680  1.00 96.77           C  
ATOM    535  O   ILE A  68       2.444  -3.690  -8.958  1.00 96.77           O  
ATOM    536  CG1 ILE A  68       5.014  -3.142  -5.520  1.00 96.77           C  
ATOM    537  CG2 ILE A  68       2.924  -2.052  -6.426  1.00 96.77           C  
ATOM    538  CD1 ILE A  68       6.353  -3.769  -5.882  1.00 96.77           C  
ATOM    539  N   TYR A  69       1.266  -5.338  -7.681  1.00 95.35           N  
ATOM    540  CA  TYR A  69       0.312  -5.554  -8.764  1.00 95.35           C  
ATOM    541  C   TYR A  69       1.032  -5.886 -10.066  1.00 95.35           C  
ATOM    542  CB  TYR A  69      -0.572  -4.318  -8.956  1.00 95.35           C  
ATOM    543  O   TYR A  69       2.012  -6.634 -10.067  1.00 95.35           O  
ATOM    544  CG  TYR A  69      -1.906  -4.620  -9.594  1.00 95.35           C  
ATOM    545  CD1 TYR A  69      -2.321  -3.944 -10.740  1.00 95.35           C  
ATOM    546  CD2 TYR A  69      -2.755  -5.580  -9.054  1.00 95.35           C  
ATOM    547  CE1 TYR A  69      -3.550  -4.217 -11.331  1.00 95.35           C  
ATOM    548  CE2 TYR A  69      -3.986  -5.861  -9.636  1.00 95.35           C  
ATOM    549  OH  TYR A  69      -5.593  -5.450 -11.353  1.00 95.35           O  
ATOM    550  CZ  TYR A  69      -4.374  -5.176 -10.772  1.00 95.35           C  
ATOM    551  N   ASN A  70       0.634  -5.398 -11.167  1.00 95.40           N  
ATOM    552  CA  ASN A  70       1.317  -5.650 -12.431  1.00 95.40           C  
ATOM    553  C   ASN A  70       2.073  -4.415 -12.915  1.00 95.40           C  
ATOM    554  CB  ASN A  70       0.320  -6.113 -13.496  1.00 95.40           C  
ATOM    555  O   ASN A  70       2.311  -4.258 -14.114  1.00 95.40           O  
ATOM    556  CG  ASN A  70      -0.105  -7.556 -13.309  1.00 95.40           C  
ATOM    557  ND2 ASN A  70      -1.030  -8.015 -14.145  1.00 95.40           N  
ATOM    558  OD1 ASN A  70       0.392  -8.253 -12.420  1.00 95.40           O  
ATOM    559  N   GLN A  71       2.568  -3.625 -11.955  1.00 95.82           N  
ATOM    560  CA  GLN A  71       3.093  -2.329 -12.372  1.00 95.82           C  
ATOM    561  C   GLN A  71       4.593  -2.234 -12.110  1.00 95.82           C  
ATOM    562  CB  GLN A  71       2.361  -1.196 -11.650  1.00 95.82           C  
ATOM    563  O   GLN A  71       5.282  -1.407 -12.712  1.00 95.82           O  
ATOM    564  CG  GLN A  71       0.870  -1.135 -11.954  1.00 95.82           C  
ATOM    565  CD  GLN A  71       0.227   0.156 -11.482  1.00 95.82           C  
ATOM    566  NE2 GLN A  71      -0.813   0.591 -12.184  1.00 95.82           N  
ATOM    567  OE1 GLN A  71       0.662   0.757 -10.495  1.00 95.82           O  
ATOM    568  N   GLY A  72       5.087  -2.993 -11.164  1.00 97.49           N  
ATOM    569  CA  GLY A  72       6.479  -2.985 -10.745  1.00 97.49           C  
ATOM    570  C   GLY A  72       6.799  -4.052  -9.715  1.00 97.49           C  
ATOM    571  O   GLY A  72       5.996  -4.958  -9.483  1.00 97.49           O  
ATOM    572  N   PHE A  73       7.997  -3.993  -9.237  1.00 98.46           N  
ATOM    573  CA  PHE A  73       8.373  -4.993  -8.245  1.00 98.46           C  
ATOM    574  C   PHE A  73       9.427  -4.442  -7.293  1.00 98.46           C  
ATOM    575  CB  PHE A  73       8.894  -6.261  -8.929  1.00 98.46           C  
ATOM    576  O   PHE A  73      10.073  -3.434  -7.589  1.00 98.46           O  
ATOM    577  CG  PHE A  73      10.101  -6.030  -9.798  1.00 98.46           C  
ATOM    578  CD1 PHE A  73       9.957  -5.736 -11.148  1.00 98.46           C  
ATOM    579  CD2 PHE A  73      11.381  -6.106  -9.263  1.00 98.46           C  
ATOM    580  CE1 PHE A  73      11.072  -5.522 -11.955  1.00 98.46           C  
ATOM    581  CE2 PHE A  73      12.500  -5.893 -10.063  1.00 98.46           C  
ATOM    582  CZ  PHE A  73      12.344  -5.602 -11.408  1.00 98.46           C  
ATOM    583  N   GLU A  74       9.492  -5.018  -6.141  1.00 98.68           N  
ATOM    584  CA  GLU A  74      10.484  -4.709  -5.115  1.00 98.68           C  
ATOM    585  C   GLU A  74      11.302  -5.944  -4.749  1.00 98.68           C  
ATOM    586  CB  GLU A  74       9.807  -4.138  -3.867  1.00 98.68           C  
ATOM    587  O   GLU A  74      10.755  -7.042  -4.619  1.00 98.68           O  
ATOM    588  CG  GLU A  74      10.781  -3.734  -2.769  1.00 98.68           C  
ATOM    589  CD  GLU A  74      10.099  -3.106  -1.564  1.00 98.68           C  
ATOM    590  OE1 GLU A  74       9.428  -3.834  -0.798  1.00 98.68           O  
ATOM    591  OE2 GLU A  74      10.237  -1.875  -1.385  1.00 98.68           O  
ATOM    592  N   VAL A  75      12.533  -5.721  -4.569  1.00 98.74           N  
ATOM    593  CA  VAL A  75      13.454  -6.788  -4.192  1.00 98.74           C  
ATOM    594  C   VAL A  75      14.243  -6.375  -2.951  1.00 98.74           C  
ATOM    595  CB  VAL A  75      14.421  -7.138  -5.345  1.00 98.74           C  
ATOM    596  O   VAL A  75      14.696  -5.233  -2.847  1.00 98.74           O  
ATOM    597  CG1 VAL A  75      15.355  -8.277  -4.940  1.00 98.74           C  
ATOM    598  CG2 VAL A  75      13.637  -7.508  -6.603  1.00 98.74           C  
ATOM    599  N   THR A  76      14.289  -7.290  -2.046  1.00 98.36           N  
ATOM    600  CA  THR A  76      15.190  -7.133  -0.910  1.00 98.36           C  
ATOM    601  C   THR A  76      16.267  -8.213  -0.920  1.00 98.36           C  
ATOM    602  CB  THR A  76      14.421  -7.183   0.424  1.00 98.36           C  
ATOM    603  O   THR A  76      15.957  -9.407  -0.909  1.00 98.36           O  
ATOM    604  CG2 THR A  76      15.357  -6.958   1.607  1.00 98.36           C  
ATOM    605  OG1 THR A  76      13.413  -6.165   0.426  1.00 98.36           O  
ATOM    606  N   LEU A  77      17.463  -7.844  -0.987  1.00 98.00           N  
ATOM    607  CA  LEU A  77      18.618  -8.733  -1.057  1.00 98.00           C  
ATOM    608  C   LEU A  77      19.847  -8.077  -0.435  1.00 98.00           C  
ATOM    609  CB  LEU A  77      18.912  -9.117  -2.510  1.00 98.00           C  
ATOM    610  O   LEU A  77      20.151  -6.918  -0.725  1.00 98.00           O  
ATOM    611  CG  LEU A  77      19.936 -10.233  -2.723  1.00 98.00           C  
ATOM    612  CD1 LEU A  77      19.341 -11.580  -2.329  1.00 98.00           C  
ATOM    613  CD2 LEU A  77      20.411 -10.254  -4.172  1.00 98.00           C  
ATOM    614  N   GLN A  78      20.433  -8.874   0.524  1.00 95.79           N  
ATOM    615  CA  GLN A  78      21.634  -8.403   1.205  1.00 95.79           C  
ATOM    616  C   GLN A  78      21.395  -7.052   1.872  1.00 95.79           C  
ATOM    617  CB  GLN A  78      22.804  -8.305   0.224  1.00 95.79           C  
ATOM    618  O   GLN A  78      22.189  -6.124   1.709  1.00 95.79           O  
ATOM    619  CG  GLN A  78      23.365  -9.654  -0.202  1.00 95.79           C  
ATOM    620  CD  GLN A  78      24.816  -9.576  -0.639  1.00 95.79           C  
ATOM    621  NE2 GLN A  78      25.041  -9.141  -1.874  1.00 95.79           N  
ATOM    622  OE1 GLN A  78      25.727  -9.903   0.128  1.00 95.79           O  
ATOM    623  N   TYR A  79      20.294  -6.949   2.559  1.00 95.67           N  
ATOM    624  CA  TYR A  79      19.942  -5.805   3.393  1.00 95.67           C  
ATOM    625  C   TYR A  79      19.774  -4.547   2.549  1.00 95.67           C  
ATOM    626  CB  TYR A  79      21.009  -5.575   4.467  1.00 95.67           C  
ATOM    627  O   TYR A  79      19.998  -3.434   3.032  1.00 95.67           O  
ATOM    628  CG  TYR A  79      21.189  -6.744   5.405  1.00 95.67           C  
ATOM    629  CD1 TYR A  79      20.274  -6.990   6.426  1.00 95.67           C  
ATOM    630  CD2 TYR A  79      22.273  -7.604   5.272  1.00 95.67           C  
ATOM    631  CE1 TYR A  79      20.436  -8.065   7.294  1.00 95.67           C  
ATOM    632  CE2 TYR A  79      22.446  -8.682   6.134  1.00 95.67           C  
ATOM    633  OH  TYR A  79      21.690  -9.970   7.996  1.00 95.67           O  
ATOM    634  CZ  TYR A  79      21.524  -8.904   7.140  1.00 95.67           C  
ATOM    635  N   ARG A  80      19.522  -4.783   1.242  1.00 97.33           N  
ATOM    636  CA  ARG A  80      19.231  -3.663   0.352  1.00 97.33           C  
ATOM    637  C   ARG A  80      17.890  -3.855  -0.348  1.00 97.33           C  
ATOM    638  CB  ARG A  80      20.344  -3.496  -0.685  1.00 97.33           C  
ATOM    639  O   ARG A  80      17.497  -4.983  -0.649  1.00 97.33           O  
ATOM    640  CG  ARG A  80      21.577  -2.781  -0.155  1.00 97.33           C  
ATOM    641  CD  ARG A  80      22.567  -2.466  -1.268  1.00 97.33           C  
ATOM    642  NE  ARG A  80      22.253  -1.203  -1.928  1.00 97.33           N  
ATOM    643  NH1 ARG A  80      23.221   0.125  -0.304  1.00 97.33           N  
ATOM    644  NH2 ARG A  80      22.236   1.084  -2.138  1.00 97.33           N  
ATOM    645  CZ  ARG A  80      22.571  -0.001  -1.455  1.00 97.33           C  
ATOM    646  N   ARG A  81      17.270  -2.699  -0.596  1.00 98.15           N  
ATOM    647  CA  ARG A  81      15.966  -2.718  -1.252  1.00 98.15           C  
ATOM    648  C   ARG A  81      16.031  -2.044  -2.618  1.00 98.15           C  
ATOM    649  CB  ARG A  81      14.915  -2.031  -0.378  1.00 98.15           C  
ATOM    650  O   ARG A  81      16.565  -0.940  -2.747  1.00 98.15           O  
ATOM    651  CG  ARG A  81      14.347  -2.921   0.717  1.00 98.15           C  
ATOM    652  CD  ARG A  81      13.318  -2.185   1.564  1.00 98.15           C  
ATOM    653  NE  ARG A  81      13.095  -2.855   2.842  1.00 98.15           N  
ATOM    654  NH1 ARG A  81      11.793  -1.168   3.734  1.00 98.15           N  
ATOM    655  NH2 ARG A  81      12.237  -3.051   4.964  1.00 98.15           N  
ATOM    656  CZ  ARG A  81      12.376  -2.356   3.844  1.00 98.15           C  
ATOM    657  N   TYR A  82      15.463  -2.749  -3.556  1.00 98.56           N  
ATOM    658  CA  TYR A  82      15.345  -2.232  -4.915  1.00 98.56           C  
ATOM    659  C   TYR A  82      13.884  -2.144  -5.340  1.00 98.56           C  
ATOM    660  CB  TYR A  82      16.121  -3.116  -5.896  1.00 98.56           C  
ATOM    661  O   TYR A  82      13.159  -3.142  -5.306  1.00 98.56           O  
ATOM    662  CG  TYR A  82      17.569  -3.314  -5.519  1.00 98.56           C  
ATOM    663  CD1 TYR A  82      18.573  -2.540  -6.097  1.00 98.56           C  
ATOM    664  CD2 TYR A  82      17.937  -4.276  -4.584  1.00 98.56           C  
ATOM    665  CE1 TYR A  82      19.908  -2.721  -5.754  1.00 98.56           C  
ATOM    666  CE2 TYR A  82      19.270  -4.465  -4.233  1.00 98.56           C  
ATOM    667  OH  TYR A  82      21.567  -3.867  -4.479  1.00 98.56           O  
ATOM    668  CZ  TYR A  82      20.247  -3.684  -4.822  1.00 98.56           C  
ATOM    669  N   PHE A  83      13.529  -0.921  -5.756  1.00 98.48           N  
ATOM    670  CA  PHE A  83      12.169  -0.770  -6.261  1.00 98.48           C  
ATOM    671  C   PHE A  83      12.169  -0.066  -7.612  1.00 98.48           C  
ATOM    672  CB  PHE A  83      11.307   0.008  -5.263  1.00 98.48           C  
ATOM    673  O   PHE A  83      12.849   0.947  -7.790  1.00 98.48           O  
ATOM    674  CG  PHE A  83       9.959   0.403  -5.804  1.00 98.48           C  
ATOM    675  CD1 PHE A  83       9.678   1.729  -6.109  1.00 98.48           C  
ATOM    676  CD2 PHE A  83       8.973  -0.553  -6.009  1.00 98.48           C  
ATOM    677  CE1 PHE A  83       8.432   2.097  -6.610  1.00 98.48           C  
ATOM    678  CE2 PHE A  83       7.725  -0.193  -6.509  1.00 98.48           C  
ATOM    679  CZ  PHE A  83       7.456   1.133  -6.808  1.00 98.48           C  
ATOM    680  N   ALA A  84      11.353  -0.612  -8.476  1.00 98.02           N  
ATOM    681  CA  ALA A  84      11.174   0.052  -9.765  1.00 98.02           C  
ATOM    682  C   ALA A  84       9.843  -0.337 -10.402  1.00 98.02           C  
ATOM    683  CB  ALA A  84      12.330  -0.288 -10.703  1.00 98.02           C  
ATOM    684  O   ALA A  84       9.361  -1.456 -10.213  1.00 98.02           O  
ATOM    685  N   PHE A  85       9.306   0.630 -11.104  1.00 97.77           N  
ATOM    686  CA  PHE A  85       8.196   0.325 -11.999  1.00 97.77           C  
ATOM    687  C   PHE A  85       8.691  -0.385 -13.253  1.00 97.77           C  
ATOM    688  CB  PHE A  85       7.446   1.605 -12.382  1.00 97.77           C  
ATOM    689  O   PHE A  85       9.829  -0.179 -13.681  1.00 97.77           O  
ATOM    690  CG  PHE A  85       6.757   2.275 -11.223  1.00 97.77           C  
ATOM    691  CD1 PHE A  85       5.632   1.704 -10.641  1.00 97.77           C  
ATOM    692  CD2 PHE A  85       7.235   3.476 -10.716  1.00 97.77           C  
ATOM    693  CE1 PHE A  85       4.993   2.321  -9.568  1.00 97.77           C  
ATOM    694  CE2 PHE A  85       6.602   4.099  -9.645  1.00 97.77           C  
ATOM    695  CZ  PHE A  85       5.480   3.521  -9.073  1.00 97.77           C  
ATOM    696  N   SER A  86       7.801  -1.254 -13.816  1.00 97.54           N  
ATOM    697  CA  SER A  86       8.126  -1.854 -15.107  1.00 97.54           C  
ATOM    698  C   SER A  86       8.148  -0.805 -16.214  1.00 97.54           C  
ATOM    699  CB  SER A  86       7.121  -2.953 -15.454  1.00 97.54           C  
ATOM    700  O   SER A  86       7.413   0.183 -16.155  1.00 97.54           O  
ATOM    701  OG  SER A  86       7.197  -4.017 -14.521  1.00 97.54           O  
ATOM    702  N   ASN A  87       8.987  -1.010 -17.192  1.00 97.08           N  
ATOM    703  CA  ASN A  87       9.131  -0.099 -18.323  1.00 97.08           C  
ATOM    704  C   ASN A  87       7.929  -0.174 -19.260  1.00 97.08           C  
ATOM    705  CB  ASN A  87      10.421  -0.396 -19.091  1.00 97.08           C  
ATOM    706  O   ASN A  87       7.373  -1.251 -19.479  1.00 97.08           O  
ATOM    707  CG  ASN A  87      10.895   0.785 -19.915  1.00 97.08           C  
ATOM    708  ND2 ASN A  87      11.957   0.582 -20.686  1.00 97.08           N  
ATOM    709  OD1 ASN A  87      10.311   1.871 -19.860  1.00 97.08           O  
ATOM    710  N   TYR A  88       7.598   1.022 -19.745  1.00 96.04           N  
ATOM    711  CA  TYR A  88       6.491   1.090 -20.693  1.00 96.04           C  
ATOM    712  C   TYR A  88       6.566   2.364 -21.527  1.00 96.04           C  
ATOM    713  CB  TYR A  88       5.149   1.026 -19.958  1.00 96.04           C  
ATOM    714  O   TYR A  88       7.279   3.305 -21.172  1.00 96.04           O  
ATOM    715  CG  TYR A  88       4.890   2.214 -19.063  1.00 96.04           C  
ATOM    716  CD1 TYR A  88       5.294   2.208 -17.730  1.00 96.04           C  
ATOM    717  CD2 TYR A  88       4.239   3.343 -19.547  1.00 96.04           C  
ATOM    718  CE1 TYR A  88       5.056   3.299 -16.901  1.00 96.04           C  
ATOM    719  CE2 TYR A  88       3.995   4.440 -18.727  1.00 96.04           C  
ATOM    720  OH  TYR A  88       4.168   5.492 -16.592  1.00 96.04           O  
ATOM    721  CZ  TYR A  88       4.407   4.409 -17.408  1.00 96.04           C  
ATOM    722  N   THR A  89       5.833   2.303 -22.662  1.00 95.27           N  
ATOM    723  CA  THR A  89       5.595   3.498 -23.464  1.00 95.27           C  
ATOM    724  C   THR A  89       4.100   3.781 -23.584  1.00 95.27           C  
ATOM    725  CB  THR A  89       6.209   3.359 -24.869  1.00 95.27           C  
ATOM    726  O   THR A  89       3.287   2.854 -23.594  1.00 95.27           O  
ATOM    727  CG2 THR A  89       7.728   3.252 -24.798  1.00 95.27           C  
ATOM    728  OG1 THR A  89       5.686   2.182 -25.498  1.00 95.27           O  
ATOM    729  N   ASP A  90       3.844   5.058 -23.514  1.00 91.15           N  
ATOM    730  CA  ASP A  90       2.480   5.559 -23.656  1.00 91.15           C  
ATOM    731  C   ASP A  90       2.415   6.694 -24.675  1.00 91.15           C  
ATOM    732  CB  ASP A  90       1.940   6.033 -22.305  1.00 91.15           C  
ATOM    733  O   ASP A  90       2.991   7.762 -24.461  1.00 91.15           O  
ATOM    734  CG  ASP A  90       0.475   6.428 -22.358  1.00 91.15           C  
ATOM    735  OD1 ASP A  90      -0.075   6.586 -23.469  1.00 91.15           O  
ATOM    736  OD2 ASP A  90      -0.135   6.585 -21.278  1.00 91.15           O  
ATOM    737  N   ASP A  91       1.611   6.454 -25.749  1.00 89.56           N  
ATOM    738  CA  ASP A  91       1.598   7.451 -26.814  1.00 89.56           C  
ATOM    739  C   ASP A  91       0.573   8.547 -26.528  1.00 89.56           C  
ATOM    740  CB  ASP A  91       1.300   6.792 -28.163  1.00 89.56           C  
ATOM    741  O   ASP A  91       0.363   9.439 -27.353  1.00 89.56           O  
ATOM    742  CG  ASP A  91      -0.098   6.205 -28.240  1.00 89.56           C  
ATOM    743  OD1 ASP A  91      -0.880   6.363 -27.279  1.00 89.56           O  
ATOM    744  OD2 ASP A  91      -0.419   5.575 -29.272  1.00 89.56           O  
ATOM    745  N   GLY A  92      -0.082   8.492 -25.427  1.00 84.89           N  
ATOM    746  CA  GLY A  92      -1.033   9.516 -25.024  1.00 84.89           C  
ATOM    747  C   GLY A  92      -2.417   9.308 -25.609  1.00 84.89           C  
ATOM    748  O   GLY A  92      -3.333  10.089 -25.344  1.00 84.89           O  
ATOM    749  N   HIS A  93      -2.614   8.300 -26.497  1.00 84.30           N  
ATOM    750  CA  HIS A  93      -3.899   8.042 -27.138  1.00 84.30           C  
ATOM    751  C   HIS A  93      -4.448   6.676 -26.742  1.00 84.30           C  
ATOM    752  CB  HIS A  93      -3.766   8.135 -28.659  1.00 84.30           C  
ATOM    753  O   HIS A  93      -5.234   6.080 -27.482  1.00 84.30           O  
ATOM    754  CG  HIS A  93      -3.358   9.489 -29.145  1.00 84.30           C  
ATOM    755  CD2 HIS A  93      -4.089  10.600 -29.398  1.00 84.30           C  
ATOM    756  ND1 HIS A  93      -2.049   9.814 -29.429  1.00 84.30           N  
ATOM    757  CE1 HIS A  93      -1.993  11.071 -29.837  1.00 84.30           C  
ATOM    758  NE2 HIS A  93      -3.217  11.570 -29.828  1.00 84.30           N  
ATOM    759  N   GLY A  94      -3.946   6.207 -25.616  1.00 81.47           N  
ATOM    760  CA  GLY A  94      -4.527   4.978 -25.100  1.00 81.47           C  
ATOM    761  C   GLY A  94      -3.747   3.738 -25.493  1.00 81.47           C  
ATOM    762  O   GLY A  94      -4.093   2.626 -25.089  1.00 81.47           O  
ATOM    763  N   ARG A  95      -2.743   3.976 -26.329  1.00 89.88           N  
ATOM    764  CA  ARG A  95      -1.907   2.832 -26.676  1.00 89.88           C  
ATOM    765  C   ARG A  95      -0.701   2.733 -25.748  1.00 89.88           C  
ATOM    766  CB  ARG A  95      -1.442   2.927 -28.131  1.00 89.88           C  
ATOM    767  O   ARG A  95       0.135   3.639 -25.709  1.00 89.88           O  
ATOM    768  CG  ARG A  95      -2.553   2.718 -29.147  1.00 89.88           C  
ATOM    769  CD  ARG A  95      -2.027   2.767 -30.575  1.00 89.88           C  
ATOM    770  NE  ARG A  95      -3.108   2.662 -31.551  1.00 89.88           N  
ATOM    771  NH1 ARG A  95      -1.801   3.234 -33.368  1.00 89.88           N  
ATOM    772  NH2 ARG A  95      -4.026   2.762 -33.654  1.00 89.88           N  
ATOM    773  CZ  ARG A  95      -2.976   2.886 -32.856  1.00 89.88           C  
ATOM    774  N   VAL A  96      -0.698   1.550 -25.008  1.00 94.18           N  
ATOM    775  CA  VAL A  96       0.366   1.315 -24.037  1.00 94.18           C  
ATOM    776  C   VAL A  96       1.117   0.034 -24.394  1.00 94.18           C  
ATOM    777  CB  VAL A  96      -0.188   1.224 -22.598  1.00 94.18           C  
ATOM    778  O   VAL A  96       0.500  -0.988 -24.704  1.00 94.18           O  
ATOM    779  CG1 VAL A  96       0.927   0.887 -21.610  1.00 94.18           C  
ATOM    780  CG2 VAL A  96      -0.874   2.532 -22.208  1.00 94.18           C  
ATOM    781  N   VAL A  97       2.453   0.202 -24.441  1.00 96.18           N  
ATOM    782  CA  VAL A  97       3.291  -0.982 -24.600  1.00 96.18           C  
ATOM    783  C   VAL A  97       4.125  -1.199 -23.339  1.00 96.18           C  
ATOM    784  CB  VAL A  97       4.213  -0.864 -25.835  1.00 96.18           C  
ATOM    785  O   VAL A  97       4.848  -0.300 -22.903  1.00 96.18           O  
ATOM    786  CG1 VAL A  97       5.051  -2.129 -26.007  1.00 96.18           C  
ATOM    787  CG2 VAL A  97       3.388  -0.590 -27.091  1.00 96.18           C  
ATOM    788  N   SER A  98       3.945  -2.430 -22.762  1.00 97.19           N  
ATOM    789  CA  SER A  98       4.741  -2.794 -21.595  1.00 97.19           C  
ATOM    790  C   SER A  98       6.001  -3.552 -22.001  1.00 97.19           C  
ATOM    791  CB  SER A  98       3.916  -3.643 -20.627  1.00 97.19           C  
ATOM    792  O   SER A  98       5.938  -4.493 -22.794  1.00 97.19           O  
ATOM    793  OG  SER A  98       2.775  -2.930 -20.181  1.00 97.19           O  
ATOM    794  N   TYR A  99       7.115  -3.067 -21.494  1.00 96.93           N  
ATOM    795  CA  TYR A  99       8.379  -3.777 -21.660  1.00 96.93           C  
ATOM    796  C   TYR A  99       8.758  -4.520 -20.384  1.00 96.93           C  
ATOM    797  CB  TYR A  99       9.496  -2.804 -22.048  1.00 96.93           C  
ATOM    798  O   TYR A  99       9.411  -3.958 -19.502  1.00 96.93           O  
ATOM    799  CG  TYR A  99       9.175  -1.965 -23.262  1.00 96.93           C  
ATOM    800  CD1 TYR A  99       9.365  -2.466 -24.548  1.00 96.93           C  
ATOM    801  CD2 TYR A  99       8.682  -0.672 -23.125  1.00 96.93           C  
ATOM    802  CE1 TYR A  99       9.073  -1.696 -25.670  1.00 96.93           C  
ATOM    803  CE2 TYR A  99       8.387   0.106 -24.240  1.00 96.93           C  
ATOM    804  OH  TYR A  99       8.294   0.353 -26.612  1.00 96.93           O  
ATOM    805  CZ  TYR A  99       8.585  -0.414 -25.505  1.00 96.93           C  
ATOM    806  N   CYS A 100       8.348  -5.805 -20.297  1.00 96.94           N  
ATOM    807  CA  CYS A 100       8.355  -6.555 -19.046  1.00 96.94           C  
ATOM    808  C   CYS A 100       9.742  -7.116 -18.753  1.00 96.94           C  
ATOM    809  CB  CYS A 100       7.335  -7.692 -19.097  1.00 96.94           C  
ATOM    810  O   CYS A 100       9.996  -7.612 -17.654  1.00 96.94           O  
ATOM    811  SG  CYS A 100       5.635  -7.135 -19.340  1.00 96.94           S  
ATOM    812  N   GLY A 101      10.696  -6.946 -19.681  1.00 97.45           N  
ATOM    813  CA  GLY A 101      12.068  -7.394 -19.502  1.00 97.45           C  
ATOM    814  C   GLY A 101      13.004  -6.286 -19.057  1.00 97.45           C  
ATOM    815  O   GLY A 101      14.217  -6.489 -18.968  1.00 97.45           O  
ATOM    816  N   SER A 102      12.433  -5.097 -18.806  1.00 97.23           N  
ATOM    817  CA  SER A 102      13.226  -3.969 -18.328  1.00 97.23           C  
ATOM    818  C   SER A 102      12.420  -3.090 -17.377  1.00 97.23           C  
ATOM    819  CB  SER A 102      13.731  -3.132 -19.504  1.00 97.23           C  
ATOM    820  O   SER A 102      11.188  -3.129 -17.382  1.00 97.23           O  
ATOM    821  OG  SER A 102      12.650  -2.521 -20.188  1.00 97.23           O  
ATOM    822  N   THR A 103      13.152  -2.331 -16.520  1.00 97.16           N  
ATOM    823  CA  THR A 103      12.500  -1.440 -15.566  1.00 97.16           C  
ATOM    824  C   THR A 103      12.706   0.019 -15.962  1.00 97.16           C  
ATOM    825  CB  THR A 103      13.029  -1.667 -14.138  1.00 97.16           C  
ATOM    826  O   THR A 103      13.638   0.342 -16.700  1.00 97.16           O  
ATOM    827  CG2 THR A 103      12.964  -3.142 -13.755  1.00 97.16           C  
ATOM    828  OG1 THR A 103      14.390  -1.225 -14.062  1.00 97.16           O  
ATOM    829  N   LYS A 104      11.763   0.872 -15.505  1.00 96.03           N  
ATOM    830  CA  LYS A 104      12.142   2.276 -15.366  1.00 96.03           C  
ATOM    831  C   LYS A 104      13.272   2.443 -14.355  1.00 96.03           C  
ATOM    832  CB  LYS A 104      10.936   3.118 -14.948  1.00 96.03           C  
ATOM    833  O   LYS A 104      13.557   1.530 -13.578  1.00 96.03           O  
ATOM    834  CG  LYS A 104       9.794   3.108 -15.954  1.00 96.03           C  
ATOM    835  CD  LYS A 104      10.130   3.933 -17.189  1.00 96.03           C  
ATOM    836  CE  LYS A 104       8.923   4.089 -18.104  1.00 96.03           C  
ATOM    837  NZ  LYS A 104       9.268   4.825 -19.357  1.00 96.03           N  
ATOM    838  N   VAL A 105      13.916   3.599 -14.476  1.00 96.25           N  
ATOM    839  CA  VAL A 105      14.912   3.829 -13.434  1.00 96.25           C  
ATOM    840  C   VAL A 105      14.223   3.935 -12.075  1.00 96.25           C  
ATOM    841  CB  VAL A 105      15.740   5.104 -13.713  1.00 96.25           C  
ATOM    842  O   VAL A 105      13.246   4.673 -11.923  1.00 96.25           O  
ATOM    843  CG1 VAL A 105      16.751   5.346 -12.594  1.00 96.25           C  
ATOM    844  CG2 VAL A 105      16.447   4.996 -15.063  1.00 96.25           C  
ATOM    845  N   GLY A 106      14.731   3.141 -11.179  1.00 96.64           N  
ATOM    846  CA  GLY A 106      14.139   3.112  -9.851  1.00 96.64           C  
ATOM    847  C   GLY A 106      15.103   3.530  -8.758  1.00 96.64           C  
ATOM    848  O   GLY A 106      16.063   4.260  -9.016  1.00 96.64           O  
ATOM    849  N   TRP A 107      14.732   3.156  -7.624  1.00 97.74           N  
ATOM    850  CA  TRP A 107      15.479   3.565  -6.439  1.00 97.74           C  
ATOM    851  C   TRP A 107      15.989   2.350  -5.672  1.00 97.74           C  
ATOM    852  CB  TRP A 107      14.607   4.432  -5.526  1.00 97.74           C  
ATOM    853  O   TRP A 107      15.348   1.296  -5.667  1.00 97.74           O  
ATOM    854  CG  TRP A 107      14.140   5.707  -6.162  1.00 97.74           C  
ATOM    855  CD1 TRP A 107      14.730   6.937  -6.071  1.00 97.74           C  
ATOM    856  CD2 TRP A 107      12.981   5.877  -6.983  1.00 97.74           C  
ATOM    857  CE2 TRP A 107      12.930   7.239  -7.357  1.00 97.74           C  
ATOM    858  CE3 TRP A 107      11.981   5.010  -7.442  1.00 97.74           C  
ATOM    859  NE1 TRP A 107      14.007   7.863  -6.787  1.00 97.74           N  
ATOM    860  CH2 TRP A 107      10.949   6.883  -8.602  1.00 97.74           C  
ATOM    861  CZ2 TRP A 107      11.915   7.753  -8.168  1.00 97.74           C  
ATOM    862  CZ3 TRP A 107      10.972   5.523  -8.249  1.00 97.74           C  
ATOM    863  N   SER A 108      17.148   2.553  -5.031  1.00 97.64           N  
ATOM    864  CA  SER A 108      17.659   1.564  -4.087  1.00 97.64           C  
ATOM    865  C   SER A 108      18.236   2.232  -2.844  1.00 97.64           C  
ATOM    866  CB  SER A 108      18.728   0.693  -4.750  1.00 97.64           C  
ATOM    867  O   SER A 108      18.700   3.373  -2.904  1.00 97.64           O  
ATOM    868  OG  SER A 108      19.894   1.451  -5.026  1.00 97.64           O  
ATOM    869  N   HIS A 109      18.194   1.532  -1.730  1.00 98.06           N  
ATOM    870  CA  HIS A 109      18.805   1.948  -0.473  1.00 98.06           C  
ATOM    871  C   HIS A 109      18.889   0.786   0.510  1.00 98.06           C  
ATOM    872  CB  HIS A 109      18.018   3.105   0.147  1.00 98.06           C  
ATOM    873  O   HIS A 109      18.324  -0.282   0.265  1.00 98.06           O  
ATOM    874  CG  HIS A 109      16.616   2.744   0.521  1.00 98.06           C  
ATOM    875  CD2 HIS A 109      15.448   2.914  -0.142  1.00 98.06           C  
ATOM    876  ND1 HIS A 109      16.298   2.131   1.714  1.00 98.06           N  
ATOM    877  CE1 HIS A 109      14.990   1.938   1.768  1.00 98.06           C  
ATOM    878  NE2 HIS A 109      14.451   2.404   0.654  1.00 98.06           N  
ATOM    879  N   ASP A 110      19.660   0.970   1.527  1.00 96.66           N  
ATOM    880  CA  ASP A 110      19.719  -0.104   2.513  1.00 96.66           C  
ATOM    881  C   ASP A 110      18.444  -0.150   3.353  1.00 96.66           C  
ATOM    882  CB  ASP A 110      20.940   0.066   3.420  1.00 96.66           C  
ATOM    883  O   ASP A 110      17.624   0.768   3.295  1.00 96.66           O  
ATOM    884  CG  ASP A 110      20.868   1.313   4.284  1.00 96.66           C  
ATOM    885  OD1 ASP A 110      19.773   1.641   4.791  1.00 96.66           O  
ATOM    886  OD2 ASP A 110      21.914   1.975   4.456  1.00 96.66           O  
ATOM    887  N   VAL A 111      18.161  -1.156   4.087  1.00 94.54           N  
ATOM    888  CA  VAL A 111      16.885  -1.457   4.728  1.00 94.54           C  
ATOM    889  C   VAL A 111      16.616  -0.447   5.842  1.00 94.54           C  
ATOM    890  CB  VAL A 111      16.859  -2.894   5.295  1.00 94.54           C  
ATOM    891  O   VAL A 111      15.492  -0.348   6.341  1.00 94.54           O  
ATOM    892  CG1 VAL A 111      16.912  -3.921   4.165  1.00 94.54           C  
ATOM    893  CG2 VAL A 111      18.018  -3.105   6.267  1.00 94.54           C  
ATOM    894  N   LEU A 112      17.713   0.308   6.186  1.00 92.64           N  
ATOM    895  CA  LEU A 112      17.529   1.332   7.209  1.00 92.64           C  
ATOM    896  C   LEU A 112      17.225   2.685   6.575  1.00 92.64           C  
ATOM    897  CB  LEU A 112      18.775   1.437   8.092  1.00 92.64           C  
ATOM    898  O   LEU A 112      17.054   3.681   7.281  1.00 92.64           O  
ATOM    899  CG  LEU A 112      19.164   0.179   8.869  1.00 92.64           C  
ATOM    900  CD1 LEU A 112      20.418   0.434   9.698  1.00 92.64           C  
ATOM    901  CD2 LEU A 112      18.012  -0.278   9.759  1.00 92.64           C  
ATOM    902  N   GLY A 113      17.187   2.784   5.220  1.00 94.20           N  
ATOM    903  CA  GLY A 113      16.834   4.004   4.511  1.00 94.20           C  
ATOM    904  C   GLY A 113      18.019   4.923   4.278  1.00 94.20           C  
ATOM    905  O   GLY A 113      17.859   6.143   4.197  1.00 94.20           O  
ATOM    906  N   HIS A 114      19.257   4.379   4.295  1.00 95.49           N  
ATOM    907  CA  HIS A 114      20.482   5.114   4.003  1.00 95.49           C  
ATOM    908  C   HIS A 114      21.094   4.664   2.681  1.00 95.49           C  
ATOM    909  CB  HIS A 114      21.495   4.940   5.136  1.00 95.49           C  
ATOM    910  O   HIS A 114      20.625   3.700   2.072  1.00 95.49           O  
ATOM    911  CG  HIS A 114      20.956   5.302   6.484  1.00 95.49           C  
ATOM    912  CD2 HIS A 114      20.745   4.548   7.588  1.00 95.49           C  
ATOM    913  ND1 HIS A 114      20.561   6.582   6.807  1.00 95.49           N  
ATOM    914  CE1 HIS A 114      20.129   6.600   8.057  1.00 95.49           C  
ATOM    915  NE2 HIS A 114      20.230   5.379   8.554  1.00 95.49           N  
ATOM    916  N   ASN A 115      22.052   5.452   2.230  1.00 96.31           N  
ATOM    917  CA  ASN A 115      22.856   5.085   1.069  1.00 96.31           C  
ATOM    918  C   ASN A 115      21.993   4.915  -0.178  1.00 96.31           C  
ATOM    919  CB  ASN A 115      23.647   3.805   1.346  1.00 96.31           C  
ATOM    920  O   ASN A 115      22.095   3.904  -0.876  1.00 96.31           O  
ATOM    921  CG  ASN A 115      24.526   3.916   2.576  1.00 96.31           C  
ATOM    922  ND2 ASN A 115      24.465   2.910   3.441  1.00 96.31           N  
ATOM    923  OD1 ASN A 115      25.252   4.898   2.748  1.00 96.31           O  
ATOM    924  N   TRP A 116      21.217   5.921  -0.509  1.00 97.50           N  
ATOM    925  CA  TRP A 116      20.312   5.906  -1.653  1.00 97.50           C  
ATOM    926  C   TRP A 116      21.090   5.912  -2.964  1.00 97.50           C  
ATOM    927  CB  TRP A 116      19.362   7.107  -1.603  1.00 97.50           C  
ATOM    928  O   TRP A 116      22.173   6.497  -3.048  1.00 97.50           O  
ATOM    929  CG  TRP A 116      18.274   6.980  -0.579  1.00 97.50           C  
ATOM    930  CD1 TRP A 116      18.402   7.093   0.777  1.00 97.50           C  
ATOM    931  CD2 TRP A 116      16.891   6.712  -0.831  1.00 97.50           C  
ATOM    932  CE2 TRP A 116      16.238   6.676   0.420  1.00 97.50           C  
ATOM    933  CE3 TRP A 116      16.141   6.499  -1.996  1.00 97.50           C  
ATOM    934  NE1 TRP A 116      17.181   6.911   1.384  1.00 97.50           N  
ATOM    935  CH2 TRP A 116      14.156   6.231  -0.614  1.00 97.50           C  
ATOM    936  CZ2 TRP A 116      14.867   6.436   0.540  1.00 97.50           C  
ATOM    937  CZ3 TRP A 116      14.777   6.260  -1.874  1.00 97.50           C  
ATOM    938  N   ALA A 117      20.492   5.252  -3.950  1.00 96.17           N  
ATOM    939  CA  ALA A 117      21.060   5.190  -5.294  1.00 96.17           C  
ATOM    940  C   ALA A 117      19.971   4.977  -6.341  1.00 96.17           C  
ATOM    941  CB  ALA A 117      22.102   4.078  -5.381  1.00 96.17           C  
ATOM    942  O   ALA A 117      18.851   4.579  -6.009  1.00 96.17           O  
ATOM    943  N   CYS A 118      20.296   5.367  -7.554  1.00 96.48           N  
ATOM    944  CA  CYS A 118      19.465   5.022  -8.702  1.00 96.48           C  
ATOM    945  C   CYS A 118      19.872   3.675  -9.285  1.00 96.48           C  
ATOM    946  CB  CYS A 118      19.561   6.104  -9.778  1.00 96.48           C  
ATOM    947  O   CYS A 118      21.036   3.280  -9.193  1.00 96.48           O  
ATOM    948  SG  CYS A 118      19.185   7.765  -9.176  1.00 96.48           S  
ATOM    949  N   PHE A 119      18.861   2.921  -9.799  1.00 96.49           N  
ATOM    950  CA  PHE A 119      19.211   1.680 -10.479  1.00 96.49           C  
ATOM    951  C   PHE A 119      18.214   1.370 -11.589  1.00 96.49           C  
ATOM    952  CB  PHE A 119      19.267   0.517  -9.483  1.00 96.49           C  
ATOM    953  O   PHE A 119      17.123   1.944 -11.628  1.00 96.49           O  
ATOM    954  CG  PHE A 119      17.929  -0.119  -9.218  1.00 96.49           C  
ATOM    955  CD1 PHE A 119      16.976   0.531  -8.443  1.00 96.49           C  
ATOM    956  CD2 PHE A 119      17.624  -1.368  -9.744  1.00 96.49           C  
ATOM    957  CE1 PHE A 119      15.737  -0.055  -8.195  1.00 96.49           C  
ATOM    958  CE2 PHE A 119      16.388  -1.960  -9.501  1.00 96.49           C  
ATOM    959  CZ  PHE A 119      15.447  -1.303  -8.725  1.00 96.49           C  
ATOM    960  N   GLU A 120      18.592   0.563 -12.453  1.00 96.36           N  
ATOM    961  CA  GLU A 120      17.720  -0.032 -13.461  1.00 96.36           C  
ATOM    962  C   GLU A 120      17.996  -1.525 -13.618  1.00 96.36           C  
ATOM    963  CB  GLU A 120      17.889   0.678 -14.806  1.00 96.36           C  
ATOM    964  O   GLU A 120      19.096  -1.993 -13.318  1.00 96.36           O  
ATOM    965  CG  GLU A 120      19.274   0.516 -15.417  1.00 96.36           C  
ATOM    966  CD  GLU A 120      19.445   1.273 -16.724  1.00 96.36           C  
ATOM    967  OE1 GLU A 120      20.492   1.106 -17.390  1.00 96.36           O  
ATOM    968  OE2 GLU A 120      18.525   2.041 -17.085  1.00 96.36           O  
ATOM    969  N   GLY A 121      16.970  -2.232 -14.091  1.00 96.87           N  
ATOM    970  CA  GLY A 121      17.098  -3.671 -14.254  1.00 96.87           C  
ATOM    971  C   GLY A 121      16.700  -4.153 -15.636  1.00 96.87           C  
ATOM    972  O   GLY A 121      15.799  -3.590 -16.260  1.00 96.87           O  
ATOM    973  N   ARG A 122      17.404  -5.234 -16.086  1.00 97.81           N  
ATOM    974  CA  ARG A 122      17.091  -5.911 -17.340  1.00 97.81           C  
ATOM    975  C   ARG A 122      17.067  -7.425 -17.154  1.00 97.81           C  
ATOM    976  CB  ARG A 122      18.103  -5.532 -18.423  1.00 97.81           C  
ATOM    977  O   ARG A 122      17.955  -7.990 -16.512  1.00 97.81           O  
ATOM    978  CG  ARG A 122      18.018  -4.080 -18.865  1.00 97.81           C  
ATOM    979  CD  ARG A 122      18.974  -3.782 -20.011  1.00 97.81           C  
ATOM    980  NE  ARG A 122      18.928  -2.375 -20.400  1.00 97.81           N  
ATOM    981  NH1 ARG A 122      20.339  -2.615 -22.213  1.00 97.81           N  
ATOM    982  NH2 ARG A 122      19.465  -0.559 -21.700  1.00 97.81           N  
ATOM    983  CZ  ARG A 122      19.577  -1.853 -21.437  1.00 97.81           C  
ATOM    984  N   LYS A 123      16.023  -7.972 -17.671  1.00 97.69           N  
ATOM    985  CA  LYS A 123      15.898  -9.425 -17.609  1.00 97.69           C  
ATOM    986  C   LYS A 123      16.861 -10.102 -18.581  1.00 97.69           C  
ATOM    987  CB  LYS A 123      14.461  -9.853 -17.913  1.00 97.69           C  
ATOM    988  O   LYS A 123      17.064  -9.621 -19.697  1.00 97.69           O  
ATOM    989  CG  LYS A 123      14.119 -11.256 -17.433  1.00 97.69           C  
ATOM    990  CD  LYS A 123      12.639 -11.565 -17.618  1.00 97.69           C  
ATOM    991  CE  LYS A 123      12.330 -13.025 -17.316  1.00 97.69           C  
ATOM    992  NZ  LYS A 123      10.965 -13.410 -17.784  1.00 97.69           N  
ATOM    993  N   ASP A 124      17.486 -11.154 -18.037  1.00 93.05           N  
ATOM    994  CA  ASP A 124      18.355 -11.970 -18.880  1.00 93.05           C  
ATOM    995  C   ASP A 124      17.538 -12.824 -19.847  1.00 93.05           C  
ATOM    996  CB  ASP A 124      19.254 -12.861 -18.021  1.00 93.05           C  
ATOM    997  O   ASP A 124      16.405 -13.204 -19.543  1.00 93.05           O  
ATOM    998  CG  ASP A 124      20.169 -12.070 -17.102  1.00 93.05           C  
ATOM    999  OD1 ASP A 124      20.260 -10.832 -17.251  1.00 93.05           O  
ATOM   1000  OD2 ASP A 124      20.806 -12.690 -16.224  1.00 93.05           O  
ATOM   1001  N   ASP A 125      17.974 -12.904 -21.128  1.00 77.59           N  
ATOM   1002  CA  ASP A 125      17.312 -13.766 -22.103  1.00 77.59           C  
ATOM   1003  C   ASP A 125      17.244 -15.208 -21.605  1.00 77.59           C  
ATOM   1004  CB  ASP A 125      18.036 -13.707 -23.449  1.00 77.59           C  
ATOM   1005  O   ASP A 125      18.135 -15.665 -20.887  1.00 77.59           O  
ATOM   1006  CG  ASP A 125      17.955 -12.341 -24.108  1.00 77.59           C  
ATOM   1007  OD1 ASP A 125      17.037 -11.560 -23.780  1.00 77.59           O  
ATOM   1008  OD2 ASP A 125      18.816 -12.045 -24.965  1.00 77.59           O  
TER
ATOM   1009  N   LEU B   1      -9.448 -17.956  15.991  1.00 93.36           N  
ATOM   1010  CA  LEU B   1      -9.778 -16.538  15.913  1.00 93.36           C  
ATOM   1011  C   LEU B   1     -11.251 -16.304  16.227  1.00 93.36           C  
ATOM   1012  CB  LEU B   1      -9.446 -15.986  14.524  1.00 93.36           C  
ATOM   1013  O   LEU B   1     -12.085 -17.185  16.003  1.00 93.36           O  
ATOM   1014  CG  LEU B   1      -7.975 -16.035  14.108  1.00 93.36           C  
ATOM   1015  CD1 LEU B   1      -7.827 -15.658  12.638  1.00 93.36           C  
ATOM   1016  CD2 LEU B   1      -7.139 -15.113  14.989  1.00 93.36           C  
ATOM   1017  N   PRO B   2     -11.644 -15.215  16.973  1.00 96.88           N  
ATOM   1018  CA  PRO B   2     -13.056 -14.946  17.252  1.00 96.88           C  
ATOM   1019  C   PRO B   2     -13.926 -15.001  15.998  1.00 96.88           C  
ATOM   1020  CB  PRO B   2     -13.036 -13.532  17.840  1.00 96.88           C  
ATOM   1021  O   PRO B   2     -13.436 -14.760  14.891  1.00 96.88           O  
ATOM   1022  CG  PRO B   2     -11.790 -12.910  17.296  1.00 96.88           C  
ATOM   1023  CD  PRO B   2     -10.780 -13.995  17.058  1.00 96.88           C  
ATOM   1024  N   GLU B   3     -15.218 -15.429  16.242  1.00 96.30           N  
ATOM   1025  CA  GLU B   3     -16.157 -15.464  15.125  1.00 96.30           C  
ATOM   1026  C   GLU B   3     -16.401 -14.065  14.565  1.00 96.30           C  
ATOM   1027  CB  GLU B   3     -17.482 -16.096  15.555  1.00 96.30           C  
ATOM   1028  O   GLU B   3     -16.590 -13.898  13.358  1.00 96.30           O  
ATOM   1029  CG  GLU B   3     -18.447 -16.345  14.405  1.00 96.30           C  
ATOM   1030  CD  GLU B   3     -19.711 -17.076  14.830  1.00 96.30           C  
ATOM   1031  OE1 GLU B   3     -20.065 -18.096  14.195  1.00 96.30           O  
ATOM   1032  OE2 GLU B   3     -20.353 -16.624  15.804  1.00 96.30           O  
ATOM   1033  N   GLU B   4     -16.312 -13.021  15.468  1.00 98.13           N  
ATOM   1034  CA  GLU B   4     -16.476 -11.625  15.072  1.00 98.13           C  
ATOM   1035  C   GLU B   4     -15.446 -10.732  15.757  1.00 98.13           C  
ATOM   1036  CB  GLU B   4     -17.891 -11.138  15.394  1.00 98.13           C  
ATOM   1037  O   GLU B   4     -15.109 -10.946  16.923  1.00 98.13           O  
ATOM   1038  CG  GLU B   4     -18.990 -11.972  14.752  1.00 98.13           C  
ATOM   1039  CD  GLU B   4     -20.390 -11.479  15.084  1.00 98.13           C  
ATOM   1040  OE1 GLU B   4     -21.375 -12.073  14.590  1.00 98.13           O  
ATOM   1041  OE2 GLU B   4     -20.501 -10.491  15.843  1.00 98.13           O  
ATOM   1042  N   PHE B   5     -14.955  -9.870  15.013  1.00 98.64           N  
ATOM   1043  CA  PHE B   5     -13.957  -8.927  15.501  1.00 98.64           C  
ATOM   1044  C   PHE B   5     -14.021  -7.619  14.721  1.00 98.64           C  
ATOM   1045  CB  PHE B   5     -12.552  -9.529  15.401  1.00 98.64           C  
ATOM   1046  O   PHE B   5     -14.094  -7.627  13.491  1.00 98.64           O  
ATOM   1047  CG  PHE B   5     -11.481  -8.680  16.031  1.00 98.64           C  
ATOM   1048  CD1 PHE B   5     -10.730  -7.799  15.263  1.00 98.64           C  
ATOM   1049  CD2 PHE B   5     -11.225  -8.764  17.394  1.00 98.64           C  
ATOM   1050  CE1 PHE B   5      -9.738  -7.012  15.844  1.00 98.64           C  
ATOM   1051  CE2 PHE B   5     -10.235  -7.981  17.982  1.00 98.64           C  
ATOM   1052  CZ  PHE B   5      -9.493  -7.106  17.205  1.00 98.64           C  
ATOM   1053  N   ASP B   6     -13.960  -6.430  15.547  1.00 98.70           N  
ATOM   1054  CA  ASP B   6     -13.992  -5.130  14.884  1.00 98.70           C  
ATOM   1055  C   ASP B   6     -13.262  -4.074  15.710  1.00 98.70           C  
ATOM   1056  CB  ASP B   6     -15.436  -4.693  14.628  1.00 98.70           C  
ATOM   1057  O   ASP B   6     -13.597  -3.849  16.875  1.00 98.70           O  
ATOM   1058  CG  ASP B   6     -15.547  -3.586  13.595  1.00 98.70           C  
ATOM   1059  OD1 ASP B   6     -14.667  -2.699  13.556  1.00 98.70           O  
ATOM   1060  OD2 ASP B   6     -16.523  -3.600  12.815  1.00 98.70           O  
ATOM   1061  N   TRP B   7     -12.297  -3.438  15.041  1.00 98.77           N  
ATOM   1062  CA  TRP B   7     -11.444  -2.484  15.741  1.00 98.77           C  
ATOM   1063  C   TRP B   7     -12.208  -1.203  16.061  1.00 98.77           C  
ATOM   1064  CB  TRP B   7     -10.203  -2.158  14.906  1.00 98.77           C  
ATOM   1065  O   TRP B   7     -11.705  -0.336  16.779  1.00 98.77           O  
ATOM   1066  CG  TRP B   7      -9.145  -3.219  14.948  1.00 98.77           C  
ATOM   1067  CD1 TRP B   7      -8.802  -4.081  13.943  1.00 98.77           C  
ATOM   1068  CD2 TRP B   7      -8.295  -3.535  16.055  1.00 98.77           C  
ATOM   1069  CE2 TRP B   7      -7.459  -4.599  15.650  1.00 98.77           C  
ATOM   1070  CE3 TRP B   7      -8.158  -3.020  17.351  1.00 98.77           C  
ATOM   1071  NE1 TRP B   7      -7.788  -4.913  14.359  1.00 98.77           N  
ATOM   1072  CH2 TRP B   7      -6.386  -4.635  17.760  1.00 98.77           C  
ATOM   1073  CZ2 TRP B   7      -6.499  -5.158  16.497  1.00 98.77           C  
ATOM   1074  CZ3 TRP B   7      -7.202  -3.577  18.192  1.00 98.77           C  
ATOM   1075  N   ARG B   8     -13.385  -1.129  15.537  1.00 98.60           N  
ATOM   1076  CA  ARG B   8     -14.210   0.017  15.903  1.00 98.60           C  
ATOM   1077  C   ARG B   8     -14.774  -0.141  17.312  1.00 98.60           C  
ATOM   1078  CB  ARG B   8     -15.351   0.200  14.900  1.00 98.60           C  
ATOM   1079  O   ARG B   8     -15.217   0.834  17.922  1.00 98.60           O  
ATOM   1080  CG  ARG B   8     -14.884   0.478  13.480  1.00 98.60           C  
ATOM   1081  CD  ARG B   8     -16.041   0.457  12.491  1.00 98.60           C  
ATOM   1082  NE  ARG B   8     -16.676  -0.857  12.432  1.00 98.60           N  
ATOM   1083  NH1 ARG B   8     -18.513  -0.144  11.226  1.00 98.60           N  
ATOM   1084  NH2 ARG B   8     -18.321  -2.345  11.839  1.00 98.60           N  
ATOM   1085  CZ  ARG B   8     -17.835  -1.112  11.832  1.00 98.60           C  
ATOM   1086  N   ASN B   9     -14.735  -1.367  17.788  1.00 98.38           N  
ATOM   1087  CA  ASN B   9     -15.226  -1.662  19.130  1.00 98.38           C  
ATOM   1088  C   ASN B   9     -14.548  -2.897  19.716  1.00 98.38           C  
ATOM   1089  CB  ASN B   9     -16.745  -1.844  19.118  1.00 98.38           C  
ATOM   1090  O   ASN B   9     -15.036  -4.016  19.548  1.00 98.38           O  
ATOM   1091  CG  ASN B   9     -17.328  -1.978  20.511  1.00 98.38           C  
ATOM   1092  ND2 ASN B   9     -18.620  -2.275  20.586  1.00 98.38           N  
ATOM   1093  OD1 ASN B   9     -16.624  -1.814  21.510  1.00 98.38           O  
ATOM   1094  N   VAL B  10     -13.391  -2.702  20.301  1.00 97.77           N  
ATOM   1095  CA  VAL B  10     -12.720  -3.748  21.066  1.00 97.77           C  
ATOM   1096  C   VAL B  10     -12.912  -3.499  22.561  1.00 97.77           C  
ATOM   1097  CB  VAL B  10     -11.214  -3.822  20.728  1.00 97.77           C  
ATOM   1098  O   VAL B  10     -12.239  -2.648  23.146  1.00 97.77           O  
ATOM   1099  CG1 VAL B  10     -10.538  -4.943  21.516  1.00 97.77           C  
ATOM   1100  CG2 VAL B  10     -11.015  -4.025  19.227  1.00 97.77           C  
ATOM   1101  N   SER B  11     -13.935  -4.195  23.051  1.00 95.52           N  
ATOM   1102  CA  SER B  11     -14.308  -4.030  24.452  1.00 95.52           C  
ATOM   1103  C   SER B  11     -14.689  -2.585  24.757  1.00 95.52           C  
ATOM   1104  CB  SER B  11     -13.164  -4.468  25.367  1.00 95.52           C  
ATOM   1105  O   SER B  11     -14.263  -2.025  25.769  1.00 95.52           O  
ATOM   1106  OG  SER B  11     -12.847  -5.833  25.158  1.00 95.52           O  
ATOM   1107  N   GLY B  12     -15.380  -1.914  23.883  1.00 97.42           N  
ATOM   1108  CA  GLY B  12     -15.902  -0.572  24.089  1.00 97.42           C  
ATOM   1109  C   GLY B  12     -14.955   0.516  23.619  1.00 97.42           C  
ATOM   1110  O   GLY B  12     -15.247   1.705  23.762  1.00 97.42           O  
ATOM   1111  N   VAL B  13     -13.830   0.091  23.088  1.00 98.38           N  
ATOM   1112  CA  VAL B  13     -12.838   1.078  22.674  1.00 98.38           C  
ATOM   1113  C   VAL B  13     -12.729   1.094  21.151  1.00 98.38           C  
ATOM   1114  CB  VAL B  13     -11.456   0.793  23.304  1.00 98.38           C  
ATOM   1115  O   VAL B  13     -12.563   0.046  20.523  1.00 98.38           O  
ATOM   1116  CG1 VAL B  13     -10.439   1.850  22.877  1.00 98.38           C  
ATOM   1117  CG2 VAL B  13     -11.566   0.738  24.827  1.00 98.38           C  
ATOM   1118  N   ASN B  14     -12.751   2.258  20.551  1.00 98.64           N  
ATOM   1119  CA  ASN B  14     -12.616   2.474  19.114  1.00 98.64           C  
ATOM   1120  C   ASN B  14     -11.199   2.898  18.741  1.00 98.64           C  
ATOM   1121  CB  ASN B  14     -13.627   3.516  18.631  1.00 98.64           C  
ATOM   1122  O   ASN B  14     -10.706   3.921  19.220  1.00 98.64           O  
ATOM   1123  CG  ASN B  14     -13.575   3.728  17.131  1.00 98.64           C  
ATOM   1124  ND2 ASN B  14     -14.330   4.705  16.643  1.00 98.64           N  
ATOM   1125  OD1 ASN B  14     -12.862   3.020  16.416  1.00 98.64           O  
ATOM   1126  N   TYR B  15     -10.562   2.205  17.803  1.00 98.75           N  
ATOM   1127  CA  TYR B  15      -9.192   2.502  17.399  1.00 98.75           C  
ATOM   1128  C   TYR B  15      -9.148   3.031  15.971  1.00 98.75           C  
ATOM   1129  CB  TYR B  15      -8.312   1.255  17.521  1.00 98.75           C  
ATOM   1130  O   TYR B  15      -8.070   3.288  15.430  1.00 98.75           O  
ATOM   1131  CG  TYR B  15      -8.012   0.861  18.947  1.00 98.75           C  
ATOM   1132  CD1 TYR B  15      -6.934   1.418  19.632  1.00 98.75           C  
ATOM   1133  CD2 TYR B  15      -8.805  -0.068  19.612  1.00 98.75           C  
ATOM   1134  CE1 TYR B  15      -6.653   1.056  20.946  1.00 98.75           C  
ATOM   1135  CE2 TYR B  15      -8.533  -0.437  20.926  1.00 98.75           C  
ATOM   1136  OH  TYR B  15      -7.183  -0.231  22.883  1.00 98.75           O  
ATOM   1137  CZ  TYR B  15      -7.457   0.130  21.583  1.00 98.75           C  
ATOM   1138  N   VAL B  16     -10.252   3.090  15.306  1.00 98.74           N  
ATOM   1139  CA  VAL B  16     -10.302   3.502  13.907  1.00 98.74           C  
ATOM   1140  C   VAL B  16     -10.656   4.985  13.817  1.00 98.74           C  
ATOM   1141  CB  VAL B  16     -11.319   2.662  13.104  1.00 98.74           C  
ATOM   1142  O   VAL B  16     -11.599   5.445  14.465  1.00 98.74           O  
ATOM   1143  CG1 VAL B  16     -11.313   3.069  11.632  1.00 98.74           C  
ATOM   1144  CG2 VAL B  16     -11.014   1.172  13.251  1.00 98.74           C  
ATOM   1145  N   SER B  17      -9.900   5.754  13.071  1.00 98.53           N  
ATOM   1146  CA  SER B  17     -10.132   7.185  12.899  1.00 98.53           C  
ATOM   1147  C   SER B  17     -11.440   7.448  12.160  1.00 98.53           C  
ATOM   1148  CB  SER B  17      -8.970   7.830  12.143  1.00 98.53           C  
ATOM   1149  O   SER B  17     -12.004   6.540  11.545  1.00 98.53           O  
ATOM   1150  OG  SER B  17      -8.837   7.264  10.850  1.00 98.53           O  
ATOM   1151  N   PRO B  18     -11.923   8.697  12.189  1.00 98.49           N  
ATOM   1152  CA  PRO B  18     -13.209   9.031  11.573  1.00 98.49           C  
ATOM   1153  C   PRO B  18     -13.211   8.819  10.061  1.00 98.49           C  
ATOM   1154  CB  PRO B  18     -13.390  10.512  11.916  1.00 98.49           C  
ATOM   1155  O   PRO B  18     -12.173   8.968   9.411  1.00 98.49           O  
ATOM   1156  CG  PRO B  18     -12.611  10.710  13.176  1.00 98.49           C  
ATOM   1157  CD  PRO B  18     -11.378   9.855  13.114  1.00 98.49           C  
ATOM   1158  N   VAL B  19     -14.440   8.523   9.491  1.00 98.82           N  
ATOM   1159  CA  VAL B  19     -14.670   8.419   8.054  1.00 98.82           C  
ATOM   1160  C   VAL B  19     -14.470   9.783   7.398  1.00 98.82           C  
ATOM   1161  CB  VAL B  19     -16.084   7.879   7.744  1.00 98.82           C  
ATOM   1162  O   VAL B  19     -14.956  10.798   7.903  1.00 98.82           O  
ATOM   1163  CG1 VAL B  19     -16.377   7.963   6.247  1.00 98.82           C  
ATOM   1164  CG2 VAL B  19     -16.228   6.442   8.240  1.00 98.82           C  
ATOM   1165  N   ARG B  20     -13.765   9.779   6.228  1.00 98.60           N  
ATOM   1166  CA  ARG B  20     -13.500  11.001   5.476  1.00 98.60           C  
ATOM   1167  C   ARG B  20     -13.965  10.865   4.030  1.00 98.60           C  
ATOM   1168  CB  ARG B  20     -12.010  11.345   5.516  1.00 98.60           C  
ATOM   1169  O   ARG B  20     -14.494   9.823   3.638  1.00 98.60           O  
ATOM   1170  CG  ARG B  20     -11.462  11.546   6.920  1.00 98.60           C  
ATOM   1171  CD  ARG B  20      -9.962  11.808   6.909  1.00 98.60           C  
ATOM   1172  NE  ARG B  20      -9.642  13.079   6.264  1.00 98.60           N  
ATOM   1173  NH1 ARG B  20      -7.352  12.813   6.410  1.00 98.60           N  
ATOM   1174  NH2 ARG B  20      -8.233  14.698   5.447  1.00 98.60           N  
ATOM   1175  CZ  ARG B  20      -8.410  13.527   6.042  1.00 98.60           C  
ATOM   1176  N   ASN B  21     -13.714  11.922   3.221  1.00 98.70           N  
ATOM   1177  CA  ASN B  21     -14.190  11.979   1.843  1.00 98.70           C  
ATOM   1178  C   ASN B  21     -13.071  12.363   0.878  1.00 98.70           C  
ATOM   1179  CB  ASN B  21     -15.359  12.959   1.718  1.00 98.70           C  
ATOM   1180  O   ASN B  21     -12.547  13.477   0.941  1.00 98.70           O  
ATOM   1181  CG  ASN B  21     -16.050  12.875   0.371  1.00 98.70           C  
ATOM   1182  ND2 ASN B  21     -17.357  13.106   0.361  1.00 98.70           N  
ATOM   1183  OD1 ASN B  21     -15.414  12.605  -0.651  1.00 98.70           O  
ATOM   1184  N   GLN B  22     -12.867  11.328  -0.085  1.00 98.58           N  
ATOM   1185  CA  GLN B  22     -11.781  11.561  -1.032  1.00 98.58           C  
ATOM   1186  C   GLN B  22     -12.225  12.489  -2.159  1.00 98.58           C  
ATOM   1187  CB  GLN B  22     -11.278  10.238  -1.610  1.00 98.58           C  
ATOM   1188  O   GLN B  22     -11.405  12.927  -2.969  1.00 98.58           O  
ATOM   1189  CG  GLN B  22     -12.287   9.535  -2.508  1.00 98.58           C  
ATOM   1190  CD  GLN B  22     -11.826   8.156  -2.942  1.00 98.58           C  
ATOM   1191  NE2 GLN B  22     -11.298   8.063  -4.158  1.00 98.58           N  
ATOM   1192  OE1 GLN B  22     -11.944   7.183  -2.191  1.00 98.58           O  
ATOM   1193  N   GLU B  23     -13.449  12.800  -2.294  1.00 97.78           N  
ATOM   1194  CA  GLU B  23     -14.067  13.660  -3.299  1.00 97.78           C  
ATOM   1195  C   GLU B  23     -13.847  13.112  -4.706  1.00 97.78           C  
ATOM   1196  CB  GLU B  23     -13.516  15.085  -3.198  1.00 97.78           C  
ATOM   1197  O   GLU B  23     -14.037  11.919  -4.949  1.00 97.78           O  
ATOM   1198  CG  GLU B  23     -13.726  15.730  -1.835  1.00 97.78           C  
ATOM   1199  CD  GLU B  23     -15.191  15.850  -1.447  1.00 97.78           C  
ATOM   1200  OE1 GLU B  23     -15.483  16.186  -0.277  1.00 97.78           O  
ATOM   1201  OE2 GLU B  23     -16.053  15.604  -2.319  1.00 97.78           O  
ATOM   1202  N   ALA B  24     -13.556  13.837  -5.684  1.00 96.71           N  
ATOM   1203  CA  ALA B  24     -13.471  13.402  -7.075  1.00 96.71           C  
ATOM   1204  C   ALA B  24     -12.059  12.934  -7.418  1.00 96.71           C  
ATOM   1205  CB  ALA B  24     -13.895  14.531  -8.012  1.00 96.71           C  
ATOM   1206  O   ALA B  24     -11.818  12.418  -8.512  1.00 96.71           O  
ATOM   1207  N   CYS B  25     -11.188  12.985  -6.573  1.00 98.49           N  
ATOM   1208  CA  CYS B  25      -9.804  12.569  -6.770  1.00 98.49           C  
ATOM   1209  C   CYS B  25      -9.648  11.070  -6.544  1.00 98.49           C  
ATOM   1210  CB  CYS B  25      -8.875  13.335  -5.829  1.00 98.49           C  
ATOM   1211  O   CYS B  25     -10.147  10.532  -5.554  1.00 98.49           O  
ATOM   1212  SG  CYS B  25      -7.140  12.853  -5.968  1.00 98.49           S  
ATOM   1213  N   GLY B  26      -8.958  10.352  -7.513  1.00 98.24           N  
ATOM   1214  CA  GLY B  26      -8.660   8.940  -7.337  1.00 98.24           C  
ATOM   1215  C   GLY B  26      -7.598   8.680  -6.285  1.00 98.24           C  
ATOM   1216  O   GLY B  26      -6.572   8.059  -6.571  1.00 98.24           O  
ATOM   1217  N   SER B  27      -7.797   9.174  -5.065  1.00 98.72           N  
ATOM   1218  CA  SER B  27      -6.803   9.097  -4.000  1.00 98.72           C  
ATOM   1219  C   SER B  27      -7.190   8.053  -2.957  1.00 98.72           C  
ATOM   1220  CB  SER B  27      -6.630  10.460  -3.328  1.00 98.72           C  
ATOM   1221  O   SER B  27      -6.728   8.108  -1.816  1.00 98.72           O  
ATOM   1222  OG  SER B  27      -7.872  10.944  -2.845  1.00 98.72           O  
ATOM   1223  N   CYS B  28      -8.021   7.109  -3.219  1.00 98.82           N  
ATOM   1224  CA  CYS B  28      -8.465   6.082  -2.283  1.00 98.82           C  
ATOM   1225  C   CYS B  28      -7.277   5.336  -1.688  1.00 98.82           C  
ATOM   1226  CB  CYS B  28      -9.404   5.095  -2.976  1.00 98.82           C  
ATOM   1227  O   CYS B  28      -7.303   4.950  -0.518  1.00 98.82           O  
ATOM   1228  SG  CYS B  28      -8.723   4.383  -4.490  1.00 98.82           S  
ATOM   1229  N   TYR B  29      -6.279   5.180  -2.480  1.00 98.79           N  
ATOM   1230  CA  TYR B  29      -5.083   4.482  -2.021  1.00 98.79           C  
ATOM   1231  C   TYR B  29      -4.421   5.233  -0.871  1.00 98.79           C  
ATOM   1232  CB  TYR B  29      -4.087   4.308  -3.172  1.00 98.79           C  
ATOM   1233  O   TYR B  29      -3.870   4.617   0.045  1.00 98.79           O  
ATOM   1234  CG  TYR B  29      -3.506   5.607  -3.674  1.00 98.79           C  
ATOM   1235  CD1 TYR B  29      -4.147   6.341  -4.668  1.00 98.79           C  
ATOM   1236  CD2 TYR B  29      -2.314   6.102  -3.156  1.00 98.79           C  
ATOM   1237  CE1 TYR B  29      -3.614   7.538  -5.136  1.00 98.79           C  
ATOM   1238  CE2 TYR B  29      -1.772   7.298  -3.615  1.00 98.79           C  
ATOM   1239  OH  TYR B  29      -1.896   9.192  -5.063  1.00 98.79           O  
ATOM   1240  CZ  TYR B  29      -2.428   8.008  -4.604  1.00 98.79           C  
ATOM   1241  N   SER B  30      -4.417   6.520  -0.962  1.00 98.88           N  
ATOM   1242  CA  SER B  30      -3.847   7.366   0.081  1.00 98.88           C  
ATOM   1243  C   SER B  30      -4.700   7.336   1.345  1.00 98.88           C  
ATOM   1244  CB  SER B  30      -3.704   8.805  -0.414  1.00 98.88           C  
ATOM   1245  O   SER B  30      -4.176   7.196   2.451  1.00 98.88           O  
ATOM   1246  OG  SER B  30      -3.116   9.624   0.582  1.00 98.88           O  
ATOM   1247  N   PHE B  31      -5.981   7.410   1.191  1.00 98.94           N  
ATOM   1248  CA  PHE B  31      -6.896   7.387   2.326  1.00 98.94           C  
ATOM   1249  C   PHE B  31      -6.844   6.041   3.038  1.00 98.94           C  
ATOM   1250  CB  PHE B  31      -8.328   7.685   1.870  1.00 98.94           C  
ATOM   1251  O   PHE B  31      -6.800   5.984   4.268  1.00 98.94           O  
ATOM   1252  CG  PHE B  31      -8.649   9.153   1.796  1.00 98.94           C  
ATOM   1253  CD1 PHE B  31      -9.332   9.783   2.830  1.00 98.94           C  
ATOM   1254  CD2 PHE B  31      -8.268   9.905   0.692  1.00 98.94           C  
ATOM   1255  CE1 PHE B  31      -9.630  11.142   2.764  1.00 98.94           C  
ATOM   1256  CE2 PHE B  31      -8.563  11.263   0.619  1.00 98.94           C  
ATOM   1257  CZ  PHE B  31      -9.245  11.879   1.656  1.00 98.94           C  
ATOM   1258  N   ALA B  32      -6.880   5.005   2.292  1.00 98.94           N  
ATOM   1259  CA  ALA B  32      -6.814   3.670   2.882  1.00 98.94           C  
ATOM   1260  C   ALA B  32      -5.513   3.476   3.655  1.00 98.94           C  
ATOM   1261  CB  ALA B  32      -6.950   2.602   1.799  1.00 98.94           C  
ATOM   1262  O   ALA B  32      -5.516   2.933   4.762  1.00 98.94           O  
ATOM   1263  N   SER B  33      -4.473   3.972   3.092  1.00 98.90           N  
ATOM   1264  CA  SER B  33      -3.160   3.851   3.718  1.00 98.90           C  
ATOM   1265  C   SER B  33      -3.091   4.646   5.017  1.00 98.90           C  
ATOM   1266  CB  SER B  33      -2.064   4.324   2.762  1.00 98.90           C  
ATOM   1267  O   SER B  33      -2.641   4.132   6.043  1.00 98.90           O  
ATOM   1268  OG  SER B  33      -2.018   3.505   1.606  1.00 98.90           O  
ATOM   1269  N   MET B  34      -3.491   5.872   5.005  1.00 98.90           N  
ATOM   1270  CA  MET B  34      -3.446   6.710   6.201  1.00 98.90           C  
ATOM   1271  C   MET B  34      -4.359   6.154   7.289  1.00 98.90           C  
ATOM   1272  CB  MET B  34      -3.846   8.148   5.866  1.00 98.90           C  
ATOM   1273  O   MET B  34      -3.997   6.150   8.466  1.00 98.90           O  
ATOM   1274  CG  MET B  34      -2.873   8.854   4.935  1.00 98.90           C  
ATOM   1275  SD  MET B  34      -1.166   8.900   5.606  1.00 98.90           S  
ATOM   1276  CE  MET B  34      -0.469   7.426   4.810  1.00 98.90           C  
ATOM   1277  N   ALA B  35      -5.537   5.692   6.850  1.00 98.92           N  
ATOM   1278  CA  ALA B  35      -6.453   5.111   7.828  1.00 98.92           C  
ATOM   1279  C   ALA B  35      -5.842   3.880   8.490  1.00 98.92           C  
ATOM   1280  CB  ALA B  35      -7.781   4.751   7.165  1.00 98.92           C  
ATOM   1281  O   ALA B  35      -5.987   3.680   9.699  1.00 98.92           O  
ATOM   1282  N   MET B  36      -5.201   3.073   7.684  1.00 98.90           N  
ATOM   1283  CA  MET B  36      -4.514   1.900   8.217  1.00 98.90           C  
ATOM   1284  C   MET B  36      -3.438   2.308   9.218  1.00 98.90           C  
ATOM   1285  CB  MET B  36      -3.892   1.080   7.086  1.00 98.90           C  
ATOM   1286  O   MET B  36      -3.391   1.785  10.333  1.00 98.90           O  
ATOM   1287  CG  MET B  36      -3.098  -0.124   7.566  1.00 98.90           C  
ATOM   1288  SD  MET B  36      -2.396  -1.100   6.180  1.00 98.90           S  
ATOM   1289  CE  MET B  36      -1.240   0.114   5.487  1.00 98.90           C  
ATOM   1290  N   LEU B  37      -2.616   3.238   8.858  1.00 98.80           N  
ATOM   1291  CA  LEU B  37      -1.534   3.702   9.720  1.00 98.80           C  
ATOM   1292  C   LEU B  37      -2.086   4.327  10.997  1.00 98.80           C  
ATOM   1293  CB  LEU B  37      -0.656   4.714   8.981  1.00 98.80           C  
ATOM   1294  O   LEU B  37      -1.567   4.083  12.088  1.00 98.80           O  
ATOM   1295  CG  LEU B  37       0.589   5.202   9.723  1.00 98.80           C  
ATOM   1296  CD1 LEU B  37       1.438   4.016  10.170  1.00 98.80           C  
ATOM   1297  CD2 LEU B  37       1.401   6.147   8.844  1.00 98.80           C  
ATOM   1298  N   GLU B  38      -3.087   5.109  10.897  1.00 98.87           N  
ATOM   1299  CA  GLU B  38      -3.709   5.742  12.056  1.00 98.87           C  
ATOM   1300  C   GLU B  38      -4.218   4.699  13.047  1.00 98.87           C  
ATOM   1301  CB  GLU B  38      -4.857   6.656  11.618  1.00 98.87           C  
ATOM   1302  O   GLU B  38      -3.969   4.804  14.250  1.00 98.87           O  
ATOM   1303  CG  GLU B  38      -4.402   7.894  10.860  1.00 98.87           C  
ATOM   1304  CD  GLU B  38      -5.504   8.524  10.024  1.00 98.87           C  
ATOM   1305  OE1 GLU B  38      -5.271   9.596   9.419  1.00 98.87           O  
ATOM   1306  OE2 GLU B  38      -6.611   7.942   9.973  1.00 98.87           O  
ATOM   1307  N   ALA B  39      -4.957   3.735  12.517  1.00 98.86           N  
ATOM   1308  CA  ALA B  39      -5.515   2.704  13.387  1.00 98.86           C  
ATOM   1309  C   ALA B  39      -4.409   1.901  14.065  1.00 98.86           C  
ATOM   1310  CB  ALA B  39      -6.432   1.776  12.592  1.00 98.86           C  
ATOM   1311  O   ALA B  39      -4.462   1.657  15.273  1.00 98.86           O  
ATOM   1312  N   ARG B  40      -3.488   1.601  13.372  1.00 98.70           N  
ATOM   1313  CA  ARG B  40      -2.423   0.763  13.913  1.00 98.70           C  
ATOM   1314  C   ARG B  40      -1.551   1.546  14.888  1.00 98.70           C  
ATOM   1315  CB  ARG B  40      -1.562   0.191  12.784  1.00 98.70           C  
ATOM   1316  O   ARG B  40      -1.032   0.984  15.855  1.00 98.70           O  
ATOM   1317  CG  ARG B  40      -2.276  -0.846  11.931  1.00 98.70           C  
ATOM   1318  CD  ARG B  40      -1.344  -1.462  10.896  1.00 98.70           C  
ATOM   1319  NE  ARG B  40      -1.978  -2.575  10.195  1.00 98.70           N  
ATOM   1320  NH1 ARG B  40      -0.588  -4.194  11.081  1.00 98.70           N  
ATOM   1321  NH2 ARG B  40      -2.251  -4.781   9.617  1.00 98.70           N  
ATOM   1322  CZ  ARG B  40      -1.604  -3.847  10.300  1.00 98.70           C  
ATOM   1323  N   LEU B  41      -1.353   2.815  14.678  1.00 98.51           N  
ATOM   1324  CA  LEU B  41      -0.697   3.681  15.652  1.00 98.51           C  
ATOM   1325  C   LEU B  41      -1.508   3.760  16.942  1.00 98.51           C  
ATOM   1326  CB  LEU B  41      -0.498   5.084  15.074  1.00 98.51           C  
ATOM   1327  O   LEU B  41      -0.949   3.680  18.038  1.00 98.51           O  
ATOM   1328  CG  LEU B  41       0.214   6.094  15.975  1.00 98.51           C  
ATOM   1329  CD1 LEU B  41       1.614   5.599  16.323  1.00 98.51           C  
ATOM   1330  CD2 LEU B  41       0.277   7.461  15.301  1.00 98.51           C  
ATOM   1331  N   ARG B  42      -2.768   3.889  16.824  1.00 98.70           N  
ATOM   1332  CA  ARG B  42      -3.642   3.932  17.992  1.00 98.70           C  
ATOM   1333  C   ARG B  42      -3.577   2.624  18.773  1.00 98.70           C  
ATOM   1334  CB  ARG B  42      -5.085   4.222  17.574  1.00 98.70           C  
ATOM   1335  O   ARG B  42      -3.551   2.631  20.005  1.00 98.70           O  
ATOM   1336  CG  ARG B  42      -5.299   5.628  17.036  1.00 98.70           C  
ATOM   1337  CD  ARG B  42      -6.728   5.836  16.555  1.00 98.70           C  
ATOM   1338  NE  ARG B  42      -6.931   7.184  16.034  1.00 98.70           N  
ATOM   1339  NH1 ARG B  42      -8.713   6.616  14.678  1.00 98.70           N  
ATOM   1340  NH2 ARG B  42      -7.965   8.781  14.747  1.00 98.70           N  
ATOM   1341  CZ  ARG B  42      -7.869   7.524  15.154  1.00 98.70           C  
ATOM   1342  N   ILE B  43      -3.489   1.547  18.018  1.00 98.49           N  
ATOM   1343  CA  ILE B  43      -3.395   0.232  18.644  1.00 98.49           C  
ATOM   1344  C   ILE B  43      -2.060   0.103  19.375  1.00 98.49           C  
ATOM   1345  CB  ILE B  43      -3.548  -0.901  17.605  1.00 98.49           C  
ATOM   1346  O   ILE B  43      -2.018  -0.315  20.535  1.00 98.49           O  
ATOM   1347  CG1 ILE B  43      -4.985  -0.947  17.074  1.00 98.49           C  
ATOM   1348  CG2 ILE B  43      -3.145  -2.248  18.212  1.00 98.49           C  
ATOM   1349  CD1 ILE B  43      -5.150  -1.773  15.805  1.00 98.49           C  
ATOM   1350  N   ALA B  44      -1.025   0.550  18.747  1.00 97.86           N  
ATOM   1351  CA  ALA B  44       0.324   0.388  19.282  1.00 97.86           C  
ATOM   1352  C   ALA B  44       0.536   1.266  20.512  1.00 97.86           C  
ATOM   1353  CB  ALA B  44       1.364   0.715  18.212  1.00 97.86           C  
ATOM   1354  O   ALA B  44       1.369   0.956  21.367  1.00 97.86           O  
ATOM   1355  N   THR B  45      -0.222   2.243  20.604  1.00 98.22           N  
ATOM   1356  CA  THR B  45      -0.005   3.205  21.678  1.00 98.22           C  
ATOM   1357  C   THR B  45      -1.162   3.175  22.673  1.00 98.22           C  
ATOM   1358  CB  THR B  45       0.164   4.632  21.125  1.00 98.22           C  
ATOM   1359  O   THR B  45      -1.302   4.080  23.498  1.00 98.22           O  
ATOM   1360  CG2 THR B  45       1.314   4.702  20.126  1.00 98.22           C  
ATOM   1361  OG1 THR B  45      -1.047   5.030  20.471  1.00 98.22           O  
ATOM   1362  N   LYS B  46      -2.049   2.287  22.459  1.00 97.85           N  
ATOM   1363  CA  LYS B  46      -3.234   2.203  23.308  1.00 97.85           C  
ATOM   1364  C   LYS B  46      -3.976   3.535  23.348  1.00 97.85           C  
ATOM   1365  CB  LYS B  46      -2.851   1.773  24.724  1.00 97.85           C  
ATOM   1366  O   LYS B  46      -4.380   3.994  24.419  1.00 97.85           O  
ATOM   1367  CG  LYS B  46      -2.221   0.390  24.803  1.00 97.85           C  
ATOM   1368  CD  LYS B  46      -1.858   0.021  26.235  1.00 97.85           C  
ATOM   1369  CE  LYS B  46      -1.140  -1.320  26.304  1.00 97.85           C  
ATOM   1370  NZ  LYS B  46      -0.743  -1.665  27.702  1.00 97.85           N  
ATOM   1371  N   ASN B  47      -4.059   4.188  22.156  1.00 98.13           N  
ATOM   1372  CA  ASN B  47      -4.814   5.413  21.917  1.00 98.13           C  
ATOM   1373  C   ASN B  47      -4.159   6.615  22.592  1.00 98.13           C  
ATOM   1374  CB  ASN B  47      -6.258   5.256  22.398  1.00 98.13           C  
ATOM   1375  O   ASN B  47      -4.766   7.683  22.691  1.00 98.13           O  
ATOM   1376  CG  ASN B  47      -7.178   4.720  21.318  1.00 98.13           C  
ATOM   1377  ND2 ASN B  47      -8.192   3.965  21.724  1.00 98.13           N  
ATOM   1378  OD1 ASN B  47      -6.978   4.982  20.129  1.00 98.13           O  
ATOM   1379  N   ARG B  48      -2.981   6.521  23.056  1.00 98.30           N  
ATOM   1380  CA  ARG B  48      -2.270   7.677  23.592  1.00 98.30           C  
ATOM   1381  C   ARG B  48      -1.902   8.657  22.483  1.00 98.30           C  
ATOM   1382  CB  ARG B  48      -1.010   7.235  24.339  1.00 98.30           C  
ATOM   1383  O   ARG B  48      -1.821   9.864  22.716  1.00 98.30           O  
ATOM   1384  CG  ARG B  48      -1.292   6.484  25.631  1.00 98.30           C  
ATOM   1385  CD  ARG B  48      -0.007   6.061  26.329  1.00 98.30           C  
ATOM   1386  NE  ARG B  48      -0.278   5.227  27.497  1.00 98.30           N  
ATOM   1387  NH1 ARG B  48       1.917   5.160  28.215  1.00 98.30           N  
ATOM   1388  NH2 ARG B  48       0.286   4.061  29.394  1.00 98.30           N  
ATOM   1389  CZ  ARG B  48       0.642   4.818  28.366  1.00 98.30           C  
ATOM   1390  N   VAL B  49      -1.695   8.071  21.349  1.00 98.20           N  
ATOM   1391  CA  VAL B  49      -1.410   8.891  20.175  1.00 98.20           C  
ATOM   1392  C   VAL B  49      -2.516   8.709  19.138  1.00 98.20           C  
ATOM   1393  CB  VAL B  49      -0.038   8.541  19.558  1.00 98.20           C  
ATOM   1394  O   VAL B  49      -2.731   7.603  18.637  1.00 98.20           O  
ATOM   1395  CG1 VAL B  49       0.225   9.386  18.313  1.00 98.20           C  
ATOM   1396  CG2 VAL B  49       1.075   8.737  20.586  1.00 98.20           C  
ATOM   1397  N   LYS B  50      -3.200   9.805  18.739  1.00 98.24           N  
ATOM   1398  CA  LYS B  50      -4.323   9.760  17.807  1.00 98.24           C  
ATOM   1399  C   LYS B  50      -4.130  10.751  16.664  1.00 98.24           C  
ATOM   1400  CB  LYS B  50      -5.636  10.049  18.535  1.00 98.24           C  
ATOM   1401  O   LYS B  50      -4.944  11.657  16.476  1.00 98.24           O  
ATOM   1402  CG  LYS B  50      -5.969   9.050  19.633  1.00 98.24           C  
ATOM   1403  CD  LYS B  50      -7.273   9.405  20.337  1.00 98.24           C  
ATOM   1404  CE  LYS B  50      -7.534   8.491  21.526  1.00 98.24           C  
ATOM   1405  NZ  LYS B  50      -8.824   8.819  22.204  1.00 98.24           N  
ATOM   1406  N   LYS B  51      -3.179  10.522  15.875  1.00 97.99           N  
ATOM   1407  CA  LYS B  51      -2.846  11.404  14.760  1.00 97.99           C  
ATOM   1408  C   LYS B  51      -3.768  11.158  13.570  1.00 97.99           C  
ATOM   1409  CB  LYS B  51      -1.387  11.212  14.342  1.00 97.99           C  
ATOM   1410  O   LYS B  51      -4.203  10.029  13.338  1.00 97.99           O  
ATOM   1411  CG  LYS B  51      -0.380  11.593  15.417  1.00 97.99           C  
ATOM   1412  CD  LYS B  51       1.052  11.441  14.920  1.00 97.99           C  
ATOM   1413  CE  LYS B  51       2.060  11.902  15.964  1.00 97.99           C  
ATOM   1414  NZ  LYS B  51       3.343  11.143  15.870  1.00 97.99           N  
ATOM   1415  N   ILE B  52      -3.975  12.275  12.888  1.00 98.63           N  
ATOM   1416  CA  ILE B  52      -4.626  12.215  11.584  1.00 98.63           C  
ATOM   1417  C   ILE B  52      -3.633  12.607  10.492  1.00 98.63           C  
ATOM   1418  CB  ILE B  52      -5.870  13.130  11.531  1.00 98.63           C  
ATOM   1419  O   ILE B  52      -3.125  13.731  10.482  1.00 98.63           O  
ATOM   1420  CG1 ILE B  52      -6.852  12.762  12.649  1.00 98.63           C  
ATOM   1421  CG2 ILE B  52      -6.546  13.043  10.159  1.00 98.63           C  
ATOM   1422  CD1 ILE B  52      -7.426  11.357  12.532  1.00 98.63           C  
ATOM   1423  N   PHE B  53      -3.408  11.619   9.594  1.00 98.77           N  
ATOM   1424  CA  PHE B  53      -2.354  11.817   8.606  1.00 98.77           C  
ATOM   1425  C   PHE B  53      -2.924  12.389   7.314  1.00 98.77           C  
ATOM   1426  CB  PHE B  53      -1.627  10.499   8.321  1.00 98.77           C  
ATOM   1427  O   PHE B  53      -4.095  12.173   6.996  1.00 98.77           O  
ATOM   1428  CG  PHE B  53      -0.847   9.970   9.494  1.00 98.77           C  
ATOM   1429  CD1 PHE B  53       0.106  10.759  10.126  1.00 98.77           C  
ATOM   1430  CD2 PHE B  53      -1.067   8.682   9.965  1.00 98.77           C  
ATOM   1431  CE1 PHE B  53       0.829  10.272  11.213  1.00 98.77           C  
ATOM   1432  CE2 PHE B  53      -0.348   8.188  11.050  1.00 98.77           C  
ATOM   1433  CZ  PHE B  53       0.600   8.985  11.672  1.00 98.77           C  
ATOM   1434  N   SER B  54      -2.062  13.121   6.521  1.00 98.78           N  
ATOM   1435  CA  SER B  54      -2.440  13.919   5.359  1.00 98.78           C  
ATOM   1436  C   SER B  54      -2.389  13.090   4.079  1.00 98.78           C  
ATOM   1437  CB  SER B  54      -1.526  15.137   5.224  1.00 98.78           C  
ATOM   1438  O   SER B  54      -1.311  12.848   3.533  1.00 98.78           O  
ATOM   1439  OG  SER B  54      -1.798  15.840   4.024  1.00 98.78           O  
ATOM   1440  N   PRO B  55      -3.585  12.745   3.534  1.00 98.79           N  
ATOM   1441  CA  PRO B  55      -3.595  12.123   2.209  1.00 98.79           C  
ATOM   1442  C   PRO B  55      -3.051  13.046   1.120  1.00 98.79           C  
ATOM   1443  CB  PRO B  55      -5.076  11.815   1.974  1.00 98.79           C  
ATOM   1444  O   PRO B  55      -2.454  12.575   0.148  1.00 98.79           O  
ATOM   1445  CG  PRO B  55      -5.663  11.698   3.343  1.00 98.79           C  
ATOM   1446  CD  PRO B  55      -4.994  12.702   4.237  1.00 98.79           C  
ATOM   1447  N   GLN B  56      -3.208  14.291   1.340  1.00 98.73           N  
ATOM   1448  CA  GLN B  56      -2.753  15.256   0.344  1.00 98.73           C  
ATOM   1449  C   GLN B  56      -1.231  15.260   0.238  1.00 98.73           C  
ATOM   1450  CB  GLN B  56      -3.261  16.658   0.683  1.00 98.73           C  
ATOM   1451  O   GLN B  56      -0.679  15.496  -0.839  1.00 98.73           O  
ATOM   1452  CG  GLN B  56      -3.010  17.684  -0.414  1.00 98.73           C  
ATOM   1453  CD  GLN B  56      -3.763  17.371  -1.694  1.00 98.73           C  
ATOM   1454  NE2 GLN B  56      -3.033  17.261  -2.799  1.00 98.73           N  
ATOM   1455  OE1 GLN B  56      -4.990  17.229  -1.689  1.00 98.73           O  
ATOM   1456  N   ASP B  57      -0.506  15.114   1.283  1.00 98.53           N  
ATOM   1457  CA  ASP B  57       0.947  14.984   1.239  1.00 98.53           C  
ATOM   1458  C   ASP B  57       1.371  13.896   0.255  1.00 98.53           C  
ATOM   1459  CB  ASP B  57       1.501  14.679   2.632  1.00 98.53           C  
ATOM   1460  O   ASP B  57       2.289  14.096  -0.543  1.00 98.53           O  
ATOM   1461  CG  ASP B  57       3.000  14.434   2.633  1.00 98.53           C  
ATOM   1462  OD1 ASP B  57       3.773  15.381   2.374  1.00 98.53           O  
ATOM   1463  OD2 ASP B  57       3.411  13.283   2.893  1.00 98.53           O  
ATOM   1464  N   ILE B  58       0.608  12.864   0.241  1.00 98.45           N  
ATOM   1465  CA  ILE B  58       0.902  11.739  -0.640  1.00 98.45           C  
ATOM   1466  C   ILE B  58       0.565  12.111  -2.082  1.00 98.45           C  
ATOM   1467  CB  ILE B  58       0.124  10.472  -0.218  1.00 98.45           C  
ATOM   1468  O   ILE B  58       1.379  11.914  -2.987  1.00 98.45           O  
ATOM   1469  CG1 ILE B  58       0.471  10.089   1.226  1.00 98.45           C  
ATOM   1470  CG2 ILE B  58       0.417   9.314  -1.177  1.00 98.45           C  
ATOM   1471  CD1 ILE B  58       1.948   9.797   1.451  1.00 98.45           C  
ATOM   1472  N   VAL B  59      -0.592  12.612  -2.245  1.00 98.57           N  
ATOM   1473  CA  VAL B  59      -1.073  12.969  -3.575  1.00 98.57           C  
ATOM   1474  C   VAL B  59      -0.102  13.947  -4.231  1.00 98.57           C  
ATOM   1475  CB  VAL B  59      -2.491  13.581  -3.520  1.00 98.57           C  
ATOM   1476  O   VAL B  59       0.226  13.808  -5.412  1.00 98.57           O  
ATOM   1477  CG1 VAL B  59      -2.867  14.195  -4.867  1.00 98.57           C  
ATOM   1478  CG2 VAL B  59      -3.513  12.524  -3.107  1.00 98.57           C  
ATOM   1479  N   SER B  60       0.529  14.753  -3.498  1.00 98.18           N  
ATOM   1480  CA  SER B  60       1.292  15.861  -4.063  1.00 98.18           C  
ATOM   1481  C   SER B  60       2.782  15.540  -4.109  1.00 98.18           C  
ATOM   1482  CB  SER B  60       1.063  17.138  -3.254  1.00 98.18           C  
ATOM   1483  O   SER B  60       3.501  16.026  -4.985  1.00 98.18           O  
ATOM   1484  OG  SER B  60      -0.294  17.543  -3.327  1.00 98.18           O  
ATOM   1485  N   CYS B  61       3.245  14.640  -3.203  1.00 97.11           N  
ATOM   1486  CA  CYS B  61       4.689  14.646  -2.995  1.00 97.11           C  
ATOM   1487  C   CYS B  61       5.292  13.284  -3.318  1.00 97.11           C  
ATOM   1488  CB  CYS B  61       5.022  15.032  -1.554  1.00 97.11           C  
ATOM   1489  O   CYS B  61       6.497  13.173  -3.549  1.00 97.11           O  
ATOM   1490  SG  CYS B  61       4.370  16.644  -1.064  1.00 97.11           S  
ATOM   1491  N   SER B  62       4.448  12.251  -3.346  1.00 97.17           N  
ATOM   1492  CA  SER B  62       4.998  10.902  -3.434  1.00 97.17           C  
ATOM   1493  C   SER B  62       5.487  10.596  -4.846  1.00 97.17           C  
ATOM   1494  CB  SER B  62       3.952   9.869  -3.013  1.00 97.17           C  
ATOM   1495  O   SER B  62       4.736  10.738  -5.813  1.00 97.17           O  
ATOM   1496  OG  SER B  62       4.419   8.553  -3.255  1.00 97.17           O  
ATOM   1497  N   PRO B  63       6.721  10.072  -4.880  1.00 95.21           N  
ATOM   1498  CA  PRO B  63       7.210   9.602  -6.178  1.00 95.21           C  
ATOM   1499  C   PRO B  63       6.728   8.193  -6.516  1.00 95.21           C  
ATOM   1500  CB  PRO B  63       8.732   9.633  -6.014  1.00 95.21           C  
ATOM   1501  O   PRO B  63       7.013   7.683  -7.603  1.00 95.21           O  
ATOM   1502  CG  PRO B  63       8.965   9.356  -4.563  1.00 95.21           C  
ATOM   1503  CD  PRO B  63       7.864  10.001  -3.772  1.00 95.21           C  
ATOM   1504  N   TYR B  64       6.026   7.546  -5.631  1.00 97.06           N  
ATOM   1505  CA  TYR B  64       5.641   6.145  -5.760  1.00 97.06           C  
ATOM   1506  C   TYR B  64       4.209   6.017  -6.266  1.00 97.06           C  
ATOM   1507  CB  TYR B  64       5.787   5.422  -4.418  1.00 97.06           C  
ATOM   1508  O   TYR B  64       3.685   4.908  -6.391  1.00 97.06           O  
ATOM   1509  CG  TYR B  64       7.213   5.331  -3.930  1.00 97.06           C  
ATOM   1510  CD1 TYR B  64       8.269   5.183  -4.826  1.00 97.06           C  
ATOM   1511  CD2 TYR B  64       7.506   5.393  -2.572  1.00 97.06           C  
ATOM   1512  CE1 TYR B  64       9.584   5.097  -4.381  1.00 97.06           C  
ATOM   1513  CE2 TYR B  64       8.818   5.308  -2.115  1.00 97.06           C  
ATOM   1514  OH  TYR B  64      11.148   5.076  -2.579  1.00 97.06           O  
ATOM   1515  CZ  TYR B  64       9.848   5.161  -3.025  1.00 97.06           C  
ATOM   1516  N   SER B  65       3.556   7.188  -6.528  1.00 96.85           N  
ATOM   1517  CA  SER B  65       2.165   7.168  -6.968  1.00 96.85           C  
ATOM   1518  C   SER B  65       1.924   8.178  -8.085  1.00 96.85           C  
ATOM   1519  CB  SER B  65       1.226   7.459  -5.796  1.00 96.85           C  
ATOM   1520  O   SER B  65       2.824   8.940  -8.445  1.00 96.85           O  
ATOM   1521  OG  SER B  65       1.346   8.808  -5.379  1.00 96.85           O  
ATOM   1522  N   GLN B  66       0.628   8.160  -8.627  1.00 96.50           N  
ATOM   1523  CA  GLN B  66       0.278   9.030  -9.744  1.00 96.50           C  
ATOM   1524  C   GLN B  66      -0.788  10.044  -9.339  1.00 96.50           C  
ATOM   1525  CB  GLN B  66      -0.208   8.205 -10.936  1.00 96.50           C  
ATOM   1526  O   GLN B  66      -1.707  10.329 -10.110  1.00 96.50           O  
ATOM   1527  CG  GLN B  66       0.911   7.514 -11.704  1.00 96.50           C  
ATOM   1528  CD  GLN B  66       1.671   6.511 -10.856  1.00 96.50           C  
ATOM   1529  NE2 GLN B  66       2.995   6.625 -10.847  1.00 96.50           N  
ATOM   1530  OE1 GLN B  66       1.074   5.641 -10.214  1.00 96.50           O  
ATOM   1531  N   GLY B  67      -0.627  10.627  -8.066  1.00 97.84           N  
ATOM   1532  CA  GLY B  67      -1.579  11.625  -7.605  1.00 97.84           C  
ATOM   1533  C   GLY B  67      -3.017  11.143  -7.645  1.00 97.84           C  
ATOM   1534  O   GLY B  67      -3.340  10.091  -7.090  1.00 97.84           O  
ATOM   1535  N   CYS B  68      -3.855  11.906  -8.387  1.00 98.14           N  
ATOM   1536  CA  CYS B  68      -5.274  11.579  -8.475  1.00 98.14           C  
ATOM   1537  C   CYS B  68      -5.516  10.470  -9.492  1.00 98.14           C  
ATOM   1538  CB  CYS B  68      -6.088  12.816  -8.852  1.00 98.14           C  
ATOM   1539  O   CYS B  68      -6.645  10.002  -9.649  1.00 98.14           O  
ATOM   1540  SG  CYS B  68      -6.282  13.999  -7.502  1.00 98.14           S  
ATOM   1541  N   GLU B  69      -4.461  10.021 -10.080  1.00 96.67           N  
ATOM   1542  CA  GLU B  69      -4.614   8.989 -11.102  1.00 96.67           C  
ATOM   1543  C   GLU B  69      -4.301   7.605 -10.540  1.00 96.67           C  
ATOM   1544  CB  GLU B  69      -3.714   9.285 -12.304  1.00 96.67           C  
ATOM   1545  O   GLU B  69      -4.218   6.630 -11.289  1.00 96.67           O  
ATOM   1546  CG  GLU B  69      -4.145  10.502 -13.110  1.00 96.67           C  
ATOM   1547  CD  GLU B  69      -3.053  11.032 -14.026  1.00 96.67           C  
ATOM   1548  OE1 GLU B  69      -3.266  12.077 -14.682  1.00 96.67           O  
ATOM   1549  OE2 GLU B  69      -1.977  10.398 -14.088  1.00 96.67           O  
ATOM   1550  N   GLY B  70      -4.049   7.535  -9.258  1.00 96.83           N  
ATOM   1551  CA  GLY B  70      -3.973   6.193  -8.703  1.00 96.83           C  
ATOM   1552  C   GLY B  70      -2.694   5.940  -7.927  1.00 96.83           C  
ATOM   1553  O   GLY B  70      -1.743   6.719  -8.017  1.00 96.83           O  
ATOM   1554  N   GLY B  71      -2.690   4.871  -7.107  1.00 97.72           N  
ATOM   1555  CA  GLY B  71      -1.632   4.366  -6.248  1.00 97.72           C  
ATOM   1556  C   GLY B  71      -2.003   3.078  -5.538  1.00 97.72           C  
ATOM   1557  O   GLY B  71      -3.080   2.524  -5.768  1.00 97.72           O  
ATOM   1558  N   PHE B  72      -0.959   2.608  -4.705  1.00 98.50           N  
ATOM   1559  CA  PHE B  72      -1.172   1.351  -3.997  1.00 98.50           C  
ATOM   1560  C   PHE B  72      -0.817   1.493  -2.522  1.00 98.50           C  
ATOM   1561  CB  PHE B  72      -0.344   0.228  -4.631  1.00 98.50           C  
ATOM   1562  O   PHE B  72       0.229   2.050  -2.181  1.00 98.50           O  
ATOM   1563  CG  PHE B  72      -0.731  -0.084  -6.051  1.00 98.50           C  
ATOM   1564  CD1 PHE B  72      -1.767  -0.967  -6.326  1.00 98.50           C  
ATOM   1565  CD2 PHE B  72      -0.057   0.507  -7.112  1.00 98.50           C  
ATOM   1566  CE1 PHE B  72      -2.127  -1.258  -7.640  1.00 98.50           C  
ATOM   1567  CE2 PHE B  72      -0.411   0.222  -8.428  1.00 98.50           C  
ATOM   1568  CZ  PHE B  72      -1.446  -0.662  -8.689  1.00 98.50           C  
ATOM   1569  N   PRO B  73      -1.703   0.926  -1.688  1.00 98.68           N  
ATOM   1570  CA  PRO B  73      -1.388   0.993  -0.259  1.00 98.68           C  
ATOM   1571  C   PRO B  73      -0.017   0.406   0.070  1.00 98.68           C  
ATOM   1572  CB  PRO B  73      -2.504   0.168   0.387  1.00 98.68           C  
ATOM   1573  O   PRO B  73       0.673   0.904   0.963  1.00 98.68           O  
ATOM   1574  CG  PRO B  73      -3.679   0.339  -0.521  1.00 98.68           C  
ATOM   1575  CD  PRO B  73      -3.189   0.336  -1.941  1.00 98.68           C  
ATOM   1576  N   TYR B  74       0.424  -0.647  -0.638  1.00 98.71           N  
ATOM   1577  CA  TYR B  74       1.760  -1.194  -0.430  1.00 98.71           C  
ATOM   1578  C   TYR B  74       2.823  -0.114  -0.599  1.00 98.71           C  
ATOM   1579  CB  TYR B  74       2.027  -2.346  -1.404  1.00 98.71           C  
ATOM   1580  O   TYR B  74       3.736  -0.000   0.222  1.00 98.71           O  
ATOM   1581  CG  TYR B  74       3.377  -2.997  -1.218  1.00 98.71           C  
ATOM   1582  CD1 TYR B  74       4.510  -2.486  -1.846  1.00 98.71           C  
ATOM   1583  CD2 TYR B  74       3.521  -4.123  -0.415  1.00 98.71           C  
ATOM   1584  CE1 TYR B  74       5.755  -3.084  -1.680  1.00 98.71           C  
ATOM   1585  CE2 TYR B  74       4.761  -4.729  -0.242  1.00 98.71           C  
ATOM   1586  OH  TYR B  74       7.101  -4.798  -0.708  1.00 98.71           O  
ATOM   1587  CZ  TYR B  74       5.870  -4.202  -0.876  1.00 98.71           C  
ATOM   1588  N   LEU B  75       2.737   0.709  -1.626  1.00 98.67           N  
ATOM   1589  CA  LEU B  75       3.733   1.721  -1.958  1.00 98.67           C  
ATOM   1590  C   LEU B  75       3.582   2.947  -1.062  1.00 98.67           C  
ATOM   1591  CB  LEU B  75       3.612   2.131  -3.428  1.00 98.67           C  
ATOM   1592  O   LEU B  75       4.560   3.645  -0.789  1.00 98.67           O  
ATOM   1593  CG  LEU B  75       4.040   1.087  -4.460  1.00 98.67           C  
ATOM   1594  CD1 LEU B  75       3.867   1.636  -5.872  1.00 98.67           C  
ATOM   1595  CD2 LEU B  75       5.484   0.659  -4.221  1.00 98.67           C  
ATOM   1596  N   ILE B  76       2.393   3.107  -0.606  1.00 98.53           N  
ATOM   1597  CA  ILE B  76       2.153   4.349   0.121  1.00 98.53           C  
ATOM   1598  C   ILE B  76       2.236   4.091   1.624  1.00 98.53           C  
ATOM   1599  CB  ILE B  76       0.782   4.961  -0.243  1.00 98.53           C  
ATOM   1600  O   ILE B  76       3.122   4.617   2.303  1.00 98.53           O  
ATOM   1601  CG1 ILE B  76       0.732   5.309  -1.735  1.00 98.53           C  
ATOM   1602  CG2 ILE B  76       0.497   6.196   0.617  1.00 98.53           C  
ATOM   1603  CD1 ILE B  76       1.903   6.155  -2.213  1.00 98.53           C  
ATOM   1604  N   GLY B  77       1.285   3.304   2.110  1.00 97.33           N  
ATOM   1605  CA  GLY B  77       1.315   3.018   3.536  1.00 97.33           C  
ATOM   1606  C   GLY B  77       2.607   2.363   3.986  1.00 97.33           C  
ATOM   1607  O   GLY B  77       3.060   2.582   5.111  1.00 97.33           O  
ATOM   1608  N   GLY B  78       3.222   1.686   3.136  1.00 97.58           N  
ATOM   1609  CA  GLY B  78       4.424   0.933   3.455  1.00 97.58           C  
ATOM   1610  C   GLY B  78       5.699   1.631   3.021  1.00 97.58           C  
ATOM   1611  O   GLY B  78       6.375   2.262   3.836  1.00 97.58           O  
ATOM   1612  N   LYS B  79       5.991   1.633   1.729  1.00 98.15           N  
ATOM   1613  CA  LYS B  79       7.269   2.097   1.197  1.00 98.15           C  
ATOM   1614  C   LYS B  79       7.438   3.599   1.407  1.00 98.15           C  
ATOM   1615  CB  LYS B  79       7.388   1.759  -0.289  1.00 98.15           C  
ATOM   1616  O   LYS B  79       8.466   4.048   1.919  1.00 98.15           O  
ATOM   1617  CG  LYS B  79       8.750   2.074  -0.889  1.00 98.15           C  
ATOM   1618  CD  LYS B  79       8.834   1.638  -2.346  1.00 98.15           C  
ATOM   1619  CE  LYS B  79      10.155   2.052  -2.980  1.00 98.15           C  
ATOM   1620  NZ  LYS B  79      11.325   1.518  -2.221  1.00 98.15           N  
ATOM   1621  N   TYR B  80       6.463   4.393   0.981  1.00 98.44           N  
ATOM   1622  CA  TYR B  80       6.540   5.830   1.223  1.00 98.44           C  
ATOM   1623  C   TYR B  80       6.624   6.127   2.715  1.00 98.44           C  
ATOM   1624  CB  TYR B  80       5.329   6.543   0.615  1.00 98.44           C  
ATOM   1625  O   TYR B  80       7.446   6.938   3.148  1.00 98.44           O  
ATOM   1626  CG  TYR B  80       5.365   8.044   0.776  1.00 98.44           C  
ATOM   1627  CD1 TYR B  80       4.787   8.659   1.884  1.00 98.44           C  
ATOM   1628  CD2 TYR B  80       5.976   8.849  -0.179  1.00 98.44           C  
ATOM   1629  CE1 TYR B  80       4.815  10.041   2.036  1.00 98.44           C  
ATOM   1630  CE2 TYR B  80       6.010  10.232  -0.038  1.00 98.44           C  
ATOM   1631  OH  TYR B  80       5.460  12.187   1.216  1.00 98.44           O  
ATOM   1632  CZ  TYR B  80       5.429  10.818   1.071  1.00 98.44           C  
ATOM   1633  N   GLY B  81       5.737   5.434   3.454  1.00 98.25           N  
ATOM   1634  CA  GLY B  81       5.774   5.611   4.897  1.00 98.25           C  
ATOM   1635  C   GLY B  81       7.128   5.296   5.503  1.00 98.25           C  
ATOM   1636  O   GLY B  81       7.565   5.963   6.443  1.00 98.25           O  
ATOM   1637  N   GLN B  82       7.774   4.309   5.009  1.00 97.78           N  
ATOM   1638  CA  GLN B  82       9.079   3.917   5.532  1.00 97.78           C  
ATOM   1639  C   GLN B  82      10.181   4.832   5.003  1.00 97.78           C  
ATOM   1640  CB  GLN B  82       9.387   2.463   5.172  1.00 97.78           C  
ATOM   1641  O   GLN B  82      11.076   5.230   5.751  1.00 97.78           O  
ATOM   1642  CG  GLN B  82      10.654   1.924   5.823  1.00 97.78           C  
ATOM   1643  CD  GLN B  82      10.912   0.467   5.486  1.00 97.78           C  
ATOM   1644  NE2 GLN B  82      11.027  -0.368   6.514  1.00 97.78           N  
ATOM   1645  OE1 GLN B  82      11.007   0.094   4.313  1.00 97.78           O  
ATOM   1646  N   ASP B  83      10.104   5.261   3.758  1.00 97.69           N  
ATOM   1647  CA  ASP B  83      11.196   5.977   3.105  1.00 97.69           C  
ATOM   1648  C   ASP B  83      11.151   7.467   3.435  1.00 97.69           C  
ATOM   1649  CB  ASP B  83      11.141   5.772   1.589  1.00 97.69           C  
ATOM   1650  O   ASP B  83      12.188   8.083   3.690  1.00 97.69           O  
ATOM   1651  CG  ASP B  83      11.580   4.383   1.162  1.00 97.69           C  
ATOM   1652  OD1 ASP B  83      12.091   3.618   2.008  1.00 97.69           O  
ATOM   1653  OD2 ASP B  83      11.416   4.052  -0.032  1.00 97.69           O  
ATOM   1654  N   PHE B  84       9.943   7.961   3.464  1.00 96.79           N  
ATOM   1655  CA  PHE B  84       9.857   9.415   3.521  1.00 96.79           C  
ATOM   1656  C   PHE B  84       9.065   9.864   4.743  1.00 96.79           C  
ATOM   1657  CB  PHE B  84       9.212   9.967   2.246  1.00 96.79           C  
ATOM   1658  O   PHE B  84       9.143  11.026   5.148  1.00 96.79           O  
ATOM   1659  CG  PHE B  84       9.942   9.590   0.985  1.00 96.79           C  
ATOM   1660  CD1 PHE B  84      11.132  10.220   0.639  1.00 96.79           C  
ATOM   1661  CD2 PHE B  84       9.438   8.606   0.144  1.00 96.79           C  
ATOM   1662  CE1 PHE B  84      11.810   9.873  -0.528  1.00 96.79           C  
ATOM   1663  CE2 PHE B  84      10.109   8.255  -1.023  1.00 96.79           C  
ATOM   1664  CZ  PHE B  84      11.294   8.890  -1.358  1.00 96.79           C  
ATOM   1665  N   GLY B  85       8.350   8.956   5.289  1.00 97.74           N  
ATOM   1666  CA  GLY B  85       7.442   9.331   6.361  1.00 97.74           C  
ATOM   1667  C   GLY B  85       6.209  10.065   5.869  1.00 97.74           C  
ATOM   1668  O   GLY B  85       6.119  10.418   4.692  1.00 97.74           O  
ATOM   1669  N   VAL B  86       5.230  10.172   6.805  1.00 98.54           N  
ATOM   1670  CA  VAL B  86       4.000  10.896   6.501  1.00 98.54           C  
ATOM   1671  C   VAL B  86       3.823  12.051   7.485  1.00 98.54           C  
ATOM   1672  CB  VAL B  86       2.768   9.965   6.544  1.00 98.54           C  
ATOM   1673  O   VAL B  86       4.446  12.068   8.549  1.00 98.54           O  
ATOM   1674  CG1 VAL B  86       2.880   8.871   5.484  1.00 98.54           C  
ATOM   1675  CG2 VAL B  86       2.612   9.352   7.935  1.00 98.54           C  
ATOM   1676  N   VAL B  87       3.005  13.023   7.064  1.00 98.68           N  
ATOM   1677  CA  VAL B  87       2.777  14.169   7.938  1.00 98.68           C  
ATOM   1678  C   VAL B  87       1.316  14.200   8.381  1.00 98.68           C  
ATOM   1679  CB  VAL B  87       3.150  15.497   7.241  1.00 98.68           C  
ATOM   1680  O   VAL B  87       0.470  13.518   7.798  1.00 98.68           O  
ATOM   1681  CG1 VAL B  87       4.640  15.530   6.905  1.00 98.68           C  
ATOM   1682  CG2 VAL B  87       2.310  15.692   5.980  1.00 98.68           C  
ATOM   1683  N   GLU B  88       1.047  14.906   9.401  1.00 98.64           N  
ATOM   1684  CA  GLU B  88      -0.317  15.091   9.886  1.00 98.64           C  
ATOM   1685  C   GLU B  88      -1.129  15.962   8.931  1.00 98.64           C  
ATOM   1686  CB  GLU B  88      -0.311  15.710  11.286  1.00 98.64           C  
ATOM   1687  O   GLU B  88      -0.563  16.733   8.153  1.00 98.64           O  
ATOM   1688  CG  GLU B  88       0.311  14.818  12.350  1.00 98.64           C  
ATOM   1689  CD  GLU B  88       0.238  15.412  13.748  1.00 98.64           C  
ATOM   1690  OE1 GLU B  88       1.291  15.518  14.417  1.00 98.64           O  
ATOM   1691  OE2 GLU B  88      -0.880  15.772  14.178  1.00 98.64           O  
ATOM   1692  N   GLU B  89      -2.414  15.813   8.975  1.00 98.45           N  
ATOM   1693  CA  GLU B  89      -3.378  16.480   8.105  1.00 98.45           C  
ATOM   1694  C   GLU B  89      -3.169  17.991   8.105  1.00 98.45           C  
ATOM   1695  CB  GLU B  89      -4.810  16.146   8.533  1.00 98.45           C  
ATOM   1696  O   GLU B  89      -3.305  18.642   7.067  1.00 98.45           O  
ATOM   1697  CG  GLU B  89      -5.878  16.854   7.711  1.00 98.45           C  
ATOM   1698  CD  GLU B  89      -5.893  16.426   6.252  1.00 98.45           C  
ATOM   1699  OE1 GLU B  89      -6.609  17.058   5.442  1.00 98.45           O  
ATOM   1700  OE2 GLU B  89      -5.184  15.451   5.916  1.00 98.45           O  
ATOM   1701  N   SER B  90      -2.768  18.583   9.155  1.00 97.83           N  
ATOM   1702  CA  SER B  90      -2.622  20.029   9.287  1.00 97.83           C  
ATOM   1703  C   SER B  90      -1.422  20.538   8.496  1.00 97.83           C  
ATOM   1704  CB  SER B  90      -2.477  20.421  10.758  1.00 97.83           C  
ATOM   1705  O   SER B  90      -1.341  21.726   8.176  1.00 97.83           O  
ATOM   1706  OG  SER B  90      -1.348  19.791  11.337  1.00 97.83           O  
ATOM   1707  N   CYS B  91      -0.494  19.710   8.135  1.00 98.26           N  
ATOM   1708  CA  CYS B  91       0.706  20.107   7.408  1.00 98.26           C  
ATOM   1709  C   CYS B  91       0.412  20.282   5.923  1.00 98.26           C  
ATOM   1710  CB  CYS B  91       1.815  19.072   7.599  1.00 98.26           C  
ATOM   1711  O   CYS B  91       1.095  21.043   5.236  1.00 98.26           O  
ATOM   1712  SG  CYS B  91       2.530  19.069   9.257  1.00 98.26           S  
ATOM   1713  N   ASN B  92      -0.527  19.545   5.472  1.00 98.16           N  
ATOM   1714  CA  ASN B  92      -1.015  19.617   4.098  1.00 98.16           C  
ATOM   1715  C   ASN B  92      -2.467  19.160   3.994  1.00 98.16           C  
ATOM   1716  CB  ASN B  92      -0.128  18.785   3.169  1.00 98.16           C  
ATOM   1717  O   ASN B  92      -2.735  17.982   3.750  1.00 98.16           O  
ATOM   1718  CG  ASN B  92      -0.320  19.139   1.708  1.00 98.16           C  
ATOM   1719  ND2 ASN B  92       0.642  18.760   0.874  1.00 98.16           N  
ATOM   1720  OD1 ASN B  92      -1.324  19.749   1.331  1.00 98.16           O  
ATOM   1721  N   PRO B  93      -3.369  20.053   4.193  1.00 97.93           N  
ATOM   1722  CA  PRO B  93      -4.794  19.717   4.192  1.00 97.93           C  
ATOM   1723  C   PRO B  93      -5.278  19.200   2.838  1.00 97.93           C  
ATOM   1724  CB  PRO B  93      -5.470  21.045   4.542  1.00 97.93           C  
ATOM   1725  O   PRO B  93      -4.809  19.661   1.794  1.00 97.93           O  
ATOM   1726  CG  PRO B  93      -4.424  21.825   5.270  1.00 97.93           C  
ATOM   1727  CD  PRO B  93      -3.084  21.495   4.678  1.00 97.93           C  
ATOM   1728  N   TYR B  94      -6.238  18.315   2.967  1.00 98.54           N  
ATOM   1729  CA  TYR B  94      -6.729  17.659   1.760  1.00 98.54           C  
ATOM   1730  C   TYR B  94      -7.443  18.653   0.851  1.00 98.54           C  
ATOM   1731  CB  TYR B  94      -7.674  16.509   2.120  1.00 98.54           C  
ATOM   1732  O   TYR B  94      -8.336  19.378   1.294  1.00 98.54           O  
ATOM   1733  CG  TYR B  94      -8.043  15.636   0.945  1.00 98.54           C  
ATOM   1734  CD1 TYR B  94      -9.366  15.528   0.521  1.00 98.54           C  
ATOM   1735  CD2 TYR B  94      -7.071  14.918   0.257  1.00 98.54           C  
ATOM   1736  CE1 TYR B  94      -9.711  14.723  -0.560  1.00 98.54           C  
ATOM   1737  CE2 TYR B  94      -7.405  14.111  -0.826  1.00 98.54           C  
ATOM   1738  OH  TYR B  94      -9.061  13.223  -2.297  1.00 98.54           O  
ATOM   1739  CZ  TYR B  94      -8.725  14.021  -1.226  1.00 98.54           C  
ATOM   1740  N   ARG B  95      -7.180  18.578  -0.455  1.00 97.75           N  
ATOM   1741  CA  ARG B  95      -7.765  19.468  -1.452  1.00 97.75           C  
ATOM   1742  C   ARG B  95      -8.509  18.677  -2.523  1.00 97.75           C  
ATOM   1743  CB  ARG B  95      -6.684  20.337  -2.099  1.00 97.75           C  
ATOM   1744  O   ARG B  95      -9.308  19.239  -3.275  1.00 97.75           O  
ATOM   1745  CG  ARG B  95      -5.984  21.273  -1.127  1.00 97.75           C  
ATOM   1746  CD  ARG B  95      -4.820  22.002  -1.785  1.00 97.75           C  
ATOM   1747  NE  ARG B  95      -4.007  22.715  -0.804  1.00 97.75           N  
ATOM   1748  NH1 ARG B  95      -2.254  23.127  -2.251  1.00 97.75           N  
ATOM   1749  NH2 ARG B  95      -2.153  23.862  -0.082  1.00 97.75           N  
ATOM   1750  CZ  ARG B  95      -2.806  23.233  -1.048  1.00 97.75           C  
ATOM   1751  N   GLY B  96      -8.157  17.422  -2.640  1.00 97.88           N  
ATOM   1752  CA  GLY B  96      -8.852  16.561  -3.584  1.00 97.88           C  
ATOM   1753  C   GLY B  96      -8.458  16.817  -5.026  1.00 97.88           C  
ATOM   1754  O   GLY B  96      -9.283  16.684  -5.933  1.00 97.88           O  
ATOM   1755  N   ALA B  97      -7.248  17.295  -5.262  1.00 98.24           N  
ATOM   1756  CA  ALA B  97      -6.757  17.549  -6.614  1.00 98.24           C  
ATOM   1757  C   ALA B  97      -5.233  17.476  -6.666  1.00 98.24           C  
ATOM   1758  CB  ALA B  97      -7.238  18.912  -7.107  1.00 98.24           C  
ATOM   1759  O   ALA B  97      -4.562  17.641  -5.644  1.00 98.24           O  
ATOM   1760  N   ASP B  98      -4.729  17.143  -7.859  1.00 98.08           N  
ATOM   1761  CA  ASP B  98      -3.286  17.206  -8.072  1.00 98.08           C  
ATOM   1762  C   ASP B  98      -2.766  18.630  -7.890  1.00 98.08           C  
ATOM   1763  CB  ASP B  98      -2.927  16.688  -9.466  1.00 98.08           C  
ATOM   1764  O   ASP B  98      -3.487  19.597  -8.142  1.00 98.08           O  
ATOM   1765  CG  ASP B  98      -3.061  15.180  -9.591  1.00 98.08           C  
ATOM   1766  OD1 ASP B  98      -2.634  14.451  -8.670  1.00 98.08           O  
ATOM   1767  OD2 ASP B  98      -3.595  14.717 -10.622  1.00 98.08           O  
ATOM   1768  N   GLY B  99      -1.510  18.705  -7.422  1.00 95.14           N  
ATOM   1769  CA  GLY B  99      -0.820  19.976  -7.263  1.00 95.14           C  
ATOM   1770  C   GLY B  99       0.628  19.820  -6.839  1.00 95.14           C  
ATOM   1771  O   GLY B  99       1.117  18.699  -6.681  1.00 95.14           O  
ATOM   1772  N   PRO B 100       1.271  20.996  -6.777  1.00 96.01           N  
ATOM   1773  CA  PRO B 100       2.665  20.916  -6.334  1.00 96.01           C  
ATOM   1774  C   PRO B 100       2.798  20.430  -4.892  1.00 96.01           C  
ATOM   1775  CB  PRO B 100       3.163  22.357  -6.473  1.00 96.01           C  
ATOM   1776  O   PRO B 100       1.848  20.531  -4.112  1.00 96.01           O  
ATOM   1777  CG  PRO B 100       1.947  23.202  -6.272  1.00 96.01           C  
ATOM   1778  CD  PRO B 100       0.762  22.477  -6.843  1.00 96.01           C  
ATOM   1779  N   CYS B 101       4.029  19.880  -4.637  1.00 95.01           N  
ATOM   1780  CA  CYS B 101       4.298  19.455  -3.268  1.00 95.01           C  
ATOM   1781  C   CYS B 101       4.540  20.656  -2.362  1.00 95.01           C  
ATOM   1782  CB  CYS B 101       5.507  18.521  -3.224  1.00 95.01           C  
ATOM   1783  O   CYS B 101       5.606  21.272  -2.411  1.00 95.01           O  
ATOM   1784  SG  CYS B 101       5.860  17.862  -1.580  1.00 95.01           S  
ATOM   1785  N   LYS B 102       3.478  21.027  -1.522  1.00 93.38           N  
ATOM   1786  CA  LYS B 102       3.549  22.190  -0.642  1.00 93.38           C  
ATOM   1787  C   LYS B 102       3.466  21.776   0.824  1.00 93.38           C  
ATOM   1788  CB  LYS B 102       2.431  23.181  -0.970  1.00 93.38           C  
ATOM   1789  O   LYS B 102       2.897  22.496   1.647  1.00 93.38           O  
ATOM   1790  CG  LYS B 102       2.557  23.823  -2.344  1.00 93.38           C  
ATOM   1791  CD  LYS B 102       1.466  24.860  -2.578  1.00 93.38           C  
ATOM   1792  CE  LYS B 102       1.629  25.549  -3.926  1.00 93.38           C  
ATOM   1793  NZ  LYS B 102       0.557  26.562  -4.164  1.00 93.38           N  
ATOM   1794  N   THR B 103       4.035  20.659   1.117  1.00 96.49           N  
ATOM   1795  CA  THR B 103       4.039  20.203   2.502  1.00 96.49           C  
ATOM   1796  C   THR B 103       4.997  21.041   3.344  1.00 96.49           C  
ATOM   1797  CB  THR B 103       4.431  18.717   2.600  1.00 96.49           C  
ATOM   1798  O   THR B 103       6.131  21.296   2.935  1.00 96.49           O  
ATOM   1799  CG2 THR B 103       4.474  18.254   4.052  1.00 96.49           C  
ATOM   1800  OG1 THR B 103       3.471  17.928   1.886  1.00 96.49           O  
ATOM   1801  N   ASN B 104       4.466  21.555   4.469  1.00 93.52           N  
ATOM   1802  CA  ASN B 104       5.273  22.326   5.408  1.00 93.52           C  
ATOM   1803  C   ASN B 104       6.512  21.553   5.849  1.00 93.52           C  
ATOM   1804  CB  ASN B 104       4.439  22.732   6.625  1.00 93.52           C  
ATOM   1805  O   ASN B 104       6.401  20.506   6.488  1.00 93.52           O  
ATOM   1806  CG  ASN B 104       5.161  23.714   7.527  1.00 93.52           C  
ATOM   1807  ND2 ASN B 104       4.399  24.522   8.254  1.00 93.52           N  
ATOM   1808  OD1 ASN B 104       6.394  23.746   7.569  1.00 93.52           O  
ATOM   1809  N   THR B 105       7.691  22.088   5.547  1.00 92.96           N  
ATOM   1810  CA  THR B 105       8.944  21.371   5.752  1.00 92.96           C  
ATOM   1811  C   THR B 105       9.286  21.291   7.237  1.00 92.96           C  
ATOM   1812  CB  THR B 105      10.103  22.042   4.991  1.00 92.96           C  
ATOM   1813  O   THR B 105      10.143  20.502   7.640  1.00 92.96           O  
ATOM   1814  CG2 THR B 105       9.888  21.966   3.483  1.00 92.96           C  
ATOM   1815  OG1 THR B 105      10.188  23.418   5.381  1.00 92.96           O  
ATOM   1816  N   THR B 106       8.576  22.072   8.081  1.00 96.07           N  
ATOM   1817  CA  THR B 106       8.855  22.068   9.513  1.00 96.07           C  
ATOM   1818  C   THR B 106       8.050  20.980  10.218  1.00 96.07           C  
ATOM   1819  CB  THR B 106       8.542  23.436  10.147  1.00 96.07           C  
ATOM   1820  O   THR B 106       8.299  20.675  11.387  1.00 96.07           O  
ATOM   1821  CG2 THR B 106       9.350  24.547   9.486  1.00 96.07           C  
ATOM   1822  OG1 THR B 106       7.145  23.719   9.992  1.00 96.07           O  
ATOM   1823  N   CYS B 107       7.159  20.412   9.524  1.00 97.51           N  
ATOM   1824  CA  CYS B 107       6.332  19.364  10.111  1.00 97.51           C  
ATOM   1825  C   CYS B 107       7.143  18.096  10.347  1.00 97.51           C  
ATOM   1826  CB  CYS B 107       5.137  19.056   9.209  1.00 97.51           C  
ATOM   1827  O   CYS B 107       7.929  17.688   9.490  1.00 97.51           O  
ATOM   1828  SG  CYS B 107       3.837  20.308   9.269  1.00 97.51           S  
ATOM   1829  N   PRO B 108       6.853  17.555  11.543  1.00 97.35           N  
ATOM   1830  CA  PRO B 108       7.494  16.255  11.758  1.00 97.35           C  
ATOM   1831  C   PRO B 108       6.918  15.159  10.865  1.00 97.35           C  
ATOM   1832  CB  PRO B 108       7.211  15.962  13.234  1.00 97.35           C  
ATOM   1833  O   PRO B 108       5.724  15.174  10.555  1.00 97.35           O  
ATOM   1834  CG  PRO B 108       5.982  16.751  13.551  1.00 97.35           C  
ATOM   1835  CD  PRO B 108       5.960  17.973  12.678  1.00 97.35           C  
ATOM   1836  N   ARG B 109       7.883  14.279  10.476  1.00 97.49           N  
ATOM   1837  CA  ARG B 109       7.423  13.133   9.700  1.00 97.49           C  
ATOM   1838  C   ARG B 109       7.349  11.879  10.565  1.00 97.49           C  
ATOM   1839  CB  ARG B 109       8.344  12.889   8.502  1.00 97.49           C  
ATOM   1840  O   ARG B 109       8.138  11.715  11.498  1.00 97.49           O  
ATOM   1841  CG  ARG B 109       8.373  14.036   7.505  1.00 97.49           C  
ATOM   1842  CD  ARG B 109       8.944  13.602   6.162  1.00 97.49           C  
ATOM   1843  NE  ARG B 109       7.982  12.814   5.396  1.00 97.49           N  
ATOM   1844  NH1 ARG B 109       7.057  14.627   4.303  1.00 97.49           N  
ATOM   1845  NH2 ARG B 109       6.277  12.512   3.887  1.00 97.49           N  
ATOM   1846  CZ  ARG B 109       7.108  13.320   4.530  1.00 97.49           C  
ATOM   1847  N   HIS B 110       6.348  11.076  10.334  1.00 98.22           N  
ATOM   1848  CA  HIS B 110       6.096   9.819  11.028  1.00 98.22           C  
ATOM   1849  C   HIS B 110       6.365   8.624  10.119  1.00 98.22           C  
ATOM   1850  CB  HIS B 110       4.657   9.771  11.546  1.00 98.22           C  
ATOM   1851  O   HIS B 110       5.867   8.571   8.993  1.00 98.22           O  
ATOM   1852  CG  HIS B 110       4.277  10.958  12.372  1.00 98.22           C  
ATOM   1853  CD2 HIS B 110       3.781  12.167  12.017  1.00 98.22           C  
ATOM   1854  ND1 HIS B 110       4.398  10.978  13.745  1.00 98.22           N  
ATOM   1855  CE1 HIS B 110       3.990  12.152  14.199  1.00 98.22           C  
ATOM   1856  NE2 HIS B 110       3.611  12.891  13.171  1.00 98.22           N  
ATOM   1857  N   TYR B 111       7.037   7.619  10.695  1.00 97.88           N  
ATOM   1858  CA  TYR B 111       7.596   6.582   9.836  1.00 97.88           C  
ATOM   1859  C   TYR B 111       7.003   5.219  10.169  1.00 97.88           C  
ATOM   1860  CB  TYR B 111       9.121   6.535   9.972  1.00 97.88           C  
ATOM   1861  O   TYR B 111       6.466   5.019  11.262  1.00 97.88           O  
ATOM   1862  CG  TYR B 111       9.819   7.744   9.397  1.00 97.88           C  
ATOM   1863  CD1 TYR B 111      10.320   7.731   8.097  1.00 97.88           C  
ATOM   1864  CD2 TYR B 111       9.981   8.900  10.153  1.00 97.88           C  
ATOM   1865  CE1 TYR B 111      10.966   8.842   7.564  1.00 97.88           C  
ATOM   1866  CE2 TYR B 111      10.625  10.017   9.630  1.00 97.88           C  
ATOM   1867  OH  TYR B 111      11.751  11.080   7.814  1.00 97.88           O  
ATOM   1868  CZ  TYR B 111      11.113   9.978   8.337  1.00 97.88           C  
ATOM   1869  N   VAL B 112       7.153   4.404   9.148  1.00 97.83           N  
ATOM   1870  CA  VAL B 112       6.741   3.007   9.234  1.00 97.83           C  
ATOM   1871  C   VAL B 112       7.972   2.110   9.341  1.00 97.83           C  
ATOM   1872  CB  VAL B 112       5.884   2.593   8.018  1.00 97.83           C  
ATOM   1873  O   VAL B 112       8.983   2.352   8.677  1.00 97.83           O  
ATOM   1874  CG1 VAL B 112       5.685   1.078   7.988  1.00 97.83           C  
ATOM   1875  CG2 VAL B 112       4.536   3.311   8.046  1.00 97.83           C  
ATOM   1876  N   GLY B 113       7.912   1.187  10.309  1.00 96.12           N  
ATOM   1877  CA  GLY B 113       9.022   0.276  10.540  1.00 96.12           C  
ATOM   1878  C   GLY B 113       9.076  -0.864   9.540  1.00 96.12           C  
ATOM   1879  O   GLY B 113      10.143  -1.181   9.010  1.00 96.12           O  
ATOM   1880  N   ASN B 114       7.966  -1.515   9.381  1.00 95.38           N  
ATOM   1881  CA  ASN B 114       7.849  -2.673   8.501  1.00 95.38           C  
ATOM   1882  C   ASN B 114       6.543  -2.647   7.711  1.00 95.38           C  
ATOM   1883  CB  ASN B 114       7.958  -3.971   9.304  1.00 95.38           C  
ATOM   1884  O   ASN B 114       5.552  -2.069   8.161  1.00 95.38           O  
ATOM   1885  CG  ASN B 114       8.208  -5.181   8.426  1.00 95.38           C  
ATOM   1886  ND2 ASN B 114       8.193  -6.364   9.029  1.00 95.38           N  
ATOM   1887  OD1 ASN B 114       8.413  -5.054   7.216  1.00 95.38           O  
ATOM   1888  N   TYR B 115       6.622  -3.274   6.445  1.00 97.93           N  
ATOM   1889  CA  TYR B 115       5.414  -3.406   5.638  1.00 97.93           C  
ATOM   1890  C   TYR B 115       5.484  -4.641   4.749  1.00 97.93           C  
ATOM   1891  CB  TYR B 115       5.202  -2.156   4.779  1.00 97.93           C  
ATOM   1892  O   TYR B 115       6.572  -5.079   4.368  1.00 97.93           O  
ATOM   1893  CG  TYR B 115       6.299  -1.920   3.770  1.00 97.93           C  
ATOM   1894  CD1 TYR B 115       7.525  -1.382   4.156  1.00 97.93           C  
ATOM   1895  CD2 TYR B 115       6.112  -2.234   2.428  1.00 97.93           C  
ATOM   1896  CE1 TYR B 115       8.538  -1.161   3.229  1.00 97.93           C  
ATOM   1897  CE2 TYR B 115       7.118  -2.018   1.492  1.00 97.93           C  
ATOM   1898  OH  TYR B 115       9.325  -1.266   0.979  1.00 97.93           O  
ATOM   1899  CZ  TYR B 115       8.326  -1.482   1.901  1.00 97.93           C  
ATOM   1900  N   ARG B 116       4.277  -5.130   4.427  1.00 98.06           N  
ATOM   1901  CA  ARG B 116       4.207  -6.322   3.587  1.00 98.06           C  
ATOM   1902  C   ARG B 116       2.775  -6.591   3.137  1.00 98.06           C  
ATOM   1903  CB  ARG B 116       4.761  -7.538   4.332  1.00 98.06           C  
ATOM   1904  O   ARG B 116       1.829  -6.027   3.690  1.00 98.06           O  
ATOM   1905  CG  ARG B 116       3.987  -7.894   5.591  1.00 98.06           C  
ATOM   1906  CD  ARG B 116       4.636  -9.047   6.345  1.00 98.06           C  
ATOM   1907  NE  ARG B 116       3.900  -9.377   7.562  1.00 98.06           N  
ATOM   1908  NH1 ARG B 116       5.340 -11.056   8.225  1.00 98.06           N  
ATOM   1909  NH2 ARG B 116       3.509 -10.540   9.503  1.00 98.06           N  
ATOM   1910  CZ  ARG B 116       4.251 -10.324   8.427  1.00 98.06           C  
ATOM   1911  N   TYR B 117       2.688  -7.385   2.086  1.00 98.60           N  
ATOM   1912  CA  TYR B 117       1.389  -7.980   1.792  1.00 98.60           C  
ATOM   1913  C   TYR B 117       0.997  -8.991   2.862  1.00 98.60           C  
ATOM   1914  CB  TYR B 117       1.407  -8.655   0.417  1.00 98.60           C  
ATOM   1915  O   TYR B 117       1.854  -9.690   3.408  1.00 98.60           O  
ATOM   1916  CG  TYR B 117       1.420  -7.683  -0.737  1.00 98.60           C  
ATOM   1917  CD1 TYR B 117       0.298  -6.913  -1.037  1.00 98.60           C  
ATOM   1918  CD2 TYR B 117       2.552  -7.533  -1.531  1.00 98.60           C  
ATOM   1919  CE1 TYR B 117       0.304  -6.017  -2.101  1.00 98.60           C  
ATOM   1920  CE2 TYR B 117       2.569  -6.639  -2.597  1.00 98.60           C  
ATOM   1921  OH  TYR B 117       1.455  -5.001  -3.928  1.00 98.60           O  
ATOM   1922  CZ  TYR B 117       1.443  -5.887  -2.873  1.00 98.60           C  
ATOM   1923  N   VAL B 118      -0.291  -8.979   3.195  1.00 98.59           N  
ATOM   1924  CA  VAL B 118      -0.744 -10.117   3.988  1.00 98.59           C  
ATOM   1925  C   VAL B 118      -0.460 -11.416   3.238  1.00 98.59           C  
ATOM   1926  CB  VAL B 118      -2.249 -10.012   4.322  1.00 98.59           C  
ATOM   1927  O   VAL B 118      -0.867 -11.576   2.085  1.00 98.59           O  
ATOM   1928  CG1 VAL B 118      -2.733 -11.274   5.034  1.00 98.59           C  
ATOM   1929  CG2 VAL B 118      -2.521  -8.775   5.176  1.00 98.59           C  
ATOM   1930  N   GLY B 119       0.365 -12.273   3.897  1.00 97.63           N  
ATOM   1931  CA  GLY B 119       0.812 -13.506   3.270  1.00 97.63           C  
ATOM   1932  C   GLY B 119       2.247 -13.442   2.783  1.00 97.63           C  
ATOM   1933  O   GLY B 119       2.793 -14.440   2.309  1.00 97.63           O  
ATOM   1934  N   GLY B 120       2.804 -12.286   2.807  1.00 97.34           N  
ATOM   1935  CA  GLY B 120       4.234 -12.161   2.575  1.00 97.34           C  
ATOM   1936  C   GLY B 120       4.569 -11.620   1.198  1.00 97.34           C  
ATOM   1937  O   GLY B 120       5.630 -11.024   1.001  1.00 97.34           O  
ATOM   1938  N   TYR B 121       3.770 -11.809   0.202  1.00 97.55           N  
ATOM   1939  CA  TYR B 121       3.982 -11.347  -1.165  1.00 97.55           C  
ATOM   1940  C   TYR B 121       2.656 -11.179  -1.896  1.00 97.55           C  
ATOM   1941  CB  TYR B 121       4.880 -12.324  -1.931  1.00 97.55           C  
ATOM   1942  O   TYR B 121       1.623 -11.679  -1.445  1.00 97.55           O  
ATOM   1943  CG  TYR B 121       4.336 -13.731  -1.987  1.00 97.55           C  
ATOM   1944  CD1 TYR B 121       4.659 -14.663  -1.003  1.00 97.55           C  
ATOM   1945  CD2 TYR B 121       3.500 -14.131  -3.023  1.00 97.55           C  
ATOM   1946  CE1 TYR B 121       4.162 -15.961  -1.052  1.00 97.55           C  
ATOM   1947  CE2 TYR B 121       2.997 -15.427  -3.082  1.00 97.55           C  
ATOM   1948  OH  TYR B 121       2.838 -17.617  -2.146  1.00 97.55           O  
ATOM   1949  CZ  TYR B 121       3.333 -16.333  -2.093  1.00 97.55           C  
ATOM   1950  N   TYR B 122       2.644 -10.392  -3.003  1.00 97.00           N  
ATOM   1951  CA  TYR B 122       1.483 -10.271  -3.878  1.00 97.00           C  
ATOM   1952  C   TYR B 122       1.024 -11.640  -4.367  1.00 97.00           C  
ATOM   1953  CB  TYR B 122       1.803  -9.370  -5.074  1.00 97.00           C  
ATOM   1954  O   TYR B 122       1.784 -12.361  -5.017  1.00 97.00           O  
ATOM   1955  CG  TYR B 122       0.650  -9.201  -6.033  1.00 97.00           C  
ATOM   1956  CD1 TYR B 122       0.782  -9.537  -7.379  1.00 97.00           C  
ATOM   1957  CD2 TYR B 122      -0.574  -8.706  -5.596  1.00 97.00           C  
ATOM   1958  CE1 TYR B 122      -0.277  -9.381  -8.266  1.00 97.00           C  
ATOM   1959  CE2 TYR B 122      -1.641  -8.547  -6.475  1.00 97.00           C  
ATOM   1960  OH  TYR B 122      -2.535  -8.731  -8.680  1.00 97.00           O  
ATOM   1961  CZ  TYR B 122      -1.483  -8.887  -7.806  1.00 97.00           C  
ATOM   1962  N   GLY B 123      -0.267 -12.009  -3.963  1.00 94.99           N  
ATOM   1963  CA  GLY B 123      -0.834 -13.301  -4.313  1.00 94.99           C  
ATOM   1964  C   GLY B 123      -0.862 -14.275  -3.150  1.00 94.99           C  
ATOM   1965  O   GLY B 123      -1.440 -15.359  -3.255  1.00 94.99           O  
ATOM   1966  N   GLY B 124      -0.238 -13.904  -2.064  1.00 96.33           N  
ATOM   1967  CA  GLY B 124      -0.138 -14.806  -0.928  1.00 96.33           C  
ATOM   1968  C   GLY B 124      -1.262 -14.627   0.076  1.00 96.33           C  
ATOM   1969  O   GLY B 124      -1.357 -15.378   1.049  1.00 96.33           O  
ATOM   1970  N   CYS B 125      -2.112 -13.653  -0.163  1.00 97.47           N  
ATOM   1971  CA  CYS B 125      -3.165 -13.285   0.776  1.00 97.47           C  
ATOM   1972  C   CYS B 125      -4.364 -14.217   0.643  1.00 97.47           C  
ATOM   1973  CB  CYS B 125      -3.604 -11.839   0.549  1.00 97.47           C  
ATOM   1974  O   CYS B 125      -4.689 -14.664  -0.458  1.00 97.47           O  
ATOM   1975  SG  CYS B 125      -4.821 -11.251   1.748  1.00 97.47           S  
ATOM   1976  N   ASN B 126      -5.009 -14.489   1.770  1.00 97.30           N  
ATOM   1977  CA  ASN B 126      -6.274 -15.216   1.792  1.00 97.30           C  
ATOM   1978  C   ASN B 126      -7.111 -14.850   3.015  1.00 97.30           C  
ATOM   1979  CB  ASN B 126      -6.027 -16.726   1.751  1.00 97.30           C  
ATOM   1980  O   ASN B 126      -6.684 -14.046   3.846  1.00 97.30           O  
ATOM   1981  CG  ASN B 126      -5.249 -17.222   2.954  1.00 97.30           C  
ATOM   1982  ND2 ASN B 126      -4.271 -18.087   2.711  1.00 97.30           N  
ATOM   1983  OD1 ASN B 126      -5.525 -16.833   4.091  1.00 97.30           O  
ATOM   1984  N   GLU B 127      -8.322 -15.391   3.062  1.00 98.25           N  
ATOM   1985  CA  GLU B 127      -9.281 -15.039   4.105  1.00 98.25           C  
ATOM   1986  C   GLU B 127      -8.693 -15.270   5.495  1.00 98.25           C  
ATOM   1987  CB  GLU B 127     -10.574 -15.843   3.941  1.00 98.25           C  
ATOM   1988  O   GLU B 127      -8.779 -14.399   6.363  1.00 98.25           O  
ATOM   1989  CG  GLU B 127     -11.587 -15.612   5.052  1.00 98.25           C  
ATOM   1990  CD  GLU B 127     -12.785 -16.544   4.975  1.00 98.25           C  
ATOM   1991  OE1 GLU B 127     -13.676 -16.462   5.851  1.00 98.25           O  
ATOM   1992  OE2 GLU B 127     -12.833 -17.365   4.032  1.00 98.25           O  
ATOM   1993  N   GLU B 128      -8.102 -16.421   5.690  1.00 98.08           N  
ATOM   1994  CA  GLU B 128      -7.594 -16.795   7.006  1.00 98.08           C  
ATOM   1995  C   GLU B 128      -6.462 -15.871   7.444  1.00 98.08           C  
ATOM   1996  CB  GLU B 128      -7.115 -18.249   7.005  1.00 98.08           C  
ATOM   1997  O   GLU B 128      -6.426 -15.426   8.594  1.00 98.08           O  
ATOM   1998  CG  GLU B 128      -8.240 -19.267   6.888  1.00 98.08           C  
ATOM   1999  CD  GLU B 128      -9.267 -19.158   8.003  1.00 98.08           C  
ATOM   2000  OE1 GLU B 128     -10.483 -19.241   7.719  1.00 98.08           O  
ATOM   2001  OE2 GLU B 128      -8.852 -18.988   9.171  1.00 98.08           O  
ATOM   2002  N   LEU B 129      -5.555 -15.565   6.538  1.00 98.58           N  
ATOM   2003  CA  LEU B 129      -4.420 -14.707   6.857  1.00 98.58           C  
ATOM   2004  C   LEU B 129      -4.878 -13.278   7.129  1.00 98.58           C  
ATOM   2005  CB  LEU B 129      -3.400 -14.720   5.715  1.00 98.58           C  
ATOM   2006  O   LEU B 129      -4.288 -12.579   7.956  1.00 98.58           O  
ATOM   2007  CG  LEU B 129      -2.640 -16.029   5.500  1.00 98.58           C  
ATOM   2008  CD1 LEU B 129      -1.744 -15.926   4.270  1.00 98.58           C  
ATOM   2009  CD2 LEU B 129      -1.820 -16.381   6.737  1.00 98.58           C  
ATOM   2010  N   MET B 130      -5.892 -12.859   6.428  1.00 98.77           N  
ATOM   2011  CA  MET B 130      -6.423 -11.524   6.691  1.00 98.77           C  
ATOM   2012  C   MET B 130      -7.031 -11.446   8.087  1.00 98.77           C  
ATOM   2013  CB  MET B 130      -7.470 -11.145   5.642  1.00 98.77           C  
ATOM   2014  O   MET B 130      -6.822 -10.467   8.806  1.00 98.77           O  
ATOM   2015  CG  MET B 130      -6.881 -10.812   4.280  1.00 98.77           C  
ATOM   2016  SD  MET B 130      -8.166 -10.370   3.048  1.00 98.77           S  
ATOM   2017  CE  MET B 130      -8.708  -8.770   3.711  1.00 98.77           C  
ATOM   2018  N   ARG B 131      -7.784 -12.457   8.471  1.00 98.66           N  
ATOM   2019  CA  ARG B 131      -8.346 -12.481   9.817  1.00 98.66           C  
ATOM   2020  C   ARG B 131      -7.244 -12.440  10.871  1.00 98.66           C  
ATOM   2021  CB  ARG B 131      -9.214 -13.725  10.016  1.00 98.66           C  
ATOM   2022  O   ARG B 131      -7.351 -11.712  11.860  1.00 98.66           O  
ATOM   2023  CG  ARG B 131     -10.545 -13.671   9.282  1.00 98.66           C  
ATOM   2024  CD  ARG B 131     -11.320 -14.974   9.422  1.00 98.66           C  
ATOM   2025  NE  ARG B 131     -11.684 -15.238  10.811  1.00 98.66           N  
ATOM   2026  NH1 ARG B 131     -13.028 -17.054  10.330  1.00 98.66           N  
ATOM   2027  NH2 ARG B 131     -12.752 -16.370  12.500  1.00 98.66           N  
ATOM   2028  CZ  ARG B 131     -12.487 -16.220  11.210  1.00 98.66           C  
ATOM   2029  N   LEU B 132      -6.245 -13.265  10.595  1.00 98.54           N  
ATOM   2030  CA  LEU B 132      -5.121 -13.300  11.524  1.00 98.54           C  
ATOM   2031  C   LEU B 132      -4.448 -11.934  11.614  1.00 98.54           C  
ATOM   2032  CB  LEU B 132      -4.101 -14.356  11.091  1.00 98.54           C  
ATOM   2033  O   LEU B 132      -4.144 -11.459  12.711  1.00 98.54           O  
ATOM   2034  CG  LEU B 132      -2.899 -14.557  12.015  1.00 98.54           C  
ATOM   2035  CD1 LEU B 132      -3.364 -14.965  13.409  1.00 98.54           C  
ATOM   2036  CD2 LEU B 132      -1.948 -15.600  11.437  1.00 98.54           C  
ATOM   2037  N   ALA B 133      -4.247 -11.314  10.500  1.00 98.56           N  
ATOM   2038  CA  ALA B 133      -3.627  -9.992  10.465  1.00 98.56           C  
ATOM   2039  C   ALA B 133      -4.455  -8.978  11.249  1.00 98.56           C  
ATOM   2040  CB  ALA B 133      -3.446  -9.527   9.023  1.00 98.56           C  
ATOM   2041  O   ALA B 133      -3.905  -8.151  11.981  1.00 98.56           O  
ATOM   2042  N   LEU B 134      -5.715  -9.063  11.150  1.00 98.67           N  
ATOM   2043  CA  LEU B 134      -6.610  -8.131  11.827  1.00 98.67           C  
ATOM   2044  C   LEU B 134      -6.545  -8.317  13.340  1.00 98.67           C  
ATOM   2045  CB  LEU B 134      -8.049  -8.319  11.339  1.00 98.67           C  
ATOM   2046  O   LEU B 134      -6.395  -7.344  14.083  1.00 98.67           O  
ATOM   2047  CG  LEU B 134      -8.366  -7.783   9.943  1.00 98.67           C  
ATOM   2048  CD1 LEU B 134      -9.651  -8.412   9.413  1.00 98.67           C  
ATOM   2049  CD2 LEU B 134      -8.481  -6.262   9.967  1.00 98.67           C  
ATOM   2050  N   VAL B 135      -6.599  -9.556  13.765  1.00 98.25           N  
ATOM   2051  CA  VAL B 135      -6.698  -9.863  15.188  1.00 98.25           C  
ATOM   2052  C   VAL B 135      -5.358  -9.592  15.869  1.00 98.25           C  
ATOM   2053  CB  VAL B 135      -7.129 -11.327  15.424  1.00 98.25           C  
ATOM   2054  O   VAL B 135      -5.316  -9.045  16.974  1.00 98.25           O  
ATOM   2055  CG1 VAL B 135      -6.968 -11.707  16.895  1.00 98.25           C  
ATOM   2056  CG2 VAL B 135      -8.573 -11.537  14.970  1.00 98.25           C  
ATOM   2057  N   ARG B 136      -4.244  -9.778  15.199  1.00 96.10           N  
ATOM   2058  CA  ARG B 136      -2.931  -9.702  15.831  1.00 96.10           C  
ATOM   2059  C   ARG B 136      -2.324  -8.313  15.669  1.00 96.10           C  
ATOM   2060  CB  ARG B 136      -1.990 -10.757  15.245  1.00 96.10           C  
ATOM   2061  O   ARG B 136      -1.546  -7.867  16.514  1.00 96.10           O  
ATOM   2062  CG  ARG B 136      -2.286 -12.174  15.711  1.00 96.10           C  
ATOM   2063  CD  ARG B 136      -1.225 -13.157  15.237  1.00 96.10           C  
ATOM   2064  NE  ARG B 136      -1.397 -14.472  15.847  1.00 96.10           N  
ATOM   2065  NH1 ARG B 136       0.350 -15.460  14.704  1.00 96.10           N  
ATOM   2066  NH2 ARG B 136      -0.890 -16.685  16.194  1.00 96.10           N  
ATOM   2067  CZ  ARG B 136      -0.645 -15.536  15.580  1.00 96.10           C  
ATOM   2068  N   GLY B 137      -2.746  -7.728  14.618  1.00 95.25           N  
ATOM   2069  CA  GLY B 137      -1.994  -6.523  14.305  1.00 95.25           C  
ATOM   2070  C   GLY B 137      -2.868  -5.291  14.168  1.00 95.25           C  
ATOM   2071  O   GLY B 137      -2.520  -4.218  14.665  1.00 95.25           O  
ATOM   2072  N   GLY B 138      -3.977  -5.388  13.522  1.00 98.48           N  
ATOM   2073  CA  GLY B 138      -4.862  -4.260  13.279  1.00 98.48           C  
ATOM   2074  C   GLY B 138      -5.421  -4.233  11.869  1.00 98.48           C  
ATOM   2075  O   GLY B 138      -5.175  -5.148  11.081  1.00 98.48           O  
ATOM   2076  N   PRO B 139      -6.209  -3.136  11.590  1.00 98.84           N  
ATOM   2077  CA  PRO B 139      -6.835  -2.996  10.273  1.00 98.84           C  
ATOM   2078  C   PRO B 139      -5.827  -3.074   9.129  1.00 98.84           C  
ATOM   2079  CB  PRO B 139      -7.483  -1.611  10.336  1.00 98.84           C  
ATOM   2080  O   PRO B 139      -4.679  -2.648   9.283  1.00 98.84           O  
ATOM   2081  CG  PRO B 139      -7.799  -1.402  11.782  1.00 98.84           C  
ATOM   2082  CD  PRO B 139      -6.688  -1.991  12.603  1.00 98.84           C  
ATOM   2083  N   VAL B 140      -6.263  -3.595   7.942  1.00 98.88           N  
ATOM   2084  CA  VAL B 140      -5.433  -3.752   6.752  1.00 98.88           C  
ATOM   2085  C   VAL B 140      -6.071  -3.014   5.577  1.00 98.88           C  
ATOM   2086  CB  VAL B 140      -5.226  -5.242   6.396  1.00 98.88           C  
ATOM   2087  O   VAL B 140      -7.297  -2.933   5.478  1.00 98.88           O  
ATOM   2088  CG1 VAL B 140      -4.455  -5.959   7.503  1.00 98.88           C  
ATOM   2089  CG2 VAL B 140      -6.571  -5.923   6.150  1.00 98.88           C  
ATOM   2090  N   ALA B 141      -5.234  -2.433   4.740  1.00 98.89           N  
ATOM   2091  CA  ALA B 141      -5.716  -1.831   3.499  1.00 98.89           C  
ATOM   2092  C   ALA B 141      -5.859  -2.880   2.400  1.00 98.89           C  
ATOM   2093  CB  ALA B 141      -4.775  -0.716   3.048  1.00 98.89           C  
ATOM   2094  O   ALA B 141      -4.990  -3.740   2.237  1.00 98.89           O  
ATOM   2095  N   VAL B 142      -6.924  -2.777   1.651  1.00 98.77           N  
ATOM   2096  CA  VAL B 142      -7.175  -3.751   0.594  1.00 98.77           C  
ATOM   2097  C   VAL B 142      -7.580  -3.030  -0.689  1.00 98.77           C  
ATOM   2098  CB  VAL B 142      -8.268  -4.764   1.004  1.00 98.77           C  
ATOM   2099  O   VAL B 142      -7.854  -1.828  -0.673  1.00 98.77           O  
ATOM   2100  CG1 VAL B 142      -7.866  -5.507   2.277  1.00 98.77           C  
ATOM   2101  CG2 VAL B 142      -9.607  -4.055   1.195  1.00 98.77           C  
ATOM   2102  N   GLY B 143      -7.472  -3.735  -1.783  1.00 98.11           N  
ATOM   2103  CA  GLY B 143      -8.078  -3.347  -3.046  1.00 98.11           C  
ATOM   2104  C   GLY B 143      -9.225  -4.249  -3.460  1.00 98.11           C  
ATOM   2105  O   GLY B 143      -9.283  -5.412  -3.056  1.00 98.11           O  
ATOM   2106  N   PHE B 144     -10.168  -3.618  -4.181  1.00 98.17           N  
ATOM   2107  CA  PHE B 144     -11.221  -4.432  -4.778  1.00 98.17           C  
ATOM   2108  C   PHE B 144     -11.832  -3.727  -5.983  1.00 98.17           C  
ATOM   2109  CB  PHE B 144     -12.309  -4.747  -3.746  1.00 98.17           C  
ATOM   2110  O   PHE B 144     -11.532  -2.560  -6.245  1.00 98.17           O  
ATOM   2111  CG  PHE B 144     -13.257  -3.605  -3.496  1.00 98.17           C  
ATOM   2112  CD1 PHE B 144     -12.794  -2.397  -2.990  1.00 98.17           C  
ATOM   2113  CD2 PHE B 144     -14.612  -3.741  -3.768  1.00 98.17           C  
ATOM   2114  CE1 PHE B 144     -13.670  -1.339  -2.757  1.00 98.17           C  
ATOM   2115  CE2 PHE B 144     -15.493  -2.688  -3.539  1.00 98.17           C  
ATOM   2116  CZ  PHE B 144     -15.020  -1.488  -3.032  1.00 98.17           C  
ATOM   2117  N   GLU B 145     -12.587  -4.454  -6.683  1.00 97.18           N  
ATOM   2118  CA  GLU B 145     -13.217  -3.889  -7.873  1.00 97.18           C  
ATOM   2119  C   GLU B 145     -14.579  -3.285  -7.543  1.00 97.18           C  
ATOM   2120  CB  GLU B 145     -13.364  -4.955  -8.962  1.00 97.18           C  
ATOM   2121  O   GLU B 145     -15.451  -3.967  -7.000  1.00 97.18           O  
ATOM   2122  CG  GLU B 145     -13.882  -4.415 -10.286  1.00 97.18           C  
ATOM   2123  CD  GLU B 145     -13.891  -5.454 -11.396  1.00 97.18           C  
ATOM   2124  OE1 GLU B 145     -14.267  -5.115 -12.542  1.00 97.18           O  
ATOM   2125  OE2 GLU B 145     -13.520  -6.616 -11.118  1.00 97.18           O  
ATOM   2126  N   VAL B 146     -14.639  -2.017  -7.829  1.00 94.61           N  
ATOM   2127  CA  VAL B 146     -15.911  -1.337  -7.607  1.00 94.61           C  
ATOM   2128  C   VAL B 146     -16.778  -1.441  -8.860  1.00 94.61           C  
ATOM   2129  CB  VAL B 146     -15.703   0.146  -7.225  1.00 94.61           C  
ATOM   2130  O   VAL B 146     -16.328  -1.122  -9.963  1.00 94.61           O  
ATOM   2131  CG1 VAL B 146     -17.033   0.897  -7.233  1.00 94.61           C  
ATOM   2132  CG2 VAL B 146     -15.032   0.255  -5.857  1.00 94.61           C  
ATOM   2133  N   TYR B 147     -18.031  -1.956  -8.712  1.00 92.94           N  
ATOM   2134  CA  TYR B 147     -19.042  -2.044  -9.760  1.00 92.94           C  
ATOM   2135  C   TYR B 147     -20.096  -0.957  -9.594  1.00 92.94           C  
ATOM   2136  CB  TYR B 147     -19.708  -3.423  -9.750  1.00 92.94           C  
ATOM   2137  O   TYR B 147     -20.241  -0.384  -8.511  1.00 92.94           O  
ATOM   2138  CG  TYR B 147     -18.772  -4.553 -10.106  1.00 92.94           C  
ATOM   2139  CD1 TYR B 147     -18.517  -4.879 -11.436  1.00 92.94           C  
ATOM   2140  CD2 TYR B 147     -18.142  -5.296  -9.114  1.00 92.94           C  
ATOM   2141  CE1 TYR B 147     -17.656  -5.920 -11.769  1.00 92.94           C  
ATOM   2142  CE2 TYR B 147     -17.279  -6.339  -9.435  1.00 92.94           C  
ATOM   2143  OH  TYR B 147     -16.190  -7.674 -11.087  1.00 92.94           O  
ATOM   2144  CZ  TYR B 147     -17.043  -6.643 -10.763  1.00 92.94           C  
ATOM   2145  N   PRO B 148     -20.779  -0.647 -10.677  1.00 90.35           N  
ATOM   2146  CA  PRO B 148     -21.815   0.384 -10.590  1.00 90.35           C  
ATOM   2147  C   PRO B 148     -22.816   0.122  -9.467  1.00 90.35           C  
ATOM   2148  CB  PRO B 148     -22.498   0.314 -11.958  1.00 90.35           C  
ATOM   2149  O   PRO B 148     -23.275   1.061  -8.812  1.00 90.35           O  
ATOM   2150  CG  PRO B 148     -21.416  -0.095 -12.905  1.00 90.35           C  
ATOM   2151  CD  PRO B 148     -20.542  -1.107 -12.222  1.00 90.35           C  
ATOM   2152  N   ASP B 149     -23.213  -1.099  -9.219  1.00 91.02           N  
ATOM   2153  CA  ASP B 149     -24.192  -1.400  -8.179  1.00 91.02           C  
ATOM   2154  C   ASP B 149     -23.646  -1.058  -6.795  1.00 91.02           C  
ATOM   2155  CB  ASP B 149     -24.598  -2.875  -8.234  1.00 91.02           C  
ATOM   2156  O   ASP B 149     -24.412  -0.777  -5.871  1.00 91.02           O  
ATOM   2157  CG  ASP B 149     -23.414  -3.820  -8.128  1.00 91.02           C  
ATOM   2158  OD1 ASP B 149     -22.257  -3.367  -8.266  1.00 91.02           O  
ATOM   2159  OD2 ASP B 149     -23.640  -5.029  -7.907  1.00 91.02           O  
ATOM   2160  N   PHE B 150     -22.359  -1.097  -6.671  1.00 94.66           N  
ATOM   2161  CA  PHE B 150     -21.741  -0.755  -5.394  1.00 94.66           C  
ATOM   2162  C   PHE B 150     -21.965   0.715  -5.061  1.00 94.66           C  
ATOM   2163  CB  PHE B 150     -20.241  -1.065  -5.421  1.00 94.66           C  
ATOM   2164  O   PHE B 150     -22.114   1.076  -3.892  1.00 94.66           O  
ATOM   2165  CG  PHE B 150     -19.557  -0.870  -4.095  1.00 94.66           C  
ATOM   2166  CD1 PHE B 150     -18.633   0.153  -3.918  1.00 94.66           C  
ATOM   2167  CD2 PHE B 150     -19.838  -1.709  -3.025  1.00 94.66           C  
ATOM   2168  CE1 PHE B 150     -17.999   0.336  -2.692  1.00 94.66           C  
ATOM   2169  CE2 PHE B 150     -19.208  -1.532  -1.797  1.00 94.66           C  
ATOM   2170  CZ  PHE B 150     -18.288  -0.509  -1.633  1.00 94.66           C  
ATOM   2171  N   GLN B 151     -21.958   1.500  -6.036  1.00 90.57           N  
ATOM   2172  CA  GLN B 151     -22.164   2.929  -5.826  1.00 90.57           C  
ATOM   2173  C   GLN B 151     -23.536   3.204  -5.216  1.00 90.57           C  
ATOM   2174  CB  GLN B 151     -22.012   3.693  -7.142  1.00 90.57           C  
ATOM   2175  O   GLN B 151     -23.738   4.232  -4.568  1.00 90.57           O  
ATOM   2176  CG  GLN B 151     -20.600   3.659  -7.713  1.00 90.57           C  
ATOM   2177  CD  GLN B 151     -20.479   4.415  -9.023  1.00 90.57           C  
ATOM   2178  NE2 GLN B 151     -19.830   3.798 -10.005  1.00 90.57           N  
ATOM   2179  OE1 GLN B 151     -20.965   5.543  -9.152  1.00 90.57           O  
ATOM   2180  N   MET B 152     -24.433   2.277  -5.386  1.00 90.85           N  
ATOM   2181  CA  MET B 152     -25.803   2.428  -4.906  1.00 90.85           C  
ATOM   2182  C   MET B 152     -25.993   1.717  -3.570  1.00 90.85           C  
ATOM   2183  CB  MET B 152     -26.797   1.883  -5.933  1.00 90.85           C  
ATOM   2184  O   MET B 152     -27.106   1.662  -3.043  1.00 90.85           O  
ATOM   2185  CG  MET B 152     -26.711   2.563  -7.290  1.00 90.85           C  
ATOM   2186  SD  MET B 152     -27.124   4.350  -7.208  1.00 90.85           S  
ATOM   2187  CE  MET B 152     -28.929   4.254  -7.045  1.00 90.85           C  
ATOM   2188  N   TYR B 153     -24.985   1.111  -3.046  1.00 94.77           N  
ATOM   2189  CA  TYR B 153     -25.030   0.372  -1.789  1.00 94.77           C  
ATOM   2190  C   TYR B 153     -25.579   1.242  -0.665  1.00 94.77           C  
ATOM   2191  CB  TYR B 153     -23.636  -0.143  -1.418  1.00 94.77           C  
ATOM   2192  O   TYR B 153     -25.136   2.377  -0.477  1.00 94.77           O  
ATOM   2193  CG  TYR B 153     -23.577  -0.815  -0.068  1.00 94.77           C  
ATOM   2194  CD1 TYR B 153     -23.247  -0.094   1.077  1.00 94.77           C  
ATOM   2195  CD2 TYR B 153     -23.850  -2.172   0.066  1.00 94.77           C  
ATOM   2196  CE1 TYR B 153     -23.190  -0.709   2.324  1.00 94.77           C  
ATOM   2197  CE2 TYR B 153     -23.796  -2.798   1.307  1.00 94.77           C  
ATOM   2198  OH  TYR B 153     -23.410  -2.674   3.659  1.00 94.77           O  
ATOM   2199  CZ  TYR B 153     -23.466  -2.059   2.428  1.00 94.77           C  
ATOM   2200  N   GLN B 154     -26.556   0.665   0.130  1.00 92.90           N  
ATOM   2201  CA  GLN B 154     -27.124   1.415   1.245  1.00 92.90           C  
ATOM   2202  C   GLN B 154     -27.026   0.625   2.546  1.00 92.90           C  
ATOM   2203  CB  GLN B 154     -28.582   1.779   0.960  1.00 92.90           C  
ATOM   2204  O   GLN B 154     -27.070   1.203   3.634  1.00 92.90           O  
ATOM   2205  CG  GLN B 154     -28.756   2.788  -0.167  1.00 92.90           C  
ATOM   2206  CD  GLN B 154     -30.202   3.200  -0.369  1.00 92.90           C  
ATOM   2207  NE2 GLN B 154     -30.447   4.029  -1.378  1.00 92.90           N  
ATOM   2208  OE1 GLN B 154     -31.092   2.775   0.375  1.00 92.90           O  
ATOM   2209  N   GLY B 155     -26.838  -0.743   2.391  1.00 95.89           N  
ATOM   2210  CA  GLY B 155     -26.764  -1.585   3.574  1.00 95.89           C  
ATOM   2211  C   GLY B 155     -26.768  -3.068   3.254  1.00 95.89           C  
ATOM   2212  O   GLY B 155     -26.896  -3.456   2.091  1.00 95.89           O  
ATOM   2213  N   GLY B 156     -26.430  -3.944   4.312  1.00 96.75           N  
ATOM   2214  CA  GLY B 156     -26.322  -5.389   4.182  1.00 96.75           C  
ATOM   2215  C   GLY B 156     -24.941  -5.848   3.753  1.00 96.75           C  
ATOM   2216  O   GLY B 156     -23.983  -5.074   3.797  1.00 96.75           O  
ATOM   2217  N   VAL B 157     -24.889  -7.193   3.520  1.00 98.32           N  
ATOM   2218  CA  VAL B 157     -23.632  -7.755   3.037  1.00 98.32           C  
ATOM   2219  C   VAL B 157     -23.587  -7.686   1.512  1.00 98.32           C  
ATOM   2220  CB  VAL B 157     -23.443  -9.214   3.510  1.00 98.32           C  
ATOM   2221  O   VAL B 157     -24.350  -8.373   0.830  1.00 98.32           O  
ATOM   2222  CG1 VAL B 157     -22.123  -9.783   2.993  1.00 98.32           C  
ATOM   2223  CG2 VAL B 157     -23.501  -9.291   5.034  1.00 98.32           C  
ATOM   2224  N   TYR B 158     -22.698  -6.823   0.996  1.00 97.56           N  
ATOM   2225  CA  TYR B 158     -22.597  -6.557  -0.435  1.00 97.56           C  
ATOM   2226  C   TYR B 158     -22.106  -7.789  -1.185  1.00 97.56           C  
ATOM   2227  CB  TYR B 158     -21.658  -5.376  -0.698  1.00 97.56           C  
ATOM   2228  O   TYR B 158     -21.138  -8.431  -0.771  1.00 97.56           O  
ATOM   2229  CG  TYR B 158     -21.358  -5.153  -2.160  1.00 97.56           C  
ATOM   2230  CD1 TYR B 158     -20.122  -5.504  -2.699  1.00 97.56           C  
ATOM   2231  CD2 TYR B 158     -22.309  -4.591  -3.005  1.00 97.56           C  
ATOM   2232  CE1 TYR B 158     -19.840  -5.298  -4.045  1.00 97.56           C  
ATOM   2233  CE2 TYR B 158     -22.038  -4.381  -4.353  1.00 97.56           C  
ATOM   2234  OH  TYR B 158     -20.530  -4.532  -6.197  1.00 97.56           O  
ATOM   2235  CZ  TYR B 158     -20.803  -4.738  -4.864  1.00 97.56           C  
ATOM   2236  N   ARG B 159     -22.820  -8.088  -2.278  1.00 95.16           N  
ATOM   2237  CA  ARG B 159     -22.457  -8.997  -3.361  1.00 95.16           C  
ATOM   2238  C   ARG B 159     -22.759  -8.376  -4.721  1.00 95.16           C  
ATOM   2239  CB  ARG B 159     -23.197 -10.328  -3.217  1.00 95.16           C  
ATOM   2240  O   ARG B 159     -23.813  -7.765  -4.910  1.00 95.16           O  
ATOM   2241  CG  ARG B 159     -22.839 -11.098  -1.955  1.00 95.16           C  
ATOM   2242  CD  ARG B 159     -23.655 -12.377  -1.825  1.00 95.16           C  
ATOM   2243  NE  ARG B 159     -23.287 -13.357  -2.843  1.00 95.16           N  
ATOM   2244  NH1 ARG B 159     -25.035 -14.796  -2.384  1.00 95.16           N  
ATOM   2245  NH2 ARG B 159     -23.529 -15.305  -4.035  1.00 95.16           N  
ATOM   2246  CZ  ARG B 159     -23.951 -14.484  -3.085  1.00 95.16           C  
ATOM   2247  N   HIS B 160     -21.642  -8.510  -5.451  1.00 91.25           N  
ATOM   2248  CA  HIS B 160     -21.905  -7.933  -6.764  1.00 91.25           C  
ATOM   2249  C   HIS B 160     -23.128  -8.574  -7.412  1.00 91.25           C  
ATOM   2250  CB  HIS B 160     -20.685  -8.091  -7.673  1.00 91.25           C  
ATOM   2251  O   HIS B 160     -23.256  -9.801  -7.428  1.00 91.25           O  
ATOM   2252  CG  HIS B 160     -20.926  -7.652  -9.082  1.00 91.25           C  
ATOM   2253  CD2 HIS B 160     -20.859  -8.334 -10.250  1.00 91.25           C  
ATOM   2254  ND1 HIS B 160     -21.280  -6.361  -9.409  1.00 91.25           N  
ATOM   2255  CE1 HIS B 160     -21.423  -6.269 -10.721  1.00 91.25           C  
ATOM   2256  NE2 HIS B 160     -21.173  -7.452 -11.254  1.00 91.25           N  
ATOM   2257  N   THR B 161     -24.084  -7.779  -7.894  1.00 82.53           N  
ATOM   2258  CA  THR B 161     -25.305  -8.222  -8.558  1.00 82.53           C  
ATOM   2259  C   THR B 161     -25.334  -7.750 -10.009  1.00 82.53           C  
ATOM   2260  CB  THR B 161     -26.557  -7.708  -7.823  1.00 82.53           C  
ATOM   2261  O   THR B 161     -24.526  -6.909 -10.410  1.00 82.53           O  
ATOM   2262  CG2 THR B 161     -26.467  -7.981  -6.325  1.00 82.53           C  
ATOM   2263  OG1 THR B 161     -26.682  -6.297  -8.034  1.00 82.53           O  
ATOM   2264  N   GLY B 162     -26.089  -8.488 -10.886  1.00 69.72           N  
ATOM   2265  CA  GLY B 162     -26.314  -8.073 -12.261  1.00 69.72           C  
ATOM   2266  C   GLY B 162     -27.357  -6.979 -12.392  1.00 69.72           C  
ATOM   2267  O   GLY B 162     -27.805  -6.671 -13.498  1.00 69.72           O  
ATOM   2268  N   VAL B 163     -27.952  -6.407 -11.290  1.00 63.45           N  
ATOM   2269  CA  VAL B 163     -29.106  -5.514 -11.282  1.00 63.45           C  
ATOM   2270  C   VAL B 163     -28.810  -4.279 -12.130  1.00 63.45           C  
ATOM   2271  CB  VAL B 163     -29.490  -5.095  -9.845  1.00 63.45           C  
ATOM   2272  O   VAL B 163     -29.700  -3.751 -12.801  1.00 63.45           O  
ATOM   2273  CG1 VAL B 163     -30.569  -4.014  -9.868  1.00 63.45           C  
ATOM   2274  CG2 VAL B 163     -29.960  -6.307  -9.044  1.00 63.45           C  
ATOM   2275  N   HIS B 164     -27.493  -4.093 -12.649  1.00 56.05           N  
ATOM   2276  CA  HIS B 164     -27.282  -2.921 -13.491  1.00 56.05           C  
ATOM   2277  C   HIS B 164     -27.489  -3.256 -14.964  1.00 56.05           C  
ATOM   2278  CB  HIS B 164     -25.880  -2.350 -13.274  1.00 56.05           C  
ATOM   2279  O   HIS B 164     -27.666  -2.358 -15.790  1.00 56.05           O  
ATOM   2280  CG  HIS B 164     -25.648  -1.046 -13.969  1.00 56.05           C  
ATOM   2281  CD2 HIS B 164     -25.669   0.225 -13.504  1.00 56.05           C  
ATOM   2282  ND1 HIS B 164     -25.358  -0.961 -15.313  1.00 56.05           N  
ATOM   2283  CE1 HIS B 164     -25.207   0.310 -15.645  1.00 56.05           C  
ATOM   2284  NE2 HIS B 164     -25.391   1.050 -14.566  1.00 56.05           N  
ATOM   2285  N   ARG B 165     -27.460  -4.610 -15.385  1.00 52.71           N  
ATOM   2286  CA  ARG B 165     -27.795  -4.847 -16.785  1.00 52.71           C  
ATOM   2287  C   ARG B 165     -29.198  -4.342 -17.105  1.00 52.71           C  
ATOM   2288  CB  ARG B 165     -27.685  -6.336 -17.120  1.00 52.71           C  
ATOM   2289  O   ARG B 165     -29.447  -3.838 -18.202  1.00 52.71           O  
ATOM   2290  CG  ARG B 165     -26.755  -6.638 -18.284  1.00 52.71           C  
ATOM   2291  CD  ARG B 165     -26.786  -8.113 -18.662  1.00 52.71           C  
ATOM   2292  NE  ARG B 165     -25.624  -8.828 -18.141  1.00 52.71           N  
ATOM   2293  NH1 ARG B 165     -26.470 -10.934 -18.569  1.00 52.71           N  
ATOM   2294  NH2 ARG B 165     -24.401 -10.698 -17.612  1.00 52.71           N  
ATOM   2295  CZ  ARG B 165     -25.501 -10.152 -18.108  1.00 52.71           C  
ATOM   2296  N   SER B 166     -30.036  -4.126 -16.165  1.00 53.08           N  
ATOM   2297  CA  SER B 166     -31.371  -3.629 -16.479  1.00 53.08           C  
ATOM   2298  C   SER B 166     -31.410  -2.105 -16.476  1.00 53.08           C  
ATOM   2299  CB  SER B 166     -32.395  -4.175 -15.482  1.00 53.08           C  
ATOM   2300  O   SER B 166     -32.256  -1.498 -17.136  1.00 53.08           O  
ATOM   2301  OG  SER B 166     -32.226  -3.576 -14.209  1.00 53.08           O  
ATOM   2302  N   LEU B 167     -30.367  -1.412 -15.855  1.00 55.19           N  
ATOM   2303  CA  LEU B 167     -30.424   0.045 -15.808  1.00 55.19           C  
ATOM   2304  C   LEU B 167     -29.536   0.659 -16.885  1.00 55.19           C  
ATOM   2305  CB  LEU B 167     -29.997   0.554 -14.428  1.00 55.19           C  
ATOM   2306  O   LEU B 167     -29.419   1.883 -16.975  1.00 55.19           O  
ATOM   2307  CG  LEU B 167     -30.938   0.230 -13.266  1.00 55.19           C  
ATOM   2308  CD1 LEU B 167     -30.228   0.449 -11.934  1.00 55.19           C  
ATOM   2309  CD2 LEU B 167     -32.203   1.077 -13.349  1.00 55.19           C  
ATOM   2310  N   ASN B 168     -29.112  -0.124 -17.965  1.00 48.88           N  
ATOM   2311  CA  ASN B 168     -28.273   0.382 -19.046  1.00 48.88           C  
ATOM   2312  C   ASN B 168     -27.232   1.372 -18.531  1.00 48.88           C  
ATOM   2313  CB  ASN B 168     -29.131   1.032 -20.133  1.00 48.88           C  
ATOM   2314  O   ASN B 168     -27.098   2.473 -19.067  1.00 48.88           O  
ATOM   2315  CG  ASN B 168     -29.823   0.013 -21.018  1.00 48.88           C  
ATOM   2316  ND2 ASN B 168     -30.916   0.422 -21.650  1.00 48.88           N  
ATOM   2317  OD1 ASN B 168     -29.378  -1.132 -21.132  1.00 48.88           O  
ATOM   2318  N   LEU B 169     -26.742   1.247 -17.359  1.00 48.35           N  
ATOM   2319  CA  LEU B 169     -25.697   2.172 -16.935  1.00 48.35           C  
ATOM   2320  C   LEU B 169     -24.323   1.679 -17.377  1.00 48.35           C  
ATOM   2321  CB  LEU B 169     -25.723   2.352 -15.415  1.00 48.35           C  
ATOM   2322  O   LEU B 169     -23.946   0.540 -17.090  1.00 48.35           O  
ATOM   2323  CG  LEU B 169     -26.934   3.088 -14.840  1.00 48.35           C  
ATOM   2324  CD1 LEU B 169     -26.991   2.914 -13.326  1.00 48.35           C  
ATOM   2325  CD2 LEU B 169     -26.889   4.566 -15.213  1.00 48.35           C  
ATOM   2326  N   GLY B 170     -24.052   1.497 -18.765  1.00 35.35           N  
ATOM   2327  CA  GLY B 170     -22.829   1.281 -19.521  1.00 35.35           C  
ATOM   2328  C   GLY B 170     -21.905   0.260 -18.882  1.00 35.35           C  
ATOM   2329  O   GLY B 170     -21.563   0.377 -17.704  1.00 35.35           O  
TER
ATOM   2330  N   SER C   1      -2.104 -24.439 -13.249  1.00 56.55           N  
ATOM   2331  CA  SER C   1      -2.157 -23.147 -13.925  1.00 56.55           C  
ATOM   2332  C   SER C   1      -0.995 -22.255 -13.503  1.00 56.55           C  
ATOM   2333  CB  SER C   1      -3.483 -22.443 -13.633  1.00 56.55           C  
ATOM   2334  O   SER C   1      -0.536 -22.322 -12.360  1.00 56.55           O  
ATOM   2335  OG  SER C   1      -3.608 -21.264 -14.409  1.00 56.55           O  
ATOM   2336  N   PRO C   2      -0.233 -21.604 -14.487  1.00 78.37           N  
ATOM   2337  CA  PRO C   2       0.791 -20.655 -14.042  1.00 78.37           C  
ATOM   2338  C   PRO C   2       0.289 -19.719 -12.944  1.00 78.37           C  
ATOM   2339  CB  PRO C   2       1.126 -19.874 -15.315  1.00 78.37           C  
ATOM   2340  O   PRO C   2      -0.912 -19.455 -12.854  1.00 78.37           O  
ATOM   2341  CG  PRO C   2      -0.068 -20.050 -16.196  1.00 78.37           C  
ATOM   2342  CD  PRO C   2      -0.786 -21.302 -15.782  1.00 78.37           C  
ATOM   2343  N   PHE C   3       1.112 -19.537 -11.899  1.00 87.60           N  
ATOM   2344  CA  PHE C   3       0.795 -18.599 -10.829  1.00 87.60           C  
ATOM   2345  C   PHE C   3       0.444 -17.229 -11.396  1.00 87.60           C  
ATOM   2346  CB  PHE C   3       1.969 -18.478  -9.852  1.00 87.60           C  
ATOM   2347  O   PHE C   3       1.272 -16.591 -12.050  1.00 87.60           O  
ATOM   2348  CG  PHE C   3       1.727 -17.507  -8.729  1.00 87.60           C  
ATOM   2349  CD1 PHE C   3       2.331 -16.255  -8.731  1.00 87.60           C  
ATOM   2350  CD2 PHE C   3       0.896 -17.846  -7.669  1.00 87.60           C  
ATOM   2351  CE1 PHE C   3       2.108 -15.354  -7.692  1.00 87.60           C  
ATOM   2352  CE2 PHE C   3       0.669 -16.951  -6.628  1.00 87.60           C  
ATOM   2353  CZ  PHE C   3       1.277 -15.706  -6.640  1.00 87.60           C  
ATOM   2354  N   ASP C   4      -0.831 -16.820 -11.173  1.00 88.16           N  
ATOM   2355  CA  ASP C   4      -1.285 -15.489 -11.562  1.00 88.16           C  
ATOM   2356  C   ASP C   4      -2.221 -14.899 -10.510  1.00 88.16           C  
ATOM   2357  CB  ASP C   4      -1.987 -15.537 -12.921  1.00 88.16           C  
ATOM   2358  O   ASP C   4      -3.416 -15.201 -10.494  1.00 88.16           O  
ATOM   2359  CG  ASP C   4      -2.407 -14.166 -13.421  1.00 88.16           C  
ATOM   2360  OD1 ASP C   4      -2.090 -13.153 -12.761  1.00 88.16           O  
ATOM   2361  OD2 ASP C   4      -3.063 -14.098 -14.483  1.00 88.16           O  
ATOM   2362  N   PRO C   5      -1.638 -14.039  -9.721  1.00 91.43           N  
ATOM   2363  CA  PRO C   5      -2.460 -13.527  -8.621  1.00 91.43           C  
ATOM   2364  C   PRO C   5      -3.328 -12.341  -9.036  1.00 91.43           C  
ATOM   2365  CB  PRO C   5      -1.426 -13.108  -7.574  1.00 91.43           C  
ATOM   2366  O   PRO C   5      -4.057 -11.786  -8.209  1.00 91.43           O  
ATOM   2367  CG  PRO C   5      -0.220 -12.712  -8.364  1.00 91.43           C  
ATOM   2368  CD  PRO C   5      -0.127 -13.602  -9.570  1.00 91.43           C  
ATOM   2369  N   PHE C   6      -3.301 -12.014 -10.297  1.00 93.10           N  
ATOM   2370  CA  PHE C   6      -3.936 -10.785 -10.758  1.00 93.10           C  
ATOM   2371  C   PHE C   6      -5.442 -10.836 -10.532  1.00 93.10           C  
ATOM   2372  CB  PHE C   6      -3.635 -10.546 -12.241  1.00 93.10           C  
ATOM   2373  O   PHE C   6      -6.094 -11.823 -10.879  1.00 93.10           O  
ATOM   2374  CG  PHE C   6      -4.318  -9.333 -12.811  1.00 93.10           C  
ATOM   2375  CD1 PHE C   6      -5.441  -9.465 -13.619  1.00 93.10           C  
ATOM   2376  CD2 PHE C   6      -3.837  -8.059 -12.538  1.00 93.10           C  
ATOM   2377  CE1 PHE C   6      -6.075  -8.343 -14.148  1.00 93.10           C  
ATOM   2378  CE2 PHE C   6      -4.466  -6.933 -13.063  1.00 93.10           C  
ATOM   2379  CZ  PHE C   6      -5.584  -7.078 -13.869  1.00 93.10           C  
ATOM   2380  N   GLU C   7      -5.919  -9.796  -9.835  1.00 93.23           N  
ATOM   2381  CA  GLU C   7      -7.328  -9.441  -9.695  1.00 93.23           C  
ATOM   2382  C   GLU C   7      -7.567  -7.978 -10.056  1.00 93.23           C  
ATOM   2383  CB  GLU C   7      -7.814  -9.718  -8.270  1.00 93.23           C  
ATOM   2384  O   GLU C   7      -6.845  -7.093  -9.591  1.00 93.23           O  
ATOM   2385  CG  GLU C   7      -7.786 -11.191  -7.887  1.00 93.23           C  
ATOM   2386  CD  GLU C   7      -8.802 -12.029  -8.647  1.00 93.23           C  
ATOM   2387  OE1 GLU C   7      -8.614 -13.262  -8.752  1.00 93.23           O  
ATOM   2388  OE2 GLU C   7      -9.792 -11.446  -9.142  1.00 93.23           O  
ATOM   2389  N   LEU C   8      -8.537  -7.853 -10.940  1.00 92.91           N  
ATOM   2390  CA  LEU C   8      -8.831  -6.464 -11.273  1.00 92.91           C  
ATOM   2391  C   LEU C   8      -9.326  -5.704 -10.047  1.00 92.91           C  
ATOM   2392  CB  LEU C   8      -9.874  -6.389 -12.390  1.00 92.91           C  
ATOM   2393  O   LEU C   8     -10.310  -6.103  -9.420  1.00 92.91           O  
ATOM   2394  CG  LEU C   8     -10.213  -4.991 -12.910  1.00 92.91           C  
ATOM   2395  CD1 LEU C   8      -9.008  -4.383 -13.620  1.00 92.91           C  
ATOM   2396  CD2 LEU C   8     -11.419  -5.043 -13.842  1.00 92.91           C  
ATOM   2397  N   THR C   9      -8.608  -4.658  -9.677  1.00 94.83           N  
ATOM   2398  CA  THR C   9      -8.995  -3.755  -8.599  1.00 94.83           C  
ATOM   2399  C   THR C   9      -8.854  -2.299  -9.036  1.00 94.83           C  
ATOM   2400  CB  THR C   9      -8.148  -3.998  -7.336  1.00 94.83           C  
ATOM   2401  O   THR C   9      -7.900  -1.944  -9.731  1.00 94.83           O  
ATOM   2402  CG2 THR C   9      -8.262  -5.445  -6.868  1.00 94.83           C  
ATOM   2403  OG1 THR C   9      -6.775  -3.708  -7.625  1.00 94.83           O  
ATOM   2404  N   ASN C  10      -9.866  -1.495  -8.592  1.00 95.90           N  
ATOM   2405  CA  ASN C  10      -9.825  -0.094  -8.998  1.00 95.90           C  
ATOM   2406  C   ASN C  10     -10.123   0.838  -7.827  1.00 95.90           C  
ATOM   2407  CB  ASN C  10     -10.808   0.162 -10.143  1.00 95.90           C  
ATOM   2408  O   ASN C  10     -10.373   2.028  -8.023  1.00 95.90           O  
ATOM   2409  CG  ASN C  10     -12.238  -0.174  -9.771  1.00 95.90           C  
ATOM   2410  ND2 ASN C  10     -13.101  -0.286 -10.774  1.00 95.90           N  
ATOM   2411  OD1 ASN C  10     -12.565  -0.332  -8.592  1.00 95.90           O  
ATOM   2412  N   HIS C  11     -10.232   0.304  -6.651  1.00 98.47           N  
ATOM   2413  CA  HIS C  11     -10.544   1.071  -5.451  1.00 98.47           C  
ATOM   2414  C   HIS C  11      -9.849   0.485  -4.226  1.00 98.47           C  
ATOM   2415  CB  HIS C  11     -12.056   1.120  -5.224  1.00 98.47           C  
ATOM   2416  O   HIS C  11      -9.711  -0.735  -4.110  1.00 98.47           O  
ATOM   2417  CG  HIS C  11     -12.476   2.118  -4.192  1.00 98.47           C  
ATOM   2418  CD2 HIS C  11     -13.267   1.989  -3.101  1.00 98.47           C  
ATOM   2419  ND1 HIS C  11     -12.072   3.435  -4.223  1.00 98.47           N  
ATOM   2420  CE1 HIS C  11     -12.598   4.075  -3.192  1.00 98.47           C  
ATOM   2421  NE2 HIS C  11     -13.327   3.220  -2.495  1.00 98.47           N  
ATOM   2422  N   ALA C  12      -9.318   1.330  -3.342  1.00 98.77           N  
ATOM   2423  CA  ALA C  12      -8.679   0.914  -2.096  1.00 98.77           C  
ATOM   2424  C   ALA C  12      -9.499   1.352  -0.886  1.00 98.77           C  
ATOM   2425  CB  ALA C  12      -7.264   1.481  -2.010  1.00 98.77           C  
ATOM   2426  O   ALA C  12      -9.979   2.486  -0.831  1.00 98.77           O  
ATOM   2427  N   VAL C  13      -9.610   0.426   0.116  1.00 98.91           N  
ATOM   2428  CA  VAL C  13     -10.387   0.683   1.324  1.00 98.91           C  
ATOM   2429  C   VAL C  13      -9.698   0.043   2.527  1.00 98.91           C  
ATOM   2430  CB  VAL C  13     -11.832   0.152   1.193  1.00 98.91           C  
ATOM   2431  O   VAL C  13      -8.667  -0.618   2.381  1.00 98.91           O  
ATOM   2432  CG1 VAL C  13     -12.595   0.925   0.119  1.00 98.91           C  
ATOM   2433  CG2 VAL C  13     -11.824  -1.342   0.877  1.00 98.91           C  
ATOM   2434  N   LEU C  14     -10.283   0.246   3.684  1.00 98.93           N  
ATOM   2435  CA  LEU C  14      -9.729  -0.300   4.919  1.00 98.93           C  
ATOM   2436  C   LEU C  14     -10.648  -1.370   5.499  1.00 98.93           C  
ATOM   2437  CB  LEU C  14      -9.511   0.814   5.947  1.00 98.93           C  
ATOM   2438  O   LEU C  14     -11.827  -1.113   5.751  1.00 98.93           O  
ATOM   2439  CG  LEU C  14      -8.849   0.401   7.263  1.00 98.93           C  
ATOM   2440  CD1 LEU C  14      -7.368   0.110   7.042  1.00 98.93           C  
ATOM   2441  CD2 LEU C  14      -9.034   1.487   8.318  1.00 98.93           C  
ATOM   2442  N   VAL C  15     -10.104  -2.532   5.676  1.00 98.95           N  
ATOM   2443  CA  VAL C  15     -10.824  -3.565   6.413  1.00 98.95           C  
ATOM   2444  C   VAL C  15     -10.542  -3.426   7.907  1.00 98.95           C  
ATOM   2445  CB  VAL C  15     -10.441  -4.980   5.927  1.00 98.95           C  
ATOM   2446  O   VAL C  15      -9.392  -3.528   8.340  1.00 98.95           O  
ATOM   2447  CG1 VAL C  15     -11.134  -6.047   6.773  1.00 98.95           C  
ATOM   2448  CG2 VAL C  15     -10.794  -5.151   4.451  1.00 98.95           C  
ATOM   2449  N   THR C  16     -11.594  -3.277   8.718  1.00 98.88           N  
ATOM   2450  CA  THR C  16     -11.440  -2.990  10.140  1.00 98.88           C  
ATOM   2451  C   THR C  16     -11.838  -4.199  10.982  1.00 98.88           C  
ATOM   2452  CB  THR C  16     -12.282  -1.770  10.558  1.00 98.88           C  
ATOM   2453  O   THR C  16     -11.496  -4.279  12.163  1.00 98.88           O  
ATOM   2454  CG2 THR C  16     -11.823  -0.510   9.831  1.00 98.88           C  
ATOM   2455  OG1 THR C  16     -13.658  -2.016  10.243  1.00 98.88           O  
ATOM   2456  N   GLY C  17     -12.589  -5.087  10.394  1.00 98.82           N  
ATOM   2457  CA  GLY C  17     -13.062  -6.252  11.123  1.00 98.82           C  
ATOM   2458  C   GLY C  17     -13.849  -7.219  10.259  1.00 98.82           C  
ATOM   2459  O   GLY C  17     -13.811  -7.132   9.030  1.00 98.82           O  
ATOM   2460  N   TYR C  18     -14.451  -8.185  10.958  1.00 98.84           N  
ATOM   2461  CA  TYR C  18     -15.275  -9.192  10.299  1.00 98.84           C  
ATOM   2462  C   TYR C  18     -16.344  -9.726  11.245  1.00 98.84           C  
ATOM   2463  CB  TYR C  18     -14.407 -10.346   9.788  1.00 98.84           C  
ATOM   2464  O   TYR C  18     -16.244  -9.560  12.463  1.00 98.84           O  
ATOM   2465  CG  TYR C  18     -13.619 -11.040  10.873  1.00 98.84           C  
ATOM   2466  CD1 TYR C  18     -12.317 -10.645  11.176  1.00 98.84           C  
ATOM   2467  CD2 TYR C  18     -14.173 -12.090  11.596  1.00 98.84           C  
ATOM   2468  CE1 TYR C  18     -11.586 -11.283  12.173  1.00 98.84           C  
ATOM   2469  CE2 TYR C  18     -13.451 -12.735  12.596  1.00 98.84           C  
ATOM   2470  OH  TYR C  18     -11.442 -12.959  13.865  1.00 98.84           O  
ATOM   2471  CZ  TYR C  18     -12.161 -12.324  12.877  1.00 98.84           C  
ATOM   2472  N   GLY C  19     -17.411 -10.365  10.560  1.00 98.60           N  
ATOM   2473  CA  GLY C  19     -18.502 -10.919  11.346  1.00 98.60           C  
ATOM   2474  C   GLY C  19     -19.465 -11.755  10.526  1.00 98.60           C  
ATOM   2475  O   GLY C  19     -19.157 -12.136   9.394  1.00 98.60           O  
ATOM   2476  N   VAL C  20     -20.540 -12.124  11.243  1.00 98.58           N  
ATOM   2477  CA  VAL C  20     -21.631 -12.876  10.631  1.00 98.58           C  
ATOM   2478  C   VAL C  20     -22.938 -12.099  10.775  1.00 98.58           C  
ATOM   2479  CB  VAL C  20     -21.774 -14.281  11.257  1.00 98.58           C  
ATOM   2480  O   VAL C  20     -23.286 -11.655  11.872  1.00 98.58           O  
ATOM   2481  CG1 VAL C  20     -22.890 -15.067  10.571  1.00 98.58           C  
ATOM   2482  CG2 VAL C  20     -20.451 -15.040  11.172  1.00 98.58           C  
ATOM   2483  N   ASP C  21     -23.464 -11.787   9.618  1.00 97.88           N  
ATOM   2484  CA  ASP C  21     -24.780 -11.158   9.664  1.00 97.88           C  
ATOM   2485  C   ASP C  21     -25.797 -12.064  10.354  1.00 97.88           C  
ATOM   2486  CB  ASP C  21     -25.258 -10.809   8.253  1.00 97.88           C  
ATOM   2487  O   ASP C  21     -26.062 -13.175   9.890  1.00 97.88           O  
ATOM   2488  CG  ASP C  21     -26.573 -10.049   8.244  1.00 97.88           C  
ATOM   2489  OD1 ASP C  21     -27.645 -10.687   8.161  1.00 97.88           O  
ATOM   2490  OD2 ASP C  21     -26.536  -8.802   8.317  1.00 97.88           O  
ATOM   2491  N   LYS C  22     -26.482 -11.611  11.434  1.00 96.53           N  
ATOM   2492  CA  LYS C  22     -27.341 -12.448  12.267  1.00 96.53           C  
ATOM   2493  C   LYS C  22     -28.634 -12.806  11.538  1.00 96.53           C  
ATOM   2494  CB  LYS C  22     -27.662 -11.744  13.586  1.00 96.53           C  
ATOM   2495  O   LYS C  22     -29.181 -13.893  11.732  1.00 96.53           O  
ATOM   2496  CG  LYS C  22     -26.440 -11.459  14.448  1.00 96.53           C  
ATOM   2497  CD  LYS C  22     -25.753 -12.746  14.887  1.00 96.53           C  
ATOM   2498  CE  LYS C  22     -24.550 -12.463  15.776  1.00 96.53           C  
ATOM   2499  NZ  LYS C  22     -23.776 -13.706  16.072  1.00 96.53           N  
ATOM   2500  N   GLU C  23     -28.993 -11.965  10.658  1.00 95.97           N  
ATOM   2501  CA  GLU C  23     -30.254 -12.172   9.953  1.00 95.97           C  
ATOM   2502  C   GLU C  23     -30.087 -13.160   8.803  1.00 95.97           C  
ATOM   2503  CB  GLU C  23     -30.802 -10.842   9.429  1.00 95.97           C  
ATOM   2504  O   GLU C  23     -30.909 -14.062   8.628  1.00 95.97           O  
ATOM   2505  CG  GLU C  23     -32.182 -10.952   8.798  1.00 95.97           C  
ATOM   2506  CD  GLU C  23     -32.746  -9.612   8.352  1.00 95.97           C  
ATOM   2507  OE1 GLU C  23     -33.854  -9.584   7.770  1.00 95.97           O  
ATOM   2508  OE2 GLU C  23     -32.074  -8.583   8.586  1.00 95.97           O  
ATOM   2509  N   THR C  24     -28.979 -13.088   8.059  1.00 96.94           N  
ATOM   2510  CA  THR C  24     -28.825 -13.863   6.832  1.00 96.94           C  
ATOM   2511  C   THR C  24     -27.862 -15.027   7.046  1.00 96.94           C  
ATOM   2512  CB  THR C  24     -28.321 -12.982   5.674  1.00 96.94           C  
ATOM   2513  O   THR C  24     -27.841 -15.975   6.258  1.00 96.94           O  
ATOM   2514  CG2 THR C  24     -29.249 -11.794   5.442  1.00 96.94           C  
ATOM   2515  OG1 THR C  24     -27.010 -12.495   5.988  1.00 96.94           O  
ATOM   2516  N   GLY C  25     -27.004 -14.950   8.080  1.00 97.54           N  
ATOM   2517  CA  GLY C  25     -25.978 -15.953   8.316  1.00 97.54           C  
ATOM   2518  C   GLY C  25     -24.750 -15.767   7.445  1.00 97.54           C  
ATOM   2519  O   GLY C  25     -23.816 -16.569   7.501  1.00 97.54           O  
ATOM   2520  N   LEU C  26     -24.697 -14.695   6.657  1.00 98.26           N  
ATOM   2521  CA  LEU C  26     -23.577 -14.444   5.757  1.00 98.26           C  
ATOM   2522  C   LEU C  26     -22.389 -13.862   6.515  1.00 98.26           C  
ATOM   2523  CB  LEU C  26     -23.996 -13.491   4.634  1.00 98.26           C  
ATOM   2524  O   LEU C  26     -22.554 -12.956   7.335  1.00 98.26           O  
ATOM   2525  CG  LEU C  26     -25.024 -14.029   3.637  1.00 98.26           C  
ATOM   2526  CD1 LEU C  26     -25.494 -12.915   2.708  1.00 98.26           C  
ATOM   2527  CD2 LEU C  26     -24.438 -15.187   2.837  1.00 98.26           C  
ATOM   2528  N   LYS C  27     -21.207 -14.436   6.171  1.00 98.66           N  
ATOM   2529  CA  LYS C  27     -19.962 -13.879   6.692  1.00 98.66           C  
ATOM   2530  C   LYS C  27     -19.553 -12.629   5.919  1.00 98.66           C  
ATOM   2531  CB  LYS C  27     -18.842 -14.920   6.633  1.00 98.66           C  
ATOM   2532  O   LYS C  27     -19.735 -12.557   4.702  1.00 98.66           O  
ATOM   2533  CG  LYS C  27     -19.122 -16.176   7.446  1.00 98.66           C  
ATOM   2534  CD  LYS C  27     -18.000 -17.196   7.303  1.00 98.66           C  
ATOM   2535  CE  LYS C  27     -18.366 -18.526   7.948  1.00 98.66           C  
ATOM   2536  NZ  LYS C  27     -17.294 -19.548   7.756  1.00 98.66           N  
ATOM   2537  N   TYR C  28     -18.982 -11.640   6.646  1.00 98.86           N  
ATOM   2538  CA  TYR C  28     -18.647 -10.398   5.958  1.00 98.86           C  
ATOM   2539  C   TYR C  28     -17.355  -9.803   6.507  1.00 98.86           C  
ATOM   2540  CB  TYR C  28     -19.787  -9.384   6.092  1.00 98.86           C  
ATOM   2541  O   TYR C  28     -16.927 -10.145   7.611  1.00 98.86           O  
ATOM   2542  CG  TYR C  28     -20.073  -8.977   7.517  1.00 98.86           C  
ATOM   2543  CD1 TYR C  28     -21.124  -9.551   8.228  1.00 98.86           C  
ATOM   2544  CD2 TYR C  28     -19.294  -8.017   8.154  1.00 98.86           C  
ATOM   2545  CE1 TYR C  28     -21.393  -9.177   9.541  1.00 98.86           C  
ATOM   2546  CE2 TYR C  28     -19.554  -7.636   9.466  1.00 98.86           C  
ATOM   2547  OH  TYR C  28     -20.865  -7.847  11.450  1.00 98.86           O  
ATOM   2548  CZ  TYR C  28     -20.603  -8.221  10.151  1.00 98.86           C  
ATOM   2549  N   TRP C  29     -16.738  -9.052   5.636  1.00 98.90           N  
ATOM   2550  CA  TRP C  29     -15.750  -8.075   6.081  1.00 98.90           C  
ATOM   2551  C   TRP C  29     -16.412  -6.740   6.405  1.00 98.90           C  
ATOM   2552  CB  TRP C  29     -14.670  -7.878   5.014  1.00 98.90           C  
ATOM   2553  O   TRP C  29     -17.288  -6.280   5.670  1.00 98.90           O  
ATOM   2554  CG  TRP C  29     -13.916  -9.128   4.672  1.00 98.90           C  
ATOM   2555  CD1 TRP C  29     -13.967  -9.825   3.497  1.00 98.90           C  
ATOM   2556  CD2 TRP C  29     -13.001  -9.832   5.517  1.00 98.90           C  
ATOM   2557  CE2 TRP C  29     -12.534 -10.948   4.788  1.00 98.90           C  
ATOM   2558  CE3 TRP C  29     -12.530  -9.627   6.820  1.00 98.90           C  
ATOM   2559  NE1 TRP C  29     -13.138 -10.921   3.560  1.00 98.90           N  
ATOM   2560  CH2 TRP C  29     -11.172 -11.633   6.599  1.00 98.90           C  
ATOM   2561  CZ2 TRP C  29     -11.617 -11.857   5.321  1.00 98.90           C  
ATOM   2562  CZ3 TRP C  29     -11.617 -10.532   7.349  1.00 98.90           C  
ATOM   2563  N   SER C  30     -16.026  -6.065   7.520  1.00 98.88           N  
ATOM   2564  CA  SER C  30     -16.358  -4.671   7.798  1.00 98.88           C  
ATOM   2565  C   SER C  30     -15.332  -3.725   7.184  1.00 98.88           C  
ATOM   2566  CB  SER C  30     -16.448  -4.431   9.306  1.00 98.88           C  
ATOM   2567  O   SER C  30     -14.146  -3.789   7.515  1.00 98.88           O  
ATOM   2568  OG  SER C  30     -16.944  -3.132   9.579  1.00 98.88           O  
ATOM   2569  N   VAL C  31     -15.821  -2.785   6.382  1.00 98.95           N  
ATOM   2570  CA  VAL C  31     -14.878  -2.056   5.541  1.00 98.95           C  
ATOM   2571  C   VAL C  31     -15.166  -0.558   5.620  1.00 98.95           C  
ATOM   2572  CB  VAL C  31     -14.940  -2.533   4.072  1.00 98.95           C  
ATOM   2573  O   VAL C  31     -16.311  -0.130   5.457  1.00 98.95           O  
ATOM   2574  CG1 VAL C  31     -13.864  -1.844   3.235  1.00 98.95           C  
ATOM   2575  CG2 VAL C  31     -14.789  -4.051   3.999  1.00 98.95           C  
ATOM   2576  N   LYS C  32     -14.138   0.149   5.946  1.00 98.91           N  
ATOM   2577  CA  LYS C  32     -14.204   1.608   5.958  1.00 98.91           C  
ATOM   2578  C   LYS C  32     -13.923   2.182   4.572  1.00 98.91           C  
ATOM   2579  CB  LYS C  32     -13.214   2.182   6.973  1.00 98.91           C  
ATOM   2580  O   LYS C  32     -12.875   1.911   3.983  1.00 98.91           O  
ATOM   2581  CG  LYS C  32     -13.273   3.696   7.106  1.00 98.91           C  
ATOM   2582  CD  LYS C  32     -12.269   4.206   8.133  1.00 98.91           C  
ATOM   2583  CE  LYS C  32     -12.377   5.714   8.320  1.00 98.91           C  
ATOM   2584  NZ  LYS C  32     -11.458   6.206   9.390  1.00 98.91           N  
ATOM   2585  N   ASN C  33     -14.846   3.070   4.093  1.00 98.82           N  
ATOM   2586  CA  ASN C  33     -14.703   3.736   2.803  1.00 98.82           C  
ATOM   2587  C   ASN C  33     -14.291   5.196   2.970  1.00 98.82           C  
ATOM   2588  CB  ASN C  33     -16.003   3.640   2.002  1.00 98.82           C  
ATOM   2589  O   ASN C  33     -14.048   5.654   4.088  1.00 98.82           O  
ATOM   2590  CG  ASN C  33     -15.778   3.757   0.507  1.00 98.82           C  
ATOM   2591  ND2 ASN C  33     -16.825   3.512  -0.271  1.00 98.82           N  
ATOM   2592  OD1 ASN C  33     -14.671   4.065   0.056  1.00 98.82           O  
ATOM   2593  N   SER C  34     -14.077   5.796   1.727  1.00 98.69           N  
ATOM   2594  CA  SER C  34     -13.693   7.203   1.778  1.00 98.69           C  
ATOM   2595  C   SER C  34     -14.598   8.055   0.894  1.00 98.69           C  
ATOM   2596  CB  SER C  34     -12.236   7.377   1.349  1.00 98.69           C  
ATOM   2597  O   SER C  34     -14.117   8.902   0.138  1.00 98.69           O  
ATOM   2598  OG  SER C  34     -12.018   6.812   0.068  1.00 98.69           O  
ATOM   2599  N   TRP C  35     -15.910   7.781   1.027  1.00 98.57           N  
ATOM   2600  CA  TRP C  35     -16.887   8.518   0.232  1.00 98.57           C  
ATOM   2601  C   TRP C  35     -17.807   9.343   1.126  1.00 98.57           C  
ATOM   2602  CB  TRP C  35     -17.715   7.558  -0.627  1.00 98.57           C  
ATOM   2603  O   TRP C  35     -18.955   9.611   0.765  1.00 98.57           O  
ATOM   2604  CG  TRP C  35     -16.920   6.835  -1.672  1.00 98.57           C  
ATOM   2605  CD1 TRP C  35     -15.649   7.123  -2.087  1.00 98.57           C  
ATOM   2606  CD2 TRP C  35     -17.345   5.704  -2.439  1.00 98.57           C  
ATOM   2607  CE2 TRP C  35     -16.280   5.358  -3.300  1.00 98.57           C  
ATOM   2608  CE3 TRP C  35     -18.525   4.949  -2.481  1.00 98.57           C  
ATOM   2609  NE1 TRP C  35     -15.259   6.239  -3.065  1.00 98.57           N  
ATOM   2610  CH2 TRP C  35     -17.525   3.565  -4.215  1.00 98.57           C  
ATOM   2611  CZ2 TRP C  35     -16.360   4.288  -4.194  1.00 98.57           C  
ATOM   2612  CZ3 TRP C  35     -18.602   3.884  -3.371  1.00 98.57           C  
ATOM   2613  N   GLY C  36     -17.361   9.583   2.333  1.00 98.46           N  
ATOM   2614  CA  GLY C  36     -18.134  10.388   3.265  1.00 98.46           C  
ATOM   2615  C   GLY C  36     -18.958   9.557   4.230  1.00 98.46           C  
ATOM   2616  O   GLY C  36     -19.405   8.460   3.888  1.00 98.46           O  
ATOM   2617  N   PRO C  37     -19.229  10.119   5.366  1.00 97.88           N  
ATOM   2618  CA  PRO C  37     -19.958   9.380   6.400  1.00 97.88           C  
ATOM   2619  C   PRO C  37     -21.412   9.112   6.020  1.00 97.88           C  
ATOM   2620  CB  PRO C  37     -19.873  10.303   7.618  1.00 97.88           C  
ATOM   2621  O   PRO C  37     -22.069   8.268   6.634  1.00 97.88           O  
ATOM   2622  CG  PRO C  37     -19.666  11.670   7.048  1.00 97.88           C  
ATOM   2623  CD  PRO C  37     -18.827  11.548   5.809  1.00 97.88           C  
ATOM   2624  N   GLY C  38     -21.878   9.872   5.039  1.00 97.77           N  
ATOM   2625  CA  GLY C  38     -23.267   9.727   4.632  1.00 97.77           C  
ATOM   2626  C   GLY C  38     -23.489   8.577   3.667  1.00 97.77           C  
ATOM   2627  O   GLY C  38     -24.631   8.227   3.362  1.00 97.77           O  
ATOM   2628  N   TRP C  39     -22.451   8.016   3.177  1.00 98.16           N  
ATOM   2629  CA  TRP C  39     -22.518   6.925   2.210  1.00 98.16           C  
ATOM   2630  C   TRP C  39     -22.515   5.572   2.913  1.00 98.16           C  
ATOM   2631  CB  TRP C  39     -21.348   7.006   1.225  1.00 98.16           C  
ATOM   2632  O   TRP C  39     -21.830   5.393   3.924  1.00 98.16           O  
ATOM   2633  CG  TRP C  39     -21.366   5.941   0.170  1.00 98.16           C  
ATOM   2634  CD1 TRP C  39     -21.980   6.001  -1.050  1.00 98.16           C  
ATOM   2635  CD2 TRP C  39     -20.744   4.655   0.244  1.00 98.16           C  
ATOM   2636  CE2 TRP C  39     -21.022   3.986  -0.969  1.00 98.16           C  
ATOM   2637  CE3 TRP C  39     -19.978   4.002   1.219  1.00 98.16           C  
ATOM   2638  NE1 TRP C  39     -21.776   4.828  -1.740  1.00 98.16           N  
ATOM   2639  CH2 TRP C  39     -19.812   2.078  -0.261  1.00 98.16           C  
ATOM   2640  CZ2 TRP C  39     -20.559   2.694  -1.232  1.00 98.16           C  
ATOM   2641  CZ3 TRP C  39     -19.518   2.717   0.955  1.00 98.16           C  
ATOM   2642  N   GLY C  40     -23.329   4.565   2.409  1.00 98.14           N  
ATOM   2643  CA  GLY C  40     -23.371   3.212   2.940  1.00 98.14           C  
ATOM   2644  C   GLY C  40     -23.885   3.146   4.366  1.00 98.14           C  
ATOM   2645  O   GLY C  40     -24.917   3.738   4.687  1.00 98.14           O  
ATOM   2646  N   GLU C  41     -23.201   2.375   5.174  1.00 98.37           N  
ATOM   2647  CA  GLU C  41     -23.498   2.220   6.595  1.00 98.37           C  
ATOM   2648  C   GLU C  41     -22.634   3.147   7.444  1.00 98.37           C  
ATOM   2649  CB  GLU C  41     -23.297   0.767   7.031  1.00 98.37           C  
ATOM   2650  O   GLU C  41     -21.688   2.699   8.095  1.00 98.37           O  
ATOM   2651  CG  GLU C  41     -24.146  -0.231   6.257  1.00 98.37           C  
ATOM   2652  CD  GLU C  41     -23.892  -1.675   6.660  1.00 98.37           C  
ATOM   2653  OE1 GLU C  41     -24.664  -2.567   6.240  1.00 98.37           O  
ATOM   2654  OE2 GLU C  41     -22.914  -1.916   7.403  1.00 98.37           O  
ATOM   2655  N   SER C  42     -22.913   4.486   7.337  1.00 98.10           N  
ATOM   2656  CA  SER C  42     -22.185   5.552   8.018  1.00 98.10           C  
ATOM   2657  C   SER C  42     -20.735   5.619   7.548  1.00 98.10           C  
ATOM   2658  CB  SER C  42     -22.230   5.350   9.533  1.00 98.10           C  
ATOM   2659  O   SER C  42     -19.822   5.781   8.360  1.00 98.10           O  
ATOM   2660  OG  SER C  42     -23.566   5.380  10.005  1.00 98.10           O  
ATOM   2661  N   GLY C  43     -20.566   5.437   6.286  1.00 98.56           N  
ATOM   2662  CA  GLY C  43     -19.235   5.517   5.703  1.00 98.56           C  
ATOM   2663  C   GLY C  43     -18.551   4.167   5.592  1.00 98.56           C  
ATOM   2664  O   GLY C  43     -17.399   4.083   5.161  1.00 98.56           O  
ATOM   2665  N   TYR C  44     -19.299   3.128   6.056  1.00 98.81           N  
ATOM   2666  CA  TYR C  44     -18.812   1.755   5.993  1.00 98.81           C  
ATOM   2667  C   TYR C  44     -19.687   0.907   5.078  1.00 98.81           C  
ATOM   2668  CB  TYR C  44     -18.767   1.136   7.394  1.00 98.81           C  
ATOM   2669  O   TYR C  44     -20.789   1.318   4.707  1.00 98.81           O  
ATOM   2670  CG  TYR C  44     -17.707   1.732   8.287  1.00 98.81           C  
ATOM   2671  CD1 TYR C  44     -16.520   1.049   8.544  1.00 98.81           C  
ATOM   2672  CD2 TYR C  44     -17.889   2.979   8.876  1.00 98.81           C  
ATOM   2673  CE1 TYR C  44     -15.541   1.594   9.369  1.00 98.81           C  
ATOM   2674  CE2 TYR C  44     -16.917   3.533   9.702  1.00 98.81           C  
ATOM   2675  OH  TYR C  44     -14.782   3.378  10.759  1.00 98.81           O  
ATOM   2676  CZ  TYR C  44     -15.748   2.835   9.942  1.00 98.81           C  
ATOM   2677  N   PHE C  45     -19.113  -0.206   4.760  1.00 98.83           N  
ATOM   2678  CA  PHE C  45     -19.906  -1.229   4.088  1.00 98.83           C  
ATOM   2679  C   PHE C  45     -19.468  -2.623   4.520  1.00 98.83           C  
ATOM   2680  CB  PHE C  45     -19.789  -1.089   2.567  1.00 98.83           C  
ATOM   2681  O   PHE C  45     -18.398  -2.789   5.110  1.00 98.83           O  
ATOM   2682  CG  PHE C  45     -18.419  -1.405   2.032  1.00 98.83           C  
ATOM   2683  CD1 PHE C  45     -17.392  -0.472   2.119  1.00 98.83           C  
ATOM   2684  CD2 PHE C  45     -18.157  -2.635   1.443  1.00 98.83           C  
ATOM   2685  CE1 PHE C  45     -16.122  -0.761   1.624  1.00 98.83           C  
ATOM   2686  CE2 PHE C  45     -16.890  -2.931   0.947  1.00 98.83           C  
ATOM   2687  CZ  PHE C  45     -15.875  -1.993   1.037  1.00 98.83           C  
ATOM   2688  N   ARG C  46     -20.394  -3.542   4.362  1.00 98.74           N  
ATOM   2689  CA  ARG C  46     -20.087  -4.953   4.571  1.00 98.74           C  
ATOM   2690  C   ARG C  46     -20.080  -5.714   3.249  1.00 98.74           C  
ATOM   2691  CB  ARG C  46     -21.095  -5.586   5.533  1.00 98.74           C  
ATOM   2692  O   ARG C  46     -20.986  -5.552   2.428  1.00 98.74           O  
ATOM   2693  CG  ARG C  46     -21.087  -4.973   6.924  1.00 98.74           C  
ATOM   2694  CD  ARG C  46     -22.152  -5.590   7.819  1.00 98.74           C  
ATOM   2695  NE  ARG C  46     -23.499  -5.263   7.359  1.00 98.74           N  
ATOM   2696  NH1 ARG C  46     -24.557  -6.828   8.689  1.00 98.74           N  
ATOM   2697  NH2 ARG C  46     -25.784  -5.482   7.296  1.00 98.74           N  
ATOM   2698  CZ  ARG C  46     -24.610  -5.858   7.782  1.00 98.74           C  
ATOM   2699  N   ILE C  47     -18.998  -6.538   3.039  1.00 98.72           N  
ATOM   2700  CA  ILE C  47     -18.849  -7.281   1.792  1.00 98.72           C  
ATOM   2701  C   ILE C  47     -18.587  -8.754   2.098  1.00 98.72           C  
ATOM   2702  CB  ILE C  47     -17.710  -6.704   0.922  1.00 98.72           C  
ATOM   2703  O   ILE C  47     -17.962  -9.083   3.109  1.00 98.72           O  
ATOM   2704  CG1 ILE C  47     -17.666  -7.411  -0.437  1.00 98.72           C  
ATOM   2705  CG2 ILE C  47     -16.365  -6.822   1.645  1.00 98.72           C  
ATOM   2706  CD1 ILE C  47     -16.767  -6.730  -1.460  1.00 98.72           C  
ATOM   2707  N   LEU C  48     -19.147  -9.631   1.213  1.00 98.65           N  
ATOM   2708  CA  LEU C  48     -19.076 -11.076   1.400  1.00 98.65           C  
ATOM   2709  C   LEU C  48     -17.639 -11.523   1.644  1.00 98.65           C  
ATOM   2710  CB  LEU C  48     -19.649 -11.803   0.180  1.00 98.65           C  
ATOM   2711  O   LEU C  48     -16.743 -11.203   0.859  1.00 98.65           O  
ATOM   2712  CG  LEU C  48     -19.700 -13.329   0.263  1.00 98.65           C  
ATOM   2713  CD1 LEU C  48     -20.652 -13.769   1.370  1.00 98.65           C  
ATOM   2714  CD2 LEU C  48     -20.118 -13.924  -1.077  1.00 98.65           C  
ATOM   2715  N   ARG C  49     -17.485 -12.214   2.756  1.00 98.46           N  
ATOM   2716  CA  ARG C  49     -16.199 -12.767   3.168  1.00 98.46           C  
ATOM   2717  C   ARG C  49     -16.090 -14.241   2.790  1.00 98.46           C  
ATOM   2718  CB  ARG C  49     -15.998 -12.597   4.675  1.00 98.46           C  
ATOM   2719  O   ARG C  49     -17.058 -14.993   2.919  1.00 98.46           O  
ATOM   2720  CG  ARG C  49     -14.677 -13.148   5.187  1.00 98.46           C  
ATOM   2721  CD  ARG C  49     -14.405 -12.721   6.622  1.00 98.46           C  
ATOM   2722  NE  ARG C  49     -15.476 -13.140   7.522  1.00 98.46           N  
ATOM   2723  NH1 ARG C  49     -14.751 -15.326   7.702  1.00 98.46           N  
ATOM   2724  NH2 ARG C  49     -16.629 -14.640   8.824  1.00 98.46           N  
ATOM   2725  CZ  ARG C  49     -15.616 -14.367   8.014  1.00 98.46           C  
ATOM   2726  N   GLY C  50     -14.881 -14.692   2.329  1.00 97.72           N  
ATOM   2727  CA  GLY C  50     -14.574 -16.094   2.093  1.00 97.72           C  
ATOM   2728  C   GLY C  50     -14.726 -16.501   0.639  1.00 97.72           C  
ATOM   2729  O   GLY C  50     -14.517 -17.665   0.290  1.00 97.72           O  
ATOM   2730  N   ALA C  51     -15.003 -15.444  -0.171  1.00 96.89           N  
ATOM   2731  CA  ALA C  51     -15.225 -15.769  -1.578  1.00 96.89           C  
ATOM   2732  C   ALA C  51     -14.404 -14.860  -2.487  1.00 96.89           C  
ATOM   2733  CB  ALA C  51     -16.708 -15.661  -1.921  1.00 96.89           C  
ATOM   2734  O   ALA C  51     -14.590 -14.858  -3.706  1.00 96.89           O  
ATOM   2735  N   ASP C  52     -13.479 -14.093  -1.806  1.00 97.01           N  
ATOM   2736  CA  ASP C  52     -12.706 -13.102  -2.548  1.00 97.01           C  
ATOM   2737  C   ASP C  52     -13.611 -12.251  -3.436  1.00 97.01           C  
ATOM   2738  CB  ASP C  52     -11.630 -13.785  -3.395  1.00 97.01           C  
ATOM   2739  O   ASP C  52     -13.304 -12.024  -4.608  1.00 97.01           O  
ATOM   2740  CG  ASP C  52     -10.516 -12.841  -3.812  1.00 97.01           C  
ATOM   2741  OD1 ASP C  52     -10.310 -11.807  -3.142  1.00 97.01           O  
ATOM   2742  OD2 ASP C  52      -9.839 -13.134  -4.821  1.00 97.01           O  
ATOM   2743  N   GLU C  53     -14.797 -11.897  -2.920  1.00 97.59           N  
ATOM   2744  CA  GLU C  53     -15.798 -11.080  -3.600  1.00 97.59           C  
ATOM   2745  C   GLU C  53     -15.191  -9.779  -4.116  1.00 97.59           C  
ATOM   2746  CB  GLU C  53     -16.972 -10.778  -2.665  1.00 97.59           C  
ATOM   2747  O   GLU C  53     -14.580  -9.027  -3.353  1.00 97.59           O  
ATOM   2748  CG  GLU C  53     -18.069  -9.940  -3.306  1.00 97.59           C  
ATOM   2749  CD  GLU C  53     -18.766 -10.645  -4.459  1.00 97.59           C  
ATOM   2750  OE1 GLU C  53     -19.500  -9.978  -5.223  1.00 97.59           O  
ATOM   2751  OE2 GLU C  53     -18.578 -11.874  -4.598  1.00 97.59           O  
ATOM   2752  N   CYS C  54     -15.188  -9.658  -5.451  1.00 96.72           N  
ATOM   2753  CA  CYS C  54     -14.677  -8.472  -6.129  1.00 96.72           C  
ATOM   2754  C   CYS C  54     -13.183  -8.304  -5.882  1.00 96.72           C  
ATOM   2755  CB  CYS C  54     -15.425  -7.223  -5.663  1.00 96.72           C  
ATOM   2756  O   CYS C  54     -12.678  -7.180  -5.848  1.00 96.72           O  
ATOM   2757  SG  CYS C  54     -17.214  -7.317  -5.892  1.00 96.72           S  
ATOM   2758  N   GLY C  55     -12.478  -9.314  -5.522  1.00 97.04           N  
ATOM   2759  CA  GLY C  55     -11.033  -9.323  -5.359  1.00 97.04           C  
ATOM   2760  C   GLY C  55     -10.583  -8.835  -3.995  1.00 97.04           C  
ATOM   2761  O   GLY C  55      -9.385  -8.665  -3.755  1.00 97.04           O  
ATOM   2762  N   ILE C  56     -11.457  -8.574  -3.084  1.00 98.57           N  
ATOM   2763  CA  ILE C  56     -11.168  -7.853  -1.850  1.00 98.57           C  
ATOM   2764  C   ILE C  56     -10.151  -8.635  -1.021  1.00 98.57           C  
ATOM   2765  CB  ILE C  56     -12.451  -7.603  -1.027  1.00 98.57           C  
ATOM   2766  O   ILE C  56      -9.475  -8.068  -0.159  1.00 98.57           O  
ATOM   2767  CG1 ILE C  56     -12.188  -6.565   0.071  1.00 98.57           C  
ATOM   2768  CG2 ILE C  56     -12.973  -8.912  -0.429  1.00 98.57           C  
ATOM   2769  CD1 ILE C  56     -13.452  -5.994   0.699  1.00 98.57           C  
ATOM   2770  N   GLU C  57      -9.886  -9.939  -1.207  1.00 98.19           N  
ATOM   2771  CA  GLU C  57      -9.002 -10.761  -0.386  1.00 98.19           C  
ATOM   2772  C   GLU C  57      -7.665 -10.997  -1.081  1.00 98.19           C  
ATOM   2773  CB  GLU C  57      -9.667 -12.100  -0.055  1.00 98.19           C  
ATOM   2774  O   GLU C  57      -6.877 -11.843  -0.652  1.00 98.19           O  
ATOM   2775  CG  GLU C  57     -10.945 -11.967   0.761  1.00 98.19           C  
ATOM   2776  CD  GLU C  57     -11.654 -13.293   0.984  1.00 98.19           C  
ATOM   2777  OE1 GLU C  57     -12.681 -13.319   1.700  1.00 98.19           O  
ATOM   2778  OE2 GLU C  57     -11.179 -14.314   0.439  1.00 98.19           O  
ATOM   2779  N   SER C  58      -7.394 -10.196  -2.131  1.00 95.83           N  
ATOM   2780  CA  SER C  58      -6.247 -10.542  -2.964  1.00 95.83           C  
ATOM   2781  C   SER C  58      -5.077  -9.595  -2.714  1.00 95.83           C  
ATOM   2782  CB  SER C  58      -6.630 -10.513  -4.444  1.00 95.83           C  
ATOM   2783  O   SER C  58      -3.916  -9.984  -2.856  1.00 95.83           O  
ATOM   2784  OG  SER C  58      -7.594 -11.510  -4.734  1.00 95.83           O  
ATOM   2785  N   LEU C  59      -5.347  -8.286  -2.308  1.00 95.85           N  
ATOM   2786  CA  LEU C  59      -4.301  -7.270  -2.270  1.00 95.85           C  
ATOM   2787  C   LEU C  59      -4.232  -6.612  -0.895  1.00 95.85           C  
ATOM   2788  CB  LEU C  59      -4.544  -6.207  -3.345  1.00 95.85           C  
ATOM   2789  O   LEU C  59      -4.057  -5.396  -0.792  1.00 95.85           O  
ATOM   2790  CG  LEU C  59      -4.175  -6.595  -4.777  1.00 95.85           C  
ATOM   2791  CD1 LEU C  59      -5.400  -6.509  -5.682  1.00 95.85           C  
ATOM   2792  CD2 LEU C  59      -3.053  -5.705  -5.301  1.00 95.85           C  
ATOM   2793  N   ALA C  60      -4.364  -7.412   0.116  1.00 98.50           N  
ATOM   2794  CA  ALA C  60      -4.340  -6.839   1.460  1.00 98.50           C  
ATOM   2795  C   ALA C  60      -2.915  -6.496   1.885  1.00 98.50           C  
ATOM   2796  CB  ALA C  60      -4.973  -7.803   2.461  1.00 98.50           C  
ATOM   2797  O   ALA C  60      -1.992  -7.289   1.681  1.00 98.50           O  
ATOM   2798  N   VAL C  61      -2.774  -5.298   2.524  1.00 98.75           N  
ATOM   2799  CA  VAL C  61      -1.487  -4.776   2.971  1.00 98.75           C  
ATOM   2800  C   VAL C  61      -1.546  -4.464   4.464  1.00 98.75           C  
ATOM   2801  CB  VAL C  61      -1.080  -3.514   2.178  1.00 98.75           C  
ATOM   2802  O   VAL C  61      -2.562  -3.974   4.963  1.00 98.75           O  
ATOM   2803  CG1 VAL C  61       0.212  -2.920   2.735  1.00 98.75           C  
ATOM   2804  CG2 VAL C  61      -0.925  -3.843   0.695  1.00 98.75           C  
ATOM   2805  N   GLU C  62      -0.439  -4.804   5.137  1.00 98.65           N  
ATOM   2806  CA  GLU C  62      -0.303  -4.447   6.545  1.00 98.65           C  
ATOM   2807  C   GLU C  62       1.018  -3.729   6.808  1.00 98.65           C  
ATOM   2808  CB  GLU C  62      -0.410  -5.692   7.429  1.00 98.65           C  
ATOM   2809  O   GLU C  62       2.016  -3.988   6.132  1.00 98.65           O  
ATOM   2810  CG  GLU C  62       0.685  -6.719   7.180  1.00 98.65           C  
ATOM   2811  CD  GLU C  62       0.518  -7.986   8.004  1.00 98.65           C  
ATOM   2812  OE1 GLU C  62       1.309  -8.939   7.818  1.00 98.65           O  
ATOM   2813  OE2 GLU C  62      -0.411  -8.026   8.841  1.00 98.65           O  
ATOM   2814  N   VAL C  63       0.985  -2.799   7.797  1.00 98.46           N  
ATOM   2815  CA  VAL C  63       2.172  -2.028   8.149  1.00 98.46           C  
ATOM   2816  C   VAL C  63       2.350  -2.016   9.666  1.00 98.46           C  
ATOM   2817  CB  VAL C  63       2.089  -0.581   7.611  1.00 98.46           C  
ATOM   2818  O   VAL C  63       1.397  -2.257  10.410  1.00 98.46           O  
ATOM   2819  CG1 VAL C  63       1.904  -0.579   6.095  1.00 98.46           C  
ATOM   2820  CG2 VAL C  63       0.951   0.176   8.293  1.00 98.46           C  
ATOM   2821  N   THR C  64       3.605  -1.724  10.052  1.00 98.00           N  
ATOM   2822  CA  THR C  64       3.936  -1.539  11.460  1.00 98.00           C  
ATOM   2823  C   THR C  64       4.439  -0.121  11.716  1.00 98.00           C  
ATOM   2824  CB  THR C  64       4.998  -2.554  11.922  1.00 98.00           C  
ATOM   2825  O   THR C  64       5.528   0.247  11.269  1.00 98.00           O  
ATOM   2826  CG2 THR C  64       5.273  -2.421  13.416  1.00 98.00           C  
ATOM   2827  OG1 THR C  64       4.532  -3.882  11.650  1.00 98.00           O  
ATOM   2828  N   PRO C  65       3.554   0.662  12.453  1.00 97.07           N  
ATOM   2829  CA  PRO C  65       3.993   2.033  12.723  1.00 97.07           C  
ATOM   2830  C   PRO C  65       5.121   2.101  13.751  1.00 97.07           C  
ATOM   2831  CB  PRO C  65       2.728   2.711  13.255  1.00 97.07           C  
ATOM   2832  O   PRO C  65       5.296   1.170  14.542  1.00 97.07           O  
ATOM   2833  CG  PRO C  65       1.960   1.616  13.922  1.00 97.07           C  
ATOM   2834  CD  PRO C  65       2.157   0.349  13.139  1.00 97.07           C  
ATOM   2835  N   ILE C  66       5.897   3.246  13.750  1.00 96.45           N  
ATOM   2836  CA  ILE C  66       6.834   3.590  14.814  1.00 96.45           C  
ATOM   2837  C   ILE C  66       6.188   4.596  15.764  1.00 96.45           C  
ATOM   2838  CB  ILE C  66       8.152   4.161  14.244  1.00 96.45           C  
ATOM   2839  O   ILE C  66       5.962   5.751  15.395  1.00 96.45           O  
ATOM   2840  CG1 ILE C  66       8.795   3.157  13.280  1.00 96.45           C  
ATOM   2841  CG2 ILE C  66       9.115   4.527  15.376  1.00 96.45           C  
ATOM   2842  CD1 ILE C  66       9.994   3.710  12.521  1.00 96.45           C  
ATOM   2843  N   PRO C  67       5.677   4.100  16.926  1.00 90.83           N  
ATOM   2844  CA  PRO C  67       4.991   4.999  17.857  1.00 90.83           C  
ATOM   2845  C   PRO C  67       5.852   6.191  18.269  1.00 90.83           C  
ATOM   2846  CB  PRO C  67       4.692   4.100  19.059  1.00 90.83           C  
ATOM   2847  O   PRO C  67       7.081   6.130  18.178  1.00 90.83           O  
ATOM   2848  CG  PRO C  67       4.801   2.707  18.531  1.00 90.83           C  
ATOM   2849  CD  PRO C  67       5.734   2.715  17.354  1.00 90.83           C  
TER    2850      PRO C 762
ENDMDL
END
