# Supplementary material for: Evolutionary Analysis of Dipeptidyl Peptidase I
Source: Int J Mol Sci. 2022 Feb 6;23(3):1852. doi: 10.3390/ijms23031852 (PMC8836896; doi:10.3390/ijms23031852)
Supplement: Supplementary file 1 [file ijms-23-01852-s001.zip › Supplementary File S2 Homology models/AlphaFold/DPPI_Naegleria_gruberi.pdb]

MODEL     1
ATOM      1  N   ASP A   1      -6.933   7.605 -10.210  1.00 78.86           N  
ATOM      2  CA  ASP A   1      -6.496   6.336 -10.785  1.00 78.86           C  
ATOM      3  C   ASP A   1      -6.075   6.509 -12.242  1.00 78.86           C  
ATOM      4  CB  ASP A   1      -7.607   5.289 -10.679  1.00 78.86           C  
ATOM      5  O   ASP A   1      -6.545   7.420 -12.926  1.00 78.86           O  
ATOM      6  CG  ASP A   1      -7.101   3.868 -10.852  1.00 78.86           C  
ATOM      7  OD1 ASP A   1      -5.877   3.672 -11.012  1.00 78.86           O  
ATOM      8  OD2 ASP A   1      -7.934   2.936 -10.832  1.00 78.86           O  
ATOM      9  N   ILE A   2      -5.032   5.768 -12.611  1.00 87.65           N  
ATOM     10  CA  ILE A   2      -4.606   5.821 -14.006  1.00 87.65           C  
ATOM     11  C   ILE A   2      -5.297   4.714 -14.798  1.00 87.65           C  
ATOM     12  CB  ILE A   2      -3.072   5.695 -14.133  1.00 87.65           C  
ATOM     13  O   ILE A   2      -5.612   3.654 -14.251  1.00 87.65           O  
ATOM     14  CG1 ILE A   2      -2.592   4.373 -13.524  1.00 87.65           C  
ATOM     15  CG2 ILE A   2      -2.375   6.888 -13.472  1.00 87.65           C  
ATOM     16  CD1 ILE A   2      -1.113   4.088 -13.750  1.00 87.65           C  
ATOM     17  N   PRO A   3      -5.706   4.937 -16.028  1.00 91.92           N  
ATOM     18  CA  PRO A   3      -6.545   4.023 -16.806  1.00 91.92           C  
ATOM     19  C   PRO A   3      -5.753   2.868 -17.415  1.00 91.92           C  
ATOM     20  CB  PRO A   3      -7.126   4.923 -17.901  1.00 91.92           C  
ATOM     21  O   PRO A   3      -5.719   2.715 -18.638  1.00 91.92           O  
ATOM     22  CG  PRO A   3      -6.060   5.937 -18.167  1.00 91.92           C  
ATOM     23  CD  PRO A   3      -5.357   6.240 -16.875  1.00 91.92           C  
ATOM     24  N   VAL A   4      -5.009   2.125 -16.558  1.00 93.60           N  
ATOM     25  CA  VAL A   4      -4.262   0.959 -17.018  1.00 93.60           C  
ATOM     26  C   VAL A   4      -4.799  -0.299 -16.339  1.00 93.60           C  
ATOM     27  CB  VAL A   4      -2.749   1.109 -16.743  1.00 93.60           C  
ATOM     28  O   VAL A   4      -5.337  -0.233 -15.231  1.00 93.60           O  
ATOM     29  CG1 VAL A   4      -2.465   1.054 -15.243  1.00 93.60           C  
ATOM     30  CG2 VAL A   4      -1.964   0.026 -17.479  1.00 93.60           C  
ATOM     31  N   HIS A   5      -4.676  -1.426 -17.081  1.00 94.28           N  
ATOM     32  CA  HIS A   5      -5.087  -2.724 -16.559  1.00 94.28           C  
ATOM     33  C   HIS A   5      -4.145  -3.829 -17.024  1.00 94.28           C  
ATOM     34  CB  HIS A   5      -6.522  -3.043 -16.985  1.00 94.28           C  
ATOM     35  O   HIS A   5      -4.302  -4.362 -18.125  1.00 94.28           O  
ATOM     36  CG  HIS A   5      -7.050  -4.317 -16.406  1.00 94.28           C  
ATOM     37  CD2 HIS A   5      -7.457  -5.463 -17.001  1.00 94.28           C  
ATOM     38  ND1 HIS A   5      -7.212  -4.507 -15.050  1.00 94.28           N  
ATOM     39  CE1 HIS A   5      -7.695  -5.720 -14.837  1.00 94.28           C  
ATOM     40  NE2 HIS A   5      -7.853  -6.320 -16.004  1.00 94.28           N  
ATOM     41  N   CYS A   6      -3.097  -4.063 -16.237  1.00 94.60           N  
ATOM     42  CA  CYS A   6      -2.115  -5.092 -16.558  1.00 94.60           C  
ATOM     43  C   CYS A   6      -2.072  -6.162 -15.474  1.00 94.60           C  
ATOM     44  CB  CYS A   6      -0.728  -4.473 -16.731  1.00 94.60           C  
ATOM     45  O   CYS A   6      -1.708  -5.880 -14.331  1.00 94.60           O  
ATOM     46  SG  CYS A   6      -0.633  -3.262 -18.067  1.00 94.60           S  
ATOM     47  N   LEU A   7      -2.435  -7.437 -15.829  1.00 92.78           N  
ATOM     48  CA  LEU A   7      -2.478  -8.569 -14.910  1.00 92.78           C  
ATOM     49  C   LEU A   7      -1.195  -9.388 -14.996  1.00 92.78           C  
ATOM     50  CB  LEU A   7      -3.687  -9.459 -15.212  1.00 92.78           C  
ATOM     51  O   LEU A   7      -0.355  -9.145 -15.865  1.00 92.78           O  
ATOM     52  CG  LEU A   7      -5.055  -8.776 -15.187  1.00 92.78           C  
ATOM     53  CD1 LEU A   7      -6.150  -9.769 -15.562  1.00 92.78           C  
ATOM     54  CD2 LEU A   7      -5.325  -8.168 -13.815  1.00 92.78           C  
ATOM     55  N   PHE A   8      -1.011 -10.297 -14.084  1.00 89.97           N  
ATOM     56  CA  PHE A   8       0.224 -11.055 -13.919  1.00 89.97           C  
ATOM     57  C   PHE A   8       0.649 -11.690 -15.237  1.00 89.97           C  
ATOM     58  CB  PHE A   8       0.053 -12.136 -12.846  1.00 89.97           C  
ATOM     59  O   PHE A   8       1.798 -11.543 -15.660  1.00 89.97           O  
ATOM     60  CG  PHE A   8       0.491 -11.703 -11.473  1.00 89.97           C  
ATOM     61  CD1 PHE A   8       1.839 -11.660 -11.140  1.00 89.97           C  
ATOM     62  CD2 PHE A   8      -0.446 -11.338 -10.515  1.00 89.97           C  
ATOM     63  CE1 PHE A   8       2.248 -11.260  -9.870  1.00 89.97           C  
ATOM     64  CE2 PHE A   8      -0.046 -10.938  -9.244  1.00 89.97           C  
ATOM     65  CZ  PHE A   8       1.302 -10.900  -8.923  1.00 89.97           C  
ATOM     66  N   HIS A   9      -0.200 -12.358 -15.985  1.00 89.50           N  
ATOM     67  CA  HIS A   9       0.173 -13.125 -17.169  1.00 89.50           C  
ATOM     68  C   HIS A   9       0.611 -12.206 -18.304  1.00 89.50           C  
ATOM     69  CB  HIS A   9      -0.992 -14.005 -17.625  1.00 89.50           C  
ATOM     70  O   HIS A   9       1.305 -12.640 -19.227  1.00 89.50           O  
ATOM     71  CG  HIS A   9      -2.131 -13.236 -18.213  1.00 89.50           C  
ATOM     72  CD2 HIS A   9      -2.451 -12.965 -19.500  1.00 89.50           C  
ATOM     73  ND1 HIS A   9      -3.103 -12.638 -17.439  1.00 89.50           N  
ATOM     74  CE1 HIS A   9      -3.974 -12.032 -18.228  1.00 89.50           C  
ATOM     75  NE2 HIS A   9      -3.601 -12.215 -19.483  1.00 89.50           N  
ATOM     76  N   GLN A  10       0.237 -10.903 -18.143  1.00 92.58           N  
ATOM     77  CA  GLN A  10       0.602  -9.946 -19.181  1.00 92.58           C  
ATOM     78  C   GLN A  10       1.956  -9.306 -18.889  1.00 92.58           C  
ATOM     79  CB  GLN A  10      -0.471  -8.864 -19.316  1.00 92.58           C  
ATOM     80  O   GLN A  10       2.545  -8.662 -19.759  1.00 92.58           O  
ATOM     81  CG  GLN A  10      -1.818  -9.389 -19.795  1.00 92.58           C  
ATOM     82  CD  GLN A  10      -2.908  -8.335 -19.753  1.00 92.58           C  
ATOM     83  NE2 GLN A  10      -3.429  -7.975 -20.921  1.00 92.58           N  
ATOM     84  OE1 GLN A  10      -3.279  -7.849 -18.680  1.00 92.58           O  
ATOM     85  N   VAL A  11       2.369  -9.536 -17.615  1.00 93.58           N  
ATOM     86  CA  VAL A  11       3.546  -8.793 -17.174  1.00 93.58           C  
ATOM     87  C   VAL A  11       4.741  -9.737 -17.062  1.00 93.58           C  
ATOM     88  CB  VAL A  11       3.297  -8.086 -15.823  1.00 93.58           C  
ATOM     89  O   VAL A  11       5.864  -9.372 -17.419  1.00 93.58           O  
ATOM     90  CG1 VAL A  11       4.578  -7.426 -15.315  1.00 93.58           C  
ATOM     91  CG2 VAL A  11       2.178  -7.055 -15.958  1.00 93.58           C  
ATOM     92  N   PHE A  12       4.569 -11.055 -16.518  1.00 90.15           N  
ATOM     93  CA  PHE A  12       5.733 -11.909 -16.310  1.00 90.15           C  
ATOM     94  C   PHE A  12       6.389 -12.263 -17.639  1.00 90.15           C  
ATOM     95  CB  PHE A  12       5.338 -13.186 -15.563  1.00 90.15           C  
ATOM     96  O   PHE A  12       5.727 -12.279 -18.679  1.00 90.15           O  
ATOM     97  CG  PHE A  12       4.383 -14.064 -16.326  1.00 90.15           C  
ATOM     98  CD1 PHE A  12       3.075 -14.237 -15.889  1.00 90.15           C  
ATOM     99  CD2 PHE A  12       4.793 -14.718 -17.480  1.00 90.15           C  
ATOM    100  CE1 PHE A  12       2.189 -15.049 -16.593  1.00 90.15           C  
ATOM    101  CE2 PHE A  12       3.913 -15.531 -18.189  1.00 90.15           C  
ATOM    102  CZ  PHE A  12       2.612 -15.696 -17.743  1.00 90.15           C  
ATOM    103  N   GLY A  13       7.701 -12.276 -17.776  1.00 95.27           N  
ATOM    104  CA  GLY A  13       8.520 -12.552 -18.945  1.00 95.27           C  
ATOM    105  C   GLY A  13       9.853 -11.827 -18.925  1.00 95.27           C  
ATOM    106  O   GLY A  13      10.350 -11.462 -17.858  1.00 95.27           O  
ATOM    107  N   ASP A  14      10.457 -11.767 -20.089  1.00 97.89           N  
ATOM    108  CA  ASP A  14      11.773 -11.149 -20.222  1.00 97.89           C  
ATOM    109  C   ASP A  14      11.652  -9.642 -20.439  1.00 97.89           C  
ATOM    110  CB  ASP A  14      12.550 -11.785 -21.376  1.00 97.89           C  
ATOM    111  O   ASP A  14      10.887  -9.192 -21.295  1.00 97.89           O  
ATOM    112  CG  ASP A  14      12.819 -13.265 -21.166  1.00 97.89           C  
ATOM    113  OD1 ASP A  14      13.070 -13.681 -20.014  1.00 97.89           O  
ATOM    114  OD2 ASP A  14      12.782 -14.021 -22.161  1.00 97.89           O  
ATOM    115  N   TRP A  15      12.335  -8.880 -19.589  1.00 98.34           N  
ATOM    116  CA  TRP A  15      12.319  -7.422 -19.646  1.00 98.34           C  
ATOM    117  C   TRP A  15      13.727  -6.869 -19.841  1.00 98.34           C  
ATOM    118  CB  TRP A  15      11.700  -6.840 -18.372  1.00 98.34           C  
ATOM    119  O   TRP A  15      14.704  -7.465 -19.380  1.00 98.34           O  
ATOM    120  CG  TRP A  15      10.220  -7.055 -18.261  1.00 98.34           C  
ATOM    121  CD1 TRP A  15       9.578  -8.219 -17.940  1.00 98.34           C  
ATOM    122  CD2 TRP A  15       9.197  -6.078 -18.476  1.00 98.34           C  
ATOM    123  CE2 TRP A  15       7.956  -6.720 -18.268  1.00 98.34           C  
ATOM    124  CE3 TRP A  15       9.209  -4.721 -18.825  1.00 98.34           C  
ATOM    125  NE1 TRP A  15       8.217  -8.024 -17.942  1.00 98.34           N  
ATOM    126  CH2 TRP A  15       6.778  -4.722 -18.739  1.00 98.34           C  
ATOM    127  CZ2 TRP A  15       6.738  -6.049 -18.396  1.00 98.34           C  
ATOM    128  CZ3 TRP A  15       7.995  -4.056 -18.953  1.00 98.34           C  
ATOM    129  N   THR A  16      13.813  -5.816 -20.580  1.00 97.85           N  
ATOM    130  CA  THR A  16      15.010  -4.983 -20.607  1.00 97.85           C  
ATOM    131  C   THR A  16      14.740  -3.627 -19.962  1.00 97.85           C  
ATOM    132  CB  THR A  16      15.515  -4.777 -22.047  1.00 97.85           C  
ATOM    133  O   THR A  16      13.819  -2.913 -20.366  1.00 97.85           O  
ATOM    134  CG2 THR A  16      16.767  -3.907 -22.072  1.00 97.85           C  
ATOM    135  OG1 THR A  16      15.822  -6.052 -22.626  1.00 97.85           O  
ATOM    136  N   PHE A  17      15.516  -3.368 -18.906  1.00 97.11           N  
ATOM    137  CA  PHE A  17      15.446  -2.047 -18.294  1.00 97.11           C  
ATOM    138  C   PHE A  17      16.527  -1.132 -18.857  1.00 97.11           C  
ATOM    139  CB  PHE A  17      15.586  -2.150 -16.772  1.00 97.11           C  
ATOM    140  O   PHE A  17      17.707  -1.490 -18.870  1.00 97.11           O  
ATOM    141  CG  PHE A  17      14.371  -2.714 -16.087  1.00 97.11           C  
ATOM    142  CD1 PHE A  17      13.290  -3.176 -16.829  1.00 97.11           C  
ATOM    143  CD2 PHE A  17      14.309  -2.784 -14.702  1.00 97.11           C  
ATOM    144  CE1 PHE A  17      12.164  -3.699 -16.198  1.00 97.11           C  
ATOM    145  CE2 PHE A  17      13.187  -3.306 -14.064  1.00 97.11           C  
ATOM    146  CZ  PHE A  17      12.115  -3.762 -14.814  1.00 97.11           C  
ATOM    147  N   TYR A  18      16.147   0.041 -19.346  1.00 95.21           N  
ATOM    148  CA  TYR A  18      17.047   1.129 -19.710  1.00 95.21           C  
ATOM    149  C   TYR A  18      17.157   2.146 -18.580  1.00 95.21           C  
ATOM    150  CB  TYR A  18      16.567   1.821 -20.989  1.00 95.21           C  
ATOM    151  O   TYR A  18      16.154   2.727 -18.159  1.00 95.21           O  
ATOM    152  CG  TYR A  18      16.421   0.886 -22.166  1.00 95.21           C  
ATOM    153  CD1 TYR A  18      17.416   0.796 -23.136  1.00 95.21           C  
ATOM    154  CD2 TYR A  18      15.287   0.094 -22.310  1.00 95.21           C  
ATOM    155  CE1 TYR A  18      17.284  -0.062 -24.223  1.00 95.21           C  
ATOM    156  CE2 TYR A  18      15.145  -0.768 -23.392  1.00 95.21           C  
ATOM    157  OH  TYR A  18      16.012  -1.690 -25.416  1.00 95.21           O  
ATOM    158  CZ  TYR A  18      16.147  -0.839 -24.342  1.00 95.21           C  
ATOM    159  N   ARG A  19      18.398   2.394 -18.146  1.00 94.53           N  
ATOM    160  CA  ARG A  19      18.520   3.149 -16.903  1.00 94.53           C  
ATOM    161  C   ARG A  19      19.556   4.261 -17.037  1.00 94.53           C  
ATOM    162  CB  ARG A  19      18.892   2.222 -15.744  1.00 94.53           C  
ATOM    163  O   ARG A  19      20.577   4.087 -17.705  1.00 94.53           O  
ATOM    164  CG  ARG A  19      17.992   1.004 -15.616  1.00 94.53           C  
ATOM    165  CD  ARG A  19      18.458   0.072 -14.506  1.00 94.53           C  
ATOM    166  NE  ARG A  19      19.909  -0.092 -14.514  1.00 94.53           N  
ATOM    167  NH1 ARG A  19      19.989  -1.317 -12.557  1.00 94.53           N  
ATOM    168  NH2 ARG A  19      21.921  -0.836 -13.693  1.00 94.53           N  
ATOM    169  CZ  ARG A  19      20.603  -0.748 -13.588  1.00 94.53           C  
ATOM    170  N   THR A  20      19.294   5.333 -16.373  1.00 93.72           N  
ATOM    171  CA  THR A  20      20.302   6.369 -16.176  1.00 93.72           C  
ATOM    172  C   THR A  20      21.088   6.121 -14.892  1.00 93.72           C  
ATOM    173  CB  THR A  20      19.663   7.769 -16.127  1.00 93.72           C  
ATOM    174  O   THR A  20      20.738   5.239 -14.104  1.00 93.72           O  
ATOM    175  CG2 THR A  20      18.688   7.969 -17.283  1.00 93.72           C  
ATOM    176  OG1 THR A  20      18.958   7.923 -14.889  1.00 93.72           O  
ATOM    177  N   SER A  21      22.222   6.844 -14.712  1.00 91.42           N  
ATOM    178  CA  SER A  21      22.937   6.807 -13.441  1.00 91.42           C  
ATOM    179  C   SER A  21      22.086   7.375 -12.311  1.00 91.42           C  
ATOM    180  CB  SER A  21      24.251   7.583 -13.542  1.00 91.42           C  
ATOM    181  O   SER A  21      21.174   8.169 -12.552  1.00 91.42           O  
ATOM    182  OG  SER A  21      24.014   8.921 -13.947  1.00 91.42           O  
ATOM    183  N   THR A  22      22.295   6.944 -11.059  1.00 91.40           N  
ATOM    184  CA  THR A  22      21.588   7.463  -9.894  1.00 91.40           C  
ATOM    185  C   THR A  22      22.176   8.801  -9.456  1.00 91.40           C  
ATOM    186  CB  THR A  22      21.640   6.468  -8.720  1.00 91.40           C  
ATOM    187  O   THR A  22      23.213   8.842  -8.791  1.00 91.40           O  
ATOM    188  CG2 THR A  22      20.862   5.196  -9.042  1.00 91.40           C  
ATOM    189  OG1 THR A  22      23.005   6.124  -8.453  1.00 91.40           O  
ATOM    190  N   SER A  23      21.543   9.971  -9.853  1.00 90.43           N  
ATOM    191  CA  SER A  23      22.136  11.271  -9.556  1.00 90.43           C  
ATOM    192  C   SER A  23      21.090  12.247  -9.028  1.00 90.43           C  
ATOM    193  CB  SER A  23      22.806  11.853 -10.801  1.00 90.43           C  
ATOM    194  O   SER A  23      21.414  13.384  -8.679  1.00 90.43           O  
ATOM    195  OG  SER A  23      21.877  11.964 -11.866  1.00 90.43           O  
ATOM    196  N   PHE A  24      19.877  11.752  -9.018  1.00 91.60           N  
ATOM    197  CA  PHE A  24      18.817  12.696  -8.683  1.00 91.60           C  
ATOM    198  C   PHE A  24      18.366  12.513  -7.239  1.00 91.60           C  
ATOM    199  CB  PHE A  24      17.626  12.527  -9.631  1.00 91.60           C  
ATOM    200  O   PHE A  24      18.320  11.388  -6.735  1.00 91.60           O  
ATOM    201  CG  PHE A  24      17.992  12.620 -11.088  1.00 91.60           C  
ATOM    202  CD1 PHE A  24      18.464  13.811 -11.626  1.00 91.60           C  
ATOM    203  CD2 PHE A  24      17.863  11.516 -11.920  1.00 91.60           C  
ATOM    204  CE1 PHE A  24      18.803  13.900 -12.974  1.00 91.60           C  
ATOM    205  CE2 PHE A  24      18.200  11.597 -13.268  1.00 91.60           C  
ATOM    206  CZ  PHE A  24      18.669  12.790 -13.793  1.00 91.60           C  
ATOM    207  N   SER A  25      18.061  13.612  -6.627  1.00 91.26           N  
ATOM    208  CA  SER A  25      17.446  13.588  -5.304  1.00 91.26           C  
ATOM    209  C   SER A  25      15.951  13.303  -5.394  1.00 91.26           C  
ATOM    210  CB  SER A  25      17.678  14.916  -4.581  1.00 91.26           C  
ATOM    211  O   SER A  25      15.363  13.378  -6.475  1.00 91.26           O  
ATOM    212  OG  SER A  25      16.841  15.929  -5.111  1.00 91.26           O  
ATOM    213  N   ASN A  26      15.337  12.973  -4.290  1.00 87.66           N  
ATOM    214  CA  ASN A  26      13.913  12.656  -4.261  1.00 87.66           C  
ATOM    215  C   ASN A  26      13.060  13.873  -4.608  1.00 87.66           C  
ATOM    216  CB  ASN A  26      13.513  12.101  -2.893  1.00 87.66           C  
ATOM    217  O   ASN A  26      11.959  13.733  -5.144  1.00 87.66           O  
ATOM    218  CG  ASN A  26      13.865  13.040  -1.756  1.00 87.66           C  
ATOM    219  ND2 ASN A  26      13.204  12.867  -0.617  1.00 87.66           N  
ATOM    220  OD1 ASN A  26      14.723  13.915  -1.900  1.00 87.66           O  
ATOM    221  N   ASP A  27      13.594  15.093  -4.491  1.00 85.51           N  
ATOM    222  CA  ASP A  27      12.829  16.316  -4.715  1.00 85.51           C  
ATOM    223  C   ASP A  27      12.642  16.581  -6.207  1.00 85.51           C  
ATOM    224  CB  ASP A  27      13.520  17.510  -4.051  1.00 85.51           C  
ATOM    225  O   ASP A  27      11.697  17.264  -6.608  1.00 85.51           O  
ATOM    226  CG  ASP A  27      13.467  17.457  -2.535  1.00 85.51           C  
ATOM    227  OD1 ASP A  27      12.494  16.905  -1.977  1.00 85.51           O  
ATOM    228  OD2 ASP A  27      14.406  17.975  -1.892  1.00 85.51           O  
ATOM    229  N   VAL A  28      13.500  16.022  -7.006  1.00 88.83           N  
ATOM    230  CA  VAL A  28      13.443  16.450  -8.400  1.00 88.83           C  
ATOM    231  C   VAL A  28      13.170  15.248  -9.300  1.00 88.83           C  
ATOM    232  CB  VAL A  28      14.750  17.153  -8.831  1.00 88.83           C  
ATOM    233  O   VAL A  28      12.874  15.407 -10.486  1.00 88.83           O  
ATOM    234  CG1 VAL A  28      14.941  18.458  -8.059  1.00 88.83           C  
ATOM    235  CG2 VAL A  28      15.947  16.227  -8.626  1.00 88.83           C  
ATOM    236  N   VAL A  29      13.252  14.017  -8.713  1.00 90.05           N  
ATOM    237  CA  VAL A  29      13.281  12.815  -9.540  1.00 90.05           C  
ATOM    238  C   VAL A  29      11.947  12.654 -10.265  1.00 90.05           C  
ATOM    239  CB  VAL A  29      13.586  11.555  -8.698  1.00 90.05           C  
ATOM    240  O   VAL A  29      11.914  12.287 -11.442  1.00 90.05           O  
ATOM    241  CG1 VAL A  29      12.448  11.271  -7.719  1.00 90.05           C  
ATOM    242  CG2 VAL A  29      13.825  10.351  -9.608  1.00 90.05           C  
ATOM    243  N   HIS A  30      10.904  12.965  -9.592  1.00 89.14           N  
ATOM    244  CA  HIS A  30       9.606  12.807 -10.238  1.00 89.14           C  
ATOM    245  C   HIS A  30       9.498  13.685 -11.480  1.00 89.14           C  
ATOM    246  CB  HIS A  30       8.477  13.138  -9.261  1.00 89.14           C  
ATOM    247  O   HIS A  30       9.116  13.209 -12.551  1.00 89.14           O  
ATOM    248  CG  HIS A  30       7.123  13.167  -9.895  1.00 89.14           C  
ATOM    249  CD2 HIS A  30       6.241  14.180 -10.063  1.00 89.14           C  
ATOM    250  ND1 HIS A  30       6.536  12.048 -10.446  1.00 89.14           N  
ATOM    251  CE1 HIS A  30       5.348  12.374 -10.927  1.00 89.14           C  
ATOM    252  NE2 HIS A  30       5.145  13.661 -10.707  1.00 89.14           N  
ATOM    253  N   ASN A  31       9.854  14.978 -11.335  1.00 87.73           N  
ATOM    254  CA  ASN A  31       9.769  15.902 -12.460  1.00 87.73           C  
ATOM    255  C   ASN A  31      10.790  15.562 -13.543  1.00 87.73           C  
ATOM    256  CB  ASN A  31       9.960  17.345 -11.986  1.00 87.73           C  
ATOM    257  O   ASN A  31      10.536  15.776 -14.730  1.00 87.73           O  
ATOM    258  CG  ASN A  31       8.783  17.853 -11.177  1.00 87.73           C  
ATOM    259  ND2 ASN A  31       9.037  18.823 -10.306  1.00 87.73           N  
ATOM    260  OD1 ASN A  31       7.655  17.377 -11.331  1.00 87.73           O  
ATOM    261  N   THR A  32      11.842  14.995 -13.124  1.00 89.54           N  
ATOM    262  CA  THR A  32      12.909  14.669 -14.064  1.00 89.54           C  
ATOM    263  C   THR A  32      12.579  13.396 -14.837  1.00 89.54           C  
ATOM    264  CB  THR A  32      14.258  14.498 -13.339  1.00 89.54           C  
ATOM    265  O   THR A  32      12.737  13.347 -16.059  1.00 89.54           O  
ATOM    266  CG2 THR A  32      15.374  14.172 -14.326  1.00 89.54           C  
ATOM    267  OG1 THR A  32      14.582  15.713 -12.653  1.00 89.54           O  
ATOM    268  N   CYS A  33      12.118  12.338 -14.103  1.00 90.32           N  
ATOM    269  CA  CYS A  33      11.952  11.024 -14.713  1.00 90.32           C  
ATOM    270  C   CYS A  33      10.558  10.871 -15.309  1.00 90.32           C  
ATOM    271  CB  CYS A  33      12.201   9.921 -13.685  1.00 90.32           C  
ATOM    272  O   CYS A  33      10.415  10.527 -16.484  1.00 90.32           O  
ATOM    273  SG  CYS A  33      13.889   9.892 -13.042  1.00 90.32           S  
ATOM    274  N   ALA A  34       9.573  11.167 -14.531  1.00 83.63           N  
ATOM    275  CA  ALA A  34       8.193  10.883 -14.918  1.00 83.63           C  
ATOM    276  C   ALA A  34       7.747  11.789 -16.062  1.00 83.63           C  
ATOM    277  CB  ALA A  34       7.261  11.045 -13.720  1.00 83.63           C  
ATOM    278  O   ALA A  34       6.875  11.418 -16.852  1.00 83.63           O  
ATOM    279  N   LEU A  35       8.355  12.969 -16.234  1.00 77.94           N  
ATOM    280  CA  LEU A  35       7.862  13.953 -17.192  1.00 77.94           C  
ATOM    281  C   LEU A  35       8.775  14.031 -18.410  1.00 77.94           C  
ATOM    282  CB  LEU A  35       7.748  15.331 -16.535  1.00 77.94           C  
ATOM    283  O   LEU A  35       8.551  14.846 -19.308  1.00 77.94           O  
ATOM    284  CG  LEU A  35       6.797  15.437 -15.342  1.00 77.94           C  
ATOM    285  CD1 LEU A  35       6.788  16.861 -14.796  1.00 77.94           C  
ATOM    286  CD2 LEU A  35       5.390  15.003 -15.739  1.00 77.94           C  
ATOM    287  N   THR A  36       9.833  13.207 -18.439  1.00 75.36           N  
ATOM    288  CA  THR A  36      10.784  13.209 -19.545  1.00 75.36           C  
ATOM    289  C   THR A  36      10.616  11.958 -20.404  1.00 75.36           C  
ATOM    290  CB  THR A  36      12.234  13.294 -19.035  1.00 75.36           C  
ATOM    291  O   THR A  36      10.613  10.839 -19.886  1.00 75.36           O  
ATOM    292  CG2 THR A  36      13.206  13.553 -20.181  1.00 75.36           C  
ATOM    293  OG1 THR A  36      12.338  14.361 -18.084  1.00 75.36           O  
ATOM    294  N   ASN A  37      10.231  12.183 -21.661  1.00 70.40           N  
ATOM    295  CA  ASN A  37      10.261  11.229 -22.765  1.00 70.40           C  
ATOM    296  C   ASN A  37      10.896  11.837 -24.013  1.00 70.40           C  
ATOM    297  CB  ASN A  37       8.850  10.726 -23.078  1.00 70.40           C  
ATOM    298  O   ASN A  37      10.345  12.766 -24.605  1.00 70.40           O  
ATOM    299  CG  ASN A  37       8.848   9.554 -24.040  1.00 70.40           C  
ATOM    300  ND2 ASN A  37       7.672   9.206 -24.547  1.00 70.40           N  
ATOM    301  OD1 ASN A  37       9.895   8.967 -24.324  1.00 70.40           O  
ATOM    302  N   PRO A  38      12.130  11.118 -24.428  1.00 69.87           N  
ATOM    303  CA  PRO A  38      12.764   9.902 -23.912  1.00 69.87           C  
ATOM    304  C   PRO A  38      13.531  10.141 -22.614  1.00 69.87           C  
ATOM    305  CB  PRO A  38      13.715   9.495 -25.041  1.00 69.87           C  
ATOM    306  O   PRO A  38      13.451  11.229 -22.037  1.00 69.87           O  
ATOM    307  CG  PRO A  38      14.097  10.780 -25.702  1.00 69.87           C  
ATOM    308  CD  PRO A  38      12.973  11.760 -25.523  1.00 69.87           C  
ATOM    309  N   LEU A  39      14.000   8.940 -21.943  1.00 76.16           N  
ATOM    310  CA  LEU A  39      14.854   9.034 -20.764  1.00 76.16           C  
ATOM    311  C   LEU A  39      15.835  10.194 -20.895  1.00 76.16           C  
ATOM    312  CB  LEU A  39      15.618   7.725 -20.551  1.00 76.16           C  
ATOM    313  O   LEU A  39      16.301  10.497 -21.996  1.00 76.16           O  
ATOM    314  CG  LEU A  39      14.800   6.536 -20.045  1.00 76.16           C  
ATOM    315  CD1 LEU A  39      15.635   5.261 -20.088  1.00 76.16           C  
ATOM    316  CD2 LEU A  39      14.290   6.800 -18.632  1.00 76.16           C  
ATOM    317  N   PRO A  40      16.007  10.939 -19.821  1.00 68.99           N  
ATOM    318  CA  PRO A  40      17.009  12.008 -19.857  1.00 68.99           C  
ATOM    319  C   PRO A  40      18.382  11.514 -20.306  1.00 68.99           C  
ATOM    320  CB  PRO A  40      17.052  12.498 -18.407  1.00 68.99           C  
ATOM    321  O   PRO A  40      18.733  10.355 -20.071  1.00 68.99           O  
ATOM    322  CG  PRO A  40      15.830  11.919 -17.771  1.00 68.99           C  
ATOM    323  CD  PRO A  40      15.366  10.757 -18.601  1.00 68.99           C  
ATOM    324  N   ASN A  41      18.857  11.954 -21.472  1.00 60.95           N  
ATOM    325  CA  ASN A  41      20.063  11.626 -22.226  1.00 60.95           C  
ATOM    326  C   ASN A  41      21.309  11.692 -21.348  1.00 60.95           C  
ATOM    327  CB  ASN A  41      20.212  12.558 -23.431  1.00 60.95           C  
ATOM    328  O   ASN A  41      22.239  12.447 -21.638  1.00 60.95           O  
ATOM    329  CG  ASN A  41      19.385  12.112 -24.621  1.00 60.95           C  
ATOM    330  ND2 ASN A  41      19.191  13.011 -25.579  1.00 60.95           N  
ATOM    331  OD1 ASN A  41      18.924  10.969 -24.678  1.00 60.95           O  
ATOM    332  N   VAL A  42      21.459  10.759 -20.275  1.00 62.14           N  
ATOM    333  CA  VAL A  42      22.725  10.688 -19.555  1.00 62.14           C  
ATOM    334  C   VAL A  42      23.064   9.231 -19.248  1.00 62.14           C  
ATOM    335  CB  VAL A  42      22.683  11.512 -18.248  1.00 62.14           C  
ATOM    336  O   VAL A  42      22.235   8.495 -18.709  1.00 62.14           O  
ATOM    337  CG1 VAL A  42      24.057  11.538 -17.581  1.00 62.14           C  
ATOM    338  CG2 VAL A  42      22.194  12.932 -18.529  1.00 62.14           C  
ATOM    339  N   ASN A  43      24.072   8.592 -19.964  1.00 71.21           N  
ATOM    340  CA  ASN A  43      24.737   7.349 -19.591  1.00 71.21           C  
ATOM    341  C   ASN A  43      23.730   6.233 -19.325  1.00 71.21           C  
ATOM    342  CB  ASN A  43      25.627   7.563 -18.365  1.00 71.21           C  
ATOM    343  O   ASN A  43      23.546   5.817 -18.179  1.00 71.21           O  
ATOM    344  CG  ASN A  43      26.836   8.427 -18.666  1.00 71.21           C  
ATOM    345  ND2 ASN A  43      27.331   9.129 -17.653  1.00 71.21           N  
ATOM    346  OD1 ASN A  43      27.321   8.465 -19.800  1.00 71.21           O  
ATOM    347  N   VAL A  44      22.988   5.878 -20.360  1.00 84.11           N  
ATOM    348  CA  VAL A  44      21.967   4.839 -20.286  1.00 84.11           C  
ATOM    349  C   VAL A  44      22.618   3.464 -20.414  1.00 84.11           C  
ATOM    350  CB  VAL A  44      20.890   5.022 -21.379  1.00 84.11           C  
ATOM    351  O   VAL A  44      23.432   3.236 -21.313  1.00 84.11           O  
ATOM    352  CG1 VAL A  44      19.878   3.879 -21.337  1.00 84.11           C  
ATOM    353  CG2 VAL A  44      20.188   6.368 -21.215  1.00 84.11           C  
ATOM    354  N   ASP A  45      22.554   2.646 -19.377  1.00 93.31           N  
ATOM    355  CA  ASP A  45      22.896   1.229 -19.462  1.00 93.31           C  
ATOM    356  C   ASP A  45      21.644   0.357 -19.406  1.00 93.31           C  
ATOM    357  CB  ASP A  45      23.858   0.842 -18.337  1.00 93.31           C  
ATOM    358  O   ASP A  45      20.525   0.872 -19.346  1.00 93.31           O  
ATOM    359  CG  ASP A  45      23.189   0.798 -16.974  1.00 93.31           C  
ATOM    360  OD1 ASP A  45      21.996   1.156 -16.868  1.00 93.31           O  
ATOM    361  OD2 ASP A  45      23.862   0.405 -15.997  1.00 93.31           O  
ATOM    362  N   THR A  46      21.841  -0.905 -19.721  1.00 95.01           N  
ATOM    363  CA  THR A  46      20.707  -1.823 -19.717  1.00 95.01           C  
ATOM    364  C   THR A  46      20.960  -2.991 -18.768  1.00 95.01           C  
ATOM    365  CB  THR A  46      20.419  -2.360 -21.131  1.00 95.01           C  
ATOM    366  O   THR A  46      22.108  -3.391 -18.559  1.00 95.01           O  
ATOM    367  CG2 THR A  46      20.131  -1.222 -22.104  1.00 95.01           C  
ATOM    368  OG1 THR A  46      21.556  -3.097 -21.597  1.00 95.01           O  
ATOM    369  N   ILE A  47      19.858  -3.450 -18.190  1.00 96.59           N  
ATOM    370  CA  ILE A  47      19.843  -4.705 -17.446  1.00 96.59           C  
ATOM    371  C   ILE A  47      18.690  -5.580 -17.933  1.00 96.59           C  
ATOM    372  CB  ILE A  47      19.726  -4.460 -15.925  1.00 96.59           C  
ATOM    373  O   ILE A  47      17.582  -5.087 -18.160  1.00 96.59           O  
ATOM    374  CG1 ILE A  47      19.840  -5.784 -15.161  1.00 96.59           C  
ATOM    375  CG2 ILE A  47      18.411  -3.748 -15.593  1.00 96.59           C  
ATOM    376  CD1 ILE A  47      19.881  -5.623 -13.647  1.00 96.59           C  
ATOM    377  N   LYS A  48      19.017  -6.835 -18.148  1.00 97.88           N  
ATOM    378  CA  LYS A  48      18.013  -7.800 -18.587  1.00 97.88           C  
ATOM    379  C   LYS A  48      17.463  -8.596 -17.407  1.00 97.88           C  
ATOM    380  CB  LYS A  48      18.601  -8.749 -19.632  1.00 97.88           C  
ATOM    381  O   LYS A  48      18.229  -9.144 -16.611  1.00 97.88           O  
ATOM    382  CG  LYS A  48      19.026  -8.063 -20.922  1.00 97.88           C  
ATOM    383  CD  LYS A  48      19.497  -9.071 -21.962  1.00 97.88           C  
ATOM    384  CE  LYS A  48      19.915  -8.386 -23.256  1.00 97.88           C  
ATOM    385  NZ  LYS A  48      20.359  -9.372 -24.287  1.00 97.88           N  
ATOM    386  N   LEU A  49      16.153  -8.653 -17.376  1.00 98.26           N  
ATOM    387  CA  LEU A  49      15.488  -9.319 -16.261  1.00 98.26           C  
ATOM    388  C   LEU A  49      14.458 -10.324 -16.764  1.00 98.26           C  
ATOM    389  CB  LEU A  49      14.812  -8.291 -15.349  1.00 98.26           C  
ATOM    390  O   LEU A  49      13.841 -10.116 -17.811  1.00 98.26           O  
ATOM    391  CG  LEU A  49      15.715  -7.201 -14.770  1.00 98.26           C  
ATOM    392  CD1 LEU A  49      14.890  -6.201 -13.966  1.00 98.26           C  
ATOM    393  CD2 LEU A  49      16.810  -7.816 -13.905  1.00 98.26           C  
ATOM    394  N   ARG A  50      14.384 -11.376 -16.056  1.00 97.92           N  
ATOM    395  CA  ARG A  50      13.306 -12.337 -16.265  1.00 97.92           C  
ATOM    396  C   ARG A  50      12.374 -12.386 -15.059  1.00 97.92           C  
ATOM    397  CB  ARG A  50      13.874 -13.730 -16.546  1.00 97.92           C  
ATOM    398  O   ARG A  50      12.751 -12.886 -13.997  1.00 97.92           O  
ATOM    399  CG  ARG A  50      12.817 -14.773 -16.869  1.00 97.92           C  
ATOM    400  CD  ARG A  50      13.437 -16.066 -17.380  1.00 97.92           C  
ATOM    401  NE  ARG A  50      13.560 -16.067 -18.835  1.00 97.92           N  
ATOM    402  NH1 ARG A  50      14.741 -18.050 -18.941  1.00 97.92           N  
ATOM    403  NH2 ARG A  50      14.229 -16.911 -20.864  1.00 97.92           N  
ATOM    404  CZ  ARG A  50      14.176 -17.009 -19.543  1.00 97.92           C  
ATOM    405  N   LEU A  51      11.136 -11.872 -15.221  1.00 97.38           N  
ATOM    406  CA  LEU A  51      10.128 -11.872 -14.166  1.00 97.38           C  
ATOM    407  C   LEU A  51       9.292 -13.146 -14.213  1.00 97.38           C  
ATOM    408  CB  LEU A  51       9.219 -10.647 -14.294  1.00 97.38           C  
ATOM    409  O   LEU A  51       8.624 -13.419 -15.213  1.00 97.38           O  
ATOM    410  CG  LEU A  51       9.842  -9.299 -13.926  1.00 97.38           C  
ATOM    411  CD1 LEU A  51      11.165  -9.108 -14.661  1.00 97.38           C  
ATOM    412  CD2 LEU A  51       8.879  -8.160 -14.244  1.00 97.38           C  
ATOM    413  N   LEU A  52       9.341 -13.857 -13.112  1.00 94.94           N  
ATOM    414  CA  LEU A  52       8.559 -15.082 -12.981  1.00 94.94           C  
ATOM    415  C   LEU A  52       7.442 -14.907 -11.957  1.00 94.94           C  
ATOM    416  CB  LEU A  52       9.459 -16.252 -12.577  1.00 94.94           C  
ATOM    417  O   LEU A  52       7.619 -14.215 -10.952  1.00 94.94           O  
ATOM    418  CG  LEU A  52      10.633 -16.557 -13.509  1.00 94.94           C  
ATOM    419  CD1 LEU A  52      11.477 -17.695 -12.943  1.00 94.94           C  
ATOM    420  CD2 LEU A  52      10.132 -16.900 -14.907  1.00 94.94           C  
ATOM    421  N   ALA A  53       6.252 -15.400 -12.306  1.00 89.61           N  
ATOM    422  CA  ALA A  53       5.182 -15.455 -11.314  1.00 89.61           C  
ATOM    423  C   ALA A  53       5.548 -16.389 -10.163  1.00 89.61           C  
ATOM    424  CB  ALA A  53       3.876 -15.905 -11.964  1.00 89.61           C  
ATOM    425  O   ALA A  53       6.210 -17.409 -10.369  1.00 89.61           O  
ATOM    426  N   PRO A  54       5.102 -16.088  -8.934  1.00 89.31           N  
ATOM    427  CA  PRO A  54       4.335 -14.861  -8.708  1.00 89.31           C  
ATOM    428  C   PRO A  54       5.217 -13.680  -8.307  1.00 89.31           C  
ATOM    429  CB  PRO A  54       3.385 -15.243  -7.570  1.00 89.31           C  
ATOM    430  O   PRO A  54       4.793 -12.526  -8.409  1.00 89.31           O  
ATOM    431  CG  PRO A  54       4.136 -16.257  -6.770  1.00 89.31           C  
ATOM    432  CD  PRO A  54       4.959 -17.092  -7.708  1.00 89.31           C  
ATOM    433  N   ASP A  55       6.588 -13.921  -7.985  1.00 95.19           N  
ATOM    434  CA  ASP A  55       7.237 -12.764  -7.376  1.00 95.19           C  
ATOM    435  C   ASP A  55       8.757 -12.874  -7.471  1.00 95.19           C  
ATOM    436  CB  ASP A  55       6.811 -12.617  -5.914  1.00 95.19           C  
ATOM    437  O   ASP A  55       9.479 -12.306  -6.648  1.00 95.19           O  
ATOM    438  CG  ASP A  55       7.124 -13.846  -5.079  1.00 95.19           C  
ATOM    439  OD1 ASP A  55       7.583 -14.865  -5.640  1.00 95.19           O  
ATOM    440  OD2 ASP A  55       6.907 -13.798  -3.849  1.00 95.19           O  
ATOM    441  N   VAL A  56       9.258 -13.704  -8.351  1.00 97.53           N  
ATOM    442  CA  VAL A  56      10.701 -13.897  -8.459  1.00 97.53           C  
ATOM    443  C   VAL A  56      11.218 -13.231  -9.732  1.00 97.53           C  
ATOM    444  CB  VAL A  56      11.074 -15.397  -8.452  1.00 97.53           C  
ATOM    445  O   VAL A  56      10.562 -13.278 -10.775  1.00 97.53           O  
ATOM    446  CG1 VAL A  56      12.578 -15.579  -8.649  1.00 97.53           C  
ATOM    447  CG2 VAL A  56      10.619 -16.054  -7.151  1.00 97.53           C  
ATOM    448  N   VAL A  57      12.369 -12.573  -9.622  1.00 98.40           N  
ATOM    449  CA  VAL A  57      13.033 -11.987 -10.782  1.00 98.40           C  
ATOM    450  C   VAL A  57      14.495 -12.428 -10.818  1.00 98.40           C  
ATOM    451  CB  VAL A  57      12.942 -10.445 -10.770  1.00 98.40           C  
ATOM    452  O   VAL A  57      15.136 -12.557  -9.772  1.00 98.40           O  
ATOM    453  CG1 VAL A  57      13.565  -9.877  -9.497  1.00 98.40           C  
ATOM    454  CG2 VAL A  57      13.621  -9.861 -12.008  1.00 98.40           C  
ATOM    455  N   TYR A  58      15.026 -12.783 -12.051  1.00 98.38           N  
ATOM    456  CA  TYR A  58      16.427 -13.115 -12.280  1.00 98.38           C  
ATOM    457  C   TYR A  58      17.074 -12.117 -13.234  1.00 98.38           C  
ATOM    458  CB  TYR A  58      16.560 -14.534 -12.841  1.00 98.38           C  
ATOM    459  O   TYR A  58      16.422 -11.613 -14.151  1.00 98.38           O  
ATOM    460  CG  TYR A  58      16.143 -15.611 -11.869  1.00 98.38           C  
ATOM    461  CD1 TYR A  58      16.976 -15.990 -10.819  1.00 98.38           C  
ATOM    462  CD2 TYR A  58      14.916 -16.253 -12.000  1.00 98.38           C  
ATOM    463  CE1 TYR A  58      16.597 -16.984  -9.923  1.00 98.38           C  
ATOM    464  CE2 TYR A  58      14.527 -17.248 -11.110  1.00 98.38           C  
ATOM    465  OH  TYR A  58      14.992 -18.590  -9.191  1.00 98.38           O  
ATOM    466  CZ  TYR A  58      15.372 -17.606 -10.076  1.00 98.38           C  
ATOM    467  N   ASP A  59      18.323 -11.844 -12.942  1.00 98.07           N  
ATOM    468  CA  ASP A  59      19.090 -11.114 -13.947  1.00 98.07           C  
ATOM    469  C   ASP A  59      19.905 -12.068 -14.817  1.00 98.07           C  
ATOM    470  CB  ASP A  59      20.013 -10.092 -13.279  1.00 98.07           C  
ATOM    471  O   ASP A  59      19.775 -13.288 -14.699  1.00 98.07           O  
ATOM    472  CG  ASP A  59      21.121 -10.736 -12.465  1.00 98.07           C  
ATOM    473  OD1 ASP A  59      21.352 -11.957 -12.608  1.00 98.07           O  
ATOM    474  OD2 ASP A  59      21.767 -10.018 -11.672  1.00 98.07           O  
ATOM    475  N   GLU A  60      20.725 -11.563 -15.698  1.00 96.38           N  
ATOM    476  CA  GLU A  60      21.443 -12.360 -16.688  1.00 96.38           C  
ATOM    477  C   GLU A  60      22.519 -13.219 -16.029  1.00 96.38           C  
ATOM    478  CB  GLU A  60      22.068 -11.458 -17.754  1.00 96.38           C  
ATOM    479  O   GLU A  60      22.942 -14.232 -16.590  1.00 96.38           O  
ATOM    480  CG  GLU A  60      21.054 -10.819 -18.692  1.00 96.38           C  
ATOM    481  CD  GLU A  60      21.684  -9.880 -19.708  1.00 96.38           C  
ATOM    482  OE1 GLU A  60      21.862 -10.284 -20.879  1.00 96.38           O  
ATOM    483  OE2 GLU A  60      22.003  -8.731 -19.329  1.00 96.38           O  
ATOM    484  N   GLN A  61      22.890 -12.804 -14.831  1.00 97.36           N  
ATOM    485  CA  GLN A  61      23.934 -13.528 -14.113  1.00 97.36           C  
ATOM    486  C   GLN A  61      23.334 -14.559 -13.162  1.00 97.36           C  
ATOM    487  CB  GLN A  61      24.827 -12.556 -13.339  1.00 97.36           C  
ATOM    488  O   GLN A  61      24.063 -15.240 -12.437  1.00 97.36           O  
ATOM    489  CG  GLN A  61      25.716 -11.697 -14.228  1.00 97.36           C  
ATOM    490  CD  GLN A  61      24.952 -10.585 -14.922  1.00 97.36           C  
ATOM    491  NE2 GLN A  61      25.387 -10.228 -16.126  1.00 97.36           N  
ATOM    492  OE1 GLN A  61      23.978 -10.051 -14.381  1.00 97.36           O  
ATOM    493  N   GLY A  62      22.041 -14.669 -13.076  1.00 97.35           N  
ATOM    494  CA  GLY A  62      21.376 -15.660 -12.245  1.00 97.35           C  
ATOM    495  C   GLY A  62      21.075 -15.160 -10.845  1.00 97.35           C  
ATOM    496  O   GLY A  62      20.678 -15.937  -9.975  1.00 97.35           O  
ATOM    497  N   ASN A  63      21.382 -13.862 -10.638  1.00 98.22           N  
ATOM    498  CA  ASN A  63      20.997 -13.301  -9.347  1.00 98.22           C  
ATOM    499  C   ASN A  63      19.481 -13.248  -9.189  1.00 98.22           C  
ATOM    500  CB  ASN A  63      21.600 -11.907  -9.166  1.00 98.22           C  
ATOM    501  O   ASN A  63      18.764 -12.930 -10.140  1.00 98.22           O  
ATOM    502  CG  ASN A  63      23.114 -11.911  -9.235  1.00 98.22           C  
ATOM    503  ND2 ASN A  63      23.674 -11.012 -10.036  1.00 98.22           N  
ATOM    504  OD1 ASN A  63      23.776 -12.717  -8.575  1.00 98.22           O  
ATOM    505  N   GLU A  64      19.104 -13.599  -8.036  1.00 98.29           N  
ATOM    506  CA  GLU A  64      17.678 -13.684  -7.738  1.00 98.29           C  
ATOM    507  C   GLU A  64      17.199 -12.451  -6.976  1.00 98.29           C  
ATOM    508  CB  GLU A  64      17.370 -14.951  -6.936  1.00 98.29           C  
ATOM    509  O   GLU A  64      17.904 -11.943  -6.102  1.00 98.29           O  
ATOM    510  CG  GLU A  64      15.897 -15.118  -6.591  1.00 98.29           C  
ATOM    511  CD  GLU A  64      15.612 -16.359  -5.761  1.00 98.29           C  
ATOM    512  OE1 GLU A  64      14.657 -16.342  -4.952  1.00 98.29           O  
ATOM    513  OE2 GLU A  64      16.352 -17.356  -5.919  1.00 98.29           O  
ATOM    514  N   GLY A  65      16.054 -11.948  -7.353  1.00 97.99           N  
ATOM    515  CA  GLY A  65      15.401 -10.862  -6.639  1.00 97.99           C  
ATOM    516  C   GLY A  65      13.906 -11.065  -6.483  1.00 97.99           C  
ATOM    517  O   GLY A  65      13.421 -12.198  -6.509  1.00 97.99           O  
ATOM    518  N   PHE A  66      13.201 -10.008  -6.220  1.00 97.56           N  
ATOM    519  CA  PHE A  66      11.772 -10.013  -5.929  1.00 97.56           C  
ATOM    520  C   PHE A  66      11.042  -8.982  -6.782  1.00 97.56           C  
ATOM    521  CB  PHE A  66      11.524  -9.735  -4.443  1.00 97.56           C  
ATOM    522  O   PHE A  66      11.580  -7.911  -7.067  1.00 97.56           O  
ATOM    523  CG  PHE A  66      10.088  -9.427  -4.114  1.00 97.56           C  
ATOM    524  CD1 PHE A  66       9.664  -8.114  -3.952  1.00 97.56           C  
ATOM    525  CD2 PHE A  66       9.162 -10.451  -3.967  1.00 97.56           C  
ATOM    526  CE1 PHE A  66       8.335  -7.826  -3.648  1.00 97.56           C  
ATOM    527  CE2 PHE A  66       7.833 -10.171  -3.664  1.00 97.56           C  
ATOM    528  CZ  PHE A  66       7.422  -8.858  -3.503  1.00 97.56           C  
ATOM    529  N   TRP A  67       9.891  -9.377  -7.271  1.00 97.53           N  
ATOM    530  CA  TRP A  67       9.035  -8.380  -7.905  1.00 97.53           C  
ATOM    531  C   TRP A  67       7.578  -8.575  -7.498  1.00 97.53           C  
ATOM    532  CB  TRP A  67       9.165  -8.450  -9.429  1.00 97.53           C  
ATOM    533  O   TRP A  67       7.200  -9.644  -7.015  1.00 97.53           O  
ATOM    534  CG  TRP A  67       8.428  -9.597 -10.052  1.00 97.53           C  
ATOM    535  CD1 TRP A  67       8.816 -10.908 -10.081  1.00 97.53           C  
ATOM    536  CD2 TRP A  67       7.175  -9.535 -10.740  1.00 97.53           C  
ATOM    537  CE2 TRP A  67       6.862 -10.847 -11.160  1.00 97.53           C  
ATOM    538  CE3 TRP A  67       6.285  -8.495 -11.042  1.00 97.53           C  
ATOM    539  NE1 TRP A  67       7.878 -11.665 -10.745  1.00 97.53           N  
ATOM    540  CH2 TRP A  67       4.842 -10.111 -12.149  1.00 97.53           C  
ATOM    541  CZ2 TRP A  67       5.695 -11.146 -11.867  1.00 97.53           C  
ATOM    542  CZ3 TRP A  67       5.124  -8.795 -11.746  1.00 97.53           C  
ATOM    543  N   THR A  68       6.776  -7.529  -7.567  1.00 97.22           N  
ATOM    544  CA  THR A  68       5.337  -7.585  -7.337  1.00 97.22           C  
ATOM    545  C   THR A  68       4.614  -6.533  -8.174  1.00 97.22           C  
ATOM    546  CB  THR A  68       5.000  -7.382  -5.848  1.00 97.22           C  
ATOM    547  O   THR A  68       5.188  -5.494  -8.506  1.00 97.22           O  
ATOM    548  CG2 THR A  68       5.318  -5.958  -5.403  1.00 97.22           C  
ATOM    549  OG1 THR A  68       3.605  -7.635  -5.641  1.00 97.22           O  
ATOM    550  N   LEU A  69       3.363  -6.908  -8.516  1.00 96.07           N  
ATOM    551  CA  LEU A  69       2.499  -5.903  -9.126  1.00 96.07           C  
ATOM    552  C   LEU A  69       2.045  -4.878  -8.092  1.00 96.07           C  
ATOM    553  CB  LEU A  69       1.281  -6.565  -9.774  1.00 96.07           C  
ATOM    554  O   LEU A  69       1.953  -5.188  -6.902  1.00 96.07           O  
ATOM    555  CG  LEU A  69       1.539  -7.341 -11.067  1.00 96.07           C  
ATOM    556  CD1 LEU A  69       0.259  -8.022 -11.540  1.00 96.07           C  
ATOM    557  CD2 LEU A  69       2.088  -6.415 -12.146  1.00 96.07           C  
ATOM    558  N   ILE A  70       1.896  -3.713  -8.488  1.00 95.72           N  
ATOM    559  CA  ILE A  70       1.134  -2.709  -7.754  1.00 95.72           C  
ATOM    560  C   ILE A  70      -0.281  -2.618  -8.321  1.00 95.72           C  
ATOM    561  CB  ILE A  70       1.823  -1.327  -7.806  1.00 95.72           C  
ATOM    562  O   ILE A  70      -0.518  -1.910  -9.303  1.00 95.72           O  
ATOM    563  CG1 ILE A  70       3.264  -1.429  -7.294  1.00 95.72           C  
ATOM    564  CG2 ILE A  70       1.027  -0.296  -7.000  1.00 95.72           C  
ATOM    565  CD1 ILE A  70       4.128  -0.221  -7.631  1.00 95.72           C  
ATOM    566  N   TYR A  71      -1.137  -3.423  -7.605  1.00 94.26           N  
ATOM    567  CA  TYR A  71      -2.458  -3.623  -8.189  1.00 94.26           C  
ATOM    568  C   TYR A  71      -2.357  -3.924  -9.679  1.00 94.26           C  
ATOM    569  CB  TYR A  71      -3.338  -2.390  -7.964  1.00 94.26           C  
ATOM    570  O   TYR A  71      -1.648  -4.847 -10.086  1.00 94.26           O  
ATOM    571  CG  TYR A  71      -4.807  -2.641  -8.201  1.00 94.26           C  
ATOM    572  CD1 TYR A  71      -5.592  -1.710  -8.879  1.00 94.26           C  
ATOM    573  CD2 TYR A  71      -5.414  -3.807  -7.748  1.00 94.26           C  
ATOM    574  CE1 TYR A  71      -6.947  -1.936  -9.099  1.00 94.26           C  
ATOM    575  CE2 TYR A  71      -6.768  -4.043  -7.962  1.00 94.26           C  
ATOM    576  OH  TYR A  71      -8.866  -3.333  -8.852  1.00 94.26           O  
ATOM    577  CZ  TYR A  71      -7.525  -3.104  -8.638  1.00 94.26           C  
ATOM    578  N   ASP A  72      -2.940  -3.238 -10.573  1.00 94.39           N  
ATOM    579  CA  ASP A  72      -2.843  -3.480 -12.009  1.00 94.39           C  
ATOM    580  C   ASP A  72      -2.240  -2.276 -12.730  1.00 94.39           C  
ATOM    581  CB  ASP A  72      -4.219  -3.808 -12.592  1.00 94.39           C  
ATOM    582  O   ASP A  72      -2.430  -2.110 -13.937  1.00 94.39           O  
ATOM    583  CG  ASP A  72      -5.248  -2.723 -12.329  1.00 94.39           C  
ATOM    584  OD1 ASP A  72      -4.990  -1.826 -11.498  1.00 94.39           O  
ATOM    585  OD2 ASP A  72      -6.329  -2.767 -12.956  1.00 94.39           O  
ATOM    586  N   GLN A  73      -1.455  -1.449 -11.967  1.00 95.17           N  
ATOM    587  CA  GLN A  73      -1.083  -0.174 -12.571  1.00 95.17           C  
ATOM    588  C   GLN A  73       0.421  -0.102 -12.822  1.00 95.17           C  
ATOM    589  CB  GLN A  73      -1.523   0.991 -11.683  1.00 95.17           C  
ATOM    590  O   GLN A  73       0.880   0.687 -13.651  1.00 95.17           O  
ATOM    591  CG  GLN A  73      -3.034   1.125 -11.550  1.00 95.17           C  
ATOM    592  CD  GLN A  73      -3.445   2.321 -10.711  1.00 95.17           C  
ATOM    593  NE2 GLN A  73      -4.654   2.821 -10.944  1.00 95.17           N  
ATOM    594  OE1 GLN A  73      -2.683   2.791  -9.861  1.00 95.17           O  
ATOM    595  N   GLY A  74       1.139  -0.908 -12.092  1.00 96.42           N  
ATOM    596  CA  GLY A  74       2.592  -0.877 -12.156  1.00 96.42           C  
ATOM    597  C   GLY A  74       3.246  -2.047 -11.445  1.00 96.42           C  
ATOM    598  O   GLY A  74       2.576  -3.021 -11.095  1.00 96.42           O  
ATOM    599  N   PHE A  75       4.540  -1.964 -11.371  1.00 97.36           N  
ATOM    600  CA  PHE A  75       5.255  -2.998 -10.634  1.00 97.36           C  
ATOM    601  C   PHE A  75       6.469  -2.413  -9.921  1.00 97.36           C  
ATOM    602  CB  PHE A  75       5.692  -4.126 -11.574  1.00 97.36           C  
ATOM    603  O   PHE A  75       6.853  -1.270 -10.175  1.00 97.36           O  
ATOM    604  CG  PHE A  75       6.667  -3.689 -12.634  1.00 97.36           C  
ATOM    605  CD1 PHE A  75       6.252  -2.896 -13.696  1.00 97.36           C  
ATOM    606  CD2 PHE A  75       8.000  -4.073 -12.567  1.00 97.36           C  
ATOM    607  CE1 PHE A  75       7.152  -2.490 -14.678  1.00 97.36           C  
ATOM    608  CE2 PHE A  75       8.906  -3.672 -13.545  1.00 97.36           C  
ATOM    609  CZ  PHE A  75       8.480  -2.881 -14.600  1.00 97.36           C  
ATOM    610  N   GLU A  76       6.865  -3.136  -8.987  1.00 97.86           N  
ATOM    611  CA  GLU A  76       8.115  -2.895  -8.271  1.00 97.86           C  
ATOM    612  C   GLU A  76       9.042  -4.104  -8.357  1.00 97.86           C  
ATOM    613  CB  GLU A  76       7.837  -2.548  -6.806  1.00 97.86           C  
ATOM    614  O   GLU A  76       8.605  -5.242  -8.175  1.00 97.86           O  
ATOM    615  CG  GLU A  76       9.072  -2.108  -6.034  1.00 97.86           C  
ATOM    616  CD  GLU A  76       8.761  -1.644  -4.619  1.00 97.86           C  
ATOM    617  OE1 GLU A  76       8.602  -2.501  -3.721  1.00 97.86           O  
ATOM    618  OE2 GLU A  76       8.674  -0.414  -4.409  1.00 97.86           O  
ATOM    619  N   VAL A  77      10.280  -3.824  -8.679  1.00 98.26           N  
ATOM    620  CA  VAL A  77      11.293  -4.867  -8.796  1.00 98.26           C  
ATOM    621  C   VAL A  77      12.468  -4.551  -7.873  1.00 98.26           C  
ATOM    622  CB  VAL A  77      11.785  -5.020 -10.253  1.00 98.26           C  
ATOM    623  O   VAL A  77      12.978  -3.428  -7.869  1.00 98.26           O  
ATOM    624  CG1 VAL A  77      12.900  -6.061 -10.339  1.00 98.26           C  
ATOM    625  CG2 VAL A  77      10.624  -5.399 -11.170  1.00 98.26           C  
ATOM    626  N   VAL A  78      12.786  -5.527  -7.044  1.00 97.78           N  
ATOM    627  CA  VAL A  78      13.971  -5.415  -6.199  1.00 97.78           C  
ATOM    628  C   VAL A  78      14.989  -6.484  -6.592  1.00 97.78           C  
ATOM    629  CB  VAL A  78      13.615  -5.543  -4.701  1.00 97.78           C  
ATOM    630  O   VAL A  78      14.729  -7.681  -6.445  1.00 97.78           O  
ATOM    631  CG1 VAL A  78      14.851  -5.320  -3.832  1.00 97.78           C  
ATOM    632  CG2 VAL A  78      12.511  -4.555  -4.330  1.00 97.78           C  
ATOM    633  N   ILE A  79      16.119  -6.126  -7.075  1.00 98.00           N  
ATOM    634  CA  ILE A  79      17.172  -7.041  -7.500  1.00 98.00           C  
ATOM    635  C   ILE A  79      18.525  -6.335  -7.440  1.00 98.00           C  
ATOM    636  CB  ILE A  79      16.911  -7.579  -8.925  1.00 98.00           C  
ATOM    637  O   ILE A  79      18.626  -5.147  -7.757  1.00 98.00           O  
ATOM    638  CG1 ILE A  79      17.898  -8.704  -9.260  1.00 98.00           C  
ATOM    639  CG2 ILE A  79      17.000  -6.449  -9.954  1.00 98.00           C  
ATOM    640  CD1 ILE A  79      17.485  -9.554 -10.453  1.00 98.00           C  
ATOM    641  N   ASN A  80      19.491  -7.030  -6.949  1.00 95.61           N  
ATOM    642  CA  ASN A  80      20.834  -6.474  -6.822  1.00 95.61           C  
ATOM    643  C   ASN A  80      20.832  -5.184  -6.007  1.00 95.61           C  
ATOM    644  CB  ASN A  80      21.446  -6.228  -8.203  1.00 95.61           C  
ATOM    645  O   ASN A  80      21.439  -4.189  -6.408  1.00 95.61           O  
ATOM    646  CG  ASN A  80      21.612  -7.504  -9.004  1.00 95.61           C  
ATOM    647  ND2 ASN A  80      21.432  -7.408 -10.316  1.00 95.61           N  
ATOM    648  OD1 ASN A  80      21.898  -8.568  -8.448  1.00 95.61           O  
ATOM    649  N   LYS A  81      20.082  -5.184  -4.887  1.00 94.07           N  
ATOM    650  CA  LYS A  81      20.010  -4.104  -3.908  1.00 94.07           C  
ATOM    651  C   LYS A  81      19.459  -2.828  -4.536  1.00 94.07           C  
ATOM    652  CB  LYS A  81      21.389  -3.837  -3.301  1.00 94.07           C  
ATOM    653  O   LYS A  81      19.770  -1.723  -4.086  1.00 94.07           O  
ATOM    654  CG  LYS A  81      21.965  -5.015  -2.530  1.00 94.07           C  
ATOM    655  CD  LYS A  81      23.317  -4.674  -1.917  1.00 94.07           C  
ATOM    656  CE  LYS A  81      23.916  -5.867  -1.184  1.00 94.07           C  
ATOM    657  NZ  LYS A  81      25.231  -5.530  -0.561  1.00 94.07           N  
ATOM    658  N   GLN A  82      18.872  -3.001  -5.688  1.00 96.13           N  
ATOM    659  CA  GLN A  82      18.210  -1.869  -6.328  1.00 96.13           C  
ATOM    660  C   GLN A  82      16.700  -2.077  -6.391  1.00 96.13           C  
ATOM    661  CB  GLN A  82      18.768  -1.645  -7.734  1.00 96.13           C  
ATOM    662  O   GLN A  82      16.231  -3.194  -6.623  1.00 96.13           O  
ATOM    663  CG  GLN A  82      20.245  -1.273  -7.758  1.00 96.13           C  
ATOM    664  CD  GLN A  82      20.773  -1.057  -9.164  1.00 96.13           C  
ATOM    665  NE2 GLN A  82      21.511   0.031  -9.360  1.00 96.13           N  
ATOM    666  OE1 GLN A  82      20.520  -1.861 -10.067  1.00 96.13           O  
ATOM    667  N   LYS A  83      16.018  -1.012  -6.169  1.00 97.00           N  
ATOM    668  CA  LYS A  83      14.558  -1.026  -6.175  1.00 97.00           C  
ATOM    669  C   LYS A  83      14.005  -0.170  -7.310  1.00 97.00           C  
ATOM    670  CB  LYS A  83      14.012  -0.534  -4.833  1.00 97.00           C  
ATOM    671  O   LYS A  83      14.223   1.043  -7.344  1.00 97.00           O  
ATOM    672  CG  LYS A  83      12.501  -0.650  -4.701  1.00 97.00           C  
ATOM    673  CD  LYS A  83      12.019  -0.157  -3.342  1.00 97.00           C  
ATOM    674  CE  LYS A  83      12.470  -1.081  -2.219  1.00 97.00           C  
ATOM    675  NZ  LYS A  83      11.936  -0.644  -0.894  1.00 97.00           N  
ATOM    676  N   TYR A  84      13.256  -0.811  -8.211  1.00 97.71           N  
ATOM    677  CA  TYR A  84      12.684  -0.171  -9.391  1.00 97.71           C  
ATOM    678  C   TYR A  84      11.172  -0.035  -9.258  1.00 97.71           C  
ATOM    679  CB  TYR A  84      13.028  -0.966 -10.654  1.00 97.71           C  
ATOM    680  O   TYR A  84      10.491  -0.980  -8.853  1.00 97.71           O  
ATOM    681  CG  TYR A  84      14.510  -1.158 -10.865  1.00 97.71           C  
ATOM    682  CD1 TYR A  84      15.213  -0.365 -11.770  1.00 97.71           C  
ATOM    683  CD2 TYR A  84      15.211  -2.132 -10.162  1.00 97.71           C  
ATOM    684  CE1 TYR A  84      16.579  -0.540 -11.970  1.00 97.71           C  
ATOM    685  CE2 TYR A  84      16.576  -2.316 -10.354  1.00 97.71           C  
ATOM    686  OH  TYR A  84      18.602  -1.693 -11.451  1.00 97.71           O  
ATOM    687  CZ  TYR A  84      17.250  -1.516 -11.258  1.00 97.71           C  
ATOM    688  N   PHE A  85      10.727   1.153  -9.677  1.00 97.31           N  
ATOM    689  CA  PHE A  85       9.289   1.391  -9.700  1.00 97.31           C  
ATOM    690  C   PHE A  85       8.874   2.071 -11.000  1.00 97.31           C  
ATOM    691  CB  PHE A  85       8.864   2.245  -8.502  1.00 97.31           C  
ATOM    692  O   PHE A  85       9.508   3.036 -11.431  1.00 97.31           O  
ATOM    693  CG  PHE A  85       7.485   2.833  -8.633  1.00 97.31           C  
ATOM    694  CD1 PHE A  85       7.311   4.146  -9.054  1.00 97.31           C  
ATOM    695  CD2 PHE A  85       6.362   2.072  -8.336  1.00 97.31           C  
ATOM    696  CE1 PHE A  85       6.036   4.692  -9.177  1.00 97.31           C  
ATOM    697  CE2 PHE A  85       5.085   2.611  -8.456  1.00 97.31           C  
ATOM    698  CZ  PHE A  85       4.924   3.922  -8.876  1.00 97.31           C  
ATOM    699  N   ALA A  86       7.746   1.563 -11.527  1.00 96.60           N  
ATOM    700  CA  ALA A  86       7.174   2.245 -12.686  1.00 96.60           C  
ATOM    701  C   ALA A  86       5.707   1.869 -12.874  1.00 96.60           C  
ATOM    702  CB  ALA A  86       7.971   1.914 -13.945  1.00 96.60           C  
ATOM    703  O   ALA A  86       5.297   0.755 -12.538  1.00 96.60           O  
ATOM    704  N   PHE A  87       5.003   2.834 -13.394  1.00 96.58           N  
ATOM    705  CA  PHE A  87       3.665   2.545 -13.896  1.00 96.58           C  
ATOM    706  C   PHE A  87       3.729   1.947 -15.296  1.00 96.58           C  
ATOM    707  CB  PHE A  87       2.807   3.815 -13.906  1.00 96.58           C  
ATOM    708  O   PHE A  87       4.651   2.241 -16.060  1.00 96.58           O  
ATOM    709  CG  PHE A  87       2.482   4.339 -12.533  1.00 96.58           C  
ATOM    710  CD1 PHE A  87       1.671   3.612 -11.671  1.00 96.58           C  
ATOM    711  CD2 PHE A  87       2.988   5.560 -12.106  1.00 96.58           C  
ATOM    712  CE1 PHE A  87       1.369   4.095 -10.399  1.00 96.58           C  
ATOM    713  CE2 PHE A  87       2.690   6.049 -10.837  1.00 96.58           C  
ATOM    714  CZ  PHE A  87       1.880   5.315  -9.986  1.00 96.58           C  
ATOM    715  N   PHE A  88       2.733   1.097 -15.608  1.00 96.94           N  
ATOM    716  CA  PHE A  88       2.640   0.565 -16.963  1.00 96.94           C  
ATOM    717  C   PHE A  88       2.195   1.646 -17.939  1.00 96.94           C  
ATOM    718  CB  PHE A  88       1.669  -0.619 -17.011  1.00 96.94           C  
ATOM    719  O   PHE A  88       1.445   2.553 -17.571  1.00 96.94           O  
ATOM    720  CG  PHE A  88       2.151  -1.831 -16.261  1.00 96.94           C  
ATOM    721  CD1 PHE A  88       3.353  -2.442 -16.599  1.00 96.94           C  
ATOM    722  CD2 PHE A  88       1.402  -2.360 -15.218  1.00 96.94           C  
ATOM    723  CE1 PHE A  88       3.801  -3.564 -15.906  1.00 96.94           C  
ATOM    724  CE2 PHE A  88       1.844  -3.481 -14.521  1.00 96.94           C  
ATOM    725  CZ  PHE A  88       3.044  -4.082 -14.867  1.00 96.94           C  
ATOM    726  N   ASN A  89       2.650   1.526 -19.141  1.00 95.91           N  
ATOM    727  CA  ASN A  89       2.298   2.433 -20.229  1.00 95.91           C  
ATOM    728  C   ASN A  89       0.884   2.174 -20.740  1.00 95.91           C  
ATOM    729  CB  ASN A  89       3.306   2.315 -21.374  1.00 95.91           C  
ATOM    730  O   ASN A  89       0.382   1.053 -20.647  1.00 95.91           O  
ATOM    731  CG  ASN A  89       3.083   3.351 -22.458  1.00 95.91           C  
ATOM    732  ND2 ASN A  89       3.453   4.594 -22.175  1.00 95.91           N  
ATOM    733  OD1 ASN A  89       2.582   3.036 -23.540  1.00 95.91           O  
ATOM    734  N   TYR A  90       0.288   3.274 -21.179  1.00 95.88           N  
ATOM    735  CA  TYR A  90      -0.998   3.167 -21.859  1.00 95.88           C  
ATOM    736  C   TYR A  90      -1.174   4.290 -22.873  1.00 95.88           C  
ATOM    737  CB  TYR A  90      -2.146   3.195 -20.845  1.00 95.88           C  
ATOM    738  O   TYR A  90      -0.484   5.310 -22.806  1.00 95.88           O  
ATOM    739  CG  TYR A  90      -2.319   4.529 -20.160  1.00 95.88           C  
ATOM    740  CD1 TYR A  90      -1.614   4.834 -18.998  1.00 95.88           C  
ATOM    741  CD2 TYR A  90      -3.188   5.486 -20.673  1.00 95.88           C  
ATOM    742  CE1 TYR A  90      -1.772   6.061 -18.362  1.00 95.88           C  
ATOM    743  CE2 TYR A  90      -3.353   6.716 -20.046  1.00 95.88           C  
ATOM    744  OH  TYR A  90      -2.802   8.211 -18.268  1.00 95.88           O  
ATOM    745  CZ  TYR A  90      -2.642   6.994 -18.893  1.00 95.88           C  
ATOM    746  N   THR A  91      -2.011   4.023 -23.900  1.00 95.73           N  
ATOM    747  CA  THR A  91      -2.421   5.041 -24.862  1.00 95.73           C  
ATOM    748  C   THR A  91      -3.924   5.291 -24.776  1.00 95.73           C  
ATOM    749  CB  THR A  91      -2.047   4.634 -26.299  1.00 95.73           C  
ATOM    750  O   THR A  91      -4.689   4.395 -24.414  1.00 95.73           O  
ATOM    751  CG2 THR A  91      -0.536   4.500 -26.458  1.00 95.73           C  
ATOM    752  OG1 THR A  91      -2.663   3.377 -26.609  1.00 95.73           O  
ATOM    753  N   GLN A  92      -4.213   6.547 -24.929  1.00 95.07           N  
ATOM    754  CA  GLN A  92      -5.624   6.909 -24.846  1.00 95.07           C  
ATOM    755  C   GLN A  92      -6.061   7.706 -26.071  1.00 95.07           C  
ATOM    756  CB  GLN A  92      -5.899   7.710 -23.572  1.00 95.07           C  
ATOM    757  O   GLN A  92      -5.417   8.692 -26.439  1.00 95.07           O  
ATOM    758  CG  GLN A  92      -7.370   8.041 -23.360  1.00 95.07           C  
ATOM    759  CD  GLN A  92      -7.645   8.641 -21.994  1.00 95.07           C  
ATOM    760  NE2 GLN A  92      -8.855   9.156 -21.805  1.00 95.07           N  
ATOM    761  OE1 GLN A  92      -6.777   8.642 -21.115  1.00 95.07           O  
ATOM    762  N   GLN A  93      -7.073   7.211 -26.774  1.00 94.88           N  
ATOM    763  CA  GLN A  93      -7.784   7.916 -27.836  1.00 94.88           C  
ATOM    764  C   GLN A  93      -9.261   8.086 -27.489  1.00 94.88           C  
ATOM    765  CB  GLN A  93      -7.640   7.173 -29.165  1.00 94.88           C  
ATOM    766  O   GLN A  93     -10.046   7.145 -27.616  1.00 94.88           O  
ATOM    767  CG  GLN A  93      -6.211   7.122 -29.688  1.00 94.88           C  
ATOM    768  CD  GLN A  93      -6.091   6.358 -30.994  1.00 94.88           C  
ATOM    769  NE2 GLN A  93      -4.864   6.204 -31.480  1.00 94.88           N  
ATOM    770  OE1 GLN A  93      -7.093   5.910 -31.561  1.00 94.88           O  
ATOM    771  N   GLY A  94      -9.689   9.306 -27.080  1.00 93.42           N  
ATOM    772  CA  GLY A  94     -11.026   9.493 -26.539  1.00 93.42           C  
ATOM    773  C   GLY A  94     -11.272   8.701 -25.270  1.00 93.42           C  
ATOM    774  O   GLY A  94     -10.515   8.814 -24.304  1.00 93.42           O  
ATOM    775  N   LYS A  95     -12.307   7.817 -25.313  1.00 92.69           N  
ATOM    776  CA  LYS A  95     -12.690   7.018 -24.152  1.00 92.69           C  
ATOM    777  C   LYS A  95     -12.011   5.652 -24.175  1.00 92.69           C  
ATOM    778  CB  LYS A  95     -14.209   6.848 -24.095  1.00 92.69           C  
ATOM    779  O   LYS A  95     -12.158   4.864 -23.239  1.00 92.69           O  
ATOM    780  CG  LYS A  95     -14.966   8.134 -23.802  1.00 92.69           C  
ATOM    781  CD  LYS A  95     -16.461   7.882 -23.652  1.00 92.69           C  
ATOM    782  CE  LYS A  95     -17.216   9.164 -23.331  1.00 92.69           C  
ATOM    783  NZ  LYS A  95     -18.683   8.922 -23.188  1.00 92.69           N  
ATOM    784  N   VAL A  96     -11.367   5.399 -25.255  1.00 94.53           N  
ATOM    785  CA  VAL A  96     -10.724   4.099 -25.414  1.00 94.53           C  
ATOM    786  C   VAL A  96      -9.294   4.161 -24.882  1.00 94.53           C  
ATOM    787  CB  VAL A  96     -10.725   3.641 -26.890  1.00 94.53           C  
ATOM    788  O   VAL A  96      -8.481   4.955 -25.362  1.00 94.53           O  
ATOM    789  CG1 VAL A  96     -10.001   2.304 -27.041  1.00 94.53           C  
ATOM    790  CG2 VAL A  96     -12.156   3.540 -27.416  1.00 94.53           C  
ATOM    791  N   VAL A  97      -9.051   3.296 -23.912  1.00 96.09           N  
ATOM    792  CA  VAL A  97      -7.725   3.180 -23.313  1.00 96.09           C  
ATOM    793  C   VAL A  97      -7.118   1.823 -23.660  1.00 96.09           C  
ATOM    794  CB  VAL A  97      -7.777   3.364 -21.780  1.00 96.09           C  
ATOM    795  O   VAL A  97      -7.774   0.788 -23.521  1.00 96.09           O  
ATOM    796  CG1 VAL A  97      -6.392   3.170 -21.165  1.00 96.09           C  
ATOM    797  CG2 VAL A  97      -8.334   4.742 -21.427  1.00 96.09           C  
ATOM    798  N   THR A  98      -5.912   1.894 -24.226  1.00 96.41           N  
ATOM    799  CA  THR A  98      -5.156   0.674 -24.485  1.00 96.41           C  
ATOM    800  C   THR A  98      -4.005   0.529 -23.494  1.00 96.41           C  
ATOM    801  CB  THR A  98      -4.605   0.653 -25.923  1.00 96.41           C  
ATOM    802  O   THR A  98      -3.112   1.378 -23.444  1.00 96.41           O  
ATOM    803  CG2 THR A  98      -3.853  -0.644 -26.205  1.00 96.41           C  
ATOM    804  OG1 THR A  98      -5.694   0.771 -26.848  1.00 96.41           O  
ATOM    805  N   SER A  99      -4.063  -0.586 -22.702  1.00 97.26           N  
ATOM    806  CA  SER A  99      -2.984  -0.892 -21.768  1.00 97.26           C  
ATOM    807  C   SER A  99      -1.813  -1.563 -22.478  1.00 97.26           C  
ATOM    808  CB  SER A  99      -3.490  -1.791 -20.640  1.00 97.26           C  
ATOM    809  O   SER A  99      -1.973  -2.624 -23.084  1.00 97.26           O  
ATOM    810  OG  SER A  99      -4.550  -1.166 -19.936  1.00 97.26           O  
ATOM    811  N   ASN A 100      -0.698  -0.901 -22.482  1.00 96.56           N  
ATOM    812  CA  ASN A 100       0.531  -1.473 -23.023  1.00 96.56           C  
ATOM    813  C   ASN A 100       1.364  -2.141 -21.933  1.00 96.56           C  
ATOM    814  CB  ASN A 100       1.353  -0.400 -23.738  1.00 96.56           C  
ATOM    815  O   ASN A 100       2.315  -1.547 -21.421  1.00 96.56           O  
ATOM    816  CG  ASN A 100       0.557   0.337 -24.797  1.00 96.56           C  
ATOM    817  ND2 ASN A 100       0.646   1.662 -24.791  1.00 96.56           N  
ATOM    818  OD1 ASN A 100      -0.132  -0.279 -25.614  1.00 96.56           O  
ATOM    819  N   CYS A 101       1.020  -3.416 -21.579  1.00 96.53           N  
ATOM    820  CA  CYS A 101       1.491  -4.094 -20.377  1.00 96.53           C  
ATOM    821  C   CYS A 101       2.941  -4.535 -20.532  1.00 96.53           C  
ATOM    822  CB  CYS A 101       0.611  -5.305 -20.065  1.00 96.53           C  
ATOM    823  O   CYS A 101       3.581  -4.934 -19.557  1.00 96.53           O  
ATOM    824  SG  CYS A 101      -1.121  -4.889 -19.768  1.00 96.53           S  
ATOM    825  N   GLY A 102       3.533  -4.399 -21.788  1.00 96.87           N  
ATOM    826  CA  GLY A 102       4.916  -4.754 -22.065  1.00 96.87           C  
ATOM    827  C   GLY A 102       5.853  -3.561 -22.044  1.00 96.87           C  
ATOM    828  O   GLY A 102       7.030  -3.684 -22.392  1.00 96.87           O  
ATOM    829  N   GLN A 103       5.268  -2.446 -21.655  1.00 96.37           N  
ATOM    830  CA  GLN A 103       6.049  -1.217 -21.569  1.00 96.37           C  
ATOM    831  C   GLN A 103       5.697  -0.428 -20.311  1.00 96.37           C  
ATOM    832  CB  GLN A 103       5.827  -0.352 -22.810  1.00 96.37           C  
ATOM    833  O   GLN A 103       4.557  -0.473 -19.842  1.00 96.37           O  
ATOM    834  CG  GLN A 103       6.191  -1.045 -24.116  1.00 96.37           C  
ATOM    835  CD  GLN A 103       5.871  -0.203 -25.337  1.00 96.37           C  
ATOM    836  NE2 GLN A 103       6.078  -0.771 -26.520  1.00 96.37           N  
ATOM    837  OE1 GLN A 103       5.441   0.949 -25.218  1.00 96.37           O  
ATOM    838  N   THR A 104       6.699   0.266 -19.795  1.00 96.14           N  
ATOM    839  CA  THR A 104       6.446   1.158 -18.670  1.00 96.14           C  
ATOM    840  C   THR A 104       6.611   2.617 -19.087  1.00 96.14           C  
ATOM    841  CB  THR A 104       7.386   0.850 -17.490  1.00 96.14           C  
ATOM    842  O   THR A 104       7.297   2.913 -20.068  1.00 96.14           O  
ATOM    843  CG2 THR A 104       7.352  -0.633 -17.133  1.00 96.14           C  
ATOM    844  OG1 THR A 104       8.725   1.214 -17.846  1.00 96.14           O  
ATOM    845  N   PHE A 105       5.823   3.509 -18.422  1.00 94.60           N  
ATOM    846  CA  PHE A 105       6.297   4.888 -18.404  1.00 94.60           C  
ATOM    847  C   PHE A 105       7.665   4.981 -17.740  1.00 94.60           C  
ATOM    848  CB  PHE A 105       5.297   5.792 -17.675  1.00 94.60           C  
ATOM    849  O   PHE A 105       8.153   4.002 -17.170  1.00 94.60           O  
ATOM    850  CG  PHE A 105       4.020   6.022 -18.436  1.00 94.60           C  
ATOM    851  CD1 PHE A 105       4.027   6.715 -19.640  1.00 94.60           C  
ATOM    852  CD2 PHE A 105       2.811   5.545 -17.947  1.00 94.60           C  
ATOM    853  CE1 PHE A 105       2.846   6.929 -20.347  1.00 94.60           C  
ATOM    854  CE2 PHE A 105       1.626   5.755 -18.647  1.00 94.60           C  
ATOM    855  CZ  PHE A 105       1.646   6.449 -19.847  1.00 94.60           C  
ATOM    856  N   THR A 106       8.297   6.164 -17.911  1.00 94.75           N  
ATOM    857  CA  THR A 106       9.569   6.331 -17.218  1.00 94.75           C  
ATOM    858  C   THR A 106       9.366   6.330 -15.706  1.00 94.75           C  
ATOM    859  CB  THR A 106      10.270   7.634 -17.644  1.00 94.75           C  
ATOM    860  O   THR A 106       8.566   7.107 -15.181  1.00 94.75           O  
ATOM    861  CG2 THR A 106      11.618   7.787 -16.947  1.00 94.75           C  
ATOM    862  OG1 THR A 106      10.477   7.618 -19.062  1.00 94.75           O  
ATOM    863  N   GLY A 107       9.929   5.386 -15.049  1.00 95.03           N  
ATOM    864  CA  GLY A 107       9.960   5.331 -13.596  1.00 95.03           C  
ATOM    865  C   GLY A 107      11.316   5.683 -13.014  1.00 95.03           C  
ATOM    866  O   GLY A 107      12.124   6.347 -13.667  1.00 95.03           O  
ATOM    867  N   TRP A 108      11.470   5.382 -11.804  1.00 94.99           N  
ATOM    868  CA  TRP A 108      12.768   5.669 -11.201  1.00 94.99           C  
ATOM    869  C   TRP A 108      13.170   4.569 -10.224  1.00 94.99           C  
ATOM    870  CB  TRP A 108      12.741   7.022 -10.484  1.00 94.99           C  
ATOM    871  O   TRP A 108      12.358   3.707  -9.882  1.00 94.99           O  
ATOM    872  CG  TRP A 108      11.628   7.161  -9.489  1.00 94.99           C  
ATOM    873  CD1 TRP A 108      11.664   6.837  -8.162  1.00 94.99           C  
ATOM    874  CD2 TRP A 108      10.311   7.658  -9.746  1.00 94.99           C  
ATOM    875  CE2 TRP A 108       9.600   7.608  -8.527  1.00 94.99           C  
ATOM    876  CE3 TRP A 108       9.663   8.143 -10.890  1.00 94.99           C  
ATOM    877  NE1 TRP A 108      10.447   7.104  -7.577  1.00 94.99           N  
ATOM    878  CH2 TRP A 108       7.661   8.494  -9.553  1.00 94.99           C  
ATOM    879  CZ2 TRP A 108       8.271   8.025  -8.419  1.00 94.99           C  
ATOM    880  CZ3 TRP A 108       8.340   8.557 -10.781  1.00 94.99           C  
ATOM    881  N   TYR A 109      14.481   4.493  -9.974  1.00 95.74           N  
ATOM    882  CA  TYR A 109      15.032   3.466  -9.097  1.00 95.74           C  
ATOM    883  C   TYR A 109      16.123   4.042  -8.201  1.00 95.74           C  
ATOM    884  CB  TYR A 109      15.593   2.301  -9.919  1.00 95.74           C  
ATOM    885  O   TYR A 109      16.647   5.126  -8.469  1.00 95.74           O  
ATOM    886  CG  TYR A 109      16.901   2.615 -10.603  1.00 95.74           C  
ATOM    887  CD1 TYR A 109      16.941   3.435 -11.729  1.00 95.74           C  
ATOM    888  CD2 TYR A 109      18.098   2.093 -10.126  1.00 95.74           C  
ATOM    889  CE1 TYR A 109      18.144   3.725 -12.364  1.00 95.74           C  
ATOM    890  CE2 TYR A 109      19.307   2.377 -10.753  1.00 95.74           C  
ATOM    891  OH  TYR A 109      20.514   3.477 -12.494  1.00 95.74           O  
ATOM    892  CZ  TYR A 109      19.320   3.193 -11.870  1.00 95.74           C  
ATOM    893  N   HIS A 110      16.401   3.396  -7.096  1.00 95.06           N  
ATOM    894  CA  HIS A 110      17.435   3.756  -6.132  1.00 95.06           C  
ATOM    895  C   HIS A 110      17.956   2.525  -5.398  1.00 95.06           C  
ATOM    896  CB  HIS A 110      16.899   4.778  -5.128  1.00 95.06           C  
ATOM    897  O   HIS A 110      17.412   1.429  -5.550  1.00 95.06           O  
ATOM    898  CG  HIS A 110      15.785   4.256  -4.278  1.00 95.06           C  
ATOM    899  CD2 HIS A 110      14.442   4.377  -4.399  1.00 95.06           C  
ATOM    900  ND1 HIS A 110      16.004   3.508  -3.141  1.00 95.06           N  
ATOM    901  CE1 HIS A 110      14.840   3.191  -2.598  1.00 95.06           C  
ATOM    902  NE2 HIS A 110      13.877   3.706  -3.342  1.00 95.06           N  
ATOM    903  N   ASP A 111      19.082   2.686  -4.761  1.00 92.85           N  
ATOM    904  CA  ASP A 111      19.596   1.602  -3.930  1.00 92.85           C  
ATOM    905  C   ASP A 111      18.638   1.286  -2.784  1.00 92.85           C  
ATOM    906  CB  ASP A 111      20.978   1.958  -3.378  1.00 92.85           C  
ATOM    907  O   ASP A 111      18.178   2.191  -2.086  1.00 92.85           O  
ATOM    908  CG  ASP A 111      22.054   1.990  -4.448  1.00 92.85           C  
ATOM    909  OD1 ASP A 111      21.889   1.335  -5.500  1.00 92.85           O  
ATOM    910  OD2 ASP A 111      23.079   2.674  -4.237  1.00 92.85           O  
ATOM    911  N   ALA A 112      18.294   0.021  -2.642  1.00 87.69           N  
ATOM    912  CA  ALA A 112      17.388  -0.431  -1.589  1.00 87.69           C  
ATOM    913  C   ALA A 112      18.080  -0.423  -0.229  1.00 87.69           C  
ATOM    914  CB  ALA A 112      16.859  -1.828  -1.906  1.00 87.69           C  
ATOM    915  O   ALA A 112      19.274  -0.716  -0.132  1.00 87.69           O  
ATOM    916  N   GLY A 113      17.456   0.005   0.813  1.00 80.62           N  
ATOM    917  CA  GLY A 113      17.932  -0.130   2.180  1.00 80.62           C  
ATOM    918  C   GLY A 113      18.834   1.011   2.612  1.00 80.62           C  
ATOM    919  O   GLY A 113      19.457   0.949   3.674  1.00 80.62           O  
ATOM    920  N   ILE A 114      19.067   1.943   1.716  1.00 77.52           N  
ATOM    921  CA  ILE A 114      19.903   3.097   2.028  1.00 77.52           C  
ATOM    922  C   ILE A 114      19.022   4.302   2.349  1.00 77.52           C  
ATOM    923  CB  ILE A 114      20.863   3.430   0.863  1.00 77.52           C  
ATOM    924  O   ILE A 114      18.107   4.630   1.589  1.00 77.52           O  
ATOM    925  CG1 ILE A 114      21.714   2.206   0.506  1.00 77.52           C  
ATOM    926  CG2 ILE A 114      21.748   4.628   1.219  1.00 77.52           C  
ATOM    927  CD1 ILE A 114      22.666   2.434  -0.660  1.00 77.52           C  
ATOM    928  N   ALA A 115      19.355   5.025   3.535  1.00 74.96           N  
ATOM    929  CA  ALA A 115      18.538   6.137   4.015  1.00 74.96           C  
ATOM    930  C   ALA A 115      18.590   7.314   3.045  1.00 74.96           C  
ATOM    931  CB  ALA A 115      18.999   6.575   5.403  1.00 74.96           C  
ATOM    932  O   ALA A 115      17.558   7.905   2.720  1.00 74.96           O  
ATOM    933  N   VAL A 116      19.863   7.651   2.529  1.00 80.19           N  
ATOM    934  CA  VAL A 116      20.015   8.735   1.565  1.00 80.19           C  
ATOM    935  C   VAL A 116      19.895   8.186   0.146  1.00 80.19           C  
ATOM    936  CB  VAL A 116      21.364   9.467   1.742  1.00 80.19           C  
ATOM    937  O   VAL A 116      20.806   7.515  -0.346  1.00 80.19           O  
ATOM    938  CG1 VAL A 116      21.490  10.616   0.743  1.00 80.19           C  
ATOM    939  CG2 VAL A 116      21.508   9.981   3.173  1.00 80.19           C  
ATOM    940  N   LYS A 117      18.764   8.552  -0.444  1.00 85.77           N  
ATOM    941  CA  LYS A 117      18.468   7.935  -1.734  1.00 85.77           C  
ATOM    942  C   LYS A 117      18.952   8.810  -2.886  1.00 85.77           C  
ATOM    943  CB  LYS A 117      16.968   7.671  -1.871  1.00 85.77           C  
ATOM    944  O   LYS A 117      18.714  10.020  -2.896  1.00 85.77           O  
ATOM    945  CG  LYS A 117      16.411   6.709  -0.832  1.00 85.77           C  
ATOM    946  CD  LYS A 117      14.918   6.480  -1.025  1.00 85.77           C  
ATOM    947  CE  LYS A 117      14.361   5.511   0.009  1.00 85.77           C  
ATOM    948  NZ  LYS A 117      13.395   6.180   0.931  1.00 85.77           N  
ATOM    949  N   LYS A 118      19.749   8.244  -3.718  1.00 92.10           N  
ATOM    950  CA  LYS A 118      20.011   8.810  -5.038  1.00 92.10           C  
ATOM    951  C   LYS A 118      19.281   8.028  -6.126  1.00 92.10           C  
ATOM    952  CB  LYS A 118      21.513   8.831  -5.325  1.00 92.10           C  
ATOM    953  O   LYS A 118      19.483   6.821  -6.272  1.00 92.10           O  
ATOM    954  CG  LYS A 118      22.309   9.735  -4.395  1.00 92.10           C  
ATOM    955  CD  LYS A 118      23.752   9.882  -4.858  1.00 92.10           C  
ATOM    956  CE  LYS A 118      24.537  10.825  -3.955  1.00 92.10           C  
ATOM    957  NZ  LYS A 118      25.953  10.973  -4.406  1.00 92.10           N  
ATOM    958  N   PHE A 119      18.465   8.822  -6.892  1.00 94.34           N  
ATOM    959  CA  PHE A 119      17.571   8.151  -7.828  1.00 94.34           C  
ATOM    960  C   PHE A 119      18.125   8.216  -9.247  1.00 94.34           C  
ATOM    961  CB  PHE A 119      16.173   8.776  -7.782  1.00 94.34           C  
ATOM    962  O   PHE A 119      18.821   9.169  -9.604  1.00 94.34           O  
ATOM    963  CG  PHE A 119      15.446   8.540  -6.486  1.00 94.34           C  
ATOM    964  CD1 PHE A 119      14.549   7.486  -6.358  1.00 94.34           C  
ATOM    965  CD2 PHE A 119      15.658   9.373  -5.395  1.00 94.34           C  
ATOM    966  CE1 PHE A 119      13.874   7.265  -5.160  1.00 94.34           C  
ATOM    967  CE2 PHE A 119      14.987   9.159  -4.195  1.00 94.34           C  
ATOM    968  CZ  PHE A 119      14.095   8.105  -4.079  1.00 94.34           C  
ATOM    969  N   GLY A 120      17.906   7.170  -9.982  1.00 94.25           N  
ATOM    970  CA  GLY A 120      18.000   7.146 -11.433  1.00 94.25           C  
ATOM    971  C   GLY A 120      16.666   6.904 -12.113  1.00 94.25           C  
ATOM    972  O   GLY A 120      15.707   6.465 -11.474  1.00 94.25           O  
ATOM    973  N   CYS A 121      16.585   7.280 -13.443  1.00 95.11           N  
ATOM    974  CA  CYS A 121      15.407   7.001 -14.258  1.00 95.11           C  
ATOM    975  C   CYS A 121      15.541   5.660 -14.968  1.00 95.11           C  
ATOM    976  CB  CYS A 121      15.190   8.113 -15.284  1.00 95.11           C  
ATOM    977  O   CYS A 121      16.653   5.201 -15.235  1.00 95.11           O  
ATOM    978  SG  CYS A 121      15.202   9.773 -14.573  1.00 95.11           S  
ATOM    979  N   PHE A 122      14.440   5.005 -15.149  1.00 95.47           N  
ATOM    980  CA  PHE A 122      14.481   3.802 -15.972  1.00 95.47           C  
ATOM    981  C   PHE A 122      13.168   3.616 -16.724  1.00 95.47           C  
ATOM    982  CB  PHE A 122      14.771   2.569 -15.110  1.00 95.47           C  
ATOM    983  O   PHE A 122      12.136   4.158 -16.324  1.00 95.47           O  
ATOM    984  CG  PHE A 122      13.558   2.018 -14.411  1.00 95.47           C  
ATOM    985  CD1 PHE A 122      13.082   2.607 -13.246  1.00 95.47           C  
ATOM    986  CD2 PHE A 122      12.893   0.909 -14.919  1.00 95.47           C  
ATOM    987  CE1 PHE A 122      11.959   2.098 -12.597  1.00 95.47           C  
ATOM    988  CE2 PHE A 122      11.771   0.395 -14.276  1.00 95.47           C  
ATOM    989  CZ  PHE A 122      11.306   0.991 -13.115  1.00 95.47           C  
ATOM    990  N   ARG A 123      13.262   2.873 -17.844  1.00 94.88           N  
ATOM    991  CA  ARG A 123      12.145   2.385 -18.647  1.00 94.88           C  
ATOM    992  C   ARG A 123      12.286   0.893 -18.932  1.00 94.88           C  
ATOM    993  CB  ARG A 123      12.046   3.163 -19.961  1.00 94.88           C  
ATOM    994  O   ARG A 123      13.372   0.421 -19.274  1.00 94.88           O  
ATOM    995  CG  ARG A 123      10.815   2.824 -20.786  1.00 94.88           C  
ATOM    996  CD  ARG A 123      10.719   3.688 -22.036  1.00 94.88           C  
ATOM    997  NE  ARG A 123      10.446   5.084 -21.706  1.00 94.88           N  
ATOM    998  NH1 ARG A 123      10.952   5.894 -23.810  1.00 94.88           N  
ATOM    999  NH2 ARG A 123      10.289   7.332 -22.151  1.00 94.88           N  
ATOM   1000  CZ  ARG A 123      10.563   6.100 -22.557  1.00 94.88           C  
ATOM   1001  N   GLY A 124      11.134   0.319 -18.833  1.00 96.09           N  
ATOM   1002  CA  GLY A 124      11.157  -1.113 -19.087  1.00 96.09           C  
ATOM   1003  C   GLY A 124      10.378  -1.511 -20.326  1.00 96.09           C  
ATOM   1004  O   GLY A 124       9.276  -1.010 -20.561  1.00 96.09           O  
ATOM   1005  N   ILE A 125      11.022  -2.442 -21.080  1.00 97.08           N  
ATOM   1006  CA  ILE A 125      10.380  -3.015 -22.257  1.00 97.08           C  
ATOM   1007  C   ILE A 125      10.433  -4.539 -22.183  1.00 97.08           C  
ATOM   1008  CB  ILE A 125      11.043  -2.518 -23.561  1.00 97.08           C  
ATOM   1009  O   ILE A 125      11.509  -5.122 -22.033  1.00 97.08           O  
ATOM   1010  CG1 ILE A 125      10.995  -0.987 -23.635  1.00 97.08           C  
ATOM   1011  CG2 ILE A 125      10.368  -3.147 -24.784  1.00 97.08           C  
ATOM   1012  CD1 ILE A 125      11.731  -0.402 -24.832  1.00 97.08           C  
ATOM   1013  N   ARG A 126       9.212  -5.068 -22.284  1.00 96.58           N  
ATOM   1014  CA  ARG A 126       9.184  -6.527 -22.320  1.00 96.58           C  
ATOM   1015  C   ARG A 126       9.664  -7.051 -23.670  1.00 96.58           C  
ATOM   1016  CB  ARG A 126       7.774  -7.045 -22.028  1.00 96.58           C  
ATOM   1017  O   ARG A 126       9.183  -6.614 -24.717  1.00 96.58           O  
ATOM   1018  CG  ARG A 126       7.706  -8.545 -21.787  1.00 96.58           C  
ATOM   1019  CD  ARG A 126       6.320  -8.981 -21.332  1.00 96.58           C  
ATOM   1020  NE  ARG A 126       5.355  -8.932 -22.426  1.00 96.58           N  
ATOM   1021  NH1 ARG A 126       4.263 -10.878 -21.824  1.00 96.58           N  
ATOM   1022  NH2 ARG A 126       3.574  -9.693 -23.662  1.00 96.58           N  
ATOM   1023  CZ  ARG A 126       4.400  -9.835 -22.635  1.00 96.58           C  
ATOM   1024  N   THR A 127      10.633  -7.922 -23.715  1.00 92.96           N  
ATOM   1025  CA  THR A 127      11.256  -8.397 -24.945  1.00 92.96           C  
ATOM   1026  C   THR A 127      10.872  -9.848 -25.221  1.00 92.96           C  
ATOM   1027  CB  THR A 127      12.789  -8.272 -24.879  1.00 92.96           C  
ATOM   1028  O   THR A 127      11.115 -10.362 -26.315  1.00 92.96           O  
ATOM   1029  CG2 THR A 127      13.221  -6.810 -24.845  1.00 92.96           C  
ATOM   1030  OG1 THR A 127      13.266  -8.927 -23.697  1.00 92.96           O  
ATOM   1031  N   GLY A 128      10.209 -10.564 -24.428  1.00 77.69           N  
ATOM   1032  CA  GLY A 128       9.757 -11.939 -24.575  1.00 77.69           C  
ATOM   1033  C   GLY A 128       8.768 -12.359 -23.504  1.00 77.69           C  
ATOM   1034  O   GLY A 128       8.898 -11.967 -22.343  1.00 77.69           O  
TER
ATOM   1035  N   LEU B   1      -4.037 -18.071  16.654  1.00 93.24           N  
ATOM   1036  CA  LEU B   1      -4.353 -16.695  17.022  1.00 93.24           C  
ATOM   1037  C   LEU B   1      -5.677 -16.625  17.776  1.00 93.24           C  
ATOM   1038  CB  LEU B   1      -4.414 -15.808  15.776  1.00 93.24           C  
ATOM   1039  O   LEU B   1      -6.510 -17.527  17.662  1.00 93.24           O  
ATOM   1040  CG  LEU B   1      -3.107 -15.635  15.002  1.00 93.24           C  
ATOM   1041  CD1 LEU B   1      -3.365 -14.924  13.678  1.00 93.24           C  
ATOM   1042  CD2 LEU B   1      -2.087 -14.868  15.837  1.00 93.24           C  
ATOM   1043  N   PRO B   2      -5.946 -15.696  18.776  1.00 96.51           N  
ATOM   1044  CA  PRO B   2      -7.197 -15.594  19.531  1.00 96.51           C  
ATOM   1045  C   PRO B   2      -8.427 -15.530  18.628  1.00 96.51           C  
ATOM   1046  CB  PRO B   2      -7.029 -14.292  20.318  1.00 96.51           C  
ATOM   1047  O   PRO B   2      -8.320 -15.154  17.458  1.00 96.51           O  
ATOM   1048  CG  PRO B   2      -6.056 -13.486  19.521  1.00 96.51           C  
ATOM   1049  CD  PRO B   2      -5.137 -14.428  18.797  1.00 96.51           C  
ATOM   1050  N   LYS B   3      -9.456 -16.018  19.219  1.00 95.92           N  
ATOM   1051  CA  LYS B   3     -10.723 -15.983  18.495  1.00 95.92           C  
ATOM   1052  C   LYS B   3     -11.144 -14.547  18.194  1.00 95.92           C  
ATOM   1053  CB  LYS B   3     -11.818 -16.692  19.294  1.00 95.92           C  
ATOM   1054  O   LYS B   3     -11.718 -14.271  17.138  1.00 95.92           O  
ATOM   1055  CG  LYS B   3     -13.126 -16.863  18.536  1.00 95.92           C  
ATOM   1056  CD  LYS B   3     -14.139 -17.665  19.343  1.00 95.92           C  
ATOM   1057  CE  LYS B   3     -15.460 -17.807  18.599  1.00 95.92           C  
ATOM   1058  NZ  LYS B   3     -16.448 -18.614  19.376  1.00 95.92           N  
ATOM   1059  N   GLU B   4     -10.890 -13.565  19.089  1.00 97.71           N  
ATOM   1060  CA  GLU B   4     -11.178 -12.141  18.945  1.00 97.71           C  
ATOM   1061  C   GLU B   4      -9.981 -11.291  19.358  1.00 97.71           C  
ATOM   1062  CB  GLU B   4     -12.408 -11.755  19.771  1.00 97.71           C  
ATOM   1063  O   GLU B   4      -9.322 -11.581  20.358  1.00 97.71           O  
ATOM   1064  CG  GLU B   4     -13.686 -12.457  19.336  1.00 97.71           C  
ATOM   1065  CD  GLU B   4     -14.907 -12.030  20.136  1.00 97.71           C  
ATOM   1066  OE1 GLU B   4     -16.024 -12.512  19.842  1.00 97.71           O  
ATOM   1067  OE2 GLU B   4     -14.745 -11.207  21.064  1.00 97.71           O  
ATOM   1068  N   PHE B   5      -9.764 -10.359  18.560  1.00 98.29           N  
ATOM   1069  CA  PHE B   5      -8.670  -9.428  18.813  1.00 98.29           C  
ATOM   1070  C   PHE B   5      -8.983  -8.054  18.231  1.00 98.29           C  
ATOM   1071  CB  PHE B   5      -7.361  -9.961  18.223  1.00 98.29           C  
ATOM   1072  O   PHE B   5      -9.535  -7.950  17.134  1.00 98.29           O  
ATOM   1073  CG  PHE B   5      -6.201  -9.012  18.362  1.00 98.29           C  
ATOM   1074  CD1 PHE B   5      -5.798  -8.223  17.292  1.00 98.29           C  
ATOM   1075  CD2 PHE B   5      -5.513  -8.910  19.565  1.00 98.29           C  
ATOM   1076  CE1 PHE B   5      -4.725  -7.344  17.418  1.00 98.29           C  
ATOM   1077  CE2 PHE B   5      -4.440  -8.033  19.698  1.00 98.29           C  
ATOM   1078  CZ  PHE B   5      -4.047  -7.252  18.623  1.00 98.29           C  
ATOM   1079  N   SER B   6      -8.565  -6.942  19.096  1.00 98.24           N  
ATOM   1080  CA  SER B   6      -8.729  -5.588  18.576  1.00 98.24           C  
ATOM   1081  C   SER B   6      -7.674  -4.646  19.145  1.00 98.24           C  
ATOM   1082  CB  SER B   6     -10.126  -5.056  18.898  1.00 98.24           C  
ATOM   1083  O   SER B   6      -7.425  -4.639  20.352  1.00 98.24           O  
ATOM   1084  OG  SER B   6     -10.247  -3.696  18.518  1.00 98.24           O  
ATOM   1085  N   TRP B   7      -7.163  -3.857  18.148  1.00 98.61           N  
ATOM   1086  CA  TRP B   7      -6.205  -2.850  18.593  1.00 98.61           C  
ATOM   1087  C   TRP B   7      -6.921  -1.652  19.208  1.00 98.61           C  
ATOM   1088  CB  TRP B   7      -5.327  -2.391  17.426  1.00 98.61           C  
ATOM   1089  O   TRP B   7      -6.278  -0.744  19.740  1.00 98.61           O  
ATOM   1090  CG  TRP B   7      -4.276  -3.384  17.028  1.00 98.61           C  
ATOM   1091  CD1 TRP B   7      -4.197  -4.072  15.849  1.00 98.61           C  
ATOM   1092  CD2 TRP B   7      -3.155  -3.802  17.813  1.00 98.61           C  
ATOM   1093  CE2 TRP B   7      -2.437  -4.747  17.047  1.00 98.61           C  
ATOM   1094  CE3 TRP B   7      -2.687  -3.468  19.091  1.00 98.61           C  
ATOM   1095  NE1 TRP B   7      -3.093  -4.894  15.854  1.00 98.61           N  
ATOM   1096  CH2 TRP B   7      -0.839  -5.018  18.771  1.00 98.61           C  
ATOM   1097  CZ2 TRP B   7      -1.275  -5.362  17.518  1.00 98.61           C  
ATOM   1098  CZ3 TRP B   7      -1.530  -4.082  19.558  1.00 98.61           C  
ATOM   1099  N   THR B   8      -8.192  -1.617  19.196  1.00 98.05           N  
ATOM   1100  CA  THR B   8      -8.967  -0.551  19.822  1.00 98.05           C  
ATOM   1101  C   THR B   8      -9.107  -0.795  21.322  1.00 98.05           C  
ATOM   1102  CB  THR B   8     -10.364  -0.429  19.187  1.00 98.05           C  
ATOM   1103  O   THR B   8      -9.561   0.083  22.059  1.00 98.05           O  
ATOM   1104  CG2 THR B   8     -10.267  -0.223  17.679  1.00 98.05           C  
ATOM   1105  OG1 THR B   8     -11.108  -1.625  19.447  1.00 98.05           O  
ATOM   1106  N   ASN B   9      -8.713  -1.941  21.756  1.00 96.66           N  
ATOM   1107  CA  ASN B   9      -8.816  -2.299  23.167  1.00 96.66           C  
ATOM   1108  C   ASN B   9      -7.786  -3.357  23.553  1.00 96.66           C  
ATOM   1109  CB  ASN B   9     -10.228  -2.789  23.494  1.00 96.66           C  
ATOM   1110  O   ASN B   9      -8.095  -4.549  23.583  1.00 96.66           O  
ATOM   1111  CG  ASN B   9     -10.438  -3.013  24.979  1.00 96.66           C  
ATOM   1112  ND2 ASN B   9     -11.397  -3.866  25.320  1.00 96.66           N  
ATOM   1113  OD1 ASN B   9      -9.745  -2.424  25.813  1.00 96.66           O  
ATOM   1114  N   VAL B  10      -6.573  -2.959  23.722  1.00 95.39           N  
ATOM   1115  CA  VAL B  10      -5.501  -3.813  24.223  1.00 95.39           C  
ATOM   1116  C   VAL B  10      -5.266  -3.531  25.705  1.00 95.39           C  
ATOM   1117  CB  VAL B  10      -4.192  -3.607  23.427  1.00 95.39           C  
ATOM   1118  O   VAL B  10      -4.645  -2.527  26.062  1.00 95.39           O  
ATOM   1119  CG1 VAL B  10      -3.099  -4.547  23.933  1.00 95.39           C  
ATOM   1120  CG2 VAL B  10      -4.437  -3.821  21.934  1.00 95.39           C  
ATOM   1121  N   ASN B  11      -5.816  -4.440  26.576  1.00 92.55           N  
ATOM   1122  CA  ASN B  11      -5.744  -4.256  28.021  1.00 92.55           C  
ATOM   1123  C   ASN B  11      -6.293  -2.895  28.441  1.00 92.55           C  
ATOM   1124  CB  ASN B  11      -4.304  -4.422  28.512  1.00 92.55           C  
ATOM   1125  O   ASN B  11      -5.687  -2.203  29.260  1.00 92.55           O  
ATOM   1126  CG  ASN B  11      -3.752  -5.808  28.243  1.00 92.55           C  
ATOM   1127  ND2 ASN B  11      -2.462  -5.883  27.937  1.00 92.55           N  
ATOM   1128  OD1 ASN B  11      -4.479  -6.803  28.309  1.00 92.55           O  
ATOM   1129  N   GLY B  12      -7.340  -2.402  27.822  1.00 94.36           N  
ATOM   1130  CA  GLY B  12      -8.013  -1.161  28.168  1.00 94.36           C  
ATOM   1131  C   GLY B  12      -7.472   0.041  27.416  1.00 94.36           C  
ATOM   1132  O   GLY B  12      -7.961   1.159  27.588  1.00 94.36           O  
ATOM   1133  N   MET B  13      -6.445  -0.223  26.628  1.00 96.30           N  
ATOM   1134  CA  MET B  13      -5.813   0.864  25.885  1.00 96.30           C  
ATOM   1135  C   MET B  13      -6.224   0.830  24.417  1.00 96.30           C  
ATOM   1136  CB  MET B  13      -4.290   0.783  26.004  1.00 96.30           C  
ATOM   1137  O   MET B  13      -6.195  -0.226  23.784  1.00 96.30           O  
ATOM   1138  CG  MET B  13      -3.561   1.938  25.337  1.00 96.30           C  
ATOM   1139  SD  MET B  13      -1.737   1.781  25.457  1.00 96.30           S  
ATOM   1140  CE  MET B  13      -1.540   1.713  27.260  1.00 96.30           C  
ATOM   1141  N   ASN B  14      -6.601   1.987  23.883  1.00 97.80           N  
ATOM   1142  CA  ASN B  14      -6.861   2.165  22.459  1.00 97.80           C  
ATOM   1143  C   ASN B  14      -5.607   2.609  21.710  1.00 97.80           C  
ATOM   1144  CB  ASN B  14      -7.993   3.171  22.241  1.00 97.80           C  
ATOM   1145  O   ASN B  14      -5.119   3.721  21.915  1.00 97.80           O  
ATOM   1146  CG  ASN B  14      -8.394   3.294  20.784  1.00 97.80           C  
ATOM   1147  ND2 ASN B  14      -9.364   4.157  20.507  1.00 97.80           N  
ATOM   1148  OD1 ASN B  14      -7.837   2.617  19.916  1.00 97.80           O  
ATOM   1149  N   LEU B  15      -5.139   1.792  20.791  1.00 98.28           N  
ATOM   1150  CA  LEU B  15      -3.887   2.085  20.102  1.00 98.28           C  
ATOM   1151  C   LEU B  15      -4.140   2.441  18.641  1.00 98.28           C  
ATOM   1152  CB  LEU B  15      -2.934   0.889  20.190  1.00 98.28           C  
ATOM   1153  O   LEU B  15      -3.206   2.484  17.837  1.00 98.28           O  
ATOM   1154  CG  LEU B  15      -2.427   0.528  21.587  1.00 98.28           C  
ATOM   1155  CD1 LEU B  15      -1.582  -0.740  21.533  1.00 98.28           C  
ATOM   1156  CD2 LEU B  15      -1.630   1.683  22.182  1.00 98.28           C  
ATOM   1157  N   VAL B  16      -5.370   2.634  18.256  1.00 98.36           N  
ATOM   1158  CA  VAL B  16      -5.758   3.016  16.903  1.00 98.36           C  
ATOM   1159  C   VAL B  16      -5.975   4.526  16.834  1.00 98.36           C  
ATOM   1160  CB  VAL B  16      -7.033   2.273  16.446  1.00 98.36           C  
ATOM   1161  O   VAL B  16      -6.568   5.116  17.740  1.00 98.36           O  
ATOM   1162  CG1 VAL B  16      -7.469   2.748  15.061  1.00 98.36           C  
ATOM   1163  CG2 VAL B  16      -6.800   0.764  16.448  1.00 98.36           C  
ATOM   1164  N   VAL B  17      -5.481   5.213  15.824  1.00 97.76           N  
ATOM   1165  CA  VAL B  17      -5.686   6.643  15.618  1.00 97.76           C  
ATOM   1166  C   VAL B  17      -7.182   6.949  15.577  1.00 97.76           C  
ATOM   1167  CB  VAL B  17      -5.006   7.133  14.321  1.00 97.76           C  
ATOM   1168  O   VAL B  17      -7.985   6.099  15.186  1.00 97.76           O  
ATOM   1169  CG1 VAL B  17      -3.488   6.985  14.418  1.00 97.76           C  
ATOM   1170  CG2 VAL B  17      -5.544   6.367  13.114  1.00 97.76           C  
ATOM   1171  N   PRO B  18      -7.616   8.165  16.023  1.00 97.70           N  
ATOM   1172  CA  PRO B  18      -9.040   8.506  16.056  1.00 97.70           C  
ATOM   1173  C   PRO B  18      -9.699   8.423  14.681  1.00 97.70           C  
ATOM   1174  CB  PRO B  18      -9.045   9.946  16.578  1.00 97.70           C  
ATOM   1175  O   PRO B  18      -9.036   8.630  13.661  1.00 97.70           O  
ATOM   1176  CG  PRO B  18      -7.766  10.080  17.340  1.00 97.70           C  
ATOM   1177  CD  PRO B  18      -6.719   9.241  16.666  1.00 97.70           C  
ATOM   1178  N   VAL B  19     -11.079   8.144  14.675  1.00 98.49           N  
ATOM   1179  CA  VAL B  19     -11.888   8.172  13.462  1.00 98.49           C  
ATOM   1180  C   VAL B  19     -11.882   9.579  12.868  1.00 98.49           C  
ATOM   1181  CB  VAL B  19     -13.339   7.716  13.737  1.00 98.49           C  
ATOM   1182  O   VAL B  19     -12.063  10.564  13.587  1.00 98.49           O  
ATOM   1183  CG1 VAL B  19     -14.220   7.950  12.511  1.00 98.49           C  
ATOM   1184  CG2 VAL B  19     -13.367   6.245  14.146  1.00 98.49           C  
ATOM   1185  N   ARG B  20     -11.684   9.655  11.538  1.00 97.78           N  
ATOM   1186  CA  ARG B  20     -11.632  10.922  10.816  1.00 97.78           C  
ATOM   1187  C   ARG B  20     -12.622  10.932   9.656  1.00 97.78           C  
ATOM   1188  CB  ARG B  20     -10.216  11.189  10.299  1.00 97.78           C  
ATOM   1189  O   ARG B  20     -13.363   9.968   9.456  1.00 97.78           O  
ATOM   1190  CG  ARG B  20      -9.170  11.293  11.397  1.00 97.78           C  
ATOM   1191  CD  ARG B  20      -7.789  11.595  10.833  1.00 97.78           C  
ATOM   1192  NE  ARG B  20      -7.240  10.452  10.109  1.00 97.78           N  
ATOM   1193  NH1 ARG B  20      -5.310  11.535   9.445  1.00 97.78           N  
ATOM   1194  NH2 ARG B  20      -5.672   9.353   8.841  1.00 97.78           N  
ATOM   1195  CZ  ARG B  20      -6.075  10.449   9.467  1.00 97.78           C  
ATOM   1196  N   ASN B  21     -12.654  12.031   8.925  1.00 97.72           N  
ATOM   1197  CA  ASN B  21     -13.624  12.218   7.851  1.00 97.72           C  
ATOM   1198  C   ASN B  21     -12.963  12.760   6.587  1.00 97.72           C  
ATOM   1199  CB  ASN B  21     -14.751  13.149   8.302  1.00 97.72           C  
ATOM   1200  O   ASN B  21     -12.535  13.915   6.552  1.00 97.72           O  
ATOM   1201  CG  ASN B  21     -15.903  13.191   7.317  1.00 97.72           C  
ATOM   1202  ND2 ASN B  21     -17.088  13.540   7.804  1.00 97.72           N  
ATOM   1203  OD1 ASN B  21     -15.729  12.912   6.127  1.00 97.72           O  
ATOM   1204  N   GLN B  22     -13.046  11.886   5.514  1.00 97.43           N  
ATOM   1205  CA  GLN B  22     -12.364  12.270   4.283  1.00 97.43           C  
ATOM   1206  C   GLN B  22     -13.198  13.263   3.479  1.00 97.43           C  
ATOM   1207  CB  GLN B  22     -12.052  11.037   3.433  1.00 97.43           C  
ATOM   1208  O   GLN B  22     -12.677  13.946   2.594  1.00 97.43           O  
ATOM   1209  CG  GLN B  22     -13.288  10.364   2.850  1.00 97.43           C  
ATOM   1210  CD  GLN B  22     -12.957   9.111   2.062  1.00 97.43           C  
ATOM   1211  NE2 GLN B  22     -12.758   9.265   0.758  1.00 97.43           N  
ATOM   1212  OE1 GLN B  22     -12.880   8.012   2.622  1.00 97.43           O  
ATOM   1213  N   GLY B  23     -14.486  13.368   3.870  1.00 96.04           N  
ATOM   1214  CA  GLY B  23     -15.395  14.246   3.151  1.00 96.04           C  
ATOM   1215  C   GLY B  23     -15.956  13.619   1.888  1.00 96.04           C  
ATOM   1216  O   GLY B  23     -15.714  12.443   1.612  1.00 96.04           O  
ATOM   1217  N   VAL B  24     -16.775  14.326   1.136  1.00 92.61           N  
ATOM   1218  CA  VAL B  24     -17.507  13.760   0.008  1.00 92.61           C  
ATOM   1219  C   VAL B  24     -16.901  14.257  -1.303  1.00 92.61           C  
ATOM   1220  CB  VAL B  24     -19.009  14.117   0.069  1.00 92.61           C  
ATOM   1221  O   VAL B  24     -17.195  13.720  -2.373  1.00 92.61           O  
ATOM   1222  CG1 VAL B  24     -19.663  13.491   1.300  1.00 92.61           C  
ATOM   1223  CG2 VAL B  24     -19.197  15.633   0.073  1.00 92.61           C  
ATOM   1224  N   PHE B  25     -16.014  15.208  -1.247  1.00 93.73           N  
ATOM   1225  CA  PHE B  25     -15.594  15.855  -2.484  1.00 93.73           C  
ATOM   1226  C   PHE B  25     -14.186  15.419  -2.872  1.00 93.73           C  
ATOM   1227  CB  PHE B  25     -15.650  17.379  -2.341  1.00 93.73           C  
ATOM   1228  O   PHE B  25     -13.656  15.854  -3.897  1.00 93.73           O  
ATOM   1229  CG  PHE B  25     -17.028  17.911  -2.055  1.00 93.73           C  
ATOM   1230  CD1 PHE B  25     -18.036  17.817  -3.007  1.00 93.73           C  
ATOM   1231  CD2 PHE B  25     -17.316  18.506  -0.833  1.00 93.73           C  
ATOM   1232  CE1 PHE B  25     -19.313  18.309  -2.745  1.00 93.73           C  
ATOM   1233  CE2 PHE B  25     -18.590  19.000  -0.564  1.00 93.73           C  
ATOM   1234  CZ  PHE B  25     -19.586  18.901  -1.521  1.00 93.73           C  
ATOM   1235  N   CYS B  26     -13.559  14.611  -2.015  1.00 97.17           N  
ATOM   1236  CA  CYS B  26     -12.195  14.177  -2.296  1.00 97.17           C  
ATOM   1237  C   CYS B  26     -12.051  12.672  -2.104  1.00 97.17           C  
ATOM   1238  CB  CYS B  26     -11.202  14.913  -1.397  1.00 97.17           C  
ATOM   1239  O   CYS B  26     -12.294  12.156  -1.012  1.00 97.17           O  
ATOM   1240  SG  CYS B  26      -9.474  14.529  -1.754  1.00 97.17           S  
ATOM   1241  N   GLY B  27     -11.708  11.901  -3.176  1.00 97.10           N  
ATOM   1242  CA  GLY B  27     -11.392  10.486  -3.070  1.00 97.10           C  
ATOM   1243  C   GLY B  27     -10.033  10.223  -2.448  1.00 97.10           C  
ATOM   1244  O   GLY B  27      -9.087   9.849  -3.145  1.00 97.10           O  
ATOM   1245  N   SER B  28      -9.888  10.441  -1.144  1.00 98.29           N  
ATOM   1246  CA  SER B  28      -8.599  10.370  -0.464  1.00 98.29           C  
ATOM   1247  C   SER B  28      -8.562   9.216   0.532  1.00 98.29           C  
ATOM   1248  CB  SER B  28      -8.299  11.685   0.256  1.00 98.29           C  
ATOM   1249  O   SER B  28      -7.774   9.232   1.480  1.00 98.29           O  
ATOM   1250  OG  SER B  28      -9.354  12.028   1.137  1.00 98.29           O  
ATOM   1251  N   CYS B  29      -9.426   8.237   0.501  1.00 98.53           N  
ATOM   1252  CA  CYS B  29      -9.494   7.105   1.418  1.00 98.53           C  
ATOM   1253  C   CYS B  29      -8.149   6.394   1.508  1.00 98.53           C  
ATOM   1254  CB  CYS B  29     -10.574   6.119   0.974  1.00 98.53           C  
ATOM   1255  O   CYS B  29      -7.754   5.938   2.583  1.00 98.53           O  
ATOM   1256  SG  CYS B  29     -10.383   5.549  -0.730  1.00 98.53           S  
ATOM   1257  N   TYR B  30      -7.437   6.337   0.404  1.00 98.51           N  
ATOM   1258  CA  TYR B  30      -6.124   5.704   0.355  1.00 98.51           C  
ATOM   1259  C   TYR B  30      -5.136   6.423   1.266  1.00 98.51           C  
ATOM   1260  CB  TYR B  30      -5.590   5.683  -1.081  1.00 98.51           C  
ATOM   1261  O   TYR B  30      -4.285   5.788   1.894  1.00 98.51           O  
ATOM   1262  CG  TYR B  30      -5.249   7.050  -1.621  1.00 98.51           C  
ATOM   1263  CD1 TYR B  30      -6.224   7.852  -2.209  1.00 98.51           C  
ATOM   1264  CD2 TYR B  30      -3.950   7.542  -1.546  1.00 98.51           C  
ATOM   1265  CE1 TYR B  30      -5.914   9.112  -2.710  1.00 98.51           C  
ATOM   1266  CE2 TYR B  30      -3.628   8.801  -2.044  1.00 98.51           C  
ATOM   1267  OH  TYR B  30      -4.302  10.823  -3.117  1.00 98.51           O  
ATOM   1268  CZ  TYR B  30      -4.615   9.577  -2.623  1.00 98.51           C  
ATOM   1269  N   ALA B  31      -5.211   7.717   1.312  1.00 98.71           N  
ATOM   1270  CA  ALA B  31      -4.339   8.524   2.161  1.00 98.71           C  
ATOM   1271  C   ALA B  31      -4.695   8.351   3.634  1.00 98.71           C  
ATOM   1272  CB  ALA B  31      -4.426   9.996   1.765  1.00 98.71           C  
ATOM   1273  O   ALA B  31      -3.810   8.213   4.482  1.00 98.71           O  
ATOM   1274  N   PHE B  32      -5.986   8.305   3.933  1.00 98.80           N  
ATOM   1275  CA  PHE B  32      -6.439   8.149   5.310  1.00 98.80           C  
ATOM   1276  C   PHE B  32      -6.074   6.771   5.848  1.00 98.80           C  
ATOM   1277  CB  PHE B  32      -7.952   8.367   5.407  1.00 98.80           C  
ATOM   1278  O   PHE B  32      -5.531   6.653   6.949  1.00 98.80           O  
ATOM   1279  CG  PHE B  32      -8.350   9.810   5.560  1.00 98.80           C  
ATOM   1280  CD1 PHE B  32      -8.596  10.349   6.817  1.00 98.80           C  
ATOM   1281  CD2 PHE B  32      -8.478  10.628   4.445  1.00 98.80           C  
ATOM   1282  CE1 PHE B  32      -8.964  11.684   6.961  1.00 98.80           C  
ATOM   1283  CE2 PHE B  32      -8.846  11.964   4.581  1.00 98.80           C  
ATOM   1284  CZ  PHE B  32      -9.089  12.490   5.840  1.00 98.80           C  
ATOM   1285  N   SER B  33      -6.427   5.765   5.067  1.00 98.71           N  
ATOM   1286  CA  SER B  33      -6.169   4.410   5.542  1.00 98.71           C  
ATOM   1287  C   SER B  33      -4.681   4.185   5.790  1.00 98.71           C  
ATOM   1288  CB  SER B  33      -6.688   3.381   4.538  1.00 98.71           C  
ATOM   1289  O   SER B  33      -4.295   3.630   6.821  1.00 98.71           O  
ATOM   1290  OG  SER B  33      -6.019   3.508   3.295  1.00 98.71           O  
ATOM   1291  N   SER B  34      -3.834   4.647   4.921  1.00 98.52           N  
ATOM   1292  CA  SER B  34      -2.396   4.422   5.023  1.00 98.52           C  
ATOM   1293  C   SER B  34      -1.784   5.253   6.146  1.00 98.52           C  
ATOM   1294  CB  SER B  34      -1.706   4.753   3.700  1.00 98.52           C  
ATOM   1295  O   SER B  34      -0.984   4.747   6.935  1.00 98.52           O  
ATOM   1296  OG  SER B  34      -2.139   3.876   2.674  1.00 98.52           O  
ATOM   1297  N   SER B  35      -2.142   6.560   6.196  1.00 98.32           N  
ATOM   1298  CA  SER B  35      -1.597   7.386   7.268  1.00 98.32           C  
ATOM   1299  C   SER B  35      -2.044   6.883   8.637  1.00 98.32           C  
ATOM   1300  CB  SER B  35      -2.020   8.845   7.089  1.00 98.32           C  
ATOM   1301  O   SER B  35      -1.266   6.892   9.592  1.00 98.32           O  
ATOM   1302  OG  SER B  35      -3.433   8.963   7.096  1.00 98.32           O  
ATOM   1303  N   ASP B  36      -3.286   6.427   8.744  1.00 98.62           N  
ATOM   1304  CA  ASP B  36      -3.781   5.861   9.996  1.00 98.62           C  
ATOM   1305  C   ASP B  36      -3.036   4.576  10.350  1.00 98.62           C  
ATOM   1306  CB  ASP B  36      -5.284   5.590   9.905  1.00 98.62           C  
ATOM   1307  O   ASP B  36      -2.774   4.308  11.524  1.00 98.62           O  
ATOM   1308  CG  ASP B  36      -6.120   6.857   9.955  1.00 98.62           C  
ATOM   1309  OD1 ASP B  36      -5.552   7.955  10.142  1.00 98.62           O  
ATOM   1310  OD2 ASP B  36      -7.357   6.756   9.809  1.00 98.62           O  
ATOM   1311  N   MET B  37      -2.764   3.741   9.247  1.00 98.71           N  
ATOM   1312  CA  MET B  37      -1.954   2.549   9.483  1.00 98.71           C  
ATOM   1313  C   MET B  37      -0.610   2.918  10.102  1.00 98.71           C  
ATOM   1314  CB  MET B  37      -1.736   1.780   8.178  1.00 98.71           C  
ATOM   1315  O   MET B  37      -0.208   2.340  11.113  1.00 98.71           O  
ATOM   1316  CG  MET B  37      -0.850   0.554   8.330  1.00 98.71           C  
ATOM   1317  SD  MET B  37      -0.322  -0.137   6.714  1.00 98.71           S  
ATOM   1318  CE  MET B  37       0.778   1.188   6.144  1.00 98.71           C  
ATOM   1319  N   PHE B  38       0.067   3.914   9.594  1.00 98.31           N  
ATOM   1320  CA  PHE B  38       1.367   4.324  10.111  1.00 98.31           C  
ATOM   1321  C   PHE B  38       1.246   4.826  11.545  1.00 98.31           C  
ATOM   1322  CB  PHE B  38       1.983   5.410   9.224  1.00 98.31           C  
ATOM   1323  O   PHE B  38       2.010   4.413  12.420  1.00 98.31           O  
ATOM   1324  CG  PHE B  38       2.721   4.872   8.029  1.00 98.31           C  
ATOM   1325  CD1 PHE B  38       3.919   4.185   8.186  1.00 98.31           C  
ATOM   1326  CD2 PHE B  38       2.218   5.053   6.747  1.00 98.31           C  
ATOM   1327  CE1 PHE B  38       4.605   3.686   7.081  1.00 98.31           C  
ATOM   1328  CE2 PHE B  38       2.898   4.557   5.639  1.00 98.31           C  
ATOM   1329  CZ  PHE B  38       4.092   3.874   5.808  1.00 98.31           C  
ATOM   1330  N   GLY B  39       0.307   5.783  11.806  1.00 97.73           N  
ATOM   1331  CA  GLY B  39       0.117   6.307  13.150  1.00 97.73           C  
ATOM   1332  C   GLY B  39      -0.198   5.231  14.171  1.00 97.73           C  
ATOM   1333  O   GLY B  39       0.378   5.214  15.261  1.00 97.73           O  
ATOM   1334  N   SER B  40      -1.088   4.325  13.788  1.00 98.28           N  
ATOM   1335  CA  SER B  40      -1.495   3.265  14.705  1.00 98.28           C  
ATOM   1336  C   SER B  40      -0.351   2.291  14.967  1.00 98.28           C  
ATOM   1337  CB  SER B  40      -2.702   2.509  14.147  1.00 98.28           C  
ATOM   1338  O   SER B  40      -0.166   1.832  16.096  1.00 98.28           O  
ATOM   1339  OG  SER B  40      -3.833   3.358  14.063  1.00 98.28           O  
ATOM   1340  N   ARG B  41       0.395   2.048  14.014  1.00 97.65           N  
ATOM   1341  CA  ARG B  41       1.493   1.106  14.206  1.00 97.65           C  
ATOM   1342  C   ARG B  41       2.588   1.712  15.077  1.00 97.65           C  
ATOM   1343  CB  ARG B  41       2.074   0.675  12.858  1.00 97.65           C  
ATOM   1344  O   ARG B  41       3.258   0.999  15.827  1.00 97.65           O  
ATOM   1345  CG  ARG B  41       1.190  -0.292  12.087  1.00 97.65           C  
ATOM   1346  CD  ARG B  41       1.838  -0.728  10.780  1.00 97.65           C  
ATOM   1347  NE  ARG B  41       2.948  -1.648  11.008  1.00 97.65           N  
ATOM   1348  NH1 ARG B  41       1.688  -3.564  10.730  1.00 97.65           N  
ATOM   1349  NH2 ARG B  41       3.926  -3.717  11.201  1.00 97.65           N  
ATOM   1350  CZ  ARG B  41       2.852  -2.974  10.979  1.00 97.65           C  
ATOM   1351  N   VAL B  42       2.791   3.023  15.055  1.00 96.95           N  
ATOM   1352  CA  VAL B  42       3.679   3.682  16.007  1.00 96.95           C  
ATOM   1353  C   VAL B  42       3.138   3.510  17.424  1.00 96.95           C  
ATOM   1354  CB  VAL B  42       3.849   5.182  15.679  1.00 96.95           C  
ATOM   1355  O   VAL B  42       3.891   3.202  18.350  1.00 96.95           O  
ATOM   1356  CG1 VAL B  42       4.569   5.905  16.816  1.00 96.95           C  
ATOM   1357  CG2 VAL B  42       4.607   5.359  14.365  1.00 96.95           C  
ATOM   1358  N   ARG B  43       1.917   3.673  17.545  1.00 96.99           N  
ATOM   1359  CA  ARG B  43       1.289   3.522  18.854  1.00 96.99           C  
ATOM   1360  C   ARG B  43       1.462   2.102  19.383  1.00 96.99           C  
ATOM   1361  CB  ARG B  43      -0.198   3.877  18.781  1.00 96.99           C  
ATOM   1362  O   ARG B  43       1.727   1.905  20.570  1.00 96.99           O  
ATOM   1363  CG  ARG B  43      -0.467   5.341  18.471  1.00 96.99           C  
ATOM   1364  CD  ARG B  43      -1.959   5.636  18.396  1.00 96.99           C  
ATOM   1365  NE  ARG B  43      -2.216   7.011  17.979  1.00 96.99           N  
ATOM   1366  NH1 ARG B  43      -4.341   7.106  18.879  1.00 96.99           N  
ATOM   1367  NH2 ARG B  43      -3.469   8.927  17.792  1.00 96.99           N  
ATOM   1368  CZ  ARG B  43      -3.342   7.678  18.217  1.00 96.99           C  
ATOM   1369  N   VAL B  44       1.360   1.143  18.432  1.00 96.74           N  
ATOM   1370  CA  VAL B  44       1.515  -0.261  18.799  1.00 96.74           C  
ATOM   1371  C   VAL B  44       2.947  -0.519  19.262  1.00 96.74           C  
ATOM   1372  CB  VAL B  44       1.158  -1.198  17.623  1.00 96.74           C  
ATOM   1373  O   VAL B  44       3.167  -1.077  20.339  1.00 96.74           O  
ATOM   1374  CG1 VAL B  44       1.618  -2.626  17.911  1.00 96.74           C  
ATOM   1375  CG2 VAL B  44      -0.345  -1.162  17.351  1.00 96.74           C  
ATOM   1376  N   ILE B  45       3.912  -0.058  18.543  1.00 95.19           N  
ATOM   1377  CA  ILE B  45       5.300  -0.419  18.811  1.00 95.19           C  
ATOM   1378  C   ILE B  45       5.809   0.354  20.025  1.00 95.19           C  
ATOM   1379  CB  ILE B  45       6.201  -0.148  17.586  1.00 95.19           C  
ATOM   1380  O   ILE B  45       6.762  -0.069  20.684  1.00 95.19           O  
ATOM   1381  CG1 ILE B  45       6.103   1.323  17.166  1.00 95.19           C  
ATOM   1382  CG2 ILE B  45       5.828  -1.074  16.425  1.00 95.19           C  
ATOM   1383  CD1 ILE B  45       7.143   1.744  16.137  1.00 95.19           C  
ATOM   1384  N   THR B  46       5.187   1.441  20.359  1.00 95.22           N  
ATOM   1385  CA  THR B  46       5.630   2.242  21.494  1.00 95.22           C  
ATOM   1386  C   THR B  46       4.714   2.031  22.696  1.00 95.22           C  
ATOM   1387  CB  THR B  46       5.676   3.740  21.137  1.00 95.22           C  
ATOM   1388  O   THR B  46       4.798   2.764  23.684  1.00 95.22           O  
ATOM   1389  CG2 THR B  46       6.579   3.991  19.934  1.00 95.22           C  
ATOM   1390  OG1 THR B  46       4.352   4.192  20.830  1.00 95.22           O  
ATOM   1391  N   ASN B  47       3.753   1.134  22.531  1.00 95.55           N  
ATOM   1392  CA  ASN B  47       2.774   0.856  23.576  1.00 95.55           C  
ATOM   1393  C   ASN B  47       2.054   2.126  24.022  1.00 95.55           C  
ATOM   1394  CB  ASN B  47       3.443   0.178  24.773  1.00 95.55           C  
ATOM   1395  O   ASN B  47       1.867   2.351  25.219  1.00 95.55           O  
ATOM   1396  CG  ASN B  47       2.449  -0.519  25.681  1.00 95.55           C  
ATOM   1397  ND2 ASN B  47       2.782  -0.614  26.963  1.00 95.55           N  
ATOM   1398  OD1 ASN B  47       1.391  -0.968  25.234  1.00 95.55           O  
ATOM   1399  N   GLY B  48       1.854   3.016  23.072  1.00 95.41           N  
ATOM   1400  CA  GLY B  48       1.004   4.174  23.300  1.00 95.41           C  
ATOM   1401  C   GLY B  48       1.766   5.379  23.819  1.00 95.41           C  
ATOM   1402  O   GLY B  48       1.173   6.428  24.083  1.00 95.41           O  
ATOM   1403  N   THR B  49       3.037   5.271  24.073  1.00 95.99           N  
ATOM   1404  CA  THR B  49       3.814   6.399  24.573  1.00 95.99           C  
ATOM   1405  C   THR B  49       3.948   7.480  23.504  1.00 95.99           C  
ATOM   1406  CB  THR B  49       5.214   5.953  25.033  1.00 95.99           C  
ATOM   1407  O   THR B  49       4.162   8.652  23.822  1.00 95.99           O  
ATOM   1408  CG2 THR B  49       5.126   5.012  26.230  1.00 95.99           C  
ATOM   1409  OG1 THR B  49       5.873   5.277  23.955  1.00 95.99           O  
ATOM   1410  N   LYS B  50       3.820   7.096  22.293  1.00 95.72           N  
ATOM   1411  CA  LYS B  50       3.733   8.044  21.186  1.00 95.72           C  
ATOM   1412  C   LYS B  50       2.419   7.884  20.427  1.00 95.72           C  
ATOM   1413  CB  LYS B  50       4.914   7.865  20.232  1.00 95.72           C  
ATOM   1414  O   LYS B  50       2.025   6.766  20.086  1.00 95.72           O  
ATOM   1415  CG  LYS B  50       6.272   8.105  20.875  1.00 95.72           C  
ATOM   1416  CD  LYS B  50       7.389   8.106  19.840  1.00 95.72           C  
ATOM   1417  CE  LYS B  50       8.736   8.437  20.469  1.00 95.72           C  
ATOM   1418  NZ  LYS B  50       9.843   8.383  19.469  1.00 95.72           N  
ATOM   1419  N   THR B  51       1.810   9.012  20.119  1.00 96.66           N  
ATOM   1420  CA  THR B  51       0.497   8.939  19.489  1.00 96.66           C  
ATOM   1421  C   THR B  51       0.410   9.901  18.307  1.00 96.66           C  
ATOM   1422  CB  THR B  51      -0.624   9.257  20.496  1.00 96.66           C  
ATOM   1423  O   THR B  51      -0.396  10.834  18.317  1.00 96.66           O  
ATOM   1424  CG2 THR B  51      -0.697   8.197  21.591  1.00 96.66           C  
ATOM   1425  OG1 THR B  51      -0.370  10.533  21.098  1.00 96.66           O  
ATOM   1426  N   PRO B  52       1.245   9.675  17.286  1.00 96.37           N  
ATOM   1427  CA  PRO B  52       1.212  10.601  16.151  1.00 96.37           C  
ATOM   1428  C   PRO B  52      -0.027  10.420  15.278  1.00 96.37           C  
ATOM   1429  CB  PRO B  52       2.483  10.250  15.374  1.00 96.37           C  
ATOM   1430  O   PRO B  52      -0.594   9.326  15.223  1.00 96.37           O  
ATOM   1431  CG  PRO B  52       2.688   8.790  15.615  1.00 96.37           C  
ATOM   1432  CD  PRO B  52       2.306   8.482  17.034  1.00 96.37           C  
ATOM   1433  N   VAL B  53      -0.340  11.558  14.706  1.00 97.70           N  
ATOM   1434  CA  VAL B  53      -1.335  11.575  13.639  1.00 97.70           C  
ATOM   1435  C   VAL B  53      -0.725  12.172  12.373  1.00 97.70           C  
ATOM   1436  CB  VAL B  53      -2.594  12.371  14.050  1.00 97.70           C  
ATOM   1437  O   VAL B  53      -0.273  13.320  12.375  1.00 97.70           O  
ATOM   1438  CG1 VAL B  53      -3.641  12.337  12.939  1.00 97.70           C  
ATOM   1439  CG2 VAL B  53      -3.173  11.817  15.351  1.00 97.70           C  
ATOM   1440  N   TYR B  54      -0.739  11.349  11.308  1.00 97.88           N  
ATOM   1441  CA  TYR B  54      -0.077  11.795  10.087  1.00 97.88           C  
ATOM   1442  C   TYR B  54      -1.080  12.401   9.113  1.00 97.88           C  
ATOM   1443  CB  TYR B  54       0.662  10.631   9.419  1.00 97.88           C  
ATOM   1444  O   TYR B  54      -2.257  12.034   9.116  1.00 97.88           O  
ATOM   1445  CG  TYR B  54       1.780  10.061  10.257  1.00 97.88           C  
ATOM   1446  CD1 TYR B  54       2.870  10.846  10.626  1.00 97.88           C  
ATOM   1447  CD2 TYR B  54       1.750   8.737  10.682  1.00 97.88           C  
ATOM   1448  CE1 TYR B  54       3.904  10.325  11.396  1.00 97.88           C  
ATOM   1449  CE2 TYR B  54       2.778   8.205  11.453  1.00 97.88           C  
ATOM   1450  OH  TYR B  54       4.870   8.484  12.568  1.00 97.88           O  
ATOM   1451  CZ  TYR B  54       3.849   9.005  11.805  1.00 97.88           C  
ATOM   1452  N   SER B  55      -0.622  13.337   8.254  1.00 98.19           N  
ATOM   1453  CA  SER B  55      -1.427  14.241   7.438  1.00 98.19           C  
ATOM   1454  C   SER B  55      -1.812  13.592   6.112  1.00 98.19           C  
ATOM   1455  CB  SER B  55      -0.671  15.544   7.176  1.00 98.19           C  
ATOM   1456  O   SER B  55      -0.970  13.425   5.228  1.00 98.19           O  
ATOM   1457  OG  SER B  55      -1.364  16.348   6.237  1.00 98.19           O  
ATOM   1458  N   PRO B  56      -3.106  13.194   5.964  1.00 98.42           N  
ATOM   1459  CA  PRO B  56      -3.555  12.773   4.635  1.00 98.42           C  
ATOM   1460  C   PRO B  56      -3.407  13.873   3.586  1.00 98.42           C  
ATOM   1461  CB  PRO B  56      -5.029  12.423   4.855  1.00 98.42           C  
ATOM   1462  O   PRO B  56      -3.191  13.582   2.407  1.00 98.42           O  
ATOM   1463  CG  PRO B  56      -5.133  12.108   6.312  1.00 98.42           C  
ATOM   1464  CD  PRO B  56      -4.156  12.970   7.058  1.00 98.42           C  
ATOM   1465  N   GLN B  57      -3.500  15.131   4.019  1.00 98.35           N  
ATOM   1466  CA  GLN B  57      -3.356  16.244   3.087  1.00 98.35           C  
ATOM   1467  C   GLN B  57      -1.962  16.263   2.464  1.00 98.35           C  
ATOM   1468  CB  GLN B  57      -3.635  17.573   3.789  1.00 98.35           C  
ATOM   1469  O   GLN B  57      -1.813  16.547   1.274  1.00 98.35           O  
ATOM   1470  CG  GLN B  57      -3.644  18.774   2.853  1.00 98.35           C  
ATOM   1471  CD  GLN B  57      -4.736  18.691   1.803  1.00 98.35           C  
ATOM   1472  NE2 GLN B  57      -4.374  18.939   0.549  1.00 98.35           N  
ATOM   1473  OE1 GLN B  57      -5.896  18.406   2.117  1.00 98.35           O  
ATOM   1474  N   ASP B  58      -0.951  16.037   3.245  1.00 98.04           N  
ATOM   1475  CA  ASP B  58       0.414  15.911   2.746  1.00 98.04           C  
ATOM   1476  C   ASP B  58       0.495  14.883   1.620  1.00 98.04           C  
ATOM   1477  CB  ASP B  58       1.367  15.525   3.879  1.00 98.04           C  
ATOM   1478  O   ASP B  58       1.097  15.144   0.576  1.00 98.04           O  
ATOM   1479  CG  ASP B  58       2.775  15.227   3.395  1.00 98.04           C  
ATOM   1480  OD1 ASP B  58       3.488  16.164   2.977  1.00 98.04           O  
ATOM   1481  OD2 ASP B  58       3.174  14.042   3.430  1.00 98.04           O  
ATOM   1482  N   ILE B  59      -0.150  13.781   1.759  1.00 98.23           N  
ATOM   1483  CA  ILE B  59      -0.163  12.715   0.764  1.00 98.23           C  
ATOM   1484  C   ILE B  59      -0.923  13.177  -0.477  1.00 98.23           C  
ATOM   1485  CB  ILE B  59      -0.794  11.422   1.328  1.00 98.23           C  
ATOM   1486  O   ILE B  59      -0.436  13.032  -1.601  1.00 98.23           O  
ATOM   1487  CG1 ILE B  59       0.026  10.902   2.514  1.00 98.23           C  
ATOM   1488  CG2 ILE B  59      -0.912  10.357   0.234  1.00 98.23           C  
ATOM   1489  CD1 ILE B  59      -0.704   9.872   3.366  1.00 98.23           C  
ATOM   1490  N   VAL B  60      -2.073  13.760  -0.279  1.00 98.26           N  
ATOM   1491  CA  VAL B  60      -2.942  14.199  -1.366  1.00 98.26           C  
ATOM   1492  C   VAL B  60      -2.216  15.236  -2.221  1.00 98.26           C  
ATOM   1493  CB  VAL B  60      -4.268  14.784  -0.832  1.00 98.26           C  
ATOM   1494  O   VAL B  60      -2.255  15.171  -3.452  1.00 98.26           O  
ATOM   1495  CG1 VAL B  60      -5.012  15.534  -1.936  1.00 98.26           C  
ATOM   1496  CG2 VAL B  60      -5.144  13.675  -0.251  1.00 98.26           C  
ATOM   1497  N   GLU B  61      -1.454  16.071  -1.653  1.00 96.87           N  
ATOM   1498  CA  GLU B  61      -0.959  17.212  -2.418  1.00 96.87           C  
ATOM   1499  C   GLU B  61       0.492  17.003  -2.843  1.00 96.87           C  
ATOM   1500  CB  GLU B  61      -1.088  18.502  -1.605  1.00 96.87           C  
ATOM   1501  O   GLU B  61       0.969  17.649  -3.778  1.00 96.87           O  
ATOM   1502  CG  GLU B  61      -0.223  18.529  -0.353  1.00 96.87           C  
ATOM   1503  CD  GLU B  61      -0.431  19.776   0.492  1.00 96.87           C  
ATOM   1504  OE1 GLU B  61       0.346  19.996   1.449  1.00 96.87           O  
ATOM   1505  OE2 GLU B  61      -1.378  20.538   0.196  1.00 96.87           O  
ATOM   1506  N   CYS B  62       1.245  16.006  -2.197  1.00 96.08           N  
ATOM   1507  CA  CYS B  62       2.681  15.980  -2.454  1.00 96.08           C  
ATOM   1508  C   CYS B  62       3.091  14.678  -3.130  1.00 96.08           C  
ATOM   1509  CB  CYS B  62       3.461  16.157  -1.151  1.00 96.08           C  
ATOM   1510  O   CYS B  62       4.168  14.594  -3.724  1.00 96.08           O  
ATOM   1511  SG  CYS B  62       3.217  17.766  -0.369  1.00 96.08           S  
ATOM   1512  N   SER B  63       2.256  13.640  -2.956  1.00 95.51           N  
ATOM   1513  CA  SER B  63       2.678  12.335  -3.452  1.00 95.51           C  
ATOM   1514  C   SER B  63       2.757  12.321  -4.975  1.00 95.51           C  
ATOM   1515  CB  SER B  63       1.720  11.243  -2.973  1.00 95.51           C  
ATOM   1516  O   SER B  63       1.784  12.656  -5.655  1.00 95.51           O  
ATOM   1517  OG  SER B  63       2.037   9.998  -3.571  1.00 95.51           O  
ATOM   1518  N   ALA B  64       3.930  11.833  -5.414  1.00 91.64           N  
ATOM   1519  CA  ALA B  64       4.135  11.679  -6.852  1.00 91.64           C  
ATOM   1520  C   ALA B  64       3.571  10.351  -7.348  1.00 91.64           C  
ATOM   1521  CB  ALA B  64       5.619  11.785  -7.192  1.00 91.64           C  
ATOM   1522  O   ALA B  64       3.638  10.048  -8.542  1.00 91.64           O  
ATOM   1523  N   TYR B  65       3.043   9.577  -6.550  1.00 94.73           N  
ATOM   1524  CA  TYR B  65       2.676   8.201  -6.867  1.00 94.73           C  
ATOM   1525  C   TYR B  65       1.162   8.042  -6.935  1.00 94.73           C  
ATOM   1526  CB  TYR B  65       3.256   7.238  -5.827  1.00 94.73           C  
ATOM   1527  O   TYR B  65       0.659   6.964  -7.260  1.00 94.73           O  
ATOM   1528  CG  TYR B  65       4.761   7.293  -5.721  1.00 94.73           C  
ATOM   1529  CD1 TYR B  65       5.560   7.274  -6.861  1.00 94.73           C  
ATOM   1530  CD2 TYR B  65       5.386   7.364  -4.480  1.00 94.73           C  
ATOM   1531  CE1 TYR B  65       6.947   7.323  -6.768  1.00 94.73           C  
ATOM   1532  CE2 TYR B  65       6.772   7.414  -4.375  1.00 94.73           C  
ATOM   1533  OH  TYR B  65       8.916   7.442  -5.425  1.00 94.73           O  
ATOM   1534  CZ  TYR B  65       7.543   7.393  -5.523  1.00 94.73           C  
ATOM   1535  N   SER B  66       0.423   9.138  -6.559  1.00 94.95           N  
ATOM   1536  CA  SER B  66      -1.035   9.071  -6.530  1.00 94.95           C  
ATOM   1537  C   SER B  66      -1.657  10.241  -7.285  1.00 94.95           C  
ATOM   1538  CB  SER B  66      -1.543   9.056  -5.088  1.00 94.95           C  
ATOM   1539  O   SER B  66      -0.946  11.134  -7.752  1.00 94.95           O  
ATOM   1540  OG  SER B  66      -1.135  10.226  -4.399  1.00 94.95           O  
ATOM   1541  N   GLN B  67      -3.049  10.261  -7.437  1.00 95.45           N  
ATOM   1542  CA  GLN B  67      -3.741  11.258  -8.246  1.00 95.45           C  
ATOM   1543  C   GLN B  67      -4.536  12.222  -7.370  1.00 95.45           C  
ATOM   1544  CB  GLN B  67      -4.668  10.581  -9.257  1.00 95.45           C  
ATOM   1545  O   GLN B  67      -5.644  12.626  -7.729  1.00 95.45           O  
ATOM   1546  CG  GLN B  67      -3.936   9.924 -10.418  1.00 95.45           C  
ATOM   1547  CD  GLN B  67      -3.122   8.717  -9.991  1.00 95.45           C  
ATOM   1548  NE2 GLN B  67      -2.934   8.560  -8.685  1.00 95.45           N  
ATOM   1549  OE1 GLN B  67      -2.667   7.930 -10.828  1.00 95.45           O  
ATOM   1550  N   GLY B  68      -4.004  12.570  -6.154  1.00 97.01           N  
ATOM   1551  CA  GLY B  68      -4.682  13.506  -5.272  1.00 97.01           C  
ATOM   1552  C   GLY B  68      -6.086  13.068  -4.903  1.00 97.01           C  
ATOM   1553  O   GLY B  68      -6.289  11.944  -4.437  1.00 97.01           O  
ATOM   1554  N   CYS B  69      -7.052  13.937  -5.189  1.00 97.36           N  
ATOM   1555  CA  CYS B  69      -8.438  13.674  -4.820  1.00 97.36           C  
ATOM   1556  C   CYS B  69      -9.091  12.710  -5.802  1.00 97.36           C  
ATOM   1557  CB  CYS B  69      -9.235  14.978  -4.765  1.00 97.36           C  
ATOM   1558  O   CYS B  69     -10.231  12.288  -5.600  1.00 97.36           O  
ATOM   1559  SG  CYS B  69      -8.917  15.963  -3.285  1.00 97.36           S  
ATOM   1560  N   ASP B  70      -8.339  12.312  -6.784  1.00 96.28           N  
ATOM   1561  CA  ASP B  70      -8.899  11.415  -7.791  1.00 96.28           C  
ATOM   1562  C   ASP B  70      -8.517   9.964  -7.506  1.00 96.28           C  
ATOM   1563  CB  ASP B  70      -8.428  11.818  -9.190  1.00 96.28           C  
ATOM   1564  O   ASP B  70      -8.801   9.073  -8.309  1.00 96.28           O  
ATOM   1565  CG  ASP B  70      -9.053  13.114  -9.676  1.00 96.28           C  
ATOM   1566  OD1 ASP B  70     -10.229  13.384  -9.350  1.00 96.28           O  
ATOM   1567  OD2 ASP B  70      -8.363  13.871 -10.393  1.00 96.28           O  
ATOM   1568  N   GLY B  71      -7.806   9.752  -6.404  1.00 95.66           N  
ATOM   1569  CA  GLY B  71      -7.607   8.365  -6.013  1.00 95.66           C  
ATOM   1570  C   GLY B  71      -6.144   7.984  -5.891  1.00 95.66           C  
ATOM   1571  O   GLY B  71      -5.262   8.752  -6.283  1.00 95.66           O  
ATOM   1572  N   GLY B  72      -5.889   6.829  -5.255  1.00 96.30           N  
ATOM   1573  CA  GLY B  72      -4.598   6.209  -5.000  1.00 96.30           C  
ATOM   1574  C   GLY B  72      -4.709   4.840  -4.357  1.00 96.30           C  
ATOM   1575  O   GLY B  72      -5.806   4.288  -4.247  1.00 96.30           O  
ATOM   1576  N   PHE B  73      -3.448   4.275  -4.102  1.00 97.09           N  
ATOM   1577  CA  PHE B  73      -3.394   2.943  -3.511  1.00 97.09           C  
ATOM   1578  C   PHE B  73      -2.492   2.933  -2.282  1.00 97.09           C  
ATOM   1579  CB  PHE B  73      -2.897   1.918  -4.535  1.00 97.09           C  
ATOM   1580  O   PHE B  73      -1.486   3.645  -2.238  1.00 97.09           O  
ATOM   1581  CG  PHE B  73      -3.808   1.754  -5.721  1.00 97.09           C  
ATOM   1582  CD1 PHE B  73      -4.876   0.866  -5.677  1.00 97.09           C  
ATOM   1583  CD2 PHE B  73      -3.597   2.489  -6.880  1.00 97.09           C  
ATOM   1584  CE1 PHE B  73      -5.722   0.712  -6.773  1.00 97.09           C  
ATOM   1585  CE2 PHE B  73      -4.438   2.340  -7.980  1.00 97.09           C  
ATOM   1586  CZ  PHE B  73      -5.499   1.451  -7.925  1.00 97.09           C  
ATOM   1587  N   MET B  74      -2.880   2.134  -1.298  1.00 97.73           N  
ATOM   1588  CA  MET B  74      -2.172   2.080  -0.022  1.00 97.73           C  
ATOM   1589  C   MET B  74      -0.710   1.699  -0.227  1.00 97.73           C  
ATOM   1590  CB  MET B  74      -2.844   1.084   0.925  1.00 97.73           C  
ATOM   1591  O   MET B  74       0.176   2.238   0.439  1.00 97.73           O  
ATOM   1592  CG  MET B  74      -4.304   1.398   1.209  1.00 97.73           C  
ATOM   1593  SD  MET B  74      -5.441   0.605   0.007  1.00 97.73           S  
ATOM   1594  CE  MET B  74      -5.451  -1.093   0.648  1.00 97.73           C  
ATOM   1595  N   TYR B  75      -0.493   0.749  -1.143  1.00 98.04           N  
ATOM   1596  CA  TYR B  75       0.879   0.346  -1.429  1.00 98.04           C  
ATOM   1597  C   TYR B  75       1.716   1.539  -1.875  1.00 98.04           C  
ATOM   1598  CB  TYR B  75       0.906  -0.742  -2.507  1.00 98.04           C  
ATOM   1599  O   TYR B  75       2.845   1.720  -1.414  1.00 98.04           O  
ATOM   1600  CG  TYR B  75       2.248  -1.417  -2.654  1.00 98.04           C  
ATOM   1601  CD1 TYR B  75       3.242  -0.865  -3.458  1.00 98.04           C  
ATOM   1602  CD2 TYR B  75       2.524  -2.608  -1.990  1.00 98.04           C  
ATOM   1603  CE1 TYR B  75       4.480  -1.485  -3.599  1.00 98.04           C  
ATOM   1604  CE2 TYR B  75       3.758  -3.236  -2.123  1.00 98.04           C  
ATOM   1605  OH  TYR B  75       5.951  -3.285  -3.064  1.00 98.04           O  
ATOM   1606  CZ  TYR B  75       4.728  -2.667  -2.928  1.00 98.04           C  
ATOM   1607  N   LEU B  76       1.166   2.385  -2.693  1.00 97.89           N  
ATOM   1608  CA  LEU B  76       1.882   3.539  -3.226  1.00 97.89           C  
ATOM   1609  C   LEU B  76       2.097   4.592  -2.144  1.00 97.89           C  
ATOM   1610  CB  LEU B  76       1.115   4.149  -4.402  1.00 97.89           C  
ATOM   1611  O   LEU B  76       3.099   5.311  -2.162  1.00 97.89           O  
ATOM   1612  CG  LEU B  76       1.066   3.317  -5.684  1.00 97.89           C  
ATOM   1613  CD1 LEU B  76       0.248   4.036  -6.752  1.00 97.89           C  
ATOM   1614  CD2 LEU B  76       2.476   3.027  -6.188  1.00 97.89           C  
ATOM   1615  N   VAL B  77       1.131   4.698  -1.228  1.00 98.22           N  
ATOM   1616  CA  VAL B  77       1.340   5.631  -0.126  1.00 98.22           C  
ATOM   1617  C   VAL B  77       2.519   5.168   0.728  1.00 98.22           C  
ATOM   1618  CB  VAL B  77       0.073   5.772   0.747  1.00 98.22           C  
ATOM   1619  O   VAL B  77       3.326   5.984   1.179  1.00 98.22           O  
ATOM   1620  CG1 VAL B  77       0.362   6.617   1.986  1.00 98.22           C  
ATOM   1621  CG2 VAL B  77      -1.068   6.382  -0.066  1.00 98.22           C  
ATOM   1622  N   SER B  78       2.621   3.882   1.018  1.00 97.83           N  
ATOM   1623  CA  SER B  78       3.742   3.333   1.774  1.00 97.83           C  
ATOM   1624  C   SER B  78       5.066   3.578   1.057  1.00 97.83           C  
ATOM   1625  CB  SER B  78       3.549   1.835   2.007  1.00 97.83           C  
ATOM   1626  O   SER B  78       6.073   3.896   1.693  1.00 97.83           O  
ATOM   1627  OG  SER B  78       2.392   1.592   2.788  1.00 97.83           O  
ATOM   1628  N   LYS B  79       5.045   3.437  -0.239  1.00 96.76           N  
ATOM   1629  CA  LYS B  79       6.231   3.785  -1.016  1.00 96.76           C  
ATOM   1630  C   LYS B  79       6.564   5.267  -0.879  1.00 96.76           C  
ATOM   1631  CB  LYS B  79       6.032   3.427  -2.490  1.00 96.76           C  
ATOM   1632  O   LYS B  79       7.730   5.635  -0.720  1.00 96.76           O  
ATOM   1633  CG  LYS B  79       7.215   3.780  -3.378  1.00 96.76           C  
ATOM   1634  CD  LYS B  79       6.982   3.345  -4.820  1.00 96.76           C  
ATOM   1635  CE  LYS B  79       8.101   3.819  -5.736  1.00 96.76           C  
ATOM   1636  NZ  LYS B  79       9.427   3.270  -5.321  1.00 96.76           N  
ATOM   1637  N   TYR B  80       5.535   6.102  -0.986  1.00 96.64           N  
ATOM   1638  CA  TYR B  80       5.712   7.533  -0.766  1.00 96.64           C  
ATOM   1639  C   TYR B  80       6.337   7.802   0.597  1.00 96.64           C  
ATOM   1640  CB  TYR B  80       4.371   8.264  -0.880  1.00 96.64           C  
ATOM   1641  O   TYR B  80       7.288   8.579   0.709  1.00 96.64           O  
ATOM   1642  CG  TYR B  80       4.400   9.672  -0.337  1.00 96.64           C  
ATOM   1643  CD1 TYR B  80       3.842   9.973   0.904  1.00 96.64           C  
ATOM   1644  CD2 TYR B  80       4.983  10.705  -1.063  1.00 96.64           C  
ATOM   1645  CE1 TYR B  80       3.864  11.270   1.407  1.00 96.64           C  
ATOM   1646  CE2 TYR B  80       5.011  12.005  -0.570  1.00 96.64           C  
ATOM   1647  OH  TYR B  80       4.475  13.562   1.158  1.00 96.64           O  
ATOM   1648  CZ  TYR B  80       4.451  12.277   0.664  1.00 96.64           C  
ATOM   1649  N   ALA B  81       5.808   7.148   1.574  1.00 96.25           N  
ATOM   1650  CA  ALA B  81       6.340   7.329   2.922  1.00 96.25           C  
ATOM   1651  C   ALA B  81       7.818   6.952   2.983  1.00 96.25           C  
ATOM   1652  CB  ALA B  81       5.541   6.502   3.926  1.00 96.25           C  
ATOM   1653  O   ALA B  81       8.599   7.591   3.692  1.00 96.25           O  
ATOM   1654  N   GLU B  82       8.197   5.912   2.295  1.00 94.35           N  
ATOM   1655  CA  GLU B  82       9.594   5.491   2.262  1.00 94.35           C  
ATOM   1656  C   GLU B  82      10.461   6.516   1.535  1.00 94.35           C  
ATOM   1657  CB  GLU B  82       9.728   4.121   1.594  1.00 94.35           C  
ATOM   1658  O   GLU B  82      11.559   6.843   1.991  1.00 94.35           O  
ATOM   1659  CG  GLU B  82      11.157   3.600   1.539  1.00 94.35           C  
ATOM   1660  CD  GLU B  82      11.280   2.259   0.834  1.00 94.35           C  
ATOM   1661  OE1 GLU B  82      10.809   2.134  -0.319  1.00 94.35           O  
ATOM   1662  OE2 GLU B  82      11.853   1.325   1.439  1.00 94.35           O  
ATOM   1663  N   ASP B  83       9.941   7.087   0.483  1.00 93.38           N  
ATOM   1664  CA  ASP B  83      10.763   7.921  -0.388  1.00 93.38           C  
ATOM   1665  C   ASP B  83      10.736   9.380   0.064  1.00 93.38           C  
ATOM   1666  CB  ASP B  83      10.292   7.811  -1.839  1.00 93.38           C  
ATOM   1667  O   ASP B  83      11.745  10.083  -0.030  1.00 93.38           O  
ATOM   1668  CG  ASP B  83      10.647   6.480  -2.479  1.00 93.38           C  
ATOM   1669  OD1 ASP B  83      11.490   5.743  -1.924  1.00 93.38           O  
ATOM   1670  OD2 ASP B  83      10.082   6.168  -3.549  1.00 93.38           O  
ATOM   1671  N   TYR B  84       9.605   9.767   0.638  1.00 92.25           N  
ATOM   1672  CA  TYR B  84       9.461  11.203   0.847  1.00 92.25           C  
ATOM   1673  C   TYR B  84       9.080  11.508   2.291  1.00 92.25           C  
ATOM   1674  CB  TYR B  84       8.408  11.781  -0.103  1.00 92.25           C  
ATOM   1675  O   TYR B  84       9.141  12.660   2.726  1.00 92.25           O  
ATOM   1676  CG  TYR B  84       8.740  11.594  -1.564  1.00 92.25           C  
ATOM   1677  CD1 TYR B  84       9.576  12.488  -2.228  1.00 92.25           C  
ATOM   1678  CD2 TYR B  84       8.218  10.523  -2.282  1.00 92.25           C  
ATOM   1679  CE1 TYR B  84       9.884  12.320  -3.575  1.00 92.25           C  
ATOM   1680  CE2 TYR B  84       8.519  10.346  -3.628  1.00 92.25           C  
ATOM   1681  OH  TYR B  84       9.652  11.076  -5.597  1.00 92.25           O  
ATOM   1682  CZ  TYR B  84       9.351  11.247  -4.265  1.00 92.25           C  
ATOM   1683  N   GLY B  85       8.719  10.506   3.042  1.00 94.12           N  
ATOM   1684  CA  GLY B  85       8.305  10.700   4.423  1.00 94.12           C  
ATOM   1685  C   GLY B  85       6.907  11.273   4.552  1.00 94.12           C  
ATOM   1686  O   GLY B  85       6.327  11.736   3.568  1.00 94.12           O  
ATOM   1687  N   LEU B  86       6.394  11.232   5.748  1.00 96.19           N  
ATOM   1688  CA  LEU B  86       5.065  11.746   6.058  1.00 96.19           C  
ATOM   1689  C   LEU B  86       5.150  12.939   7.004  1.00 96.19           C  
ATOM   1690  CB  LEU B  86       4.197  10.649   6.679  1.00 96.19           C  
ATOM   1691  O   LEU B  86       5.950  12.937   7.943  1.00 96.19           O  
ATOM   1692  CG  LEU B  86       3.959   9.406   5.821  1.00 96.19           C  
ATOM   1693  CD1 LEU B  86       3.241   8.331   6.631  1.00 96.19           C  
ATOM   1694  CD2 LEU B  86       3.160   9.763   4.572  1.00 96.19           C  
ATOM   1695  N   ALA B  87       4.277  13.926   6.749  1.00 96.80           N  
ATOM   1696  CA  ALA B  87       4.118  15.037   7.684  1.00 96.80           C  
ATOM   1697  C   ALA B  87       3.053  14.725   8.731  1.00 96.80           C  
ATOM   1698  CB  ALA B  87       3.763  16.318   6.933  1.00 96.80           C  
ATOM   1699  O   ALA B  87       2.162  13.906   8.494  1.00 96.80           O  
ATOM   1700  N   GLU B  88       3.159  15.346   9.870  1.00 96.65           N  
ATOM   1701  CA  GLU B  88       2.116  15.238  10.886  1.00 96.65           C  
ATOM   1702  C   GLU B  88       0.915  16.113  10.539  1.00 96.65           C  
ATOM   1703  CB  GLU B  88       2.665  15.620  12.263  1.00 96.65           C  
ATOM   1704  O   GLU B  88       1.062  17.148   9.887  1.00 96.65           O  
ATOM   1705  CG  GLU B  88       3.656  14.615  12.831  1.00 96.65           C  
ATOM   1706  CD  GLU B  88       3.879  14.771  14.327  1.00 96.65           C  
ATOM   1707  OE1 GLU B  88       4.806  14.131  14.872  1.00 96.65           O  
ATOM   1708  OE2 GLU B  88       3.119  15.539  14.958  1.00 96.65           O  
ATOM   1709  N   GLU B  89      -0.236  15.687  10.947  1.00 97.28           N  
ATOM   1710  CA  GLU B  89      -1.490  16.389  10.696  1.00 97.28           C  
ATOM   1711  C   GLU B  89      -1.456  17.803  11.269  1.00 97.28           C  
ATOM   1712  CB  GLU B  89      -2.670  15.611  11.285  1.00 97.28           C  
ATOM   1713  O   GLU B  89      -1.999  18.734  10.670  1.00 97.28           O  
ATOM   1714  CG  GLU B  89      -4.019  16.280  11.065  1.00 97.28           C  
ATOM   1715  CD  GLU B  89      -4.544  16.118   9.647  1.00 97.28           C  
ATOM   1716  OE1 GLU B  89      -5.505  16.828   9.271  1.00 97.28           O  
ATOM   1717  OE2 GLU B  89      -3.991  15.275   8.906  1.00 97.28           O  
ATOM   1718  N   SER B  90      -0.845  18.052  12.351  1.00 97.00           N  
ATOM   1719  CA  SER B  90      -0.759  19.367  12.978  1.00 97.00           C  
ATOM   1720  C   SER B  90       0.000  20.352  12.095  1.00 97.00           C  
ATOM   1721  CB  SER B  90      -0.079  19.267  14.344  1.00 97.00           C  
ATOM   1722  O   SER B  90      -0.213  21.563  12.180  1.00 97.00           O  
ATOM   1723  OG  SER B  90       1.231  18.741  14.217  1.00 97.00           O  
ATOM   1724  N   CYS B  91       0.897  19.909  11.335  1.00 97.32           N  
ATOM   1725  CA  CYS B  91       1.667  20.760  10.435  1.00 97.32           C  
ATOM   1726  C   CYS B  91       0.895  21.034   9.150  1.00 97.32           C  
ATOM   1727  CB  CYS B  91       3.012  20.114  10.105  1.00 97.32           C  
ATOM   1728  O   CYS B  91       0.919  22.153   8.633  1.00 97.32           O  
ATOM   1729  SG  CYS B  91       4.089  21.151   9.091  1.00 97.32           S  
ATOM   1730  N   ASP B  92       0.257  20.029   8.602  1.00 97.59           N  
ATOM   1731  CA  ASP B  92      -0.514  20.141   7.367  1.00 97.59           C  
ATOM   1732  C   ASP B  92      -1.910  19.546   7.536  1.00 97.59           C  
ATOM   1733  CB  ASP B  92       0.216  19.451   6.213  1.00 97.59           C  
ATOM   1734  O   ASP B  92      -2.159  18.409   7.131  1.00 97.59           O  
ATOM   1735  CG  ASP B  92      -0.357  19.805   4.853  1.00 97.59           C  
ATOM   1736  OD1 ASP B  92      -1.207  20.718   4.767  1.00 97.59           O  
ATOM   1737  OD2 ASP B  92       0.042  19.163   3.857  1.00 97.59           O  
ATOM   1738  N   PRO B  93      -2.836  20.310   8.039  1.00 97.48           N  
ATOM   1739  CA  PRO B  93      -4.200  19.836   8.286  1.00 97.48           C  
ATOM   1740  C   PRO B  93      -4.950  19.498   7.000  1.00 97.48           C  
ATOM   1741  CB  PRO B  93      -4.857  21.015   9.008  1.00 97.48           C  
ATOM   1742  O   PRO B  93      -4.715  20.123   5.962  1.00 97.48           O  
ATOM   1743  CG  PRO B  93      -3.722  21.764   9.629  1.00 97.48           C  
ATOM   1744  CD  PRO B  93      -2.531  21.662   8.721  1.00 97.48           C  
ATOM   1745  N   TYR B  94      -5.854  18.557   7.153  1.00 97.98           N  
ATOM   1746  CA  TYR B  94      -6.600  18.066   6.000  1.00 97.98           C  
ATOM   1747  C   TYR B  94      -7.526  19.144   5.449  1.00 97.98           C  
ATOM   1748  CB  TYR B  94      -7.412  16.822   6.375  1.00 97.98           C  
ATOM   1749  O   TYR B  94      -8.269  19.777   6.203  1.00 97.98           O  
ATOM   1750  CG  TYR B  94      -8.095  16.166   5.199  1.00 97.98           C  
ATOM   1751  CD1 TYR B  94      -9.481  16.039   5.157  1.00 97.98           C  
ATOM   1752  CD2 TYR B  94      -7.356  15.672   4.130  1.00 97.98           C  
ATOM   1753  CE1 TYR B  94     -10.115  15.433   4.077  1.00 97.98           C  
ATOM   1754  CE2 TYR B  94      -7.979  15.064   3.045  1.00 97.98           C  
ATOM   1755  OH  TYR B  94      -9.979  14.350   1.955  1.00 97.98           O  
ATOM   1756  CZ  TYR B  94      -9.357  14.950   3.027  1.00 97.98           C  
ATOM   1757  N   LYS B  95      -7.598  19.270   4.156  1.00 96.81           N  
ATOM   1758  CA  LYS B  95      -8.428  20.263   3.480  1.00 96.81           C  
ATOM   1759  C   LYS B  95      -9.442  19.595   2.555  1.00 96.81           C  
ATOM   1760  CB  LYS B  95      -7.558  21.239   2.686  1.00 96.81           C  
ATOM   1761  O   LYS B  95     -10.463  20.193   2.210  1.00 96.81           O  
ATOM   1762  CG  LYS B  95      -6.550  22.001   3.533  1.00 96.81           C  
ATOM   1763  CD  LYS B  95      -5.515  22.711   2.669  1.00 96.81           C  
ATOM   1764  CE  LYS B  95      -4.266  23.061   3.466  1.00 96.81           C  
ATOM   1765  NZ  LYS B  95      -3.243  23.744   2.619  1.00 96.81           N  
ATOM   1766  N   GLY B  96      -9.055  18.474   2.050  1.00 97.23           N  
ATOM   1767  CA  GLY B  96      -9.964  17.732   1.191  1.00 97.23           C  
ATOM   1768  C   GLY B  96      -9.998  18.252  -0.233  1.00 97.23           C  
ATOM   1769  O   GLY B  96     -11.039  18.207  -0.892  1.00 97.23           O  
ATOM   1770  N   VAL B  97      -8.903  18.782  -0.684  1.00 97.34           N  
ATOM   1771  CA  VAL B  97      -8.816  19.327  -2.035  1.00 97.34           C  
ATOM   1772  C   VAL B  97      -7.391  19.177  -2.562  1.00 97.34           C  
ATOM   1773  CB  VAL B  97      -9.247  20.811  -2.076  1.00 97.34           C  
ATOM   1774  O   VAL B  97      -6.438  19.111  -1.783  1.00 97.34           O  
ATOM   1775  CG1 VAL B  97     -10.724  20.955  -1.716  1.00 97.34           C  
ATOM   1776  CG2 VAL B  97      -8.380  21.644  -1.135  1.00 97.34           C  
ATOM   1777  N   ASP B  98      -7.293  19.085  -3.878  1.00 97.20           N  
ATOM   1778  CA  ASP B  98      -5.970  19.181  -4.487  1.00 97.20           C  
ATOM   1779  C   ASP B  98      -5.373  20.572  -4.287  1.00 97.20           C  
ATOM   1780  CB  ASP B  98      -6.041  18.848  -5.979  1.00 97.20           C  
ATOM   1781  O   ASP B  98      -6.032  21.580  -4.550  1.00 97.20           O  
ATOM   1782  CG  ASP B  98      -6.305  17.377  -6.247  1.00 97.20           C  
ATOM   1783  OD1 ASP B  98      -5.760  16.517  -5.521  1.00 97.20           O  
ATOM   1784  OD2 ASP B  98      -7.063  17.074  -7.194  1.00 97.20           O  
ATOM   1785  N   SER B  99      -4.171  20.608  -3.758  1.00 95.11           N  
ATOM   1786  CA  SER B  99      -3.500  21.885  -3.536  1.00 95.11           C  
ATOM   1787  C   SER B  99      -2.005  21.780  -3.817  1.00 95.11           C  
ATOM   1788  CB  SER B  99      -3.726  22.368  -2.103  1.00 95.11           C  
ATOM   1789  O   SER B  99      -1.517  20.723  -4.221  1.00 95.11           O  
ATOM   1790  OG  SER B  99      -3.162  21.460  -1.172  1.00 95.11           O  
ATOM   1791  N   VAL B 100      -1.365  22.939  -3.678  1.00 94.28           N  
ATOM   1792  CA  VAL B 100       0.072  22.988  -3.927  1.00 94.28           C  
ATOM   1793  C   VAL B 100       0.818  22.292  -2.791  1.00 94.28           C  
ATOM   1794  CB  VAL B 100       0.572  24.442  -4.081  1.00 94.28           C  
ATOM   1795  O   VAL B 100       0.470  22.457  -1.619  1.00 94.28           O  
ATOM   1796  CG1 VAL B 100       2.089  24.476  -4.253  1.00 94.28           C  
ATOM   1797  CG2 VAL B 100      -0.118  25.121  -5.263  1.00 94.28           C  
ATOM   1798  N   CYS B 101       1.785  21.457  -3.236  1.00 93.59           N  
ATOM   1799  CA  CYS B 101       2.589  20.743  -2.251  1.00 93.59           C  
ATOM   1800  C   CYS B 101       3.382  21.715  -1.385  1.00 93.59           C  
ATOM   1801  CB  CYS B 101       3.541  19.767  -2.942  1.00 93.59           C  
ATOM   1802  O   CYS B 101       4.089  22.580  -1.904  1.00 93.59           O  
ATOM   1803  SG  CYS B 101       4.601  18.852  -1.800  1.00 93.59           S  
ATOM   1804  N   LYS B 102       3.273  21.619  -0.019  1.00 90.13           N  
ATOM   1805  CA  LYS B 102       3.935  22.501   0.938  1.00 90.13           C  
ATOM   1806  C   LYS B 102       4.959  21.737   1.772  1.00 90.13           C  
ATOM   1807  CB  LYS B 102       2.908  23.170   1.852  1.00 90.13           C  
ATOM   1808  O   LYS B 102       5.061  21.945   2.983  1.00 90.13           O  
ATOM   1809  CG  LYS B 102       1.932  24.083   1.124  1.00 90.13           C  
ATOM   1810  CD  LYS B 102       0.952  24.737   2.089  1.00 90.13           C  
ATOM   1811  CE  LYS B 102      -0.003  25.677   1.366  1.00 90.13           C  
ATOM   1812  NZ  LYS B 102      -0.998  26.282   2.300  1.00 90.13           N  
ATOM   1813  N   LYS B 103       5.621  20.823   1.131  1.00 89.43           N  
ATOM   1814  CA  LYS B 103       6.553  19.944   1.832  1.00 89.43           C  
ATOM   1815  C   LYS B 103       7.598  20.751   2.598  1.00 89.43           C  
ATOM   1816  CB  LYS B 103       7.240  18.996   0.849  1.00 89.43           C  
ATOM   1817  O   LYS B 103       7.960  20.398   3.723  1.00 89.43           O  
ATOM   1818  CG  LYS B 103       8.229  18.040   1.500  1.00 89.43           C  
ATOM   1819  CD  LYS B 103       8.915  17.156   0.466  1.00 89.43           C  
ATOM   1820  CE  LYS B 103       9.993  16.286   1.100  1.00 89.43           C  
ATOM   1821  NZ  LYS B 103      10.660  15.409   0.092  1.00 89.43           N  
ATOM   1822  N   ASP B 104       8.017  21.907   2.180  1.00 90.92           N  
ATOM   1823  CA  ASP B 104       9.071  22.711   2.790  1.00 90.92           C  
ATOM   1824  C   ASP B 104       8.579  23.380   4.072  1.00 90.92           C  
ATOM   1825  CB  ASP B 104       9.579  23.768   1.807  1.00 90.92           C  
ATOM   1826  O   ASP B 104       9.381  23.763   4.926  1.00 90.92           O  
ATOM   1827  CG  ASP B 104      10.319  23.169   0.624  1.00 90.92           C  
ATOM   1828  OD1 ASP B 104      10.920  22.082   0.766  1.00 90.92           O  
ATOM   1829  OD2 ASP B 104      10.305  23.792  -0.460  1.00 90.92           O  
ATOM   1830  N   GLN B 105       7.310  23.446   4.248  1.00 94.06           N  
ATOM   1831  CA  GLN B 105       6.739  24.072   5.436  1.00 94.06           C  
ATOM   1832  C   GLN B 105       6.596  23.065   6.574  1.00 94.06           C  
ATOM   1833  CB  GLN B 105       5.380  24.695   5.114  1.00 94.06           C  
ATOM   1834  O   GLN B 105       6.339  23.445   7.718  1.00 94.06           O  
ATOM   1835  CG  GLN B 105       5.450  25.837   4.109  1.00 94.06           C  
ATOM   1836  CD  GLN B 105       4.083  26.396   3.759  1.00 94.06           C  
ATOM   1837  NE2 GLN B 105       4.014  27.154   2.671  1.00 94.06           N  
ATOM   1838  OE1 GLN B 105       3.098  26.147   4.461  1.00 94.06           O  
ATOM   1839  N   CYS B 106       6.725  21.812   6.227  1.00 94.64           N  
ATOM   1840  CA  CYS B 106       6.702  20.732   7.207  1.00 94.64           C  
ATOM   1841  C   CYS B 106       7.963  19.882   7.113  1.00 94.64           C  
ATOM   1842  CB  CYS B 106       5.468  19.853   7.006  1.00 94.64           C  
ATOM   1843  O   CYS B 106       7.927  18.765   6.593  1.00 94.64           O  
ATOM   1844  SG  CYS B 106       3.905  20.744   7.166  1.00 94.64           S  
ATOM   1845  N   PRO B 107       9.092  20.343   7.673  1.00 91.45           N  
ATOM   1846  CA  PRO B 107      10.378  19.680   7.448  1.00 91.45           C  
ATOM   1847  C   PRO B 107      10.512  18.372   8.225  1.00 91.45           C  
ATOM   1848  CB  PRO B 107      11.398  20.712   7.938  1.00 91.45           C  
ATOM   1849  O   PRO B 107      11.273  17.487   7.825  1.00 91.45           O  
ATOM   1850  CG  PRO B 107      10.636  21.580   8.887  1.00 91.45           C  
ATOM   1851  CD  PRO B 107       9.225  21.708   8.389  1.00 91.45           C  
ATOM   1852  N   LYS B 108       9.818  18.315   9.361  1.00 92.71           N  
ATOM   1853  CA  LYS B 108       9.857  17.073  10.128  1.00 92.71           C  
ATOM   1854  C   LYS B 108       9.024  15.985   9.457  1.00 92.71           C  
ATOM   1855  CB  LYS B 108       9.361  17.307  11.556  1.00 92.71           C  
ATOM   1856  O   LYS B 108       7.809  16.129   9.309  1.00 92.71           O  
ATOM   1857  CG  LYS B 108       9.547  16.113  12.480  1.00 92.71           C  
ATOM   1858  CD  LYS B 108       9.107  16.433  13.902  1.00 92.71           C  
ATOM   1859  CE  LYS B 108       9.252  15.226  14.819  1.00 92.71           C  
ATOM   1860  NZ  LYS B 108       8.861  15.546  16.224  1.00 92.71           N  
ATOM   1861  N   ARG B 109       9.798  14.947   9.074  1.00 93.32           N  
ATOM   1862  CA  ARG B 109       9.106  13.893   8.340  1.00 93.32           C  
ATOM   1863  C   ARG B 109       9.347  12.530   8.981  1.00 93.32           C  
ATOM   1864  CB  ARG B 109       9.557  13.871   6.877  1.00 93.32           C  
ATOM   1865  O   ARG B 109      10.422  12.277   9.528  1.00 93.32           O  
ATOM   1866  CG  ARG B 109       9.523  15.232   6.202  1.00 93.32           C  
ATOM   1867  CD  ARG B 109       8.128  15.578   5.699  1.00 93.32           C  
ATOM   1868  NE  ARG B 109       7.635  14.582   4.752  1.00 93.32           N  
ATOM   1869  NH1 ARG B 109       5.411  14.835   5.326  1.00 93.32           N  
ATOM   1870  NH2 ARG B 109       6.017  13.332   3.705  1.00 93.32           N  
ATOM   1871  CZ  ARG B 109       6.355  14.252   4.597  1.00 93.32           C  
ATOM   1872  N   ALA B 110       8.298  11.698   8.991  1.00 94.08           N  
ATOM   1873  CA  ALA B 110       8.399  10.296   9.388  1.00 94.08           C  
ATOM   1874  C   ALA B 110       8.513   9.387   8.168  1.00 94.08           C  
ATOM   1875  CB  ALA B 110       7.194   9.895  10.236  1.00 94.08           C  
ATOM   1876  O   ALA B 110       7.651   9.409   7.286  1.00 94.08           O  
ATOM   1877  N   TYR B 111       9.537   8.586   8.192  1.00 94.57           N  
ATOM   1878  CA  TYR B 111       9.815   7.770   7.015  1.00 94.57           C  
ATOM   1879  C   TYR B 111       9.377   6.327   7.236  1.00 94.57           C  
ATOM   1880  CB  TYR B 111      11.306   7.816   6.669  1.00 94.57           C  
ATOM   1881  O   TYR B 111       9.590   5.765   8.313  1.00 94.57           O  
ATOM   1882  CG  TYR B 111      11.753   9.132   6.081  1.00 94.57           C  
ATOM   1883  CD1 TYR B 111      11.840   9.308   4.702  1.00 94.57           C  
ATOM   1884  CD2 TYR B 111      12.090  10.202   6.903  1.00 94.57           C  
ATOM   1885  CE1 TYR B 111      12.253  10.519   4.156  1.00 94.57           C  
ATOM   1886  CE2 TYR B 111      12.504  11.418   6.368  1.00 94.57           C  
ATOM   1887  OH  TYR B 111      12.992  12.767   4.460  1.00 94.57           O  
ATOM   1888  CZ  TYR B 111      12.582  11.566   4.996  1.00 94.57           C  
ATOM   1889  N   GLY B 112       8.697   5.846   6.197  1.00 94.41           N  
ATOM   1890  CA  GLY B 112       8.286   4.451   6.202  1.00 94.41           C  
ATOM   1891  C   GLY B 112       9.386   3.503   5.766  1.00 94.41           C  
ATOM   1892  O   GLY B 112      10.366   3.923   5.147  1.00 94.41           O  
ATOM   1893  N   THR B 113       9.237   2.271   6.197  1.00 93.78           N  
ATOM   1894  CA  THR B 113      10.147   1.204   5.795  1.00 93.78           C  
ATOM   1895  C   THR B 113       9.416  -0.134   5.731  1.00 93.78           C  
ATOM   1896  CB  THR B 113      11.342   1.095   6.760  1.00 93.78           C  
ATOM   1897  O   THR B 113       8.272  -0.245   6.176  1.00 93.78           O  
ATOM   1898  CG2 THR B 113      10.901   0.572   8.124  1.00 93.78           C  
ATOM   1899  OG1 THR B 113      12.314   0.198   6.208  1.00 93.78           O  
ATOM   1900  N   ASN B 114       9.943  -1.105   5.050  1.00 93.07           N  
ATOM   1901  CA  ASN B 114       9.505  -2.496   5.007  1.00 93.07           C  
ATOM   1902  C   ASN B 114       8.040  -2.609   4.595  1.00 93.07           C  
ATOM   1903  CB  ASN B 114       9.730  -3.171   6.361  1.00 93.07           C  
ATOM   1904  O   ASN B 114       7.283  -3.383   5.184  1.00 93.07           O  
ATOM   1905  CG  ASN B 114      11.197  -3.262   6.732  1.00 93.07           C  
ATOM   1906  ND2 ASN B 114      11.497  -3.078   8.013  1.00 93.07           N  
ATOM   1907  OD1 ASN B 114      12.053  -3.493   5.875  1.00 93.07           O  
ATOM   1908  N   TYR B 115       7.591  -1.751   3.688  1.00 96.73           N  
ATOM   1909  CA  TYR B 115       6.216  -1.901   3.227  1.00 96.73           C  
ATOM   1910  C   TYR B 115       6.080  -3.096   2.292  1.00 96.73           C  
ATOM   1911  CB  TYR B 115       5.745  -0.627   2.518  1.00 96.73           C  
ATOM   1912  O   TYR B 115       7.023  -3.441   1.575  1.00 96.73           O  
ATOM   1913  CG  TYR B 115       6.498  -0.327   1.245  1.00 96.73           C  
ATOM   1914  CD1 TYR B 115       7.669   0.427   1.267  1.00 96.73           C  
ATOM   1915  CD2 TYR B 115       6.041  -0.796   0.018  1.00 96.73           C  
ATOM   1916  CE1 TYR B 115       8.366   0.708   0.096  1.00 96.73           C  
ATOM   1917  CE2 TYR B 115       6.729  -0.522  -1.159  1.00 96.73           C  
ATOM   1918  OH  TYR B 115       8.575   0.504  -2.272  1.00 96.73           O  
ATOM   1919  CZ  TYR B 115       7.889   0.229  -1.110  1.00 96.73           C  
ATOM   1920  N   ALA B 116       4.878  -3.741   2.346  1.00 96.92           N  
ATOM   1921  CA  ALA B 116       4.614  -4.933   1.543  1.00 96.92           C  
ATOM   1922  C   ALA B 116       3.129  -5.282   1.551  1.00 96.92           C  
ATOM   1923  CB  ALA B 116       5.438  -6.112   2.054  1.00 96.92           C  
ATOM   1924  O   ALA B 116       2.386  -4.839   2.430  1.00 96.92           O  
ATOM   1925  N   TYR B 117       2.771  -6.018   0.505  1.00 97.50           N  
ATOM   1926  CA  TYR B 117       1.498  -6.720   0.628  1.00 97.50           C  
ATOM   1927  C   TYR B 117       1.576  -7.808   1.692  1.00 97.50           C  
ATOM   1928  CB  TYR B 117       1.089  -7.331  -0.715  1.00 97.50           C  
ATOM   1929  O   TYR B 117       2.597  -8.487   1.822  1.00 97.50           O  
ATOM   1930  CG  TYR B 117       0.691  -6.309  -1.752  1.00 97.50           C  
ATOM   1931  CD1 TYR B 117      -0.511  -5.612  -1.646  1.00 97.50           C  
ATOM   1932  CD2 TYR B 117       1.515  -6.038  -2.839  1.00 97.50           C  
ATOM   1933  CE1 TYR B 117      -0.882  -4.670  -2.600  1.00 97.50           C  
ATOM   1934  CE2 TYR B 117       1.154  -5.098  -3.799  1.00 97.50           C  
ATOM   1935  OH  TYR B 117      -0.408  -3.489  -4.618  1.00 97.50           O  
ATOM   1936  CZ  TYR B 117      -0.045  -4.420  -3.671  1.00 97.50           C  
ATOM   1937  N   THR B 118       0.455  -7.932   2.448  1.00 95.91           N  
ATOM   1938  CA  THR B 118       0.435  -9.062   3.370  1.00 95.91           C  
ATOM   1939  C   THR B 118       0.575 -10.380   2.613  1.00 95.91           C  
ATOM   1940  CB  THR B 118      -0.859  -9.080   4.204  1.00 95.91           C  
ATOM   1941  O   THR B 118      -0.109 -10.602   1.612  1.00 95.91           O  
ATOM   1942  CG2 THR B 118      -0.861 -10.241   5.192  1.00 95.91           C  
ATOM   1943  OG1 THR B 118      -0.970  -7.849   4.929  1.00 95.91           O  
ATOM   1944  N   GLY B 119       1.566 -11.179   3.035  1.00 93.74           N  
ATOM   1945  CA  GLY B 119       1.895 -12.403   2.324  1.00 93.74           C  
ATOM   1946  C   GLY B 119       3.058 -12.241   1.363  1.00 93.74           C  
ATOM   1947  O   GLY B 119       3.550 -13.223   0.804  1.00 93.74           O  
ATOM   1948  N   GLY B 120       3.455 -10.989   1.132  1.00 94.35           N  
ATOM   1949  CA  GLY B 120       4.736 -10.776   0.476  1.00 94.35           C  
ATOM   1950  C   GLY B 120       4.603 -10.190  -0.917  1.00 94.35           C  
ATOM   1951  O   GLY B 120       5.496  -9.481  -1.385  1.00 94.35           O  
ATOM   1952  N   PHE B 121       3.565 -10.425  -1.688  1.00 94.89           N  
ATOM   1953  CA  PHE B 121       3.367  -9.912  -3.038  1.00 94.89           C  
ATOM   1954  C   PHE B 121       1.885  -9.720  -3.333  1.00 94.89           C  
ATOM   1955  CB  PHE B 121       3.990 -10.857  -4.071  1.00 94.89           C  
ATOM   1956  O   PHE B 121       1.030 -10.219  -2.598  1.00 94.89           O  
ATOM   1957  CG  PHE B 121       3.391 -12.238  -4.068  1.00 94.89           C  
ATOM   1958  CD1 PHE B 121       3.942 -13.248  -3.290  1.00 94.89           C  
ATOM   1959  CD2 PHE B 121       2.277 -12.525  -4.846  1.00 94.89           C  
ATOM   1960  CE1 PHE B 121       3.390 -14.527  -3.285  1.00 94.89           C  
ATOM   1961  CE2 PHE B 121       1.719 -13.801  -4.847  1.00 94.89           C  
ATOM   1962  CZ  PHE B 121       2.278 -14.800  -4.067  1.00 94.89           C  
ATOM   1963  N   TYR B 122       1.603  -8.947  -4.351  1.00 94.61           N  
ATOM   1964  CA  TYR B 122       0.219  -8.792  -4.784  1.00 94.61           C  
ATOM   1965  C   TYR B 122      -0.392 -10.140  -5.150  1.00 94.61           C  
ATOM   1966  CB  TYR B 122       0.133  -7.839  -5.980  1.00 94.61           C  
ATOM   1967  O   TYR B 122       0.166 -10.882  -5.962  1.00 94.61           O  
ATOM   1968  CG  TYR B 122      -1.278  -7.574  -6.446  1.00 94.61           C  
ATOM   1969  CD1 TYR B 122      -1.779  -8.182  -7.595  1.00 94.61           C  
ATOM   1970  CD2 TYR B 122      -2.113  -6.716  -5.739  1.00 94.61           C  
ATOM   1971  CE1 TYR B 122      -3.078  -7.940  -8.029  1.00 94.61           C  
ATOM   1972  CE2 TYR B 122      -3.414  -6.466  -6.163  1.00 94.61           C  
ATOM   1973  OH  TYR B 122      -5.174  -6.839  -7.733  1.00 94.61           O  
ATOM   1974  CZ  TYR B 122      -3.887  -7.082  -7.308  1.00 94.61           C  
ATOM   1975  N   GLY B 123      -1.509 -10.440  -4.542  1.00 91.62           N  
ATOM   1976  CA  GLY B 123      -2.198 -11.699  -4.774  1.00 91.62           C  
ATOM   1977  C   GLY B 123      -2.024 -12.692  -3.640  1.00 91.62           C  
ATOM   1978  O   GLY B 123      -2.725 -13.704  -3.581  1.00 91.62           O  
ATOM   1979  N   ALA B 124      -1.108 -12.409  -2.744  1.00 93.14           N  
ATOM   1980  CA  ALA B 124      -0.795 -13.351  -1.672  1.00 93.14           C  
ATOM   1981  C   ALA B 124      -1.681 -13.111  -0.454  1.00 93.14           C  
ATOM   1982  CB  ALA B 124       0.678 -13.246  -1.284  1.00 93.14           C  
ATOM   1983  O   ALA B 124      -1.707 -13.924   0.473  1.00 93.14           O  
ATOM   1984  N   THR B 125      -2.409 -11.994  -0.418  1.00 94.81           N  
ATOM   1985  CA  THR B 125      -3.214 -11.656   0.750  1.00 94.81           C  
ATOM   1986  C   THR B 125      -4.370 -12.638   0.914  1.00 94.81           C  
ATOM   1987  CB  THR B 125      -3.765 -10.222   0.653  1.00 94.81           C  
ATOM   1988  O   THR B 125      -5.029 -12.997  -0.064  1.00 94.81           O  
ATOM   1989  CG2 THR B 125      -4.588  -9.863   1.886  1.00 94.81           C  
ATOM   1990  OG1 THR B 125      -2.672  -9.302   0.538  1.00 94.81           O  
ATOM   1991  N   ASN B 126      -4.544 -13.046   2.117  1.00 94.92           N  
ATOM   1992  CA  ASN B 126      -5.671 -13.866   2.549  1.00 94.92           C  
ATOM   1993  C   ASN B 126      -5.944 -13.703   4.041  1.00 94.92           C  
ATOM   1994  CB  ASN B 126      -5.425 -15.338   2.211  1.00 94.92           C  
ATOM   1995  O   ASN B 126      -5.218 -12.988   4.735  1.00 94.92           O  
ATOM   1996  CG  ASN B 126      -4.161 -15.880   2.849  1.00 94.92           C  
ATOM   1997  ND2 ASN B 126      -3.293 -16.471   2.037  1.00 94.92           N  
ATOM   1998  OD1 ASN B 126      -3.967 -15.769   4.062  1.00 94.92           O  
ATOM   1999  N   ALA B 127      -7.007 -14.208   4.510  1.00 97.22           N  
ATOM   2000  CA  ALA B 127      -7.445 -14.002   5.888  1.00 97.22           C  
ATOM   2001  C   ALA B 127      -6.367 -14.438   6.877  1.00 97.22           C  
ATOM   2002  CB  ALA B 127      -8.744 -14.759   6.153  1.00 97.22           C  
ATOM   2003  O   ALA B 127      -6.085 -13.733   7.848  1.00 97.22           O  
ATOM   2004  N   LYS B 128      -5.790 -15.587   6.579  1.00 96.55           N  
ATOM   2005  CA  LYS B 128      -4.783 -16.121   7.491  1.00 96.55           C  
ATOM   2006  C   LYS B 128      -3.583 -15.184   7.593  1.00 96.55           C  
ATOM   2007  CB  LYS B 128      -4.326 -17.508   7.035  1.00 96.55           C  
ATOM   2008  O   LYS B 128      -3.155 -14.833   8.695  1.00 96.55           O  
ATOM   2009  CG  LYS B 128      -3.301 -18.155   7.954  1.00 96.55           C  
ATOM   2010  CD  LYS B 128      -2.883 -19.529   7.445  1.00 96.55           C  
ATOM   2011  CE  LYS B 128      -1.780 -20.133   8.304  1.00 96.55           C  
ATOM   2012  NZ  LYS B 128      -1.357 -21.474   7.801  1.00 96.55           N  
ATOM   2013  N   ASN B 129      -3.002 -14.762   6.479  1.00 96.82           N  
ATOM   2014  CA  ASN B 129      -1.866 -13.846   6.466  1.00 96.82           C  
ATOM   2015  C   ASN B 129      -2.219 -12.506   7.104  1.00 96.82           C  
ATOM   2016  CB  ASN B 129      -1.361 -13.638   5.037  1.00 96.82           C  
ATOM   2017  O   ASN B 129      -1.399 -11.914   7.809  1.00 96.82           O  
ATOM   2018  CG  ASN B 129      -0.651 -14.858   4.484  1.00 96.82           C  
ATOM   2019  ND2 ASN B 129      -0.614 -14.975   3.162  1.00 96.82           N  
ATOM   2020  OD1 ASN B 129      -0.140 -15.689   5.240  1.00 96.82           O  
ATOM   2021  N   MET B 130      -3.401 -12.067   6.831  1.00 98.52           N  
ATOM   2022  CA  MET B 130      -3.839 -10.792   7.391  1.00 98.52           C  
ATOM   2023  C   MET B 130      -3.934 -10.869   8.911  1.00 98.52           C  
ATOM   2024  CB  MET B 130      -5.191 -10.382   6.803  1.00 98.52           C  
ATOM   2025  O   MET B 130      -3.484  -9.961   9.612  1.00 98.52           O  
ATOM   2026  CG  MET B 130      -5.126  -9.987   5.336  1.00 98.52           C  
ATOM   2027  SD  MET B 130      -6.790  -9.828   4.577  1.00 98.52           S  
ATOM   2028  CE  MET B 130      -7.444  -8.430   5.531  1.00 98.52           C  
ATOM   2029  N   MET B 131      -4.550 -11.931   9.412  1.00 98.53           N  
ATOM   2030  CA  MET B 131      -4.653 -12.099  10.859  1.00 98.53           C  
ATOM   2031  C   MET B 131      -3.273 -12.098  11.507  1.00 98.53           C  
ATOM   2032  CB  MET B 131      -5.390 -13.396  11.199  1.00 98.53           C  
ATOM   2033  O   MET B 131      -3.060 -11.436  12.524  1.00 98.53           O  
ATOM   2034  CG  MET B 131      -6.883 -13.345  10.918  1.00 98.53           C  
ATOM   2035  SD  MET B 131      -7.742 -14.894  11.395  1.00 98.53           S  
ATOM   2036  CE  MET B 131      -7.738 -14.719  13.201  1.00 98.53           C  
ATOM   2037  N   TYR B 132      -2.400 -12.886  10.933  1.00 98.10           N  
ATOM   2038  CA  TYR B 132      -1.049 -13.000  11.472  1.00 98.10           C  
ATOM   2039  C   TYR B 132      -0.358 -11.642  11.503  1.00 98.10           C  
ATOM   2040  CB  TYR B 132      -0.222 -13.987  10.644  1.00 98.10           C  
ATOM   2041  O   TYR B 132       0.170 -11.231  12.539  1.00 98.10           O  
ATOM   2042  CG  TYR B 132       1.169 -14.216  11.184  1.00 98.10           C  
ATOM   2043  CD1 TYR B 132       2.233 -13.408  10.788  1.00 98.10           C  
ATOM   2044  CD2 TYR B 132       1.423 -15.240  12.090  1.00 98.10           C  
ATOM   2045  CE1 TYR B 132       3.517 -13.617  11.281  1.00 98.10           C  
ATOM   2046  CE2 TYR B 132       2.702 -15.458  12.590  1.00 98.10           C  
ATOM   2047  OH  TYR B 132       5.010 -14.853  12.672  1.00 98.10           O  
ATOM   2048  CZ  TYR B 132       3.741 -14.642  12.181  1.00 98.10           C  
ATOM   2049  N   GLU B 133      -0.379 -10.918  10.392  1.00 98.20           N  
ATOM   2050  CA  GLU B 133       0.279  -9.618  10.302  1.00 98.20           C  
ATOM   2051  C   GLU B 133      -0.374  -8.604  11.238  1.00 98.20           C  
ATOM   2052  CB  GLU B 133       0.251  -9.099   8.862  1.00 98.20           C  
ATOM   2053  O   GLU B 133       0.319  -7.847  11.922  1.00 98.20           O  
ATOM   2054  CG  GLU B 133       0.885  -7.726   8.691  1.00 98.20           C  
ATOM   2055  CD  GLU B 133       2.373  -7.709   9.007  1.00 98.20           C  
ATOM   2056  OE1 GLU B 133       2.933  -6.612   9.229  1.00 98.20           O  
ATOM   2057  OE2 GLU B 133       2.982  -8.801   9.031  1.00 98.20           O  
ATOM   2058  N   LEU B 134      -1.709  -8.609  11.271  1.00 98.49           N  
ATOM   2059  CA  LEU B 134      -2.447  -7.682  12.122  1.00 98.49           C  
ATOM   2060  C   LEU B 134      -2.099  -7.898  13.591  1.00 98.49           C  
ATOM   2061  CB  LEU B 134      -3.955  -7.847  11.913  1.00 98.49           C  
ATOM   2062  O   LEU B 134      -1.870  -6.936  14.327  1.00 98.49           O  
ATOM   2063  CG  LEU B 134      -4.859  -6.956  12.765  1.00 98.49           C  
ATOM   2064  CD1 LEU B 134      -4.584  -5.485  12.470  1.00 98.49           C  
ATOM   2065  CD2 LEU B 134      -6.326  -7.291  12.519  1.00 98.49           C  
ATOM   2066  N   TYR B 135      -2.009  -9.147  14.050  1.00 98.19           N  
ATOM   2067  CA  TYR B 135      -1.791  -9.503  15.447  1.00 98.19           C  
ATOM   2068  C   TYR B 135      -0.365  -9.178  15.877  1.00 98.19           C  
ATOM   2069  CB  TYR B 135      -2.078 -10.990  15.674  1.00 98.19           C  
ATOM   2070  O   TYR B 135      -0.147  -8.612  16.950  1.00 98.19           O  
ATOM   2071  CG  TYR B 135      -1.943 -11.422  17.114  1.00 98.19           C  
ATOM   2072  CD1 TYR B 135      -0.841 -12.160  17.540  1.00 98.19           C  
ATOM   2073  CD2 TYR B 135      -2.916 -11.093  18.052  1.00 98.19           C  
ATOM   2074  CE1 TYR B 135      -0.712 -12.562  18.865  1.00 98.19           C  
ATOM   2075  CE2 TYR B 135      -2.798 -11.490  19.380  1.00 98.19           C  
ATOM   2076  OH  TYR B 135      -1.572 -12.617  21.090  1.00 98.19           O  
ATOM   2077  CZ  TYR B 135      -1.694 -12.222  19.776  1.00 98.19           C  
ATOM   2078  N   HIS B 136       0.603  -9.353  15.017  1.00 96.57           N  
ATOM   2079  CA  HIS B 136       2.001  -9.247  15.421  1.00 96.57           C  
ATOM   2080  C   HIS B 136       2.591  -7.900  15.017  1.00 96.57           C  
ATOM   2081  CB  HIS B 136       2.823 -10.384  14.812  1.00 96.57           C  
ATOM   2082  O   HIS B 136       3.552  -7.430  15.629  1.00 96.57           O  
ATOM   2083  CG  HIS B 136       2.542 -11.721  15.422  1.00 96.57           C  
ATOM   2084  CD2 HIS B 136       1.941 -12.822  14.912  1.00 96.57           C  
ATOM   2085  ND1 HIS B 136       2.892 -12.037  16.716  1.00 96.57           N  
ATOM   2086  CE1 HIS B 136       2.518 -13.278  16.977  1.00 96.57           C  
ATOM   2087  NE2 HIS B 136       1.938 -13.777  15.899  1.00 96.57           N  
ATOM   2088  N   GLY B 137       1.903  -7.293  14.043  1.00 95.40           N  
ATOM   2089  CA  GLY B 137       2.544  -6.103  13.508  1.00 95.40           C  
ATOM   2090  C   GLY B 137       1.719  -4.844  13.696  1.00 95.40           C  
ATOM   2091  O   GLY B 137       2.245  -3.732  13.614  1.00 95.40           O  
ATOM   2092  N   GLY B 138       0.458  -4.993  13.877  1.00 97.93           N  
ATOM   2093  CA  GLY B 138      -0.431  -3.850  14.013  1.00 97.93           C  
ATOM   2094  C   GLY B 138      -1.416  -3.721  12.866  1.00 97.93           C  
ATOM   2095  O   GLY B 138      -1.455  -4.572  11.975  1.00 97.93           O  
ATOM   2096  N   PRO B 139      -2.257  -2.617  12.884  1.00 98.61           N  
ATOM   2097  CA  PRO B 139      -3.302  -2.395  11.882  1.00 98.61           C  
ATOM   2098  C   PRO B 139      -2.759  -2.383  10.455  1.00 98.61           C  
ATOM   2099  CB  PRO B 139      -3.869  -1.025  12.262  1.00 98.61           C  
ATOM   2100  O   PRO B 139      -1.610  -1.995  10.232  1.00 98.61           O  
ATOM   2101  CG  PRO B 139      -3.647  -0.915  13.736  1.00 98.61           C  
ATOM   2102  CD  PRO B 139      -2.323  -1.542  14.067  1.00 98.61           C  
ATOM   2103  N   LEU B 140      -3.629  -2.793   9.446  1.00 98.82           N  
ATOM   2104  CA  LEU B 140      -3.330  -2.888   8.021  1.00 98.82           C  
ATOM   2105  C   LEU B 140      -4.225  -1.953   7.215  1.00 98.82           C  
ATOM   2106  CB  LEU B 140      -3.504  -4.328   7.531  1.00 98.82           C  
ATOM   2107  O   LEU B 140      -5.400  -1.773   7.545  1.00 98.82           O  
ATOM   2108  CG  LEU B 140      -2.781  -5.410   8.335  1.00 98.82           C  
ATOM   2109  CD1 LEU B 140      -3.203  -6.796   7.859  1.00 98.82           C  
ATOM   2110  CD2 LEU B 140      -1.270  -5.238   8.224  1.00 98.82           C  
ATOM   2111  N   ALA B 141      -3.641  -1.351   6.245  1.00 98.74           N  
ATOM   2112  CA  ALA B 141      -4.491  -0.713   5.243  1.00 98.74           C  
ATOM   2113  C   ALA B 141      -5.030  -1.736   4.248  1.00 98.74           C  
ATOM   2114  CB  ALA B 141      -3.720   0.383   4.511  1.00 98.74           C  
ATOM   2115  O   ALA B 141      -4.264  -2.509   3.666  1.00 98.74           O  
ATOM   2116  N   ILE B 142      -6.345  -1.763   4.068  1.00 98.63           N  
ATOM   2117  CA  ILE B 142      -6.954  -2.710   3.140  1.00 98.63           C  
ATOM   2118  C   ILE B 142      -7.875  -1.967   2.176  1.00 98.63           C  
ATOM   2119  CB  ILE B 142      -7.738  -3.811   3.890  1.00 98.63           C  
ATOM   2120  O   ILE B 142      -8.139  -0.775   2.353  1.00 98.63           O  
ATOM   2121  CG1 ILE B 142      -8.948  -3.207   4.612  1.00 98.63           C  
ATOM   2122  CG2 ILE B 142      -6.825  -4.550   4.872  1.00 98.63           C  
ATOM   2123  CD1 ILE B 142      -9.918  -4.241   5.166  1.00 98.63           C  
ATOM   2124  N   ALA B 143      -8.234  -2.659   1.123  1.00 97.67           N  
ATOM   2125  CA  ALA B 143      -9.187  -2.138   0.147  1.00 97.67           C  
ATOM   2126  C   ALA B 143     -10.361  -3.095  -0.038  1.00 97.67           C  
ATOM   2127  CB  ALA B 143      -8.495  -1.885  -1.190  1.00 97.67           C  
ATOM   2128  O   ALA B 143     -10.227  -4.302   0.180  1.00 97.67           O  
ATOM   2129  N   PHE B 144     -11.498  -2.487  -0.349  1.00 97.67           N  
ATOM   2130  CA  PHE B 144     -12.646  -3.320  -0.685  1.00 97.67           C  
ATOM   2131  C   PHE B 144     -13.583  -2.591  -1.641  1.00 97.67           C  
ATOM   2132  CB  PHE B 144     -13.404  -3.730   0.582  1.00 97.67           C  
ATOM   2133  O   PHE B 144     -13.404  -1.400  -1.906  1.00 97.67           O  
ATOM   2134  CG  PHE B 144     -14.193  -2.611   1.206  1.00 97.67           C  
ATOM   2135  CD1 PHE B 144     -13.550  -1.495   1.728  1.00 97.67           C  
ATOM   2136  CD2 PHE B 144     -15.579  -2.675   1.272  1.00 97.67           C  
ATOM   2137  CE1 PHE B 144     -14.277  -0.458   2.306  1.00 97.67           C  
ATOM   2138  CE2 PHE B 144     -16.313  -1.642   1.848  1.00 97.67           C  
ATOM   2139  CZ  PHE B 144     -15.660  -0.535   2.366  1.00 97.67           C  
ATOM   2140  N   GLU B 145     -14.446  -3.318  -2.193  1.00 96.56           N  
ATOM   2141  CA  GLU B 145     -15.438  -2.745  -3.098  1.00 96.56           C  
ATOM   2142  C   GLU B 145     -16.677  -2.282  -2.337  1.00 96.56           C  
ATOM   2143  CB  GLU B 145     -15.830  -3.756  -4.177  1.00 96.56           C  
ATOM   2144  O   GLU B 145     -17.333  -3.081  -1.665  1.00 96.56           O  
ATOM   2145  CG  GLU B 145     -16.830  -3.218  -5.191  1.00 96.56           C  
ATOM   2146  CD  GLU B 145     -16.288  -2.057  -6.009  1.00 96.56           C  
ATOM   2147  OE1 GLU B 145     -17.061  -1.444  -6.779  1.00 96.56           O  
ATOM   2148  OE2 GLU B 145     -15.079  -1.758  -5.880  1.00 96.56           O  
ATOM   2149  N   VAL B 146     -16.895  -1.013  -2.480  1.00 95.58           N  
ATOM   2150  CA  VAL B 146     -18.059  -0.456  -1.800  1.00 95.58           C  
ATOM   2151  C   VAL B 146     -19.285  -0.560  -2.705  1.00 95.58           C  
ATOM   2152  CB  VAL B 146     -17.826   1.015  -1.387  1.00 95.58           C  
ATOM   2153  O   VAL B 146     -19.247  -0.138  -3.863  1.00 95.58           O  
ATOM   2154  CG1 VAL B 146     -19.124   1.649  -0.891  1.00 95.58           C  
ATOM   2155  CG2 VAL B 146     -16.742   1.100  -0.313  1.00 95.58           C  
ATOM   2156  N   TYR B 147     -20.340  -1.195  -2.217  1.00 94.37           N  
ATOM   2157  CA  TYR B 147     -21.633  -1.274  -2.887  1.00 94.37           C  
ATOM   2158  C   TYR B 147     -22.622  -0.285  -2.284  1.00 94.37           C  
ATOM   2159  CB  TYR B 147     -22.198  -2.695  -2.801  1.00 94.37           C  
ATOM   2160  O   TYR B 147     -22.383   0.262  -1.204  1.00 94.37           O  
ATOM   2161  CG  TYR B 147     -21.342  -3.732  -3.486  1.00 94.37           C  
ATOM   2162  CD1 TYR B 147     -21.460  -3.968  -4.854  1.00 94.37           C  
ATOM   2163  CD2 TYR B 147     -20.414  -4.478  -2.768  1.00 94.37           C  
ATOM   2164  CE1 TYR B 147     -20.674  -4.923  -5.490  1.00 94.37           C  
ATOM   2165  CE2 TYR B 147     -19.622  -5.437  -3.393  1.00 94.37           C  
ATOM   2166  OH  TYR B 147     -18.979  -6.599  -5.376  1.00 94.37           O  
ATOM   2167  CZ  TYR B 147     -19.759  -5.651  -4.752  1.00 94.37           C  
ATOM   2168  N   ASP B 148     -23.746  -0.063  -2.985  1.00 92.79           N  
ATOM   2169  CA  ASP B 148     -24.716   0.955  -2.593  1.00 92.79           C  
ATOM   2170  C   ASP B 148     -25.250   0.691  -1.187  1.00 92.79           C  
ATOM   2171  CB  ASP B 148     -25.872   1.008  -3.593  1.00 92.79           C  
ATOM   2172  O   ASP B 148     -25.434   1.624  -0.402  1.00 92.79           O  
ATOM   2173  CG  ASP B 148     -25.486   1.653  -4.912  1.00 92.79           C  
ATOM   2174  OD1 ASP B 148     -24.439   2.333  -4.976  1.00 92.79           O  
ATOM   2175  OD2 ASP B 148     -26.237   1.483  -5.897  1.00 92.79           O  
ATOM   2176  N   ASP B 149     -25.471  -0.521  -0.837  1.00 92.88           N  
ATOM   2177  CA  ASP B 149     -26.070  -0.858   0.451  1.00 92.88           C  
ATOM   2178  C   ASP B 149     -25.113  -0.546   1.599  1.00 92.88           C  
ATOM   2179  CB  ASP B 149     -26.470  -2.334   0.487  1.00 92.88           C  
ATOM   2180  O   ASP B 149     -25.540  -0.393   2.746  1.00 92.88           O  
ATOM   2181  CG  ASP B 149     -25.320  -3.269   0.159  1.00 92.88           C  
ATOM   2182  OD1 ASP B 149     -24.323  -2.821  -0.449  1.00 92.88           O  
ATOM   2183  OD2 ASP B 149     -25.412  -4.466   0.507  1.00 92.88           O  
ATOM   2184  N   PHE B 150     -23.873  -0.364   1.279  1.00 95.77           N  
ATOM   2185  CA  PHE B 150     -22.875  -0.123   2.315  1.00 95.77           C  
ATOM   2186  C   PHE B 150     -23.045   1.265   2.919  1.00 95.77           C  
ATOM   2187  CB  PHE B 150     -21.461  -0.280   1.747  1.00 95.77           C  
ATOM   2188  O   PHE B 150     -22.755   1.475   4.099  1.00 95.77           O  
ATOM   2189  CG  PHE B 150     -20.377  -0.194   2.787  1.00 95.77           C  
ATOM   2190  CD1 PHE B 150     -19.459   0.849   2.771  1.00 95.77           C  
ATOM   2191  CD2 PHE B 150     -20.275  -1.158   3.782  1.00 95.77           C  
ATOM   2192  CE1 PHE B 150     -18.454   0.931   3.733  1.00 95.77           C  
ATOM   2193  CE2 PHE B 150     -19.273  -1.084   4.746  1.00 95.77           C  
ATOM   2194  CZ  PHE B 150     -18.364  -0.039   4.719  1.00 95.77           C  
ATOM   2195  N   PHE B 151     -23.505   2.155   2.148  1.00 93.76           N  
ATOM   2196  CA  PHE B 151     -23.670   3.527   2.612  1.00 93.76           C  
ATOM   2197  C   PHE B 151     -24.642   3.590   3.784  1.00 93.76           C  
ATOM   2198  CB  PHE B 151     -24.164   4.425   1.473  1.00 93.76           C  
ATOM   2199  O   PHE B 151     -24.578   4.510   4.602  1.00 93.76           O  
ATOM   2200  CG  PHE B 151     -23.130   4.680   0.410  1.00 93.76           C  
ATOM   2201  CD1 PHE B 151     -22.188   5.691   0.564  1.00 93.76           C  
ATOM   2202  CD2 PHE B 151     -23.099   3.909  -0.745  1.00 93.76           C  
ATOM   2203  CE1 PHE B 151     -21.230   5.929  -0.418  1.00 93.76           C  
ATOM   2204  CE2 PHE B 151     -22.145   4.141  -1.731  1.00 93.76           C  
ATOM   2205  CZ  PHE B 151     -21.212   5.152  -1.566  1.00 93.76           C  
ATOM   2206  N   ASN B 152     -25.441   2.598   3.937  1.00 92.57           N  
ATOM   2207  CA  ASN B 152     -26.496   2.618   4.944  1.00 92.57           C  
ATOM   2208  C   ASN B 152     -26.161   1.712   6.125  1.00 92.57           C  
ATOM   2209  CB  ASN B 152     -27.835   2.211   4.326  1.00 92.57           C  
ATOM   2210  O   ASN B 152     -27.026   1.416   6.951  1.00 92.57           O  
ATOM   2211  CG  ASN B 152     -28.309   3.185   3.264  1.00 92.57           C  
ATOM   2212  ND2 ASN B 152     -28.537   2.681   2.057  1.00 92.57           N  
ATOM   2213  OD1 ASN B 152     -28.467   4.380   3.527  1.00 92.57           O  
ATOM   2214  N   TYR B 153     -24.943   1.211   6.143  1.00 96.12           N  
ATOM   2215  CA  TYR B 153     -24.534   0.331   7.232  1.00 96.12           C  
ATOM   2216  C   TYR B 153     -24.725   1.009   8.583  1.00 96.12           C  
ATOM   2217  CB  TYR B 153     -23.072  -0.092   7.062  1.00 96.12           C  
ATOM   2218  O   TYR B 153     -24.310   2.154   8.774  1.00 96.12           O  
ATOM   2219  CG  TYR B 153     -22.544  -0.924   8.205  1.00 96.12           C  
ATOM   2220  CD1 TYR B 153     -21.844  -0.335   9.255  1.00 96.12           C  
ATOM   2221  CD2 TYR B 153     -22.742  -2.300   8.236  1.00 96.12           C  
ATOM   2222  CE1 TYR B 153     -21.353  -1.098  10.310  1.00 96.12           C  
ATOM   2223  CE2 TYR B 153     -22.257  -3.073   9.286  1.00 96.12           C  
ATOM   2224  OH  TYR B 153     -21.081  -3.224  11.358  1.00 96.12           O  
ATOM   2225  CZ  TYR B 153     -21.565  -2.464  10.316  1.00 96.12           C  
ATOM   2226  N   LYS B 154     -25.299   0.260   9.613  1.00 94.36           N  
ATOM   2227  CA  LYS B 154     -25.513   0.829  10.941  1.00 94.36           C  
ATOM   2228  C   LYS B 154     -25.097  -0.153  12.033  1.00 94.36           C  
ATOM   2229  CB  LYS B 154     -26.978   1.227  11.125  1.00 94.36           C  
ATOM   2230  O   LYS B 154     -24.981   0.222  13.201  1.00 94.36           O  
ATOM   2231  CG  LYS B 154     -27.456   2.296  10.153  1.00 94.36           C  
ATOM   2232  CD  LYS B 154     -26.845   3.654  10.471  1.00 94.36           C  
ATOM   2233  CE  LYS B 154     -27.426   4.750   9.588  1.00 94.36           C  
ATOM   2234  NZ  LYS B 154     -26.673   6.032   9.728  1.00 94.36           N  
ATOM   2235  N   GLY B 155     -24.788  -1.422  11.602  1.00 96.29           N  
ATOM   2236  CA  GLY B 155     -24.398  -2.418  12.587  1.00 96.29           C  
ATOM   2237  C   GLY B 155     -24.437  -3.836  12.049  1.00 96.29           C  
ATOM   2238  O   GLY B 155     -24.767  -4.054  10.882  1.00 96.29           O  
ATOM   2239  N   GLY B 156     -23.962  -4.845  12.860  1.00 97.21           N  
ATOM   2240  CA  GLY B 156     -23.861  -6.240  12.465  1.00 97.21           C  
ATOM   2241  C   GLY B 156     -22.677  -6.519  11.558  1.00 97.21           C  
ATOM   2242  O   GLY B 156     -21.839  -5.643  11.335  1.00 97.21           O  
ATOM   2243  N   VAL B 157     -22.602  -7.847  11.157  1.00 98.22           N  
ATOM   2244  CA  VAL B 157     -21.550  -8.234  10.223  1.00 98.22           C  
ATOM   2245  C   VAL B 157     -22.018  -7.996   8.789  1.00 98.22           C  
ATOM   2246  CB  VAL B 157     -21.140  -9.712  10.411  1.00 98.22           C  
ATOM   2247  O   VAL B 157     -22.973  -8.626   8.328  1.00 98.22           O  
ATOM   2248  CG1 VAL B 157     -20.038 -10.096   9.424  1.00 98.22           C  
ATOM   2249  CG2 VAL B 157     -20.685  -9.960  11.848  1.00 98.22           C  
ATOM   2250  N   TYR B 158     -21.397  -7.011   8.112  1.00 97.58           N  
ATOM   2251  CA  TYR B 158     -21.787  -6.609   6.765  1.00 97.58           C  
ATOM   2252  C   TYR B 158     -21.531  -7.731   5.766  1.00 97.58           C  
ATOM   2253  CB  TYR B 158     -21.029  -5.348   6.340  1.00 97.58           C  
ATOM   2254  O   TYR B 158     -20.443  -8.312   5.741  1.00 97.58           O  
ATOM   2255  CG  TYR B 158     -21.270  -4.950   4.904  1.00 97.58           C  
ATOM   2256  CD1 TYR B 158     -20.304  -5.176   3.927  1.00 97.58           C  
ATOM   2257  CD2 TYR B 158     -22.463  -4.346   4.522  1.00 97.58           C  
ATOM   2258  CE1 TYR B 158     -20.520  -4.810   2.602  1.00 97.58           C  
ATOM   2259  CE2 TYR B 158     -22.691  -3.975   3.201  1.00 97.58           C  
ATOM   2260  OH  TYR B 158     -21.935  -3.846   0.940  1.00 97.58           O  
ATOM   2261  CZ  TYR B 158     -21.715  -4.211   2.250  1.00 97.58           C  
ATOM   2262  N   THR B 159     -22.519  -8.073   4.972  1.00 95.29           N  
ATOM   2263  CA  THR B 159     -22.493  -8.915   3.781  1.00 95.29           C  
ATOM   2264  C   THR B 159     -23.286  -8.271   2.647  1.00 95.29           C  
ATOM   2265  CB  THR B 159     -23.060 -10.316   4.075  1.00 95.29           C  
ATOM   2266  O   THR B 159     -24.453  -7.916   2.821  1.00 95.29           O  
ATOM   2267  CG2 THR B 159     -22.887 -11.243   2.876  1.00 95.29           C  
ATOM   2268  OG1 THR B 159     -22.373 -10.876   5.201  1.00 95.29           O  
ATOM   2269  N   HIS B 160     -22.515  -8.076   1.574  1.00 92.05           N  
ATOM   2270  CA  HIS B 160     -23.203  -7.424   0.466  1.00 92.05           C  
ATOM   2271  C   HIS B 160     -24.427  -8.223   0.031  1.00 92.05           C  
ATOM   2272  CB  HIS B 160     -22.252  -7.234  -0.717  1.00 92.05           C  
ATOM   2273  O   HIS B 160     -24.343  -9.436  -0.168  1.00 92.05           O  
ATOM   2274  CG  HIS B 160     -22.934  -6.772  -1.966  1.00 92.05           C  
ATOM   2275  CD2 HIS B 160     -23.023  -7.339  -3.192  1.00 92.05           C  
ATOM   2276  ND1 HIS B 160     -23.629  -5.584  -2.039  1.00 92.05           N  
ATOM   2277  CE1 HIS B 160     -24.118  -5.441  -3.259  1.00 92.05           C  
ATOM   2278  NE2 HIS B 160     -23.764  -6.492  -3.979  1.00 92.05           N  
ATOM   2279  N   SER B 161     -25.568  -7.602   0.013  1.00 83.47           N  
ATOM   2280  CA  SER B 161     -26.822  -8.210  -0.420  1.00 83.47           C  
ATOM   2281  C   SER B 161     -27.146  -7.839  -1.863  1.00 83.47           C  
ATOM   2282  CB  SER B 161     -27.970  -7.783   0.495  1.00 83.47           C  
ATOM   2283  O   SER B 161     -27.054  -6.671  -2.245  1.00 83.47           O  
ATOM   2284  OG  SER B 161     -29.212  -8.248  -0.006  1.00 83.47           O  
ATOM   2285  N   THR B 162     -27.340  -8.874  -2.697  1.00 78.04           N  
ATOM   2286  CA  THR B 162     -27.755  -8.652  -4.077  1.00 78.04           C  
ATOM   2287  C   THR B 162     -29.240  -8.306  -4.146  1.00 78.04           C  
ATOM   2288  CB  THR B 162     -27.473  -9.888  -4.952  1.00 78.04           C  
ATOM   2289  O   THR B 162     -29.744  -7.918  -5.202  1.00 78.04           O  
ATOM   2290  CG2 THR B 162     -25.974 -10.113  -5.118  1.00 78.04           C  
ATOM   2291  OG1 THR B 162     -28.053 -11.045  -4.336  1.00 78.04           O  
ATOM   2292  N   ALA B 163     -29.931  -8.419  -3.013  1.00 70.34           N  
ATOM   2293  CA  ALA B 163     -31.384  -8.276  -2.974  1.00 70.34           C  
ATOM   2294  C   ALA B 163     -31.794  -6.812  -3.103  1.00 70.34           C  
ATOM   2295  CB  ALA B 163     -31.943  -8.870  -1.683  1.00 70.34           C  
ATOM   2296  O   ALA B 163     -32.905  -6.508  -3.544  1.00 70.34           O  
ATOM   2297  N   LEU B 164     -30.819  -5.899  -2.981  1.00 57.29           N  
ATOM   2298  CA  LEU B 164     -31.197  -4.492  -3.043  1.00 57.29           C  
ATOM   2299  C   LEU B 164     -30.758  -3.869  -4.363  1.00 57.29           C  
ATOM   2300  CB  LEU B 164     -30.584  -3.720  -1.872  1.00 57.29           C  
ATOM   2301  O   LEU B 164     -29.560  -3.751  -4.631  1.00 57.29           O  
ATOM   2302  CG  LEU B 164     -31.104  -4.077  -0.478  1.00 57.29           C  
ATOM   2303  CD1 LEU B 164     -30.190  -3.493   0.594  1.00 57.29           C  
ATOM   2304  CD2 LEU B 164     -32.534  -3.580  -0.297  1.00 57.29           C  
ATOM   2305  N   LYS B 165     -31.059  -4.589  -5.520  1.00 44.59           N  
ATOM   2306  CA  LYS B 165     -30.869  -3.881  -6.782  1.00 44.59           C  
ATOM   2307  C   LYS B 165     -31.690  -2.595  -6.819  1.00 44.59           C  
ATOM   2308  CB  LYS B 165     -31.246  -4.777  -7.963  1.00 44.59           C  
ATOM   2309  O   LYS B 165     -32.868  -2.593  -6.457  1.00 44.59           O  
ATOM   2310  CG  LYS B 165     -30.198  -5.827  -8.302  1.00 44.59           C  
ATOM   2311  CD  LYS B 165     -30.556  -6.582  -9.576  1.00 44.59           C  
ATOM   2312  CE  LYS B 165     -29.557  -7.694  -9.866  1.00 44.59           C  
ATOM   2313  NZ  LYS B 165     -29.873  -8.404 -11.142  1.00 44.59           N  
TER
ATOM   2314  N   THR C   1     -14.787 -12.084 -15.102  1.00 34.24           N  
ATOM   2315  CA  THR C   1     -14.355 -13.471 -15.236  1.00 34.24           C  
ATOM   2316  C   THR C   1     -13.248 -13.792 -14.236  1.00 34.24           C  
ATOM   2317  CB  THR C   1     -13.862 -13.767 -16.665  1.00 34.24           C  
ATOM   2318  O   THR C   1     -12.344 -12.981 -14.021  1.00 34.24           O  
ATOM   2319  CG2 THR C   1     -15.028 -13.846 -17.644  1.00 34.24           C  
ATOM   2320  OG1 THR C   1     -12.972 -12.725 -17.082  1.00 34.24           O  
ATOM   2321  N   LYS C   2     -13.635 -14.213 -12.949  1.00 33.09           N  
ATOM   2322  CA  LYS C   2     -12.716 -14.718 -11.933  1.00 33.09           C  
ATOM   2323  C   LYS C   2     -11.575 -15.509 -12.568  1.00 33.09           C  
ATOM   2324  CB  LYS C   2     -13.460 -15.591 -10.922  1.00 33.09           C  
ATOM   2325  O   LYS C   2     -11.795 -16.588 -13.123  1.00 33.09           O  
ATOM   2326  CG  LYS C   2     -14.097 -14.812  -9.781  1.00 33.09           C  
ATOM   2327  CD  LYS C   2     -14.679 -15.742  -8.725  1.00 33.09           C  
ATOM   2328  CE  LYS C   2     -15.371 -14.964  -7.613  1.00 33.09           C  
ATOM   2329  NZ  LYS C   2     -15.876 -15.868  -6.537  1.00 33.09           N  
ATOM   2330  N   ILE C   3     -10.837 -14.984 -13.584  1.00 41.79           N  
ATOM   2331  CA  ILE C   3      -9.602 -15.545 -14.122  1.00 41.79           C  
ATOM   2332  C   ILE C   3      -8.789 -16.176 -12.995  1.00 41.79           C  
ATOM   2333  CB  ILE C   3      -8.764 -14.471 -14.851  1.00 41.79           C  
ATOM   2334  O   ILE C   3      -8.715 -15.630 -11.892  1.00 41.79           O  
ATOM   2335  CG1 ILE C   3      -9.603 -13.784 -15.936  1.00 41.79           C  
ATOM   2336  CG2 ILE C   3      -7.496 -15.088 -15.448  1.00 41.79           C  
ATOM   2337  CD1 ILE C   3      -8.872 -12.668 -16.669  1.00 41.79           C  
ATOM   2338  N   ALA C   4      -8.850 -17.490 -12.793  1.00 41.52           N  
ATOM   2339  CA  ALA C   4      -7.886 -18.356 -12.118  1.00 41.52           C  
ATOM   2340  C   ALA C   4      -6.510 -17.700 -12.053  1.00 41.52           C  
ATOM   2341  CB  ALA C   4      -7.796 -19.705 -12.828  1.00 41.52           C  
ATOM   2342  O   ALA C   4      -5.487 -18.375 -12.185  1.00 41.52           O  
ATOM   2343  N   GLU C   5      -6.408 -16.311 -12.067  1.00 55.18           N  
ATOM   2344  CA  GLU C   5      -5.146 -15.615 -11.832  1.00 55.18           C  
ATOM   2345  C   GLU C   5      -5.122 -14.967 -10.450  1.00 55.18           C  
ATOM   2346  CB  GLU C   5      -4.905 -14.558 -12.913  1.00 55.18           C  
ATOM   2347  O   GLU C   5      -6.150 -14.492  -9.964  1.00 55.18           O  
ATOM   2348  CG  GLU C   5      -4.760 -15.133 -14.314  1.00 55.18           C  
ATOM   2349  CD  GLU C   5      -3.462 -14.731 -14.996  1.00 55.18           C  
ATOM   2350  OE1 GLU C   5      -3.078 -15.374 -15.999  1.00 55.18           O  
ATOM   2351  OE2 GLU C   5      -2.822 -13.765 -14.522  1.00 55.18           O  
ATOM   2352  N   PRO C   6      -4.118 -15.410  -9.600  1.00 56.78           N  
ATOM   2353  CA  PRO C   6      -4.371 -14.891  -8.254  1.00 56.78           C  
ATOM   2354  C   PRO C   6      -4.714 -13.403  -8.249  1.00 56.78           C  
ATOM   2355  CB  PRO C   6      -3.051 -15.150  -7.523  1.00 56.78           C  
ATOM   2356  O   PRO C   6      -4.061 -12.613  -8.936  1.00 56.78           O  
ATOM   2357  CG  PRO C   6      -2.086 -15.527  -8.600  1.00 56.78           C  
ATOM   2358  CD  PRO C   6      -2.848 -15.713  -9.880  1.00 56.78           C  
ATOM   2359  N   GLY C   7      -5.870 -12.955  -8.266  1.00 67.35           N  
ATOM   2360  CA  GLY C   7      -5.553 -11.978  -7.237  1.00 67.35           C  
ATOM   2361  C   GLY C   7      -6.097 -10.595  -7.539  1.00 67.35           C  
ATOM   2362  O   GLY C   7      -6.281  -9.782  -6.631  1.00 67.35           O  
ATOM   2363  N   TRP C   8      -6.548 -10.363  -9.004  1.00 87.05           N  
ATOM   2364  CA  TRP C   8      -7.070  -9.010  -9.165  1.00 87.05           C  
ATOM   2365  C   TRP C   8      -8.529  -8.933  -8.729  1.00 87.05           C  
ATOM   2366  CB  TRP C   8      -6.934  -8.552 -10.620  1.00 87.05           C  
ATOM   2367  O   TRP C   8      -9.355  -9.743  -9.157  1.00 87.05           O  
ATOM   2368  CG  TRP C   8      -7.458  -7.170 -10.874  1.00 87.05           C  
ATOM   2369  CD1 TRP C   8      -6.772  -5.993 -10.749  1.00 87.05           C  
ATOM   2370  CD2 TRP C   8      -8.781  -6.821 -11.293  1.00 87.05           C  
ATOM   2371  CE2 TRP C   8      -8.827  -5.414 -11.403  1.00 87.05           C  
ATOM   2372  CE3 TRP C   8      -9.932  -7.563 -11.587  1.00 87.05           C  
ATOM   2373  NE1 TRP C   8      -7.590  -4.933 -11.066  1.00 87.05           N  
ATOM   2374  CH2 TRP C   8     -11.095  -5.483 -12.077  1.00 87.05           C  
ATOM   2375  CZ2 TRP C   8      -9.982  -4.733 -11.795  1.00 87.05           C  
ATOM   2376  CZ3 TRP C   8     -11.081  -6.884 -11.977  1.00 87.05           C  
ATOM   2377  N   GLU C   9      -8.868  -8.045  -7.844  1.00 88.81           N  
ATOM   2378  CA  GLU C   9     -10.215  -7.724  -7.382  1.00 88.81           C  
ATOM   2379  C   GLU C   9     -10.469  -6.220  -7.428  1.00 88.81           C  
ATOM   2380  CB  GLU C   9     -10.437  -8.252  -5.963  1.00 88.81           C  
ATOM   2381  O   GLU C   9      -9.625  -5.428  -7.003  1.00 88.81           O  
ATOM   2382  CG  GLU C   9     -10.225  -9.752  -5.824  1.00 88.81           C  
ATOM   2383  CD  GLU C   9     -11.416 -10.573  -6.293  1.00 88.81           C  
ATOM   2384  OE1 GLU C   9     -11.354 -11.822  -6.234  1.00 88.81           O  
ATOM   2385  OE2 GLU C   9     -12.419  -9.961  -6.725  1.00 88.81           O  
ATOM   2386  N   GLU C  10     -11.604  -6.018  -8.114  1.00 89.70           N  
ATOM   2387  CA  GLU C  10     -11.949  -4.601  -8.165  1.00 89.70           C  
ATOM   2388  C   GLU C  10     -12.223  -4.049  -6.769  1.00 89.70           C  
ATOM   2389  CB  GLU C  10     -13.165  -4.376  -9.067  1.00 89.70           C  
ATOM   2390  O   GLU C  10     -13.055  -4.587  -6.035  1.00 89.70           O  
ATOM   2391  CG  GLU C  10     -13.495  -2.908  -9.300  1.00 89.70           C  
ATOM   2392  CD  GLU C  10     -14.644  -2.699 -10.273  1.00 89.70           C  
ATOM   2393  OE1 GLU C  10     -15.044  -1.534 -10.498  1.00 89.70           O  
ATOM   2394  OE2 GLU C  10     -15.149  -3.707 -10.814  1.00 89.70           O  
ATOM   2395  N   THR C  11     -11.465  -3.024  -6.406  1.00 93.87           N  
ATOM   2396  CA  THR C  11     -11.694  -2.282  -5.171  1.00 93.87           C  
ATOM   2397  C   THR C  11     -11.739  -0.781  -5.442  1.00 93.87           C  
ATOM   2398  CB  THR C  11     -10.604  -2.586  -4.127  1.00 93.87           C  
ATOM   2399  O   THR C  11     -11.056  -0.287  -6.341  1.00 93.87           O  
ATOM   2400  CG2 THR C  11     -10.554  -4.076  -3.802  1.00 93.87           C  
ATOM   2401  OG1 THR C  11      -9.331  -2.177  -4.641  1.00 93.87           O  
ATOM   2402  N   ASN C  12     -12.584  -0.059  -4.653  1.00 95.33           N  
ATOM   2403  CA  ASN C  12     -12.728   1.368  -4.922  1.00 95.33           C  
ATOM   2404  C   ASN C  12     -12.655   2.190  -3.638  1.00 95.33           C  
ATOM   2405  CB  ASN C  12     -14.040   1.646  -5.657  1.00 95.33           C  
ATOM   2406  O   ASN C  12     -12.916   3.394  -3.651  1.00 95.33           O  
ATOM   2407  CG  ASN C  12     -15.259   1.261  -4.842  1.00 95.33           C  
ATOM   2408  ND2 ASN C  12     -16.426   1.277  -5.476  1.00 95.33           N  
ATOM   2409  OD1 ASN C  12     -15.154   0.951  -3.653  1.00 95.33           O  
ATOM   2410  N   HIS C  13     -12.377   1.539  -2.499  1.00 97.98           N  
ATOM   2411  CA  HIS C  13     -12.318   2.216  -1.208  1.00 97.98           C  
ATOM   2412  C   HIS C  13     -11.273   1.578  -0.299  1.00 97.98           C  
ATOM   2413  CB  HIS C  13     -13.688   2.195  -0.529  1.00 97.98           C  
ATOM   2414  O   HIS C  13     -11.136   0.353  -0.267  1.00 97.98           O  
ATOM   2415  CG  HIS C  13     -13.780   3.092   0.665  1.00 97.98           C  
ATOM   2416  CD2 HIS C  13     -14.146   2.837   1.943  1.00 97.98           C  
ATOM   2417  ND1 HIS C  13     -13.475   4.435   0.611  1.00 97.98           N  
ATOM   2418  CE1 HIS C  13     -13.649   4.968   1.809  1.00 97.98           C  
ATOM   2419  NE2 HIS C  13     -14.056   4.019   2.635  1.00 97.98           N  
ATOM   2420  N   ALA C  14     -10.494   2.417   0.383  1.00 98.56           N  
ATOM   2421  CA  ALA C  14      -9.470   1.958   1.319  1.00 98.56           C  
ATOM   2422  C   ALA C  14      -9.863   2.274   2.759  1.00 98.56           C  
ATOM   2423  CB  ALA C  14      -8.122   2.593   0.987  1.00 98.56           C  
ATOM   2424  O   ALA C  14     -10.372   3.360   3.047  1.00 98.56           O  
ATOM   2425  N   VAL C  15      -9.607   1.292   3.667  1.00 98.86           N  
ATOM   2426  CA  VAL C  15      -9.956   1.427   5.077  1.00 98.86           C  
ATOM   2427  C   VAL C  15      -8.861   0.806   5.942  1.00 98.86           C  
ATOM   2428  CB  VAL C  15     -11.319   0.771   5.391  1.00 98.86           C  
ATOM   2429  O   VAL C  15      -7.915   0.208   5.423  1.00 98.86           O  
ATOM   2430  CG1 VAL C  15     -12.455   1.536   4.712  1.00 98.86           C  
ATOM   2431  CG2 VAL C  15     -11.320  -0.692   4.953  1.00 98.86           C  
ATOM   2432  N   LEU C  16      -8.960   0.983   7.225  1.00 98.88           N  
ATOM   2433  CA  LEU C  16      -7.973   0.465   8.165  1.00 98.88           C  
ATOM   2434  C   LEU C  16      -8.507  -0.765   8.892  1.00 98.88           C  
ATOM   2435  CB  LEU C  16      -7.582   1.542   9.180  1.00 98.88           C  
ATOM   2436  O   LEU C  16      -9.528  -0.690   9.579  1.00 98.88           O  
ATOM   2437  CG  LEU C  16      -6.453   1.183  10.149  1.00 98.88           C  
ATOM   2438  CD1 LEU C  16      -5.127   1.084   9.403  1.00 98.88           C  
ATOM   2439  CD2 LEU C  16      -6.365   2.211  11.272  1.00 98.88           C  
ATOM   2440  N   LEU C  17      -7.878  -1.923   8.746  1.00 98.92           N  
ATOM   2441  CA  LEU C  17      -8.196  -3.147   9.474  1.00 98.92           C  
ATOM   2442  C   LEU C  17      -7.571  -3.130  10.865  1.00 98.92           C  
ATOM   2443  CB  LEU C  17      -7.709  -4.374   8.699  1.00 98.92           C  
ATOM   2444  O   LEU C  17      -6.348  -3.043  11.000  1.00 98.92           O  
ATOM   2445  CG  LEU C  17      -7.991  -5.735   9.336  1.00 98.92           C  
ATOM   2446  CD1 LEU C  17      -9.494  -5.968   9.444  1.00 98.92           C  
ATOM   2447  CD2 LEU C  17      -7.328  -6.850   8.534  1.00 98.92           C  
ATOM   2448  N   VAL C  18      -8.402  -3.327  11.925  1.00 98.85           N  
ATOM   2449  CA  VAL C  18      -7.847  -3.079  13.251  1.00 98.85           C  
ATOM   2450  C   VAL C  18      -8.115  -4.280  14.156  1.00 98.85           C  
ATOM   2451  CB  VAL C  18      -8.433  -1.796  13.881  1.00 98.85           C  
ATOM   2452  O   VAL C  18      -7.648  -4.321  15.297  1.00 98.85           O  
ATOM   2453  CG1 VAL C  18      -8.037  -0.565  13.067  1.00 98.85           C  
ATOM   2454  CG2 VAL C  18      -9.953  -1.902  13.991  1.00 98.85           C  
ATOM   2455  N   GLY C  19      -8.869  -5.227  13.723  1.00 98.74           N  
ATOM   2456  CA  GLY C  19      -9.155  -6.389  14.549  1.00 98.74           C  
ATOM   2457  C   GLY C  19     -10.087  -7.382  13.880  1.00 98.74           C  
ATOM   2458  O   GLY C  19     -10.367  -7.270  12.685  1.00 98.74           O  
ATOM   2459  N   TRP C  20     -10.426  -8.409  14.643  1.00 98.78           N  
ATOM   2460  CA  TRP C  20     -11.350  -9.435  14.170  1.00 98.78           C  
ATOM   2461  C   TRP C  20     -12.095 -10.076  15.336  1.00 98.78           C  
ATOM   2462  CB  TRP C  20     -10.601 -10.508  13.375  1.00 98.78           C  
ATOM   2463  O   TRP C  20     -11.744  -9.862  16.499  1.00 98.78           O  
ATOM   2464  CG  TRP C  20      -9.646 -11.320  14.198  1.00 98.78           C  
ATOM   2465  CD1 TRP C  20      -9.910 -12.492  14.851  1.00 98.78           C  
ATOM   2466  CD2 TRP C  20      -8.272 -11.016  14.458  1.00 98.78           C  
ATOM   2467  CE2 TRP C  20      -7.764 -12.049  15.277  1.00 98.78           C  
ATOM   2468  CE3 TRP C  20      -7.420  -9.970  14.077  1.00 98.78           C  
ATOM   2469  NE1 TRP C  20      -8.782 -12.935  15.502  1.00 98.78           N  
ATOM   2470  CH2 TRP C  20      -5.628 -11.030  15.335  1.00 98.78           C  
ATOM   2471  CZ2 TRP C  20      -6.440 -12.065  15.722  1.00 98.78           C  
ATOM   2472  CZ3 TRP C  20      -6.103  -9.989  14.521  1.00 98.78           C  
ATOM   2473  N   GLY C  21     -13.199 -10.726  15.013  1.00 98.56           N  
ATOM   2474  CA  GLY C  21     -14.013 -11.448  15.977  1.00 98.56           C  
ATOM   2475  C   GLY C  21     -15.094 -12.293  15.331  1.00 98.56           C  
ATOM   2476  O   GLY C  21     -15.003 -12.630  14.148  1.00 98.56           O  
ATOM   2477  N   GLU C  22     -15.922 -12.728  16.208  1.00 98.11           N  
ATOM   2478  CA  GLU C  22     -17.071 -13.523  15.784  1.00 98.11           C  
ATOM   2479  C   GLU C  22     -18.359 -13.021  16.430  1.00 98.11           C  
ATOM   2480  CB  GLU C  22     -16.856 -15.001  16.120  1.00 98.11           C  
ATOM   2481  O   GLU C  22     -18.377 -12.696  17.619  1.00 98.11           O  
ATOM   2482  CG  GLU C  22     -17.943 -15.919  15.579  1.00 98.11           C  
ATOM   2483  CD  GLU C  22     -17.688 -17.389  15.874  1.00 98.11           C  
ATOM   2484  OE1 GLU C  22     -18.614 -18.081  16.354  1.00 98.11           O  
ATOM   2485  OE2 GLU C  22     -16.553 -17.852  15.623  1.00 98.11           O  
ATOM   2486  N   GLU C  23     -19.383 -12.791  15.583  1.00 97.99           N  
ATOM   2487  CA  GLU C  23     -20.706 -12.380  16.045  1.00 97.99           C  
ATOM   2488  C   GLU C  23     -21.789 -13.321  15.525  1.00 97.99           C  
ATOM   2489  CB  GLU C  23     -21.004 -10.943  15.610  1.00 97.99           C  
ATOM   2490  O   GLU C  23     -21.929 -13.506  14.314  1.00 97.99           O  
ATOM   2491  CG  GLU C  23     -22.319 -10.398  16.148  1.00 97.99           C  
ATOM   2492  CD  GLU C  23     -22.555  -8.939  15.791  1.00 97.99           C  
ATOM   2493  OE1 GLU C  23     -23.177  -8.664  14.740  1.00 97.99           O  
ATOM   2494  OE2 GLU C  23     -22.113  -8.064  16.569  1.00 97.99           O  
ATOM   2495  N   ASN C  24     -22.497 -13.990  16.497  1.00 96.75           N  
ATOM   2496  CA  ASN C  24     -23.557 -14.932  16.152  1.00 96.75           C  
ATOM   2497  C   ASN C  24     -23.061 -16.007  15.190  1.00 96.75           C  
ATOM   2498  CB  ASN C  24     -24.756 -14.194  15.551  1.00 96.75           C  
ATOM   2499  O   ASN C  24     -23.733 -16.327  14.209  1.00 96.75           O  
ATOM   2500  CG  ASN C  24     -25.344 -13.167  16.499  1.00 96.75           C  
ATOM   2501  ND2 ASN C  24     -25.731 -12.017  15.960  1.00 96.75           N  
ATOM   2502  OD1 ASN C  24     -25.450 -13.405  17.704  1.00 96.75           O  
ATOM   2503  N   GLY C  25     -21.907 -16.465  15.357  1.00 96.96           N  
ATOM   2504  CA  GLY C  25     -21.350 -17.559  14.576  1.00 96.96           C  
ATOM   2505  C   GLY C  25     -20.697 -17.099  13.286  1.00 96.96           C  
ATOM   2506  O   GLY C  25     -20.216 -17.918  12.501  1.00 96.96           O  
ATOM   2507  N   VAL C  26     -20.701 -15.786  13.028  1.00 98.07           N  
ATOM   2508  CA  VAL C  26     -20.140 -15.267  11.785  1.00 98.07           C  
ATOM   2509  C   VAL C  26     -18.830 -14.536  12.075  1.00 98.07           C  
ATOM   2510  CB  VAL C  26     -21.129 -14.322  11.066  1.00 98.07           C  
ATOM   2511  O   VAL C  26     -18.825 -13.501  12.746  1.00 98.07           O  
ATOM   2512  CG1 VAL C  26     -20.536 -13.817   9.752  1.00 98.07           C  
ATOM   2513  CG2 VAL C  26     -22.459 -15.032  10.818  1.00 98.07           C  
ATOM   2514  N   PRO C  27     -17.736 -15.066  11.528  1.00 98.39           N  
ATOM   2515  CA  PRO C  27     -16.453 -14.376  11.684  1.00 98.39           C  
ATOM   2516  C   PRO C  27     -16.403 -13.047  10.934  1.00 98.39           C  
ATOM   2517  CB  PRO C  27     -15.444 -15.370  11.103  1.00 98.39           C  
ATOM   2518  O   PRO C  27     -16.925 -12.943   9.821  1.00 98.39           O  
ATOM   2519  CG  PRO C  27     -16.238 -16.210  10.155  1.00 98.39           C  
ATOM   2520  CD  PRO C  27     -17.649 -16.298  10.662  1.00 98.39           C  
ATOM   2521  N   TYR C  28     -15.756 -11.979  11.564  1.00 98.79           N  
ATOM   2522  CA  TYR C  28     -15.711 -10.674  10.913  1.00 98.79           C  
ATOM   2523  C   TYR C  28     -14.342 -10.026  11.085  1.00 98.79           C  
ATOM   2524  CB  TYR C  28     -16.798  -9.755  11.476  1.00 98.79           C  
ATOM   2525  O   TYR C  28     -13.566 -10.422  11.959  1.00 98.79           O  
ATOM   2526  CG  TYR C  28     -16.587  -9.379  12.923  1.00 98.79           C  
ATOM   2527  CD1 TYR C  28     -17.339  -9.972  13.934  1.00 98.79           C  
ATOM   2528  CD2 TYR C  28     -15.636  -8.430  13.281  1.00 98.79           C  
ATOM   2529  CE1 TYR C  28     -17.149  -9.628  15.268  1.00 98.79           C  
ATOM   2530  CE2 TYR C  28     -15.437  -8.078  14.612  1.00 98.79           C  
ATOM   2531  OH  TYR C  28     -16.005  -8.337  16.916  1.00 98.79           O  
ATOM   2532  CZ  TYR C  28     -16.197  -8.681  15.597  1.00 98.79           C  
ATOM   2533  N   TRP C  29     -14.100  -9.186  10.134  1.00 98.86           N  
ATOM   2534  CA  TRP C  29     -13.072  -8.170  10.332  1.00 98.86           C  
ATOM   2535  C   TRP C  29     -13.657  -6.924  10.988  1.00 98.86           C  
ATOM   2536  CB  TRP C  29     -12.417  -7.800   8.998  1.00 98.86           C  
ATOM   2537  O   TRP C  29     -14.774  -6.512  10.667  1.00 98.86           O  
ATOM   2538  CG  TRP C  29     -11.717  -8.942   8.326  1.00 98.86           C  
ATOM   2539  CD1 TRP C  29     -12.054  -9.533   7.140  1.00 98.86           C  
ATOM   2540  CD2 TRP C  29     -10.560  -9.635   8.804  1.00 98.86           C  
ATOM   2541  CE2 TRP C  29     -10.250 -10.635   7.856  1.00 98.86           C  
ATOM   2542  CE3 TRP C  29      -9.754  -9.507   9.943  1.00 98.86           C  
ATOM   2543  NE1 TRP C  29     -11.176 -10.552   6.851  1.00 98.86           N  
ATOM   2544  CH2 TRP C  29      -8.395 -11.356   9.136  1.00 98.86           C  
ATOM   2545  CZ2 TRP C  29      -9.167 -11.503   8.013  1.00 98.86           C  
ATOM   2546  CZ3 TRP C  29      -8.676 -10.372  10.098  1.00 98.86           C  
ATOM   2547  N   LEU C  30     -12.932  -6.316  11.949  1.00 98.89           N  
ATOM   2548  CA  LEU C  30     -13.239  -4.988  12.471  1.00 98.89           C  
ATOM   2549  C   LEU C  30     -12.441  -3.917  11.735  1.00 98.89           C  
ATOM   2550  CB  LEU C  30     -12.944  -4.921  13.971  1.00 98.89           C  
ATOM   2551  O   LEU C  30     -11.208  -3.938  11.746  1.00 98.89           O  
ATOM   2552  CG  LEU C  30     -13.236  -3.588  14.661  1.00 98.89           C  
ATOM   2553  CD1 LEU C  30     -14.728  -3.276  14.600  1.00 98.89           C  
ATOM   2554  CD2 LEU C  30     -12.749  -3.615  16.106  1.00 98.89           C  
ATOM   2555  N   VAL C  31     -13.185  -2.964  11.190  1.00 98.90           N  
ATOM   2556  CA  VAL C  31     -12.543  -2.046  10.255  1.00 98.90           C  
ATOM   2557  C   VAL C  31     -12.897  -0.606  10.621  1.00 98.90           C  
ATOM   2558  CB  VAL C  31     -12.955  -2.342   8.796  1.00 98.90           C  
ATOM   2559  O   VAL C  31     -14.052  -0.304  10.932  1.00 98.90           O  
ATOM   2560  CG1 VAL C  31     -12.229  -1.407   7.830  1.00 98.90           C  
ATOM   2561  CG2 VAL C  31     -12.671  -3.802   8.448  1.00 98.90           C  
ATOM   2562  N   LYS C  32     -11.877   0.223  10.639  1.00 98.85           N  
ATOM   2563  CA  LYS C  32     -12.068   1.659  10.826  1.00 98.85           C  
ATOM   2564  C   LYS C  32     -12.244   2.369   9.487  1.00 98.85           C  
ATOM   2565  CB  LYS C  32     -10.888   2.263  11.589  1.00 98.85           C  
ATOM   2566  O   LYS C  32     -11.383   2.275   8.610  1.00 98.85           O  
ATOM   2567  CG  LYS C  32     -11.039   3.747  11.888  1.00 98.85           C  
ATOM   2568  CD  LYS C  32      -9.868   4.274  12.707  1.00 98.85           C  
ATOM   2569  CE  LYS C  32      -8.627   4.472  11.845  1.00 98.85           C  
ATOM   2570  NZ  LYS C  32      -8.110   5.870  11.932  1.00 98.85           N  
ATOM   2571  N   ASN C  33     -13.325   3.154   9.357  1.00 98.62           N  
ATOM   2572  CA  ASN C  33     -13.612   3.931   8.156  1.00 98.62           C  
ATOM   2573  C   ASN C  33     -13.246   5.401   8.338  1.00 98.62           C  
ATOM   2574  CB  ASN C  33     -15.087   3.796   7.769  1.00 98.62           C  
ATOM   2575  O   ASN C  33     -12.753   5.796   9.396  1.00 98.62           O  
ATOM   2576  CG  ASN C  33     -15.333   4.076   6.300  1.00 98.62           C  
ATOM   2577  ND2 ASN C  33     -16.590   3.985   5.881  1.00 98.62           N  
ATOM   2578  OD1 ASN C  33     -14.401   4.372   5.547  1.00 98.62           O  
ATOM   2579  N   SER C  34     -13.314   6.157   7.128  1.00 98.25           N  
ATOM   2580  CA  SER C  34     -12.983   7.576   7.219  1.00 98.25           C  
ATOM   2581  C   SER C  34     -14.155   8.446   6.778  1.00 98.25           C  
ATOM   2582  CB  SER C  34     -11.752   7.896   6.370  1.00 98.25           C  
ATOM   2583  O   SER C  34     -13.984   9.367   5.977  1.00 98.25           O  
ATOM   2584  OG  SER C  34     -11.925   7.435   5.041  1.00 98.25           O  
ATOM   2585  N   TRP C  35     -15.341   8.128   7.360  1.00 98.29           N  
ATOM   2586  CA  TRP C  35     -16.561   8.854   7.022  1.00 98.29           C  
ATOM   2587  C   TRP C  35     -17.170   9.502   8.261  1.00 98.29           C  
ATOM   2588  CB  TRP C  35     -17.580   7.917   6.367  1.00 98.29           C  
ATOM   2589  O   TRP C  35     -18.383   9.715   8.324  1.00 98.29           O  
ATOM   2590  CG  TRP C  35     -17.164   7.413   5.017  1.00 98.29           C  
ATOM   2591  CD1 TRP C  35     -16.088   7.823   4.280  1.00 98.29           C  
ATOM   2592  CD2 TRP C  35     -17.823   6.408   4.241  1.00 98.29           C  
ATOM   2593  CE2 TRP C  35     -17.089   6.257   3.043  1.00 98.29           C  
ATOM   2594  CE3 TRP C  35     -18.962   5.617   4.443  1.00 98.29           C  
ATOM   2595  NE1 TRP C  35     -16.037   7.131   3.092  1.00 98.29           N  
ATOM   2596  CH2 TRP C  35     -18.579   4.587   2.273  1.00 98.29           C  
ATOM   2597  CZ2 TRP C  35     -17.460   5.347   2.050  1.00 98.29           C  
ATOM   2598  CZ3 TRP C  35     -19.329   4.712   3.454  1.00 98.29           C  
ATOM   2599  N   GLY C  36     -16.374   9.626   9.289  1.00 98.11           N  
ATOM   2600  CA  GLY C  36     -16.841  10.289  10.495  1.00 98.11           C  
ATOM   2601  C   GLY C  36     -17.419   9.330  11.519  1.00 98.11           C  
ATOM   2602  O   GLY C  36     -17.770   8.196  11.185  1.00 98.11           O  
ATOM   2603  N   THR C  37     -17.634   9.831  12.718  1.00 98.02           N  
ATOM   2604  CA  THR C  37     -18.053   8.994  13.837  1.00 98.02           C  
ATOM   2605  C   THR C  37     -19.554   8.722  13.776  1.00 98.02           C  
ATOM   2606  CB  THR C  37     -17.701   9.648  15.186  1.00 98.02           C  
ATOM   2607  O   THR C  37     -20.051   7.807  14.436  1.00 98.02           O  
ATOM   2608  CG2 THR C  37     -16.191   9.709  15.390  1.00 98.02           C  
ATOM   2609  OG1 THR C  37     -18.231  10.979  15.218  1.00 98.02           O  
ATOM   2610  N   SER C  38     -20.215   9.524  13.007  1.00 97.22           N  
ATOM   2611  CA  SER C  38     -21.666   9.378  12.945  1.00 97.22           C  
ATOM   2612  C   SER C  38     -22.068   8.245  12.007  1.00 97.22           C  
ATOM   2613  CB  SER C  38     -22.317  10.684  12.487  1.00 97.22           C  
ATOM   2614  O   SER C  38     -23.231   7.835  11.983  1.00 97.22           O  
ATOM   2615  OG  SER C  38     -21.886  11.031  11.183  1.00 97.22           O  
ATOM   2616  N   TRP C  39     -21.128   7.812  11.215  1.00 98.10           N  
ATOM   2617  CA  TRP C  39     -21.383   6.727  10.274  1.00 98.10           C  
ATOM   2618  C   TRP C  39     -21.051   5.376  10.898  1.00 98.10           C  
ATOM   2619  CB  TRP C  39     -20.571   6.925   8.991  1.00 98.10           C  
ATOM   2620  O   TRP C  39     -20.081   5.254  11.650  1.00 98.10           O  
ATOM   2621  CG  TRP C  39     -20.802   5.866   7.955  1.00 98.10           C  
ATOM   2622  CD1 TRP C  39     -21.749   5.872   6.969  1.00 98.10           C  
ATOM   2623  CD2 TRP C  39     -20.073   4.644   7.805  1.00 98.10           C  
ATOM   2624  CE2 TRP C  39     -20.633   3.956   6.706  1.00 98.10           C  
ATOM   2625  CE3 TRP C  39     -19.000   4.064   8.494  1.00 98.10           C  
ATOM   2626  NE1 TRP C  39     -21.653   4.725   6.215  1.00 98.10           N  
ATOM   2627  CH2 TRP C  39     -19.104   2.169   6.971  1.00 98.10           C  
ATOM   2628  CZ2 TRP C  39     -20.155   2.714   6.280  1.00 98.10           C  
ATOM   2629  CZ3 TRP C  39     -18.525   2.828   8.068  1.00 98.10           C  
ATOM   2630  N   GLY C  40     -21.834   4.270  10.578  1.00 98.01           N  
ATOM   2631  CA  GLY C  40     -21.578   2.921  11.056  1.00 98.01           C  
ATOM   2632  C   GLY C  40     -21.662   2.797  12.566  1.00 98.01           C  
ATOM   2633  O   GLY C  40     -22.590   3.320  13.186  1.00 98.01           O  
ATOM   2634  N   ILE C  41     -20.762   2.047  13.140  1.00 98.01           N  
ATOM   2635  CA  ILE C  41     -20.608   1.892  14.582  1.00 98.01           C  
ATOM   2636  C   ILE C  41     -19.505   2.820  15.086  1.00 98.01           C  
ATOM   2637  CB  ILE C  41     -20.293   0.428  14.963  1.00 98.01           C  
ATOM   2638  O   ILE C  41     -18.343   2.418  15.181  1.00 98.01           O  
ATOM   2639  CG1 ILE C  41     -21.307  -0.522  14.315  1.00 98.01           C  
ATOM   2640  CG2 ILE C  41     -20.277   0.258  16.485  1.00 98.01           C  
ATOM   2641  CD1 ILE C  41     -20.854  -1.975  14.274  1.00 98.01           C  
ATOM   2642  N   ASN C  42     -19.895   4.152  15.275  1.00 97.91           N  
ATOM   2643  CA  ASN C  42     -18.950   5.178  15.703  1.00 97.91           C  
ATOM   2644  C   ASN C  42     -17.756   5.271  14.758  1.00 97.91           C  
ATOM   2645  CB  ASN C  42     -18.476   4.908  17.133  1.00 97.91           C  
ATOM   2646  O   ASN C  42     -16.615   5.404  15.203  1.00 97.91           O  
ATOM   2647  CG  ASN C  42     -19.601   4.988  18.146  1.00 97.91           C  
ATOM   2648  ND2 ASN C  42     -19.630   4.042  19.076  1.00 97.91           N  
ATOM   2649  OD1 ASN C  42     -20.438   5.893  18.093  1.00 97.91           O  
ATOM   2650  N   GLY C  43     -18.017   5.023  13.486  1.00 98.38           N  
ATOM   2651  CA  GLY C  43     -16.995   5.158  12.461  1.00 98.38           C  
ATOM   2652  C   GLY C  43     -16.359   3.836  12.074  1.00 98.38           C  
ATOM   2653  O   GLY C  43     -15.414   3.803  11.283  1.00 98.38           O  
ATOM   2654  N   PHE C  44     -16.864   2.755  12.701  1.00 98.78           N  
ATOM   2655  CA  PHE C  44     -16.360   1.413  12.431  1.00 98.78           C  
ATOM   2656  C   PHE C  44     -17.428   0.561  11.755  1.00 98.78           C  
ATOM   2657  CB  PHE C  44     -15.895   0.742  13.726  1.00 98.78           C  
ATOM   2658  O   PHE C  44     -18.612   0.903  11.781  1.00 98.78           O  
ATOM   2659  CG  PHE C  44     -14.685   1.389  14.345  1.00 98.78           C  
ATOM   2660  CD1 PHE C  44     -13.423   0.831  14.185  1.00 98.78           C  
ATOM   2661  CD2 PHE C  44     -14.811   2.557  15.086  1.00 98.78           C  
ATOM   2662  CE1 PHE C  44     -12.301   1.428  14.757  1.00 98.78           C  
ATOM   2663  CE2 PHE C  44     -13.695   3.159  15.660  1.00 98.78           C  
ATOM   2664  CZ  PHE C  44     -12.442   2.593  15.495  1.00 98.78           C  
ATOM   2665  N   PHE C  45     -16.961  -0.508  11.190  1.00 98.79           N  
ATOM   2666  CA  PHE C  45     -17.883  -1.518  10.686  1.00 98.79           C  
ATOM   2667  C   PHE C  45     -17.265  -2.908  10.774  1.00 98.79           C  
ATOM   2668  CB  PHE C  45     -18.281  -1.210   9.239  1.00 98.79           C  
ATOM   2669  O   PHE C  45     -16.054  -3.044  10.960  1.00 98.79           O  
ATOM   2670  CG  PHE C  45     -17.164  -1.401   8.249  1.00 98.79           C  
ATOM   2671  CD1 PHE C  45     -16.180  -0.432   8.096  1.00 98.79           C  
ATOM   2672  CD2 PHE C  45     -17.098  -2.550   7.472  1.00 98.79           C  
ATOM   2673  CE1 PHE C  45     -15.144  -0.606   7.180  1.00 98.79           C  
ATOM   2674  CE2 PHE C  45     -16.066  -2.731   6.555  1.00 98.79           C  
ATOM   2675  CZ  PHE C  45     -15.091  -1.757   6.410  1.00 98.79           C  
ATOM   2676  N   LYS C  46     -18.138  -3.874  10.789  1.00 98.78           N  
ATOM   2677  CA  LYS C  46     -17.759  -5.281  10.708  1.00 98.78           C  
ATOM   2678  C   LYS C  46     -18.106  -5.867   9.343  1.00 98.78           C  
ATOM   2679  CB  LYS C  46     -18.444  -6.086  11.813  1.00 98.78           C  
ATOM   2680  O   LYS C  46     -19.197  -5.632   8.820  1.00 98.78           O  
ATOM   2681  CG  LYS C  46     -18.118  -5.608  13.221  1.00 98.78           C  
ATOM   2682  CD  LYS C  46     -19.000  -6.288  14.260  1.00 98.78           C  
ATOM   2683  CE  LYS C  46     -18.731  -5.752  15.660  1.00 98.78           C  
ATOM   2684  NZ  LYS C  46     -19.702  -6.294  16.657  1.00 98.78           N  
ATOM   2685  N   ILE C  47     -17.128  -6.549   8.752  1.00 98.67           N  
ATOM   2686  CA  ILE C  47     -17.338  -7.170   7.449  1.00 98.67           C  
ATOM   2687  C   ILE C  47     -16.911  -8.635   7.500  1.00 98.67           C  
ATOM   2688  CB  ILE C  47     -16.566  -6.425   6.337  1.00 98.67           C  
ATOM   2689  O   ILE C  47     -15.945  -8.983   8.183  1.00 98.67           O  
ATOM   2690  CG1 ILE C  47     -16.900  -7.020   4.964  1.00 98.67           C  
ATOM   2691  CG2 ILE C  47     -15.058  -6.472   6.602  1.00 98.67           C  
ATOM   2692  CD1 ILE C  47     -16.407  -6.185   3.790  1.00 98.67           C  
ATOM   2693  N   LYS C  48     -17.739  -9.462   6.820  1.00 98.40           N  
ATOM   2694  CA  LYS C  48     -17.537 -10.906   6.886  1.00 98.40           C  
ATOM   2695  C   LYS C  48     -16.102 -11.278   6.527  1.00 98.40           C  
ATOM   2696  CB  LYS C  48     -18.514 -11.629   5.957  1.00 98.40           C  
ATOM   2697  O   LYS C  48     -15.574 -10.825   5.509  1.00 98.40           O  
ATOM   2698  CG  LYS C  48     -18.518 -13.142   6.119  1.00 98.40           C  
ATOM   2699  CD  LYS C  48     -19.613 -13.790   5.281  1.00 98.40           C  
ATOM   2700  CE  LYS C  48     -19.681 -15.293   5.516  1.00 98.40           C  
ATOM   2701  NZ  LYS C  48     -20.771 -15.929   4.718  1.00 98.40           N  
ATOM   2702  N   ARG C  49     -15.481 -12.076   7.424  1.00 98.12           N  
ATOM   2703  CA  ARG C  49     -14.104 -12.528   7.262  1.00 98.12           C  
ATOM   2704  C   ARG C  49     -14.055 -13.949   6.710  1.00 98.12           C  
ATOM   2705  CB  ARG C  49     -13.353 -12.457   8.594  1.00 98.12           C  
ATOM   2706  O   ARG C  49     -14.908 -14.777   7.038  1.00 98.12           O  
ATOM   2707  CG  ARG C  49     -11.907 -12.918   8.511  1.00 98.12           C  
ATOM   2708  CD  ARG C  49     -11.159 -12.664   9.812  1.00 98.12           C  
ATOM   2709  NE  ARG C  49     -11.765 -13.381  10.931  1.00 98.12           N  
ATOM   2710  NH1 ARG C  49     -10.783 -15.411  10.432  1.00 98.12           N  
ATOM   2711  NH2 ARG C  49     -12.175 -15.221  12.243  1.00 98.12           N  
ATOM   2712  CZ  ARG C  49     -11.573 -14.669  11.199  1.00 98.12           C  
ATOM   2713  N   GLY C  50     -13.054 -14.202   5.820  1.00 96.25           N  
ATOM   2714  CA  GLY C  50     -12.759 -15.559   5.389  1.00 96.25           C  
ATOM   2715  C   GLY C  50     -13.346 -15.896   4.032  1.00 96.25           C  
ATOM   2716  O   GLY C  50     -12.997 -16.916   3.434  1.00 96.25           O  
ATOM   2717  N   THR C  51     -14.122 -14.954   3.545  1.00 95.06           N  
ATOM   2718  CA  THR C  51     -14.749 -15.238   2.259  1.00 95.06           C  
ATOM   2719  C   THR C  51     -14.390 -14.165   1.234  1.00 95.06           C  
ATOM   2720  CB  THR C  51     -16.280 -15.333   2.393  1.00 95.06           C  
ATOM   2721  O   THR C  51     -14.975 -14.115   0.150  1.00 95.06           O  
ATOM   2722  CG2 THR C  51     -16.679 -16.440   3.363  1.00 95.06           C  
ATOM   2723  OG1 THR C  51     -16.790 -14.084   2.874  1.00 95.06           O  
ATOM   2724  N   ASP C  52     -13.392 -13.317   1.645  1.00 95.07           N  
ATOM   2725  CA  ASP C  52     -12.992 -12.193   0.803  1.00 95.07           C  
ATOM   2726  C   ASP C  52     -14.200 -11.346   0.409  1.00 95.07           C  
ATOM   2727  CB  ASP C  52     -12.268 -12.692  -0.449  1.00 95.07           C  
ATOM   2728  O   ASP C  52     -14.337 -10.954  -0.752  1.00 95.07           O  
ATOM   2729  CG  ASP C  52     -11.397 -11.627  -1.093  1.00 95.07           C  
ATOM   2730  OD1 ASP C  52     -11.041 -10.639  -0.417  1.00 95.07           O  
ATOM   2731  OD2 ASP C  52     -11.068 -11.777  -2.290  1.00 95.07           O  
ATOM   2732  N   GLU C  53     -15.103 -11.159   1.389  1.00 96.21           N  
ATOM   2733  CA  GLU C  53     -16.296 -10.337   1.201  1.00 96.21           C  
ATOM   2734  C   GLU C  53     -15.936  -8.960   0.651  1.00 96.21           C  
ATOM   2735  CB  GLU C  53     -17.063 -10.194   2.518  1.00 96.21           C  
ATOM   2736  O   GLU C  53     -15.083  -8.267   1.209  1.00 96.21           O  
ATOM   2737  CG  GLU C  53     -18.359  -9.406   2.392  1.00 96.21           C  
ATOM   2738  CD  GLU C  53     -19.381 -10.073   1.486  1.00 96.21           C  
ATOM   2739  OE1 GLU C  53     -20.307  -9.383   1.003  1.00 96.21           O  
ATOM   2740  OE2 GLU C  53     -19.256 -11.297   1.258  1.00 96.21           O  
ATOM   2741  N   CYS C  54     -16.523  -8.616  -0.479  1.00 95.80           N  
ATOM   2742  CA  CYS C  54     -16.300  -7.344  -1.157  1.00 95.80           C  
ATOM   2743  C   CYS C  54     -14.823  -7.151  -1.480  1.00 95.80           C  
ATOM   2744  CB  CYS C  54     -16.799  -6.183  -0.297  1.00 95.80           C  
ATOM   2745  O   CYS C  54     -14.304  -6.037  -1.391  1.00 95.80           O  
ATOM   2746  SG  CYS C  54     -18.557  -6.277   0.104  1.00 95.80           S  
ATOM   2747  N   ASP C  55     -14.117  -8.253  -1.558  1.00 95.28           N  
ATOM   2748  CA  ASP C  55     -12.721  -8.313  -1.982  1.00 95.28           C  
ATOM   2749  C   ASP C  55     -11.801  -7.698  -0.930  1.00 95.28           C  
ATOM   2750  CB  ASP C  55     -12.537  -7.600  -3.324  1.00 95.28           C  
ATOM   2751  O   ASP C  55     -10.696  -7.254  -1.248  1.00 95.28           O  
ATOM   2752  CG  ASP C  55     -13.405  -8.180  -4.427  1.00 95.28           C  
ATOM   2753  OD1 ASP C  55     -13.519  -9.421  -4.524  1.00 95.28           O  
ATOM   2754  OD2 ASP C  55     -13.976  -7.389  -5.208  1.00 95.28           O  
ATOM   2755  N   CYS C  56     -12.258  -7.578   0.257  1.00 96.82           N  
ATOM   2756  CA  CYS C  56     -11.544  -6.869   1.312  1.00 96.82           C  
ATOM   2757  C   CYS C  56     -10.290  -7.630   1.727  1.00 96.82           C  
ATOM   2758  CB  CYS C  56     -12.449  -6.661   2.526  1.00 96.82           C  
ATOM   2759  O   CYS C  56      -9.440  -7.092   2.439  1.00 96.82           O  
ATOM   2760  SG  CYS C  56     -12.948  -8.197   3.335  1.00 96.82           S  
ATOM   2761  N   GLU C  57     -10.082  -8.835   1.254  1.00 96.49           N  
ATOM   2762  CA  GLU C  57      -8.918  -9.620   1.654  1.00 96.49           C  
ATOM   2763  C   GLU C  57      -7.901  -9.715   0.521  1.00 96.49           C  
ATOM   2764  CB  GLU C  57      -9.341 -11.021   2.101  1.00 96.49           C  
ATOM   2765  O   GLU C  57      -6.984 -10.538   0.570  1.00 96.49           O  
ATOM   2766  CG  GLU C  57     -10.245 -11.030   3.325  1.00 96.49           C  
ATOM   2767  CD  GLU C  57     -10.741 -12.419   3.695  1.00 96.49           C  
ATOM   2768  OE1 GLU C  57     -11.424 -12.563   4.734  1.00 96.49           O  
ATOM   2769  OE2 GLU C  57     -10.441 -13.372   2.941  1.00 96.49           O  
ATOM   2770  N   SER C  58      -8.100  -8.874  -0.415  1.00 93.29           N  
ATOM   2771  CA  SER C  58      -7.334  -9.071  -1.641  1.00 93.29           C  
ATOM   2772  C   SER C  58      -6.136  -8.130  -1.702  1.00 93.29           C  
ATOM   2773  CB  SER C  58      -8.222  -8.860  -2.868  1.00 93.29           C  
ATOM   2774  O   SER C  58      -5.176  -8.385  -2.432  1.00 93.29           O  
ATOM   2775  OG  SER C  58      -9.233  -9.852  -2.934  1.00 93.29           O  
ATOM   2776  N   GLU C  59      -6.211  -7.021  -0.937  1.00 94.72           N  
ATOM   2777  CA  GLU C  59      -5.148  -6.022  -0.994  1.00 94.72           C  
ATOM   2778  C   GLU C  59      -4.862  -5.442   0.388  1.00 94.72           C  
ATOM   2779  CB  GLU C  59      -5.514  -4.901  -1.970  1.00 94.72           C  
ATOM   2780  O   GLU C  59      -5.318  -4.344   0.713  1.00 94.72           O  
ATOM   2781  CG  GLU C  59      -4.366  -3.950  -2.273  1.00 94.72           C  
ATOM   2782  CD  GLU C  59      -4.728  -2.876  -3.287  1.00 94.72           C  
ATOM   2783  OE1 GLU C  59      -3.921  -1.941  -3.495  1.00 94.72           O  
ATOM   2784  OE2 GLU C  59      -5.827  -2.971  -3.878  1.00 94.72           O  
ATOM   2785  N   ALA C  60      -4.190  -6.177   1.124  1.00 97.82           N  
ATOM   2786  CA  ALA C  60      -3.788  -5.676   2.436  1.00 97.82           C  
ATOM   2787  C   ALA C  60      -2.315  -5.278   2.443  1.00 97.82           C  
ATOM   2788  CB  ALA C  60      -4.058  -6.725   3.512  1.00 97.82           C  
ATOM   2789  O   ALA C  60      -1.459  -6.033   1.976  1.00 97.82           O  
ATOM   2790  N   VAL C  61      -2.064  -4.091   2.968  1.00 98.34           N  
ATOM   2791  CA  VAL C  61      -0.712  -3.543   2.967  1.00 98.34           C  
ATOM   2792  C   VAL C  61      -0.280  -3.229   4.397  1.00 98.34           C  
ATOM   2793  CB  VAL C  61      -0.616  -2.274   2.090  1.00 98.34           C  
ATOM   2794  O   VAL C  61      -1.084  -2.762   5.207  1.00 98.34           O  
ATOM   2795  CG1 VAL C  61       0.771  -1.643   2.204  1.00 98.34           C  
ATOM   2796  CG2 VAL C  61      -0.938  -2.605   0.635  1.00 98.34           C  
ATOM   2797  N   SER C  62       0.906  -3.555   4.675  1.00 97.36           N  
ATOM   2798  CA  SER C  62       1.546  -3.155   5.924  1.00 97.36           C  
ATOM   2799  C   SER C  62       2.857  -2.420   5.663  1.00 97.36           C  
ATOM   2800  CB  SER C  62       1.803  -4.374   6.810  1.00 97.36           C  
ATOM   2801  O   SER C  62       3.462  -2.578   4.600  1.00 97.36           O  
ATOM   2802  OG  SER C  62       2.753  -5.240   6.211  1.00 97.36           O  
ATOM   2803  N   ALA C  63       3.212  -1.654   6.522  1.00 96.74           N  
ATOM   2804  CA  ALA C  63       4.475  -0.921   6.483  1.00 96.74           C  
ATOM   2805  C   ALA C  63       4.955  -0.581   7.892  1.00 96.74           C  
ATOM   2806  CB  ALA C  63       4.327   0.351   5.653  1.00 96.74           C  
ATOM   2807  O   ALA C  63       4.168  -0.593   8.842  1.00 96.74           O  
ATOM   2808  N   ASP C  64       6.197  -0.361   7.983  1.00 93.13           N  
ATOM   2809  CA  ASP C  64       6.795   0.090   9.236  1.00 93.13           C  
ATOM   2810  C   ASP C  64       7.215   1.556   9.148  1.00 93.13           C  
ATOM   2811  CB  ASP C  64       7.999  -0.781   9.601  1.00 93.13           C  
ATOM   2812  O   ASP C  64       7.230   2.138   8.062  1.00 93.13           O  
ATOM   2813  CG  ASP C  64       7.635  -2.241   9.801  1.00 93.13           C  
ATOM   2814  OD1 ASP C  64       6.485  -2.535  10.191  1.00 93.13           O  
ATOM   2815  OD2 ASP C  64       8.508  -3.106   9.570  1.00 93.13           O  
ATOM   2816  N   ILE C  65       7.522   2.165  10.304  1.00 88.17           N  
ATOM   2817  CA  ILE C  65       8.045   3.526  10.350  1.00 88.17           C  
ATOM   2818  C   ILE C  65       9.440   3.521  10.973  1.00 88.17           C  
ATOM   2819  CB  ILE C  65       7.108   4.466  11.142  1.00 88.17           C  
ATOM   2820  O   ILE C  65       9.673   2.855  11.984  1.00 88.17           O  
ATOM   2821  CG1 ILE C  65       7.536   5.926  10.957  1.00 88.17           C  
ATOM   2822  CG2 ILE C  65       7.088   4.084  12.625  1.00 88.17           C  
ATOM   2823  CD1 ILE C  65       7.319   6.461   9.548  1.00 88.17           C  
ATOM   2824  N   TYR C  66      10.563   4.071  10.106  1.00 74.04           N  
ATOM   2825  CA  TYR C  66      11.926   4.313  10.563  1.00 74.04           C  
ATOM   2826  C   TYR C  66      12.035   5.662  11.264  1.00 74.04           C  
ATOM   2827  CB  TYR C  66      12.906   4.256   9.387  1.00 74.04           C  
ATOM   2828  O   TYR C  66      11.450   6.651  10.815  1.00 74.04           O  
ATOM   2829  CG  TYR C  66      14.347   4.088   9.804  1.00 74.04           C  
ATOM   2830  CD1 TYR C  66      15.218   5.175   9.825  1.00 74.04           C  
ATOM   2831  CD2 TYR C  66      14.840   2.842  10.178  1.00 74.04           C  
ATOM   2832  CE1 TYR C  66      16.547   5.024  10.207  1.00 74.04           C  
ATOM   2833  CE2 TYR C  66      16.167   2.680  10.562  1.00 74.04           C  
ATOM   2834  OH  TYR C  66      18.326   3.620  10.953  1.00 74.04           O  
ATOM   2835  CZ  TYR C  66      17.011   3.775  10.574  1.00 74.04           C  
ATOM   2836  N   SER C  67      12.273   5.706  12.535  1.00 58.70           N  
ATOM   2837  CA  SER C  67      12.867   6.723  13.397  1.00 58.70           C  
ATOM   2838  C   SER C  67      11.794   7.554  14.092  1.00 58.70           C  
ATOM   2839  CB  SER C  67      13.789   7.637  12.590  1.00 58.70           C  
ATOM   2840  O   SER C  67      10.784   7.910  13.481  1.00 58.70           O  
ATOM   2841  OG  SER C  67      13.042   8.437  11.690  1.00 58.70           O  
ATOM   2842  N   TYR C  68      11.655   7.544  15.360  1.00 48.12           N  
ATOM   2843  CA  TYR C  68      11.705   8.681  16.272  1.00 48.12           C  
ATOM   2844  C   TYR C  68      13.038   8.732  17.008  1.00 48.12           C  
ATOM   2845  CB  TYR C  68      10.554   8.612  17.280  1.00 48.12           C  
ATOM   2846  O   TYR C  68      13.575   7.696  17.406  1.00 48.12           O  
ATOM   2847  CG  TYR C  68       9.186   8.609  16.642  1.00 48.12           C  
ATOM   2848  CD1 TYR C  68       8.536   9.803  16.337  1.00 48.12           C  
ATOM   2849  CD2 TYR C  68       8.541   7.414  16.343  1.00 48.12           C  
ATOM   2850  CE1 TYR C  68       7.275   9.805  15.750  1.00 48.12           C  
ATOM   2851  CE2 TYR C  68       7.280   7.404  15.756  1.00 48.12           C  
ATOM   2852  OH  TYR C  68       5.408   8.599  14.883  1.00 48.12           O  
ATOM   2853  CZ  TYR C  68       6.656   8.603  15.464  1.00 48.12           C  
TER    2854      TYR C 761
ENDMDL
END
