# Supplementary material for: Evolutionary Analysis of Dipeptidyl Peptidase I
Source: Int J Mol Sci. 2022 Feb 6;23(3):1852. doi: 10.3390/ijms23031852 (PMC8836896; doi:10.3390/ijms23031852)
Supplement: Supplementary file 1 [file ijms-23-01852-s001.zip › Supplementary File S2 Homology models/Modeller/Bos taurus/mod.B99990001.pdb]

EXPDTA    THEORETICAL MODEL, MODELLER 10.1 2021/11/11 14:10:13
REMARK   6 MODELLER OBJECTIVE FUNCTION:     11488.3428
REMARK   6 MODELLER BEST TEMPLATE % SEQ ID:  92.614
REMARK   6 SEQUENCE: mod
REMARK   6 ALIGNMENT: alignment.pir
REMARK   6 SCRIPT: model.py
REMARK   6 DOPE score: -168485.15625
REMARK   6 GA341 score: 1.00000
REMARK   6 DOPE-HR score: -144645.34375
REMARK   6 TEMPLATE: 1K3B 1:A - 119:A MODELS 1:A - 119:A AT 92.6%
REMARK   6 TEMPLATE: 1K3B 120:B - 283:B MODELS 120:B - 283:B AT 92.6%
REMARK   6 TEMPLATE: 1K3B 284:C - 352:C MODELS 284:C - 352:C AT 92.6%
REMARK   6 TEMPLATE: 1K3B 353:D - 471:D MODELS 353:D - 471:D AT 92.6%
REMARK   6 TEMPLATE: 1K3B 472:E - 635:E MODELS 472:E - 635:E AT 92.6%
REMARK   6 TEMPLATE: 1K3B 636:F - 704:F MODELS 636:F - 704:F AT 92.6%
REMARK   6 TEMPLATE: 1K3B 705:G - 823:G MODELS 705:G - 823:G AT 92.6%
REMARK   6 TEMPLATE: 1K3B 824:H - 987:H MODELS 824:H - 987:H AT 92.6%
REMARK   6 TEMPLATE: 1K3B 988:I - 1056:I MODELS 988:I - 1056:I AT 92.6%
REMARK   6 TEMPLATE: 1K3B 1057:J - 1175:J MODELS 1057:J - 1175:J AT 92.6%
REMARK   6 TEMPLATE: 1K3B 1176:K - 1339:K MODELS 1176:K - 1339:K AT 92.6%
REMARK   6 TEMPLATE: 1K3B 1340:L - 1408:L MODELS 1340:L - 1408:L AT 92.6%
SSBOND   1 CYS A    6    CYS A   94                          1555   1555  2.02
SSBOND   2 CYS A   30    CYS A  112                          1555   1555  2.03
SSBOND   3 CYS B  144    CYS B  187                          1555   1555  2.02
SSBOND   4 CYS B  180    CYS B  220                          1555   1555  2.04
SSBOND   5 CYS B  210    CYS B  226                          1555   1555  2.02
SSBOND   6 CYS D  358    CYS D  446                          1555   1555  2.03
SSBOND   7 CYS D  382    CYS D  464                          1555   1555  2.02
SSBOND   8 CYS E  496    CYS E  539                          1555   1555  2.03
SSBOND   9 CYS E  532    CYS E  572                          1555   1555  2.03
SSBOND  10 CYS E  562    CYS E  578                          1555   1555  2.02
SSBOND  11 CYS G  710    CYS G  798                          1555   1555  2.03
SSBOND  12 CYS G  734    CYS G  816                          1555   1555  2.03
SSBOND  13 CYS H  848    CYS H  891                          1555   1555  2.03
SSBOND  14 CYS H  884    CYS H  924                          1555   1555  2.02
SSBOND  15 CYS H  914    CYS H  930                          1555   1555  2.03
SSBOND  16 CYS J 1062    CYS J 1150                          1555   1555  2.01
SSBOND  17 CYS J 1086    CYS J 1168                          1555   1555  2.02
SSBOND  18 CYS K 1200    CYS K 1243                          1555   1555  2.03
SSBOND  19 CYS K 1236    CYS K 1276                          1555   1555  2.03
SSBOND  20 CYS K 1266    CYS K 1282                          1555   1555  2.03
ATOM      1  N   ASP A   1      33.672  25.288  20.650  1.00134.66           N
ATOM      2  CA  ASP A   1      35.117  25.343  20.356  1.00134.66           C
ATOM      3  CB  ASP A   1      35.427  25.281  18.842  1.00134.66           C
ATOM      4  CG  ASP A   1      34.717  26.282  17.943  1.00134.66           C
ATOM      5  OD1 ASP A   1      33.621  26.776  18.301  1.00134.66           O
ATOM      6  OD2 ASP A   1      35.267  26.547  16.842  1.00134.66           O
ATOM      7  C   ASP A   1      35.937  26.369  21.058  1.00134.66           C
ATOM      8  O   ASP A   1      35.470  27.084  21.942  1.00134.66           O
ATOM      9  N   THR A   2      37.222  26.418  20.676  1.00 72.73           N
ATOM     10  CA  THR A   2      38.203  27.269  21.270  1.00 72.73           C
ATOM     11  CB  THR A   2      39.578  26.675  21.149  1.00 72.73           C
ATOM     12  OG1 THR A   2      39.885  26.446  19.781  1.00 72.73           O
ATOM     13  CG2 THR A   2      39.630  25.345  21.928  1.00 72.73           C
ATOM     14  C   THR A   2      38.180  28.573  20.537  1.00 72.73           C
ATOM     15  O   THR A   2      37.526  28.714  19.506  1.00 72.73           O
ATOM     16  N   PRO A   3      38.869  29.537  21.078  1.00 82.02           N
ATOM     17  CA  PRO A   3      38.922  30.829  20.451  1.00 82.02           C
ATOM     18  CD  PRO A   3      38.941  29.648  22.528  1.00 82.02           C
ATOM     19  CB  PRO A   3      39.483  31.781  21.503  1.00 82.02           C
ATOM     20  CG  PRO A   3      39.024  31.155  22.829  1.00 82.02           C
ATOM     21  C   PRO A   3      39.706  30.811  19.174  1.00 82.02           C
ATOM     22  O   PRO A   3      39.728  31.832  18.492  1.00 82.02           O
ATOM     23  N   ALA A   4      40.377  29.693  18.841  1.00 62.22           N
ATOM     24  CA  ALA A   4      41.238  29.635  17.689  1.00 62.22           C
ATOM     25  CB  ALA A   4      42.140  28.393  17.695  1.00 62.22           C
ATOM     26  C   ALA A   4      40.471  29.603  16.403  1.00 62.22           C
ATOM     27  O   ALA A   4      39.439  28.942  16.293  1.00 62.22           O
ATOM     28  N   ASN A   5      40.982  30.340  15.387  1.00138.10           N
ATOM     29  CA  ASN A   5      40.429  30.338  14.060  1.00138.10           C
ATOM     30  CB  ASN A   5      39.783  31.677  13.665  1.00138.10           C
ATOM     31  CG  ASN A   5      38.896  31.429  12.460  1.00138.10           C
ATOM     32  OD1 ASN A   5      38.893  30.341  11.887  1.00138.10           O
ATOM     33  ND2 ASN A   5      38.118  32.471  12.066  1.00138.10           N
ATOM     34  C   ASN A   5      41.578  30.101  13.126  1.00138.10           C
ATOM     35  O   ASN A   5      42.036  31.010  12.434  1.00138.10           O
ATOM     36  N   CYS A   6      42.059  28.847  13.070  1.00 88.09           N
ATOM     37  CA  CYS A   6      43.206  28.486  12.283  1.00 88.09           C
ATOM     38  CB  CYS A   6      44.012  27.352  12.920  1.00 88.09           C
ATOM     39  SG  CYS A   6      45.299  28.021  13.988  1.00 88.09           S
ATOM     40  C   CYS A   6      42.814  28.029  10.921  1.00 88.09           C
ATOM     41  O   CYS A   6      41.686  27.604  10.697  1.00 88.09           O
ATOM     42  N   THR A   7      43.776  28.075   9.974  1.00 49.14           N
ATOM     43  CA  THR A   7      43.485  27.683   8.629  1.00 49.14           C
ATOM     44  CB  THR A   7      43.795  28.735   7.604  1.00 49.14           C
ATOM     45  OG1 THR A   7      45.192  28.981   7.561  1.00 49.14           O
ATOM     46  CG2 THR A   7      43.041  30.023   7.967  1.00 49.14           C
ATOM     47  C   THR A   7      44.311  26.494   8.269  1.00 49.14           C
ATOM     48  O   THR A   7      45.306  26.162   8.912  1.00 49.14           O
ATOM     49  N   TYR A   8      43.880  25.833   7.185  1.00149.57           N
ATOM     50  CA  TYR A   8      44.486  24.664   6.626  1.00149.57           C
ATOM     51  CB  TYR A   8      43.677  24.203   5.391  1.00149.57           C
ATOM     52  CG  TYR A   8      44.392  23.107   4.695  1.00149.57           C
ATOM     53  CD1 TYR A   8      45.333  23.389   3.734  1.00149.57           C
ATOM     54  CD2 TYR A   8      44.114  21.799   4.999  1.00149.57           C
ATOM     55  CE1 TYR A   8      45.999  22.376   3.091  1.00149.57           C
ATOM     56  CE2 TYR A   8      44.777  20.783   4.360  1.00149.57           C
ATOM     57  CZ  TYR A   8      45.717  21.074   3.409  1.00149.57           C
ATOM     58  OH  TYR A   8      46.395  20.031   2.760  1.00149.57           O
ATOM     59  C   TYR A   8      45.894  25.007   6.224  1.00149.57           C
ATOM     60  O   TYR A   8      46.807  24.214   6.461  1.00149.57           O
ATOM     61  N   PRO A   9      46.120  26.152   5.626  1.00138.93           N
ATOM     62  CA  PRO A   9      47.462  26.489   5.237  1.00138.93           C
ATOM     63  CD  PRO A   9      45.138  26.769   4.742  1.00138.93           C
ATOM     64  CB  PRO A   9      47.340  27.708   4.324  1.00138.93           C
ATOM     65  CG  PRO A   9      45.948  27.542   3.689  1.00138.93           C
ATOM     66  C   PRO A   9      48.377  26.678   6.404  1.00138.93           C
ATOM     67  O   PRO A   9      49.581  26.464   6.272  1.00138.93           O
ATOM     68  N   ASP A  10      47.840  27.089   7.559  1.00 63.07           N
ATOM     69  CA  ASP A  10      48.684  27.295   8.696  1.00 63.07           C
ATOM     70  CB  ASP A  10      47.932  27.856   9.892  1.00 63.07           C
ATOM     71  CG  ASP A  10      47.498  29.289   9.613  1.00 63.07           C
ATOM     72  OD1 ASP A  10      48.347  30.097   9.156  1.00 63.07           O
ATOM     73  OD2 ASP A  10      46.302  29.597   9.857  1.00 63.07           O
ATOM     74  C   ASP A  10      49.230  25.962   9.104  1.00 63.07           C
ATOM     75  O   ASP A  10      50.327  25.869   9.653  1.00 63.07           O
ATOM     76  N   LEU A  11      48.422  24.907   8.891  1.00151.76           N
ATOM     77  CA  LEU A  11      48.713  23.538   9.233  1.00151.76           C
ATOM     78  CB  LEU A  11      47.471  22.639   9.015  1.00151.76           C
ATOM     79  CG  LEU A  11      47.476  21.234   9.667  1.00151.76           C
ATOM     80  CD1 LEU A  11      48.659  20.356   9.252  1.00151.76           C
ATOM     81  CD2 LEU A  11      47.312  21.330  11.183  1.00151.76           C
ATOM     82  C   LEU A  11      49.811  22.989   8.362  1.00151.76           C
ATOM     83  O   LEU A  11      50.635  22.193   8.812  1.00151.76           O
ATOM     84  N   LEU A  12      49.858  23.371   7.065  1.00 58.94           N
ATOM     85  CA  LEU A  12      50.830  22.758   6.191  1.00 58.94           C
ATOM     86  CB  LEU A  12      50.589  23.064   4.703  1.00 58.94           C
ATOM     87  CG  LEU A  12      49.273  22.460   4.168  1.00 58.94           C
ATOM     88  CD1 LEU A  12      49.056  22.784   2.679  1.00 58.94           C
ATOM     89  CD2 LEU A  12      49.195  20.952   4.465  1.00 58.94           C
ATOM     90  C   LEU A  12      52.209  23.222   6.562  1.00 58.94           C
ATOM     91  O   LEU A  12      52.416  24.390   6.886  1.00 58.94           O
ATOM     92  N   GLY A  13      53.196  22.298   6.530  1.00 37.45           N
ATOM     93  CA  GLY A  13      54.551  22.674   6.838  1.00 37.45           C
ATOM     94  C   GLY A  13      55.190  21.631   7.703  1.00 37.45           C
ATOM     95  O   GLY A  13      54.747  20.484   7.761  1.00 37.45           O
ATOM     96  N   THR A  14      56.282  22.017   8.401  1.00114.19           N
ATOM     97  CA  THR A  14      56.948  21.069   9.250  1.00114.19           C
ATOM     98  CB  THR A  14      58.433  21.012   9.051  1.00114.19           C
ATOM     99  OG1 THR A  14      58.968  19.883   9.722  1.00114.19           O
ATOM    100  CG2 THR A  14      59.057  22.298   9.609  1.00114.19           C
ATOM    101  C   THR A  14      56.675  21.436  10.676  1.00114.19           C
ATOM    102  O   THR A  14      56.687  22.608  11.050  1.00114.19           O
ATOM    103  N   TRP A  15      56.402  20.413  11.511  1.00 89.01           N
ATOM    104  CA  TRP A  15      56.057  20.645  12.886  1.00 89.01           C
ATOM    105  CB  TRP A  15      54.601  20.238  13.192  1.00 89.01           C
ATOM    106  CG  TRP A  15      53.561  21.043  12.439  1.00 89.01           C
ATOM    107  CD2 TRP A  15      52.678  21.997  13.048  1.00 89.01           C
ATOM    108  CD1 TRP A  15      53.247  21.021  11.110  1.00 89.01           C
ATOM    109  NE1 TRP A  15      52.234  21.914  10.851  1.00 89.01           N
ATOM    110  CE2 TRP A  15      51.870  22.517  12.036  1.00 89.01           C
ATOM    111  CE3 TRP A  15      52.548  22.401  14.345  1.00 89.01           C
ATOM    112  CZ2 TRP A  15      50.918  23.459  12.307  1.00 89.01           C
ATOM    113  CZ3 TRP A  15      51.589  23.351  14.615  1.00 89.01           C
ATOM    114  CH2 TRP A  15      50.791  23.869  13.617  1.00 89.01           C
ATOM    115  C   TRP A  15      56.941  19.785  13.740  1.00 89.01           C
ATOM    116  O   TRP A  15      57.268  18.658  13.374  1.00 89.01           O
ATOM    117  N   VAL A  16      57.380  20.312  14.903  1.00123.98           N
ATOM    118  CA  VAL A  16      58.132  19.501  15.823  1.00123.98           C
ATOM    119  CB  VAL A  16      59.380  20.123  16.389  1.00123.98           C
ATOM    120  CG1 VAL A  16      60.486  20.134  15.334  1.00123.98           C
ATOM    121  CG2 VAL A  16      59.020  21.528  16.890  1.00123.98           C
ATOM    122  C   VAL A  16      57.256  19.235  16.998  1.00123.98           C
ATOM    123  O   VAL A  16      56.688  20.156  17.585  1.00123.98           O
ATOM    124  N   PHE A  17      57.119  17.951  17.373  1.00 90.08           N
ATOM    125  CA  PHE A  17      56.325  17.662  18.525  1.00 90.08           C
ATOM    126  CB  PHE A  17      55.309  16.512  18.366  1.00 90.08           C
ATOM    127  CG  PHE A  17      54.310  16.885  17.326  1.00 90.08           C
ATOM    128  CD1 PHE A  17      53.674  18.102  17.348  1.00 90.08           C
ATOM    129  CD2 PHE A  17      53.960  15.977  16.355  1.00 90.08           C
ATOM    130  CE1 PHE A  17      52.746  18.412  16.380  1.00 90.08           C
ATOM    131  CE2 PHE A  17      53.033  16.277  15.386  1.00 90.08           C
ATOM    132  CZ  PHE A  17      52.423  17.506  15.398  1.00 90.08           C
ATOM    133  C   PHE A  17      57.257  17.245  19.614  1.00 90.08           C
ATOM    134  O   PHE A  17      58.136  16.406  19.420  1.00 90.08           O
ATOM    135  N   GLN A  18      57.077  17.843  20.804  1.00143.91           N
ATOM    136  CA  GLN A  18      57.874  17.501  21.942  1.00143.91           C
ATOM    137  CB  GLN A  18      58.221  18.741  22.777  1.00143.91           C
ATOM    138  CG  GLN A  18      59.367  18.517  23.752  1.00143.91           C
ATOM    139  CD  GLN A  18      60.635  18.354  22.932  1.00143.91           C
ATOM    140  OE1 GLN A  18      61.407  17.420  23.143  1.00143.91           O
ATOM    141  NE2 GLN A  18      60.857  19.288  21.969  1.00143.91           N
ATOM    142  C   GLN A  18      56.984  16.613  22.751  1.00143.91           C
ATOM    143  O   GLN A  18      55.867  17.002  23.089  1.00143.91           O
ATOM    144  N   VAL A  19      57.451  15.390  23.075  1.00 55.94           N
ATOM    145  CA  VAL A  19      56.602  14.426  23.719  1.00 55.94           C
ATOM    146  CB  VAL A  19      56.631  13.104  23.007  1.00 55.94           C
ATOM    147  CG1 VAL A  19      55.819  12.072  23.806  1.00 55.94           C
ATOM    148  CG2 VAL A  19      56.141  13.325  21.568  1.00 55.94           C
ATOM    149  C   VAL A  19      57.078  14.159  25.109  1.00 55.94           C
ATOM    150  O   VAL A  19      58.256  13.888  25.335  1.00 55.94           O
ATOM    151  N   GLY A  20      56.149  14.230  26.084  1.00 49.21           N
ATOM    152  CA  GLY A  20      56.464  13.915  27.448  1.00 49.21           C
ATOM    153  C   GLY A  20      55.890  12.557  27.700  1.00 49.21           C
ATOM    154  O   GLY A  20      55.871  11.722  26.800  1.00 49.21           O
ATOM    155  N   SER A  21      55.445  12.324  28.955  1.00141.55           N
ATOM    156  CA  SER A  21      54.736  11.168  29.455  1.00141.55           C
ATOM    157  CB  SER A  21      53.211  11.341  29.402  1.00141.55           C
ATOM    158  OG  SER A  21      52.817  12.446  30.201  1.00141.55           O
ATOM    159  C   SER A  21      55.077   9.874  28.762  1.00141.55           C
ATOM    160  O   SER A  21      56.167   9.680  28.231  1.00141.55           O
ATOM    161  N   SER A  22      54.156   8.893  28.913  1.00198.40           N
ATOM    162  CA  SER A  22      54.152   7.608  28.259  1.00198.40           C
ATOM    163  CB  SER A  22      55.542   7.013  27.963  1.00198.40           C
ATOM    164  OG  SER A  22      56.076   7.564  26.768  1.00198.40           O
ATOM    165  C   SER A  22      53.452   6.632  29.154  1.00198.40           C
ATOM    166  O   SER A  22      54.086   5.771  29.758  1.00198.40           O
ATOM    167  N   GLY A  23      52.108   6.681  29.198  1.00 60.96           N
ATOM    168  CA  GLY A  23      51.398   5.804  30.082  1.00 60.96           C
ATOM    169  C   GLY A  23      50.134   5.381  29.409  1.00 60.96           C
ATOM    170  O   GLY A  23      50.049   5.340  28.184  1.00 60.96           O
ATOM    171  N   SER A  24      49.127   4.998  30.216  1.00 80.49           N
ATOM    172  CA  SER A  24      47.861   4.582  29.688  1.00 80.49           C
ATOM    173  CB  SER A  24      47.186   3.513  30.568  1.00 80.49           C
ATOM    174  OG  SER A  24      45.947   3.109  30.006  1.00 80.49           O
ATOM    175  C   SER A  24      46.970   5.790  29.627  1.00 80.49           C
ATOM    176  O   SER A  24      47.377   6.890  29.996  1.00 80.49           O
ATOM    177  N   GLN A  25      45.723   5.616  29.137  1.00 74.03           N
ATOM    178  CA  GLN A  25      44.794   6.710  29.039  1.00 74.03           C
ATOM    179  CB  GLN A  25      43.464   6.378  28.337  1.00 74.03           C
ATOM    180  CG  GLN A  25      42.576   5.388  29.088  1.00 74.03           C
ATOM    181  CD  GLN A  25      41.204   5.443  28.432  1.00 74.03           C
ATOM    182  OE1 GLN A  25      40.500   6.446  28.534  1.00 74.03           O
ATOM    183  NE2 GLN A  25      40.815   4.344  27.732  1.00 74.03           N
ATOM    184  C   GLN A  25      44.458   7.180  30.422  1.00 74.03           C
ATOM    185  O   GLN A  25      44.102   8.340  30.623  1.00 74.03           O
ATOM    186  N   ARG A  26      44.440   6.246  31.393  1.00124.91           N
ATOM    187  CA  ARG A  26      44.185   6.553  32.774  1.00124.91           C
ATOM    188  CB  ARG A  26      43.945   5.291  33.627  1.00124.91           C
ATOM    189  CG  ARG A  26      42.697   4.498  33.230  0.00124.91           C
ATOM    190  CD  ARG A  26      42.464   3.237  34.069  0.00124.91           C
ATOM    191  NE  ARG A  26      41.855   3.652  35.365  0.00124.91           N
ATOM    192  CZ  ARG A  26      42.647   3.904  36.448  0.00124.91           C
ATOM    193  NH1 ARG A  26      44.002   3.775  36.344  0.00124.91           N
ATOM    194  NH2 ARG A  26      42.084   4.286  37.631  0.00124.91           N
ATOM    195  C   ARG A  26      45.359   7.254  33.381  1.00124.91           C
ATOM    196  O   ARG A  26      45.200   8.184  34.171  1.00124.91           O
ATOM    197  N   ASP A  27      46.574   6.797  33.028  1.00 61.01           N
ATOM    198  CA  ASP A  27      47.800   7.271  33.605  1.00 61.01           C
ATOM    199  CB  ASP A  27      49.016   6.413  33.223  1.00 61.01           C
ATOM    200  CG  ASP A  27      48.883   5.090  33.966  0.00 61.01           C
ATOM    201  OD1 ASP A  27      47.726   4.688  34.265  0.00 61.01           O
ATOM    202  OD2 ASP A  27      49.938   4.471  34.261  0.00 61.01           O
ATOM    203  C   ASP A  27      48.081   8.692  33.231  1.00 61.01           C
ATOM    204  O   ASP A  27      48.708   9.418  34.000  1.00 61.01           O
ATOM    205  N   VAL A  28      47.652   9.141  32.038  1.00104.34           N
ATOM    206  CA  VAL A  28      48.023  10.471  31.654  1.00104.34           C
ATOM    207  CB  VAL A  28      48.839  10.504  30.395  1.00104.34           C
ATOM    208  CG1 VAL A  28      47.907  10.208  29.209  1.00104.34           C
ATOM    209  CG2 VAL A  28      49.571  11.851  30.303  1.00104.34           C
ATOM    210  C   VAL A  28      46.796  11.294  31.398  1.00104.34           C
ATOM    211  O   VAL A  28      45.705  10.770  31.176  1.00104.34           O
ATOM    212  N   ASN A  29      46.962  12.630  31.503  1.00 91.70           N
ATOM    213  CA  ASN A  29      45.945  13.594  31.191  1.00 91.70           C
ATOM    214  CB  ASN A  29      45.127  14.031  32.421  1.00 91.70           C
ATOM    215  CG  ASN A  29      43.949  14.891  31.980  0.00 91.70           C
ATOM    216  OD1 ASN A  29      43.104  15.262  32.792  0.00 91.70           O
ATOM    217  ND2 ASN A  29      43.880  15.221  30.663  0.00 91.70           N
ATOM    218  C   ASN A  29      46.713  14.784  30.707  1.00 91.70           C
ATOM    219  O   ASN A  29      47.541  15.321  31.442  1.00 91.70           O
ATOM    220  N   CYS A  30      46.450  15.250  29.470  1.00 80.98           N
ATOM    221  CA  CYS A  30      47.298  16.280  28.937  1.00 80.98           C
ATOM    222  CB  CYS A  30      47.574  16.046  27.448  1.00 80.98           C
ATOM    223  SG  CYS A  30      48.158  14.345  27.212  1.00 80.98           S
ATOM    224  C   CYS A  30      46.660  17.623  29.093  1.00 80.98           C
ATOM    225  O   CYS A  30      46.345  18.296  28.112  1.00 80.98           O
ATOM    226  N   SER A  31      46.398  18.017  30.351  1.00118.91           N
ATOM    227  CA  SER A  31      45.907  19.330  30.635  1.00118.91           C
ATOM    228  CB  SER A  31      45.206  19.403  32.001  1.00118.91           C
ATOM    229  OG  SER A  31      44.100  18.513  32.028  1.00118.91           O
ATOM    230  C   SER A  31      47.056  20.303  30.674  1.00118.91           C
ATOM    231  O   SER A  31      46.967  21.403  30.131  1.00118.91           O
ATOM    232  N   VAL A  32      48.101  19.972  31.471  1.00100.82           N
ATOM    233  CA  VAL A  32      49.257  20.820  31.649  1.00100.82           C
ATOM    234  CB  VAL A  32      49.848  20.655  33.018  1.00100.82           C
ATOM    235  CG1 VAL A  32      48.836  21.193  34.044  1.00100.82           C
ATOM    236  CG2 VAL A  32      50.181  19.170  33.235  1.00100.82           C
ATOM    237  C   VAL A  32      50.380  20.720  30.646  1.00100.82           C
ATOM    238  O   VAL A  32      50.644  21.691  29.938  1.00100.82           O
ATOM    239  N   MET A  33      51.051  19.534  30.571  1.00113.91           N
ATOM    240  CA  MET A  33      52.239  19.257  29.783  1.00113.91           C
ATOM    241  CB  MET A  33      52.918  20.460  29.095  1.00113.91           C
ATOM    242  CG  MET A  33      54.168  20.055  28.311  1.00113.91           C
ATOM    243  SD  MET A  33      53.857  18.997  26.866  1.00113.91           S
ATOM    244  CE  MET A  33      55.559  18.366  26.795  1.00113.91           C
ATOM    245  C   MET A  33      53.271  18.635  30.695  1.00113.91           C
ATOM    246  O   MET A  33      53.176  17.461  31.051  1.00113.91           O
ATOM    247  N   GLY A  34      54.312  19.416  31.080  1.00 43.35           N
ATOM    248  CA  GLY A  34      55.349  18.915  31.951  1.00 43.35           C
ATOM    249  C   GLY A  34      56.569  18.590  31.132  1.00 43.35           C
ATOM    250  O   GLY A  34      56.650  18.926  29.953  1.00 43.35           O
ATOM    251  N   PRO A  35      57.534  17.962  31.759  1.00 85.22           N
ATOM    252  CA  PRO A  35      58.814  17.631  31.164  1.00 85.22           C
ATOM    253  CD  PRO A  35      57.280  17.202  32.971  1.00 85.22           C
ATOM    254  CB  PRO A  35      59.578  16.892  32.259  1.00 85.22           C
ATOM    255  CG  PRO A  35      58.461  16.223  33.082  1.00 85.22           C
ATOM    256  C   PRO A  35      58.714  16.790  29.917  1.00 85.22           C
ATOM    257  O   PRO A  35      57.885  15.881  29.879  1.00 85.22           O
ATOM    258  N   PRO A  36      59.481  17.118  28.896  1.00129.99           N
ATOM    259  CA  PRO A  36      59.494  16.311  27.692  1.00129.99           C
ATOM    260  CD  PRO A  36      59.637  18.531  28.586  1.00129.99           C
ATOM    261  CB  PRO A  36      59.521  17.293  26.522  1.00129.99           C
ATOM    262  CG  PRO A  36      60.106  18.578  27.125  1.00129.99           C
ATOM    263  C   PRO A  36      60.598  15.290  27.587  1.00129.99           C
ATOM    264  O   PRO A  36      61.734  15.603  27.943  1.00129.99           O
ATOM    265  N   GLU A  37      60.278  14.062  27.119  1.00151.92           N
ATOM    266  CA  GLU A  37      61.230  13.009  26.885  1.00151.92           C
ATOM    267  CB  GLU A  37      60.568  11.627  27.005  1.00151.92           C
ATOM    268  CG  GLU A  37      59.613  11.454  28.199  1.00151.92           C
ATOM    269  CD  GLU A  37      60.178  11.974  29.521  1.00151.92           C
ATOM    270  OE1 GLU A  37      61.319  12.505  29.567  0.00151.92           O
ATOM    271  OE2 GLU A  37      59.430  11.843  30.526  0.00151.92           O
ATOM    272  C   GLU A  37      61.857  13.059  25.508  1.00151.92           C
ATOM    273  O   GLU A  37      63.073  12.918  25.373  1.00151.92           O
ATOM    274  N   LYS A  38      61.042  13.264  24.437  1.00185.72           N
ATOM    275  CA  LYS A  38      61.573  13.097  23.100  1.00185.72           C
ATOM    276  CB  LYS A  38      61.189  11.766  22.433  1.00185.72           C
ATOM    277  CG  LYS A  38      61.129  10.546  23.345  1.00185.72           C
ATOM    278  CD  LYS A  38      59.896  10.556  24.252  1.00185.72           C
ATOM    279  CE  LYS A  38      59.530   9.186  24.820  1.00185.72           C
ATOM    280  NZ  LYS A  38      60.538   8.768  25.811  1.00185.72           N
ATOM    281  C   LYS A  38      60.960  14.088  22.152  1.00185.72           C
ATOM    282  O   LYS A  38      59.989  14.773  22.469  1.00185.72           O
ATOM    283  N   LYS A  39      61.537  14.157  20.929  1.00140.71           N
ATOM    284  CA  LYS A  39      61.035  14.981  19.862  1.00140.71           C
ATOM    285  CB  LYS A  39      62.036  15.998  19.292  1.00140.71           C
ATOM    286  CG  LYS A  39      62.120  17.305  20.068  1.00140.71           C
ATOM    287  CD  LYS A  39      63.370  18.117  19.736  1.00140.71           C
ATOM    288  CE  LYS A  39      64.656  17.429  20.197  1.00140.71           C
ATOM    289  NZ  LYS A  39      64.595  17.177  21.656  1.00140.71           N
ATOM    290  C   LYS A  39      60.698  14.103  18.700  1.00140.71           C
ATOM    291  O   LYS A  39      61.307  13.054  18.497  1.00140.71           O
ATOM    292  N   VAL A  40      59.684  14.522  17.916  1.00 52.80           N
ATOM    293  CA  VAL A  40      59.302  13.828  16.720  1.00 52.80           C
ATOM    294  CB  VAL A  40      58.048  13.019  16.898  1.00 52.80           C
ATOM    295  CG1 VAL A  40      57.646  12.413  15.543  1.00 52.80           C
ATOM    296  CG2 VAL A  40      58.296  11.976  18.002  1.00 52.80           C
ATOM    297  C   VAL A  40      59.016  14.896  15.706  1.00 52.80           C
ATOM    298  O   VAL A  40      58.297  15.850  15.989  1.00 52.80           O
ATOM    299  N   VAL A  41      59.562  14.773  14.479  1.00 53.28           N
ATOM    300  CA  VAL A  41      59.314  15.817  13.526  1.00 53.28           C
ATOM    301  CB  VAL A  41      60.566  16.357  12.897  1.00 53.28           C
ATOM    302  CG1 VAL A  41      60.187  17.464  11.899  1.00 53.28           C
ATOM    303  CG2 VAL A  41      61.502  16.832  14.024  1.00 53.28           C
ATOM    304  C   VAL A  41      58.429  15.267  12.448  1.00 53.28           C
ATOM    305  O   VAL A  41      58.630  14.147  11.980  1.00 53.28           O
ATOM    306  N   VAL A  42      57.398  16.043  12.041  1.00 49.37           N
ATOM    307  CA  VAL A  42      56.498  15.561  11.028  1.00 49.37           C
ATOM    308  CB  VAL A  42      55.148  15.171  11.557  1.00 49.37           C
ATOM    309  CG1 VAL A  42      55.325  13.970  12.501  1.00 49.37           C
ATOM    310  CG2 VAL A  42      54.508  16.399  12.225  1.00 49.37           C
ATOM    311  C   VAL A  42      56.292  16.629   9.999  1.00 49.37           C
ATOM    312  O   VAL A  42      56.298  17.821  10.304  1.00 49.37           O
ATOM    313  N   HIS A  43      56.112  16.209   8.730  1.00 76.29           N
ATOM    314  CA  HIS A  43      55.878  17.121   7.648  1.00 76.29           C
ATOM    315  ND1 HIS A  43      59.165  16.665   7.533  1.00 76.29           N
ATOM    316  CG  HIS A  43      58.257  17.407   6.811  1.00 76.29           C
ATOM    317  CB  HIS A  43      56.865  16.957   6.480  1.00 76.29           C
ATOM    318  NE2 HIS A  43      60.185  18.567   6.993  1.00 76.29           N
ATOM    319  CD2 HIS A  43      58.896  18.566   6.490  1.00 76.29           C
ATOM    320  CE1 HIS A  43      60.300  17.405   7.612  1.00 76.29           C
ATOM    321  C   HIS A  43      54.505  16.861   7.109  1.00 76.29           C
ATOM    322  O   HIS A  43      54.132  15.719   6.839  1.00 76.29           O
ATOM    323  N   LEU A  44      53.703  17.934   6.949  1.00127.72           N
ATOM    324  CA  LEU A  44      52.369  17.772   6.427  1.00127.72           C
ATOM    325  CB  LEU A  44      51.274  18.480   7.252  1.00127.72           C
ATOM    326  CG  LEU A  44      51.090  17.976   8.696  1.00127.72           C
ATOM    327  CD1 LEU A  44      50.658  16.508   8.736  1.00127.72           C
ATOM    328  CD2 LEU A  44      52.317  18.255   9.561  1.00127.72           C
ATOM    329  C   LEU A  44      52.317  18.427   5.079  1.00127.72           C
ATOM    330  O   LEU A  44      52.654  19.602   4.946  1.00127.72           O
ATOM    331  N   LYS A  45      51.882  17.697   4.031  1.00127.35           N
ATOM    332  CA  LYS A  45      51.809  18.358   2.758  1.00127.35           C
ATOM    333  CB  LYS A  45      52.910  18.026   1.737  1.00127.35           C
ATOM    334  CG  LYS A  45      54.045  19.050   1.850  1.00127.35           C
ATOM    335  CD  LYS A  45      55.271  18.791   0.976  1.00127.35           C
ATOM    336  CE  LYS A  45      56.113  20.051   0.757  1.00127.35           C
ATOM    337  NZ  LYS A  45      56.215  20.819   2.019  1.00127.35           N
ATOM    338  C   LYS A  45      50.462  18.286   2.112  1.00127.35           C
ATOM    339  O   LYS A  45      49.650  17.395   2.362  1.00127.35           O
ATOM    340  N   LYS A  46      50.253  19.258   1.197  1.00145.09           N
ATOM    341  CA  LYS A  46      49.043  19.580   0.491  1.00145.09           C
ATOM    342  CB  LYS A  46      49.302  20.161  -0.908  1.00145.09           C
ATOM    343  CG  LYS A  46      48.023  20.527  -1.662  1.00145.09           C
ATOM    344  CD  LYS A  46      48.287  21.113  -3.049  1.00145.09           C
ATOM    345  CE  LYS A  46      49.321  22.241  -3.071  1.00145.09           C
ATOM    346  NZ  LYS A  46      49.709  22.535  -4.469  1.00145.09           N
ATOM    347  C   LYS A  46      48.175  18.392   0.281  1.00145.09           C
ATOM    348  O   LYS A  46      48.598  17.343  -0.205  1.00145.09           O
ATOM    349  N   LEU A  47      46.883  18.603   0.598  1.00226.71           N
ATOM    350  CA  LEU A  47      45.895  17.582   0.628  1.00226.71           C
ATOM    351  CB  LEU A  47      45.983  16.499  -0.468  1.00226.71           C
ATOM    352  CG  LEU A  47      45.417  16.931  -1.840  1.00226.71           C
ATOM    353  CD1 LEU A  47      43.941  17.334  -1.715  1.00226.71           C
ATOM    354  CD2 LEU A  47      46.266  17.999  -2.538  1.00226.71           C
ATOM    355  C   LEU A  47      45.987  16.936   1.983  1.00226.71           C
ATOM    356  O   LEU A  47      45.684  17.561   2.995  1.00226.71           O
ATOM    357  N   ASP A  48      46.199  15.610   1.996  1.00192.86           N
ATOM    358  CA  ASP A  48      46.269  14.761   3.161  1.00192.86           C
ATOM    359  CB  ASP A  48      45.290  13.580   3.053  1.00192.86           C
ATOM    360  CG  ASP A  48      45.640  12.733   1.828  1.00192.86           C
ATOM    361  OD1 ASP A  48      46.178  13.278   0.827  1.00192.86           O
ATOM    362  OD2 ASP A  48      45.351  11.510   1.879  1.00192.86           O
ATOM    363  C   ASP A  48      47.571  14.225   3.725  1.00192.86           C
ATOM    364  O   ASP A  48      47.515  13.613   4.787  1.00192.86           O
ATOM    365  N   THR A  49      48.743  14.322   3.069  1.00158.85           N
ATOM    366  CA  THR A  49      49.840  13.464   3.492  1.00158.85           C
ATOM    367  CB  THR A  49      50.744  13.122   2.341  1.00158.85           C
ATOM    368  OG1 THR A  49      51.809  12.287   2.766  1.00158.85           O
ATOM    369  CG2 THR A  49      51.288  14.423   1.726  1.00158.85           C
ATOM    370  C   THR A  49      50.694  13.977   4.619  1.00158.85           C
ATOM    371  O   THR A  49      51.008  15.162   4.713  1.00158.85           O
ATOM    372  N   ALA A  50      51.102  13.047   5.523  1.00 55.76           N
ATOM    373  CA  ALA A  50      51.997  13.370   6.601  1.00 55.76           C
ATOM    374  CB  ALA A  50      51.347  13.298   7.995  1.00 55.76           C
ATOM    375  C   ALA A  50      53.115  12.364   6.565  1.00 55.76           C
ATOM    376  O   ALA A  50      52.883  11.200   6.246  1.00 55.76           O
ATOM    377  N   TYR A  51      54.374  12.795   6.823  1.00 84.88           N
ATOM    378  CA  TYR A  51      55.447  11.835   6.885  1.00 84.88           C
ATOM    379  CB  TYR A  51      56.126  11.509   5.536  1.00 84.88           C
ATOM    380  CG  TYR A  51      56.941  12.650   5.032  1.00 84.88           C
ATOM    381  CD1 TYR A  51      56.359  13.720   4.394  1.00 84.88           C
ATOM    382  CD2 TYR A  51      58.309  12.627   5.180  1.00 84.88           C
ATOM    383  CE1 TYR A  51      57.132  14.757   3.925  1.00 84.88           C
ATOM    384  CE2 TYR A  51      59.087  13.659   4.713  1.00 84.88           C
ATOM    385  CZ  TYR A  51      58.497  14.728   4.085  1.00 84.88           C
ATOM    386  OH  TYR A  51      59.292  15.790   3.603  1.00 84.88           O
ATOM    387  C   TYR A  51      56.474  12.315   7.870  1.00 84.88           C
ATOM    388  O   TYR A  51      56.527  13.501   8.194  1.00 84.88           O
ATOM    389  N   ASP A  52      57.278  11.378   8.423  1.00 80.13           N
ATOM    390  CA  ASP A  52      58.296  11.705   9.387  1.00 80.13           C
ATOM    391  CB  ASP A  52      58.181  10.878  10.679  1.00 80.13           C
ATOM    392  CG  ASP A  52      58.261   9.405  10.315  1.00 80.13           C
ATOM    393  OD1 ASP A  52      57.373   8.923   9.562  1.00 80.13           O
ATOM    394  OD2 ASP A  52      59.219   8.740  10.784  1.00 80.13           O
ATOM    395  C   ASP A  52      59.677  11.519   8.812  1.00 80.13           C
ATOM    396  O   ASP A  52      59.853  11.271   7.622  1.00 80.13           O
ATOM    397  N   ASP A  53      60.702  11.650   9.687  1.00 49.09           N
ATOM    398  CA  ASP A  53      62.107  11.540   9.371  1.00 49.09           C
ATOM    399  CB  ASP A  53      63.007  11.887  10.570  1.00 49.09           C
ATOM    400  CG  ASP A  53      62.874  13.376  10.860  1.00 49.09           C
ATOM    401  OD1 ASP A  53      62.842  14.176   9.887  1.00 49.09           O
ATOM    402  OD2 ASP A  53      62.791  13.731  12.065  1.00 49.09           O
ATOM    403  C   ASP A  53      62.445  10.134   8.961  1.00 49.09           C
ATOM    404  O   ASP A  53      63.305   9.913   8.109  1.00 49.09           O
ATOM    405  N   PHE A  54      61.762   9.147   9.564  1.00 78.95           N
ATOM    406  CA  PHE A  54      61.976   7.741   9.344  1.00 78.95           C
ATOM    407  CB  PHE A  54      61.095   6.828  10.217  1.00 78.95           C
ATOM    408  CG  PHE A  54      61.588   6.838  11.622  1.00 78.95           C
ATOM    409  CD1 PHE A  54      61.271   7.862  12.485  1.00 78.95           C
ATOM    410  CD2 PHE A  54      62.364   5.797  12.081  1.00 78.95           C
ATOM    411  CE1 PHE A  54      61.731   7.849  13.782  1.00 78.95           C
ATOM    412  CE2 PHE A  54      62.826   5.779  13.375  1.00 78.95           C
ATOM    413  CZ  PHE A  54      62.510   6.809  14.228  1.00 78.95           C
ATOM    414  C   PHE A  54      61.644   7.416   7.926  1.00 78.95           C
ATOM    415  O   PHE A  54      62.101   6.402   7.404  1.00 78.95           O
ATOM    416  N   GLY A  55      60.779   8.219   7.279  1.00 31.83           N
ATOM    417  CA  GLY A  55      60.438   7.923   5.919  1.00 31.83           C
ATOM    418  C   GLY A  55      59.072   7.312   5.892  1.00 31.83           C
ATOM    419  O   GLY A  55      58.611   6.854   4.847  1.00 31.83           O
ATOM    420  N   ASN A  56      58.391   7.286   7.053  1.00 46.12           N
ATOM    421  CA  ASN A  56      57.071   6.727   7.146  1.00 46.12           C
ATOM    422  CB  ASN A  56      56.637   6.441   8.596  1.00 46.12           C
ATOM    423  CG  ASN A  56      57.531   5.346   9.159  1.00 46.12           C
ATOM    424  OD1 ASN A  56      57.627   4.254   8.602  1.00 46.12           O
ATOM    425  ND2 ASN A  56      58.207   5.646  10.298  1.00 46.12           N
ATOM    426  C   ASN A  56      56.092   7.705   6.563  1.00 46.12           C
ATOM    427  O   ASN A  56      56.307   8.915   6.595  1.00 46.12           O
ATOM    428  N   SER A  57      54.973   7.186   6.010  1.00 42.18           N
ATOM    429  CA  SER A  57      53.986   8.034   5.395  1.00 42.18           C
ATOM    430  CB  SER A  57      53.825   7.762   3.888  1.00 42.18           C
ATOM    431  OG  SER A  57      52.864   8.639   3.320  1.00 42.18           O
ATOM    432  C   SER A  57      52.656   7.795   6.057  1.00 42.18           C
ATOM    433  O   SER A  57      52.378   6.697   6.536  1.00 42.18           O
ATOM    434  N   GLY A  58      51.781   8.829   6.088  1.00 39.21           N
ATOM    435  CA  GLY A  58      50.504   8.707   6.746  1.00 39.21           C
ATOM    436  C   GLY A  58      49.589   9.810   6.282  1.00 39.21           C
ATOM    437  O   GLY A  58      49.792  10.383   5.212  1.00 39.21           O
ATOM    438  N   HIS A  59      48.543  10.129   7.086  1.00 80.65           N
ATOM    439  CA  HIS A  59      47.565  11.119   6.700  1.00 80.65           C
ATOM    440  ND1 HIS A  59      46.653   8.492   5.017  1.00 80.65           N
ATOM    441  CG  HIS A  59      46.009   9.689   5.229  1.00 80.65           C
ATOM    442  CB  HIS A  59      46.162  10.541   6.447  1.00 80.65           C
ATOM    443  NE2 HIS A  59      45.354   8.843   3.246  1.00 80.65           N
ATOM    444  CD2 HIS A  59      45.219   9.888   4.141  1.00 80.65           C
ATOM    445  CE1 HIS A  59      46.225   8.029   3.814  1.00 80.65           C
ATOM    446  C   HIS A  59      47.321  12.093   7.817  1.00 80.65           C
ATOM    447  O   HIS A  59      47.711  11.870   8.962  1.00 80.65           O
ATOM    448  N   PHE A  60      46.655  13.227   7.486  1.00161.09           N
ATOM    449  CA  PHE A  60      46.270  14.163   8.501  1.00161.09           C
ATOM    450  CB  PHE A  60      47.345  15.204   8.831  1.00161.09           C
ATOM    451  CG  PHE A  60      47.251  16.347   7.880  1.00161.09           C
ATOM    452  CD1 PHE A  60      47.428  16.191   6.530  1.00161.09           C
ATOM    453  CD2 PHE A  60      47.009  17.607   8.369  1.00161.09           C
ATOM    454  CE1 PHE A  60      47.340  17.269   5.684  1.00161.09           C
ATOM    455  CE2 PHE A  60      46.924  18.691   7.530  1.00161.09           C
ATOM    456  CZ  PHE A  60      47.090  18.524   6.176  1.00161.09           C
ATOM    457  C   PHE A  60      45.085  14.921   7.981  1.00161.09           C
ATOM    458  O   PHE A  60      44.825  14.930   6.778  1.00161.09           O
ATOM    459  N   THR A  61      44.304  15.539   8.894  1.00167.13           N
ATOM    460  CA  THR A  61      43.225  16.393   8.485  1.00167.13           C
ATOM    461  CB  THR A  61      41.821  15.834   8.612  1.00167.13           C
ATOM    462  OG1 THR A  61      41.446  15.730   9.977  1.00167.13           O
ATOM    463  CG2 THR A  61      41.730  14.455   7.953  1.00167.13           C
ATOM    464  C   THR A  61      43.208  17.507   9.473  1.00167.13           C
ATOM    465  O   THR A  61      43.561  17.320  10.636  1.00167.13           O
ATOM    466  N   ILE A  62      42.799  18.708   9.037  1.00100.03           N
ATOM    467  CA  ILE A  62      42.613  19.758   9.985  1.00100.03           C
ATOM    468  CB  ILE A  62      42.737  21.139   9.409  1.00100.03           C
ATOM    469  CG1 ILE A  62      42.708  22.186  10.536  1.00100.03           C
ATOM    470  CG2 ILE A  62      41.666  21.321   8.324  1.00100.03           C
ATOM    471  CD1 ILE A  62      43.196  23.567  10.099  1.00100.03           C
ATOM    472  C   ILE A  62      41.227  19.526  10.486  1.00100.03           C
ATOM    473  O   ILE A  62      40.417  18.913   9.791  1.00100.03           O
ATOM    474  N   ILE A  63      40.937  19.893  11.746  1.00241.58           N
ATOM    475  CA  ILE A  63      39.610  19.629  12.201  1.00241.58           C
ATOM    476  CB  ILE A  63      39.654  18.728  13.436  1.00241.58           C
ATOM    477  CG1 ILE A  63      38.384  17.901  13.623  1.00241.58           C
ATOM    478  CG2 ILE A  63      40.054  19.518  14.685  1.00241.58           C
ATOM    479  CD1 ILE A  63      37.232  18.700  14.203  1.00241.58           C
ATOM    480  C   ILE A  63      38.965  20.974  12.327  1.00241.58           C
ATOM    481  O   ILE A  63      39.162  21.693  13.310  1.00241.58           O
ATOM    482  N   TYR A  64      38.191  21.361  11.276  1.00210.07           N
ATOM    483  CA  TYR A  64      37.565  22.649  11.307  1.00210.07           C
ATOM    484  CB  TYR A  64      36.562  22.755  12.474  1.00210.07           C
ATOM    485  CG  TYR A  64      35.588  23.847  12.189  1.00210.07           C
ATOM    486  CD1 TYR A  64      34.865  23.862  11.013  1.00210.07           C
ATOM    487  CD2 TYR A  64      35.337  24.805  13.137  1.00210.07           C
ATOM    488  CE1 TYR A  64      33.953  24.864  10.766  1.00210.07           C
ATOM    489  CE2 TYR A  64      34.427  25.807  12.901  1.00210.07           C
ATOM    490  CZ  TYR A  64      33.740  25.841  11.708  1.00210.07           C
ATOM    491  OH  TYR A  64      32.805  26.869  11.460  1.00210.07           O
ATOM    492  C   TYR A  64      38.728  23.589  11.425  1.00210.07           C
ATOM    493  O   TYR A  64      39.718  23.412  10.714  1.00210.07           O
ATOM    494  N   ASN A  65      38.603  24.683  12.201  1.00148.52           N
ATOM    495  CA  ASN A  65      39.757  25.523  12.381  1.00148.52           C
ATOM    496  CB  ASN A  65      39.433  27.006  12.137  1.00148.52           C
ATOM    497  CG  ASN A  65      38.230  27.375  12.989  1.00148.52           C
ATOM    498  OD1 ASN A  65      37.161  26.797  12.833  1.00148.52           O
ATOM    499  ND2 ASN A  65      38.392  28.354  13.912  1.00148.52           N
ATOM    500  C   ASN A  65      40.289  25.377  13.786  1.00148.52           C
ATOM    501  O   ASN A  65      41.071  26.211  14.241  1.00148.52           O
ATOM    502  N   GLN A  66      39.869  24.337  14.533  1.00256.08           N
ATOM    503  CA  GLN A  66      40.336  24.198  15.889  1.00256.08           C
ATOM    504  CB  GLN A  66      39.280  23.706  16.876  1.00256.08           C
ATOM    505  CG  GLN A  66      38.750  22.295  16.714  1.00256.08           C
ATOM    506  CD  GLN A  66      37.767  22.249  17.862  1.00256.08           C
ATOM    507  OE1 GLN A  66      38.000  21.672  18.918  1.00256.08           O
ATOM    508  NE2 GLN A  66      36.658  22.987  17.687  1.00256.08           N
ATOM    509  C   GLN A  66      41.636  23.478  16.141  1.00256.08           C
ATOM    510  O   GLN A  66      42.358  23.844  17.068  1.00256.08           O
ATOM    511  N   GLY A  67      41.975  22.421  15.374  1.00 40.85           N
ATOM    512  CA  GLY A  67      43.169  21.665  15.668  1.00 40.85           C
ATOM    513  C   GLY A  67      43.304  20.636  14.589  1.00 40.85           C
ATOM    514  O   GLY A  67      42.687  20.769  13.534  1.00 40.85           O
ATOM    515  N   PHE A  68      44.122  19.581  14.821  1.00 80.71           N
ATOM    516  CA  PHE A  68      44.351  18.622  13.771  1.00 80.71           C
ATOM    517  CB  PHE A  68      45.628  18.926  12.969  1.00 80.71           C
ATOM    518  CG  PHE A  68      46.763  18.899  13.943  1.00 80.71           C
ATOM    519  CD1 PHE A  68      47.082  20.017  14.680  1.00 80.71           C
ATOM    520  CD2 PHE A  68      47.516  17.761  14.129  1.00 80.71           C
ATOM    521  CE1 PHE A  68      48.123  19.999  15.576  1.00 80.71           C
ATOM    522  CE2 PHE A  68      48.558  17.734  15.026  1.00 80.71           C
ATOM    523  CZ  PHE A  68      48.868  18.855  15.757  1.00 80.71           C
ATOM    524  C   PHE A  68      44.559  17.247  14.320  1.00 80.71           C
ATOM    525  O   PHE A  68      44.858  17.074  15.499  1.00 80.71           O
ATOM    526  N   GLU A  69      44.378  16.215  13.460  1.00132.99           N
ATOM    527  CA  GLU A  69      44.724  14.889  13.873  1.00132.99           C
ATOM    528  CB  GLU A  69      43.561  13.929  14.214  1.00132.99           C
ATOM    529  CG  GLU A  69      42.893  13.194  13.063  1.00132.99           C
ATOM    530  CD  GLU A  69      42.186  12.001  13.706  1.00132.99           C
ATOM    531  OE1 GLU A  69      42.136  11.955  14.967  1.00132.99           O
ATOM    532  OE2 GLU A  69      41.701  11.119  12.946  1.00132.99           O
ATOM    533  C   GLU A  69      45.578  14.298  12.788  1.00132.99           C
ATOM    534  O   GLU A  69      45.317  14.474  11.596  1.00132.99           O
ATOM    535  N   ILE A  70      46.665  13.614  13.197  1.00130.04           N
ATOM    536  CA  ILE A  70      47.596  13.040  12.270  1.00130.04           C
ATOM    537  CB  ILE A  70      49.014  13.492  12.504  1.00130.04           C
ATOM    538  CG1 ILE A  70      49.169  15.021  12.542  1.00130.04           C
ATOM    539  CG2 ILE A  70      49.882  12.825  11.424  1.00130.04           C
ATOM    540  CD1 ILE A  70      49.018  15.718  11.196  1.00130.04           C
ATOM    541  C   ILE A  70      47.663  11.580  12.586  1.00130.04           C
ATOM    542  O   ILE A  70      47.794  11.204  13.749  1.00130.04           O
ATOM    543  N   VAL A  71      47.549  10.705  11.570  1.00131.77           N
ATOM    544  CA  VAL A  71      47.780   9.314  11.839  1.00131.77           C
ATOM    545  CB  VAL A  71      46.614   8.413  11.536  1.00131.77           C
ATOM    546  CG1 VAL A  71      45.572   8.584  12.653  1.00131.77           C
ATOM    547  CG2 VAL A  71      46.034   8.807  10.173  1.00131.77           C
ATOM    548  C   VAL A  71      48.989   8.917  11.054  1.00131.77           C
ATOM    549  O   VAL A  71      49.008   8.996   9.827  1.00131.77           O
ATOM    550  N   LEU A  72      50.051   8.499  11.770  1.00 91.85           N
ATOM    551  CA  LEU A  72      51.287   8.194  11.110  1.00 91.85           C
ATOM    552  CB  LEU A  72      52.188   9.437  11.073  1.00 91.85           C
ATOM    553  CG  LEU A  72      53.545   9.270  10.366  1.00 91.85           C
ATOM    554  CD1 LEU A  72      53.402   9.212   8.843  1.00 91.85           C
ATOM    555  CD2 LEU A  72      54.528  10.356  10.819  1.00 91.85           C
ATOM    556  C   LEU A  72      51.996   7.164  11.942  1.00 91.85           C
ATOM    557  O   LEU A  72      52.003   7.253  13.168  1.00 91.85           O
ATOM    558  N   ASN A  73      52.609   6.156  11.285  1.00105.10           N
ATOM    559  CA  ASN A  73      53.402   5.147  11.937  1.00105.10           C
ATOM    560  CB  ASN A  73      54.767   5.685  12.415  1.00105.10           C
ATOM    561  CG  ASN A  73      55.732   4.523  12.642  1.00105.10           C
ATOM    562  OD1 ASN A  73      56.947   4.702  12.593  1.00105.10           O
ATOM    563  ND2 ASN A  73      55.200   3.297  12.889  1.00105.10           N
ATOM    564  C   ASN A  73      52.644   4.574  13.107  1.00105.10           C
ATOM    565  O   ASN A  73      53.178   4.434  14.205  1.00105.10           O
ATOM    566  N   ASP A  74      51.367   4.225  12.863  1.00201.07           N
ATOM    567  CA  ASP A  74      50.392   3.671  13.763  1.00201.07           C
ATOM    568  CB  ASP A  74      50.198   2.147  13.793  1.00201.07           C
ATOM    569  CG  ASP A  74      51.372   1.389  14.321  1.00201.07           C
ATOM    570  OD1 ASP A  74      52.532   1.603  13.884  1.00201.07           O
ATOM    571  OD2 ASP A  74      51.085   0.548  15.198  1.00201.07           O
ATOM    572  C   ASP A  74      50.319   4.374  15.089  1.00201.07           C
ATOM    573  O   ASP A  74      50.144   3.765  16.145  1.00201.07           O
ATOM    574  N   TYR A  75      50.407   5.721  15.037  1.00123.50           N
ATOM    575  CA  TYR A  75      50.145   6.557  16.177  1.00123.50           C
ATOM    576  CB  TYR A  75      51.287   7.422  16.731  1.00123.50           C
ATOM    577  CG  TYR A  75      52.492   6.657  17.095  1.00123.50           C
ATOM    578  CD1 TYR A  75      52.494   5.704  18.088  1.00123.50           C
ATOM    579  CD2 TYR A  75      53.630   6.918  16.380  1.00123.50           C
ATOM    580  CE1 TYR A  75      53.660   5.037  18.387  1.00123.50           C
ATOM    581  CE2 TYR A  75      54.785   6.258  16.676  1.00123.50           C
ATOM    582  CZ  TYR A  75      54.799   5.325  17.674  1.00123.50           C
ATOM    583  OH  TYR A  75      56.014   4.674  17.960  1.00123.50           O
ATOM    584  C   TYR A  75      49.193   7.612  15.693  1.00123.50           C
ATOM    585  O   TYR A  75      49.156   7.920  14.503  1.00123.50           O
ATOM    586  N   LYS A  76      48.392   8.198  16.610  1.00112.30           N
ATOM    587  CA  LYS A  76      47.477   9.255  16.255  1.00112.30           C
ATOM    588  CB  LYS A  76      46.011   8.948  16.636  1.00112.30           C
ATOM    589  CG  LYS A  76      45.449   7.693  15.966  1.00112.30           C
ATOM    590  CD  LYS A  76      44.142   7.185  16.598  1.00112.30           C
ATOM    591  CE  LYS A  76      42.875   7.581  15.839  1.00112.30           C
ATOM    592  NZ  LYS A  76      42.287   6.397  15.164  1.00112.30           N
ATOM    593  C   LYS A  76      47.875  10.440  17.077  1.00112.30           C
ATOM    594  O   LYS A  76      48.140  10.301  18.268  1.00112.30           O
ATOM    595  N   TRP A  77      47.946  11.635  16.460  1.00 83.88           N
ATOM    596  CA  TRP A  77      48.339  12.815  17.182  1.00 83.88           C
ATOM    597  CB  TRP A  77      49.542  13.534  16.545  1.00 83.88           C
ATOM    598  CG  TRP A  77      50.811  12.708  16.447  1.00 83.88           C
ATOM    599  CD2 TRP A  77      51.937  12.791  17.335  1.00 83.88           C
ATOM    600  CD1 TRP A  77      51.127  11.777  15.510  1.00 83.88           C
ATOM    601  NE1 TRP A  77      52.380  11.270  15.757  1.00 83.88           N
ATOM    602  CE2 TRP A  77      52.892  11.893  16.862  1.00 83.88           C
ATOM    603  CE3 TRP A  77      52.177  13.556  18.438  1.00 83.88           C
ATOM    604  CZ2 TRP A  77      54.081  11.737  17.493  1.00 83.88           C
ATOM    605  CZ3 TRP A  77      53.387  13.411  19.077  1.00 83.88           C
ATOM    606  CH2 TRP A  77      54.326  12.507  18.605  1.00 83.88           C
ATOM    607  C   TRP A  77      47.191  13.778  17.108  1.00 83.88           C
ATOM    608  O   TRP A  77      46.609  13.982  16.043  1.00 83.88           O
ATOM    609  N   PHE A  78      46.805  14.367  18.258  1.00123.95           N
ATOM    610  CA  PHE A  78      45.719  15.311  18.278  1.00123.95           C
ATOM    611  CB  PHE A  78      44.377  14.670  18.676  1.00123.95           C
ATOM    612  CG  PHE A  78      43.443  15.725  19.157  1.00123.95           C
ATOM    613  CD1 PHE A  78      42.769  16.556  18.288  1.00123.95           C
ATOM    614  CD2 PHE A  78      43.268  15.897  20.515  1.00123.95           C
ATOM    615  CE1 PHE A  78      41.918  17.524  18.770  1.00123.95           C
ATOM    616  CE2 PHE A  78      42.418  16.861  21.001  1.00123.95           C
ATOM    617  CZ  PHE A  78      41.741  17.674  20.125  1.00123.95           C
ATOM    618  C   PHE A  78      46.007  16.428  19.231  1.00123.95           C
ATOM    619  O   PHE A  78      46.521  16.209  20.327  1.00123.95           O
ATOM    620  N   ALA A  79      45.672  17.673  18.825  1.00 56.60           N
ATOM    621  CA  ALA A  79      45.887  18.802  19.684  1.00 56.60           C
ATOM    622  CB  ALA A  79      47.371  19.174  19.820  1.00 56.60           C
ATOM    623  C   ALA A  79      45.137  19.971  19.110  1.00 56.60           C
ATOM    624  O   ALA A  79      44.848  20.007  17.914  1.00 56.60           O
ATOM    625  N   PHE A  80      44.791  20.952  19.975  1.00146.48           N
ATOM    626  CA  PHE A  80      44.087  22.134  19.568  1.00146.48           C
ATOM    627  CB  PHE A  80      43.208  22.774  20.666  1.00146.48           C
ATOM    628  CG  PHE A  80      42.176  21.828  21.195  1.00146.48           C
ATOM    629  CD1 PHE A  80      40.983  21.633  20.540  1.00146.48           C
ATOM    630  CD2 PHE A  80      42.398  21.138  22.367  1.00146.48           C
ATOM    631  CE1 PHE A  80      40.033  20.771  21.039  1.00146.48           C
ATOM    632  CE2 PHE A  80      41.453  20.276  22.872  1.00146.48           C
ATOM    633  CZ  PHE A  80      40.264  20.089  22.208  1.00146.48           C
ATOM    634  C   PHE A  80      45.148  23.162  19.318  1.00146.48           C
ATOM    635  O   PHE A  80      46.207  23.131  19.942  1.00146.48           O
ATOM    636  N   PHE A  81      44.901  24.106  18.389  1.00 81.63           N
ATOM    637  CA  PHE A  81      45.899  25.115  18.166  1.00 81.63           C
ATOM    638  CB  PHE A  81      45.674  25.978  16.913  1.00 81.63           C
ATOM    639  CG  PHE A  81      45.919  25.101  15.732  1.00 81.63           C
ATOM    640  CD1 PHE A  81      47.209  24.770  15.376  1.00 81.63           C
ATOM    641  CD2 PHE A  81      44.877  24.613  14.979  1.00 81.63           C
ATOM    642  CE1 PHE A  81      47.456  23.963  14.291  1.00 81.63           C
ATOM    643  CE2 PHE A  81      45.116  23.806  13.892  1.00 81.63           C
ATOM    644  CZ  PHE A  81      46.409  23.484  13.547  1.00 81.63           C
ATOM    645  C   PHE A  81      45.917  26.000  19.377  1.00 81.63           C
ATOM    646  O   PHE A  81      44.902  26.159  20.054  1.00 81.63           O
ATOM    647  N   LYS A  82      47.091  26.588  19.686  1.00171.60           N
ATOM    648  CA  LYS A  82      47.254  27.365  20.892  1.00171.60           C
ATOM    649  CB  LYS A  82      48.689  27.760  21.276  1.00171.60           C
ATOM    650  CG  LYS A  82      49.455  26.757  22.124  1.00171.60           C
ATOM    651  CD  LYS A  82      50.875  27.233  22.448  1.00171.60           C
ATOM    652  CE  LYS A  82      50.936  28.307  23.545  1.00171.60           C
ATOM    653  NZ  LYS A  82      50.539  29.632  23.008  1.00171.60           N
ATOM    654  C   LYS A  82      46.574  28.688  20.866  1.00171.60           C
ATOM    655  O   LYS A  82      46.449  29.354  19.839  1.00171.60           O
ATOM    656  N   TYR A  83      46.090  29.083  22.063  1.00198.84           N
ATOM    657  CA  TYR A  83      45.630  30.416  22.280  1.00198.84           C
ATOM    658  CB  TYR A  83      44.141  30.685  21.954  1.00198.84           C
ATOM    659  CG  TYR A  83      43.219  29.918  22.827  1.00198.84           C
ATOM    660  CD1 TYR A  83      42.804  28.659  22.464  1.00198.84           C
ATOM    661  CD2 TYR A  83      42.761  30.463  24.000  1.00198.84           C
ATOM    662  CE1 TYR A  83      41.941  27.958  23.275  1.00198.84           C
ATOM    663  CE2 TYR A  83      41.898  29.770  24.813  1.00198.84           C
ATOM    664  CZ  TYR A  83      41.487  28.509  24.450  1.00198.84           C
ATOM    665  OH  TYR A  83      40.601  27.792  25.284  1.00198.84           O
ATOM    666  C   TYR A  83      46.002  30.759  23.691  1.00198.84           C
ATOM    667  O   TYR A  83      46.121  29.871  24.538  1.00198.84           O
ATOM    668  N   LYS A  84      46.231  32.058  23.974  1.00129.79           N
ATOM    669  CA  LYS A  84      46.720  32.436  25.270  1.00129.79           C
ATOM    670  CB  LYS A  84      48.084  33.140  25.141  1.00129.79           C
ATOM    671  CG  LYS A  84      48.991  33.087  26.368  1.00129.79           C
ATOM    672  CD  LYS A  84      50.455  33.402  26.030  1.00129.79           C
ATOM    673  CE  LYS A  84      50.660  34.786  25.409  0.00129.79           C
ATOM    674  NZ  LYS A  84      52.092  35.004  25.106  0.00129.79           N
ATOM    675  C   LYS A  84      45.725  33.372  25.869  1.00129.79           C
ATOM    676  O   LYS A  84      45.241  34.289  25.208  1.00129.79           O
ATOM    677  N   GLU A  85      45.383  33.145  27.151  1.00 73.64           N
ATOM    678  CA  GLU A  85      44.388  33.946  27.791  1.00 73.64           C
ATOM    679  CB  GLU A  85      43.319  33.070  28.456  1.00 73.64           C
ATOM    680  CG  GLU A  85      42.543  32.237  27.434  1.00 73.64           C
ATOM    681  CD  GLU A  85      41.925  31.043  28.150  1.00 73.64           C
ATOM    682  OE1 GLU A  85      42.488  30.630  29.199  1.00 73.64           O
ATOM    683  OE2 GLU A  85      40.894  30.519  27.650  1.00 73.64           O
ATOM    684  C   GLU A  85      45.061  34.745  28.856  1.00 73.64           C
ATOM    685  O   GLU A  85      45.408  34.232  29.919  1.00 73.64           O
ATOM    686  N   GLU A  86      45.273  36.039  28.566  1.00 77.27           N
ATOM    687  CA  GLU A  86      45.849  36.967  29.488  1.00 77.27           C
ATOM    688  CB  GLU A  86      46.412  38.260  28.874  0.00 77.27           C
ATOM    689  CG  GLU A  86      47.239  39.045  29.900  0.00 77.27           C
ATOM    690  CD  GLU A  86      47.999  40.152  29.186  0.00 77.27           C
ATOM    691  OE1 GLU A  86      47.671  40.419  27.999  0.00 77.27           O
ATOM    692  OE2 GLU A  86      48.918  40.741  29.815  0.00 77.27           O
ATOM    693  C   GLU A  86      44.814  37.330  30.495  1.00 77.27           C
ATOM    694  O   GLU A  86      45.130  37.928  31.520  1.00 77.27           O
ATOM    695  N   GLY A  87      43.537  36.981  30.245  1.00 53.98           N
ATOM    696  CA  GLY A  87      42.518  37.477  31.117  1.00 53.98           C
ATOM    697  C   GLY A  87      41.869  38.613  30.400  1.00 53.98           C
ATOM    698  O   GLY A  87      42.069  39.783  30.713  1.00 53.98           O
ATOM    699  N   GLY A  88      41.116  38.263  29.342  1.00 28.37           N
ATOM    700  CA  GLY A  88      40.376  39.215  28.572  1.00 28.37           C
ATOM    701  C   GLY A  88      41.086  39.397  27.277  1.00 28.37           C
ATOM    702  O   GLY A  88      40.468  39.691  26.255  1.00 28.37           O
ATOM    703  N   LYS A  89      42.415  39.206  27.277  1.00155.49           N
ATOM    704  CA  LYS A  89      43.118  39.391  26.043  1.00155.49           C
ATOM    705  CB  LYS A  89      44.400  40.226  26.247  1.00155.49           C
ATOM    706  CG  LYS A  89      45.052  40.774  24.975  1.00155.49           C
ATOM    707  CD  LYS A  89      45.781  39.741  24.119  0.00155.49           C
ATOM    708  CE  LYS A  89      47.286  39.685  24.393  0.00155.49           C
ATOM    709  NZ  LYS A  89      47.908  40.991  24.075  0.00155.49           N
ATOM    710  C   LYS A  89      43.468  38.025  25.545  1.00155.49           C
ATOM    711  O   LYS A  89      44.203  37.290  26.200  1.00155.49           O
ATOM    712  N   VAL A  90      42.933  37.630  24.370  1.00110.24           N
ATOM    713  CA  VAL A  90      43.238  36.306  23.908  1.00110.24           C
ATOM    714  CB  VAL A  90      42.034  35.428  23.730  1.00110.24           C
ATOM    715  CG1 VAL A  90      41.346  35.750  22.396  1.00110.24           C
ATOM    716  CG2 VAL A  90      42.484  33.971  23.884  1.00110.24           C
ATOM    717  C   VAL A  90      43.954  36.400  22.598  1.00110.24           C
ATOM    718  O   VAL A  90      43.580  37.167  21.711  1.00110.24           O
ATOM    719  N   THR A  91      45.039  35.614  22.457  1.00 43.99           N
ATOM    720  CA  THR A  91      45.783  35.610  21.230  1.00 43.99           C
ATOM    721  CB  THR A  91      47.188  36.127  21.375  1.00 43.99           C
ATOM    722  OG1 THR A  91      47.165  37.467  21.846  1.00 43.99           O
ATOM    723  CG2 THR A  91      47.890  36.063  20.006  1.00 43.99           C
ATOM    724  C   THR A  91      45.866  34.192  20.757  1.00 43.99           C
ATOM    725  O   THR A  91      45.985  33.264  21.555  1.00 43.99           O
ATOM    726  N   SER A  92      45.804  33.984  19.427  1.00 45.25           N
ATOM    727  CA  SER A  92      45.849  32.646  18.911  1.00 45.25           C
ATOM    728  CB  SER A  92      44.765  32.357  17.860  1.00 45.25           C
ATOM    729  OG  SER A  92      43.477  32.468  18.448  1.00 45.25           O
ATOM    730  C   SER A  92      47.164  32.448  18.226  1.00 45.25           C
ATOM    731  O   SER A  92      47.699  33.370  17.611  1.00 45.25           O
ATOM    732  N   TYR A  93      47.735  31.232  18.369  1.00 93.08           N
ATOM    733  CA  TYR A  93      48.961  30.891  17.707  1.00 93.08           C
ATOM    734  CB  TYR A  93      50.126  30.583  18.664  1.00 93.08           C
ATOM    735  CG  TYR A  93      50.515  31.909  19.208  1.00 93.08           C
ATOM    736  CD1 TYR A  93      51.333  32.727  18.463  1.00 93.08           C
ATOM    737  CD2 TYR A  93      50.057  32.339  20.433  1.00 93.08           C
ATOM    738  CE1 TYR A  93      51.698  33.964  18.935  1.00 93.08           C
ATOM    739  CE2 TYR A  93      50.421  33.578  20.909  1.00 93.08           C
ATOM    740  CZ  TYR A  93      51.242  34.386  20.161  1.00 93.08           C
ATOM    741  OH  TYR A  93      51.620  35.658  20.643  1.00 93.08           O
ATOM    742  C   TYR A  93      48.700  29.675  16.896  1.00 93.08           C
ATOM    743  O   TYR A  93      48.591  28.563  17.408  1.00 93.08           O
ATOM    744  N   CYS A  94      48.591  29.888  15.583  1.00111.80           N
ATOM    745  CA  CYS A  94      48.296  28.862  14.644  1.00111.80           C
ATOM    746  CB  CYS A  94      47.855  29.483  13.333  1.00111.80           C
ATOM    747  SG  CYS A  94      46.672  28.386  12.555  1.00111.80           S
ATOM    748  C   CYS A  94      49.516  28.007  14.446  1.00111.80           C
ATOM    749  O   CYS A  94      49.444  26.884  13.946  1.00111.80           O
ATOM    750  N   HIS A  95      50.688  28.593  14.746  1.00 74.52           N
ATOM    751  CA  HIS A  95      51.987  27.986  14.652  1.00 74.52           C
ATOM    752  ND1 HIS A  95      52.188  31.118  13.644  1.00 74.52           N
ATOM    753  CG  HIS A  95      53.043  30.039  13.637  1.00 74.52           C
ATOM    754  CB  HIS A  95      53.115  29.026  14.741  1.00 74.52           C
ATOM    755  NE2 HIS A  95      53.333  31.229  11.743  1.00 74.52           N
ATOM    756  CD2 HIS A  95      53.737  30.122  12.469  1.00 74.52           C
ATOM    757  CE1 HIS A  95      52.402  31.795  12.489  1.00 74.52           C
ATOM    758  C   HIS A  95      52.197  26.993  15.763  1.00 74.52           C
ATOM    759  O   HIS A  95      53.050  26.115  15.651  1.00 74.52           O
ATOM    760  N   GLU A  96      51.477  27.135  16.893  1.00106.21           N
ATOM    761  CA  GLU A  96      51.735  26.316  18.050  1.00106.21           C
ATOM    762  CB  GLU A  96      52.096  27.191  19.262  1.00106.21           C
ATOM    763  CG  GLU A  96      53.273  28.141  19.016  1.00106.21           C
ATOM    764  CD  GLU A  96      54.500  27.621  19.742  1.00106.21           C
ATOM    765  OE1 GLU A  96      54.346  27.176  20.911  1.00106.21           O
ATOM    766  OE2 GLU A  96      55.608  27.671  19.145  1.00106.21           O
ATOM    767  C   GLU A  96      50.481  25.582  18.437  1.00106.21           C
ATOM    768  O   GLU A  96      49.404  25.827  17.895  1.00106.21           O
ATOM    769  N   THR A  97      50.601  24.625  19.388  1.00128.64           N
ATOM    770  CA  THR A  97      49.451  23.899  19.849  1.00128.64           C
ATOM    771  CB  THR A  97      49.355  22.515  19.272  1.00128.64           C
ATOM    772  OG1 THR A  97      48.384  21.753  19.967  1.00128.64           O
ATOM    773  CG2 THR A  97      50.724  21.836  19.303  1.00128.64           C
ATOM    774  C   THR A  97      49.405  23.863  21.347  1.00128.64           C
ATOM    775  O   THR A  97      50.384  24.147  22.033  1.00128.64           O
ATOM    776  N   MET A  98      48.206  23.585  21.895  1.00138.65           N
ATOM    777  CA  MET A  98      48.073  23.425  23.310  1.00138.65           C
ATOM    778  CB  MET A  98      46.649  23.601  23.849  1.00138.65           C
ATOM    779  CG  MET A  98      46.260  25.075  23.909  1.00138.65           C
ATOM    780  SD  MET A  98      44.616  25.399  24.590  1.00138.65           S
ATOM    781  CE  MET A  98      45.002  27.132  24.965  1.00138.65           C
ATOM    782  C   MET A  98      48.535  22.039  23.586  1.00138.65           C
ATOM    783  O   MET A  98      48.910  21.315  22.668  1.00138.65           O
ATOM    784  N   THR A  99      48.568  21.633  24.864  1.00 52.48           N
ATOM    785  CA  THR A  99      49.044  20.306  25.120  1.00 52.48           C
ATOM    786  CB  THR A  99      49.180  19.994  26.580  1.00 52.48           C
ATOM    787  OG1 THR A  99      50.047  20.936  27.194  1.00 52.48           O
ATOM    788  CG2 THR A  99      49.766  18.580  26.729  1.00 52.48           C
ATOM    789  C   THR A  99      48.074  19.351  24.493  1.00 52.48           C
ATOM    790  O   THR A  99      46.862  19.484  24.658  1.00 52.48           O
ATOM    791  N   GLY A 100      48.597  18.351  23.749  1.00 45.10           N
ATOM    792  CA  GLY A 100      47.743  17.438  23.045  1.00 45.10           C
ATOM    793  C   GLY A 100      48.007  16.026  23.475  1.00 45.10           C
ATOM    794  O   GLY A 100      48.837  15.763  24.346  1.00 45.10           O
ATOM    795  N   TRP A 101      47.278  15.077  22.841  1.00 89.22           N
ATOM    796  CA  TRP A 101      47.370  13.686  23.183  1.00 89.22           C
ATOM    797  CB  TRP A 101      46.004  13.082  23.554  1.00 89.22           C
ATOM    798  CG  TRP A 101      45.391  13.635  24.819  1.00 89.22           C
ATOM    799  CD2 TRP A 101      44.641  14.859  24.885  1.00 89.22           C
ATOM    800  CD1 TRP A 101      45.413  13.129  26.086  1.00 89.22           C
ATOM    801  NE1 TRP A 101      44.716  13.955  26.935  1.00 89.22           N
ATOM    802  CE2 TRP A 101      44.238  15.026  26.210  1.00 89.22           C
ATOM    803  CE3 TRP A 101      44.316  15.769  23.920  1.00 89.22           C
ATOM    804  CZ2 TRP A 101      43.499  16.108  26.592  1.00 89.22           C
ATOM    805  CZ3 TRP A 101      43.571  16.860  24.310  1.00 89.22           C
ATOM    806  CH2 TRP A 101      43.170  17.025  25.619  1.00 89.22           C
ATOM    807  C   TRP A 101      47.860  12.909  21.993  1.00 89.22           C
ATOM    808  O   TRP A 101      47.415  13.118  20.866  1.00 89.22           O
ATOM    809  N   VAL A 102      48.810  11.981  22.231  1.00112.28           N
ATOM    810  CA  VAL A 102      49.322  11.116  21.207  1.00112.28           C
ATOM    811  CB  VAL A 102      50.739  11.448  20.829  1.00112.28           C
ATOM    812  CG1 VAL A 102      51.602  11.458  22.102  1.00112.28           C
ATOM    813  CG2 VAL A 102      51.214  10.438  19.770  1.00112.28           C
ATOM    814  C   VAL A 102      49.278   9.727  21.771  1.00112.28           C
ATOM    815  O   VAL A 102      49.646   9.510  22.924  1.00112.28           O
ATOM    816  N   HIS A 103      48.787   8.749  20.979  1.00 81.96           N
ATOM    817  CA  HIS A 103      48.723   7.387  21.436  1.00 81.96           C
ATOM    818  ND1 HIS A 103      45.471   8.613  21.931  1.00 81.96           N
ATOM    819  CG  HIS A 103      46.133   7.434  21.656  1.00 81.96           C
ATOM    820  CB  HIS A 103      47.458   7.053  22.267  1.00 81.96           C
ATOM    821  NE2 HIS A 103      44.180   7.480  20.521  1.00 81.96           N
ATOM    822  CD2 HIS A 103      45.329   6.755  20.791  1.00 81.96           C
ATOM    823  CE1 HIS A 103      44.311   8.588  21.228  1.00 81.96           C
ATOM    824  C   HIS A 103      48.753   6.506  20.229  1.00 81.96           C
ATOM    825  O   HIS A 103      48.460   6.953  19.122  1.00 81.96           O
ATOM    826  N   ASP A 104      49.118   5.218  20.400  1.00 81.17           N
ATOM    827  CA  ASP A 104      49.147   4.380  19.238  1.00 81.17           C
ATOM    828  CB  ASP A 104      49.961   3.079  19.396  1.00 81.17           C
ATOM    829  CG  ASP A 104      49.364   2.234  20.505  1.00 81.17           C
ATOM    830  OD1 ASP A 104      48.133   1.974  20.478  1.00 81.17           O
ATOM    831  OD2 ASP A 104      50.148   1.853  21.414  1.00 81.17           O
ATOM    832  C   ASP A 104      47.728   4.117  18.835  1.00 81.17           C
ATOM    833  O   ASP A 104      46.788   4.421  19.567  1.00 81.17           O
ATOM    834  N   VAL A 105      47.550   3.530  17.640  1.00133.02           N
ATOM    835  CA  VAL A 105      46.263   3.346  17.033  1.00133.02           C
ATOM    836  CB  VAL A 105      46.355   2.580  15.750  1.00133.02           C
ATOM    837  CG1 VAL A 105      44.929   2.440  15.192  1.00133.02           C
ATOM    838  CG2 VAL A 105      47.362   3.261  14.820  1.00133.02           C
ATOM    839  C   VAL A 105      45.381   2.533  17.944  1.00133.02           C
ATOM    840  O   VAL A 105      44.166   2.724  17.955  1.00133.02           O
ATOM    841  N   LEU A 106      45.957   1.562  18.678  1.00135.88           N
ATOM    842  CA  LEU A 106      45.176   0.739  19.575  1.00135.88           C
ATOM    843  CB  LEU A 106      45.916  -0.443  20.225  1.00135.88           C
ATOM    844  CG  LEU A 106      46.334  -1.587  19.288  1.00135.88           C
ATOM    845  CD1 LEU A 106      47.524  -1.180  18.411  1.00135.88           C
ATOM    846  CD2 LEU A 106      46.584  -2.881  20.074  1.00135.88           C
ATOM    847  C   LEU A 106      44.668   1.541  20.735  1.00135.88           C
ATOM    848  O   LEU A 106      43.611   1.227  21.280  1.00135.88           O
ATOM    849  N   GLY A 107      45.430   2.564  21.177  1.00 46.07           N
ATOM    850  CA  GLY A 107      45.029   3.335  22.318  1.00 46.07           C
ATOM    851  C   GLY A 107      45.729   2.798  23.535  1.00 46.07           C
ATOM    852  O   GLY A 107      45.323   3.088  24.662  1.00 46.07           O
ATOM    853  N   ARG A 108      46.750   1.933  23.331  1.00179.46           N
ATOM    854  CA  ARG A 108      47.496   1.331  24.412  1.00179.46           C
ATOM    855  CB  ARG A 108      48.530   0.306  23.908  1.00179.46           C
ATOM    856  CG  ARG A 108      48.011  -0.792  22.974  1.00179.46           C
ATOM    857  CD  ARG A 108      47.179  -1.858  23.688  1.00179.46           C
ATOM    858  NE  ARG A 108      45.772  -1.590  23.310  1.00179.46           N
ATOM    859  CZ  ARG A 108      44.775  -1.834  24.207  1.00179.46           C
ATOM    860  NH1 ARG A 108      45.090  -2.325  25.441  1.00179.46           N
ATOM    861  NH2 ARG A 108      43.469  -1.632  23.858  1.00179.46           N
ATOM    862  C   ARG A 108      48.349   2.323  25.154  1.00179.46           C
ATOM    863  O   ARG A 108      48.124   2.615  26.329  1.00179.46           O
ATOM    864  N   ASN A 109      49.325   2.922  24.436  1.00 83.06           N
ATOM    865  CA  ASN A 109      50.301   3.769  25.060  1.00 83.06           C
ATOM    866  CB  ASN A 109      51.739   3.523  24.563  1.00 83.06           C
ATOM    867  CG  ASN A 109      52.164   2.105  24.921  1.00 83.06           C
ATOM    868  OD1 ASN A 109      52.260   1.242  24.051  1.00 83.06           O
ATOM    869  ND2 ASN A 109      52.438   1.852  26.229  1.00 83.06           N
ATOM    870  C   ASN A 109      49.972   5.172  24.679  1.00 83.06           C
ATOM    871  O   ASN A 109      49.731   5.458  23.507  1.00 83.06           O
ATOM    872  N   ARG A 110      49.974   6.079  25.678  1.00131.66           N
ATOM    873  CA  ARG A 110      49.614   7.446  25.441  1.00131.66           C
ATOM    874  CB  ARG A 110      48.295   7.853  26.124  1.00131.66           C
ATOM    875  CG  ARG A 110      47.562   9.008  25.434  1.00131.66           C
ATOM    876  CD  ARG A 110      46.448   9.637  26.280  1.00131.66           C
ATOM    877  NE  ARG A 110      45.460  10.231  25.335  1.00131.66           N
ATOM    878  CZ  ARG A 110      44.361   9.501  24.980  1.00131.66           C
ATOM    879  NH1 ARG A 110      44.084   8.334  25.632  1.00131.66           N
ATOM    880  NH2 ARG A 110      43.539   9.929  23.977  1.00131.66           N
ATOM    881  C   ARG A 110      50.688   8.321  26.015  1.00131.66           C
ATOM    882  O   ARG A 110      51.498   7.884  26.832  1.00131.66           O
ATOM    883  N   ALA A 111      50.732   9.589  25.555  1.00 42.49           N
ATOM    884  CA  ALA A 111      51.685  10.558  26.021  1.00 42.49           C
ATOM    885  CB  ALA A 111      53.063  10.458  25.345  1.00 42.49           C
ATOM    886  C   ALA A 111      51.128  11.909  25.686  1.00 42.49           C
ATOM    887  O   ALA A 111      50.145  12.021  24.957  1.00 42.49           O
ATOM    888  N   CYS A 112      51.736  12.981  26.233  1.00 50.50           N
ATOM    889  CA  CYS A 112      51.255  14.313  25.980  1.00 50.50           C
ATOM    890  CB  CYS A 112      51.045  15.119  27.271  1.00 50.50           C
ATOM    891  SG  CYS A 112      49.840  14.291  28.341  1.00 50.50           S
ATOM    892  C   CYS A 112      52.315  15.010  25.187  1.00 50.50           C
ATOM    893  O   CYS A 112      53.492  14.685  25.322  1.00 50.50           O
ATOM    894  N   PHE A 113      51.938  15.966  24.310  1.00 93.80           N
ATOM    895  CA  PHE A 113      52.977  16.642  23.591  1.00 93.80           C
ATOM    896  CB  PHE A 113      53.372  15.983  22.261  1.00 93.80           C
ATOM    897  CG  PHE A 113      52.347  16.295  21.230  1.00 93.80           C
ATOM    898  CD1 PHE A 113      51.184  15.579  21.111  1.00 93.80           C
ATOM    899  CD2 PHE A 113      52.547  17.331  20.352  1.00 93.80           C
ATOM    900  CE1 PHE A 113      50.251  15.900  20.149  1.00 93.80           C
ATOM    901  CE2 PHE A 113      51.619  17.653  19.388  1.00 93.80           C
ATOM    902  CZ  PHE A 113      50.457  16.940  19.282  1.00 93.80           C
ATOM    903  C   PHE A 113      52.519  18.024  23.250  1.00 93.80           C
ATOM    904  O   PHE A 113      51.351  18.379  23.407  1.00 93.80           O
ATOM    905  N   THR A 114      53.475  18.852  22.794  1.00125.33           N
ATOM    906  CA  THR A 114      53.175  20.178  22.354  1.00125.33           C
ATOM    907  CB  THR A 114      53.622  21.218  23.340  1.00125.33           C
ATOM    908  OG1 THR A 114      53.324  22.524  22.878  1.00125.33           O
ATOM    909  CG2 THR A 114      55.115  21.036  23.614  1.00125.33           C
ATOM    910  C   THR A 114      53.887  20.321  21.046  1.00125.33           C
ATOM    911  O   THR A 114      54.940  19.720  20.830  1.00125.33           O
ATOM    912  N   GLY A 115      53.319  21.109  20.117  1.00 37.03           N
ATOM    913  CA  GLY A 115      53.916  21.192  18.816  1.00 37.03           C
ATOM    914  C   GLY A 115      54.181  22.621  18.462  1.00 37.03           C
ATOM    915  O   GLY A 115      53.459  23.528  18.872  1.00 37.03           O
ATOM    916  N   ARG A 116      55.253  22.839  17.672  1.00108.13           N
ATOM    917  CA  ARG A 116      55.606  24.144  17.192  1.00108.13           C
ATOM    918  CB  ARG A 116      57.009  24.632  17.589  1.00108.13           C
ATOM    919  CG  ARG A 116      57.426  24.541  19.053  1.00108.13           C
ATOM    920  CD  ARG A 116      58.842  25.102  19.219  1.00108.13           C
ATOM    921  NE  ARG A 116      59.457  24.547  20.456  1.00108.13           N
ATOM    922  CZ  ARG A 116      60.809  24.357  20.488  1.00108.13           C
ATOM    923  NH1 ARG A 116      61.565  24.683  19.397  1.00108.13           N
ATOM    924  NH2 ARG A 116      61.407  23.841  21.601  1.00108.13           N
ATOM    925  C   ARG A 116      55.775  23.971  15.717  1.00108.13           C
ATOM    926  O   ARG A 116      56.236  22.923  15.269  1.00108.13           O
ATOM    927  N   LYS A 117      55.420  25.001  14.924  1.00 90.45           N
ATOM    928  CA  LYS A 117      55.602  24.917  13.504  1.00 90.45           C
ATOM    929  CB  LYS A 117      54.611  25.791  12.718  1.00 90.45           C
ATOM    930  CG  LYS A 117      54.635  25.561  11.207  1.00 90.45           C
ATOM    931  CD  LYS A 117      53.620  26.424  10.453  1.00 90.45           C
ATOM    932  CE  LYS A 117      54.127  27.849  10.233  1.00 90.45           C
ATOM    933  NZ  LYS A 117      53.133  28.642   9.477  1.00 90.45           N
ATOM    934  C   LYS A 117      56.971  25.440  13.215  1.00 90.45           C
ATOM    935  O   LYS A 117      57.289  26.591  13.514  1.00 90.45           O
ATOM    936  N   THR A 118      57.827  24.573  12.648  1.00 67.20           N
ATOM    937  CA  THR A 118      59.183  24.865  12.293  1.00 67.20           C
ATOM    938  CB  THR A 118      60.004  23.631  12.057  1.00 67.20           C
ATOM    939  OG1 THR A 118      60.017  22.820  13.223  1.00 67.20           O
ATOM    940  CG2 THR A 118      61.435  24.051  11.679  0.00 67.20           C
ATOM    941  C   THR A 118      59.235  25.703  11.061  1.00 67.20           C
ATOM    942  O   THR A 118      60.231  26.370  10.828  1.00 67.20           O
ATOM    943  N   GLY A 119      58.222  25.645  10.183  1.00 25.10           N
ATOM    944  CA  GLY A 119      58.295  26.466   9.008  1.00 25.10           C
ATOM    945  C   GLY A 119      57.084  26.165   8.136  1.00 25.10           C
ATOM    946  O   GLY A 119      56.472  25.078   8.313  1.00 25.10           O
ATOM    947  OXT GLY A 119      56.754  27.025   7.276  1.00 25.10           O
TER     948      GLY A 119
ATOM    949  N   LEU B 120      22.174   3.493  -6.262  1.00163.54           N
ATOM    950  CA  LEU B 120      21.554   4.444  -5.310  1.00163.54           C
ATOM    951  CB  LEU B 120      22.357   5.746  -5.158  1.00163.54           C
ATOM    952  CG  LEU B 120      23.608   5.635  -4.275  1.00163.54           C
ATOM    953  CD1 LEU B 120      24.283   7.004  -4.133  1.00163.54           C
ATOM    954  CD2 LEU B 120      23.284   5.021  -2.905  1.00163.54           C
ATOM    955  C   LEU B 120      20.164   4.855  -5.649  1.00163.54           C
ATOM    956  O   LEU B 120      19.794   5.038  -6.808  1.00163.54           O
ATOM    957  N   PRO B 121      19.407   4.992  -4.593  1.00 76.02           N
ATOM    958  CA  PRO B 121      18.026   5.374  -4.715  1.00 76.02           C
ATOM    959  CD  PRO B 121      19.620   4.105  -3.459  1.00 76.02           C
ATOM    960  CB  PRO B 121      17.352   4.949  -3.412  1.00 76.02           C
ATOM    961  CG  PRO B 121      18.222   3.788  -2.908  1.00 76.02           C
ATOM    962  C   PRO B 121      17.853   6.834  -4.981  1.00 76.02           C
ATOM    963  O   PRO B 121      18.786   7.607  -4.764  1.00 76.02           O
ATOM    964  N   THR B 122      16.674   7.207  -5.513  1.00100.27           N
ATOM    965  CA  THR B 122      16.289   8.565  -5.748  1.00100.27           C
ATOM    966  CB  THR B 122      15.067   8.676  -6.608  1.00100.27           C
ATOM    967  OG1 THR B 122      14.771  10.040  -6.866  1.00100.27           O
ATOM    968  CG2 THR B 122      13.892   7.997  -5.886  1.00100.27           C
ATOM    969  C   THR B 122      15.979   9.211  -4.433  1.00100.27           C
ATOM    970  O   THR B 122      16.221  10.404  -4.249  1.00100.27           O
ATOM    971  N   SER B 123      15.395   8.436  -3.490  1.00 84.17           N
ATOM    972  CA  SER B 123      15.028   8.991  -2.218  1.00 84.17           C
ATOM    973  CB  SER B 123      13.517   9.233  -2.066  1.00 84.17           C
ATOM    974  OG  SER B 123      12.821   7.995  -2.079  1.00 84.17           O
ATOM    975  C   SER B 123      15.434   8.041  -1.133  1.00 84.17           C
ATOM    976  O   SER B 123      15.546   6.836  -1.358  1.00 84.17           O
ATOM    977  N   TRP B 124      15.695   8.576   0.083  1.00 77.20           N
ATOM    978  CA  TRP B 124      16.071   7.723   1.176  1.00 77.20           C
ATOM    979  CB  TRP B 124      17.580   7.423   1.196  1.00 77.20           C
ATOM    980  CG  TRP B 124      17.997   6.417   2.238  1.00 77.20           C
ATOM    981  CD2 TRP B 124      18.000   4.999   2.016  1.00 77.20           C
ATOM    982  CD1 TRP B 124      18.427   6.611   3.517  1.00 77.20           C
ATOM    983  NE1 TRP B 124      18.696   5.400   4.109  1.00 77.20           N
ATOM    984  CE2 TRP B 124      18.436   4.399   3.196  1.00 77.20           C
ATOM    985  CE3 TRP B 124      17.663   4.259   0.918  1.00 77.20           C
ATOM    986  CZ2 TRP B 124      18.542   3.041   3.298  1.00 77.20           C
ATOM    987  CZ3 TRP B 124      17.773   2.890   1.024  1.00 77.20           C
ATOM    988  CH2 TRP B 124      18.203   2.294   2.192  1.00 77.20           C
ATOM    989  C   TRP B 124      15.724   8.407   2.470  1.00 77.20           C
ATOM    990  O   TRP B 124      15.878   9.621   2.608  1.00 77.20           O
ATOM    991  N   ASP B 125      15.234   7.628   3.458  1.00 89.60           N
ATOM    992  CA  ASP B 125      14.891   8.160   4.748  1.00 89.60           C
ATOM    993  CB  ASP B 125      13.415   8.592   4.834  1.00 89.60           C
ATOM    994  CG  ASP B 125      13.191   9.395   6.108  1.00 89.60           C
ATOM    995  OD1 ASP B 125      13.997   9.241   7.064  1.00 89.60           O
ATOM    996  OD2 ASP B 125      12.204  10.177   6.138  1.00 89.60           O
ATOM    997  C   ASP B 125      15.106   7.049   5.734  1.00 89.60           C
ATOM    998  O   ASP B 125      14.417   6.032   5.694  1.00 89.60           O
ATOM    999  N   TRP B 126      16.068   7.221   6.659  1.00110.70           N
ATOM   1000  CA  TRP B 126      16.398   6.197   7.611  1.00110.70           C
ATOM   1001  CB  TRP B 126      17.687   6.448   8.410  1.00110.70           C
ATOM   1002  CG  TRP B 126      18.924   6.100   7.620  1.00110.70           C
ATOM   1003  CD2 TRP B 126      19.333   4.747   7.365  1.00110.70           C
ATOM   1004  CD1 TRP B 126      19.836   6.901   7.001  1.00110.70           C
ATOM   1005  NE1 TRP B 126      20.794   6.127   6.387  1.00110.70           N
ATOM   1006  CE2 TRP B 126      20.495   4.802   6.598  1.00110.70           C
ATOM   1007  CE3 TRP B 126      18.784   3.555   7.737  1.00110.70           C
ATOM   1008  CZ2 TRP B 126      21.130   3.665   6.187  1.00110.70           C
ATOM   1009  CZ3 TRP B 126      19.429   2.410   7.326  1.00110.70           C
ATOM   1010  CH2 TRP B 126      20.579   2.462   6.566  1.00110.70           C
ATOM   1011  C   TRP B 126      15.274   5.949   8.556  1.00110.70           C
ATOM   1012  O   TRP B 126      15.234   4.897   9.194  1.00110.70           O
ATOM   1013  N   ARG B 127      14.399   6.947   8.769  1.00190.63           N
ATOM   1014  CA  ARG B 127      13.277   6.710   9.625  1.00190.63           C
ATOM   1015  CB  ARG B 127      12.648   7.970  10.257  1.00190.63           C
ATOM   1016  CG  ARG B 127      12.176   9.095   9.345  1.00190.63           C
ATOM   1017  CD  ARG B 127      11.758  10.313  10.175  1.00190.63           C
ATOM   1018  NE  ARG B 127      11.232  11.370   9.268  1.00190.63           N
ATOM   1019  CZ  ARG B 127      12.061  12.343   8.794  1.00190.63           C
ATOM   1020  NH1 ARG B 127      13.407  12.256   9.001  1.00190.63           N
ATOM   1021  NH2 ARG B 127      11.540  13.422   8.143  1.00190.63           N
ATOM   1022  C   ARG B 127      12.279   5.804   8.974  1.00190.63           C
ATOM   1023  O   ARG B 127      11.562   5.085   9.667  1.00190.63           O
ATOM   1024  N   ASN B 128      12.160   5.821   7.631  1.00 65.37           N
ATOM   1025  CA  ASN B 128      11.213   4.910   7.055  1.00 65.37           C
ATOM   1026  CB  ASN B 128       9.992   5.629   6.451  1.00 65.37           C
ATOM   1027  CG  ASN B 128       8.902   4.604   6.168  1.00 65.37           C
ATOM   1028  OD1 ASN B 128       9.181   3.447   5.859  1.00 65.37           O
ATOM   1029  ND2 ASN B 128       7.618   5.042   6.276  1.00 65.37           N
ATOM   1030  C   ASN B 128      11.866   4.132   5.955  1.00 65.37           C
ATOM   1031  O   ASN B 128      11.847   4.550   4.797  1.00 65.37           O
ATOM   1032  N   VAL B 129      12.457   2.965   6.285  1.00132.93           N
ATOM   1033  CA  VAL B 129      12.998   2.130   5.255  1.00132.93           C
ATOM   1034  CB  VAL B 129      14.412   1.677   5.530  1.00132.93           C
ATOM   1035  CG1 VAL B 129      15.319   2.917   5.470  1.00132.93           C
ATOM   1036  CG2 VAL B 129      14.494   0.984   6.900  1.00132.93           C
ATOM   1037  C   VAL B 129      12.065   0.962   5.167  1.00132.93           C
ATOM   1038  O   VAL B 129      12.191  -0.042   5.866  1.00132.93           O
ATOM   1039  N   HIS B 130      11.079   1.082   4.265  1.00 58.74           N
ATOM   1040  CA  HIS B 130      10.106   0.054   4.071  1.00 58.74           C
ATOM   1041  ND1 HIS B 130      10.681  -0.641   0.980  1.00 58.74           N
ATOM   1042  CG  HIS B 130      11.368  -0.911   2.142  1.00 58.74           C
ATOM   1043  CB  HIS B 130      10.712  -1.218   3.457  1.00 58.74           C
ATOM   1044  NE2 HIS B 130      12.843  -0.460   0.495  1.00 58.74           N
ATOM   1045  CD2 HIS B 130      12.688  -0.799   1.827  1.00 58.74           C
ATOM   1046  CE1 HIS B 130      11.611  -0.376   0.027  1.00 58.74           C
ATOM   1047  C   HIS B 130       9.419  -0.262   5.368  1.00 58.74           C
ATOM   1048  O   HIS B 130       9.183  -1.426   5.687  1.00 58.74           O
ATOM   1049  N   GLY B 131       9.075   0.782   6.153  1.00 30.79           N
ATOM   1050  CA  GLY B 131       8.293   0.603   7.347  1.00 30.79           C
ATOM   1051  C   GLY B 131       9.141   0.578   8.588  1.00 30.79           C
ATOM   1052  O   GLY B 131       8.627   0.788   9.685  1.00 30.79           O
ATOM   1053  N   ILE B 132      10.461   0.349   8.472  1.00 55.36           N
ATOM   1054  CA  ILE B 132      11.261   0.241   9.667  1.00 55.36           C
ATOM   1055  CB  ILE B 132      12.366  -0.770   9.554  1.00 55.36           C
ATOM   1056  CG1 ILE B 132      11.795  -2.168   9.264  1.00 55.36           C
ATOM   1057  CG2 ILE B 132      13.194  -0.708  10.849  1.00 55.36           C
ATOM   1058  CD1 ILE B 132      12.862  -3.186   8.862  1.00 55.36           C
ATOM   1059  C   ILE B 132      11.914   1.563   9.975  1.00 55.36           C
ATOM   1060  O   ILE B 132      12.358   2.272   9.073  1.00 55.36           O
ATOM   1061  N   ASN B 133      11.961   1.935  11.279  1.00 71.74           N
ATOM   1062  CA  ASN B 133      12.560   3.173  11.719  1.00 71.74           C
ATOM   1063  CB  ASN B 133      11.655   3.974  12.669  1.00 71.74           C
ATOM   1064  CG  ASN B 133      12.382   5.253  13.062  1.00 71.74           C
ATOM   1065  OD1 ASN B 133      13.098   5.850  12.261  1.00 71.74           O
ATOM   1066  ND2 ASN B 133      12.203   5.676  14.342  1.00 71.74           N
ATOM   1067  C   ASN B 133      13.835   2.888  12.474  1.00 71.74           C
ATOM   1068  O   ASN B 133      13.841   2.136  13.445  1.00 71.74           O
ATOM   1069  N   PHE B 134      14.967   3.403  11.947  1.00133.37           N
ATOM   1070  CA  PHE B 134      16.304   3.335  12.485  1.00133.37           C
ATOM   1071  CB  PHE B 134      17.359   3.132  11.393  1.00133.37           C
ATOM   1072  CG  PHE B 134      17.108   1.752  10.888  1.00133.37           C
ATOM   1073  CD1 PHE B 134      17.606   0.662  11.565  1.00133.37           C
ATOM   1074  CD2 PHE B 134      16.363   1.545   9.751  1.00133.37           C
ATOM   1075  CE1 PHE B 134      17.376  -0.615  11.111  1.00133.37           C
ATOM   1076  CE2 PHE B 134      16.130   0.270   9.292  1.00133.37           C
ATOM   1077  CZ  PHE B 134      16.637  -0.813   9.970  1.00133.37           C
ATOM   1078  C   PHE B 134      16.721   4.480  13.381  1.00133.37           C
ATOM   1079  O   PHE B 134      17.752   4.385  14.043  1.00133.37           O
ATOM   1080  N   VAL B 135      16.031   5.637  13.345  1.00 71.05           N
ATOM   1081  CA  VAL B 135      16.500   6.807  14.053  1.00 71.05           C
ATOM   1082  CB  VAL B 135      16.137   8.075  13.331  1.00 71.05           C
ATOM   1083  CG1 VAL B 135      16.652   9.286  14.125  1.00 71.05           C
ATOM   1084  CG2 VAL B 135      16.665   7.992  11.887  1.00 71.05           C
ATOM   1085  C   VAL B 135      15.925   6.894  15.439  1.00 71.05           C
ATOM   1086  O   VAL B 135      14.764   6.569  15.673  1.00 71.05           O
ATOM   1087  N   THR B 136      16.749   7.353  16.409  1.00124.77           N
ATOM   1088  CA  THR B 136      16.345   7.490  17.787  1.00124.77           C
ATOM   1089  CB  THR B 136      17.514   7.601  18.731  1.00124.77           C
ATOM   1090  OG1 THR B 136      17.091   7.503  20.082  1.00124.77           O
ATOM   1091  CG2 THR B 136      18.217   8.948  18.488  1.00124.77           C
ATOM   1092  C   THR B 136      15.545   8.758  17.865  1.00124.77           C
ATOM   1093  O   THR B 136      15.603   9.562  16.941  1.00124.77           O
ATOM   1094  N   PRO B 137      14.811   8.972  18.931  1.00 82.27           N
ATOM   1095  CA  PRO B 137      13.939  10.116  19.023  1.00 82.27           C
ATOM   1096  CD  PRO B 137      14.279   7.837  19.672  1.00 82.27           C
ATOM   1097  CB  PRO B 137      13.026   9.844  20.216  1.00 82.27           C
ATOM   1098  CG  PRO B 137      12.942   8.309  20.264  1.00 82.27           C
ATOM   1099  C   PRO B 137      14.621  11.445  19.081  1.00 82.27           C
ATOM   1100  O   PRO B 137      15.790  11.509  19.463  1.00 82.27           O
ATOM   1101  N   VAL B 138      13.890  12.509  18.670  1.00 54.63           N
ATOM   1102  CA  VAL B 138      14.373  13.858  18.698  1.00 54.63           C
ATOM   1103  CB  VAL B 138      13.408  14.834  18.073  1.00 54.63           C
ATOM   1104  CG1 VAL B 138      13.952  16.262  18.241  1.00 54.63           C
ATOM   1105  CG2 VAL B 138      13.148  14.427  16.613  1.00 54.63           C
ATOM   1106  C   VAL B 138      14.487  14.244  20.137  1.00 54.63           C
ATOM   1107  O   VAL B 138      13.681  13.828  20.968  1.00 54.63           O
ATOM   1108  N   ARG B 139      15.517  15.041  20.475  1.00142.69           N
ATOM   1109  CA  ARG B 139      15.672  15.463  21.838  1.00142.69           C
ATOM   1110  CB  ARG B 139      16.819  14.761  22.589  1.00142.69           C
ATOM   1111  CG  ARG B 139      16.645  13.245  22.707  1.00142.69           C
ATOM   1112  CD  ARG B 139      16.054  12.758  24.035  1.00142.69           C
ATOM   1113  NE  ARG B 139      16.990  13.155  25.131  1.00142.69           N
ATOM   1114  CZ  ARG B 139      17.977  12.306  25.551  1.00142.69           C
ATOM   1115  NH1 ARG B 139      18.048  11.037  25.060  1.00142.69           N
ATOM   1116  NH2 ARG B 139      18.918  12.718  26.449  1.00142.69           N
ATOM   1117  C   ARG B 139      15.937  16.938  21.828  1.00142.69           C
ATOM   1118  O   ARG B 139      16.092  17.542  20.767  1.00142.69           O
ATOM   1119  N   ASN B 140      15.938  17.556  23.029  1.00106.09           N
ATOM   1120  CA  ASN B 140      16.196  18.961  23.214  1.00106.09           C
ATOM   1121  CB  ASN B 140      15.220  19.681  24.161  1.00106.09           C
ATOM   1122  CG  ASN B 140      14.168  20.407  23.359  1.00106.09           C
ATOM   1123  OD1 ASN B 140      14.484  21.374  22.668  1.00106.09           O
ATOM   1124  ND2 ASN B 140      12.889  19.959  23.469  1.00106.09           N
ATOM   1125  C   ASN B 140      17.518  19.175  23.871  1.00106.09           C
ATOM   1126  O   ASN B 140      17.796  18.658  24.949  1.00106.09           O
ATOM   1127  N   GLN B 141      18.355  19.982  23.205  1.00162.79           N
ATOM   1128  CA  GLN B 141      19.650  20.450  23.610  1.00162.79           C
ATOM   1129  CB  GLN B 141      20.248  21.158  22.390  1.00162.79           C
ATOM   1130  CG  GLN B 141      21.518  21.976  22.539  1.00162.79           C
ATOM   1131  CD  GLN B 141      21.786  22.433  21.113  1.00162.79           C
ATOM   1132  OE1 GLN B 141      22.101  21.616  20.249  1.00162.79           O
ATOM   1133  NE2 GLN B 141      21.624  23.753  20.838  1.00162.79           N
ATOM   1134  C   GLN B 141      19.483  21.416  24.741  1.00162.79           C
ATOM   1135  O   GLN B 141      20.334  21.512  25.626  1.00162.79           O
ATOM   1136  N   GLY B 142      18.382  22.192  24.729  1.00 34.40           N
ATOM   1137  CA  GLY B 142      18.184  23.141  25.780  1.00 34.40           C
ATOM   1138  C   GLY B 142      19.103  24.290  25.509  1.00 34.40           C
ATOM   1139  O   GLY B 142      19.515  24.509  24.372  1.00 34.40           O
ATOM   1140  N   SER B 143      19.440  25.048  26.570  1.00 94.79           N
ATOM   1141  CA  SER B 143      20.241  26.238  26.496  1.00 94.79           C
ATOM   1142  CB  SER B 143      20.176  27.080  27.782  1.00 94.79           C
ATOM   1143  OG  SER B 143      18.858  27.571  27.975  1.00 94.79           O
ATOM   1144  C   SER B 143      21.697  25.964  26.226  1.00 94.79           C
ATOM   1145  O   SER B 143      22.406  26.875  25.801  1.00 94.79           O
ATOM   1146  N   CYS B 144      22.218  24.743  26.475  1.00126.40           N
ATOM   1147  CA  CYS B 144      23.643  24.586  26.274  1.00126.40           C
ATOM   1148  CB  CYS B 144      24.333  23.442  27.035  1.00126.40           C
ATOM   1149  SG  CYS B 144      24.868  23.984  28.671  1.00126.40           S
ATOM   1150  C   CYS B 144      24.000  24.394  24.837  1.00126.40           C
ATOM   1151  O   CYS B 144      23.232  23.845  24.053  1.00126.40           O
ATOM   1152  N   GLY B 145      25.224  24.833  24.467  1.00 61.34           N
ATOM   1153  CA  GLY B 145      25.665  24.717  23.104  1.00 61.34           C
ATOM   1154  C   GLY B 145      26.220  23.336  22.930  1.00 61.34           C
ATOM   1155  O   GLY B 145      27.401  23.148  22.638  1.00 61.34           O
ATOM   1156  N   SER B 146      25.335  22.341  23.130  1.00117.15           N
ATOM   1157  CA  SER B 146      25.579  20.927  23.099  1.00117.15           C
ATOM   1158  CB  SER B 146      24.690  20.211  24.135  1.00117.15           C
ATOM   1159  OG  SER B 146      24.973  18.821  24.169  1.00117.15           O
ATOM   1160  C   SER B 146      25.363  20.281  21.745  1.00117.15           C
ATOM   1161  O   SER B 146      25.436  19.058  21.643  1.00117.15           O
ATOM   1162  N   CYS B 147      25.132  21.049  20.662  1.00117.26           N
ATOM   1163  CA  CYS B 147      24.700  20.506  19.391  1.00117.26           C
ATOM   1164  CB  CYS B 147      24.771  21.555  18.274  1.00117.26           C
ATOM   1165  SG  CYS B 147      24.016  23.129  18.751  1.00117.26           S
ATOM   1166  C   CYS B 147      25.605  19.398  18.931  1.00117.26           C
ATOM   1167  O   CYS B 147      25.136  18.329  18.541  1.00117.26           O
ATOM   1168  N   TYR B 148      26.928  19.596  19.005  1.00161.00           N
ATOM   1169  CA  TYR B 148      27.863  18.635  18.487  1.00161.00           C
ATOM   1170  CB  TYR B 148      29.334  19.061  18.667  1.00161.00           C
ATOM   1171  CG  TYR B 148      29.649  19.058  20.126  1.00161.00           C
ATOM   1172  CD1 TYR B 148      30.129  17.926  20.737  1.00161.00           C
ATOM   1173  CD2 TYR B 148      29.459  20.186  20.888  1.00161.00           C
ATOM   1174  CE1 TYR B 148      30.415  17.923  22.080  1.00161.00           C
ATOM   1175  CE2 TYR B 148      29.741  20.181  22.234  1.00161.00           C
ATOM   1176  CZ  TYR B 148      30.221  19.049  22.835  1.00161.00           C
ATOM   1177  OH  TYR B 148      30.512  19.044  24.215  1.00161.00           O
ATOM   1178  C   TYR B 148      27.674  17.318  19.186  1.00161.00           C
ATOM   1179  O   TYR B 148      27.828  16.265  18.569  1.00161.00           O
ATOM   1180  N   SER B 149      27.395  17.338  20.505  1.00100.54           N
ATOM   1181  CA  SER B 149      27.220  16.122  21.253  1.00100.54           C
ATOM   1182  CB  SER B 149      27.065  16.339  22.767  1.00100.54           C
ATOM   1183  OG  SER B 149      28.319  16.617  23.367  1.00100.54           O
ATOM   1184  C   SER B 149      25.980  15.416  20.808  1.00100.54           C
ATOM   1185  O   SER B 149      25.987  14.199  20.622  1.00100.54           O
ATOM   1186  N   PHE B 150      24.876  16.163  20.626  1.00 69.10           N
ATOM   1187  CA  PHE B 150      23.660  15.516  20.235  1.00 69.10           C
ATOM   1188  CB  PHE B 150      22.430  16.434  20.210  1.00 69.10           C
ATOM   1189  CG  PHE B 150      21.877  16.523  21.595  1.00 69.10           C
ATOM   1190  CD1 PHE B 150      22.352  17.431  22.512  1.00 69.10           C
ATOM   1191  CD2 PHE B 150      20.856  15.675  21.969  1.00 69.10           C
ATOM   1192  CE1 PHE B 150      21.820  17.487  23.780  1.00 69.10           C
ATOM   1193  CE2 PHE B 150      20.321  15.726  23.234  1.00 69.10           C
ATOM   1194  CZ  PHE B 150      20.802  16.636  24.142  1.00 69.10           C
ATOM   1195  C   PHE B 150      23.810  14.911  18.877  1.00 69.10           C
ATOM   1196  O   PHE B 150      23.373  13.784  18.648  1.00 69.10           O
ATOM   1197  N   ALA B 151      24.433  15.640  17.931  1.00 33.09           N
ATOM   1198  CA  ALA B 151      24.599  15.107  16.611  1.00 33.09           C
ATOM   1199  CB  ALA B 151      25.333  16.070  15.663  1.00 33.09           C
ATOM   1200  C   ALA B 151      25.412  13.858  16.695  1.00 33.09           C
ATOM   1201  O   ALA B 151      25.084  12.864  16.051  1.00 33.09           O
ATOM   1202  N   SER B 152      26.489  13.861  17.502  1.00 94.24           N
ATOM   1203  CA  SER B 152      27.353  12.716  17.561  1.00 94.24           C
ATOM   1204  CB  SER B 152      28.603  12.954  18.413  1.00 94.24           C
ATOM   1205  OG  SER B 152      28.222  13.193  19.755  1.00 94.24           O
ATOM   1206  C   SER B 152      26.611  11.541  18.111  1.00 94.24           C
ATOM   1207  O   SER B 152      26.691  10.452  17.550  1.00 94.24           O
ATOM   1208  N   MET B 153      25.847  11.729  19.205  1.00 57.86           N
ATOM   1209  CA  MET B 153      25.150  10.633  19.822  1.00 57.86           C
ATOM   1210  CB  MET B 153      24.390  11.046  21.103  1.00 57.86           C
ATOM   1211  CG  MET B 153      25.273  11.684  22.185  1.00 57.86           C
ATOM   1212  SD  MET B 153      26.598  10.629  22.847  1.00 57.86           S
ATOM   1213  CE  MET B 153      27.823  11.055  21.577  1.00 57.86           C
ATOM   1214  C   MET B 153      24.139  10.114  18.849  1.00 57.86           C
ATOM   1215  O   MET B 153      23.952   8.905  18.702  1.00 57.86           O
ATOM   1216  N   GLY B 154      23.482  11.041  18.135  1.00 29.22           N
ATOM   1217  CA  GLY B 154      22.447  10.673  17.223  1.00 29.22           C
ATOM   1218  C   GLY B 154      23.004   9.775  16.165  1.00 29.22           C
ATOM   1219  O   GLY B 154      22.366   8.788  15.803  1.00 29.22           O
ATOM   1220  N   MET B 155      24.195  10.087  15.618  1.00105.42           N
ATOM   1221  CA  MET B 155      24.728   9.222  14.602  1.00105.42           C
ATOM   1222  CB  MET B 155      26.149   9.548  14.118  1.00105.42           C
ATOM   1223  CG  MET B 155      26.308  10.548  12.985  1.00105.42           C
ATOM   1224  SD  MET B 155      28.034  10.644  12.418  1.00105.42           S
ATOM   1225  CE  MET B 155      28.117   8.947  11.783  1.00105.42           C
ATOM   1226  C   MET B 155      24.943   7.858  15.165  1.00105.42           C
ATOM   1227  O   MET B 155      24.510   6.859  14.593  1.00105.42           O
ATOM   1228  N   MET B 156      25.609   7.788  16.327  1.00 51.82           N
ATOM   1229  CA  MET B 156      25.992   6.524  16.886  1.00 51.82           C
ATOM   1230  CB  MET B 156      26.754   6.666  18.216  1.00 51.82           C
ATOM   1231  CG  MET B 156      28.123   7.336  18.085  1.00 51.82           C
ATOM   1232  SD  MET B 156      28.918   7.705  19.679  1.00 51.82           S
ATOM   1233  CE  MET B 156      29.146   5.968  20.158  1.00 51.82           C
ATOM   1234  C   MET B 156      24.777   5.712  17.188  1.00 51.82           C
ATOM   1235  O   MET B 156      24.777   4.498  16.994  1.00 51.82           O
ATOM   1236  N   GLU B 157      23.712   6.354  17.697  1.00 55.04           N
ATOM   1237  CA  GLU B 157      22.537   5.626  18.090  1.00 55.04           C
ATOM   1238  CB  GLU B 157      21.501   6.510  18.806  1.00 55.04           C
ATOM   1239  CG  GLU B 157      21.970   6.973  20.186  1.00 55.04           C
ATOM   1240  CD  GLU B 157      20.877   7.838  20.792  1.00 55.04           C
ATOM   1241  OE1 GLU B 157      19.678   7.513  20.578  1.00 55.04           O
ATOM   1242  OE2 GLU B 157      21.227   8.841  21.469  1.00 55.04           O
ATOM   1243  C   GLU B 157      21.866   5.002  16.903  1.00 55.04           C
ATOM   1244  O   GLU B 157      21.450   3.847  16.969  1.00 55.04           O
ATOM   1245  N   ALA B 158      21.722   5.748  15.791  1.00 38.81           N
ATOM   1246  CA  ALA B 158      21.057   5.216  14.634  1.00 38.81           C
ATOM   1247  CB  ALA B 158      20.871   6.263  13.522  1.00 38.81           C
ATOM   1248  C   ALA B 158      21.862   4.091  14.056  1.00 38.81           C
ATOM   1249  O   ALA B 158      21.326   3.046  13.691  1.00 38.81           O
ATOM   1250  N   ARG B 159      23.190   4.279  13.980  1.00152.69           N
ATOM   1251  CA  ARG B 159      24.087   3.340  13.367  1.00152.69           C
ATOM   1252  CB  ARG B 159      25.516   3.898  13.339  1.00152.69           C
ATOM   1253  CG  ARG B 159      25.565   5.254  12.630  1.00152.69           C
ATOM   1254  CD  ARG B 159      25.477   5.152  11.111  1.00152.69           C
ATOM   1255  NE  ARG B 159      26.815   4.755  10.585  1.00152.69           N
ATOM   1256  CZ  ARG B 159      27.502   5.639   9.803  1.00152.69           C
ATOM   1257  NH1 ARG B 159      27.041   6.913   9.658  1.00152.69           N
ATOM   1258  NH2 ARG B 159      28.642   5.252   9.168  1.00152.69           N
ATOM   1259  C   ARG B 159      24.070   2.043  14.117  1.00152.69           C
ATOM   1260  O   ARG B 159      24.163   0.971  13.519  1.00152.69           O
ATOM   1261  N   ILE B 160      23.979   2.101  15.457  1.00 48.86           N
ATOM   1262  CA  ILE B 160      23.912   0.897  16.236  1.00 48.86           C
ATOM   1263  CB  ILE B 160      23.896   1.134  17.720  1.00 48.86           C
ATOM   1264  CG1 ILE B 160      25.228   1.745  18.188  1.00 48.86           C
ATOM   1265  CG2 ILE B 160      23.553  -0.197  18.410  1.00 48.86           C
ATOM   1266  CD1 ILE B 160      25.229   2.166  19.658  1.00 48.86           C
ATOM   1267  C   ILE B 160      22.637   0.197  15.879  1.00 48.86           C
ATOM   1268  O   ILE B 160      22.601  -1.028  15.773  1.00 48.86           O
ATOM   1269  N   ARG B 161      21.547   0.966  15.698  1.00124.27           N
ATOM   1270  CA  ARG B 161      20.261   0.394  15.421  1.00124.27           C
ATOM   1271  CB  ARG B 161      19.152   1.463  15.364  1.00124.27           C
ATOM   1272  CG  ARG B 161      18.964   2.204  16.696  1.00124.27           C
ATOM   1273  CD  ARG B 161      18.051   3.430  16.602  1.00124.27           C
ATOM   1274  NE  ARG B 161      16.757   3.123  17.276  1.00124.27           N
ATOM   1275  CZ  ARG B 161      16.552   3.497  18.574  1.00124.27           C
ATOM   1276  NH1 ARG B 161      17.533   4.145  19.269  1.00124.27           N
ATOM   1277  NH2 ARG B 161      15.352   3.244  19.172  1.00124.27           N
ATOM   1278  C   ARG B 161      20.299  -0.352  14.117  1.00124.27           C
ATOM   1279  O   ARG B 161      19.837  -1.489  14.038  1.00124.27           O
ATOM   1280  N   ILE B 162      20.875   0.252  13.059  1.00 45.91           N
ATOM   1281  CA  ILE B 162      20.932  -0.375  11.765  1.00 45.91           C
ATOM   1282  CB  ILE B 162      21.544   0.514  10.721  1.00 45.91           C
ATOM   1283  CG1 ILE B 162      20.721   1.803  10.559  1.00 45.91           C
ATOM   1284  CG2 ILE B 162      21.671  -0.298   9.422  1.00 45.91           C
ATOM   1285  CD1 ILE B 162      21.440   2.890   9.761  1.00 45.91           C
ATOM   1286  C   ILE B 162      21.783  -1.609  11.841  1.00 45.91           C
ATOM   1287  O   ILE B 162      21.429  -2.659  11.309  1.00 45.91           O
ATOM   1288  N   LEU B 163      22.932  -1.510  12.532  1.00146.88           N
ATOM   1289  CA  LEU B 163      23.905  -2.565  12.583  1.00146.88           C
ATOM   1290  CB  LEU B 163      25.145  -2.101  13.377  1.00146.88           C
ATOM   1291  CG  LEU B 163      26.375  -3.023  13.316  1.00146.88           C
ATOM   1292  CD1 LEU B 163      26.129  -4.346  14.046  1.00146.88           C
ATOM   1293  CD2 LEU B 163      26.869  -3.205  11.872  1.00146.88           C
ATOM   1294  C   LEU B 163      23.293  -3.781  13.225  1.00146.88           C
ATOM   1295  O   LEU B 163      23.515  -4.906  12.781  1.00146.88           O
ATOM   1296  N   THR B 164      22.550  -3.572  14.327  1.00 89.55           N
ATOM   1297  CA  THR B 164      21.843  -4.554  15.108  1.00 89.55           C
ATOM   1298  CB  THR B 164      21.645  -4.134  16.538  1.00 89.55           C
ATOM   1299  OG1 THR B 164      20.841  -2.966  16.611  1.00 89.55           O
ATOM   1300  CG2 THR B 164      23.026  -3.866  17.157  1.00 89.55           C
ATOM   1301  C   THR B 164      20.493  -4.870  14.527  1.00 89.55           C
ATOM   1302  O   THR B 164      19.831  -5.800  14.983  1.00 89.55           O
ATOM   1303  N   ASN B 165      20.004  -4.062  13.565  1.00124.58           N
ATOM   1304  CA  ASN B 165      18.671  -4.219  13.046  1.00124.58           C
ATOM   1305  CB  ASN B 165      18.410  -5.519  12.269  1.00124.58           C
ATOM   1306  CG  ASN B 165      18.846  -5.251  10.836  1.00124.58           C
ATOM   1307  OD1 ASN B 165      19.668  -5.970  10.274  1.00124.58           O
ATOM   1308  ND2 ASN B 165      18.272  -4.181  10.221  1.00124.58           N
ATOM   1309  C   ASN B 165      17.673  -4.066  14.146  1.00124.58           C
ATOM   1310  O   ASN B 165      16.778  -4.889  14.331  1.00124.58           O
ATOM   1311  N   ASN B 166      17.833  -2.960  14.897  1.00 67.64           N
ATOM   1312  CA  ASN B 166      16.964  -2.529  15.953  1.00 67.64           C
ATOM   1313  CB  ASN B 166      15.508  -2.326  15.495  1.00 67.64           C
ATOM   1314  CG  ASN B 166      15.459  -1.081  14.617  1.00 67.64           C
ATOM   1315  OD1 ASN B 166      16.085  -0.067  14.921  1.00 67.64           O
ATOM   1316  ND2 ASN B 166      14.693  -1.158  13.495  1.00 67.64           N
ATOM   1317  C   ASN B 166      16.980  -3.494  17.093  1.00 67.64           C
ATOM   1318  O   ASN B 166      16.119  -3.432  17.969  1.00 67.64           O
ATOM   1319  N   THR B 167      17.970  -4.404  17.130  1.00 34.45           N
ATOM   1320  CA  THR B 167      18.081  -5.297  18.246  1.00 34.45           C
ATOM   1321  CB  THR B 167      19.117  -6.363  18.051  1.00 34.45           C
ATOM   1322  OG1 THR B 167      18.796  -7.155  16.918  1.00 34.45           O
ATOM   1323  CG2 THR B 167      19.161  -7.239  19.315  1.00 34.45           C
ATOM   1324  C   THR B 167      18.484  -4.484  19.437  1.00 34.45           C
ATOM   1325  O   THR B 167      17.990  -4.708  20.541  1.00 34.45           O
ATOM   1326  N   GLN B 168      19.411  -3.520  19.235  1.00 77.25           N
ATOM   1327  CA  GLN B 168      19.866  -2.680  20.313  1.00 77.25           C
ATOM   1328  CB  GLN B 168      21.387  -2.718  20.540  1.00 77.25           C
ATOM   1329  CG  GLN B 168      21.914  -4.074  21.009  1.00 77.25           C
ATOM   1330  CD  GLN B 168      23.409  -3.922  21.245  1.00 77.25           C
ATOM   1331  OE1 GLN B 168      24.126  -4.901  21.445  1.00 77.25           O
ATOM   1332  NE2 GLN B 168      23.896  -2.653  21.226  1.00 77.25           N
ATOM   1333  C   GLN B 168      19.513  -1.252  19.994  1.00 77.25           C
ATOM   1334  O   GLN B 168      19.897  -0.710  18.961  1.00 77.25           O
ATOM   1335  N   THR B 169      18.675  -0.665  20.866  1.00137.90           N
ATOM   1336  CA  THR B 169      18.131   0.671  20.905  1.00137.90           C
ATOM   1337  CB  THR B 169      16.693   0.687  21.318  1.00137.90           C
ATOM   1338  OG1 THR B 169      16.544   0.131  22.615  1.00137.90           O
ATOM   1339  CG2 THR B 169      15.895  -0.129  20.285  1.00137.90           C
ATOM   1340  C   THR B 169      18.877   1.697  21.734  1.00137.90           C
ATOM   1341  O   THR B 169      18.297   2.765  21.927  1.00137.90           O
ATOM   1342  N   PRO B 170      20.025   1.472  22.327  1.00116.24           N
ATOM   1343  CA  PRO B 170      20.568   2.391  23.312  1.00116.24           C
ATOM   1344  CD  PRO B 170      21.087   0.740  21.651  1.00116.24           C
ATOM   1345  CB  PRO B 170      22.001   1.916  23.557  1.00116.24           C
ATOM   1346  CG  PRO B 170      22.404   1.309  22.203  1.00116.24           C
ATOM   1347  C   PRO B 170      20.544   3.864  23.012  1.00116.24           C
ATOM   1348  O   PRO B 170      20.661   4.271  21.857  1.00116.24           O
ATOM   1349  N   ILE B 171      20.330   4.676  24.069  1.00 74.61           N
ATOM   1350  CA  ILE B 171      20.364   6.103  23.951  1.00 74.61           C
ATOM   1351  CB  ILE B 171      19.131   6.763  24.483  1.00 74.61           C
ATOM   1352  CG1 ILE B 171      17.959   6.337  23.582  1.00 74.61           C
ATOM   1353  CG2 ILE B 171      19.354   8.285  24.552  1.00 74.61           C
ATOM   1354  CD1 ILE B 171      16.579   6.663  24.134  1.00 74.61           C
ATOM   1355  C   ILE B 171      21.577   6.531  24.714  1.00 74.61           C
ATOM   1356  O   ILE B 171      21.684   6.305  25.918  1.00 74.61           O
ATOM   1357  N   LEU B 172      22.542   7.138  23.996  1.00 66.02           N
ATOM   1358  CA  LEU B 172      23.814   7.521  24.548  1.00 66.02           C
ATOM   1359  CB  LEU B 172      24.893   7.712  23.466  1.00 66.02           C
ATOM   1360  CG  LEU B 172      25.215   6.411  22.699  1.00 66.02           C
ATOM   1361  CD1 LEU B 172      26.295   6.646  21.627  1.00 66.02           C
ATOM   1362  CD2 LEU B 172      25.575   5.261  23.666  1.00 66.02           C
ATOM   1363  C   LEU B 172      23.661   8.811  25.297  1.00 66.02           C
ATOM   1364  O   LEU B 172      22.652   9.501  25.152  1.00 66.02           O
ATOM   1365  N   SER B 173      24.660   9.169  26.143  1.00117.35           N
ATOM   1366  CA  SER B 173      24.494  10.367  26.928  1.00117.35           C
ATOM   1367  CB  SER B 173      24.785  10.204  28.431  1.00117.35           C
ATOM   1368  OG  SER B 173      26.184  10.205  28.671  1.00117.35           O
ATOM   1369  C   SER B 173      25.379  11.479  26.431  1.00117.35           C
ATOM   1370  O   SER B 173      26.607  11.394  26.418  1.00117.35           O
ATOM   1371  N   PRO B 174      24.737  12.534  26.002  1.00169.12           N
ATOM   1372  CA  PRO B 174      25.409  13.727  25.548  1.00169.12           C
ATOM   1373  CD  PRO B 174      23.371  12.448  25.515  1.00169.12           C
ATOM   1374  CB  PRO B 174      24.352  14.540  24.794  1.00169.12           C
ATOM   1375  CG  PRO B 174      23.006  13.900  25.187  1.00169.12           C
ATOM   1376  C   PRO B 174      26.043  14.468  26.684  1.00169.12           C
ATOM   1377  O   PRO B 174      27.021  15.184  26.472  1.00169.12           O
ATOM   1378  N   GLN B 175      25.488  14.321  27.896  1.00 90.99           N
ATOM   1379  CA  GLN B 175      25.941  15.049  29.043  1.00 90.99           C
ATOM   1380  CB  GLN B 175      25.028  14.838  30.258  1.00 90.99           C
ATOM   1381  CG  GLN B 175      25.424  15.706  31.450  1.00 90.99           C
ATOM   1382  CD  GLN B 175      25.447  17.143  30.956  1.00 90.99           C
ATOM   1383  OE1 GLN B 175      26.380  17.560  30.281  1.00 90.99           O
ATOM   1384  NE2 GLN B 175      24.391  17.933  31.265  1.00 90.99           N
ATOM   1385  C   GLN B 175      27.323  14.624  29.420  1.00 90.99           C
ATOM   1386  O   GLN B 175      28.159  15.452  29.781  1.00 90.99           O
ATOM   1387  N   GLU B 176      27.611  13.315  29.334  1.00100.20           N
ATOM   1388  CA  GLU B 176      28.892  12.844  29.765  1.00100.20           C
ATOM   1389  CB  GLU B 176      28.997  11.308  29.663  1.00100.20           C
ATOM   1390  CG  GLU B 176      30.180  10.704  30.420  1.00100.20           C
ATOM   1391  CD  GLU B 176      31.313  10.502  29.433  1.00100.20           C
ATOM   1392  OE1 GLU B 176      31.037  10.501  28.205  1.00100.20           O
ATOM   1393  OE2 GLU B 176      32.476  10.362  29.896  1.00100.20           O
ATOM   1394  C   GLU B 176      29.929  13.511  28.914  1.00100.20           C
ATOM   1395  O   GLU B 176      30.975  13.932  29.408  1.00100.20           O
ATOM   1396  N   VAL B 177      29.660  13.644  27.602  1.00 67.93           N
ATOM   1397  CA  VAL B 177      30.602  14.314  26.753  1.00 67.93           C
ATOM   1398  CB  VAL B 177      30.199  14.383  25.316  1.00 67.93           C
ATOM   1399  CG1 VAL B 177      31.199  15.338  24.644  1.00 67.93           C
ATOM   1400  CG2 VAL B 177      30.164  12.971  24.705  1.00 67.93           C
ATOM   1401  C   VAL B 177      30.736  15.745  27.175  1.00 67.93           C
ATOM   1402  O   VAL B 177      31.844  16.272  27.265  1.00 67.93           O
ATOM   1403  N   VAL B 178      29.601  16.420  27.440  1.00 60.19           N
ATOM   1404  CA  VAL B 178      29.650  17.818  27.777  1.00 60.19           C
ATOM   1405  CB  VAL B 178      28.288  18.416  28.007  1.00 60.19           C
ATOM   1406  CG1 VAL B 178      28.463  19.867  28.497  1.00 60.19           C
ATOM   1407  CG2 VAL B 178      27.460  18.288  26.715  1.00 60.19           C
ATOM   1408  C   VAL B 178      30.440  18.016  29.034  1.00 60.19           C
ATOM   1409  O   VAL B 178      31.240  18.947  29.123  1.00 60.19           O
ATOM   1410  N   SER B 179      30.199  17.184  30.063  1.00 76.34           N
ATOM   1411  CA  SER B 179      30.879  17.375  31.316  1.00 76.34           C
ATOM   1412  CB  SER B 179      30.150  16.686  32.485  1.00 76.34           C
ATOM   1413  OG  SER B 179      28.854  17.246  32.655  1.00 76.34           O
ATOM   1414  C   SER B 179      32.302  16.879  31.313  1.00 76.34           C
ATOM   1415  O   SER B 179      33.197  17.563  31.805  1.00 76.34           O
ATOM   1416  N   CYS B 180      32.509  15.619  30.875  1.00108.00           N
ATOM   1417  CA  CYS B 180      33.769  14.920  30.929  1.00108.00           C
ATOM   1418  CB  CYS B 180      33.524  13.408  31.072  1.00108.00           C
ATOM   1419  SG  CYS B 180      32.233  13.044  32.314  1.00108.00           S
ATOM   1420  C   CYS B 180      34.762  15.152  29.811  1.00108.00           C
ATOM   1421  O   CYS B 180      35.967  15.142  30.061  1.00108.00           O
ATOM   1422  N   SER B 181      34.321  15.357  28.548  1.00137.87           N
ATOM   1423  CA  SER B 181      35.289  15.276  27.481  1.00137.87           C
ATOM   1424  CB  SER B 181      34.716  14.838  26.119  1.00137.87           C
ATOM   1425  OG  SER B 181      34.051  15.916  25.485  1.00137.87           O
ATOM   1426  C   SER B 181      36.113  16.514  27.274  1.00137.87           C
ATOM   1427  O   SER B 181      35.627  17.636  27.145  1.00137.87           O
ATOM   1428  N   GLN B 182      37.436  16.264  27.249  1.00167.81           N
ATOM   1429  CA  GLN B 182      38.547  17.155  27.086  1.00167.81           C
ATOM   1430  CB  GLN B 182      39.831  16.417  27.488  1.00167.81           C
ATOM   1431  CG  GLN B 182      40.938  17.320  28.013  1.00167.81           C
ATOM   1432  CD  GLN B 182      40.859  17.297  29.536  1.00167.81           C
ATOM   1433  OE1 GLN B 182      40.421  18.258  30.162  1.00167.81           O
ATOM   1434  NE2 GLN B 182      41.297  16.166  30.155  1.00167.81           N
ATOM   1435  C   GLN B 182      38.653  17.572  25.639  1.00167.81           C
ATOM   1436  O   GLN B 182      39.282  18.577  25.300  1.00167.81           O
ATOM   1437  N   TYR B 183      38.117  16.710  24.754  1.00181.77           N
ATOM   1438  CA  TYR B 183      38.101  16.844  23.325  1.00181.77           C
ATOM   1439  CB  TYR B 183      37.675  15.578  22.563  1.00181.77           C
ATOM   1440  CG  TYR B 183      38.679  14.557  22.956  1.00181.77           C
ATOM   1441  CD1 TYR B 183      40.027  14.839  22.898  1.00181.77           C
ATOM   1442  CD2 TYR B 183      38.274  13.305  23.350  1.00181.77           C
ATOM   1443  CE1 TYR B 183      40.955  13.893  23.263  1.00181.77           C
ATOM   1444  CE2 TYR B 183      39.200  12.360  23.713  1.00181.77           C
ATOM   1445  CZ  TYR B 183      40.538  12.652  23.675  1.00181.77           C
ATOM   1446  OH  TYR B 183      41.478  11.674  24.056  1.00181.77           O
ATOM   1447  C   TYR B 183      37.190  17.962  22.911  1.00181.77           C
ATOM   1448  O   TYR B 183      37.202  18.358  21.748  1.00181.77           O
ATOM   1449  N   ALA B 184      36.267  18.394  23.796  1.00 87.82           N
ATOM   1450  CA  ALA B 184      35.327  19.431  23.458  1.00 87.82           C
ATOM   1451  CB  ALA B 184      33.904  18.936  23.196  1.00 87.82           C
ATOM   1452  C   ALA B 184      35.223  20.452  24.561  1.00 87.82           C
ATOM   1453  O   ALA B 184      35.881  20.372  25.593  1.00 87.82           O
ATOM   1454  N   GLN B 185      34.499  21.534  24.244  1.00209.96           N
ATOM   1455  CA  GLN B 185      34.275  22.723  25.010  1.00209.96           C
ATOM   1456  CB  GLN B 185      34.002  23.894  24.089  1.00209.96           C
ATOM   1457  CG  GLN B 185      34.947  23.823  22.888  1.00209.96           C
ATOM   1458  CD  GLN B 185      36.398  23.574  23.354  1.00209.96           C
ATOM   1459  OE1 GLN B 185      37.039  24.490  23.857  1.00209.96           O
ATOM   1460  NE2 GLN B 185      36.953  22.329  23.265  1.00209.96           N
ATOM   1461  C   GLN B 185      33.176  22.663  26.020  1.00209.96           C
ATOM   1462  O   GLN B 185      32.907  23.677  26.656  1.00209.96           O
ATOM   1463  N   GLY B 186      32.382  21.580  26.082  1.00 58.54           N
ATOM   1464  CA  GLY B 186      31.284  21.588  27.014  1.00 58.54           C
ATOM   1465  C   GLY B 186      30.117  22.281  26.367  1.00 58.54           C
ATOM   1466  O   GLY B 186      29.748  21.959  25.242  1.00 58.54           O
ATOM   1467  N   CYS B 187      29.468  23.202  27.103  1.00 79.53           N
ATOM   1468  CA  CYS B 187      28.354  23.962  26.622  1.00 79.53           C
ATOM   1469  CB  CYS B 187      27.615  24.682  27.745  1.00 79.53           C
ATOM   1470  SG  CYS B 187      26.814  23.469  28.824  1.00 79.53           S
ATOM   1471  C   CYS B 187      28.833  24.946  25.604  1.00 79.53           C
ATOM   1472  O   CYS B 187      28.042  25.540  24.875  1.00 79.53           O
ATOM   1473  N   GLU B 188      30.150  25.199  25.612  1.00138.87           N
ATOM   1474  CA  GLU B 188      30.856  26.104  24.747  1.00138.87           C
ATOM   1475  CB  GLU B 188      32.269  26.423  25.264  1.00138.87           C
ATOM   1476  CG  GLU B 188      32.247  27.356  26.480  1.00138.87           C
ATOM   1477  CD  GLU B 188      31.493  26.667  27.614  1.00138.87           C
ATOM   1478  OE1 GLU B 188      31.984  25.623  28.119  1.00138.87           O
ATOM   1479  OE2 GLU B 188      30.401  27.176  27.983  1.00138.87           O
ATOM   1480  C   GLU B 188      30.952  25.597  23.326  1.00138.87           C
ATOM   1481  O   GLU B 188      31.319  26.367  22.439  1.00138.87           O
ATOM   1482  N   GLY B 189      30.759  24.284  23.071  1.00 48.57           N
ATOM   1483  CA  GLY B 189      30.784  23.821  21.705  1.00 48.57           C
ATOM   1484  C   GLY B 189      31.737  22.679  21.570  1.00 48.57           C
ATOM   1485  O   GLY B 189      32.375  22.277  22.534  1.00 48.57           O
ATOM   1486  N   GLY B 190      31.864  22.127  20.342  1.00 38.12           N
ATOM   1487  CA  GLY B 190      32.760  21.025  20.088  1.00 38.12           C
ATOM   1488  C   GLY B 190      32.525  20.550  18.685  1.00 38.12           C
ATOM   1489  O   GLY B 190      31.726  21.142  17.957  1.00 38.12           O
ATOM   1490  N   PHE B 191      33.237  19.478  18.256  1.00164.76           N
ATOM   1491  CA  PHE B 191      32.982  18.973  16.930  1.00164.76           C
ATOM   1492  CB  PHE B 191      34.018  19.367  15.860  1.00164.76           C
ATOM   1493  CG  PHE B 191      33.883  20.838  15.663  1.00164.76           C
ATOM   1494  CD1 PHE B 191      32.661  21.359  15.312  1.00164.76           C
ATOM   1495  CD2 PHE B 191      34.969  21.677  15.761  1.00164.76           C
ATOM   1496  CE1 PHE B 191      32.485  22.710  15.112  1.00164.76           C
ATOM   1497  CE2 PHE B 191      34.783  23.028  15.552  1.00164.76           C
ATOM   1498  CZ  PHE B 191      33.558  23.555  15.242  1.00164.76           C
ATOM   1499  C   PHE B 191      32.824  17.469  16.931  1.00164.76           C
ATOM   1500  O   PHE B 191      33.511  16.737  17.639  1.00164.76           O
ATOM   1501  N   PRO B 192      31.928  16.990  16.100  1.00153.42           N
ATOM   1502  CA  PRO B 192      31.585  15.589  16.033  1.00153.42           C
ATOM   1503  CD  PRO B 192      30.874  17.823  15.559  1.00153.42           C
ATOM   1504  CB  PRO B 192      30.364  15.493  15.117  1.00153.42           C
ATOM   1505  CG  PRO B 192      30.195  16.909  14.530  1.00153.42           C
ATOM   1506  C   PRO B 192      32.715  14.705  15.647  1.00153.42           C
ATOM   1507  O   PRO B 192      32.722  13.541  16.040  1.00153.42           O
ATOM   1508  N   TYR B 193      33.681  15.234  14.891  1.00141.66           N
ATOM   1509  CA  TYR B 193      34.783  14.434  14.464  1.00141.66           C
ATOM   1510  CB  TYR B 193      35.672  15.278  13.532  1.00141.66           C
ATOM   1511  CG  TYR B 193      36.788  14.487  12.964  1.00141.66           C
ATOM   1512  CD1 TYR B 193      36.614  13.190  12.552  1.00141.66           C
ATOM   1513  CD2 TYR B 193      37.996  15.104  12.748  1.00141.66           C
ATOM   1514  CE1 TYR B 193      37.667  12.499  12.003  1.00141.66           C
ATOM   1515  CE2 TYR B 193      39.050  14.420  12.197  1.00141.66           C
ATOM   1516  CZ  TYR B 193      38.887  13.108  11.833  1.00141.66           C
ATOM   1517  OH  TYR B 193      39.956  12.385  11.264  1.00141.66           O
ATOM   1518  C   TYR B 193      35.498  14.000  15.706  1.00141.66           C
ATOM   1519  O   TYR B 193      35.923  12.852  15.830  1.00141.66           O
ATOM   1520  N   LEU B 194      35.660  14.929  16.658  1.00217.10           N
ATOM   1521  CA  LEU B 194      36.357  14.651  17.874  1.00217.10           C
ATOM   1522  CB  LEU B 194      36.911  15.960  18.463  1.00217.10           C
ATOM   1523  CG  LEU B 194      38.183  15.763  19.295  1.00217.10           C
ATOM   1524  CD1 LEU B 194      39.282  15.111  18.448  1.00217.10           C
ATOM   1525  CD2 LEU B 194      38.705  17.093  19.840  1.00217.10           C
ATOM   1526  C   LEU B 194      35.488  13.877  18.852  1.00217.10           C
ATOM   1527  O   LEU B 194      36.013  13.187  19.725  1.00217.10           O
ATOM   1528  N   ILE B 195      34.152  14.100  18.860  1.00192.53           N
ATOM   1529  CA  ILE B 195      33.298  13.333  19.743  1.00192.53           C
ATOM   1530  CB  ILE B 195      32.148  14.185  20.188  1.00192.53           C
ATOM   1531  CG1 ILE B 195      31.457  13.596  21.411  1.00192.53           C
ATOM   1532  CG2 ILE B 195      31.200  14.476  19.016  1.00192.53           C
ATOM   1533  CD1 ILE B 195      30.399  14.542  21.942  1.00192.53           C
ATOM   1534  C   ILE B 195      32.808  12.000  19.226  1.00192.53           C
ATOM   1535  O   ILE B 195      33.047  10.952  19.831  1.00192.53           O
ATOM   1536  N   ALA B 196      32.128  11.995  18.057  1.00 71.04           N
ATOM   1537  CA  ALA B 196      31.582  10.770  17.562  1.00 71.04           C
ATOM   1538  CB  ALA B 196      30.757  10.924  16.274  1.00 71.04           C
ATOM   1539  C   ALA B 196      32.735   9.894  17.242  1.00 71.04           C
ATOM   1540  O   ALA B 196      32.650   8.680  17.417  1.00 71.04           O
ATOM   1541  N   GLY B 197      33.780  10.479  16.618  1.00 87.20           N
ATOM   1542  CA  GLY B 197      34.938   9.693  16.310  1.00 87.20           C
ATOM   1543  C   GLY B 197      35.973   9.488  17.394  1.00 87.20           C
ATOM   1544  O   GLY B 197      36.091   8.407  17.966  1.00 87.20           O
ATOM   1545  N   LYS B 198      36.732  10.556  17.747  1.00174.78           N
ATOM   1546  CA  LYS B 198      37.886  10.319  18.585  1.00174.78           C
ATOM   1547  CB  LYS B 198      38.989  11.392  18.562  1.00174.78           C
ATOM   1548  CG  LYS B 198      40.243  10.820  19.233  1.00174.78           C
ATOM   1549  CD  LYS B 198      41.569  11.416  18.774  1.00174.78           C
ATOM   1550  CE  LYS B 198      42.308  12.181  19.854  1.00174.78           C
ATOM   1551  NZ  LYS B 198      41.711  13.513  19.952  1.00174.78           N
ATOM   1552  C   LYS B 198      37.560  10.005  20.011  1.00174.78           C
ATOM   1553  O   LYS B 198      38.098   9.049  20.567  1.00174.78           O
ATOM   1554  N   TYR B 199      36.662  10.784  20.637  1.00 86.43           N
ATOM   1555  CA  TYR B 199      36.323  10.592  22.017  1.00 86.43           C
ATOM   1556  CB  TYR B 199      35.278  11.657  22.423  1.00 86.43           C
ATOM   1557  CG  TYR B 199      34.877  11.544  23.853  1.00 86.43           C
ATOM   1558  CD1 TYR B 199      35.719  11.981  24.845  1.00 86.43           C
ATOM   1559  CD2 TYR B 199      33.649  11.027  24.199  1.00 86.43           C
ATOM   1560  CE1 TYR B 199      35.353  11.896  26.167  1.00 86.43           C
ATOM   1561  CE2 TYR B 199      33.275  10.938  25.520  1.00 86.43           C
ATOM   1562  CZ  TYR B 199      34.133  11.368  26.506  1.00 86.43           C
ATOM   1563  OH  TYR B 199      33.763  11.283  27.862  1.00 86.43           O
ATOM   1564  C   TYR B 199      35.730   9.227  22.140  1.00 86.43           C
ATOM   1565  O   TYR B 199      36.045   8.473  23.059  1.00 86.43           O
ATOM   1566  N   ALA B 200      34.864   8.860  21.185  1.00 38.67           N
ATOM   1567  CA  ALA B 200      34.217   7.582  21.252  1.00 38.67           C
ATOM   1568  CB  ALA B 200      33.236   7.356  20.091  1.00 38.67           C
ATOM   1569  C   ALA B 200      35.249   6.494  21.202  1.00 38.67           C
ATOM   1570  O   ALA B 200      35.144   5.498  21.916  1.00 38.67           O
ATOM   1571  N   GLN B 201      36.261   6.629  20.328  1.00 78.74           N
ATOM   1572  CA  GLN B 201      37.237   5.585  20.218  1.00 78.74           C
ATOM   1573  CB  GLN B 201      38.113   5.755  18.968  1.00 78.74           C
ATOM   1574  CG  GLN B 201      39.046   4.582  18.677  1.00 78.74           C
ATOM   1575  CD  GLN B 201      39.773   4.915  17.383  1.00 78.74           C
ATOM   1576  OE1 GLN B 201      39.699   6.036  16.884  1.00 78.74           O
ATOM   1577  NE2 GLN B 201      40.507   3.911  16.832  1.00 78.74           N
ATOM   1578  C   GLN B 201      38.128   5.522  21.429  1.00 78.74           C
ATOM   1579  O   GLN B 201      38.382   4.439  21.954  1.00 78.74           O
ATOM   1580  N   ASP B 202      38.685   6.664  21.889  1.00199.88           N
ATOM   1581  CA  ASP B 202      39.560   6.546  23.024  1.00199.88           C
ATOM   1582  CB  ASP B 202      40.788   7.483  23.021  1.00199.88           C
ATOM   1583  CG  ASP B 202      40.463   8.929  22.700  1.00199.88           C
ATOM   1584  OD1 ASP B 202      39.280   9.341  22.806  1.00199.88           O
ATOM   1585  OD2 ASP B 202      41.421   9.644  22.310  1.00199.88           O
ATOM   1586  C   ASP B 202      38.914   6.390  24.382  1.00199.88           C
ATOM   1587  O   ASP B 202      39.366   5.549  25.159  1.00199.88           O
ATOM   1588  N   PHE B 203      37.925   7.235  24.756  1.00196.82           N
ATOM   1589  CA  PHE B 203      37.199   7.096  26.001  1.00196.82           C
ATOM   1590  CB  PHE B 203      36.643   8.414  26.560  1.00196.82           C
ATOM   1591  CG  PHE B 203      37.752   9.088  27.272  1.00196.82           C
ATOM   1592  CD1 PHE B 203      37.997   8.759  28.583  1.00196.82           C
ATOM   1593  CD2 PHE B 203      38.539  10.014  26.641  1.00196.82           C
ATOM   1594  CE1 PHE B 203      39.018   9.359  29.276  1.00196.82           C
ATOM   1595  CE2 PHE B 203      39.562  10.621  27.327  1.00196.82           C
ATOM   1596  CZ  PHE B 203      39.799  10.296  28.645  1.00196.82           C
ATOM   1597  C   PHE B 203      36.009   6.187  25.971  1.00196.82           C
ATOM   1598  O   PHE B 203      35.790   5.406  26.896  1.00196.82           O
ATOM   1599  N   GLY B 204      35.171   6.303  24.925  1.00 41.41           N
ATOM   1600  CA  GLY B 204      33.949   5.543  24.894  1.00 41.41           C
ATOM   1601  C   GLY B 204      32.816   6.409  25.375  1.00 41.41           C
ATOM   1602  O   GLY B 204      33.027   7.439  26.016  1.00 41.41           O
ATOM   1603  N   LEU B 205      31.565   5.988  25.070  1.00110.85           N
ATOM   1604  CA  LEU B 205      30.397   6.722  25.467  1.00110.85           C
ATOM   1605  CB  LEU B 205      29.475   7.154  24.314  1.00110.85           C
ATOM   1606  CG  LEU B 205      30.094   8.196  23.363  1.00110.85           C
ATOM   1607  CD1 LEU B 205      30.552   9.441  24.138  1.00110.85           C
ATOM   1608  CD2 LEU B 205      31.182   7.589  22.466  1.00110.85           C
ATOM   1609  C   LEU B 205      29.567   5.868  26.367  1.00110.85           C
ATOM   1610  O   LEU B 205      29.577   4.642  26.286  1.00110.85           O
ATOM   1611  N   VAL B 206      28.796   6.524  27.249  1.00140.54           N
ATOM   1612  CA  VAL B 206      27.983   5.844  28.211  1.00140.54           C
ATOM   1613  CB  VAL B 206      28.318   6.304  29.595  1.00140.54           C
ATOM   1614  CG1 VAL B 206      28.217   7.832  29.625  1.00140.54           C
ATOM   1615  CG2 VAL B 206      27.418   5.591  30.601  1.00140.54           C
ATOM   1616  C   VAL B 206      26.544   6.133  27.891  1.00140.54           C
ATOM   1617  O   VAL B 206      26.239   7.047  27.129  1.00140.54           O
ATOM   1618  N   GLU B 207      25.619   5.315  28.436  1.00 70.99           N
ATOM   1619  CA  GLU B 207      24.215   5.445  28.159  1.00 70.99           C
ATOM   1620  CB  GLU B 207      23.430   4.149  28.431  1.00 70.99           C
ATOM   1621  CG  GLU B 207      23.823   3.044  27.440  1.00 70.99           C
ATOM   1622  CD  GLU B 207      23.096   1.750  27.786  1.00 70.99           C
ATOM   1623  OE1 GLU B 207      21.897   1.629  27.418  1.00 70.99           O
ATOM   1624  OE2 GLU B 207      23.733   0.865  28.419  1.00 70.99           O
ATOM   1625  C   GLU B 207      23.648   6.599  28.932  1.00 70.99           C
ATOM   1626  O   GLU B 207      24.243   7.084  29.893  1.00 70.99           O
ATOM   1627  N   GLU B 208      22.466   7.074  28.494  1.00113.35           N
ATOM   1628  CA  GLU B 208      21.844   8.260  29.011  1.00113.35           C
ATOM   1629  CB  GLU B 208      20.511   8.548  28.298  1.00113.35           C
ATOM   1630  CG  GLU B 208      20.313  10.003  27.860  1.00113.35           C
ATOM   1631  CD  GLU B 208      20.424  10.957  29.040  1.00113.35           C
ATOM   1632  OE1 GLU B 208      21.493  10.969  29.704  1.00113.35           O
ATOM   1633  OE2 GLU B 208      19.442  11.703  29.284  1.00113.35           O
ATOM   1634  C   GLU B 208      21.563   8.065  30.476  1.00113.35           C
ATOM   1635  O   GLU B 208      21.745   8.979  31.280  1.00113.35           O
ATOM   1636  N   ASP B 209      21.136   6.850  30.867  1.00 77.40           N
ATOM   1637  CA  ASP B 209      20.766   6.574  32.229  1.00 77.40           C
ATOM   1638  CB  ASP B 209      20.233   5.135  32.408  1.00 77.40           C
ATOM   1639  CG  ASP B 209      19.464   5.023  33.720  1.00 77.40           C
ATOM   1640  OD1 ASP B 209      19.777   5.792  34.669  1.00 77.40           O
ATOM   1641  OD2 ASP B 209      18.546   4.160  33.779  1.00 77.40           O
ATOM   1642  C   ASP B 209      21.961   6.768  33.115  1.00 77.40           C
ATOM   1643  O   ASP B 209      21.838   7.212  34.257  1.00 77.40           O
ATOM   1644  N   CYS B 210      23.163   6.431  32.622  1.00 99.80           N
ATOM   1645  CA  CYS B 210      24.310   6.580  33.465  1.00 99.80           C
ATOM   1646  CB  CYS B 210      25.581   6.013  32.854  1.00 99.80           C
ATOM   1647  SG  CYS B 210      25.654   4.232  33.131  1.00 99.80           S
ATOM   1648  C   CYS B 210      24.553   8.013  33.807  1.00 99.80           C
ATOM   1649  O   CYS B 210      24.918   8.318  34.943  1.00 99.80           O
ATOM   1650  N   PHE B 211      24.409   8.928  32.829  1.00126.00           N
ATOM   1651  CA  PHE B 211      24.621  10.309  33.142  1.00126.00           C
ATOM   1652  CB  PHE B 211      26.033  10.745  32.699  1.00126.00           C
ATOM   1653  CG  PHE B 211      26.395  12.077  33.259  1.00126.00           C
ATOM   1654  CD1 PHE B 211      26.133  12.387  34.573  1.00126.00           C
ATOM   1655  CD2 PHE B 211      27.075  12.988  32.486  1.00126.00           C
ATOM   1656  CE1 PHE B 211      26.493  13.610  35.089  1.00126.00           C
ATOM   1657  CE2 PHE B 211      27.442  14.210  32.998  1.00126.00           C
ATOM   1658  CZ  PHE B 211      27.143  14.526  34.301  1.00126.00           C
ATOM   1659  C   PHE B 211      23.550  11.078  32.422  1.00126.00           C
ATOM   1660  O   PHE B 211      23.696  11.430  31.252  1.00126.00           O
ATOM   1661  N   PRO B 212      22.495  11.395  33.133  1.00 76.67           N
ATOM   1662  CA  PRO B 212      21.358  12.052  32.536  1.00 76.67           C
ATOM   1663  CD  PRO B 212      22.102  10.575  34.268  1.00 76.67           C
ATOM   1664  CB  PRO B 212      20.253  12.006  33.587  1.00 76.67           C
ATOM   1665  CG  PRO B 212      20.575  10.728  34.384  1.00 76.67           C
ATOM   1666  C   PRO B 212      21.697  13.424  32.051  1.00 76.67           C
ATOM   1667  O   PRO B 212      22.601  14.041  32.608  1.00 76.67           O
ATOM   1668  N   TYR B 213      20.973  13.920  31.024  1.00108.53           N
ATOM   1669  CA  TYR B 213      21.318  15.171  30.405  1.00108.53           C
ATOM   1670  CB  TYR B 213      20.747  15.267  28.976  1.00108.53           C
ATOM   1671  CG  TYR B 213      21.213  16.529  28.342  1.00108.53           C
ATOM   1672  CD1 TYR B 213      22.535  16.686  27.995  1.00108.53           C
ATOM   1673  CD2 TYR B 213      20.325  17.541  28.064  1.00108.53           C
ATOM   1674  CE1 TYR B 213      22.970  17.846  27.401  1.00108.53           C
ATOM   1675  CE2 TYR B 213      20.755  18.703  27.469  1.00108.53           C
ATOM   1676  CZ  TYR B 213      22.079  18.859  27.139  1.00108.53           C
ATOM   1677  OH  TYR B 213      22.521  20.053  26.529  1.00108.53           O
ATOM   1678  C   TYR B 213      20.818  16.317  31.234  1.00108.53           C
ATOM   1679  O   TYR B 213      19.629  16.410  31.536  1.00108.53           O
ATOM   1680  N   THR B 214      21.776  17.135  31.734  1.00 85.88           N
ATOM   1681  CA  THR B 214      21.569  18.340  32.495  1.00 85.88           C
ATOM   1682  CB  THR B 214      22.687  18.596  33.462  1.00 85.88           C
ATOM   1683  OG1 THR B 214      22.791  17.517  34.379  1.00 85.88           O
ATOM   1684  CG2 THR B 214      22.417  19.911  34.209  1.00 85.88           C
ATOM   1685  C   THR B 214      21.403  19.566  31.645  1.00 85.88           C
ATOM   1686  O   THR B 214      20.571  20.423  31.939  1.00 85.88           O
ATOM   1687  N   GLY B 215      22.204  19.683  30.563  1.00 43.95           N
ATOM   1688  CA  GLY B 215      22.173  20.870  29.757  1.00 43.95           C
ATOM   1689  C   GLY B 215      23.011  21.921  30.414  1.00 43.95           C
ATOM   1690  O   GLY B 215      22.741  23.108  30.253  1.00 43.95           O
ATOM   1691  N   THR B 216      24.024  21.514  31.208  1.00 63.13           N
ATOM   1692  CA  THR B 216      24.888  22.476  31.831  1.00 63.13           C
ATOM   1693  CB  THR B 216      24.473  22.856  33.223  1.00 63.13           C
ATOM   1694  OG1 THR B 216      24.554  21.730  34.084  1.00 63.13           O
ATOM   1695  CG2 THR B 216      23.030  23.392  33.184  1.00 63.13           C
ATOM   1696  C   THR B 216      26.265  21.883  31.929  1.00 63.13           C
ATOM   1697  O   THR B 216      26.495  20.712  31.640  1.00 63.13           O
ATOM   1698  N   ASP B 217      27.208  22.728  32.370  1.00115.69           N
ATOM   1699  CA  ASP B 217      28.617  22.536  32.578  1.00115.69           C
ATOM   1700  CB  ASP B 217      29.375  23.863  32.720  1.00115.69           C
ATOM   1701  CG  ASP B 217      29.410  24.486  31.333  1.00115.69           C
ATOM   1702  OD1 ASP B 217      30.064  23.892  30.433  1.00115.69           O
ATOM   1703  OD2 ASP B 217      28.766  25.551  31.147  1.00115.69           O
ATOM   1704  C   ASP B 217      28.864  21.712  33.807  1.00115.69           C
ATOM   1705  O   ASP B 217      29.942  21.804  34.393  1.00115.69           O
ATOM   1706  N   SER B 218      27.832  21.002  34.309  1.00 65.97           N
ATOM   1707  CA  SER B 218      27.941  20.234  35.525  1.00 65.97           C
ATOM   1708  CB  SER B 218      26.763  19.267  35.753  1.00 65.97           C
ATOM   1709  OG  SER B 218      26.764  18.246  34.765  1.00 65.97           O
ATOM   1710  C   SER B 218      29.209  19.429  35.537  1.00 65.97           C
ATOM   1711  O   SER B 218      29.848  19.188  34.515  1.00 65.97           O
ATOM   1712  N   PRO B 219      29.594  19.056  36.732  1.00 82.32           N
ATOM   1713  CA  PRO B 219      30.809  18.314  36.959  1.00 82.32           C
ATOM   1714  CD  PRO B 219      29.178  19.788  37.914  1.00 82.32           C
ATOM   1715  CB  PRO B 219      31.098  18.423  38.460  1.00 82.32           C
ATOM   1716  CG  PRO B 219      29.810  19.005  39.073  1.00 82.32           C
ATOM   1717  C   PRO B 219      30.712  16.909  36.453  1.00 82.32           C
ATOM   1718  O   PRO B 219      29.606  16.380  36.353  1.00 82.32           O
ATOM   1719  N   CYS B 220      31.864  16.288  36.127  1.00 56.92           N
ATOM   1720  CA  CYS B 220      31.852  14.964  35.581  1.00 56.92           C
ATOM   1721  CB  CYS B 220      33.142  14.625  34.797  1.00 56.92           C
ATOM   1722  SG  CYS B 220      33.188  12.938  34.108  1.00 56.92           S
ATOM   1723  C   CYS B 220      31.686  13.985  36.698  1.00 56.92           C
ATOM   1724  O   CYS B 220      32.649  13.605  37.363  1.00 56.92           O
ATOM   1725  N   ARG B 221      30.426  13.563  36.938  1.00105.53           N
ATOM   1726  CA  ARG B 221      30.145  12.586  37.948  1.00105.53           C
ATOM   1727  CB  ARG B 221      29.682  13.223  39.270  1.00105.53           C
ATOM   1728  CG  ARG B 221      29.509  12.246  40.436  1.00105.53           C
ATOM   1729  CD  ARG B 221      28.054  11.874  40.733  1.00105.53           C
ATOM   1730  NE  ARG B 221      28.046  11.128  42.024  1.00105.53           N
ATOM   1731  CZ  ARG B 221      26.987  11.239  42.879  1.00105.53           C
ATOM   1732  NH1 ARG B 221      25.904  11.996  42.537  1.00105.53           N
ATOM   1733  NH2 ARG B 221      27.019  10.598  44.084  1.00105.53           N
ATOM   1734  C   ARG B 221      29.020  11.750  37.423  1.00105.53           C
ATOM   1735  O   ARG B 221      27.955  12.270  37.096  1.00105.53           O
ATOM   1736  N   LEU B 222      29.238  10.426  37.312  1.00160.81           N
ATOM   1737  CA  LEU B 222      28.219   9.540  36.826  1.00160.81           C
ATOM   1738  CB  LEU B 222      28.385   9.144  35.344  1.00160.81           C
ATOM   1739  CG  LEU B 222      29.821   8.770  34.920  1.00160.81           C
ATOM   1740  CD1 LEU B 222      30.748   9.995  34.950  1.00160.81           C
ATOM   1741  CD2 LEU B 222      30.369   7.590  35.733  1.00160.81           C
ATOM   1742  C   LEU B 222      28.238   8.303  37.661  1.00160.81           C
ATOM   1743  O   LEU B 222      29.018   8.186  38.603  1.00160.81           O
ATOM   1744  N   LYS B 223      27.335   7.356  37.340  1.00 81.77           N
ATOM   1745  CA  LYS B 223      27.225   6.131  38.076  1.00 81.77           C
ATOM   1746  CB  LYS B 223      25.896   5.423  37.781  1.00 81.77           C
ATOM   1747  CG  LYS B 223      24.746   6.285  38.305  1.00 81.77           C
ATOM   1748  CD  LYS B 223      23.391   6.065  37.636  1.00 81.77           C
ATOM   1749  CE  LYS B 223      22.382   7.173  37.964  1.00 81.77           C
ATOM   1750  NZ  LYS B 223      22.846   8.474  37.428  1.00 81.77           N
ATOM   1751  C   LYS B 223      28.396   5.265  37.728  1.00 81.77           C
ATOM   1752  O   LYS B 223      29.001   5.409  36.669  1.00 81.77           O
ATOM   1753  N   GLU B 224      28.798   4.371  38.652  1.00 83.55           N
ATOM   1754  CA  GLU B 224      29.927   3.530  38.367  1.00 83.55           C
ATOM   1755  CB  GLU B 224      30.708   3.026  39.594  1.00 83.55           C
ATOM   1756  CG  GLU B 224      31.729   4.030  40.131  1.00 83.55           C
ATOM   1757  CD  GLU B 224      31.008   5.083  40.956  1.00 83.55           C
ATOM   1758  OE1 GLU B 224      30.054   4.710  41.691  1.00 83.55           O
ATOM   1759  OE2 GLU B 224      31.412   6.273  40.872  1.00 83.55           O
ATOM   1760  C   GLU B 224      29.488   2.326  37.599  1.00 83.55           C
ATOM   1761  O   GLU B 224      28.311   1.970  37.571  1.00 83.55           O
ATOM   1762  N   GLY B 225      30.458   1.690  36.911  1.00 29.10           N
ATOM   1763  CA  GLY B 225      30.222   0.448  36.235  1.00 29.10           C
ATOM   1764  C   GLY B 225      29.368   0.636  35.027  1.00 29.10           C
ATOM   1765  O   GLY B 225      28.535  -0.217  34.722  1.00 29.10           O
ATOM   1766  N   CYS B 226      29.559   1.745  34.293  1.00 51.26           N
ATOM   1767  CA  CYS B 226      28.753   1.976  33.134  1.00 51.26           C
ATOM   1768  CB  CYS B 226      28.500   3.467  32.908  1.00 51.26           C
ATOM   1769  SG  CYS B 226      27.372   4.076  34.182  1.00 51.26           S
ATOM   1770  C   CYS B 226      29.443   1.419  31.930  1.00 51.26           C
ATOM   1771  O   CYS B 226      30.634   1.643  31.715  1.00 51.26           O
ATOM   1772  N   PHE B 227      28.684   0.668  31.106  1.00134.74           N
ATOM   1773  CA  PHE B 227      29.244   0.082  29.926  1.00134.74           C
ATOM   1774  CB  PHE B 227      28.348  -0.988  29.275  1.00134.74           C
ATOM   1775  CG  PHE B 227      29.101  -1.694  28.193  1.00134.74           C
ATOM   1776  CD1 PHE B 227      29.980  -2.706  28.506  1.00134.74           C
ATOM   1777  CD2 PHE B 227      28.938  -1.351  26.872  1.00134.74           C
ATOM   1778  CE1 PHE B 227      30.673  -3.366  27.518  1.00134.74           C
ATOM   1779  CE2 PHE B 227      29.624  -2.004  25.877  1.00134.74           C
ATOM   1780  CZ  PHE B 227      30.498  -3.016  26.201  1.00134.74           C
ATOM   1781  C   PHE B 227      29.458   1.196  28.965  1.00134.74           C
ATOM   1782  O   PHE B 227      28.703   2.170  28.946  1.00134.74           O
ATOM   1783  N   ARG B 228      30.525   1.092  28.153  1.00173.05           N
ATOM   1784  CA  ARG B 228      30.811   2.202  27.303  1.00173.05           C
ATOM   1785  CB  ARG B 228      32.041   2.957  27.819  1.00173.05           C
ATOM   1786  CG  ARG B 228      32.070   4.414  27.402  1.00173.05           C
ATOM   1787  CD  ARG B 228      32.928   5.289  28.313  1.00173.05           C
ATOM   1788  NE  ARG B 228      32.202   5.450  29.609  1.00173.05           N
ATOM   1789  CZ  ARG B 228      32.159   6.668  30.220  1.00173.05           C
ATOM   1790  NH1 ARG B 228      32.741   7.736  29.607  1.00173.05           N
ATOM   1791  NH2 ARG B 228      31.535   6.828  31.423  1.00173.05           N
ATOM   1792  C   ARG B 228      30.989   1.715  25.897  1.00173.05           C
ATOM   1793  O   ARG B 228      31.655   0.714  25.643  1.00173.05           O
ATOM   1794  N   TYR B 229      30.360   2.418  24.935  1.00119.42           N
ATOM   1795  CA  TYR B 229      30.419   2.040  23.550  1.00119.42           C
ATOM   1796  CB  TYR B 229      29.096   2.253  22.793  1.00119.42           C
ATOM   1797  CG  TYR B 229      28.069   1.358  23.413  1.00119.42           C
ATOM   1798  CD1 TYR B 229      27.359   1.778  24.516  1.00119.42           C
ATOM   1799  CD2 TYR B 229      27.808   0.107  22.899  1.00119.42           C
ATOM   1800  CE1 TYR B 229      26.408   0.969  25.094  1.00119.42           C
ATOM   1801  CE2 TYR B 229      26.857  -0.707  23.473  1.00119.42           C
ATOM   1802  CZ  TYR B 229      26.153  -0.275  24.573  1.00119.42           C
ATOM   1803  OH  TYR B 229      25.175  -1.100  25.168  1.00119.42           O
ATOM   1804  C   TYR B 229      31.501   2.838  22.881  1.00119.42           C
ATOM   1805  O   TYR B 229      31.669   4.026  23.150  1.00119.42           O
ATOM   1806  N   TYR B 230      32.278   2.191  21.981  1.00 83.82           N
ATOM   1807  CA  TYR B 230      33.400   2.853  21.358  1.00 83.82           C
ATOM   1808  CB  TYR B 230      34.754   2.177  21.653  1.00 83.82           C
ATOM   1809  CG  TYR B 230      35.012   2.243  23.124  1.00 83.82           C
ATOM   1810  CD1 TYR B 230      34.450   1.303  23.959  1.00 83.82           C
ATOM   1811  CD2 TYR B 230      35.816   3.222  23.666  1.00 83.82           C
ATOM   1812  CE1 TYR B 230      34.673   1.347  25.315  1.00 83.82           C
ATOM   1813  CE2 TYR B 230      36.041   3.268  25.022  1.00 83.82           C
ATOM   1814  CZ  TYR B 230      35.467   2.333  25.849  1.00 83.82           C
ATOM   1815  OH  TYR B 230      35.702   2.384  27.239  1.00 83.82           O
ATOM   1816  C   TYR B 230      33.218   2.847  19.861  1.00 83.82           C
ATOM   1817  O   TYR B 230      32.386   2.116  19.326  1.00 83.82           O
ATOM   1818  N   SER B 231      33.972   3.708  19.141  1.00 41.59           N
ATOM   1819  CA  SER B 231      33.847   3.777  17.712  1.00 41.59           C
ATOM   1820  CB  SER B 231      33.749   5.216  17.175  1.00 41.59           C
ATOM   1821  OG  SER B 231      32.538   5.824  17.606  1.00 41.59           O
ATOM   1822  C   SER B 231      35.076   3.169  17.118  1.00 41.59           C
ATOM   1823  O   SER B 231      36.196   3.572  17.426  1.00 41.59           O
ATOM   1824  N   SER B 232      34.883   2.161  16.244  1.00 56.17           N
ATOM   1825  CA  SER B 232      35.976   1.468  15.618  1.00 56.17           C
ATOM   1826  CB  SER B 232      35.541   0.145  14.962  1.00 56.17           C
ATOM   1827  OG  SER B 232      34.590   0.384  13.934  1.00 56.17           O
ATOM   1828  C   SER B 232      36.654   2.313  14.567  1.00 56.17           C
ATOM   1829  O   SER B 232      37.831   2.098  14.273  1.00 56.17           O
ATOM   1830  N   GLU B 233      35.937   3.272  13.938  1.00102.14           N
ATOM   1831  CA  GLU B 233      36.571   4.057  12.910  1.00102.14           C
ATOM   1832  CB  GLU B 233      36.578   3.347  11.544  1.00102.14           C
ATOM   1833  CG  GLU B 233      37.681   3.818  10.573  1.00102.14           C
ATOM   1834  CD  GLU B 233      37.199   5.036   9.794  1.00102.14           C
ATOM   1835  OE1 GLU B 233      35.985   5.053   9.462  1.00102.14           O
ATOM   1836  OE2 GLU B 233      38.051   5.940   9.556  1.00102.14           O
ATOM   1837  C   GLU B 233      35.813   5.344  12.748  1.00102.14           C
ATOM   1838  O   GLU B 233      34.631   5.428  13.081  1.00102.14           O
ATOM   1839  N   TYR B 234      36.505   6.414  12.294  1.00 87.51           N
ATOM   1840  CA  TYR B 234      35.835   7.661  12.031  1.00 87.51           C
ATOM   1841  CB  TYR B 234      35.663   8.536  13.283  1.00 87.51           C
ATOM   1842  CG  TYR B 234      37.015   8.773  13.851  1.00 87.51           C
ATOM   1843  CD1 TYR B 234      37.652   7.793  14.576  1.00 87.51           C
ATOM   1844  CD2 TYR B 234      37.641   9.982  13.666  1.00 87.51           C
ATOM   1845  CE1 TYR B 234      38.902   8.015  15.101  1.00 87.51           C
ATOM   1846  CE2 TYR B 234      38.891  10.208  14.189  1.00 87.51           C
ATOM   1847  CZ  TYR B 234      39.522   9.223  14.904  1.00 87.51           C
ATOM   1848  OH  TYR B 234      40.805   9.472  15.433  1.00 87.51           O
ATOM   1849  C   TYR B 234      36.617   8.442  11.015  1.00 87.51           C
ATOM   1850  O   TYR B 234      37.836   8.300  10.922  1.00 87.51           O
ATOM   1851  N   HIS B 235      35.927   9.286  10.211  1.00 64.82           N
ATOM   1852  CA  HIS B 235      36.627  10.086   9.244  1.00 64.82           C
ATOM   1853  ND1 HIS B 235      35.432   9.050   6.250  1.00 64.82           N
ATOM   1854  CG  HIS B 235      36.145   8.520   7.305  1.00 64.82           C
ATOM   1855  CB  HIS B 235      37.192   9.267   8.074  1.00 64.82           C
ATOM   1856  NE2 HIS B 235      34.704   6.965   6.524  1.00 64.82           N
ATOM   1857  CD2 HIS B 235      35.690   7.246   7.455  1.00 64.82           C
ATOM   1858  CE1 HIS B 235      34.586   8.079   5.822  1.00 64.82           C
ATOM   1859  C   HIS B 235      35.692  11.111   8.676  1.00 64.82           C
ATOM   1860  O   HIS B 235      34.472  11.002   8.796  1.00 64.82           O
ATOM   1861  N   TYR B 236      36.264  12.166   8.059  1.00103.89           N
ATOM   1862  CA  TYR B 236      35.437  13.138   7.405  1.00103.89           C
ATOM   1863  CB  TYR B 236      36.089  14.505   7.108  1.00103.89           C
ATOM   1864  CG  TYR B 236      36.198  15.376   8.311  1.00103.89           C
ATOM   1865  CD1 TYR B 236      35.057  15.907   8.858  1.00103.89           C
ATOM   1866  CD2 TYR B 236      37.406  15.667   8.904  1.00103.89           C
ATOM   1867  CE1 TYR B 236      35.108  16.730   9.958  1.00103.89           C
ATOM   1868  CE2 TYR B 236      37.459  16.495  10.007  1.00103.89           C
ATOM   1869  CZ  TYR B 236      36.312  17.035  10.539  1.00103.89           C
ATOM   1870  OH  TYR B 236      36.353  17.885  11.670  1.00103.89           O
ATOM   1871  C   TYR B 236      35.098  12.550   6.071  1.00103.89           C
ATOM   1872  O   TYR B 236      35.954  11.950   5.425  1.00103.89           O
ATOM   1873  N   VAL B 237      33.833  12.679   5.618  1.00 59.94           N
ATOM   1874  CA  VAL B 237      33.494  12.111   4.343  1.00 59.94           C
ATOM   1875  CB  VAL B 237      32.049  12.288   3.943  1.00 59.94           C
ATOM   1876  CG1 VAL B 237      31.146  11.679   5.030  1.00 59.94           C
ATOM   1877  CG2 VAL B 237      31.777  13.771   3.660  1.00 59.94           C
ATOM   1878  C   VAL B 237      34.337  12.816   3.328  1.00 59.94           C
ATOM   1879  O   VAL B 237      34.484  14.038   3.371  1.00 59.94           O
ATOM   1880  N   GLY B 238      34.922  12.058   2.377  1.00 34.48           N
ATOM   1881  CA  GLY B 238      35.784  12.681   1.418  1.00 34.48           C
ATOM   1882  C   GLY B 238      37.207  12.406   1.816  1.00 34.48           C
ATOM   1883  O   GLY B 238      38.127  12.661   1.040  1.00 34.48           O
ATOM   1884  N   GLY B 239      37.428  11.900   3.048  1.00 44.72           N
ATOM   1885  CA  GLY B 239      38.734  11.472   3.471  1.00 44.72           C
ATOM   1886  C   GLY B 239      39.352  12.417   4.459  1.00 44.72           C
ATOM   1887  O   GLY B 239      40.064  11.976   5.363  1.00 44.72           O
ATOM   1888  N   PHE B 240      39.124  13.736   4.299  1.00 89.28           N
ATOM   1889  CA  PHE B 240      39.668  14.702   5.209  1.00 89.28           C
ATOM   1890  CB  PHE B 240      41.172  14.997   4.982  1.00 89.28           C
ATOM   1891  CG  PHE B 240      41.322  15.292   3.547  1.00 89.28           C
ATOM   1892  CD1 PHE B 240      41.489  14.226   2.697  1.00 89.28           C
ATOM   1893  CD2 PHE B 240      41.268  16.572   3.040  1.00 89.28           C
ATOM   1894  CE1 PHE B 240      41.614  14.413   1.346  1.00 89.28           C
ATOM   1895  CE2 PHE B 240      41.394  16.762   1.682  1.00 89.28           C
ATOM   1896  CZ  PHE B 240      41.565  15.686   0.845  1.00 89.28           C
ATOM   1897  C   PHE B 240      38.837  15.943   5.097  1.00 89.28           C
ATOM   1898  O   PHE B 240      37.928  16.036   4.273  1.00 89.28           O
ATOM   1899  N   TYR B 241      39.112  16.941   5.952  1.00165.59           N
ATOM   1900  CA  TYR B 241      38.281  18.109   5.952  1.00165.59           C
ATOM   1901  CB  TYR B 241      38.566  18.989   7.188  1.00165.59           C
ATOM   1902  CG  TYR B 241      37.631  20.131   7.176  1.00165.59           C
ATOM   1903  CD1 TYR B 241      36.390  20.022   7.765  1.00165.59           C
ATOM   1904  CD2 TYR B 241      37.991  21.302   6.552  1.00165.59           C
ATOM   1905  CE1 TYR B 241      35.523  21.095   7.747  1.00165.59           C
ATOM   1906  CE2 TYR B 241      37.125  22.372   6.536  1.00165.59           C
ATOM   1907  CZ  TYR B 241      35.887  22.258   7.117  1.00165.59           C
ATOM   1908  OH  TYR B 241      34.994  23.345   7.093  1.00165.59           O
ATOM   1909  C   TYR B 241      38.551  18.876   4.690  1.00165.59           C
ATOM   1910  O   TYR B 241      39.680  19.286   4.419  1.00165.59           O
ATOM   1911  N   GLY B 242      37.482  19.126   3.904  1.00 51.82           N
ATOM   1912  CA  GLY B 242      37.576  19.824   2.653  1.00 51.82           C
ATOM   1913  C   GLY B 242      37.233  18.925   1.490  1.00 51.82           C
ATOM   1914  O   GLY B 242      37.030  19.416   0.379  1.00 51.82           O
ATOM   1915  N   GLY B 243      37.227  17.595   1.713  1.00 81.47           N
ATOM   1916  CA  GLY B 243      36.894  16.534   0.792  1.00 81.47           C
ATOM   1917  C   GLY B 243      35.418  16.353   0.538  1.00 81.47           C
ATOM   1918  O   GLY B 243      35.032  15.656  -0.395  1.00 81.47           O
ATOM   1919  N   CYS B 244      34.544  16.851   1.426  1.00 79.26           N
ATOM   1920  CA  CYS B 244      33.135  16.526   1.376  1.00 79.26           C
ATOM   1921  CB  CYS B 244      32.354  17.038   2.599  1.00 79.26           C
ATOM   1922  SG  CYS B 244      30.647  16.419   2.646  1.00 79.26           S
ATOM   1923  C   CYS B 244      32.426  17.038   0.153  1.00 79.26           C
ATOM   1924  O   CYS B 244      32.787  18.059  -0.429  1.00 79.26           O
ATOM   1925  N   ASN B 245      31.393  16.276  -0.287  1.00 80.44           N
ATOM   1926  CA  ASN B 245      30.523  16.684  -1.359  1.00 80.44           C
ATOM   1927  CB  ASN B 245      31.104  16.498  -2.778  1.00 80.44           C
ATOM   1928  CG  ASN B 245      31.389  15.032  -3.033  1.00 80.44           C
ATOM   1929  OD1 ASN B 245      30.503  14.191  -2.918  1.00 80.44           O
ATOM   1930  ND2 ASN B 245      32.660  14.721  -3.406  1.00 80.44           N
ATOM   1931  C   ASN B 245      29.231  15.929  -1.217  1.00 80.44           C
ATOM   1932  O   ASN B 245      29.127  15.000  -0.417  1.00 80.44           O
ATOM   1933  N   GLU B 246      28.200  16.334  -1.985  1.00107.78           N
ATOM   1934  CA  GLU B 246      26.876  15.786  -1.885  1.00107.78           C
ATOM   1935  CB  GLU B 246      25.879  16.604  -2.727  1.00107.78           C
ATOM   1936  CG  GLU B 246      24.429  16.133  -2.666  1.00107.78           C
ATOM   1937  CD  GLU B 246      24.098  15.447  -3.981  1.00107.78           C
ATOM   1938  OE1 GLU B 246      25.031  15.247  -4.803  1.00107.78           O
ATOM   1939  OE2 GLU B 246      22.899  15.127  -4.188  1.00107.78           O
ATOM   1940  C   GLU B 246      26.850  14.341  -2.293  1.00107.78           C
ATOM   1941  O   GLU B 246      26.189  13.524  -1.649  1.00107.78           O
ATOM   1942  N   ALA B 247      27.581  13.981  -3.365  1.00 45.25           N
ATOM   1943  CA  ALA B 247      27.549  12.630  -3.854  1.00 45.25           C
ATOM   1944  CB  ALA B 247      28.392  12.435  -5.125  1.00 45.25           C
ATOM   1945  C   ALA B 247      28.074  11.695  -2.804  1.00 45.25           C
ATOM   1946  O   ALA B 247      27.472  10.659  -2.528  1.00 45.25           O
ATOM   1947  N   LEU B 248      29.205  12.046  -2.167  1.00102.66           N
ATOM   1948  CA  LEU B 248      29.773  11.202  -1.155  1.00102.66           C
ATOM   1949  CB  LEU B 248      31.162  11.650  -0.672  1.00102.66           C
ATOM   1950  CG  LEU B 248      32.282  11.292  -1.668  1.00102.66           C
ATOM   1951  CD1 LEU B 248      32.065  11.943  -3.035  1.00102.66           C
ATOM   1952  CD2 LEU B 248      33.665  11.601  -1.083  1.00102.66           C
ATOM   1953  C   LEU B 248      28.854  11.139   0.019  1.00102.66           C
ATOM   1954  O   LEU B 248      28.765  10.110   0.686  1.00102.66           O
ATOM   1955  N   MET B 249      28.158  12.248   0.322  1.00 91.37           N
ATOM   1956  CA  MET B 249      27.286  12.251   1.462  1.00 91.37           C
ATOM   1957  CB  MET B 249      26.526  13.572   1.642  1.00 91.37           C
ATOM   1958  CG  MET B 249      27.303  14.725   2.270  1.00 91.37           C
ATOM   1959  SD  MET B 249      26.388  16.293   2.175  1.00 91.37           S
ATOM   1960  CE  MET B 249      26.888  16.909   3.803  1.00 91.37           C
ATOM   1961  C   MET B 249      26.213  11.223   1.284  1.00 91.37           C
ATOM   1962  O   MET B 249      25.934  10.448   2.197  1.00 91.37           O
ATOM   1963  N   LYS B 250      25.575  11.183   0.099  1.00148.77           N
ATOM   1964  CA  LYS B 250      24.481  10.266  -0.050  1.00148.77           C
ATOM   1965  CB  LYS B 250      23.599  10.509  -1.295  1.00148.77           C
ATOM   1966  CG  LYS B 250      24.222  10.152  -2.640  1.00148.77           C
ATOM   1967  CD  LYS B 250      23.186  10.109  -3.765  1.00148.77           C
ATOM   1968  CE  LYS B 250      23.051  11.426  -4.531  1.00148.77           C
ATOM   1969  NZ  LYS B 250      22.594  12.502  -3.623  1.00148.77           N
ATOM   1970  C   LYS B 250      24.973   8.858  -0.033  1.00148.77           C
ATOM   1971  O   LYS B 250      24.273   7.959   0.432  1.00148.77           O
ATOM   1972  N   LEU B 251      26.191   8.606  -0.562  1.00 48.58           N
ATOM   1973  CA  LEU B 251      26.713   7.263  -0.561  1.00 48.58           C
ATOM   1974  CB  LEU B 251      28.105   7.175  -1.215  1.00 48.58           C
ATOM   1975  CG  LEU B 251      28.112   7.450  -2.729  1.00 48.58           C
ATOM   1976  CD1 LEU B 251      29.534   7.347  -3.305  1.00 48.58           C
ATOM   1977  CD2 LEU B 251      27.115   6.538  -3.465  1.00 48.58           C
ATOM   1978  C   LEU B 251      26.878   6.828   0.865  1.00 48.58           C
ATOM   1979  O   LEU B 251      26.470   5.731   1.240  1.00 48.58           O
ATOM   1980  N   GLU B 252      27.461   7.700   1.707  1.00 93.01           N
ATOM   1981  CA  GLU B 252      27.701   7.369   3.085  1.00 93.01           C
ATOM   1982  CB  GLU B 252      28.346   8.530   3.867  1.00 93.01           C
ATOM   1983  CG  GLU B 252      28.473   8.278   5.373  1.00 93.01           C
ATOM   1984  CD  GLU B 252      29.742   7.479   5.630  1.00 93.01           C
ATOM   1985  OE1 GLU B 252      30.835   7.970   5.245  1.00 93.01           O
ATOM   1986  OE2 GLU B 252      29.635   6.373   6.224  1.00 93.01           O
ATOM   1987  C   GLU B 252      26.394   7.104   3.757  1.00 93.01           C
ATOM   1988  O   GLU B 252      26.246   6.130   4.495  1.00 93.01           O
ATOM   1989  N   LEU B 253      25.399   7.963   3.484  1.00134.39           N
ATOM   1990  CA  LEU B 253      24.136   7.920   4.164  1.00134.39           C
ATOM   1991  CB  LEU B 253      23.204   9.012   3.596  1.00134.39           C
ATOM   1992  CG  LEU B 253      21.892   9.299   4.354  1.00134.39           C
ATOM   1993  CD1 LEU B 253      20.974   8.081   4.429  1.00134.39           C
ATOM   1994  CD2 LEU B 253      22.161   9.960   5.710  1.00134.39           C
ATOM   1995  C   LEU B 253      23.471   6.591   3.944  1.00134.39           C
ATOM   1996  O   LEU B 253      23.148   5.889   4.901  1.00134.39           O
ATOM   1997  N   VAL B 254      23.271   6.192   2.673  1.00 72.89           N
ATOM   1998  CA  VAL B 254      22.545   4.981   2.413  1.00 72.89           C
ATOM   1999  CB  VAL B 254      22.152   4.828   0.966  1.00 72.89           C
ATOM   2000  CG1 VAL B 254      21.301   6.044   0.565  1.00 72.89           C
ATOM   2001  CG2 VAL B 254      23.407   4.638   0.102  1.00 72.89           C
ATOM   2002  C   VAL B 254      23.338   3.776   2.812  1.00 72.89           C
ATOM   2003  O   VAL B 254      22.793   2.816   3.355  1.00 72.89           O
ATOM   2004  N   HIS B 255      24.644   3.755   2.494  1.00 80.35           N
ATOM   2005  CA  HIS B 255      25.394   2.583   2.826  1.00 80.35           C
ATOM   2006  ND1 HIS B 255      26.011   1.499  -0.069  1.00 80.35           N
ATOM   2007  CG  HIS B 255      26.594   2.535   0.627  1.00 80.35           C
ATOM   2008  CB  HIS B 255      26.759   2.547   2.120  1.00 80.35           C
ATOM   2009  NE2 HIS B 255      26.567   3.038  -1.574  1.00 80.35           N
ATOM   2010  CD2 HIS B 255      26.929   3.466  -0.309  1.00 80.35           C
ATOM   2011  CE1 HIS B 255      26.020   1.852  -1.379  1.00 80.35           C
ATOM   2012  C   HIS B 255      25.595   2.453   4.312  1.00 80.35           C
ATOM   2013  O   HIS B 255      25.242   1.426   4.886  1.00 80.35           O
ATOM   2014  N   GLN B 256      26.214   3.477   4.949  1.00133.17           N
ATOM   2015  CA  GLN B 256      26.573   3.507   6.350  1.00133.17           C
ATOM   2016  CB  GLN B 256      27.826   4.340   6.607  1.00133.17           C
ATOM   2017  CG  GLN B 256      29.112   3.654   6.154  1.00133.17           C
ATOM   2018  CD  GLN B 256      29.297   2.404   7.006  1.00133.17           C
ATOM   2019  OE1 GLN B 256      28.575   2.186   7.977  1.00133.17           O
ATOM   2020  NE2 GLN B 256      30.293   1.555   6.636  1.00133.17           N
ATOM   2021  C   GLN B 256      25.533   3.919   7.364  1.00133.17           C
ATOM   2022  O   GLN B 256      25.528   3.385   8.472  1.00133.17           O
ATOM   2023  N   GLY B 257      24.669   4.916   7.075  1.00 50.39           N
ATOM   2024  CA  GLY B 257      23.729   5.339   8.083  1.00 50.39           C
ATOM   2025  C   GLY B 257      23.793   6.837   8.211  1.00 50.39           C
ATOM   2026  O   GLY B 257      24.550   7.497   7.501  1.00 50.39           O
ATOM   2027  N   PRO B 258      23.036   7.396   9.130  1.00 81.82           N
ATOM   2028  CA  PRO B 258      23.016   8.825   9.288  1.00 81.82           C
ATOM   2029  CD  PRO B 258      21.790   6.783   9.559  1.00 81.82           C
ATOM   2030  CB  PRO B 258      21.864   9.118  10.244  1.00 81.82           C
ATOM   2031  CG  PRO B 258      20.889   7.951   9.998  1.00 81.82           C
ATOM   2032  C   PRO B 258      24.354   9.304   9.749  1.00 81.82           C
ATOM   2033  O   PRO B 258      25.045   8.559  10.442  1.00 81.82           O
ATOM   2034  N   MET B 259      24.756  10.528   9.347  1.00145.21           N
ATOM   2035  CA  MET B 259      26.032  11.028   9.766  1.00145.21           C
ATOM   2036  CB  MET B 259      27.163  11.022   8.710  1.00145.21           C
ATOM   2037  CG  MET B 259      27.064  12.059   7.582  1.00145.21           C
ATOM   2038  SD  MET B 259      26.311  11.516   6.015  1.00145.21           S
ATOM   2039  CE  MET B 259      24.622  11.295   6.631  1.00145.21           C
ATOM   2040  C   MET B 259      25.861  12.441  10.221  1.00145.21           C
ATOM   2041  O   MET B 259      24.866  13.093   9.910  1.00145.21           O
ATOM   2042  N   ALA B 260      26.835  12.932  11.014  1.00 43.46           N
ATOM   2043  CA  ALA B 260      26.776  14.264  11.541  1.00 43.46           C
ATOM   2044  CB  ALA B 260      27.691  14.487  12.757  1.00 43.46           C
ATOM   2045  C   ALA B 260      27.181  15.235  10.475  1.00 43.46           C
ATOM   2046  O   ALA B 260      28.084  14.971   9.681  1.00 43.46           O
ATOM   2047  N   VAL B 261      26.507  16.404  10.445  1.00 45.06           N
ATOM   2048  CA  VAL B 261      26.807  17.444   9.500  1.00 45.06           C
ATOM   2049  CB  VAL B 261      25.835  17.519   8.358  1.00 45.06           C
ATOM   2050  CG1 VAL B 261      25.930  16.216   7.549  1.00 45.06           C
ATOM   2051  CG2 VAL B 261      24.430  17.804   8.917  1.00 45.06           C
ATOM   2052  C   VAL B 261      26.718  18.740  10.247  1.00 45.06           C
ATOM   2053  O   VAL B 261      26.159  18.794  11.341  1.00 45.06           O
ATOM   2054  N   ALA B 262      27.309  19.817   9.689  1.00 43.87           N
ATOM   2055  CA  ALA B 262      27.231  21.107  10.318  1.00 43.87           C
ATOM   2056  CB  ALA B 262      28.555  21.558  10.958  1.00 43.87           C
ATOM   2057  C   ALA B 262      26.876  22.102   9.253  1.00 43.87           C
ATOM   2058  O   ALA B 262      27.182  21.901   8.078  1.00 43.87           O
ATOM   2059  N   PHE B 263      26.181  23.194   9.636  1.00174.71           N
ATOM   2060  CA  PHE B 263      25.837  24.203   8.674  1.00174.71           C
ATOM   2061  CB  PHE B 263      24.525  23.915   7.914  1.00174.71           C
ATOM   2062  CG  PHE B 263      23.366  23.983   8.852  1.00174.71           C
ATOM   2063  CD1 PHE B 263      22.994  22.884   9.589  1.00174.71           C
ATOM   2064  CD2 PHE B 263      22.650  25.149   8.997  1.00174.71           C
ATOM   2065  CE1 PHE B 263      21.924  22.946  10.452  1.00174.71           C
ATOM   2066  CE2 PHE B 263      21.580  25.218   9.858  1.00174.71           C
ATOM   2067  CZ  PHE B 263      21.213  24.114  10.588  1.00174.71           C
ATOM   2068  C   PHE B 263      25.711  25.512   9.385  1.00174.71           C
ATOM   2069  O   PHE B 263      25.793  25.583  10.611  1.00174.71           O
ATOM   2070  N   GLU B 264      25.531  26.601   8.612  1.00108.56           N
ATOM   2071  CA  GLU B 264      25.428  27.908   9.194  1.00108.56           C
ATOM   2072  CB  GLU B 264      26.065  29.003   8.320  1.00108.56           C
ATOM   2073  CG  GLU B 264      25.972  30.406   8.920  1.00108.56           C
ATOM   2074  CD  GLU B 264      26.985  30.502  10.050  1.00108.56           C
ATOM   2075  OE1 GLU B 264      27.662  29.477  10.331  1.00108.56           O
ATOM   2076  OE2 GLU B 264      27.097  31.606  10.646  1.00108.56           O
ATOM   2077  C   GLU B 264      23.978  28.243   9.354  1.00108.56           C
ATOM   2078  O   GLU B 264      23.221  28.310   8.387  1.00108.56           O
ATOM   2079  N   VAL B 265      23.561  28.452  10.615  1.00 68.33           N
ATOM   2080  CA  VAL B 265      22.223  28.816  10.948  1.00 68.33           C
ATOM   2081  CB  VAL B 265      21.840  28.466  12.358  1.00 68.33           C
ATOM   2082  CG1 VAL B 265      20.461  29.074  12.657  1.00 68.33           C
ATOM   2083  CG2 VAL B 265      21.886  26.937  12.517  1.00 68.33           C
ATOM   2084  C   VAL B 265      22.136  30.298  10.812  1.00 68.33           C
ATOM   2085  O   VAL B 265      23.036  31.028  11.227  1.00 68.33           O
ATOM   2086  N   TYR B 266      21.027  30.776  10.222  1.00 64.14           N
ATOM   2087  CA  TYR B 266      20.813  32.181  10.035  1.00 64.14           C
ATOM   2088  CB  TYR B 266      20.670  32.613   8.563  1.00 64.14           C
ATOM   2089  CG  TYR B 266      21.986  32.488   7.869  1.00 64.14           C
ATOM   2090  CD1 TYR B 266      22.936  33.476   7.997  1.00 64.14           C
ATOM   2091  CD2 TYR B 266      22.267  31.397   7.079  1.00 64.14           C
ATOM   2092  CE1 TYR B 266      24.149  33.377   7.357  1.00 64.14           C
ATOM   2093  CE2 TYR B 266      23.479  31.292   6.434  1.00 64.14           C
ATOM   2094  CZ  TYR B 266      24.422  32.281   6.574  1.00 64.14           C
ATOM   2095  OH  TYR B 266      25.665  32.174   5.914  1.00 64.14           O
ATOM   2096  C   TYR B 266      19.515  32.488  10.709  1.00 64.14           C
ATOM   2097  O   TYR B 266      18.762  31.581  11.059  1.00 64.14           O
ATOM   2098  N   ASP B 267      19.219  33.787  10.904  1.00 45.34           N
ATOM   2099  CA  ASP B 267      18.056  34.205  11.634  1.00 45.34           C
ATOM   2100  CB  ASP B 267      17.894  35.735  11.683  1.00 45.34           C
ATOM   2101  CG  ASP B 267      16.701  36.059  12.572  1.00 45.34           C
ATOM   2102  OD1 ASP B 267      16.260  35.150  13.325  1.00 45.34           O
ATOM   2103  OD2 ASP B 267      16.210  37.217  12.506  1.00 45.34           O
ATOM   2104  C   ASP B 267      16.826  33.663  10.978  1.00 45.34           C
ATOM   2105  O   ASP B 267      15.903  33.224  11.661  1.00 45.34           O
ATOM   2106  N   ASP B 268      16.783  33.654   9.635  1.00 56.61           N
ATOM   2107  CA  ASP B 268      15.598  33.217   8.957  1.00 56.61           C
ATOM   2108  CB  ASP B 268      15.656  33.377   7.422  1.00 56.61           C
ATOM   2109  CG  ASP B 268      16.760  32.516   6.826  1.00 56.61           C
ATOM   2110  OD1 ASP B 268      17.698  32.129   7.572  1.00 56.61           O
ATOM   2111  OD2 ASP B 268      16.679  32.240   5.599  1.00 56.61           O
ATOM   2112  C   ASP B 268      15.336  31.782   9.299  1.00 56.61           C
ATOM   2113  O   ASP B 268      14.186  31.348   9.334  1.00 56.61           O
ATOM   2114  N   PHE B 269      16.404  31.008   9.554  1.00121.60           N
ATOM   2115  CA  PHE B 269      16.333  29.607   9.871  1.00121.60           C
ATOM   2116  CB  PHE B 269      17.735  28.966   9.939  1.00121.60           C
ATOM   2117  CG  PHE B 269      17.615  27.492  10.143  1.00121.60           C
ATOM   2118  CD1 PHE B 269      17.488  26.646   9.064  1.00121.60           C
ATOM   2119  CD2 PHE B 269      17.632  26.951  11.409  1.00121.60           C
ATOM   2120  CE1 PHE B 269      17.378  25.287   9.243  1.00121.60           C
ATOM   2121  CE2 PHE B 269      17.525  25.592  11.593  1.00121.60           C
ATOM   2122  CZ  PHE B 269      17.399  24.756  10.510  1.00121.60           C
ATOM   2123  C   PHE B 269      15.646  29.423  11.194  1.00121.60           C
ATOM   2124  O   PHE B 269      14.912  28.456  11.392  1.00121.60           O
ATOM   2125  N   LEU B 270      15.855  30.359  12.138  1.00 56.44           N
ATOM   2126  CA  LEU B 270      15.326  30.209  13.465  1.00 56.44           C
ATOM   2127  CB  LEU B 270      15.627  31.429  14.350  1.00 56.44           C
ATOM   2128  CG  LEU B 270      17.134  31.691  14.541  1.00 56.44           C
ATOM   2129  CD1 LEU B 270      17.379  32.919  15.433  1.00 56.44           C
ATOM   2130  CD2 LEU B 270      17.863  30.435  15.038  1.00 56.44           C
ATOM   2131  C   LEU B 270      13.832  30.061  13.393  1.00 56.44           C
ATOM   2132  O   LEU B 270      13.242  29.239  14.089  1.00 56.44           O
ATOM   2133  N   HIS B 271      13.194  30.873  12.536  1.00126.63           N
ATOM   2134  CA  HIS B 271      11.774  30.958  12.335  1.00126.63           C
ATOM   2135  ND1 HIS B 271      11.603  33.885  13.511  0.00126.63           N
ATOM   2136  CG  HIS B 271      11.934  33.468  12.240  0.00126.63           C
ATOM   2137  CB  HIS B 271      11.377  32.239  11.584  1.00126.63           C
ATOM   2138  NE2 HIS B 271      13.070  35.358  12.722  0.00126.63           N
ATOM   2139  CD2 HIS B 271      12.831  34.379  11.773  0.00126.63           C
ATOM   2140  CE1 HIS B 271      12.312  35.018  13.747  0.00126.63           C
ATOM   2141  C   HIS B 271      11.220  29.786  11.572  1.00126.63           C
ATOM   2142  O   HIS B 271      10.005  29.643  11.498  1.00126.63           O
ATOM   2143  N   TYR B 272      12.069  28.968  10.919  1.00121.82           N
ATOM   2144  CA  TYR B 272      11.644  27.911  10.026  1.00121.82           C
ATOM   2145  CB  TYR B 272      12.856  27.074   9.564  1.00121.82           C
ATOM   2146  CG  TYR B 272      12.432  25.808   8.902  1.00121.82           C
ATOM   2147  CD1 TYR B 272      12.174  24.689   9.661  1.00121.82           C
ATOM   2148  CD2 TYR B 272      12.313  25.724   7.534  1.00121.82           C
ATOM   2149  CE1 TYR B 272      11.793  23.507   9.071  1.00121.82           C
ATOM   2150  CE2 TYR B 272      11.931  24.544   6.938  1.00121.82           C
ATOM   2151  CZ  TYR B 272      11.671  23.432   7.705  1.00121.82           C
ATOM   2152  OH  TYR B 272      11.280  22.220   7.095  1.00121.82           O
ATOM   2153  C   TYR B 272      10.608  27.000  10.622  1.00121.82           C
ATOM   2154  O   TYR B 272      10.843  26.335  11.632  1.00121.82           O
ATOM   2155  N   ARG B 273       9.377  27.056  10.052  1.00136.90           N
ATOM   2156  CA  ARG B 273       8.289  26.166  10.371  1.00136.90           C
ATOM   2157  CB  ARG B 273       6.912  26.800  10.109  1.00136.90           C
ATOM   2158  CG  ARG B 273       6.587  27.985  11.020  1.00136.90           C
ATOM   2159  CD  ARG B 273       7.405  29.242  10.716  1.00136.90           C
ATOM   2160  NE  ARG B 273       6.977  30.297  11.679  1.00136.90           N
ATOM   2161  CZ  ARG B 273       7.387  31.589  11.508  1.00136.90           C
ATOM   2162  NH1 ARG B 273       8.187  31.918  10.453  1.00136.90           N
ATOM   2163  NH2 ARG B 273       6.992  32.552  12.391  1.00136.90           N
ATOM   2164  C   ARG B 273       8.318  24.877   9.598  1.00136.90           C
ATOM   2165  O   ARG B 273       8.228  23.794  10.176  1.00136.90           O
ATOM   2166  N   LYS B 274       8.458  24.969   8.251  1.00102.75           N
ATOM   2167  CA  LYS B 274       8.345  23.782   7.447  1.00102.75           C
ATOM   2168  CB  LYS B 274       6.907  23.241   7.407  1.00102.75           C
ATOM   2169  CG  LYS B 274       6.789  21.832   6.833  1.00102.75           C
ATOM   2170  CD  LYS B 274       5.455  21.158   7.160  1.00102.75           C
ATOM   2171  CE  LYS B 274       5.309  20.797   8.640  1.00102.75           C
ATOM   2172  NZ  LYS B 274       3.994  20.163   8.883  1.00102.75           N
ATOM   2173  C   LYS B 274       8.770  24.085   6.036  1.00102.75           C
ATOM   2174  O   LYS B 274       9.037  25.233   5.684  1.00102.75           O
ATOM   2175  N   GLY B 275       8.844  23.038   5.185  1.00 31.37           N
ATOM   2176  CA  GLY B 275       9.221  23.221   3.810  1.00 31.37           C
ATOM   2177  C   GLY B 275      10.689  22.976   3.641  1.00 31.37           C
ATOM   2178  O   GLY B 275      11.357  22.438   4.523  1.00 31.37           O
ATOM   2179  N   VAL B 276      11.222  23.340   2.454  1.00102.92           N
ATOM   2180  CA  VAL B 276      12.620  23.147   2.198  1.00102.92           C
ATOM   2181  CB  VAL B 276      12.915  22.627   0.816  1.00102.92           C
ATOM   2182  CG1 VAL B 276      12.342  21.203   0.715  1.00102.92           C
ATOM   2183  CG2 VAL B 276      12.324  23.583  -0.235  1.00102.92           C
ATOM   2184  C   VAL B 276      13.300  24.470   2.386  1.00102.92           C
ATOM   2185  O   VAL B 276      13.074  25.424   1.645  1.00102.92           O
ATOM   2186  N   TYR B 277      14.188  24.530   3.395  1.00181.35           N
ATOM   2187  CA  TYR B 277      14.873  25.723   3.804  1.00181.35           C
ATOM   2188  CB  TYR B 277      15.535  25.574   5.185  1.00181.35           C
ATOM   2189  CG  TYR B 277      16.379  26.769   5.465  1.00181.35           C
ATOM   2190  CD1 TYR B 277      15.842  27.889   6.055  1.00181.35           C
ATOM   2191  CD2 TYR B 277      17.714  26.766   5.132  1.00181.35           C
ATOM   2192  CE1 TYR B 277      16.627  28.987   6.316  1.00181.35           C
ATOM   2193  CE2 TYR B 277      18.505  27.860   5.391  1.00181.35           C
ATOM   2194  CZ  TYR B 277      17.960  28.972   5.986  1.00181.35           C
ATOM   2195  OH  TYR B 277      18.765  30.097   6.258  1.00181.35           O
ATOM   2196  C   TYR B 277      15.925  26.116   2.814  1.00181.35           C
ATOM   2197  O   TYR B 277      16.588  25.267   2.219  1.00181.35           O
ATOM   2198  N   HIS B 278      16.064  27.446   2.597  1.00108.81           N
ATOM   2199  CA  HIS B 278      17.016  27.975   1.661  1.00108.81           C
ATOM   2200  ND1 HIS B 278      16.956  30.118  -1.070  1.00108.81           N
ATOM   2201  CG  HIS B 278      17.246  28.810  -0.749  1.00108.81           C
ATOM   2202  CB  HIS B 278      16.441  28.010   0.232  1.00108.81           C
ATOM   2203  NE2 HIS B 278      18.733  29.548  -2.277  1.00108.81           N
ATOM   2204  CD2 HIS B 278      18.335  28.477  -1.495  1.00108.81           C
ATOM   2205  CE1 HIS B 278      17.875  30.510  -1.988  1.00108.81           C
ATOM   2206  C   HIS B 278      17.399  29.393   2.010  1.00108.81           C
ATOM   2207  O   HIS B 278      16.634  30.133   2.626  1.00108.81           O
ATOM   2208  N   HIS B 279      18.645  29.761   1.627  1.00233.74           N
ATOM   2209  CA  HIS B 279      19.248  31.079   1.603  1.00233.74           C
ATOM   2210  ND1 HIS B 279      17.299  33.644   2.407  0.00233.74           N
ATOM   2211  CG  HIS B 279      17.260  32.684   1.420  0.00233.74           C
ATOM   2212  CB  HIS B 279      18.481  32.118   0.758  1.00233.74           C
ATOM   2213  NE2 HIS B 279      15.152  33.204   2.036  0.00233.74           N
ATOM   2214  CD2 HIS B 279      15.940  32.427   1.206  0.00233.74           C
ATOM   2215  CE1 HIS B 279      16.013  33.918   2.739  0.00233.74           C
ATOM   2216  C   HIS B 279      19.586  31.714   2.917  1.00233.74           C
ATOM   2217  O   HIS B 279      19.256  31.212   3.988  1.00233.74           O
ATOM   2218  N   THR B 280      20.379  32.815   2.792  1.00123.91           N
ATOM   2219  CA  THR B 280      20.819  33.776   3.777  1.00123.91           C
ATOM   2220  CB  THR B 280      20.362  33.471   5.196  1.00123.91           C
ATOM   2221  OG1 THR B 280      18.943  33.424   5.230  1.00123.91           O
ATOM   2222  CG2 THR B 280      20.786  34.584   6.173  1.00123.91           C
ATOM   2223  C   THR B 280      22.322  33.898   3.632  1.00123.91           C
ATOM   2224  O   THR B 280      22.920  33.277   2.754  1.00123.91           O
ATOM   2225  N   GLY B 281      22.961  34.777   4.430  1.00 53.55           N
ATOM   2226  CA  GLY B 281      24.388  34.900   4.532  1.00 53.55           C
ATOM   2227  C   GLY B 281      25.032  35.231   3.228  1.00 53.55           C
ATOM   2228  O   GLY B 281      24.569  36.058   2.442  1.00 53.55           O
ATOM   2229  N   LEU B 282      26.202  34.600   3.035  1.00102.88           N
ATOM   2230  CA  LEU B 282      27.039  34.741   1.889  1.00102.88           C
ATOM   2231  CB  LEU B 282      27.476  36.192   1.620  1.00102.88           C
ATOM   2232  CG  LEU B 282      28.343  36.353   0.357  0.00102.88           C
ATOM   2233  CD1 LEU B 282      27.556  35.985  -0.912  0.00102.88           C
ATOM   2234  CD2 LEU B 282      28.965  37.756   0.280  0.00102.88           C
ATOM   2235  C   LEU B 282      28.239  33.951   2.273  1.00102.88           C
ATOM   2236  O   LEU B 282      28.316  32.747   2.039  1.00102.88           O
ATOM   2237  N   ARG B 283      29.228  34.630   2.879  1.00175.18           N
ATOM   2238  CA  ARG B 283      30.375  33.927   3.363  1.00175.18           C
ATOM   2239  CB  ARG B 283      31.578  33.984   2.407  1.00175.18           C
ATOM   2240  CG  ARG B 283      31.352  33.205   1.108  1.00175.18           C
ATOM   2241  CD  ARG B 283      31.697  31.714   1.203  1.00175.18           C
ATOM   2242  NE  ARG B 283      30.784  31.091   2.204  1.00175.18           N
ATOM   2243  CZ  ARG B 283      30.254  29.853   1.973  1.00175.18           C
ATOM   2244  NH1 ARG B 283      30.535  29.195   0.811  1.00175.18           N
ATOM   2245  NH2 ARG B 283      29.433  29.277   2.900  1.00175.18           N
ATOM   2246  C   ARG B 283      30.783  34.593   4.670  1.00175.18           C
ATOM   2247  O   ARG B 283      31.754  34.105   5.308  1.00175.18           O
ATOM   2248  OXT ARG B 283      30.127  35.599   5.050  1.00175.18           O
TER    2249      ARG B 283
ATOM   2250  N   ASP C 284      42.668  27.675  -5.186  1.00111.40           N
ATOM   2251  CA  ASP C 284      43.997  27.724  -4.602  1.00111.40           C
ATOM   2252  CB  ASP C 284      45.078  27.366  -5.634  1.00111.40           C
ATOM   2253  CG  ASP C 284      44.969  25.854  -5.790  0.00111.40           C
ATOM   2254  OD1 ASP C 284      44.086  25.267  -5.107  0.00111.40           O
ATOM   2255  OD2 ASP C 284      45.742  25.270  -6.594  0.00111.40           O
ATOM   2256  C   ASP C 284      44.309  28.997  -3.902  1.00111.40           C
ATOM   2257  O   ASP C 284      43.844  30.082  -4.250  1.00111.40           O
ATOM   2258  N   PRO C 285      45.086  28.840  -2.874  1.00171.64           N
ATOM   2259  CA  PRO C 285      45.513  27.513  -2.525  1.00171.64           C
ATOM   2260  CD  PRO C 285      46.120  29.824  -2.601  1.00171.64           C
ATOM   2261  CB  PRO C 285      46.803  27.670  -1.722  1.00171.64           C
ATOM   2262  CG  PRO C 285      47.366  29.015  -2.208  1.00171.64           C
ATOM   2263  C   PRO C 285      44.454  26.807  -1.749  1.00171.64           C
ATOM   2264  O   PRO C 285      43.590  27.470  -1.182  1.00171.64           O
ATOM   2265  N   PHE C 286      44.544  25.465  -1.693  1.00199.55           N
ATOM   2266  CA  PHE C 286      43.637  24.594  -0.999  1.00199.55           C
ATOM   2267  CB  PHE C 286      44.351  23.253  -0.781  1.00199.55           C
ATOM   2268  CG  PHE C 286      43.471  22.167  -0.290  1.00199.55           C
ATOM   2269  CD1 PHE C 286      43.206  21.987   1.038  1.00199.55           C
ATOM   2270  CD2 PHE C 286      42.918  21.288  -1.184  1.00199.55           C
ATOM   2271  CE1 PHE C 286      42.401  20.964   1.464  1.00199.55           C
ATOM   2272  CE2 PHE C 286      42.113  20.257  -0.768  1.00199.55           C
ATOM   2273  CZ  PHE C 286      41.853  20.087   0.559  1.00199.55           C
ATOM   2274  C   PHE C 286      43.420  25.203   0.345  1.00199.55           C
ATOM   2275  O   PHE C 286      44.376  25.476   1.069  1.00199.55           O
ATOM   2276  N   ASN C 287      42.144  25.442   0.712  1.00148.00           N
ATOM   2277  CA  ASN C 287      41.906  26.065   1.978  1.00148.00           C
ATOM   2278  CB  ASN C 287      42.004  27.581   1.790  1.00148.00           C
ATOM   2279  CG  ASN C 287      42.488  28.214   3.068  1.00148.00           C
ATOM   2280  OD1 ASN C 287      42.132  27.800   4.171  1.00148.00           O
ATOM   2281  ND2 ASN C 287      43.350  29.250   2.895  1.00148.00           N
ATOM   2282  C   ASN C 287      40.487  25.749   2.332  1.00148.00           C
ATOM   2283  O   ASN C 287      39.611  26.583   2.084  1.00148.00           O
ATOM   2284  N   PRO C 288      40.203  24.597   2.887  1.00205.16           N
ATOM   2285  CA  PRO C 288      38.834  24.308   3.199  1.00205.16           C
ATOM   2286  CD  PRO C 288      40.936  23.387   2.544  1.00205.16           C
ATOM   2287  CB  PRO C 288      38.721  22.793   3.347  1.00205.16           C
ATOM   2288  CG  PRO C 288      39.879  22.264   2.493  1.00205.16           C
ATOM   2289  C   PRO C 288      38.432  25.000   4.442  1.00205.16           C
ATOM   2290  O   PRO C 288      39.102  24.827   5.457  1.00205.16           O
ATOM   2291  N   PHE C 289      37.327  25.751   4.396  1.00131.93           N
ATOM   2292  CA  PHE C 289      36.793  26.313   5.587  1.00131.93           C
ATOM   2293  CB  PHE C 289      37.683  27.346   6.298  1.00131.93           C
ATOM   2294  CG  PHE C 289      36.938  27.805   7.507  1.00131.93           C
ATOM   2295  CD1 PHE C 289      37.003  27.092   8.685  1.00131.93           C
ATOM   2296  CD2 PHE C 289      36.164  28.941   7.464  1.00131.93           C
ATOM   2297  CE1 PHE C 289      36.317  27.514   9.801  1.00131.93           C
ATOM   2298  CE2 PHE C 289      35.476  29.369   8.577  1.00131.93           C
ATOM   2299  CZ  PHE C 289      35.552  28.655   9.749  1.00131.93           C
ATOM   2300  C   PHE C 289      35.544  26.998   5.194  1.00131.93           C
ATOM   2301  O   PHE C 289      35.551  27.877   4.331  1.00131.93           O
ATOM   2302  N   GLU C 290      34.422  26.577   5.791  1.00160.55           N
ATOM   2303  CA  GLU C 290      33.231  27.310   5.548  1.00160.55           C
ATOM   2304  CB  GLU C 290      32.333  26.773   4.413  1.00160.55           C
ATOM   2305  CG  GLU C 290      31.980  25.290   4.434  1.00160.55           C
ATOM   2306  CD  GLU C 290      31.471  24.947   3.035  1.00160.55           C
ATOM   2307  OE1 GLU C 290      30.339  25.372   2.684  1.00160.55           O
ATOM   2308  OE2 GLU C 290      32.220  24.260   2.291  1.00160.55           O
ATOM   2309  C   GLU C 290      32.567  27.435   6.868  1.00160.55           C
ATOM   2310  O   GLU C 290      32.475  26.481   7.637  1.00160.55           O
ATOM   2311  N   LEU C 291      32.117  28.660   7.172  1.00 70.53           N
ATOM   2312  CA  LEU C 291      31.632  28.964   8.482  1.00 70.53           C
ATOM   2313  CB  LEU C 291      31.281  30.449   8.661  1.00 70.53           C
ATOM   2314  CG  LEU C 291      30.807  30.809  10.078  1.00 70.53           C
ATOM   2315  CD1 LEU C 291      31.929  30.610  11.111  1.00 70.53           C
ATOM   2316  CD2 LEU C 291      30.214  32.225  10.120  1.00 70.53           C
ATOM   2317  C   LEU C 291      30.415  28.156   8.767  1.00 70.53           C
ATOM   2318  O   LEU C 291      29.504  28.052   7.946  1.00 70.53           O
ATOM   2319  N   THR C 292      30.395  27.555   9.971  1.00144.47           N
ATOM   2320  CA  THR C 292      29.302  26.745  10.410  1.00144.47           C
ATOM   2321  CB  THR C 292      29.670  25.295  10.432  1.00144.47           C
ATOM   2322  OG1 THR C 292      30.164  24.880   9.168  1.00144.47           O
ATOM   2323  CG2 THR C 292      28.412  24.500  10.765  1.00144.47           C
ATOM   2324  C   THR C 292      29.055  27.137  11.837  1.00144.47           C
ATOM   2325  O   THR C 292      29.879  27.814  12.447  1.00144.47           O
ATOM   2326  N   ASN C 293      27.893  26.765  12.411  1.00171.49           N
ATOM   2327  CA  ASN C 293      27.693  27.116  13.791  1.00171.49           C
ATOM   2328  CB  ASN C 293      27.142  28.544  13.980  1.00171.49           C
ATOM   2329  CG  ASN C 293      25.739  28.663  13.395  1.00171.49           C
ATOM   2330  OD1 ASN C 293      25.003  29.591  13.718  1.00171.49           O
ATOM   2331  ND2 ASN C 293      25.337  27.710  12.518  1.00171.49           N
ATOM   2332  C   ASN C 293      26.736  26.157  14.444  1.00171.49           C
ATOM   2333  O   ASN C 293      26.380  26.343  15.606  1.00171.49           O
ATOM   2334  N   HIS C 294      26.278  25.112  13.722  1.00106.89           N
ATOM   2335  CA  HIS C 294      25.313  24.235  14.329  1.00106.89           C
ATOM   2336  ND1 HIS C 294      21.851  23.161  14.252  1.00106.89           N
ATOM   2337  CG  HIS C 294      22.802  23.982  14.813  1.00106.89           C
ATOM   2338  CB  HIS C 294      23.869  24.698  14.042  1.00106.89           C
ATOM   2339  NE2 HIS C 294      21.451  23.187  16.438  1.00106.89           N
ATOM   2340  CD2 HIS C 294      22.542  23.986  16.148  1.00106.89           C
ATOM   2341  CE1 HIS C 294      21.070  22.713  15.268  1.00106.89           C
ATOM   2342  C   HIS C 294      25.502  22.854  13.772  1.00106.89           C
ATOM   2343  O   HIS C 294      25.559  22.672  12.557  1.00106.89           O
ATOM   2344  N   ALA C 295      25.587  21.834  14.655  1.00 50.81           N
ATOM   2345  CA  ALA C 295      25.809  20.481  14.212  1.00 50.81           C
ATOM   2346  CB  ALA C 295      26.867  19.736  15.042  1.00 50.81           C
ATOM   2347  C   ALA C 295      24.524  19.712  14.334  1.00 50.81           C
ATOM   2348  O   ALA C 295      23.822  19.826  15.337  1.00 50.81           O
ATOM   2349  N   VAL C 296      24.198  18.893  13.303  1.00 68.44           N
ATOM   2350  CA  VAL C 296      22.968  18.140  13.267  1.00 68.44           C
ATOM   2351  CB  VAL C 296      21.878  18.825  12.493  1.00 68.44           C
ATOM   2352  CG1 VAL C 296      21.473  20.105  13.244  1.00 68.44           C
ATOM   2353  CG2 VAL C 296      22.385  19.089  11.065  1.00 68.44           C
ATOM   2354  C   VAL C 296      23.201  16.788  12.637  1.00 68.44           C
ATOM   2355  O   VAL C 296      24.331  16.432  12.304  1.00 68.44           O
ATOM   2356  N   LEU C 297      22.115  15.984  12.491  1.00142.39           N
ATOM   2357  CA  LEU C 297      22.199  14.631  11.987  1.00142.39           C
ATOM   2358  CB  LEU C 297      21.676  13.637  13.051  1.00142.39           C
ATOM   2359  CG  LEU C 297      21.688  12.137  12.704  1.00142.39           C
ATOM   2360  CD1 LEU C 297      20.539  11.768  11.758  1.00142.39           C
ATOM   2361  CD2 LEU C 297      23.065  11.694  12.186  1.00142.39           C
ATOM   2362  C   LEU C 297      21.424  14.484  10.693  1.00142.39           C
ATOM   2363  O   LEU C 297      20.220  14.721  10.641  1.00142.39           O
ATOM   2364  N   LEU C 298      22.111  14.057   9.607  1.00 93.27           N
ATOM   2365  CA  LEU C 298      21.498  13.879   8.311  1.00 93.27           C
ATOM   2366  CB  LEU C 298      22.520  13.988   7.162  1.00 93.27           C
ATOM   2367  CG  LEU C 298      21.928  13.815   5.753  1.00 93.27           C
ATOM   2368  CD1 LEU C 298      20.955  14.951   5.400  1.00 93.27           C
ATOM   2369  CD2 LEU C 298      23.044  13.637   4.709  1.00 93.27           C
ATOM   2370  C   LEU C 298      20.905  12.498   8.263  1.00 93.27           C
ATOM   2371  O   LEU C 298      21.606  11.510   8.471  1.00 93.27           O
ATOM   2372  N   VAL C 299      19.559  12.419   8.169  1.00119.55           N
ATOM   2373  CA  VAL C 299      18.790  11.200   8.078  1.00119.55           C
ATOM   2374  CB  VAL C 299      17.533  11.264   8.894  1.00119.55           C
ATOM   2375  CG1 VAL C 299      17.942  11.455  10.365  1.00119.55           C
ATOM   2376  CG2 VAL C 299      16.620  12.377   8.352  1.00119.55           C
ATOM   2377  C   VAL C 299      18.426  10.716   6.693  1.00119.55           C
ATOM   2378  O   VAL C 299      18.170   9.524   6.525  1.00119.55           O
ATOM   2379  N   GLY C 300      18.290  11.608   5.680  1.00 47.00           N
ATOM   2380  CA  GLY C 300      17.817  11.115   4.404  1.00 47.00           C
ATOM   2381  C   GLY C 300      17.806  12.208   3.368  1.00 47.00           C
ATOM   2382  O   GLY C 300      18.281  13.315   3.610  1.00 47.00           O
ATOM   2383  N   TYR C 301      17.301  11.893   2.148  1.00 72.39           N
ATOM   2384  CA  TYR C 301      17.213  12.874   1.095  1.00 72.39           C
ATOM   2385  CB  TYR C 301      18.490  12.989   0.234  1.00 72.39           C
ATOM   2386  CG  TYR C 301      18.816  11.674  -0.394  1.00 72.39           C
ATOM   2387  CD1 TYR C 301      18.209  11.283  -1.566  1.00 72.39           C
ATOM   2388  CD2 TYR C 301      19.747  10.839   0.184  1.00 72.39           C
ATOM   2389  CE1 TYR C 301      18.517  10.073  -2.144  1.00 72.39           C
ATOM   2390  CE2 TYR C 301      20.058   9.628  -0.390  1.00 72.39           C
ATOM   2391  CZ  TYR C 301      19.443   9.243  -1.557  1.00 72.39           C
ATOM   2392  OH  TYR C 301      19.758   8.002  -2.151  1.00 72.39           O
ATOM   2393  C   TYR C 301      16.044  12.570   0.201  1.00 72.39           C
ATOM   2394  O   TYR C 301      15.507  11.463   0.212  1.00 72.39           O
ATOM   2395  N   GLY C 302      15.610  13.566  -0.607  1.00 27.04           N
ATOM   2396  CA  GLY C 302      14.490  13.349  -1.483  1.00 27.04           C
ATOM   2397  C   GLY C 302      14.395  14.490  -2.447  1.00 27.04           C
ATOM   2398  O   GLY C 302      15.274  15.348  -2.496  1.00 27.04           O
ATOM   2399  N   THR C 303      13.328  14.493  -3.278  1.00 42.94           N
ATOM   2400  CA  THR C 303      13.110  15.564  -4.210  1.00 42.94           C
ATOM   2401  CB  THR C 303      13.378  15.175  -5.634  1.00 42.94           C
ATOM   2402  OG1 THR C 303      14.716  14.721  -5.772  1.00 42.94           O
ATOM   2403  CG2 THR C 303      13.142  16.400  -6.534  1.00 42.94           C
ATOM   2404  C   THR C 303      11.664  15.954  -4.124  1.00 42.94           C
ATOM   2405  O   THR C 303      10.780  15.097  -4.102  1.00 42.94           O
ATOM   2406  N   ASP C 304      11.380  17.271  -4.062  1.00 56.45           N
ATOM   2407  CA  ASP C 304      10.013  17.703  -4.002  1.00 56.45           C
ATOM   2408  CB  ASP C 304       9.869  19.197  -3.654  1.00 56.45           C
ATOM   2409  CG  ASP C 304       8.434  19.487  -3.231  1.00 56.45           C
ATOM   2410  OD1 ASP C 304       7.497  19.141  -3.997  1.00 56.45           O
ATOM   2411  OD2 ASP C 304       8.259  20.055  -2.121  1.00 56.45           O
ATOM   2412  C   ASP C 304       9.433  17.447  -5.355  1.00 56.45           C
ATOM   2413  O   ASP C 304       9.980  17.879  -6.367  1.00 56.45           O
ATOM   2414  N   ALA C 305       8.304  16.722  -5.418  1.00 37.75           N
ATOM   2415  CA  ALA C 305       7.776  16.381  -6.706  1.00 37.75           C
ATOM   2416  CB  ALA C 305       6.542  15.467  -6.613  1.00 37.75           C
ATOM   2417  C   ALA C 305       7.364  17.611  -7.455  1.00 37.75           C
ATOM   2418  O   ALA C 305       7.735  17.787  -8.615  1.00 37.75           O
ATOM   2419  N   ALA C 306       6.582  18.502  -6.814  1.00 40.15           N
ATOM   2420  CA  ALA C 306       6.088  19.648  -7.525  1.00 40.15           C
ATOM   2421  CB  ALA C 306       5.042  20.435  -6.716  1.00 40.15           C
ATOM   2422  C   ALA C 306       7.183  20.607  -7.879  1.00 40.15           C
ATOM   2423  O   ALA C 306       7.332  20.989  -9.039  1.00 40.15           O
ATOM   2424  N   SER C 307       7.994  21.011  -6.881  1.00 92.59           N
ATOM   2425  CA  SER C 307       9.015  21.998  -7.102  1.00 92.59           C
ATOM   2426  CB  SER C 307       9.520  22.642  -5.795  1.00 92.59           C
ATOM   2427  OG  SER C 307      10.072  21.664  -4.927  1.00 92.59           O
ATOM   2428  C   SER C 307      10.174  21.413  -7.846  1.00 92.59           C
ATOM   2429  O   SER C 307      10.810  22.092  -8.651  1.00 92.59           O
ATOM   2430  N   GLY C 308      10.492  20.132  -7.596  1.00 23.83           N
ATOM   2431  CA  GLY C 308      11.585  19.508  -8.287  1.00 23.83           C
ATOM   2432  C   GLY C 308      12.872  19.846  -7.593  1.00 23.83           C
ATOM   2433  O   GLY C 308      13.952  19.566  -8.110  1.00 23.83           O
ATOM   2434  N   LEU C 309      12.805  20.442  -6.387  1.00 43.85           N
ATOM   2435  CA  LEU C 309      14.023  20.823  -5.725  1.00 43.85           C
ATOM   2436  CB  LEU C 309      13.866  22.095  -4.873  1.00 43.85           C
ATOM   2437  CG  LEU C 309      15.162  22.541  -4.173  1.00 43.85           C
ATOM   2438  CD1 LEU C 309      16.235  22.940  -5.198  1.00 43.85           C
ATOM   2439  CD2 LEU C 309      14.886  23.648  -3.143  1.00 43.85           C
ATOM   2440  C   LEU C 309      14.452  19.705  -4.819  1.00 43.85           C
ATOM   2441  O   LEU C 309      13.641  19.131  -4.096  1.00 43.85           O
ATOM   2442  N   ASP C 310      15.759  19.361  -4.861  1.00 53.96           N
ATOM   2443  CA  ASP C 310      16.308  18.298  -4.058  1.00 53.96           C
ATOM   2444  CB  ASP C 310      17.694  17.832  -4.539  1.00 53.96           C
ATOM   2445  CG  ASP C 310      17.535  17.184  -5.907  1.00 53.96           C
ATOM   2446  OD1 ASP C 310      16.454  16.590  -6.161  1.00 53.96           O
ATOM   2447  OD2 ASP C 310      18.497  17.274  -6.716  1.00 53.96           O
ATOM   2448  C   ASP C 310      16.480  18.794  -2.656  1.00 53.96           C
ATOM   2449  O   ASP C 310      16.720  19.980  -2.435  1.00 53.96           O
ATOM   2450  N   TYR C 311      16.350  17.890  -1.660  1.00 72.53           N
ATOM   2451  CA  TYR C 311      16.525  18.317  -0.300  1.00 72.53           C
ATOM   2452  CB  TYR C 311      15.220  18.790   0.374  1.00 72.53           C
ATOM   2453  CG  TYR C 311      14.208  17.693   0.343  1.00 72.53           C
ATOM   2454  CD1 TYR C 311      14.236  16.679   1.273  1.00 72.53           C
ATOM   2455  CD2 TYR C 311      13.219  17.687  -0.614  1.00 72.53           C
ATOM   2456  CE1 TYR C 311      13.299  15.673   1.243  1.00 72.53           C
ATOM   2457  CE2 TYR C 311      12.278  16.684  -0.649  1.00 72.53           C
ATOM   2458  CZ  TYR C 311      12.319  15.674   0.281  1.00 72.53           C
ATOM   2459  OH  TYR C 311      11.356  14.643   0.249  1.00 72.53           O
ATOM   2460  C   TYR C 311      17.123  17.223   0.536  1.00 72.53           C
ATOM   2461  O   TYR C 311      17.172  16.060   0.137  1.00 72.53           O
ATOM   2462  N   TRP C 312      17.622  17.608   1.732  1.00 99.02           N
ATOM   2463  CA  TRP C 312      18.167  16.681   2.684  1.00 99.02           C
ATOM   2464  CB  TRP C 312      19.489  17.142   3.319  1.00 99.02           C
ATOM   2465  CG  TRP C 312      20.647  17.314   2.368  1.00 99.02           C
ATOM   2466  CD2 TRP C 312      21.479  16.246   1.886  1.00 99.02           C
ATOM   2467  CD1 TRP C 312      21.125  18.461   1.805  1.00 99.02           C
ATOM   2468  NE1 TRP C 312      22.208  18.177   1.009  1.00 99.02           N
ATOM   2469  CE2 TRP C 312      22.436  16.818   1.048  1.00 99.02           C
ATOM   2470  CE3 TRP C 312      21.450  14.903   2.127  1.00 99.02           C
ATOM   2471  CZ2 TRP C 312      23.383  16.050   0.435  1.00 99.02           C
ATOM   2472  CZ3 TRP C 312      22.405  14.131   1.501  1.00 99.02           C
ATOM   2473  CH2 TRP C 312      23.353  14.693   0.671  1.00 99.02           C
ATOM   2474  C   TRP C 312      17.184  16.675   3.812  1.00 99.02           C
ATOM   2475  O   TRP C 312      16.497  17.669   4.041  1.00 99.02           O
ATOM   2476  N   ILE C 313      17.070  15.543   4.532  1.00 54.64           N
ATOM   2477  CA  ILE C 313      16.185  15.483   5.660  1.00 54.64           C
ATOM   2478  CB  ILE C 313      15.346  14.237   5.691  1.00 54.64           C
ATOM   2479  CG1 ILE C 313      14.442  14.167   4.448  1.00 54.64           C
ATOM   2480  CG2 ILE C 313      14.563  14.218   7.013  1.00 54.64           C
ATOM   2481  CD1 ILE C 313      13.768  12.808   4.267  1.00 54.64           C
ATOM   2482  C   ILE C 313      17.082  15.466   6.856  1.00 54.64           C
ATOM   2483  O   ILE C 313      17.911  14.566   6.997  1.00 54.64           O
ATOM   2484  N   VAL C 314      16.944  16.473   7.750  1.00 53.00           N
ATOM   2485  CA  VAL C 314      17.859  16.567   8.855  1.00 53.00           C
ATOM   2486  CB  VAL C 314      18.697  17.809   8.803  1.00 53.00           C
ATOM   2487  CG1 VAL C 314      19.637  17.824  10.018  1.00 53.00           C
ATOM   2488  CG2 VAL C 314      19.418  17.862   7.448  1.00 53.00           C
ATOM   2489  C   VAL C 314      17.120  16.587  10.168  1.00 53.00           C
ATOM   2490  O   VAL C 314      16.029  17.144  10.287  1.00 53.00           O
ATOM   2491  N   LYS C 315      17.741  15.973  11.200  1.00 87.04           N
ATOM   2492  CA  LYS C 315      17.198  15.889  12.528  1.00 87.04           C
ATOM   2493  CB  LYS C 315      17.451  14.509  13.161  1.00 87.04           C
ATOM   2494  CG  LYS C 315      16.907  14.321  14.576  1.00 87.04           C
ATOM   2495  CD  LYS C 315      16.921  12.855  15.009  1.00 87.04           C
ATOM   2496  CE  LYS C 315      16.593  12.626  16.486  1.00 87.04           C
ATOM   2497  NZ  LYS C 315      17.820  12.747  17.305  1.00 87.04           N
ATOM   2498  C   LYS C 315      17.889  16.922  13.376  1.00 87.04           C
ATOM   2499  O   LYS C 315      19.113  16.936  13.498  1.00 87.04           O
ATOM   2500  N   ASN C 316      17.095  17.831  13.980  1.00 87.18           N
ATOM   2501  CA  ASN C 316      17.602  18.911  14.783  1.00 87.18           C
ATOM   2502  CB  ASN C 316      16.756  20.189  14.619  1.00 87.18           C
ATOM   2503  CG  ASN C 316      17.597  21.417  14.940  1.00 87.18           C
ATOM   2504  OD1 ASN C 316      18.626  21.334  15.608  1.00 87.18           O
ATOM   2505  ND2 ASN C 316      17.145  22.598  14.439  1.00 87.18           N
ATOM   2506  C   ASN C 316      17.568  18.481  16.231  1.00 87.18           C
ATOM   2507  O   ASN C 316      16.983  17.458  16.574  1.00 87.18           O
ATOM   2508  N   SER C 317      18.323  19.197  17.090  1.00162.48           N
ATOM   2509  CA  SER C 317      18.449  19.003  18.516  1.00162.48           C
ATOM   2510  CB  SER C 317      19.917  19.214  18.934  1.00162.48           C
ATOM   2511  OG  SER C 317      20.103  18.994  20.322  1.00162.48           O
ATOM   2512  C   SER C 317      17.587  19.939  19.339  1.00162.48           C
ATOM   2513  O   SER C 317      17.776  20.051  20.551  1.00162.48           O
ATOM   2514  N   TRP C 318      16.723  20.729  18.683  1.00152.93           N
ATOM   2515  CA  TRP C 318      15.857  21.738  19.244  1.00152.93           C
ATOM   2516  CB  TRP C 318      15.562  22.864  18.243  1.00152.93           C
ATOM   2517  CG  TRP C 318      16.839  23.620  17.959  1.00152.93           C
ATOM   2518  CD2 TRP C 318      16.995  24.682  17.003  1.00152.93           C
ATOM   2519  CD1 TRP C 318      18.065  23.434  18.531  1.00152.93           C
ATOM   2520  NE1 TRP C 318      18.974  24.310  17.992  1.00152.93           N
ATOM   2521  CE2 TRP C 318      18.330  25.084  17.050  1.00152.93           C
ATOM   2522  CE3 TRP C 318      16.102  25.272  16.156  1.00152.93           C
ATOM   2523  CZ2 TRP C 318      18.794  26.086  16.246  1.00152.93           C
ATOM   2524  CZ3 TRP C 318      16.573  26.283  15.348  1.00152.93           C
ATOM   2525  CH2 TRP C 318      17.893  26.682  15.392  1.00152.93           C
ATOM   2526  C   TRP C 318      14.596  21.203  19.862  1.00152.93           C
ATOM   2527  O   TRP C 318      13.755  21.980  20.312  1.00152.93           O
ATOM   2528  N   GLY C 319      14.342  19.887  19.784  1.00 40.22           N
ATOM   2529  CA  GLY C 319      13.126  19.388  20.362  1.00 40.22           C
ATOM   2530  C   GLY C 319      12.144  19.189  19.251  1.00 40.22           C
ATOM   2531  O   GLY C 319      12.309  19.704  18.147  1.00 40.22           O
ATOM   2532  N   THR C 320      11.090  18.407  19.537  1.00110.17           N
ATOM   2533  CA  THR C 320      10.056  18.072  18.603  1.00110.17           C
ATOM   2534  CB  THR C 320       9.181  16.956  19.090  1.00110.17           C
ATOM   2535  OG1 THR C 320       8.180  16.668  18.127  1.00110.17           O
ATOM   2536  CG2 THR C 320       8.552  17.361  20.427  1.00110.17           C
ATOM   2537  C   THR C 320       9.203  19.270  18.311  1.00110.17           C
ATOM   2538  O   THR C 320       8.557  19.336  17.268  1.00110.17           O
ATOM   2539  N   SER C 321       9.138  20.233  19.246  1.00 87.10           N
ATOM   2540  CA  SER C 321       8.280  21.376  19.100  1.00 87.10           C
ATOM   2541  CB  SER C 321       8.297  22.291  20.339  1.00 87.10           C
ATOM   2542  OG  SER C 321       9.586  22.865  20.504  1.00 87.10           O
ATOM   2543  C   SER C 321       8.673  22.226  17.924  1.00 87.10           C
ATOM   2544  O   SER C 321       7.828  22.929  17.373  1.00 87.10           O
ATOM   2545  N   TRP C 322       9.948  22.195  17.490  1.00 95.47           N
ATOM   2546  CA  TRP C 322      10.354  23.090  16.431  1.00 95.47           C
ATOM   2547  CB  TRP C 322      11.745  23.700  16.683  1.00 95.47           C
ATOM   2548  CG  TRP C 322      12.275  24.580  15.576  1.00 95.47           C
ATOM   2549  CD2 TRP C 322      13.064  24.096  14.477  1.00 95.47           C
ATOM   2550  CD1 TRP C 322      12.152  25.927  15.399  1.00 95.47           C
ATOM   2551  NE1 TRP C 322      12.821  26.314  14.261  1.00 95.47           N
ATOM   2552  CE2 TRP C 322      13.386  25.196  13.683  1.00 95.47           C
ATOM   2553  CE3 TRP C 322      13.489  22.837  14.157  1.00 95.47           C
ATOM   2554  CZ2 TRP C 322      14.142  25.053  12.554  1.00 95.47           C
ATOM   2555  CZ3 TRP C 322      14.247  22.696  13.015  1.00 95.47           C
ATOM   2556  CH2 TRP C 322      14.568  23.783  12.229  1.00 95.47           C
ATOM   2557  C   TRP C 322      10.424  22.403  15.103  1.00 95.47           C
ATOM   2558  O   TRP C 322      10.867  21.267  15.026  1.00 95.47           O
ATOM   2559  N   GLY C 323       9.983  23.079  14.013  1.00 46.94           N
ATOM   2560  CA  GLY C 323      10.106  22.536  12.676  1.00 46.94           C
ATOM   2561  C   GLY C 323       9.091  21.455  12.415  1.00 46.94           C
ATOM   2562  O   GLY C 323       8.024  21.423  13.024  1.00 46.94           O
ATOM   2563  N   GLU C 324       9.404  20.543  11.461  1.00 94.73           N
ATOM   2564  CA  GLU C 324       8.506  19.476  11.101  1.00 94.73           C
ATOM   2565  CB  GLU C 324       8.767  18.938   9.685  1.00 94.73           C
ATOM   2566  CG  GLU C 324       8.556  19.977   8.583  1.00 94.73           C
ATOM   2567  CD  GLU C 324       8.995  19.350   7.267  1.00 94.73           C
ATOM   2568  OE1 GLU C 324      10.094  18.734   7.244  1.00 94.73           O
ATOM   2569  OE2 GLU C 324       8.237  19.469   6.268  1.00 94.73           O
ATOM   2570  C   GLU C 324       8.806  18.373  12.040  1.00 94.73           C
ATOM   2571  O   GLU C 324       9.630  17.503  11.757  1.00 94.73           O
ATOM   2572  N   ASN C 325       8.159  18.388  13.224  1.00190.04           N
ATOM   2573  CA  ASN C 325       8.608  17.476  14.227  1.00190.04           C
ATOM   2574  CB  ASN C 325       8.590  15.997  13.799  1.00190.04           C
ATOM   2575  CG  ASN C 325       7.129  15.576  13.702  1.00190.04           C
ATOM   2576  OD1 ASN C 325       6.312  15.929  14.551  1.00190.04           O
ATOM   2577  ND2 ASN C 325       6.786  14.806  12.634  1.00190.04           N
ATOM   2578  C   ASN C 325      10.008  17.953  14.460  1.00190.04           C
ATOM   2579  O   ASN C 325      10.400  19.027  14.083  1.00190.04           O
ATOM   2580  N   GLY C 326      10.892  17.237  15.086  1.00165.56           N
ATOM   2581  CA  GLY C 326      12.195  17.824  15.297  1.00165.56           C
ATOM   2582  C   GLY C 326      12.983  18.103  14.023  1.00165.56           C
ATOM   2583  O   GLY C 326      14.068  18.680  14.104  1.00165.56           O
ATOM   2584  N   TYR C 327      12.546  17.579  12.855  1.00137.84           N
ATOM   2585  CA  TYR C 327      13.255  17.598  11.587  1.00137.84           C
ATOM   2586  CB  TYR C 327      12.854  16.431  10.673  1.00137.84           C
ATOM   2587  CG  TYR C 327      13.144  15.150  11.369  1.00137.84           C
ATOM   2588  CD1 TYR C 327      12.316  14.715  12.377  1.00137.84           C
ATOM   2589  CD2 TYR C 327      14.221  14.376  11.005  1.00137.84           C
ATOM   2590  CE1 TYR C 327      12.565  13.530  13.024  1.00137.84           C
ATOM   2591  CE2 TYR C 327      14.475  13.189  11.648  1.00137.84           C
ATOM   2592  CZ  TYR C 327      13.647  12.765  12.659  1.00137.84           C
ATOM   2593  OH  TYR C 327      13.907  11.546  13.319  1.00137.84           O
ATOM   2594  C   TYR C 327      13.053  18.821  10.723  1.00137.84           C
ATOM   2595  O   TYR C 327      12.102  19.586  10.892  1.00137.84           O
ATOM   2596  N   PHE C 328      14.021  19.053   9.789  1.00 86.28           N
ATOM   2597  CA  PHE C 328      13.876  20.088   8.797  1.00 86.28           C
ATOM   2598  CB  PHE C 328      14.525  21.441   9.166  1.00 86.28           C
ATOM   2599  CG  PHE C 328      16.008  21.313   9.260  1.00 86.28           C
ATOM   2600  CD1 PHE C 328      16.606  20.874  10.418  1.00 86.28           C
ATOM   2601  CD2 PHE C 328      16.805  21.653   8.189  1.00 86.28           C
ATOM   2602  CE1 PHE C 328      17.975  20.765  10.502  1.00 86.28           C
ATOM   2603  CE2 PHE C 328      18.174  21.546   8.266  1.00 86.28           C
ATOM   2604  CZ  PHE C 328      18.761  21.100   9.425  1.00 86.28           C
ATOM   2605  C   PHE C 328      14.471  19.599   7.507  1.00 86.28           C
ATOM   2606  O   PHE C 328      15.300  18.691   7.493  1.00 86.28           O
ATOM   2607  N   ARG C 329      14.032  20.180   6.371  1.00118.90           N
ATOM   2608  CA  ARG C 329      14.547  19.781   5.097  1.00118.90           C
ATOM   2609  CB  ARG C 329      13.438  19.377   4.114  1.00118.90           C
ATOM   2610  CG  ARG C 329      12.615  18.214   4.668  1.00118.90           C
ATOM   2611  CD  ARG C 329      11.426  17.792   3.808  1.00118.90           C
ATOM   2612  NE  ARG C 329      10.570  16.931   4.673  1.00118.90           N
ATOM   2613  CZ  ARG C 329       9.437  16.359   4.174  1.00118.90           C
ATOM   2614  NH1 ARG C 329       9.113  16.520   2.858  1.00118.90           N
ATOM   2615  NH2 ARG C 329       8.629  15.626   4.995  1.00118.90           N
ATOM   2616  C   ARG C 329      15.264  20.980   4.568  1.00118.90           C
ATOM   2617  O   ARG C 329      14.871  22.112   4.846  1.00118.90           O
ATOM   2618  N   ILE C 330      16.375  20.760   3.836  1.00 65.70           N
ATOM   2619  CA  ILE C 330      17.145  21.855   3.325  1.00 65.70           C
ATOM   2620  CB  ILE C 330      18.379  22.123   4.139  1.00 65.70           C
ATOM   2621  CG1 ILE C 330      19.071  23.417   3.682  1.00 65.70           C
ATOM   2622  CG2 ILE C 330      19.267  20.869   4.088  1.00 65.70           C
ATOM   2623  CD1 ILE C 330      20.158  23.891   4.646  1.00 65.70           C
ATOM   2624  C   ILE C 330      17.568  21.524   1.929  1.00 65.70           C
ATOM   2625  O   ILE C 330      17.747  20.355   1.591  1.00 65.70           O
ATOM   2626  N   ARG C 331      17.771  22.555   1.078  1.00188.35           N
ATOM   2627  CA  ARG C 331      18.068  22.262  -0.294  1.00188.35           C
ATOM   2628  CB  ARG C 331      18.201  23.462  -1.238  1.00188.35           C
ATOM   2629  CG  ARG C 331      19.438  24.314  -1.001  1.00188.35           C
ATOM   2630  CD  ARG C 331      19.602  25.356  -2.100  0.00188.35           C
ATOM   2631  NE  ARG C 331      19.424  24.663  -3.406  0.00188.35           N
ATOM   2632  CZ  ARG C 331      18.761  25.305  -4.411  0.00188.35           C
ATOM   2633  NH1 ARG C 331      18.265  26.561  -4.207  0.00188.35           N
ATOM   2634  NH2 ARG C 331      18.595  24.694  -5.619  0.00188.35           N
ATOM   2635  C   ARG C 331      19.364  21.530  -0.351  1.00188.35           C
ATOM   2636  O   ARG C 331      20.300  21.809   0.398  1.00188.35           O
ATOM   2637  N   ARG C 332      19.428  20.561  -1.280  1.00171.04           N
ATOM   2638  CA  ARG C 332      20.561  19.700  -1.431  1.00171.04           C
ATOM   2639  CB  ARG C 332      20.153  18.216  -1.367  1.00171.04           C
ATOM   2640  CG  ARG C 332      21.214  17.221  -1.839  1.00171.04           C
ATOM   2641  CD  ARG C 332      20.831  15.761  -1.569  1.00171.04           C
ATOM   2642  NE  ARG C 332      19.446  15.533  -2.074  1.00171.04           N
ATOM   2643  CZ  ARG C 332      19.223  15.031  -3.325  1.00171.04           C
ATOM   2644  NH1 ARG C 332      20.271  14.722  -4.142  1.00171.04           N
ATOM   2645  NH2 ARG C 332      17.943  14.821  -3.751  1.00171.04           N
ATOM   2646  C   ARG C 332      21.185  19.939  -2.770  1.00171.04           C
ATOM   2647  O   ARG C 332      20.499  20.248  -3.744  1.00171.04           O
ATOM   2648  N   GLY C 333      22.529  19.815  -2.832  1.00 54.63           N
ATOM   2649  CA  GLY C 333      23.250  19.900  -4.074  1.00 54.63           C
ATOM   2650  C   GLY C 333      23.947  21.221  -4.246  1.00 54.63           C
ATOM   2651  O   GLY C 333      24.845  21.346  -5.079  1.00 54.63           O
ATOM   2652  N   THR C 334      23.474  22.261  -3.545  1.00115.39           N
ATOM   2653  CA  THR C 334      24.009  23.597  -3.544  1.00115.39           C
ATOM   2654  CB  THR C 334      22.954  24.646  -3.406  1.00115.39           C
ATOM   2655  OG1 THR C 334      22.230  24.452  -2.203  1.00115.39           O
ATOM   2656  CG2 THR C 334      22.018  24.552  -4.622  1.00115.39           C
ATOM   2657  C   THR C 334      25.052  23.843  -2.489  1.00115.39           C
ATOM   2658  O   THR C 334      25.650  24.919  -2.482  1.00115.39           O
ATOM   2659  N   ASP C 335      25.258  22.920  -1.525  1.00 80.93           N
ATOM   2660  CA  ASP C 335      26.139  23.228  -0.427  1.00 80.93           C
ATOM   2661  CB  ASP C 335      27.533  23.700  -0.879  1.00 80.93           C
ATOM   2662  CG  ASP C 335      28.463  23.731   0.329  1.00 80.93           C
ATOM   2663  OD1 ASP C 335      28.011  23.354   1.443  1.00 80.93           O
ATOM   2664  OD2 ASP C 335      29.644  24.134   0.152  1.00 80.93           O
ATOM   2665  C   ASP C 335      25.493  24.335   0.343  1.00 80.93           C
ATOM   2666  O   ASP C 335      26.148  25.262   0.817  1.00 80.93           O
ATOM   2667  N   GLU C 336      24.157  24.235   0.492  1.00116.88           N
ATOM   2668  CA  GLU C 336      23.380  25.243   1.156  1.00116.88           C
ATOM   2669  CB  GLU C 336      21.875  24.917   1.194  1.00116.88           C
ATOM   2670  CG  GLU C 336      21.013  25.971   1.896  1.00116.88           C
ATOM   2671  CD  GLU C 336      20.911  27.205   1.011  1.00116.88           C
ATOM   2672  OE1 GLU C 336      20.663  27.045  -0.213  1.00116.88           O
ATOM   2673  OE2 GLU C 336      21.075  28.330   1.553  1.00116.88           O
ATOM   2674  C   GLU C 336      23.850  25.411   2.566  1.00116.88           C
ATOM   2675  O   GLU C 336      23.840  24.482   3.370  1.00116.88           O
ATOM   2676  N   CYS C 337      24.271  26.644   2.893  1.00 68.76           N
ATOM   2677  CA  CYS C 337      24.676  27.022   4.217  1.00 68.76           C
ATOM   2678  CB  CYS C 337      23.526  26.978   5.238  1.00 68.76           C
ATOM   2679  SG  CYS C 337      22.219  28.188   4.870  1.00 68.76           S
ATOM   2680  C   CYS C 337      25.776  26.129   4.714  1.00 68.76           C
ATOM   2681  O   CYS C 337      25.868  25.888   5.917  1.00 68.76           O
ATOM   2682  N   ALA C 338      26.662  25.658   3.811  1.00 63.47           N
ATOM   2683  CA  ALA C 338      27.803  24.855   4.165  1.00 63.47           C
ATOM   2684  CB  ALA C 338      28.694  25.536   5.218  1.00 63.47           C
ATOM   2685  C   ALA C 338      27.409  23.511   4.714  1.00 63.47           C
ATOM   2686  O   ALA C 338      28.197  22.869   5.405  1.00 63.47           O
ATOM   2687  N   ILE C 339      26.202  23.018   4.391  1.00 88.68           N
ATOM   2688  CA  ILE C 339      25.740  21.748   4.887  1.00 88.68           C
ATOM   2689  CB  ILE C 339      24.284  21.489   4.615  1.00 88.68           C
ATOM   2690  CG1 ILE C 339      23.795  20.328   5.497  1.00 88.68           C
ATOM   2691  CG2 ILE C 339      24.091  21.257   3.108  1.00 88.68           C
ATOM   2692  CD1 ILE C 339      22.274  20.219   5.583  1.00 88.68           C
ATOM   2693  C   ILE C 339      26.556  20.610   4.326  1.00 88.68           C
ATOM   2694  O   ILE C 339      26.628  19.531   4.907  1.00 88.68           O
ATOM   2695  N   GLU C 340      27.053  20.776   3.093  1.00189.57           N
ATOM   2696  CA  GLU C 340      27.877  19.853   2.351  1.00189.57           C
ATOM   2697  CB  GLU C 340      27.775  20.011   0.824  1.00189.57           C
ATOM   2698  CG  GLU C 340      26.643  19.200   0.184  1.00189.57           C
ATOM   2699  CD  GLU C 340      25.290  19.737   0.613  1.00189.57           C
ATOM   2700  OE1 GLU C 340      24.914  20.853   0.167  1.00189.57           O
ATOM   2701  OE2 GLU C 340      24.612  19.023   1.396  1.00189.57           O
ATOM   2702  C   GLU C 340      29.340  19.873   2.712  1.00189.57           C
ATOM   2703  O   GLU C 340      30.106  19.179   2.054  1.00189.57           O
ATOM   2704  N   SER C 341      29.811  20.788   3.579  1.00127.84           N
ATOM   2705  CA  SER C 341      31.223  20.926   3.860  1.00127.84           C
ATOM   2706  CB  SER C 341      31.547  22.336   4.374  1.00127.84           C
ATOM   2707  OG  SER C 341      30.914  22.557   5.626  1.00127.84           O
ATOM   2708  C   SER C 341      31.882  19.963   4.839  1.00127.84           C
ATOM   2709  O   SER C 341      33.039  19.596   4.662  1.00127.84           O
ATOM   2710  N   ILE C 342      31.263  19.769   6.010  1.00237.24           N
ATOM   2711  CA  ILE C 342      31.675  19.048   7.196  1.00237.24           C
ATOM   2712  CB  ILE C 342      31.642  19.915   8.424  1.00237.24           C
ATOM   2713  CG1 ILE C 342      32.719  19.462   9.439  1.00237.24           C
ATOM   2714  CG2 ILE C 342      30.200  19.939   8.955  1.00237.24           C
ATOM   2715  CD1 ILE C 342      33.005  20.465  10.556  1.00237.24           C
ATOM   2716  C   ILE C 342      31.192  17.639   7.507  1.00237.24           C
ATOM   2717  O   ILE C 342      31.271  17.288   8.682  1.00237.24           O
ATOM   2718  N   ALA C 343      30.425  16.923   6.665  1.00 75.01           N
ATOM   2719  CA  ALA C 343      29.858  15.659   7.104  1.00 75.01           C
ATOM   2720  CB  ALA C 343      29.199  14.879   5.954  1.00 75.01           C
ATOM   2721  C   ALA C 343      30.903  14.764   7.732  1.00 75.01           C
ATOM   2722  O   ALA C 343      32.017  14.652   7.225  1.00 75.01           O
ATOM   2723  N   LEU C 344      30.556  14.122   8.882  1.00128.20           N
ATOM   2724  CA  LEU C 344      31.481  13.291   9.607  1.00128.20           C
ATOM   2725  CB  LEU C 344      31.765  13.824  11.018  1.00128.20           C
ATOM   2726  CG  LEU C 344      31.929  15.347  11.069  1.00128.20           C
ATOM   2727  CD1 LEU C 344      30.540  16.003  10.980  1.00128.20           C
ATOM   2728  CD2 LEU C 344      32.732  15.812  12.294  1.00128.20           C
ATOM   2729  C   LEU C 344      30.824  11.954   9.797  1.00128.20           C
ATOM   2730  O   LEU C 344      29.625  11.887  10.065  1.00128.20           O
ATOM   2731  N   ALA C 345      31.596  10.852   9.668  1.00 40.39           N
ATOM   2732  CA  ALA C 345      31.045   9.538   9.849  1.00 40.39           C
ATOM   2733  CB  ALA C 345      31.090   8.670   8.581  1.00 40.39           C
ATOM   2734  C   ALA C 345      31.865   8.822  10.876  1.00 40.39           C
ATOM   2735  O   ALA C 345      33.070   9.041  10.997  1.00 40.39           O
ATOM   2736  N   ALA C 346      31.208   7.950  11.668  1.00 38.04           N
ATOM   2737  CA  ALA C 346      31.904   7.172  12.652  1.00 38.04           C
ATOM   2738  CB  ALA C 346      31.874   7.796  14.057  1.00 38.04           C
ATOM   2739  C   ALA C 346      31.168   5.874  12.732  1.00 38.04           C
ATOM   2740  O   ALA C 346      29.967   5.830  12.476  1.00 38.04           O
ATOM   2741  N   THR C 347      31.868   4.774  13.074  1.00 52.26           N
ATOM   2742  CA  THR C 347      31.212   3.499  13.165  1.00 52.26           C
ATOM   2743  CB  THR C 347      31.876   2.432  12.337  1.00 52.26           C
ATOM   2744  OG1 THR C 347      31.906   2.815  10.970  1.00 52.26           O
ATOM   2745  CG2 THR C 347      31.106   1.108  12.508  1.00 52.26           C
ATOM   2746  C   THR C 347      31.282   3.049  14.592  1.00 52.26           C
ATOM   2747  O   THR C 347      32.369   2.868  15.137  1.00 52.26           O
ATOM   2748  N   PRO C 348      30.143   2.874  15.216  1.00 88.47           N
ATOM   2749  CA  PRO C 348      30.065   2.441  16.590  1.00 88.47           C
ATOM   2750  CD  PRO C 348      28.910   3.500  14.765  1.00 88.47           C
ATOM   2751  CB  PRO C 348      28.697   2.901  17.095  1.00 88.47           C
ATOM   2752  CG  PRO C 348      27.865   3.089  15.816  1.00 88.47           C
ATOM   2753  C   PRO C 348      30.221   0.956  16.699  1.00 88.47           C
ATOM   2754  O   PRO C 348      29.970   0.255  15.720  1.00 88.47           O
ATOM   2755  N   ILE C 349      30.628   0.447  17.881  1.00 64.63           N
ATOM   2756  CA  ILE C 349      30.706  -0.978  18.045  1.00 64.63           C
ATOM   2757  CB  ILE C 349      32.001  -1.459  18.639  1.00 64.63           C
ATOM   2758  CG1 ILE C 349      33.184  -1.098  17.726  1.00 64.63           C
ATOM   2759  CG2 ILE C 349      31.877  -2.971  18.903  1.00 64.63           C
ATOM   2760  CD1 ILE C 349      34.547  -1.285  18.392  1.00 64.63           C
ATOM   2761  C   ILE C 349      29.606  -1.354  18.993  1.00 64.63           C
ATOM   2762  O   ILE C 349      29.662  -1.037  20.181  1.00 64.63           O
ATOM   2763  N   PRO C 350      28.616  -2.047  18.488  1.00 82.04           N
ATOM   2764  CA  PRO C 350      27.485  -2.440  19.292  1.00 82.04           C
ATOM   2765  CD  PRO C 350      28.244  -1.878  17.092  1.00 82.04           C
ATOM   2766  CB  PRO C 350      26.422  -2.921  18.311  1.00 82.04           C
ATOM   2767  CG  PRO C 350      26.729  -2.133  17.029  1.00 82.04           C
ATOM   2768  C   PRO C 350      27.889  -3.487  20.274  1.00 82.04           C
ATOM   2769  O   PRO C 350      29.019  -3.962  20.199  1.00 82.04           O
ATOM   2770  N   LYS C 351      27.002  -3.819  21.233  1.00129.59           N
ATOM   2771  CA  LYS C 351      27.303  -4.830  22.206  1.00129.59           C
ATOM   2772  CB  LYS C 351      26.414  -4.741  23.462  1.00129.59           C
ATOM   2773  CG  LYS C 351      26.997  -5.450  24.688  1.00129.59           C
ATOM   2774  CD  LYS C 351      26.232  -5.184  25.991  1.00129.59           C
ATOM   2775  CE  LYS C 351      26.739  -3.988  26.800  1.00129.59           C
ATOM   2776  NZ  LYS C 351      25.915  -3.821  28.020  1.00129.59           N
ATOM   2777  C   LYS C 351      27.097  -6.149  21.521  1.00129.59           C
ATOM   2778  O   LYS C 351      26.498  -6.201  20.449  1.00129.59           O
ATOM   2779  N   LEU C 352      27.636  -7.256  22.076  1.00104.35           N
ATOM   2780  CA  LEU C 352      27.434  -8.500  21.389  1.00104.35           C
ATOM   2781  CB  LEU C 352      28.262  -9.706  21.878  1.00104.35           C
ATOM   2782  CG  LEU C 352      29.786  -9.525  21.771  1.00104.35           C
ATOM   2783  CD1 LEU C 352      30.347  -8.760  22.974  1.00104.35           C
ATOM   2784  CD2 LEU C 352      30.510 -10.850  21.503  1.00104.35           C
ATOM   2785  C   LEU C 352      25.975  -8.886  21.572  1.00104.35           C
ATOM   2786  O   LEU C 352      25.370  -8.450  22.587  1.00104.35           O
ATOM   2787  OXT LEU C 352      25.449  -9.634  20.707  1.00104.35           O
TER    2788      LEU C 352
ATOM   2789  N   ASP D 353      51.684 -26.645  23.151  1.00143.64           N
ATOM   2790  CA  ASP D 353      50.228 -26.444  23.040  1.00143.64           C
ATOM   2791  CB  ASP D 353      49.680 -26.279  21.619  1.00143.64           C
ATOM   2792  CG  ASP D 353      48.655 -25.149  21.811  1.00143.64           C
ATOM   2793  OD1 ASP D 353      49.086 -23.967  21.739  1.00143.64           O
ATOM   2794  OD2 ASP D 353      47.451 -25.423  22.051  1.00143.64           O
ATOM   2795  C   ASP D 353      49.461 -27.375  23.913  1.00143.64           C
ATOM   2796  O   ASP D 353      50.023 -27.919  24.864  1.00143.64           O
ATOM   2797  N   THR D 354      48.141 -27.493  23.678  1.00 74.74           N
ATOM   2798  CA  THR D 354      47.369 -28.392  24.476  1.00 74.74           C
ATOM   2799  CB  THR D 354      45.932 -27.997  24.710  1.00 74.74           C
ATOM   2800  OG1 THR D 354      45.214 -27.976  23.492  1.00 74.74           O
ATOM   2801  CG2 THR D 354      45.898 -26.611  25.380  1.00 74.74           C
ATOM   2802  C   THR D 354      47.356 -29.707  23.761  1.00 74.74           C
ATOM   2803  O   THR D 354      47.890 -29.870  22.665  1.00 74.74           O
ATOM   2804  N   PRO D 355      46.763 -30.662  24.414  1.00164.55           N
ATOM   2805  CA  PRO D 355      46.660 -31.986  23.858  1.00164.55           C
ATOM   2806  CD  PRO D 355      46.905 -30.714  25.859  1.00164.55           C
ATOM   2807  CB  PRO D 355      46.402 -32.939  25.032  1.00164.55           C
ATOM   2808  CG  PRO D 355      46.212 -32.022  26.252  1.00164.55           C
ATOM   2809  C   PRO D 355      45.690 -32.080  22.714  1.00164.55           C
ATOM   2810  O   PRO D 355      45.554 -33.167  22.156  1.00164.55           O
ATOM   2811  N   ALA D 356      44.991 -30.982  22.360  1.00 66.88           N
ATOM   2812  CA  ALA D 356      44.009 -31.032  21.305  1.00 66.88           C
ATOM   2813  CB  ALA D 356      43.089 -29.792  21.264  1.00 66.88           C
ATOM   2814  C   ALA D 356      44.646 -31.168  19.950  1.00 66.88           C
ATOM   2815  O   ALA D 356      45.653 -30.533  19.637  1.00 66.88           O
ATOM   2816  N   ASN D 357      44.047 -32.034  19.104  1.00155.10           N
ATOM   2817  CA  ASN D 357      44.502 -32.210  17.756  1.00155.10           C
ATOM   2818  CB  ASN D 357      45.136 -33.602  17.544  1.00155.10           C
ATOM   2819  CG  ASN D 357      45.853 -33.686  16.201  1.00155.10           C
ATOM   2820  OD1 ASN D 357      45.273 -33.414  15.152  1.00155.10           O
ATOM   2821  ND2 ASN D 357      47.165 -34.045  16.240  1.00155.10           N
ATOM   2822  C   ASN D 357      43.273 -32.164  16.910  1.00155.10           C
ATOM   2823  O   ASN D 357      42.849 -33.207  16.412  1.00155.10           O
ATOM   2824  N   CYS D 358      42.662 -30.978  16.690  1.00159.00           N
ATOM   2825  CA  CYS D 358      41.493 -31.089  15.876  1.00159.00           C
ATOM   2826  CB  CYS D 358      40.161 -30.698  16.523  1.00159.00           C
ATOM   2827  SG  CYS D 358      39.796 -28.953  16.706  1.00159.00           S
ATOM   2828  C   CYS D 358      41.689 -30.456  14.533  1.00159.00           C
ATOM   2829  O   CYS D 358      42.688 -29.787  14.261  1.00159.00           O
ATOM   2830  N   THR D 359      40.723 -30.675  13.627  1.00 63.69           N
ATOM   2831  CA  THR D 359      40.974 -30.285  12.279  1.00 63.69           C
ATOM   2832  CB  THR D 359      40.742 -31.391  11.299  1.00 63.69           C
ATOM   2833  OG1 THR D 359      39.363 -31.733  11.263  1.00 63.69           O
ATOM   2834  CG2 THR D 359      41.575 -32.609  11.734  1.00 63.69           C
ATOM   2835  C   THR D 359      40.092 -29.168  11.846  1.00 63.69           C
ATOM   2836  O   THR D 359      39.167 -28.726  12.525  1.00 63.69           O
ATOM   2837  N   TYR D 360      40.421 -28.703  10.635  1.00208.57           N
ATOM   2838  CA  TYR D 360      39.821 -27.636   9.905  1.00208.57           C
ATOM   2839  CB  TYR D 360      40.526 -27.566   8.545  1.00208.57           C
ATOM   2840  CG  TYR D 360      40.281 -26.324   7.794  1.00208.57           C
ATOM   2841  CD1 TYR D 360      39.083 -26.047   7.178  1.00208.57           C
ATOM   2842  CD2 TYR D 360      41.327 -25.451   7.695  1.00208.57           C
ATOM   2843  CE1 TYR D 360      38.942 -24.881   6.465  1.00208.57           C
ATOM   2844  CE2 TYR D 360      41.185 -24.294   6.986  1.00208.57           C
ATOM   2845  CZ  TYR D 360      39.996 -24.009   6.373  1.00208.57           C
ATOM   2846  OH  TYR D 360      39.876 -22.814   5.643  1.00208.57           O
ATOM   2847  C   TYR D 360      38.381 -28.002   9.692  1.00208.57           C
ATOM   2848  O   TYR D 360      37.512 -27.149   9.892  1.00208.57           O
ATOM   2849  N   PRO D 361      38.066 -29.227   9.316  1.00143.68           N
ATOM   2850  CA  PRO D 361      36.687 -29.564   9.104  1.00143.68           C
ATOM   2851  CD  PRO D 361      38.951 -30.120   8.580  1.00143.68           C
ATOM   2852  CB  PRO D 361      36.665 -30.914   8.404  1.00143.68           C
ATOM   2853  CG  PRO D 361      38.026 -30.977   7.700  1.00143.68           C
ATOM   2854  C   PRO D 361      35.920 -29.570  10.390  1.00143.68           C
ATOM   2855  O   PRO D 361      34.709 -29.351  10.373  1.00143.68           O
ATOM   2856  N   ASP D 362      36.597 -29.835  11.520  1.00 58.11           N
ATOM   2857  CA  ASP D 362      35.911 -29.883  12.778  1.00 58.11           C
ATOM   2858  CB  ASP D 362      36.853 -30.258  13.937  1.00 58.11           C
ATOM   2859  CG  ASP D 362      37.191 -31.742  13.800  1.00 58.11           C
ATOM   2860  OD1 ASP D 362      36.245 -32.578  13.879  1.00 58.11           O
ATOM   2861  OD2 ASP D 362      38.396 -32.060  13.627  1.00 58.11           O
ATOM   2862  C   ASP D 362      35.350 -28.521  13.031  1.00 58.11           C
ATOM   2863  O   ASP D 362      34.280 -28.373  13.622  1.00 58.11           O
ATOM   2864  N   LEU D 363      36.121 -27.490  12.636  1.00208.40           N
ATOM   2865  CA  LEU D 363      35.787 -26.096  12.790  1.00208.40           C
ATOM   2866  CB  LEU D 363      36.942 -25.135  12.450  1.00208.40           C
ATOM   2867  CG  LEU D 363      37.998 -25.036  13.545  1.00208.40           C
ATOM   2868  CD1 LEU D 363      37.462 -24.245  14.744  1.00208.40           C
ATOM   2869  CD2 LEU D 363      38.483 -26.435  13.932  1.00208.40           C
ATOM   2870  C   LEU D 363      34.658 -25.665  11.908  1.00208.40           C
ATOM   2871  O   LEU D 363      33.879 -24.797  12.295  1.00208.40           O
ATOM   2872  N   LEU D 364      34.552 -26.205  10.680  1.00 81.30           N
ATOM   2873  CA  LEU D 364      33.547 -25.669   9.796  1.00 81.30           C
ATOM   2874  CB  LEU D 364      33.752 -26.111   8.337  1.00 81.30           C
ATOM   2875  CG  LEU D 364      35.180 -25.797   7.823  1.00 81.30           C
ATOM   2876  CD1 LEU D 364      35.370 -26.236   6.364  1.00 81.30           C
ATOM   2877  CD2 LEU D 364      35.584 -24.334   8.062  1.00 81.30           C
ATOM   2878  C   LEU D 364      32.181 -26.083  10.283  1.00 81.30           C
ATOM   2879  O   LEU D 364      31.977 -27.214  10.719  1.00 81.30           O
ATOM   2880  N   GLY D 365      31.192 -25.158  10.241  1.00 37.02           N
ATOM   2881  CA  GLY D 365      29.869 -25.494  10.694  1.00 37.02           C
ATOM   2882  C   GLY D 365      29.308 -24.362  11.498  1.00 37.02           C
ATOM   2883  O   GLY D 365      29.781 -23.229  11.426  1.00 37.02           O
ATOM   2884  N   THR D 366      28.257 -24.640  12.298  1.00132.78           N
ATOM   2885  CA  THR D 366      27.717 -23.559  13.064  1.00132.78           C
ATOM   2886  CB  THR D 366      26.243 -23.364  12.895  1.00132.78           C
ATOM   2887  OG1 THR D 366      25.818 -22.199  13.584  1.00132.78           O
ATOM   2888  CG2 THR D 366      25.518 -24.597  13.419  1.00132.78           C
ATOM   2889  C   THR D 366      28.064 -23.771  14.503  1.00132.78           C
ATOM   2890  O   THR D 366      28.084 -24.894  15.007  1.00132.78           O
ATOM   2891  N   TRP D 367      28.395 -22.664  15.191  1.00 92.93           N
ATOM   2892  CA  TRP D 367      28.819 -22.721  16.558  1.00 92.93           C
ATOM   2893  CB  TRP D 367      30.266 -22.228  16.756  1.00 92.93           C
ATOM   2894  CG  TRP D 367      31.355 -23.128  16.217  1.00 92.93           C
ATOM   2895  CD2 TRP D 367      32.337 -23.768  17.047  1.00 92.93           C
ATOM   2896  CD1 TRP D 367      31.664 -23.463  14.929  1.00 92.93           C
ATOM   2897  NE1 TRP D 367      32.768 -24.278  14.906  1.00 92.93           N
ATOM   2898  CE2 TRP D 367      33.197 -24.470  16.202  1.00 92.93           C
ATOM   2899  CE3 TRP D 367      32.518 -23.762  18.400  1.00 92.93           C
ATOM   2900  CZ2 TRP D 367      34.253 -25.184  16.702  1.00 92.93           C
ATOM   2901  CZ3 TRP D 367      33.577 -24.487  18.902  1.00 92.93           C
ATOM   2902  CH2 TRP D 367      34.426 -25.184  18.070  1.00 92.93           C
ATOM   2903  C   TRP D 367      27.957 -21.794  17.354  1.00 92.93           C
ATOM   2904  O   TRP D 367      27.513 -20.757  16.865  1.00 92.93           O
ATOM   2905  N   VAL D 368      27.685 -22.172  18.618  1.00 51.20           N
ATOM   2906  CA  VAL D 368      26.940 -21.329  19.504  1.00 51.20           C
ATOM   2907  CB  VAL D 368      25.866 -22.062  20.243  1.00 51.20           C
ATOM   2908  CG1 VAL D 368      25.315 -21.139  21.341  1.00 51.20           C
ATOM   2909  CG2 VAL D 368      24.815 -22.537  19.227  1.00 51.20           C
ATOM   2910  C   VAL D 368      27.908 -20.871  20.544  1.00 51.20           C
ATOM   2911  O   VAL D 368      28.580 -21.689  21.172  1.00 51.20           O
ATOM   2912  N   PHE D 369      28.010 -19.546  20.755  1.00101.19           N
ATOM   2913  CA  PHE D 369      28.914 -19.077  21.761  1.00101.19           C
ATOM   2914  CB  PHE D 369      29.827 -17.909  21.325  1.00101.19           C
ATOM   2915  CG  PHE D 369      30.665 -18.306  20.155  1.00101.19           C
ATOM   2916  CD1 PHE D 369      31.505 -19.392  20.219  1.00101.19           C
ATOM   2917  CD2 PHE D 369      30.645 -17.549  19.002  1.00101.19           C
ATOM   2918  CE1 PHE D 369      32.280 -19.740  19.140  1.00101.19           C
ATOM   2919  CE2 PHE D 369      31.423 -17.893  17.920  1.00101.19           C
ATOM   2920  CZ  PHE D 369      32.239 -18.992  17.985  1.00101.19           C
ATOM   2921  C   PHE D 369      28.081 -18.517  22.870  1.00101.19           C
ATOM   2922  O   PHE D 369      27.210 -17.679  22.644  1.00101.19           O
ATOM   2923  N   GLN D 370      28.314 -18.977  24.114  1.00 91.49           N
ATOM   2924  CA  GLN D 370      27.588 -18.395  25.200  1.00 91.49           C
ATOM   2925  CB  GLN D 370      27.001 -19.433  26.161  1.00 91.49           C
ATOM   2926  CG  GLN D 370      25.947 -20.267  25.432  1.00 91.49           C
ATOM   2927  CD  GLN D 370      25.230 -21.140  26.437  1.00 91.49           C
ATOM   2928  OE1 GLN D 370      25.551 -21.130  27.623  1.00 91.49           O
ATOM   2929  NE2 GLN D 370      24.225 -21.913  25.949  1.00 91.49           N
ATOM   2930  C   GLN D 370      28.560 -17.508  25.891  1.00 91.49           C
ATOM   2931  O   GLN D 370      29.653 -17.936  26.263  1.00 91.49           O
ATOM   2932  N   VAL D 371      28.175 -16.228  26.058  1.00 55.02           N
ATOM   2933  CA  VAL D 371      29.086 -15.236  26.546  1.00 55.02           C
ATOM   2934  CB  VAL D 371      29.107 -14.017  25.665  1.00 55.02           C
ATOM   2935  CG1 VAL D 371      30.097 -12.989  26.238  1.00 55.02           C
ATOM   2936  CG2 VAL D 371      29.401 -14.457  24.221  1.00 55.02           C
ATOM   2937  C   VAL D 371      28.681 -14.780  27.911  1.00 55.02           C
ATOM   2938  O   VAL D 371      27.522 -14.451  28.161  1.00 55.02           O
ATOM   2939  N   GLY D 372      29.659 -14.752  28.837  1.00 49.60           N
ATOM   2940  CA  GLY D 372      29.418 -14.259  30.163  1.00 49.60           C
ATOM   2941  C   GLY D 372      30.009 -12.888  30.199  1.00 49.60           C
ATOM   2942  O   GLY D 372      29.939 -12.166  29.208  1.00 49.60           O
ATOM   2943  N   SER D 373      30.568 -12.511  31.370  1.00143.19           N
ATOM   2944  CA  SER D 373      31.330 -11.315  31.645  1.00143.19           C
ATOM   2945  CB  SER D 373      32.844 -11.509  31.431  1.00143.19           C
ATOM   2946  OG  SER D 373      33.340 -12.486  32.333  1.00143.19           O
ATOM   2947  C   SER D 373      30.907 -10.108  30.851  1.00143.19           C
ATOM   2948  O   SER D 373      29.766  -9.968  30.417  1.00143.19           O
ATOM   2949  N   SER D 374      31.839  -9.129  30.794  1.00197.73           N
ATOM   2950  CA  SER D 374      31.779  -7.928  30.000  1.00197.73           C
ATOM   2951  CB  SER D 374      30.370  -7.365  29.756  1.00197.73           C
ATOM   2952  OG  SER D 374      29.739  -8.050  28.687  1.00197.73           O
ATOM   2953  C   SER D 374      32.540  -6.861  30.713  1.00197.73           C
ATOM   2954  O   SER D 374      31.957  -5.918  31.245  1.00197.73           O
ATOM   2955  N   GLY D 375      33.879  -6.923  30.673  1.00 58.68           N
ATOM   2956  CA  GLY D 375      34.635  -5.943  31.398  1.00 58.68           C
ATOM   2957  C   GLY D 375      35.831  -5.583  30.587  1.00 58.68           C
ATOM   2958  O   GLY D 375      35.813  -5.640  29.361  1.00 58.68           O
ATOM   2959  N   SER D 376      36.897  -5.146  31.273  1.00 83.02           N
ATOM   2960  CA  SER D 376      38.111  -4.777  30.620  1.00 83.02           C
ATOM   2961  CB  SER D 376      38.843  -3.651  31.368  1.00 83.02           C
ATOM   2962  OG  SER D 376      40.037  -3.303  30.688  1.00 83.02           O
ATOM   2963  C   SER D 376      38.994  -5.986  30.601  1.00 83.02           C
ATOM   2964  O   SER D 376      38.643  -7.035  31.137  1.00 83.02           O
ATOM   2965  N   GLN D 377      40.169  -5.859  29.959  1.00126.80           N
ATOM   2966  CA  GLN D 377      41.145  -6.906  29.887  1.00126.80           C
ATOM   2967  CB  GLN D 377      42.251  -6.602  28.850  1.00126.80           C
ATOM   2968  CG  GLN D 377      42.816  -5.178  28.899  1.00126.80           C
ATOM   2969  CD  GLN D 377      43.963  -5.042  29.884  1.00126.80           C
ATOM   2970  OE1 GLN D 377      44.575  -6.023  30.300  1.00126.80           O
ATOM   2971  NE2 GLN D 377      44.279  -3.767  30.241  1.00126.80           N
ATOM   2972  C   GLN D 377      41.667  -7.217  31.256  1.00126.80           C
ATOM   2973  O   GLN D 377      42.081  -8.344  31.529  1.00126.80           O
ATOM   2974  N   ARG D 378      41.747  -6.202  32.132  1.00130.20           N
ATOM   2975  CA  ARG D 378      42.154  -6.420  33.491  1.00130.20           C
ATOM   2976  CB  ARG D 378      42.575  -5.122  34.201  1.00130.20           C
ATOM   2977  CG  ARG D 378      43.405  -5.382  35.459  0.00130.20           C
ATOM   2978  CD  ARG D 378      44.747  -6.046  35.137  0.00130.20           C
ATOM   2979  NE  ARG D 378      45.479  -6.255  36.416  0.00130.20           N
ATOM   2980  CZ  ARG D 378      46.213  -7.391  36.593  0.00130.20           C
ATOM   2981  NH1 ARG D 378      46.243  -8.347  35.618  0.00130.20           N
ATOM   2982  NH2 ARG D 378      46.915  -7.572  37.748  0.00130.20           N
ATOM   2983  C   ARG D 378      41.041  -7.041  34.282  1.00130.20           C
ATOM   2984  O   ARG D 378      41.270  -7.878  35.153  1.00130.20           O
ATOM   2985  N   ASP D 379      39.798  -6.610  33.994  1.00105.12           N
ATOM   2986  CA  ASP D 379      38.623  -6.982  34.728  1.00105.12           C
ATOM   2987  CB  ASP D 379      37.402  -6.136  34.336  1.00105.12           C
ATOM   2988  CG  ASP D 379      36.343  -6.334  35.406  0.00105.12           C
ATOM   2989  OD1 ASP D 379      35.788  -7.461  35.469  0.00105.12           O
ATOM   2990  OD2 ASP D 379      36.073  -5.372  36.173  0.00105.12           O
ATOM   2991  C   ASP D 379      38.290  -8.434  34.548  1.00105.12           C
ATOM   2992  O   ASP D 379      37.759  -9.062  35.462  1.00105.12           O
ATOM   2993  N   VAL D 380      38.574  -9.014  33.367  1.00 79.13           N
ATOM   2994  CA  VAL D 380      38.177 -10.374  33.122  1.00 79.13           C
ATOM   2995  CB  VAL D 380      37.314 -10.510  31.886  1.00 79.13           C
ATOM   2996  CG1 VAL D 380      37.118 -11.986  31.499  1.00 79.13           C
ATOM   2997  CG2 VAL D 380      35.977  -9.824  32.180  1.00 79.13           C
ATOM   2998  C   VAL D 380      39.382 -11.233  32.920  1.00 79.13           C
ATOM   2999  O   VAL D 380      40.451 -10.763  32.533  1.00 79.13           O
ATOM   3000  N   ASN D 381      39.231 -12.527  33.269  1.00 91.44           N
ATOM   3001  CA  ASN D 381      40.225 -13.524  33.030  1.00 91.44           C
ATOM   3002  CB  ASN D 381      41.107 -13.784  34.263  1.00 91.44           C
ATOM   3003  CG  ASN D 381      42.359 -14.530  33.822  0.00 91.44           C
ATOM   3004  OD1 ASN D 381      43.453 -13.968  33.806  0.00 91.44           O
ATOM   3005  ND2 ASN D 381      42.200 -15.828  33.452  0.00 91.44           N
ATOM   3006  C   ASN D 381      39.437 -14.765  32.747  1.00 91.44           C
ATOM   3007  O   ASN D 381      38.669 -15.216  33.594  1.00 91.44           O
ATOM   3008  N   CYS D 382      39.619 -15.360  31.552  1.00102.75           N
ATOM   3009  CA  CYS D 382      38.813 -16.481  31.156  1.00102.75           C
ATOM   3010  CB  CYS D 382      38.623 -16.524  29.647  1.00102.75           C
ATOM   3011  SG  CYS D 382      37.281 -15.414  29.243  1.00102.75           S
ATOM   3012  C   CYS D 382      39.446 -17.781  31.504  1.00102.75           C
ATOM   3013  O   CYS D 382      39.730 -18.585  30.618  1.00102.75           O
ATOM   3014  N   SER D 383      39.733 -18.005  32.793  1.00128.51           N
ATOM   3015  CA  SER D 383      40.223 -19.281  33.207  1.00128.51           C
ATOM   3016  CB  SER D 383      41.016 -19.194  34.521  1.00128.51           C
ATOM   3017  OG  SER D 383      42.171 -18.388  34.346  1.00128.51           O
ATOM   3018  C   SER D 383      39.072 -20.228  33.429  1.00128.51           C
ATOM   3019  O   SER D 383      39.120 -21.384  33.010  1.00128.51           O
ATOM   3020  N   VAL D 384      38.081 -19.797  34.251  1.00157.93           N
ATOM   3021  CA  VAL D 384      36.942 -20.607  34.609  1.00157.93           C
ATOM   3022  CB  VAL D 384      36.343 -20.191  35.916  1.00157.93           C
ATOM   3023  CG1 VAL D 384      35.144 -21.103  36.219  1.00157.93           C
ATOM   3024  CG2 VAL D 384      37.447 -20.195  36.985  1.00157.93           C
ATOM   3025  C   VAL D 384      35.782 -20.632  33.656  1.00157.93           C
ATOM   3026  O   VAL D 384      35.496 -21.667  33.059  1.00157.93           O
ATOM   3027  N   MET D 385      35.107 -19.463  33.519  1.00167.40           N
ATOM   3028  CA  MET D 385      33.897 -19.242  32.747  1.00167.40           C
ATOM   3029  CB  MET D 385      33.160 -20.496  32.257  1.00167.40           C
ATOM   3030  CG  MET D 385      32.661 -20.337  30.818  1.00167.40           C
ATOM   3031  SD  MET D 385      31.946 -18.717  30.400  1.00167.40           S
ATOM   3032  CE  MET D 385      30.214 -19.130  30.731  1.00167.40           C
ATOM   3033  C   MET D 385      32.940 -18.520  33.672  1.00167.40           C
ATOM   3034  O   MET D 385      33.068 -17.317  33.897  1.00167.40           O
ATOM   3035  N   GLY D 386      31.941 -19.244  34.240  1.00 45.69           N
ATOM   3036  CA  GLY D 386      30.981 -18.622  35.125  1.00 45.69           C
ATOM   3037  C   GLY D 386      29.666 -18.474  34.411  1.00 45.69           C
ATOM   3038  O   GLY D 386      29.447 -19.077  33.361  1.00 45.69           O
ATOM   3039  N   PRO D 387      28.766 -17.706  34.987  1.00173.89           N
ATOM   3040  CA  PRO D 387      27.446 -17.542  34.417  1.00173.89           C
ATOM   3041  CD  PRO D 387      28.748 -17.544  36.433  1.00173.89           C
ATOM   3042  CB  PRO D 387      26.593 -16.901  35.507  1.00173.89           C
ATOM   3043  CG  PRO D 387      27.267 -17.357  36.813  1.00173.89           C
ATOM   3044  C   PRO D 387      27.415 -16.789  33.118  1.00173.89           C
ATOM   3045  O   PRO D 387      28.171 -15.830  32.958  1.00173.89           O
ATOM   3046  N   PRO D 388      26.618 -17.261  32.186  1.00133.47           N
ATOM   3047  CA  PRO D 388      26.486 -16.570  30.918  1.00133.47           C
ATOM   3048  CD  PRO D 388      26.594 -18.704  32.005  1.00133.47           C
ATOM   3049  CB  PRO D 388      26.522 -17.650  29.837  1.00133.47           C
ATOM   3050  CG  PRO D 388      26.093 -18.928  30.572  1.00133.47           C
ATOM   3051  C   PRO D 388      25.290 -15.667  30.762  1.00133.47           C
ATOM   3052  O   PRO D 388      24.195 -16.064  31.160  1.00133.47           O
ATOM   3053  N   GLU D 389      25.481 -14.449  30.202  1.00154.34           N
ATOM   3054  CA  GLU D 389      24.420 -13.532  29.863  1.00154.34           C
ATOM   3055  CB  GLU D 389      24.809 -12.059  30.055  1.00154.34           C
ATOM   3056  CG  GLU D 389      24.501 -11.551  31.468  1.00154.34           C
ATOM   3057  CD  GLU D 389      24.768 -12.663  32.472  1.00154.34           C
ATOM   3058  OE1 GLU D 389      25.921 -13.168  32.519  0.00154.34           O
ATOM   3059  OE2 GLU D 389      23.810 -13.022  33.210  0.00154.34           O
ATOM   3060  C   GLU D 389      23.808 -13.712  28.494  1.00154.34           C
ATOM   3061  O   GLU D 389      22.595 -13.570  28.348  1.00154.34           O
ATOM   3062  N   LYS D 390      24.607 -14.021  27.444  1.00128.71           N
ATOM   3063  CA  LYS D 390      24.027 -13.988  26.121  1.00128.71           C
ATOM   3064  CB  LYS D 390      24.204 -12.615  25.461  1.00128.71           C
ATOM   3065  CG  LYS D 390      25.631 -12.087  25.599  1.00128.71           C
ATOM   3066  CD  LYS D 390      25.896 -10.805  24.814  1.00128.71           C
ATOM   3067  CE  LYS D 390      27.260 -10.177  25.107  1.00128.71           C
ATOM   3068  NZ  LYS D 390      27.227  -9.474  26.410  1.00128.71           N
ATOM   3069  C   LYS D 390      24.617 -15.030  25.210  1.00128.71           C
ATOM   3070  O   LYS D 390      25.668 -15.607  25.480  1.00128.71           O
ATOM   3071  N   LYS D 391      23.913 -15.291  24.085  1.00 82.15           N
ATOM   3072  CA  LYS D 391      24.302 -16.296  23.134  1.00 82.15           C
ATOM   3073  CB  LYS D 391      23.207 -17.375  22.987  1.00 82.15           C
ATOM   3074  CG  LYS D 391      23.480 -18.513  22.000  1.00 82.15           C
ATOM   3075  CD  LYS D 391      22.487 -19.666  22.175  1.00 82.15           C
ATOM   3076  CE  LYS D 391      22.435 -20.652  21.011  1.00 82.15           C
ATOM   3077  NZ  LYS D 391      21.718 -20.054  19.865  1.00 82.15           N
ATOM   3078  C   LYS D 391      24.512 -15.629  21.806  1.00 82.15           C
ATOM   3079  O   LYS D 391      23.819 -14.671  21.470  1.00 82.15           O
ATOM   3080  N   VAL D 392      25.515 -16.095  21.029  1.00122.36           N
ATOM   3081  CA  VAL D 392      25.751 -15.532  19.728  1.00122.36           C
ATOM   3082  CB  VAL D 392      26.946 -14.611  19.701  1.00122.36           C
ATOM   3083  CG1 VAL D 392      28.247 -15.419  19.531  1.00122.36           C
ATOM   3084  CG2 VAL D 392      26.707 -13.524  18.651  1.00122.36           C
ATOM   3085  C   VAL D 392      25.985 -16.703  18.815  1.00122.36           C
ATOM   3086  O   VAL D 392      26.697 -17.641  19.168  1.00122.36           O
ATOM   3087  N   VAL D 393      25.390 -16.712  17.608  1.00114.99           N
ATOM   3088  CA  VAL D 393      25.605 -17.886  16.815  1.00114.99           C
ATOM   3089  CB  VAL D 393      24.345 -18.534  16.325  1.00114.99           C
ATOM   3090  CG1 VAL D 393      23.949 -17.910  14.981  1.00114.99           C
ATOM   3091  CG2 VAL D 393      24.549 -20.053  16.298  1.00114.99           C
ATOM   3092  C   VAL D 393      26.425 -17.485  15.631  1.00114.99           C
ATOM   3093  O   VAL D 393      26.242 -16.405  15.074  1.00114.99           O
ATOM   3094  N   VAL D 394      27.382 -18.345  15.225  1.00136.37           N
ATOM   3095  CA  VAL D 394      28.213 -17.971  14.122  1.00136.37           C
ATOM   3096  CB  VAL D 394      29.623 -17.650  14.526  1.00136.37           C
ATOM   3097  CG1 VAL D 394      30.383 -17.260  13.262  1.00136.37           C
ATOM   3098  CG2 VAL D 394      29.649 -16.589  15.635  1.00136.37           C
ATOM   3099  C   VAL D 394      28.324 -19.146  13.198  1.00136.37           C
ATOM   3100  O   VAL D 394      28.386 -20.289  13.642  1.00136.37           O
ATOM   3101  N   HIS D 395      28.342 -18.878  11.874  1.00 88.40           N
ATOM   3102  CA  HIS D 395      28.547 -19.874  10.854  1.00 88.40           C
ATOM   3103  ND1 HIS D 395      27.033 -22.248   9.043  1.00 88.40           N
ATOM   3104  CG  HIS D 395      26.656 -21.065   9.642  1.00 88.40           C
ATOM   3105  CB  HIS D 395      27.545 -19.855   9.673  1.00 88.40           C
ATOM   3106  NE2 HIS D 395      24.991 -22.574   9.857  1.00 88.40           N
ATOM   3107  CD2 HIS D 395      25.406 -21.282  10.134  1.00 88.40           C
ATOM   3108  CE1 HIS D 395      26.001 -23.116   9.200  1.00 88.40           C
ATOM   3109  C   HIS D 395      29.894 -19.685  10.235  1.00 88.40           C
ATOM   3110  O   HIS D 395      30.267 -18.582   9.835  1.00 88.40           O
ATOM   3111  N   LEU D 396      30.664 -20.786  10.137  1.00 76.46           N
ATOM   3112  CA  LEU D 396      31.968 -20.691   9.536  1.00 76.46           C
ATOM   3113  CB  LEU D 396      33.080 -21.254  10.443  1.00 76.46           C
ATOM   3114  CG  LEU D 396      33.145 -20.597  11.840  1.00 76.46           C
ATOM   3115  CD1 LEU D 396      34.293 -21.190  12.682  1.00 76.46           C
ATOM   3116  CD2 LEU D 396      33.190 -19.060  11.751  1.00 76.46           C
ATOM   3117  C   LEU D 396      31.936 -21.526   8.284  1.00 76.46           C
ATOM   3118  O   LEU D 396      31.599 -22.708   8.333  1.00 76.46           O
ATOM   3119  N   LYS D 397      32.291 -20.950   7.114  1.00165.80           N
ATOM   3120  CA  LYS D 397      32.201 -21.759   5.927  1.00165.80           C
ATOM   3121  CB  LYS D 397      31.093 -21.341   4.945  1.00165.80           C
ATOM   3122  CG  LYS D 397      30.801 -22.422   3.902  1.00165.80           C
ATOM   3123  CD  LYS D 397      29.400 -22.335   3.294  1.00165.80           C
ATOM   3124  CE  LYS D 397      28.853 -20.911   3.171  1.00165.80           C
ATOM   3125  NZ  LYS D 397      28.366 -20.434   4.486  1.00165.80           N
ATOM   3126  C   LYS D 397      33.510 -21.847   5.200  1.00165.80           C
ATOM   3127  O   LYS D 397      34.359 -20.958   5.288  1.00165.80           O
ATOM   3128  N   LYS D 398      33.640 -22.925   4.388  1.00212.83           N
ATOM   3129  CA  LYS D 398      34.868 -23.337   3.760  1.00212.83           C
ATOM   3130  CB  LYS D 398      34.767 -24.390   2.638  1.00212.83           C
ATOM   3131  CG  LYS D 398      34.082 -23.903   1.364  1.00212.83           C
ATOM   3132  CD  LYS D 398      32.565 -23.803   1.489  1.00212.83           C
ATOM   3133  CE  LYS D 398      31.890 -25.156   1.252  1.00212.83           C
ATOM   3134  NZ  LYS D 398      30.434 -24.974   1.080  1.00212.83           N
ATOM   3135  C   LYS D 398      35.683 -22.213   3.245  1.00212.83           C
ATOM   3136  O   LYS D 398      35.221 -21.286   2.576  1.00212.83           O
ATOM   3137  N   LEU D 399      36.982 -22.347   3.564  1.00204.33           N
ATOM   3138  CA  LEU D 399      37.978 -21.365   3.327  1.00204.33           C
ATOM   3139  CB  LEU D 399      37.916 -20.695   1.942  1.00204.33           C
ATOM   3140  CG  LEU D 399      38.438 -21.678   0.864  1.00204.33           C
ATOM   3141  CD1 LEU D 399      38.458 -21.073  -0.544  1.00204.33           C
ATOM   3142  CD2 LEU D 399      39.816 -22.248   1.246  1.00204.33           C
ATOM   3143  C   LEU D 399      37.942 -20.430   4.514  1.00204.33           C
ATOM   3144  O   LEU D 399      38.269 -20.832   5.625  1.00204.33           O
ATOM   3145  N   ASP D 400      37.713 -19.132   4.290  1.00258.25           N
ATOM   3146  CA  ASP D 400      37.751 -18.079   5.278  1.00258.25           C
ATOM   3147  CB  ASP D 400      38.519 -16.917   4.626  1.00258.25           C
ATOM   3148  CG  ASP D 400      38.623 -15.723   5.534  1.00258.25           C
ATOM   3149  OD1 ASP D 400      37.591 -15.017   5.629  1.00258.25           O
ATOM   3150  OD2 ASP D 400      39.706 -15.489   6.137  1.00258.25           O
ATOM   3151  C   ASP D 400      36.501 -17.535   5.959  1.00258.25           C
ATOM   3152  O   ASP D 400      36.641 -16.906   7.003  1.00258.25           O
ATOM   3153  N   THR D 401      35.258 -17.696   5.453  1.00176.35           N
ATOM   3154  CA  THR D 401      34.249 -16.760   5.925  1.00176.35           C
ATOM   3155  CB  THR D 401      33.201 -16.436   4.896  1.00176.35           C
ATOM   3156  OG1 THR D 401      32.360 -17.559   4.696  1.00176.35           O
ATOM   3157  CG2 THR D 401      33.888 -16.046   3.574  1.00176.35           C
ATOM   3158  C   THR D 401      33.500 -17.131   7.177  1.00176.35           C
ATOM   3159  O   THR D 401      33.200 -18.293   7.445  1.00176.35           O
ATOM   3160  N   ALA D 402      33.162 -16.082   7.971  1.00 56.24           N
ATOM   3161  CA  ALA D 402      32.407 -16.183   9.192  1.00 56.24           C
ATOM   3162  CB  ALA D 402      33.166 -15.678  10.427  1.00 56.24           C
ATOM   3163  C   ALA D 402      31.210 -15.290   9.026  1.00 56.24           C
ATOM   3164  O   ALA D 402      31.301 -14.243   8.385  1.00 56.24           O
ATOM   3165  N   TYR D 403      30.060 -15.688   9.622  1.00242.44           N
ATOM   3166  CA  TYR D 403      28.788 -15.058   9.360  1.00242.44           C
ATOM   3167  CB  TYR D 403      28.180 -16.009   8.317  1.00242.44           C
ATOM   3168  CG  TYR D 403      27.016 -15.583   7.514  1.00242.44           C
ATOM   3169  CD1 TYR D 403      27.231 -14.939   6.320  1.00242.44           C
ATOM   3170  CD2 TYR D 403      25.733 -15.879   7.913  1.00242.44           C
ATOM   3171  CE1 TYR D 403      26.166 -14.566   5.540  1.00242.44           C
ATOM   3172  CE2 TYR D 403      24.667 -15.505   7.132  1.00242.44           C
ATOM   3173  CZ  TYR D 403      24.885 -14.847   5.948  1.00242.44           C
ATOM   3174  OH  TYR D 403      23.791 -14.464   5.147  1.00242.44           O
ATOM   3175  C   TYR D 403      27.949 -15.154  10.616  1.00242.44           C
ATOM   3176  O   TYR D 403      28.057 -16.144  11.337  1.00242.44           O
ATOM   3177  N   ASP D 404      27.099 -14.135  10.912  1.00194.87           N
ATOM   3178  CA  ASP D 404      26.202 -14.138  12.054  1.00194.87           C
ATOM   3179  CB  ASP D 404      25.958 -12.773  12.707  1.00194.87           C
ATOM   3180  CG  ASP D 404      27.211 -12.118  13.170  1.00194.87           C
ATOM   3181  OD1 ASP D 404      28.140 -12.846  13.592  1.00194.87           O
ATOM   3182  OD2 ASP D 404      27.248 -10.863  13.103  1.00194.87           O
ATOM   3183  C   ASP D 404      24.792 -14.263  11.563  1.00194.87           C
ATOM   3184  O   ASP D 404      24.512 -14.319  10.367  1.00194.87           O
ATOM   3185  N   ASP D 405      23.863 -14.234  12.548  1.00 69.87           N
ATOM   3186  CA  ASP D 405      22.441 -14.150  12.343  1.00 69.87           C
ATOM   3187  CB  ASP D 405      21.618 -14.395  13.616  1.00 69.87           C
ATOM   3188  CG  ASP D 405      21.597 -15.891  13.874  1.00 69.87           C
ATOM   3189  OD1 ASP D 405      21.476 -16.656  12.880  1.00 69.87           O
ATOM   3190  OD2 ASP D 405      21.688 -16.288  15.065  1.00 69.87           O
ATOM   3191  C   ASP D 405      22.090 -12.776  11.848  1.00 69.87           C
ATOM   3192  O   ASP D 405      21.148 -12.614  11.075  1.00 69.87           O
ATOM   3193  N   PHE D 406      22.842 -11.747  12.283  1.00140.36           N
ATOM   3194  CA  PHE D 406      22.617 -10.369  11.930  1.00140.36           C
ATOM   3195  CB  PHE D 406      23.550  -9.373  12.638  1.00140.36           C
ATOM   3196  CG  PHE D 406      23.062  -9.171  14.026  1.00140.36           C
ATOM   3197  CD1 PHE D 406      22.036  -8.285  14.256  1.00140.36           C
ATOM   3198  CD2 PHE D 406      23.615  -9.852  15.086  1.00140.36           C
ATOM   3199  CE1 PHE D 406      21.566  -8.074  15.531  1.00140.36           C
ATOM   3200  CE2 PHE D 406      23.145  -9.642  16.364  1.00140.36           C
ATOM   3201  CZ  PHE D 406      22.123  -8.755  16.583  1.00140.36           C
ATOM   3202  C   PHE D 406      22.821 -10.193  10.463  1.00140.36           C
ATOM   3203  O   PHE D 406      22.320  -9.229   9.889  1.00140.36           O
ATOM   3204  N   GLY D 407      23.619 -11.070   9.823  1.00 34.00           N
ATOM   3205  CA  GLY D 407      23.832 -10.925   8.411  1.00 34.00           C
ATOM   3206  C   GLY D 407      25.193 -10.344   8.191  1.00 34.00           C
ATOM   3207  O   GLY D 407      25.574 -10.046   7.060  1.00 34.00           O
ATOM   3208  N   ASN D 408      25.958 -10.168   9.285  1.00 84.02           N
ATOM   3209  CA  ASN D 408      27.279  -9.612   9.209  1.00 84.02           C
ATOM   3210  CB  ASN D 408      27.839  -9.203  10.580  1.00 84.02           C
ATOM   3211  CG  ASN D 408      26.902  -8.167  11.170  1.00 84.02           C
ATOM   3212  OD1 ASN D 408      26.559  -8.213  12.349  1.00 84.02           O
ATOM   3213  ND2 ASN D 408      26.457  -7.208  10.322  1.00 84.02           N
ATOM   3214  C   ASN D 408      28.210 -10.661   8.680  1.00 84.02           C
ATOM   3215  O   ASN D 408      28.014 -11.857   8.893  1.00 84.02           O
ATOM   3216  N   SER D 409      29.276 -10.237   7.970  1.00 92.05           N
ATOM   3217  CA  SER D 409      30.202 -11.215   7.471  1.00 92.05           C
ATOM   3218  CB  SER D 409      30.249 -11.348   5.941  1.00 92.05           C
ATOM   3219  OG  SER D 409      30.835 -10.195   5.357  1.00 92.05           O
ATOM   3220  C   SER D 409      31.582 -10.865   7.949  1.00 92.05           C
ATOM   3221  O   SER D 409      31.893  -9.703   8.208  1.00 92.05           O
ATOM   3222  N   GLY D 410      32.461 -11.886   8.072  1.00 36.14           N
ATOM   3223  CA  GLY D 410      33.784 -11.661   8.592  1.00 36.14           C
ATOM   3224  C   GLY D 410      34.666 -12.811   8.188  1.00 36.14           C
ATOM   3225  O   GLY D 410      34.393 -13.490   7.198  1.00 36.14           O
ATOM   3226  N   HIS D 411      35.761 -13.054   8.950  1.00 77.77           N
ATOM   3227  CA  HIS D 411      36.705 -14.076   8.576  1.00 77.77           C
ATOM   3228  ND1 HIS D 411      38.052 -11.006   7.535  1.00 77.77           N
ATOM   3229  CG  HIS D 411      37.897 -12.312   7.121  1.00 77.77           C
ATOM   3230  CB  HIS D 411      38.031 -13.491   8.050  1.00 77.77           C
ATOM   3231  NE2 HIS D 411      37.643 -10.932   5.353  1.00 77.77           N
ATOM   3232  CD2 HIS D 411      37.647 -12.248   5.784  1.00 77.77           C
ATOM   3233  CE1 HIS D 411      37.892 -10.223   6.439  1.00 77.77           C
ATOM   3234  C   HIS D 411      37.100 -14.877   9.795  1.00 77.77           C
ATOM   3235  O   HIS D 411      36.893 -14.446  10.929  1.00 77.77           O
ATOM   3236  N   PHE D 412      37.667 -16.092   9.584  1.00173.24           N
ATOM   3237  CA  PHE D 412      38.179 -16.885  10.676  1.00173.24           C
ATOM   3238  CB  PHE D 412      37.173 -17.865  11.317  1.00173.24           C
ATOM   3239  CG  PHE D 412      37.012 -19.012  10.375  1.00173.24           C
ATOM   3240  CD1 PHE D 412      36.391 -18.813   9.168  1.00173.24           C
ATOM   3241  CD2 PHE D 412      37.522 -20.268  10.644  1.00173.24           C
ATOM   3242  CE1 PHE D 412      36.237 -19.844   8.272  1.00173.24           C
ATOM   3243  CE2 PHE D 412      37.374 -21.309   9.753  1.00173.24           C
ATOM   3244  CZ  PHE D 412      36.722 -21.097   8.560  1.00173.24           C
ATOM   3245  C   PHE D 412      39.285 -17.752  10.146  1.00173.24           C
ATOM   3246  O   PHE D 412      39.411 -17.957   8.939  1.00173.24           O
ATOM   3247  N   THR D 413      40.151 -18.250  11.060  1.00176.05           N
ATOM   3248  CA  THR D 413      41.184 -19.180  10.701  1.00176.05           C
ATOM   3249  CB  THR D 413      42.581 -18.628  10.638  1.00176.05           C
ATOM   3250  OG1 THR D 413      43.020 -18.279  11.940  1.00176.05           O
ATOM   3251  CG2 THR D 413      42.621 -17.386   9.750  1.00176.05           C
ATOM   3252  C   THR D 413      41.294 -20.131  11.839  1.00176.05           C
ATOM   3253  O   THR D 413      41.006 -19.792  12.985  1.00176.05           O
ATOM   3254  N   ILE D 414      41.701 -21.366  11.531  1.00171.90           N
ATOM   3255  CA  ILE D 414      42.041 -22.277  12.566  1.00171.90           C
ATOM   3256  CB  ILE D 414      42.010 -23.709  12.156  1.00171.90           C
ATOM   3257  CG1 ILE D 414      40.616 -24.264  12.362  1.00171.90           C
ATOM   3258  CG2 ILE D 414      43.100 -24.506  12.866  1.00171.90           C
ATOM   3259  CD1 ILE D 414      40.582 -25.740  12.013  1.00171.90           C
ATOM   3260  C   ILE D 414      43.439 -21.934  12.928  1.00171.90           C
ATOM   3261  O   ILE D 414      44.180 -21.397  12.109  1.00171.90           O
ATOM   3262  N   ILE D 415      43.798 -22.122  14.207  1.00106.29           N
ATOM   3263  CA  ILE D 415      45.151 -21.902  14.604  1.00106.29           C
ATOM   3264  CB  ILE D 415      45.269 -21.200  15.920  1.00106.29           C
ATOM   3265  CG1 ILE D 415      44.687 -19.782  15.827  1.00106.29           C
ATOM   3266  CG2 ILE D 415      46.739 -21.240  16.350  1.00106.29           C
ATOM   3267  CD1 ILE D 415      44.486 -19.128  17.196  1.00106.29           C
ATOM   3268  C   ILE D 415      45.735 -23.263  14.761  1.00106.29           C
ATOM   3269  O   ILE D 415      45.628 -23.901  15.807  1.00106.29           O
ATOM   3270  N   TYR D 416      46.340 -23.747  13.667  1.00218.13           N
ATOM   3271  CA  TYR D 416      46.971 -25.024  13.603  1.00218.13           C
ATOM   3272  CB  TYR D 416      48.182 -25.118  14.547  1.00218.13           C
ATOM   3273  CG  TYR D 416      48.865 -26.447  14.445  1.00218.13           C
ATOM   3274  CD1 TYR D 416      49.518 -26.844  13.299  1.00218.13           C
ATOM   3275  CD2 TYR D 416      48.890 -27.286  15.534  1.00218.13           C
ATOM   3276  CE1 TYR D 416      50.164 -28.060  13.242  1.00218.13           C
ATOM   3277  CE2 TYR D 416      49.532 -28.501  15.494  1.00218.13           C
ATOM   3278  CZ  TYR D 416      50.166 -28.891  14.339  1.00218.13           C
ATOM   3279  OH  TYR D 416      50.823 -30.136  14.271  1.00218.13           O
ATOM   3280  C   TYR D 416      45.946 -26.082  13.893  1.00218.13           C
ATOM   3281  O   TYR D 416      45.087 -26.389  13.068  1.00218.13           O
ATOM   3282  N   ASN D 417      45.936 -26.562  15.141  1.00265.93           N
ATOM   3283  CA  ASN D 417      45.181 -27.723  15.514  1.00265.93           C
ATOM   3284  CB  ASN D 417      46.276 -28.742  15.828  1.00265.93           C
ATOM   3285  CG  ASN D 417      45.872 -30.176  15.849  1.00265.93           C
ATOM   3286  OD1 ASN D 417      44.837 -30.569  15.313  1.00265.93           O
ATOM   3287  ND2 ASN D 417      46.757 -30.993  16.470  1.00265.93           N
ATOM   3288  C   ASN D 417      44.537 -27.394  16.820  1.00265.93           C
ATOM   3289  O   ASN D 417      43.689 -28.124  17.329  1.00265.93           O
ATOM   3290  N   GLN D 418      45.047 -26.312  17.430  1.00149.81           N
ATOM   3291  CA  GLN D 418      44.717 -25.906  18.766  1.00149.81           C
ATOM   3292  CB  GLN D 418      45.896 -25.194  19.420  1.00149.81           C
ATOM   3293  CG  GLN D 418      47.067 -26.173  19.439  1.00149.81           C
ATOM   3294  CD  GLN D 418      46.638 -27.360  20.293  1.00149.81           C
ATOM   3295  OE1 GLN D 418      45.712 -27.243  21.091  1.00149.81           O
ATOM   3296  NE2 GLN D 418      47.333 -28.515  20.122  1.00149.81           N
ATOM   3297  C   GLN D 418      43.445 -25.155  19.017  1.00149.81           C
ATOM   3298  O   GLN D 418      42.812 -25.389  20.045  1.00149.81           O
ATOM   3299  N   GLY D 419      43.034 -24.222  18.133  1.00 42.33           N
ATOM   3300  CA  GLY D 419      41.867 -23.429  18.435  1.00 42.33           C
ATOM   3301  C   GLY D 419      41.626 -22.546  17.254  1.00 42.33           C
ATOM   3302  O   GLY D 419      42.083 -22.848  16.154  1.00 42.33           O
ATOM   3303  N   PHE D 420      40.893 -21.425  17.446  1.00135.99           N
ATOM   3304  CA  PHE D 420      40.566 -20.629  16.293  1.00135.99           C
ATOM   3305  CB  PHE D 420      39.302 -21.162  15.581  1.00135.99           C
ATOM   3306  CG  PHE D 420      38.099 -21.084  16.478  1.00135.99           C
ATOM   3307  CD1 PHE D 420      38.175 -20.729  17.808  1.00135.99           C
ATOM   3308  CD2 PHE D 420      36.857 -21.342  15.954  1.00135.99           C
ATOM   3309  CE1 PHE D 420      37.052 -20.663  18.600  1.00135.99           C
ATOM   3310  CE2 PHE D 420      35.729 -21.282  16.743  1.00135.99           C
ATOM   3311  CZ  PHE D 420      35.814 -20.946  18.069  1.00135.99           C
ATOM   3312  C   PHE D 420      40.368 -19.178  16.641  1.00135.99           C
ATOM   3313  O   PHE D 420      40.160 -18.818  17.798  1.00135.99           O
ATOM   3314  N   GLU D 421      40.445 -18.297  15.624  1.00 98.04           N
ATOM   3315  CA  GLU D 421      40.182 -16.905  15.854  1.00 98.04           C
ATOM   3316  CB  GLU D 421      41.413 -15.988  15.727  1.00 98.04           C
ATOM   3317  CG  GLU D 421      41.121 -14.550  16.165  1.00 98.04           C
ATOM   3318  CD  GLU D 421      42.396 -13.727  16.065  1.00 98.04           C
ATOM   3319  OE1 GLU D 421      42.935 -13.600  14.935  1.00 98.04           O
ATOM   3320  OE2 GLU D 421      42.847 -13.214  17.126  1.00 98.04           O
ATOM   3321  C   GLU D 421      39.189 -16.469  14.819  1.00 98.04           C
ATOM   3322  O   GLU D 421      39.326 -16.806  13.642  1.00 98.04           O
ATOM   3323  N   ILE D 422      38.141 -15.723  15.235  1.00 99.98           N
ATOM   3324  CA  ILE D 422      37.151 -15.253  14.302  1.00 99.98           C
ATOM   3325  CB  ILE D 422      35.758 -15.780  14.553  1.00 99.98           C
ATOM   3326  CG1 ILE D 422      35.673 -17.313  14.423  1.00 99.98           C
ATOM   3327  CG2 ILE D 422      34.792 -15.044  13.610  1.00 99.98           C
ATOM   3328  CD1 ILE D 422      36.150 -18.079  15.655  1.00 99.98           C
ATOM   3329  C   ILE D 422      37.051 -13.765  14.462  1.00 99.98           C
ATOM   3330  O   ILE D 422      36.975 -13.259  15.582  1.00 99.98           O
ATOM   3331  N   VAL D 423      37.074 -13.019  13.336  1.00 59.35           N
ATOM   3332  CA  VAL D 423      36.875 -11.595  13.412  1.00 59.35           C
ATOM   3333  CB  VAL D 423      37.905 -10.771  12.685  1.00 59.35           C
ATOM   3334  CG1 VAL D 423      37.552  -9.277  12.835  1.00 59.35           C
ATOM   3335  CG2 VAL D 423      39.289 -11.144  13.241  1.00 59.35           C
ATOM   3336  C   VAL D 423      35.550 -11.346  12.756  1.00 59.35           C
ATOM   3337  O   VAL D 423      35.396 -11.602  11.562  1.00 59.35           O
ATOM   3338  N   LEU D 424      34.560 -10.849  13.532  1.00153.38           N
ATOM   3339  CA  LEU D 424      33.225 -10.687  13.041  1.00153.38           C
ATOM   3340  CB  LEU D 424      32.396 -11.921  13.440  1.00153.38           C
ATOM   3341  CG  LEU D 424      30.926 -11.936  13.022  1.00153.38           C
ATOM   3342  CD1 LEU D 424      30.104 -10.970  13.871  1.00153.38           C
ATOM   3343  CD2 LEU D 424      30.744 -11.730  11.517  1.00153.38           C
ATOM   3344  C   LEU D 424      32.641  -9.468  13.674  1.00153.38           C
ATOM   3345  O   LEU D 424      32.612  -9.348  14.891  1.00153.38           O
ATOM   3346  N   ASN D 425      32.131  -8.529  12.852  1.00185.81           N
ATOM   3347  CA  ASN D 425      31.554  -7.246  13.196  1.00185.81           C
ATOM   3348  CB  ASN D 425      30.002  -7.042  13.155  1.00185.81           C
ATOM   3349  CG  ASN D 425      29.134  -7.604  14.255  1.00185.81           C
ATOM   3350  OD1 ASN D 425      28.615  -8.713  14.200  1.00185.81           O
ATOM   3351  ND2 ASN D 425      28.838  -6.740  15.253  1.00185.81           N
ATOM   3352  C   ASN D 425      32.229  -6.623  14.385  1.00185.81           C
ATOM   3353  O   ASN D 425      31.646  -6.466  15.458  1.00185.81           O
ATOM   3354  N   ASP D 426      33.506  -6.241  14.149  1.00183.97           N
ATOM   3355  CA  ASP D 426      34.436  -5.601  15.025  1.00183.97           C
ATOM   3356  CB  ASP D 426      34.446  -4.049  15.026  1.00183.97           C
ATOM   3357  CG  ASP D 426      33.117  -3.393  15.358  1.00183.97           C
ATOM   3358  OD1 ASP D 426      32.287  -3.977  16.099  1.00183.97           O
ATOM   3359  OD2 ASP D 426      32.940  -2.244  14.875  1.00183.97           O
ATOM   3360  C   ASP D 426      34.562  -6.254  16.378  1.00183.97           C
ATOM   3361  O   ASP D 426      34.711  -5.584  17.404  1.00183.97           O
ATOM   3362  N   TYR D 427      34.540  -7.609  16.379  1.00105.91           N
ATOM   3363  CA  TYR D 427      34.779  -8.437  17.533  1.00105.91           C
ATOM   3364  CB  TYR D 427      33.602  -9.323  17.957  1.00105.91           C
ATOM   3365  CG  TYR D 427      32.584  -8.527  18.671  1.00105.91           C
ATOM   3366  CD1 TYR D 427      32.790  -8.244  19.998  1.00105.91           C
ATOM   3367  CD2 TYR D 427      31.445  -8.089  18.043  1.00105.91           C
ATOM   3368  CE1 TYR D 427      31.868  -7.518  20.700  1.00105.91           C
ATOM   3369  CE2 TYR D 427      30.515  -7.360  18.743  1.00105.91           C
ATOM   3370  CZ  TYR D 427      30.734  -7.077  20.072  1.00105.91           C
ATOM   3371  OH  TYR D 427      29.796  -6.333  20.811  1.00105.91           O
ATOM   3372  C   TYR D 427      35.778  -9.471  17.122  1.00105.91           C
ATOM   3373  O   TYR D 427      35.827  -9.866  15.959  1.00105.91           O
ATOM   3374  N   LYS D 428      36.600  -9.951  18.077  1.00 64.12           N
ATOM   3375  CA  LYS D 428      37.534 -11.006  17.785  1.00 64.12           C
ATOM   3376  CB  LYS D 428      39.003 -10.579  17.935  1.00 64.12           C
ATOM   3377  CG  LYS D 428      39.402  -9.484  16.946  1.00 64.12           C
ATOM   3378  CD  LYS D 428      40.781  -8.893  17.224  1.00 64.12           C
ATOM   3379  CE  LYS D 428      41.156  -7.804  16.228  1.00 64.12           C
ATOM   3380  NZ  LYS D 428      42.512  -7.330  16.521  1.00 64.12           N
ATOM   3381  C   LYS D 428      37.277 -12.091  18.786  1.00 64.12           C
ATOM   3382  O   LYS D 428      37.227 -11.823  19.985  1.00 64.12           O
ATOM   3383  N   TRP D 429      37.104 -13.346  18.313  1.00 93.49           N
ATOM   3384  CA  TRP D 429      36.805 -14.448  19.191  1.00 93.49           C
ATOM   3385  CB  TRP D 429      35.605 -15.284  18.712  1.00 93.49           C
ATOM   3386  CG  TRP D 429      34.352 -14.462  18.496  1.00 93.49           C
ATOM   3387  CD2 TRP D 429      33.245 -14.349  19.408  1.00 93.49           C
ATOM   3388  CD1 TRP D 429      34.032 -13.701  17.409  1.00 93.49           C
ATOM   3389  NE1 TRP D 429      32.793 -13.133  17.577  1.00 93.49           N
ATOM   3390  CE2 TRP D 429      32.297 -13.519  18.806  1.00 93.49           C
ATOM   3391  CE3 TRP D 429      33.032 -14.891  20.640  1.00 93.49           C
ATOM   3392  CZ2 TRP D 429      31.118 -13.221  19.435  1.00 93.49           C
ATOM   3393  CZ3 TRP D 429      31.846 -14.583  21.270  1.00 93.49           C
ATOM   3394  CH2 TRP D 429      30.905 -13.765  20.681  1.00 93.49           C
ATOM   3395  C   TRP D 429      38.001 -15.365  19.187  1.00 93.49           C
ATOM   3396  O   TRP D 429      38.579 -15.651  18.139  1.00 93.49           O
ATOM   3397  N   PHE D 430      38.398 -15.846  20.381  1.00202.75           N
ATOM   3398  CA  PHE D 430      39.551 -16.689  20.538  1.00202.75           C
ATOM   3399  CB  PHE D 430      40.686 -15.909  21.256  1.00202.75           C
ATOM   3400  CG  PHE D 430      41.896 -16.746  21.597  1.00202.75           C
ATOM   3401  CD1 PHE D 430      41.876 -17.723  22.575  1.00202.75           C
ATOM   3402  CD2 PHE D 430      43.095 -16.555  20.955  1.00202.75           C
ATOM   3403  CE1 PHE D 430      42.964 -18.497  22.896  1.00202.75           C
ATOM   3404  CE2 PHE D 430      44.193 -17.318  21.273  1.00202.75           C
ATOM   3405  CZ  PHE D 430      44.141 -18.291  22.237  1.00202.75           C
ATOM   3406  C   PHE D 430      39.184 -17.767  21.501  1.00202.75           C
ATOM   3407  O   PHE D 430      38.527 -17.505  22.505  1.00202.75           O
ATOM   3408  N   ALA D 431      39.668 -19.003  21.258  1.00 83.74           N
ATOM   3409  CA  ALA D 431      39.453 -20.037  22.229  1.00 83.74           C
ATOM   3410  CB  ALA D 431      37.962 -20.310  22.439  1.00 83.74           C
ATOM   3411  C   ALA D 431      40.158 -21.279  21.757  1.00 83.74           C
ATOM   3412  O   ALA D 431      40.340 -21.477  20.558  1.00 83.74           O
ATOM   3413  N   PHE D 432      40.589 -22.142  22.703  1.00157.42           N
ATOM   3414  CA  PHE D 432      41.262 -23.371  22.385  1.00157.42           C
ATOM   3415  CB  PHE D 432      42.274 -23.857  23.443  1.00157.42           C
ATOM   3416  CG  PHE D 432      43.488 -22.995  23.524  1.00157.42           C
ATOM   3417  CD1 PHE D 432      44.552 -23.192  22.672  1.00157.42           C
ATOM   3418  CD2 PHE D 432      43.572 -21.996  24.464  1.00157.42           C
ATOM   3419  CE1 PHE D 432      45.677 -22.405  22.756  1.00157.42           C
ATOM   3420  CE2 PHE D 432      44.695 -21.208  24.552  1.00157.42           C
ATOM   3421  CZ  PHE D 432      45.752 -21.410  23.699  1.00157.42           C
ATOM   3422  C   PHE D 432      40.222 -24.440  22.382  1.00157.42           C
ATOM   3423  O   PHE D 432      39.234 -24.349  23.105  1.00157.42           O
ATOM   3424  N   PHE D 433      40.420 -25.494  21.570  1.00 98.22           N
ATOM   3425  CA  PHE D 433      39.456 -26.554  21.556  1.00 98.22           C
ATOM   3426  CB  PHE D 433      39.687 -27.589  20.439  1.00 98.22           C
ATOM   3427  CG  PHE D 433      39.509 -26.899  19.120  1.00 98.22           C
ATOM   3428  CD1 PHE D 433      38.257 -26.766  18.556  1.00 98.22           C
ATOM   3429  CD2 PHE D 433      40.583 -26.350  18.446  1.00 98.22           C
ATOM   3430  CE1 PHE D 433      38.104 -26.126  17.340  1.00 98.22           C
ATOM   3431  CE2 PHE D 433      40.436 -25.712  17.232  1.00 98.22           C
ATOM   3432  CZ  PHE D 433      39.187 -25.600  16.675  1.00 98.22           C
ATOM   3433  C   PHE D 433      39.535 -27.236  22.897  1.00 98.22           C
ATOM   3434  O   PHE D 433      40.584 -27.274  23.541  1.00 98.22           O
ATOM   3435  N   LYS D 434      38.384 -27.777  23.347  1.00107.24           N
ATOM   3436  CA  LYS D 434      38.217 -28.340  24.658  1.00107.24           C
ATOM   3437  CB  LYS D 434      36.742 -28.622  24.989  1.00107.24           C
ATOM   3438  CG  LYS D 434      36.519 -29.343  26.319  1.00107.24           C
ATOM   3439  CD  LYS D 434      35.043 -29.431  26.712  1.00107.24           C
ATOM   3440  CE  LYS D 434      34.771 -30.281  27.957  1.00107.24           C
ATOM   3441  NZ  LYS D 434      35.588 -29.800  29.088  1.00107.24           N
ATOM   3442  C   LYS D 434      38.959 -29.623  24.836  1.00107.24           C
ATOM   3443  O   LYS D 434      39.036 -30.448  23.926  1.00107.24           O
ATOM   3444  N   TYR D 435      39.552 -29.800  26.039  1.00202.43           N
ATOM   3445  CA  TYR D 435      40.184 -31.043  26.352  1.00202.43           C
ATOM   3446  CB  TYR D 435      41.696 -31.070  26.049  1.00202.43           C
ATOM   3447  CG  TYR D 435      42.553 -30.565  27.158  1.00202.43           C
ATOM   3448  CD1 TYR D 435      42.449 -29.328  27.747  1.00202.43           C
ATOM   3449  CD2 TYR D 435      43.566 -31.386  27.561  1.00202.43           C
ATOM   3450  CE1 TYR D 435      43.319 -28.968  28.756  1.00202.43           C
ATOM   3451  CE2 TYR D 435      44.440 -31.035  28.559  1.00202.43           C
ATOM   3452  CZ  TYR D 435      44.315 -29.816  29.172  1.00202.43           C
ATOM   3453  OH  TYR D 435      45.193 -29.423  30.204  1.00202.43           O
ATOM   3454  C   TYR D 435      39.878 -31.292  27.796  1.00202.43           C
ATOM   3455  O   TYR D 435      39.669 -30.360  28.573  1.00202.43           O
ATOM   3456  N   LYS D 436      39.840 -32.577  28.188  1.00125.31           N
ATOM   3457  CA  LYS D 436      39.298 -32.910  29.467  1.00125.31           C
ATOM   3458  CB  LYS D 436      38.165 -33.909  29.231  1.00125.31           C
ATOM   3459  CG  LYS D 436      36.976 -33.827  30.171  1.00125.31           C
ATOM   3460  CD  LYS D 436      35.783 -34.609  29.614  1.00125.31           C
ATOM   3461  CE  LYS D 436      34.432 -34.210  30.210  0.00125.31           C
ATOM   3462  NZ  LYS D 436      33.863 -33.096  29.423  0.00125.31           N
ATOM   3463  C   LYS D 436      40.369 -33.567  30.271  1.00125.31           C
ATOM   3464  O   LYS D 436      41.197 -34.313  29.749  1.00125.31           O
ATOM   3465  N   GLU D 437      40.365 -33.282  31.585  1.00116.50           N
ATOM   3466  CA  GLU D 437      41.331 -33.815  32.495  1.00116.50           C
ATOM   3467  CB  GLU D 437      41.728 -32.764  33.540  1.00116.50           C
ATOM   3468  CG  GLU D 437      41.989 -31.371  32.950  1.00116.50           C
ATOM   3469  CD  GLU D 437      43.462 -31.144  32.686  1.00116.50           C
ATOM   3470  OE1 GLU D 437      44.241 -32.126  32.797  1.00116.50           O
ATOM   3471  OE2 GLU D 437      43.817 -29.979  32.361  1.00116.50           O
ATOM   3472  C   GLU D 437      40.576 -34.831  33.302  1.00116.50           C
ATOM   3473  O   GLU D 437      39.940 -34.482  34.294  1.00116.50           O
ATOM   3474  N   GLU D 438      40.619 -36.107  32.889  1.00102.40           N
ATOM   3475  CA  GLU D 438      39.949 -37.200  33.534  1.00102.40           C
ATOM   3476  CB  GLU D 438      39.866 -38.437  32.621  0.00102.40           C
ATOM   3477  CG  GLU D 438      38.749 -39.421  32.983  0.00102.40           C
ATOM   3478  CD  GLU D 438      39.245 -40.344  34.084  0.00102.40           C
ATOM   3479  OE1 GLU D 438      40.469 -40.309  34.376  0.00102.40           O
ATOM   3480  OE2 GLU D 438      38.406 -41.099  34.643  0.00102.40           O
ATOM   3481  C   GLU D 438      40.697 -37.536  34.773  1.00102.40           C
ATOM   3482  O   GLU D 438      40.154 -38.158  35.684  1.00102.40           O
ATOM   3483  N   GLY D 439      41.967 -37.104  34.862  1.00 58.23           N
ATOM   3484  CA  GLY D 439      42.761 -37.600  35.935  1.00 58.23           C
ATOM   3485  C   GLY D 439      43.457 -38.782  35.361  1.00 58.23           C
ATOM   3486  O   GLY D 439      43.157 -39.933  35.663  1.00 58.23           O
ATOM   3487  N   GLY D 440      44.370 -38.495  34.419  1.00 40.21           N
ATOM   3488  CA  GLY D 440      45.162 -39.503  33.790  1.00 40.21           C
ATOM   3489  C   GLY D 440      44.798 -39.541  32.348  1.00 40.21           C
ATOM   3490  O   GLY D 440      45.682 -39.537  31.492  1.00 40.21           O
ATOM   3491  N   LYS D 441      43.498 -39.558  32.000  1.00190.76           N
ATOM   3492  CA  LYS D 441      43.356 -39.540  30.578  1.00190.76           C
ATOM   3493  CB  LYS D 441      42.251 -40.344  29.871  1.00190.76           C
ATOM   3494  CG  LYS D 441      42.175 -41.844  30.082  1.00190.76           C
ATOM   3495  CD  LYS D 441      41.204 -42.205  31.191  0.00190.76           C
ATOM   3496  CE  LYS D 441      39.762 -41.939  30.744  0.00190.76           C
ATOM   3497  NZ  LYS D 441      38.800 -42.651  31.611  0.00190.76           N
ATOM   3498  C   LYS D 441      42.986 -38.169  30.177  1.00190.76           C
ATOM   3499  O   LYS D 441      42.398 -37.401  30.935  1.00190.76           O
ATOM   3500  N   VAL D 442      43.344 -37.825  28.936  1.00124.33           N
ATOM   3501  CA  VAL D 442      42.905 -36.558  28.471  1.00124.33           C
ATOM   3502  CB  VAL D 442      44.015 -35.634  28.060  1.00124.33           C
ATOM   3503  CG1 VAL D 442      44.293 -35.809  26.556  1.00124.33           C
ATOM   3504  CG2 VAL D 442      43.650 -34.211  28.513  1.00124.33           C
ATOM   3505  C   VAL D 442      42.048 -36.864  27.281  1.00124.33           C
ATOM   3506  O   VAL D 442      42.351 -37.761  26.492  1.00124.33           O
ATOM   3507  N   THR D 443      40.907 -36.167  27.156  1.00153.37           N
ATOM   3508  CA  THR D 443      40.040 -36.438  26.051  1.00153.37           C
ATOM   3509  CB  THR D 443      38.790 -37.114  26.524  1.00153.37           C
ATOM   3510  OG1 THR D 443      38.130 -37.761  25.454  1.00153.37           O
ATOM   3511  CG2 THR D 443      37.877 -36.070  27.176  1.00153.37           C
ATOM   3512  C   THR D 443      39.731 -35.118  25.406  1.00153.37           C
ATOM   3513  O   THR D 443      39.464 -34.124  26.080  1.00153.37           O
ATOM   3514  N   SER D 444      39.770 -35.066  24.061  1.00106.43           N
ATOM   3515  CA  SER D 444      39.597 -33.810  23.389  1.00106.43           C
ATOM   3516  CB  SER D 444      40.719 -33.518  22.381  1.00106.43           C
ATOM   3517  OG  SER D 444      40.832 -34.587  21.455  1.00106.43           O
ATOM   3518  C   SER D 444      38.285 -33.788  22.679  1.00106.43           C
ATOM   3519  O   SER D 444      37.792 -34.819  22.224  1.00106.43           O
ATOM   3520  N   TYR D 445      37.653 -32.593  22.647  1.00160.47           N
ATOM   3521  CA  TYR D 445      36.402 -32.411  21.966  1.00160.47           C
ATOM   3522  CB  TYR D 445      35.255 -32.056  22.935  1.00160.47           C
ATOM   3523  CG  TYR D 445      35.084 -33.234  23.823  1.00160.47           C
ATOM   3524  CD1 TYR D 445      35.993 -33.518  24.819  1.00160.47           C
ATOM   3525  CD2 TYR D 445      34.011 -34.065  23.655  1.00160.47           C
ATOM   3526  CE1 TYR D 445      35.823 -34.620  25.631  1.00160.47           C
ATOM   3527  CE2 TYR D 445      33.837 -35.161  24.461  1.00160.47           C
ATOM   3528  CZ  TYR D 445      34.742 -35.451  25.448  1.00160.47           C
ATOM   3529  OH  TYR D 445      34.539 -36.586  26.264  1.00160.47           O
ATOM   3530  C   TYR D 445      36.564 -31.246  21.031  1.00160.47           C
ATOM   3531  O   TYR D 445      36.632 -30.100  21.474  1.00160.47           O
ATOM   3532  N   CYS D 446      36.637 -31.511  19.708  1.00138.99           N
ATOM   3533  CA  CYS D 446      36.762 -30.416  18.783  1.00138.99           C
ATOM   3534  CB  CYS D 446      37.365 -30.677  17.394  1.00138.99           C
ATOM   3535  SG  CYS D 446      37.777 -29.085  16.588  1.00138.99           S
ATOM   3536  C   CYS D 446      35.442 -29.730  18.606  1.00138.99           C
ATOM   3537  O   CYS D 446      35.370 -28.670  17.989  1.00138.99           O
ATOM   3538  N   HIS D 447      34.346 -30.376  19.042  1.00102.96           N
ATOM   3539  CA  HIS D 447      33.027 -29.812  18.969  1.00102.96           C
ATOM   3540  ND1 HIS D 447      31.234 -31.736  17.049  1.00102.96           N
ATOM   3541  CG  HIS D 447      31.740 -31.915  18.318  1.00102.96           C
ATOM   3542  CB  HIS D 447      31.906 -30.811  19.319  1.00102.96           C
ATOM   3543  NE2 HIS D 447      31.715 -33.897  17.246  1.00102.96           N
ATOM   3544  CD2 HIS D 447      32.028 -33.241  18.422  1.00102.96           C
ATOM   3545  CE1 HIS D 447      31.243 -32.954  16.451  1.00102.96           C
ATOM   3546  C   HIS D 447      32.912 -28.674  19.939  1.00102.96           C
ATOM   3547  O   HIS D 447      32.074 -27.794  19.764  1.00102.96           O
ATOM   3548  N   GLU D 448      33.721 -28.681  21.017  1.00123.31           N
ATOM   3549  CA  GLU D 448      33.548 -27.700  22.050  1.00123.31           C
ATOM   3550  CB  GLU D 448      33.119 -28.357  23.363  1.00123.31           C
ATOM   3551  CG  GLU D 448      32.622 -27.380  24.416  1.00123.31           C
ATOM   3552  CD  GLU D 448      32.123 -28.227  25.567  1.00123.31           C
ATOM   3553  OE1 GLU D 448      31.804 -29.420  25.326  1.00123.31           O
ATOM   3554  OE2 GLU D 448      32.054 -27.696  26.706  1.00123.31           O
ATOM   3555  C   GLU D 448      34.819 -26.937  22.286  1.00123.31           C
ATOM   3556  O   GLU D 448      35.870 -27.261  21.734  1.00123.31           O
ATOM   3557  N   THR D 449      34.731 -25.878  23.126  1.00147.69           N
ATOM   3558  CA  THR D 449      35.860 -25.020  23.319  1.00147.69           C
ATOM   3559  CB  THR D 449      35.569 -23.625  22.865  1.00147.69           C
ATOM   3560  OG1 THR D 449      34.812 -23.615  21.670  1.00147.69           O
ATOM   3561  CG2 THR D 449      36.918 -23.032  22.498  1.00147.69           C
ATOM   3562  C   THR D 449      36.106 -24.899  24.797  1.00147.69           C
ATOM   3563  O   THR D 449      35.240 -25.183  25.623  1.00147.69           O
ATOM   3564  N   MET D 450      37.331 -24.490  25.174  1.00173.17           N
ATOM   3565  CA  MET D 450      37.621 -24.233  26.553  1.00173.17           C
ATOM   3566  CB  MET D 450      39.120 -24.401  26.861  1.00173.17           C
ATOM   3567  CG  MET D 450      39.422 -24.821  28.299  1.00173.17           C
ATOM   3568  SD  MET D 450      40.998 -25.705  28.491  1.00173.17           S
ATOM   3569  CE  MET D 450      40.319 -27.327  28.034  1.00173.17           C
ATOM   3570  C   MET D 450      37.161 -22.817  26.738  1.00173.17           C
ATOM   3571  O   MET D 450      36.649 -22.222  25.793  1.00173.17           O
ATOM   3572  N   THR D 451      37.255 -22.231  27.946  1.00144.47           N
ATOM   3573  CA  THR D 451      36.791 -20.871  28.029  1.00144.47           C
ATOM   3574  CB  THR D 451      36.730 -20.290  29.409  1.00144.47           C
ATOM   3575  OG1 THR D 451      37.987 -20.396  30.054  1.00144.47           O
ATOM   3576  CG2 THR D 451      35.647 -21.023  30.202  1.00144.47           C
ATOM   3577  C   THR D 451      37.694 -20.009  27.208  1.00144.47           C
ATOM   3578  O   THR D 451      38.916 -20.111  27.299  1.00144.47           O
ATOM   3579  N   GLY D 452      37.095 -19.106  26.399  1.00 56.75           N
ATOM   3580  CA  GLY D 452      37.877 -18.295  25.513  1.00 56.75           C
ATOM   3581  C   GLY D 452      37.629 -16.850  25.782  1.00 56.75           C
ATOM   3582  O   GLY D 452      36.855 -16.491  26.671  1.00 56.75           O
ATOM   3583  N   TRP D 453      38.301 -15.978  24.994  1.00 90.75           N
ATOM   3584  CA  TRP D 453      38.187 -14.560  25.194  1.00 90.75           C
ATOM   3585  CB  TRP D 453      39.553 -13.860  25.357  1.00 90.75           C
ATOM   3586  CG  TRP D 453      40.359 -14.288  26.562  1.00 90.75           C
ATOM   3587  CD2 TRP D 453      41.262 -15.404  26.569  1.00 90.75           C
ATOM   3588  CD1 TRP D 453      40.412 -13.746  27.800  1.00 90.75           C
ATOM   3589  NE1 TRP D 453      41.290 -14.452  28.591  1.00 90.75           N
ATOM   3590  CE2 TRP D 453      41.815 -15.479  27.831  1.00 90.75           C
ATOM   3591  CE3 TRP D 453      41.596 -16.288  25.580  1.00 90.75           C
ATOM   3592  CZ2 TRP D 453      42.725 -16.451  28.136  1.00 90.75           C
ATOM   3593  CZ3 TRP D 453      42.518 -17.265  25.897  1.00 90.75           C
ATOM   3594  CH2 TRP D 453      43.068 -17.342  27.154  1.00 90.75           C
ATOM   3595  C   TRP D 453      37.592 -13.937  23.965  1.00 90.75           C
ATOM   3596  O   TRP D 453      37.973 -14.259  22.842  1.00 90.75           O
ATOM   3597  N   VAL D 454      36.642 -13.000  24.158  1.00120.31           N
ATOM   3598  CA  VAL D 454      36.078 -12.264  23.064  1.00120.31           C
ATOM   3599  CB  VAL D 454      34.658 -12.647  22.744  1.00120.31           C
ATOM   3600  CG1 VAL D 454      33.800 -12.497  24.012  1.00120.31           C
ATOM   3601  CG2 VAL D 454      34.176 -11.777  21.573  1.00120.31           C
ATOM   3602  C   VAL D 454      36.115 -10.820  23.458  1.00120.31           C
ATOM   3603  O   VAL D 454      35.780 -10.465  24.588  1.00120.31           O
ATOM   3604  N   HIS D 455      36.571  -9.948  22.537  1.00 68.42           N
ATOM   3605  CA  HIS D 455      36.595  -8.542  22.819  1.00 68.42           C
ATOM   3606  ND1 HIS D 455      39.943  -9.430  23.348  1.00 68.42           N
ATOM   3607  CG  HIS D 455      39.160  -8.347  23.010  1.00 68.42           C
ATOM   3608  CB  HIS D 455      37.821  -8.050  23.616  1.00 68.42           C
ATOM   3609  NE2 HIS D 455      41.076  -8.281  21.820  1.00 68.42           N
ATOM   3610  CD2 HIS D 455      39.868  -7.657  22.076  1.00 68.42           C
ATOM   3611  CE1 HIS D 455      41.076  -9.341  22.608  1.00 68.42           C
ATOM   3612  C   HIS D 455      36.532  -7.818  21.516  1.00 68.42           C
ATOM   3613  O   HIS D 455      36.752  -8.395  20.452  1.00 68.42           O
ATOM   3614  N   ASP D 456      36.217  -6.511  21.568  1.00 90.44           N
ATOM   3615  CA  ASP D 456      36.113  -5.776  20.344  1.00 90.44           C
ATOM   3616  CB  ASP D 456      35.455  -4.396  20.507  1.00 90.44           C
ATOM   3617  CG  ASP D 456      36.285  -3.610  21.511  1.00 90.44           C
ATOM   3618  OD1 ASP D 456      36.242  -3.972  22.715  1.00 90.44           O
ATOM   3619  OD2 ASP D 456      36.962  -2.634  21.090  1.00 90.44           O
ATOM   3620  C   ASP D 456      37.489  -5.626  19.776  1.00 90.44           C
ATOM   3621  O   ASP D 456      38.492  -5.882  20.435  1.00 90.44           O
ATOM   3622  N   VAL D 457      37.560  -5.191  18.511  1.00140.85           N
ATOM   3623  CA  VAL D 457      38.783  -5.071  17.770  1.00140.85           C
ATOM   3624  CB  VAL D 457      38.502  -4.515  16.408  1.00140.85           C
ATOM   3625  CG1 VAL D 457      37.803  -3.160  16.576  1.00140.85           C
ATOM   3626  CG2 VAL D 457      39.807  -4.428  15.621  1.00140.85           C
ATOM   3627  C   VAL D 457      39.735  -4.151  18.490  1.00140.85           C
ATOM   3628  O   VAL D 457      40.952  -4.316  18.406  1.00140.85           O
ATOM   3629  N   LEU D 458      39.211  -3.118  19.174  1.00 99.08           N
ATOM   3630  CA  LEU D 458      40.014  -2.180  19.918  1.00 99.08           C
ATOM   3631  CB  LEU D 458      39.214  -0.983  20.471  1.00 99.08           C
ATOM   3632  CG  LEU D 458      38.725   0.030  19.419  1.00 99.08           C
ATOM   3633  CD1 LEU D 458      37.999   1.207  20.093  1.00 99.08           C
ATOM   3634  CD2 LEU D 458      39.875   0.497  18.514  1.00 99.08           C
ATOM   3635  C   LEU D 458      40.633  -2.838  21.110  1.00 99.08           C
ATOM   3636  O   LEU D 458      41.720  -2.450  21.535  1.00 99.08           O
ATOM   3637  N   GLY D 459      39.937  -3.822  21.711  1.00 47.12           N
ATOM   3638  CA  GLY D 459      40.445  -4.466  22.890  1.00 47.12           C
ATOM   3639  C   GLY D 459      39.864  -3.794  24.095  1.00 47.12           C
ATOM   3640  O   GLY D 459      40.340  -3.993  25.212  1.00 47.12           O
ATOM   3641  N   ARG D 460      38.866  -2.914  23.888  1.00272.29           N
ATOM   3642  CA  ARG D 460      38.270  -2.165  24.960  1.00272.29           C
ATOM   3643  CB  ARG D 460      37.514  -0.977  24.354  1.00272.29           C
ATOM   3644  CG  ARG D 460      37.438   0.240  25.253  1.00272.29           C
ATOM   3645  CD  ARG D 460      38.786   0.762  25.767  1.00272.29           C
ATOM   3646  NE  ARG D 460      39.872   0.266  24.877  1.00272.29           N
ATOM   3647  CZ  ARG D 460      40.454   1.069  23.938  1.00272.29           C
ATOM   3648  NH1 ARG D 460      40.037   2.358  23.762  1.00272.29           N
ATOM   3649  NH2 ARG D 460      41.465   0.572  23.167  1.00272.29           N
ATOM   3650  C   ARG D 460      37.388  -2.995  25.864  1.00272.29           C
ATOM   3651  O   ARG D 460      37.649  -3.115  27.062  1.00272.29           O
ATOM   3652  N   ASN D 461      36.347  -3.660  25.320  1.00152.71           N
ATOM   3653  CA  ASN D 461      35.513  -4.420  26.203  1.00152.71           C
ATOM   3654  CB  ASN D 461      34.047  -3.955  26.270  1.00152.71           C
ATOM   3655  CG  ASN D 461      33.451  -3.824  24.879  1.00152.71           C
ATOM   3656  OD1 ASN D 461      32.531  -4.550  24.518  1.00152.71           O
ATOM   3657  ND2 ASN D 461      33.954  -2.839  24.088  1.00152.71           N
ATOM   3658  C   ASN D 461      35.649  -5.876  25.890  1.00152.71           C
ATOM   3659  O   ASN D 461      35.667  -6.286  24.727  1.00152.71           O
ATOM   3660  N   ARG D 462      35.794  -6.691  26.961  1.00161.43           N
ATOM   3661  CA  ARG D 462      36.013  -8.100  26.791  1.00161.43           C
ATOM   3662  CB  ARG D 462      37.414  -8.618  27.173  1.00161.43           C
ATOM   3663  CG  ARG D 462      37.813  -8.447  28.638  1.00161.43           C
ATOM   3664  CD  ARG D 462      39.032  -9.293  29.015  1.00161.43           C
ATOM   3665  NE  ARG D 462      40.143  -8.912  28.097  1.00161.43           N
ATOM   3666  CZ  ARG D 462      41.275  -9.675  28.031  1.00161.43           C
ATOM   3667  NH1 ARG D 462      41.385 -10.811  28.782  1.00161.43           N
ATOM   3668  NH2 ARG D 462      42.301  -9.300  27.213  1.00161.43           N
ATOM   3669  C   ARG D 462      35.029  -8.890  27.593  1.00161.43           C
ATOM   3670  O   ARG D 462      34.343  -8.371  28.472  1.00161.43           O
ATOM   3671  N   ALA D 463      34.932 -10.195  27.261  1.00 49.19           N
ATOM   3672  CA  ALA D 463      34.033 -11.104  27.905  1.00 49.19           C
ATOM   3673  CB  ALA D 463      32.614 -11.088  27.313  1.00 49.19           C
ATOM   3674  C   ALA D 463      34.582 -12.482  27.709  1.00 49.19           C
ATOM   3675  O   ALA D 463      35.546 -12.694  26.974  1.00 49.19           O
ATOM   3676  N   CYS D 464      33.960 -13.460  28.387  1.00115.72           N
ATOM   3677  CA  CYS D 464      34.428 -14.810  28.386  1.00115.72           C
ATOM   3678  CB  CYS D 464      34.446 -15.312  29.825  1.00115.72           C
ATOM   3679  SG  CYS D 464      35.767 -16.486  30.037  1.00115.72           S
ATOM   3680  C   CYS D 464      33.371 -15.615  27.688  1.00115.72           C
ATOM   3681  O   CYS D 464      32.192 -15.320  27.855  1.00115.72           O
ATOM   3682  N   PHE D 465      33.740 -16.640  26.880  1.00193.23           N
ATOM   3683  CA  PHE D 465      32.693 -17.425  26.278  1.00193.23           C
ATOM   3684  CB  PHE D 465      32.273 -17.030  24.837  1.00193.23           C
ATOM   3685  CG  PHE D 465      33.271 -17.405  23.774  1.00193.23           C
ATOM   3686  CD1 PHE D 465      33.357 -18.676  23.251  1.00193.23           C
ATOM   3687  CD2 PHE D 465      34.097 -16.462  23.229  1.00193.23           C
ATOM   3688  CE1 PHE D 465      34.264 -19.005  22.263  1.00193.23           C
ATOM   3689  CE2 PHE D 465      35.003 -16.777  22.244  1.00193.23           C
ATOM   3690  CZ  PHE D 465      35.104 -18.050  21.750  1.00193.23           C
ATOM   3691  C   PHE D 465      33.117 -18.851  26.168  1.00193.23           C
ATOM   3692  O   PHE D 465      34.290 -19.194  26.310  1.00193.23           O
ATOM   3693  N   THR D 466      32.123 -19.728  25.920  1.00 64.27           N
ATOM   3694  CA  THR D 466      32.381 -21.109  25.643  1.00 64.27           C
ATOM   3695  CB  THR D 466      31.853 -22.056  26.679  1.00 64.27           C
ATOM   3696  OG1 THR D 466      30.445 -21.915  26.797  1.00 64.27           O
ATOM   3697  CG2 THR D 466      32.538 -21.763  28.023  1.00 64.27           C
ATOM   3698  C   THR D 466      31.629 -21.382  24.384  1.00 64.27           C
ATOM   3699  O   THR D 466      30.567 -20.805  24.159  1.00 64.27           O
ATOM   3700  N   GLY D 467      32.153 -22.268  23.519  1.00 42.59           N
ATOM   3701  CA  GLY D 467      31.452 -22.509  22.293  1.00 42.59           C
ATOM   3702  C   GLY D 467      31.197 -23.974  22.144  1.00 42.59           C
ATOM   3703  O   GLY D 467      31.978 -24.812  22.592  1.00 42.59           O
ATOM   3704  N   ARG D 468      30.060 -24.309  21.503  1.00188.67           N
ATOM   3705  CA  ARG D 468      29.734 -25.675  21.214  1.00188.67           C
ATOM   3706  CB  ARG D 468      28.578 -26.227  22.061  1.00188.67           C
ATOM   3707  CG  ARG D 468      28.252 -27.685  21.756  1.00188.67           C
ATOM   3708  CD  ARG D 468      29.216 -28.686  22.389  1.00188.67           C
ATOM   3709  NE  ARG D 468      28.952 -28.683  23.855  1.00188.67           N
ATOM   3710  CZ  ARG D 468      27.870 -29.355  24.346  1.00188.67           C
ATOM   3711  NH1 ARG D 468      26.974 -29.926  23.487  1.00188.67           N
ATOM   3712  NH2 ARG D 468      27.676 -29.440  25.695  1.00188.67           N
ATOM   3713  C   ARG D 468      29.277 -25.687  19.790  1.00188.67           C
ATOM   3714  O   ARG D 468      28.524 -24.808  19.376  1.00188.67           O
ATOM   3715  N   LYS D 469      29.720 -26.678  18.987  1.00142.39           N
ATOM   3716  CA  LYS D 469      29.288 -26.648  17.621  1.00142.39           C
ATOM   3717  CB  LYS D 469      30.325 -27.152  16.596  1.00142.39           C
ATOM   3718  CG  LYS D 469      30.682 -28.630  16.685  1.00142.39           C
ATOM   3719  CD  LYS D 469      31.582 -29.092  15.536  1.00142.39           C
ATOM   3720  CE  LYS D 469      30.886 -29.156  14.175  1.00142.39           C
ATOM   3721  NZ  LYS D 469      31.840 -29.613  13.141  1.00142.39           N
ATOM   3722  C   LYS D 469      28.012 -27.410  17.515  1.00142.39           C
ATOM   3723  O   LYS D 469      27.930 -28.586  17.867  1.00142.39           O
ATOM   3724  N   THR D 470      26.943 -26.714  17.081  1.00137.11           N
ATOM   3725  CA  THR D 470      25.688 -27.385  16.986  1.00137.11           C
ATOM   3726  CB  THR D 470      24.453 -26.530  17.007  1.00137.11           C
ATOM   3727  OG1 THR D 470      23.344 -27.323  17.401  1.00137.11           O
ATOM   3728  CG2 THR D 470      24.180 -25.997  15.606  0.00137.11           C
ATOM   3729  C   THR D 470      25.679 -28.258  15.781  1.00137.11           C
ATOM   3730  O   THR D 470      25.005 -29.270  15.772  1.00137.11           O
ATOM   3731  N   GLY D 471      26.389 -27.911  14.701  1.00 31.56           N
ATOM   3732  CA  GLY D 471      26.339 -28.780  13.562  1.00 31.56           C
ATOM   3733  C   GLY D 471      26.974 -28.000  12.422  1.00 31.56           C
ATOM   3734  O   GLY D 471      28.183 -27.675  12.544  1.00 31.56           O
ATOM   3735  OXT GLY D 471      26.263 -27.712  11.422  1.00 31.56           O
TER    3736      GLY D 471
ATOM   3737  N   LEU E 472      61.226  -8.143  -7.059  1.00 55.88           N
ATOM   3738  CA  LEU E 472      61.656  -9.127  -6.043  1.00 55.88           C
ATOM   3739  CB  LEU E 472      60.661 -10.303  -6.000  1.00 55.88           C
ATOM   3740  CG  LEU E 472      60.886 -11.292  -4.840  1.00 55.88           C
ATOM   3741  CD1 LEU E 472      60.644 -10.612  -3.482  1.00 55.88           C
ATOM   3742  CD2 LEU E 472      60.041 -12.564  -5.022  1.00 55.88           C
ATOM   3743  C   LEU E 472      63.029  -9.636  -6.375  1.00 55.88           C
ATOM   3744  O   LEU E 472      63.310 -10.021  -7.510  1.00 55.88           O
ATOM   3745  N   PRO E 473      63.889  -9.613  -5.387  1.00 77.92           N
ATOM   3746  CA  PRO E 473      65.259 -10.018  -5.586  1.00 77.92           C
ATOM   3747  CD  PRO E 473      63.781  -8.564  -4.384  1.00 77.92           C
ATOM   3748  CB  PRO E 473      66.046  -9.423  -4.421  1.00 77.92           C
ATOM   3749  CG  PRO E 473      65.223  -8.192  -4.010  1.00 77.92           C
ATOM   3750  C   PRO E 473      65.439 -11.499  -5.690  1.00 77.92           C
ATOM   3751  O   PRO E 473      64.543 -12.250  -5.308  1.00 77.92           O
ATOM   3752  N   THR E 474      66.578 -11.923  -6.271  1.00103.29           N
ATOM   3753  CA  THR E 474      66.945 -13.302  -6.389  1.00103.29           C
ATOM   3754  CB  THR E 474      68.122 -13.510  -7.289  1.00103.29           C
ATOM   3755  OG1 THR E 474      67.850 -12.994  -8.583  1.00103.29           O
ATOM   3756  CG2 THR E 474      68.397 -15.018  -7.374  1.00103.29           C
ATOM   3757  C   THR E 474      67.343 -13.807  -5.037  1.00103.29           C
ATOM   3758  O   THR E 474      67.085 -14.961  -4.696  1.00103.29           O
ATOM   3759  N   SER E 475      68.021 -12.948  -4.245  1.00 85.29           N
ATOM   3760  CA  SER E 475      68.479 -13.357  -2.949  1.00 85.29           C
ATOM   3761  CB  SER E 475      69.995 -13.612  -2.883  1.00 85.29           C
ATOM   3762  OG  SER E 475      70.703 -12.400  -3.100  1.00 85.29           O
ATOM   3763  C   SER E 475      68.170 -12.271  -1.964  1.00 85.29           C
ATOM   3764  O   SER E 475      68.055 -11.102  -2.331  1.00 85.29           O
ATOM   3765  N   TRP E 476      67.996 -12.644  -0.675  1.00 75.73           N
ATOM   3766  CA  TRP E 476      67.716 -11.649   0.323  1.00 75.73           C
ATOM   3767  CB  TRP E 476      66.218 -11.323   0.435  1.00 75.73           C
ATOM   3768  CG  TRP E 476      65.903 -10.174   1.358  1.00 75.73           C
ATOM   3769  CD2 TRP E 476      65.864  -8.805   0.930  1.00 75.73           C
ATOM   3770  CD1 TRP E 476      65.606 -10.174   2.689  1.00 75.73           C
ATOM   3771  NE1 TRP E 476      65.391  -8.886   3.120  1.00 75.73           N
ATOM   3772  CE2 TRP E 476      65.546  -8.034   2.047  1.00 75.73           C
ATOM   3773  CE3 TRP E 476      66.080  -8.239  -0.293  1.00 75.73           C
ATOM   3774  CZ2 TRP E 476      65.438  -6.675   1.956  1.00 75.73           C
ATOM   3775  CZ3 TRP E 476      65.968  -6.870  -0.382  1.00 75.73           C
ATOM   3776  CH2 TRP E 476      65.654  -6.104   0.722  1.00 75.73           C
ATOM   3777  C   TRP E 476      68.160 -12.164   1.663  1.00 75.73           C
ATOM   3778  O   TRP E 476      68.016 -13.347   1.967  1.00 75.73           O
ATOM   3779  N   ASP E 477      68.725 -11.268   2.502  1.00 88.18           N
ATOM   3780  CA  ASP E 477      69.155 -11.630   3.824  1.00 88.18           C
ATOM   3781  CB  ASP E 477      70.629 -12.079   3.871  1.00 88.18           C
ATOM   3782  CG  ASP E 477      70.930 -12.703   5.228  1.00 88.18           C
ATOM   3783  OD1 ASP E 477      70.162 -12.444   6.191  1.00 88.18           O
ATOM   3784  OD2 ASP E 477      71.938 -13.455   5.315  1.00 88.18           O
ATOM   3785  C   ASP E 477      69.020 -10.395   4.666  1.00 88.18           C
ATOM   3786  O   ASP E 477      69.696  -9.396   4.429  1.00 88.18           O
ATOM   3787  N   TRP E 478      68.142 -10.435   5.686  1.00110.99           N
ATOM   3788  CA  TRP E 478      67.888  -9.301   6.533  1.00110.99           C
ATOM   3789  CB  TRP E 478      66.676  -9.451   7.463  1.00110.99           C
ATOM   3790  CG  TRP E 478      65.387  -9.169   6.738  1.00110.99           C
ATOM   3791  CD2 TRP E 478      65.008  -7.848   6.325  1.00110.99           C
ATOM   3792  CD1 TRP E 478      64.398 -10.007   6.313  1.00110.99           C
ATOM   3793  NE1 TRP E 478      63.420  -9.286   5.669  1.00110.99           N
ATOM   3794  CE2 TRP E 478      63.785  -7.955   5.666  1.00110.99           C
ATOM   3795  CE3 TRP E 478      65.633  -6.643   6.479  1.00110.99           C
ATOM   3796  CZ2 TRP E 478      63.165  -6.853   5.150  1.00110.99           C
ATOM   3797  CZ3 TRP E 478      65.004  -5.533   5.961  1.00110.99           C
ATOM   3798  CH2 TRP E 478      63.793  -5.637   5.309  1.00110.99           C
ATOM   3799  C   TRP E 478      69.088  -8.951   7.345  1.00110.99           C
ATOM   3800  O   TRP E 478      69.170  -7.844   7.876  1.00110.99           O
ATOM   3801  N   ARG E 479      69.988  -9.925   7.556  1.00 88.82           N
ATOM   3802  CA  ARG E 479      71.201  -9.691   8.283  1.00 88.82           C
ATOM   3803  CB  ARG E 479      71.989 -10.981   8.562  1.00 88.82           C
ATOM   3804  CG  ARG E 479      71.196 -11.995   9.389  1.00 88.82           C
ATOM   3805  CD  ARG E 479      72.061 -13.056  10.071  1.00 88.82           C
ATOM   3806  NE  ARG E 479      72.768 -13.853   9.029  1.00 88.82           N
ATOM   3807  CZ  ARG E 479      72.193 -14.981   8.522  1.00 88.82           C
ATOM   3808  NH1 ARG E 479      70.895 -15.279   8.816  1.00 88.82           N
ATOM   3809  NH2 ARG E 479      72.927 -15.832   7.748  1.00 88.82           N
ATOM   3810  C   ARG E 479      72.079  -8.781   7.485  1.00 88.82           C
ATOM   3811  O   ARG E 479      72.788  -7.950   8.048  1.00 88.82           O
ATOM   3812  N   ASN E 480      72.094  -8.933   6.146  1.00 62.93           N
ATOM   3813  CA  ASN E 480      72.963  -8.079   5.394  1.00 62.93           C
ATOM   3814  CB  ASN E 480      74.156  -8.841   4.787  1.00 62.93           C
ATOM   3815  CG  ASN E 480      75.157  -7.839   4.231  1.00 62.93           C
ATOM   3816  OD1 ASN E 480      74.792  -6.902   3.523  1.00 62.93           O
ATOM   3817  ND2 ASN E 480      76.462  -8.038   4.561  1.00 62.93           N
ATOM   3818  C   ASN E 480      72.207  -7.461   4.264  1.00 62.93           C
ATOM   3819  O   ASN E 480      72.128  -8.026   3.173  1.00 62.93           O
ATOM   3820  N   VAL E 481      71.634  -6.267   4.497  1.00131.31           N
ATOM   3821  CA  VAL E 481      71.001  -5.567   3.426  1.00131.31           C
ATOM   3822  CB  VAL E 481      69.610  -5.108   3.766  1.00131.31           C
ATOM   3823  CG1 VAL E 481      69.637  -4.386   5.122  1.00131.31           C
ATOM   3824  CG2 VAL E 481      69.081  -4.243   2.610  1.00131.31           C
ATOM   3825  C   VAL E 481      71.887  -4.399   3.153  1.00131.31           C
ATOM   3826  O   VAL E 481      71.770  -3.335   3.760  1.00131.31           O
ATOM   3827  N   HIS E 482      72.807  -4.591   2.194  1.00 63.89           N
ATOM   3828  CA  HIS E 482      73.744  -3.585   1.808  1.00 63.89           C
ATOM   3829  ND1 HIS E 482      72.745  -3.300  -1.211  1.00 63.89           N
ATOM   3830  CG  HIS E 482      72.224  -2.832  -0.024  1.00 63.89           C
ATOM   3831  CB  HIS E 482      73.058  -2.382   1.141  1.00 63.89           C
ATOM   3832  NE2 HIS E 482      70.532  -3.429  -1.393  1.00 63.89           N
ATOM   3833  CD2 HIS E 482      70.872  -2.915  -0.154  1.00 63.89           C
ATOM   3834  CE1 HIS E 482      71.689  -3.645  -1.992  1.00 63.89           C
ATOM   3835  C   HIS E 482      74.553  -3.141   2.991  1.00 63.89           C
ATOM   3836  O   HIS E 482      74.813  -1.952   3.164  1.00 63.89           O
ATOM   3837  N   GLY E 483      74.977  -4.102   3.840  1.00 30.95           N
ATOM   3838  CA  GLY E 483      75.874  -3.814   4.927  1.00 30.95           C
ATOM   3839  C   GLY E 483      75.147  -3.644   6.230  1.00 30.95           C
ATOM   3840  O   GLY E 483      75.757  -3.754   7.291  1.00 30.95           O
ATOM   3841  N   ILE E 484      73.826  -3.396   6.208  1.00104.04           N
ATOM   3842  CA  ILE E 484      73.135  -3.150   7.449  1.00104.04           C
ATOM   3843  CB  ILE E 484      72.032  -2.136   7.326  1.00104.04           C
ATOM   3844  CG1 ILE E 484      72.587  -0.774   6.877  1.00104.04           C
ATOM   3845  CG2 ILE E 484      71.307  -2.072   8.680  1.00104.04           C
ATOM   3846  CD1 ILE E 484      73.546  -0.144   7.886  1.00104.04           C
ATOM   3847  C   ILE E 484      72.505  -4.418   7.955  1.00104.04           C
ATOM   3848  O   ILE E 484      71.978  -5.214   7.178  1.00104.04           O
ATOM   3849  N   ASN E 485      72.571  -4.643   9.290  1.00 70.75           N
ATOM   3850  CA  ASN E 485      71.999  -5.814   9.910  1.00 70.75           C
ATOM   3851  CB  ASN E 485      72.968  -6.524  10.871  1.00 70.75           C
ATOM   3852  CG  ASN E 485      72.258  -7.738  11.458  1.00 70.75           C
ATOM   3853  OD1 ASN E 485      71.519  -8.437  10.770  1.00 70.75           O
ATOM   3854  ND2 ASN E 485      72.480  -7.986  12.777  1.00 70.75           N
ATOM   3855  C   ASN E 485      70.792  -5.420  10.725  1.00 70.75           C
ATOM   3856  O   ASN E 485      70.869  -4.553  11.592  1.00 70.75           O
ATOM   3857  N   PHE E 486      69.619  -5.975  10.356  1.00128.67           N
ATOM   3858  CA  PHE E 486      68.329  -5.823  10.982  1.00128.67           C
ATOM   3859  CB  PHE E 486      67.198  -5.711   9.955  1.00128.67           C
ATOM   3860  CG  PHE E 486      67.445  -4.397   9.292  1.00128.67           C
ATOM   3861  CD1 PHE E 486      67.039  -3.227   9.893  1.00128.67           C
ATOM   3862  CD2 PHE E 486      68.089  -4.330   8.078  1.00128.67           C
ATOM   3863  CE1 PHE E 486      67.266  -2.011   9.292  1.00128.67           C
ATOM   3864  CE2 PHE E 486      68.318  -3.117   7.473  1.00128.67           C
ATOM   3865  CZ  PHE E 486      67.905  -1.954   8.078  1.00128.67           C
ATOM   3866  C   PHE E 486      67.974  -6.849  12.034  1.00128.67           C
ATOM   3867  O   PHE E 486      67.004  -6.658  12.763  1.00128.67           O
ATOM   3868  N   VAL E 487      68.650  -8.018  12.078  1.00 64.72           N
ATOM   3869  CA  VAL E 487      68.236  -9.075  12.968  1.00 64.72           C
ATOM   3870  CB  VAL E 487      68.503 -10.438  12.391  1.00 64.72           C
ATOM   3871  CG1 VAL E 487      68.045 -11.512  13.391  1.00 64.72           C
ATOM   3872  CG2 VAL E 487      67.798 -10.526  11.028  1.00 64.72           C
ATOM   3873  C   VAL E 487      68.937  -8.997  14.298  1.00 64.72           C
ATOM   3874  O   VAL E 487      70.122  -8.682  14.382  1.00 64.72           O
ATOM   3875  N   THR E 488      68.191  -9.303  15.386  1.00120.99           N
ATOM   3876  CA  THR E 488      68.747  -9.274  16.715  1.00120.99           C
ATOM   3877  CB  THR E 488      67.716  -9.208  17.794  1.00120.99           C
ATOM   3878  OG1 THR E 488      66.905 -10.372  17.754  1.00120.99           O
ATOM   3879  CG2 THR E 488      66.855  -7.955  17.569  1.00120.99           C
ATOM   3880  C   THR E 488      69.531 -10.537  16.901  1.00120.99           C
ATOM   3881  O   THR E 488      69.439 -11.457  16.093  1.00120.99           O
ATOM   3882  N   PRO E 489      70.291 -10.610  17.965  1.00 72.79           N
ATOM   3883  CA  PRO E 489      71.177 -11.728  18.178  1.00 72.79           C
ATOM   3884  CD  PRO E 489      70.804  -9.391  18.573  1.00 72.79           C
ATOM   3885  CB  PRO E 489      72.109 -11.304  19.311  1.00 72.79           C
ATOM   3886  CG  PRO E 489      72.165  -9.771  19.179  1.00 72.79           C
ATOM   3887  C   PRO E 489      70.507 -13.042  18.410  1.00 72.79           C
ATOM   3888  O   PRO E 489      69.355 -13.077  18.841  1.00 72.79           O
ATOM   3889  N   VAL E 490      71.226 -14.139  18.094  1.00 35.63           N
ATOM   3890  CA  VAL E 490      70.723 -15.467  18.294  1.00 35.63           C
ATOM   3891  CB  VAL E 490      71.554 -16.523  17.622  1.00 35.63           C
ATOM   3892  CG1 VAL E 490      70.963 -17.903  17.960  1.00 35.63           C
ATOM   3893  CG2 VAL E 490      71.616 -16.217  16.116  1.00 35.63           C
ATOM   3894  C   VAL E 490      70.780 -15.726  19.761  1.00 35.63           C
ATOM   3895  O   VAL E 490      71.713 -15.298  20.438  1.00 35.63           O
ATOM   3896  N   ARG E 491      69.759 -16.421  20.297  1.00138.40           N
ATOM   3897  CA  ARG E 491      69.760 -16.719  21.699  1.00138.40           C
ATOM   3898  CB  ARG E 491      68.829 -15.827  22.531  1.00138.40           C
ATOM   3899  CG  ARG E 491      69.494 -14.476  22.818  1.00138.40           C
ATOM   3900  CD  ARG E 491      68.545 -13.399  23.333  1.00138.40           C
ATOM   3901  NE  ARG E 491      67.760 -13.988  24.449  1.00138.40           N
ATOM   3902  CZ  ARG E 491      66.505 -13.517  24.699  1.00138.40           C
ATOM   3903  NH1 ARG E 491      65.992 -12.528  23.912  1.00138.40           N
ATOM   3904  NH2 ARG E 491      65.764 -14.032  25.722  1.00138.40           N
ATOM   3905  C   ARG E 491      69.441 -18.166  21.895  1.00138.40           C
ATOM   3906  O   ARG E 491      69.205 -18.902  20.936  1.00138.40           O
ATOM   3907  N   ASN E 492      69.496 -18.623  23.163  1.00 50.87           N
ATOM   3908  CA  ASN E 492      69.265 -20.010  23.438  1.00 50.87           C
ATOM   3909  CB  ASN E 492      70.441 -20.676  24.174  1.00 50.87           C
ATOM   3910  CG  ASN E 492      70.279 -22.184  24.080  1.00 50.87           C
ATOM   3911  OD1 ASN E 492      69.181 -22.690  23.853  1.00 50.87           O
ATOM   3912  ND2 ASN E 492      71.404 -22.927  24.257  1.00 50.87           N
ATOM   3913  C   ASN E 492      68.048 -20.147  24.307  1.00 50.87           C
ATOM   3914  O   ASN E 492      67.920 -19.520  25.355  1.00 50.87           O
ATOM   3915  N   GLN E 493      67.118 -20.995  23.841  1.00160.34           N
ATOM   3916  CA  GLN E 493      65.862 -21.378  24.425  1.00160.34           C
ATOM   3917  CB  GLN E 493      65.160 -22.267  23.395  1.00160.34           C
ATOM   3918  CG  GLN E 493      63.899 -23.019  23.785  1.00160.34           C
ATOM   3919  CD  GLN E 493      63.667 -23.913  22.575  1.00160.34           C
ATOM   3920  OE1 GLN E 493      64.291 -23.717  21.535  1.00160.34           O
ATOM   3921  NE2 GLN E 493      62.779 -24.931  22.695  1.00160.34           N
ATOM   3922  C   GLN E 493      66.114 -22.176  25.667  1.00160.34           C
ATOM   3923  O   GLN E 493      65.345 -22.116  26.627  1.00160.34           O
ATOM   3924  N   GLY E 494      67.192 -22.983  25.662  1.00 28.06           N
ATOM   3925  CA  GLY E 494      67.473 -23.799  26.803  1.00 28.06           C
ATOM   3926  C   GLY E 494      66.529 -24.959  26.740  1.00 28.06           C
ATOM   3927  O   GLY E 494      66.016 -25.295  25.676  1.00 28.06           O
ATOM   3928  N   SER E 495      66.293 -25.603  27.898  1.00 88.90           N
ATOM   3929  CA  SER E 495      65.483 -26.783  28.021  1.00 88.90           C
ATOM   3930  CB  SER E 495      65.686 -27.503  29.365  1.00 88.90           C
ATOM   3931  OG  SER E 495      64.860 -28.657  29.427  1.00 88.90           O
ATOM   3932  C   SER E 495      64.013 -26.497  27.894  1.00 88.90           C
ATOM   3933  O   SER E 495      63.221 -27.427  27.758  1.00 88.90           O
ATOM   3934  N   CYS E 496      63.591 -25.224  27.963  1.00 65.96           N
ATOM   3935  CA  CYS E 496      62.183 -24.917  27.951  1.00 65.96           C
ATOM   3936  CB  CYS E 496      61.918 -23.506  28.519  1.00 65.96           C
ATOM   3937  SG  CYS E 496      60.168 -23.018  28.597  1.00 65.96           S
ATOM   3938  C   CYS E 496      61.652 -24.975  26.539  1.00 65.96           C
ATOM   3939  O   CYS E 496      62.338 -24.580  25.601  1.00 65.96           O
ATOM   3940  N   GLY E 497      60.400 -25.456  26.341  1.00 58.38           N
ATOM   3941  CA  GLY E 497      59.861 -25.566  25.006  1.00 58.38           C
ATOM   3942  C   GLY E 497      59.289 -24.230  24.631  1.00 58.38           C
ATOM   3943  O   GLY E 497      58.093 -24.098  24.370  1.00 58.38           O
ATOM   3944  N   SER E 498      60.172 -23.210  24.622  1.00156.26           N
ATOM   3945  CA  SER E 498      59.905 -21.825  24.352  1.00156.26           C
ATOM   3946  CB  SER E 498      60.795 -20.868  25.161  1.00156.26           C
ATOM   3947  OG  SER E 498      60.269 -20.690  26.467  1.00156.26           O
ATOM   3948  C   SER E 498      60.043 -21.390  22.918  1.00156.26           C
ATOM   3949  O   SER E 498      59.968 -20.190  22.669  1.00156.26           O
ATOM   3950  N   CYS E 499      60.204 -22.297  21.940  1.00114.62           N
ATOM   3951  CA  CYS E 499      60.577 -21.924  20.594  1.00114.62           C
ATOM   3952  CB  CYS E 499      60.403 -23.089  19.616  1.00114.62           C
ATOM   3953  SG  CYS E 499      61.079 -24.642  20.251  1.00114.62           S
ATOM   3954  C   CYS E 499      59.683 -20.853  20.039  1.00114.62           C
ATOM   3955  O   CYS E 499      60.153 -19.831  19.541  1.00114.62           O
ATOM   3956  N   TYR E 500      58.362 -21.031  20.147  1.00149.19           N
ATOM   3957  CA  TYR E 500      57.446 -20.100  19.557  1.00149.19           C
ATOM   3958  CB  TYR E 500      56.002 -20.586  19.543  1.00149.19           C
ATOM   3959  CG  TYR E 500      55.772 -20.832  20.962  1.00149.19           C
ATOM   3960  CD1 TYR E 500      56.136 -22.029  21.511  1.00149.19           C
ATOM   3961  CD2 TYR E 500      55.222 -19.864  21.726  1.00149.19           C
ATOM   3962  CE1 TYR E 500      55.959 -22.258  22.839  1.00149.19           C
ATOM   3963  CE2 TYR E 500      55.027 -20.071  23.061  1.00149.19           C
ATOM   3964  CZ  TYR E 500      55.376 -21.281  23.596  1.00149.19           C
ATOM   3965  OH  TYR E 500      55.162 -21.470  24.961  1.00149.19           O
ATOM   3966  C   TYR E 500      57.581 -18.740  20.171  1.00149.19           C
ATOM   3967  O   TYR E 500      57.336 -17.742  19.497  1.00149.19           O
ATOM   3968  N   SER E 501      57.905 -18.652  21.474  1.00 51.24           N
ATOM   3969  CA  SER E 501      58.098 -17.373  22.103  1.00 51.24           C
ATOM   3970  CB  SER E 501      58.365 -17.510  23.622  1.00 51.24           C
ATOM   3971  OG  SER E 501      58.547 -16.238  24.229  1.00 51.24           O
ATOM   3972  C   SER E 501      59.303 -16.706  21.489  1.00 51.24           C
ATOM   3973  O   SER E 501      59.275 -15.518  21.169  1.00 51.24           O
ATOM   3974  N   PHE E 502      60.402 -17.461  21.302  1.00 65.33           N
ATOM   3975  CA  PHE E 502      61.604 -16.894  20.739  1.00 65.33           C
ATOM   3976  CB  PHE E 502      62.803 -17.860  20.730  1.00 65.33           C
ATOM   3977  CG  PHE E 502      63.418 -17.833  22.085  1.00 65.33           C
ATOM   3978  CD1 PHE E 502      62.889 -18.556  23.128  1.00 65.33           C
ATOM   3979  CD2 PHE E 502      64.547 -17.073  22.302  1.00 65.33           C
ATOM   3980  CE1 PHE E 502      63.477 -18.516  24.372  1.00 65.33           C
ATOM   3981  CE2 PHE E 502      65.139 -17.030  23.542  1.00 65.33           C
ATOM   3982  CZ  PHE E 502      64.601 -17.750  24.580  1.00 65.33           C
ATOM   3983  C   PHE E 502      61.355 -16.457  19.329  1.00 65.33           C
ATOM   3984  O   PHE E 502      61.775 -15.372  18.932  1.00 65.33           O
ATOM   3985  N   ALA E 503      60.664 -17.288  18.527  1.00 31.36           N
ATOM   3986  CA  ALA E 503      60.426 -16.930  17.160  1.00 31.36           C
ATOM   3987  CB  ALA E 503      59.646 -18.006  16.384  1.00 31.36           C
ATOM   3988  C   ALA E 503      59.616 -15.672  17.137  1.00 31.36           C
ATOM   3989  O   ALA E 503      59.886 -14.758  16.359  1.00 31.36           O
ATOM   3990  N   SER E 504      58.598 -15.587  18.011  1.00 91.79           N
ATOM   3991  CA  SER E 504      57.731 -14.444  18.021  1.00 91.79           C
ATOM   3992  CB  SER E 504      56.514 -14.611  18.953  1.00 91.79           C
ATOM   3993  OG  SER E 504      56.925 -14.944  20.271  1.00 91.79           O
ATOM   3994  C   SER E 504      58.488 -13.195  18.365  1.00 91.79           C
ATOM   3995  O   SER E 504      58.344 -12.185  17.677  1.00 91.79           O
ATOM   3996  N   MET E 505      59.326 -13.223  19.422  1.00145.21           N
ATOM   3997  CA  MET E 505      60.066 -12.047  19.792  1.00145.21           C
ATOM   3998  CB  MET E 505      60.871 -12.192  21.093  1.00145.21           C
ATOM   3999  CG  MET E 505      60.048 -11.942  22.361  1.00145.21           C
ATOM   4000  SD  MET E 505      58.770 -13.173  22.746  1.00145.21           S
ATOM   4001  CE  MET E 505      57.558 -12.546  21.549  1.00145.21           C
ATOM   4002  C   MET E 505      61.022 -11.698  18.700  1.00145.21           C
ATOM   4003  O   MET E 505      61.208 -10.525  18.386  1.00145.21           O
ATOM   4004  N   GLY E 506      61.641 -12.714  18.075  1.00 27.56           N
ATOM   4005  CA  GLY E 506      62.625 -12.456  17.066  1.00 27.56           C
ATOM   4006  C   GLY E 506      62.002 -11.690  15.943  1.00 27.56           C
ATOM   4007  O   GLY E 506      62.608 -10.766  15.405  1.00 27.56           O
ATOM   4008  N   MET E 507      60.778 -12.068  15.540  1.00 82.87           N
ATOM   4009  CA  MET E 507      60.130 -11.394  14.452  1.00 82.87           C
ATOM   4010  CB  MET E 507      58.773 -12.034  14.127  1.00 82.87           C
ATOM   4011  CG  MET E 507      58.020 -11.379  12.973  1.00 82.87           C
ATOM   4012  SD  MET E 507      56.425 -12.176  12.632  1.00 82.87           S
ATOM   4013  CE  MET E 507      56.033 -11.132  11.205  1.00 82.87           C
ATOM   4014  C   MET E 507      59.885  -9.959  14.812  1.00 82.87           C
ATOM   4015  O   MET E 507      60.221  -9.047  14.059  1.00 82.87           O
ATOM   4016  N   MET E 508      59.329  -9.723  16.010  1.00118.43           N
ATOM   4017  CA  MET E 508      58.973  -8.402  16.442  1.00118.43           C
ATOM   4018  CB  MET E 508      58.274  -8.438  17.814  1.00118.43           C
ATOM   4019  CG  MET E 508      57.631  -7.123  18.252  1.00118.43           C
ATOM   4020  SD  MET E 508      56.806  -7.224  19.872  1.00118.43           S
ATOM   4021  CE  MET E 508      55.928  -5.641  19.727  1.00118.43           C
ATOM   4022  C   MET E 508      60.200  -7.552  16.567  1.00118.43           C
ATOM   4023  O   MET E 508      60.180  -6.371  16.225  1.00118.43           O
ATOM   4024  N   GLU E 509      61.302  -8.119  17.089  1.00123.45           N
ATOM   4025  CA  GLU E 509      62.472  -7.311  17.277  1.00123.45           C
ATOM   4026  CB  GLU E 509      63.485  -7.902  18.273  1.00123.45           C
ATOM   4027  CG  GLU E 509      63.724  -9.405  18.174  1.00123.45           C
ATOM   4028  CD  GLU E 509      64.460  -9.779  19.452  1.00123.45           C
ATOM   4029  OE1 GLU E 509      65.582  -9.245  19.657  1.00123.45           O
ATOM   4030  OE2 GLU E 509      63.904 -10.574  20.255  1.00123.45           O
ATOM   4031  C   GLU E 509      63.107  -6.899  15.981  1.00123.45           C
ATOM   4032  O   GLU E 509      63.574  -5.766  15.866  1.00123.45           O
ATOM   4033  N   ALA E 510      63.162  -7.794  14.973  1.00 41.07           N
ATOM   4034  CA  ALA E 510      63.739  -7.418  13.712  1.00 41.07           C
ATOM   4035  CB  ALA E 510      63.850  -8.605  12.737  1.00 41.07           C
ATOM   4036  C   ALA E 510      62.890  -6.364  13.054  1.00 41.07           C
ATOM   4037  O   ALA E 510      63.408  -5.375  12.535  1.00 41.07           O
ATOM   4038  N   ARG E 511      61.552  -6.535  13.081  1.00 89.42           N
ATOM   4039  CA  ARG E 511      60.658  -5.630  12.403  1.00 89.42           C
ATOM   4040  CB  ARG E 511      59.195  -6.121  12.362  1.00 89.42           C
ATOM   4041  CG  ARG E 511      58.999  -7.286  11.382  1.00 89.42           C
ATOM   4042  CD  ARG E 511      57.535  -7.610  11.060  1.00 89.42           C
ATOM   4043  NE  ARG E 511      57.534  -8.690  10.030  1.00 89.42           N
ATOM   4044  CZ  ARG E 511      56.430  -8.933   9.262  1.00 89.42           C
ATOM   4045  NH1 ARG E 511      55.295  -8.192   9.423  1.00 89.42           N
ATOM   4046  NH2 ARG E 511      56.465  -9.919   8.319  1.00 89.42           N
ATOM   4047  C   ARG E 511      60.730  -4.267  13.015  1.00 89.42           C
ATOM   4048  O   ARG E 511      60.586  -3.260  12.324  1.00 89.42           O
ATOM   4049  N   ILE E 512      60.926  -4.197  14.339  1.00 48.59           N
ATOM   4050  CA  ILE E 512      61.044  -2.928  14.992  1.00 48.59           C
ATOM   4051  CB  ILE E 512      61.163  -3.072  16.482  1.00 48.59           C
ATOM   4052  CG1 ILE E 512      59.884  -3.709  17.058  1.00 48.59           C
ATOM   4053  CG2 ILE E 512      61.484  -1.693  17.079  1.00 48.59           C
ATOM   4054  CD1 ILE E 512      60.014  -4.136  18.519  1.00 48.59           C
ATOM   4055  C   ILE E 512      62.282  -2.269  14.461  1.00 48.59           C
ATOM   4056  O   ILE E 512      62.297  -1.065  14.212  1.00 48.59           O
ATOM   4057  N   ARG E 513      63.364  -3.053  14.279  1.00 74.83           N
ATOM   4058  CA  ARG E 513      64.608  -2.508  13.813  1.00 74.83           C
ATOM   4059  CB  ARG E 513      65.740  -3.545  13.741  1.00 74.83           C
ATOM   4060  CG  ARG E 513      66.280  -3.973  15.107  1.00 74.83           C
ATOM   4061  CD  ARG E 513      67.587  -4.765  15.009  1.00 74.83           C
ATOM   4062  NE  ARG E 513      68.013  -5.134  16.389  1.00 74.83           N
ATOM   4063  CZ  ARG E 513      69.323  -5.422  16.642  1.00 74.83           C
ATOM   4064  NH1 ARG E 513      70.242  -5.329  15.637  1.00 74.83           N
ATOM   4065  NH2 ARG E 513      69.716  -5.800  17.894  1.00 74.83           N
ATOM   4066  C   ARG E 513      64.442  -1.928  12.441  1.00 74.83           C
ATOM   4067  O   ARG E 513      64.884  -0.811  12.184  1.00 74.83           O
ATOM   4068  N   ILE E 514      63.787  -2.661  11.522  1.00 43.00           N
ATOM   4069  CA  ILE E 514      63.625  -2.191  10.173  1.00 43.00           C
ATOM   4070  CB  ILE E 514      62.926  -3.182   9.284  1.00 43.00           C
ATOM   4071  CG1 ILE E 514      63.739  -4.483   9.183  1.00 43.00           C
ATOM   4072  CG2 ILE E 514      62.676  -2.503   7.926  1.00 43.00           C
ATOM   4073  CD1 ILE E 514      62.956  -5.640   8.565  1.00 43.00           C
ATOM   4074  C   ILE E 514      62.786  -0.946  10.177  1.00 43.00           C
ATOM   4075  O   ILE E 514      63.108   0.030   9.502  1.00 43.00           O
ATOM   4076  N   LEU E 515      61.691  -0.943  10.958  1.00 62.37           N
ATOM   4077  CA  LEU E 515      60.762   0.157  10.961  1.00 62.37           C
ATOM   4078  CB  LEU E 515      59.564  -0.077  11.896  1.00 62.37           C
ATOM   4079  CG  LEU E 515      58.621  -1.197  11.418  1.00 62.37           C
ATOM   4080  CD1 LEU E 515      57.443  -1.391  12.390  1.00 62.37           C
ATOM   4081  CD2 LEU E 515      58.159  -0.948   9.972  1.00 62.37           C
ATOM   4082  C   LEU E 515      61.443   1.411  11.415  1.00 62.37           C
ATOM   4083  O   LEU E 515      61.209   2.486  10.868  1.00 62.37           O
ATOM   4084  N   THR E 516      62.249   1.298  12.481  1.00 89.97           N
ATOM   4085  CA  THR E 516      63.011   2.339  13.114  1.00 89.97           C
ATOM   4086  CB  THR E 516      63.327   2.009  14.541  1.00 89.97           C
ATOM   4087  OG1 THR E 516      64.129   0.839  14.616  1.00 89.97           O
ATOM   4088  CG2 THR E 516      62.001   1.797  15.291  1.00 89.97           C
ATOM   4089  C   THR E 516      64.299   2.605  12.388  1.00 89.97           C
ATOM   4090  O   THR E 516      64.971   3.593  12.674  1.00 89.97           O
ATOM   4091  N   ASN E 517      64.721   1.704  11.479  1.00 72.63           N
ATOM   4092  CA  ASN E 517      65.987   1.842  10.812  1.00 72.63           C
ATOM   4093  CB  ASN E 517      66.150   3.165  10.042  1.00 72.63           C
ATOM   4094  CG  ASN E 517      67.397   3.040   9.173  1.00 72.63           C
ATOM   4095  OD1 ASN E 517      67.742   1.953   8.712  1.00 72.63           O
ATOM   4096  ND2 ASN E 517      68.100   4.183   8.949  1.00 72.63           N
ATOM   4097  C   ASN E 517      67.078   1.757  11.832  1.00 72.63           C
ATOM   4098  O   ASN E 517      68.017   2.553  11.834  1.00 72.63           O
ATOM   4099  N   ASN E 518      66.954   0.757  12.727  1.00 66.01           N
ATOM   4100  CA  ASN E 518      67.904   0.444  13.756  1.00 66.01           C
ATOM   4101  CB  ASN E 518      69.324   0.199  13.208  1.00 66.01           C
ATOM   4102  CG  ASN E 518      69.321  -1.135  12.468  1.00 66.01           C
ATOM   4103  OD1 ASN E 518      68.744  -2.114  12.939  1.00 66.01           O
ATOM   4104  ND2 ASN E 518      69.978  -1.182  11.278  1.00 66.01           N
ATOM   4105  C   ASN E 518      67.968   1.541  14.775  1.00 66.01           C
ATOM   4106  O   ASN E 518      68.892   1.572  15.586  1.00 66.01           O
ATOM   4107  N   THR E 519      66.985   2.464  14.788  1.00115.82           N
ATOM   4108  CA  THR E 519      67.008   3.475  15.807  1.00115.82           C
ATOM   4109  CB  THR E 519      66.054   4.618  15.597  1.00115.82           C
ATOM   4110  OG1 THR E 519      64.705   4.181  15.588  1.00115.82           O
ATOM   4111  CG2 THR E 519      66.415   5.297  14.265  1.00115.82           C
ATOM   4112  C   THR E 519      66.709   2.819  17.111  1.00115.82           C
ATOM   4113  O   THR E 519      67.286   3.179  18.135  1.00115.82           O
ATOM   4114  N   GLN E 520      65.778   1.845  17.113  1.00143.46           N
ATOM   4115  CA  GLN E 520      65.526   1.146  18.334  1.00143.46           C
ATOM   4116  CB  GLN E 520      64.146   1.407  18.957  1.00143.46           C
ATOM   4117  CG  GLN E 520      62.955   0.949  18.131  1.00143.46           C
ATOM   4118  CD  GLN E 520      61.712   1.171  18.984  1.00143.46           C
ATOM   4119  OE1 GLN E 520      60.618   0.735  18.635  1.00143.46           O
ATOM   4120  NE2 GLN E 520      61.883   1.870  20.139  1.00143.46           N
ATOM   4121  C   GLN E 520      65.749  -0.327  18.122  1.00143.46           C
ATOM   4122  O   GLN E 520      65.210  -0.951  17.212  1.00143.46           O
ATOM   4123  N   THR E 521      66.668  -0.860  18.947  1.00137.03           N
ATOM   4124  CA  THR E 521      67.195  -2.194  19.101  1.00137.03           C
ATOM   4125  CB  THR E 521      68.669  -2.193  19.376  1.00137.03           C
ATOM   4126  OG1 THR E 521      68.939  -1.503  20.587  1.00137.03           O
ATOM   4127  CG2 THR E 521      69.385  -1.510  18.195  1.00137.03           C
ATOM   4128  C   THR E 521      66.527  -3.084  20.126  1.00137.03           C
ATOM   4129  O   THR E 521      67.133  -4.111  20.431  1.00137.03           O
ATOM   4130  N   PRO E 522      65.426  -2.764  20.759  1.00111.56           N
ATOM   4131  CA  PRO E 522      64.945  -3.519  21.900  1.00111.56           C
ATOM   4132  CD  PRO E 522      64.316  -2.163  20.037  1.00111.56           C
ATOM   4133  CB  PRO E 522      63.528  -3.008  22.154  1.00111.56           C
ATOM   4134  CG  PRO E 522      63.039  -2.636  20.747  1.00111.56           C
ATOM   4135  C   PRO E 522      64.951  -5.015  21.798  1.00111.56           C
ATOM   4136  O   PRO E 522      64.749  -5.566  20.716  1.00111.56           O
ATOM   4137  N   ILE E 523      65.237  -5.682  22.937  1.00113.46           N
ATOM   4138  CA  ILE E 523      65.202  -7.110  23.024  1.00113.46           C
ATOM   4139  CB  ILE E 523      66.396  -7.697  23.720  1.00113.46           C
ATOM   4140  CG1 ILE E 523      67.695  -7.326  22.979  1.00113.46           C
ATOM   4141  CG2 ILE E 523      66.170  -9.212  23.849  1.00113.46           C
ATOM   4142  CD1 ILE E 523      67.751  -7.817  21.534  1.00113.46           C
ATOM   4143  C   ILE E 523      63.999  -7.402  23.870  1.00113.46           C
ATOM   4144  O   ILE E 523      63.926  -6.989  25.026  1.00113.46           O
ATOM   4145  N   LEU E 524      63.013  -8.109  23.286  1.00128.27           N
ATOM   4146  CA  LEU E 524      61.771  -8.451  23.924  1.00128.27           C
ATOM   4147  CB  LEU E 524      60.709  -8.920  22.912  1.00128.27           C
ATOM   4148  CG  LEU E 524      60.066  -7.817  22.048  1.00128.27           C
ATOM   4149  CD1 LEU E 524      59.086  -6.983  22.877  1.00128.27           C
ATOM   4150  CD2 LEU E 524      61.098  -6.932  21.340  1.00128.27           C
ATOM   4151  C   LEU E 524      62.003  -9.597  24.861  1.00128.27           C
ATOM   4152  O   LEU E 524      63.020 -10.283  24.774  1.00128.27           O
ATOM   4153  N   SER E 525      61.050  -9.830  25.796  1.00 69.54           N
ATOM   4154  CA  SER E 525      61.222 -10.880  26.767  1.00 69.54           C
ATOM   4155  CB  SER E 525      60.869 -10.438  28.193  1.00 69.54           C
ATOM   4156  OG  SER E 525      60.883 -11.565  29.053  1.00 69.54           O
ATOM   4157  C   SER E 525      60.352 -12.072  26.466  1.00 69.54           C
ATOM   4158  O   SER E 525      59.123 -12.008  26.514  1.00 69.54           O
ATOM   4159  N   PRO E 526      60.990 -13.174  26.156  1.00 87.94           N
ATOM   4160  CA  PRO E 526      60.301 -14.419  25.912  1.00 87.94           C
ATOM   4161  CD  PRO E 526      62.272 -13.116  25.473  1.00 87.94           C
ATOM   4162  CB  PRO E 526      61.334 -15.348  25.278  1.00 87.94           C
ATOM   4163  CG  PRO E 526      62.336 -14.387  24.613  1.00 87.94           C
ATOM   4164  C   PRO E 526      59.730 -14.991  27.176  1.00 87.94           C
ATOM   4165  O   PRO E 526      58.745 -15.726  27.116  1.00 87.94           O
ATOM   4166  N   GLN E 527      60.356 -14.685  28.327  1.00 97.55           N
ATOM   4167  CA  GLN E 527      59.976 -15.247  29.593  1.00 97.55           C
ATOM   4168  CB  GLN E 527      60.976 -14.922  30.713  1.00 97.55           C
ATOM   4169  CG  GLN E 527      60.653 -15.651  32.014  1.00 97.55           C
ATOM   4170  CD  GLN E 527      60.649 -17.132  31.705  1.00 97.55           C
ATOM   4171  OE1 GLN E 527      59.765 -17.869  32.129  1.00 97.55           O
ATOM   4172  NE2 GLN E 527      61.662 -17.588  30.930  1.00 97.55           N
ATOM   4173  C   GLN E 527      58.622 -14.756  30.011  1.00 97.55           C
ATOM   4174  O   GLN E 527      57.820 -15.515  30.553  1.00 97.55           O
ATOM   4175  N   GLU E 528      58.317 -13.472  29.763  1.00129.68           N
ATOM   4176  CA  GLU E 528      57.042 -12.943  30.157  1.00129.68           C
ATOM   4177  CB  GLU E 528      56.895 -11.471  29.722  1.00129.68           C
ATOM   4178  CG  GLU E 528      55.505 -11.056  29.220  1.00129.68           C
ATOM   4179  CD  GLU E 528      54.501 -10.823  30.331  1.00129.68           C
ATOM   4180  OE1 GLU E 528      54.653 -11.401  31.436  1.00129.68           O
ATOM   4181  OE2 GLU E 528      53.538 -10.057  30.060  1.00129.68           O
ATOM   4182  C   GLU E 528      55.978 -13.744  29.484  1.00129.68           C
ATOM   4183  O   GLU E 528      54.979 -14.109  30.102  1.00129.68           O
ATOM   4184  N   VAL E 529      56.172 -14.046  28.191  1.00 60.80           N
ATOM   4185  CA  VAL E 529      55.207 -14.818  27.469  1.00 60.80           C
ATOM   4186  CB  VAL E 529      55.596 -15.027  26.030  1.00 60.80           C
ATOM   4187  CG1 VAL E 529      54.662 -16.081  25.404  1.00 60.80           C
ATOM   4188  CG2 VAL E 529      55.566 -13.668  25.306  1.00 60.80           C
ATOM   4189  C   VAL E 529      55.099 -16.175  28.087  1.00 60.80           C
ATOM   4190  O   VAL E 529      53.997 -16.668  28.330  1.00 60.80           O
ATOM   4191  N   VAL E 530      56.245 -16.825  28.368  1.00138.31           N
ATOM   4192  CA  VAL E 530      56.168 -18.153  28.912  1.00138.31           C
ATOM   4193  CB  VAL E 530      57.482 -18.891  28.986  1.00138.31           C
ATOM   4194  CG1 VAL E 530      57.905 -19.283  27.566  1.00138.31           C
ATOM   4195  CG2 VAL E 530      58.534 -18.012  29.671  1.00138.31           C
ATOM   4196  C   VAL E 530      55.511 -18.160  30.259  1.00138.31           C
ATOM   4197  O   VAL E 530      54.720 -19.058  30.543  1.00138.31           O
ATOM   4198  N   SER E 531      55.841 -17.200  31.145  1.00137.12           N
ATOM   4199  CA  SER E 531      55.264 -17.219  32.465  1.00137.12           C
ATOM   4200  CB  SER E 531      56.111 -16.449  33.496  1.00137.12           C
ATOM   4201  OG  SER E 531      56.207 -15.083  33.132  1.00137.12           O
ATOM   4202  C   SER E 531      53.839 -16.718  32.528  1.00137.12           C
ATOM   4203  O   SER E 531      53.002 -17.345  33.175  1.00137.12           O
ATOM   4204  N   CYS E 532      53.556 -15.514  31.977  1.00139.37           N
ATOM   4205  CA  CYS E 532      52.239 -14.925  32.033  1.00139.37           C
ATOM   4206  CB  CYS E 532      52.221 -13.416  32.344  1.00139.37           C
ATOM   4207  SG  CYS E 532      51.444 -13.163  33.971  1.00139.37           S
ATOM   4208  C   CYS E 532      51.208 -15.259  30.981  1.00139.37           C
ATOM   4209  O   CYS E 532      50.014 -15.218  31.277  1.00139.37           O
ATOM   4210  N   SER E 533      51.603 -15.579  29.733  1.00 83.43           N
ATOM   4211  CA  SER E 533      50.626 -15.664  28.676  1.00 83.43           C
ATOM   4212  CB  SER E 533      51.276 -15.617  27.277  1.00 83.43           C
ATOM   4213  OG  SER E 533      50.294 -15.687  26.253  1.00 83.43           O
ATOM   4214  C   SER E 533      49.757 -16.892  28.750  1.00 83.43           C
ATOM   4215  O   SER E 533      50.226 -18.029  28.728  1.00 83.43           O
ATOM   4216  N   GLN E 534      48.431 -16.653  28.852  1.00162.44           N
ATOM   4217  CA  GLN E 534      47.376 -17.629  28.871  1.00162.44           C
ATOM   4218  CB  GLN E 534      46.166 -17.172  29.714  1.00162.44           C
ATOM   4219  CG  GLN E 534      45.607 -15.769  29.470  1.00162.44           C
ATOM   4220  CD  GLN E 534      44.786 -15.448  30.721  1.00162.44           C
ATOM   4221  OE1 GLN E 534      44.754 -16.232  31.669  1.00162.44           O
ATOM   4222  NE2 GLN E 534      44.111 -14.267  30.737  1.00162.44           N
ATOM   4223  C   GLN E 534      47.076 -18.168  27.494  1.00162.44           C
ATOM   4224  O   GLN E 534      46.364 -19.159  27.333  1.00162.44           O
ATOM   4225  N   TYR E 535      47.550 -17.440  26.469  1.00235.50           N
ATOM   4226  CA  TYR E 535      47.469 -17.687  25.053  1.00235.50           C
ATOM   4227  CB  TYR E 535      47.857 -16.422  24.253  1.00235.50           C
ATOM   4228  CG  TYR E 535      46.789 -15.385  24.492  1.00235.50           C
ATOM   4229  CD1 TYR E 535      46.515 -14.927  25.762  1.00235.50           C
ATOM   4230  CD2 TYR E 535      46.065 -14.840  23.460  1.00235.50           C
ATOM   4231  CE1 TYR E 535      45.559 -13.974  26.023  1.00235.50           C
ATOM   4232  CE2 TYR E 535      45.106 -13.879  23.702  1.00235.50           C
ATOM   4233  CZ  TYR E 535      44.835 -13.454  24.981  1.00235.50           C
ATOM   4234  OH  TYR E 535      43.842 -12.478  25.243  1.00235.50           O
ATOM   4235  C   TYR E 535      48.334 -18.879  24.681  1.00235.50           C
ATOM   4236  O   TYR E 535      48.230 -19.404  23.572  1.00235.50           O
ATOM   4237  N   ALA E 536      49.312 -19.234  25.550  1.00 84.86           N
ATOM   4238  CA  ALA E 536      50.209 -20.346  25.321  1.00 84.86           C
ATOM   4239  CB  ALA E 536      51.622 -19.955  24.869  1.00 84.86           C
ATOM   4240  C   ALA E 536      50.409 -21.170  26.573  1.00 84.86           C
ATOM   4241  O   ALA E 536      49.898 -20.865  27.647  1.00 84.86           O
ATOM   4242  N   GLN E 537      51.103 -22.313  26.380  1.00212.59           N
ATOM   4243  CA  GLN E 537      51.433 -23.386  27.286  1.00212.59           C
ATOM   4244  CB  GLN E 537      51.611 -24.725  26.551  1.00212.59           C
ATOM   4245  CG  GLN E 537      50.554 -24.970  25.464  1.00212.59           C
ATOM   4246  CD  GLN E 537      49.045 -24.810  25.753  1.00212.59           C
ATOM   4247  OE1 GLN E 537      48.431 -25.591  26.472  1.00212.59           O
ATOM   4248  NE2 GLN E 537      48.421 -23.797  25.082  1.00212.59           N
ATOM   4249  C   GLN E 537      52.614 -23.158  28.200  1.00212.59           C
ATOM   4250  O   GLN E 537      52.877 -23.980  29.073  1.00212.59           O
ATOM   4251  N   GLY E 538      53.450 -22.135  27.972  1.00 54.91           N
ATOM   4252  CA  GLY E 538      54.603 -21.940  28.808  1.00 54.91           C
ATOM   4253  C   GLY E 538      55.685 -22.779  28.221  1.00 54.91           C
ATOM   4254  O   GLY E 538      55.943 -22.711  27.029  1.00 54.91           O
ATOM   4255  N   CYS E 539      56.363 -23.602  29.030  1.00 85.97           N
ATOM   4256  CA  CYS E 539      57.420 -24.439  28.534  1.00 85.97           C
ATOM   4257  CB  CYS E 539      58.276 -25.075  29.636  1.00 85.97           C
ATOM   4258  SG  CYS E 539      59.488 -23.898  30.296  1.00 85.97           S
ATOM   4259  C   CYS E 539      56.866 -25.527  27.667  1.00 85.97           C
ATOM   4260  O   CYS E 539      57.612 -26.208  26.966  1.00 85.97           O
ATOM   4261  N   GLU E 540      55.553 -25.775  27.792  1.00141.88           N
ATOM   4262  CA  GLU E 540      54.784 -26.765  27.087  1.00141.88           C
ATOM   4263  CB  GLU E 540      53.399 -26.974  27.721  1.00141.88           C
ATOM   4264  CG  GLU E 540      53.445 -27.806  29.006  1.00141.88           C
ATOM   4265  CD  GLU E 540      54.409 -27.146  29.982  1.00141.88           C
ATOM   4266  OE1 GLU E 540      53.984 -26.197  30.690  1.00141.88           O
ATOM   4267  OE2 GLU E 540      55.590 -27.587  30.027  1.00141.88           O
ATOM   4268  C   GLU E 540      54.599 -26.436  25.626  1.00141.88           C
ATOM   4269  O   GLU E 540      54.198 -27.305  24.852  1.00141.88           O
ATOM   4270  N   GLY E 541      54.762 -25.163  25.210  1.00 53.22           N
ATOM   4271  CA  GLY E 541      54.624 -24.888  23.798  1.00 53.22           C
ATOM   4272  C   GLY E 541      53.593 -23.806  23.584  1.00 53.22           C
ATOM   4273  O   GLY E 541      52.967 -23.334  24.528  1.00 53.22           O
ATOM   4274  N   GLY E 542      53.424 -23.371  22.308  1.00 51.13           N
ATOM   4275  CA  GLY E 542      52.531 -22.292  21.972  1.00 51.13           C
ATOM   4276  C   GLY E 542      52.636 -21.999  20.494  1.00 51.13           C
ATOM   4277  O   GLY E 542      53.323 -22.711  19.762  1.00 51.13           O
ATOM   4278  N   PHE E 543      51.953 -20.922  20.022  1.00124.22           N
ATOM   4279  CA  PHE E 543      51.921 -20.567  18.615  1.00124.22           C
ATOM   4280  CB  PHE E 543      50.511 -20.556  18.009  1.00124.22           C
ATOM   4281  CG  PHE E 543      49.933 -21.912  18.001  1.00124.22           C
ATOM   4282  CD1 PHE E 543      49.202 -22.376  19.072  1.00124.22           C
ATOM   4283  CD2 PHE E 543      50.141 -22.699  16.899  1.00124.22           C
ATOM   4284  CE1 PHE E 543      48.672 -23.641  19.034  1.00124.22           C
ATOM   4285  CE2 PHE E 543      49.611 -23.958  16.857  1.00124.22           C
ATOM   4286  CZ  PHE E 543      48.881 -24.421  17.924  1.00124.22           C
ATOM   4287  C   PHE E 543      52.254 -19.114  18.432  1.00124.22           C
ATOM   4288  O   PHE E 543      51.687 -18.266  19.118  1.00124.22           O
ATOM   4289  N   PRO E 544      53.073 -18.791  17.455  1.00 84.56           N
ATOM   4290  CA  PRO E 544      53.406 -17.413  17.188  1.00 84.56           C
ATOM   4291  CD  PRO E 544      54.167 -19.673  17.087  1.00 84.56           C
ATOM   4292  CB  PRO E 544      54.572 -17.439  16.207  1.00 84.56           C
ATOM   4293  CG  PRO E 544      55.286 -18.753  16.567  1.00 84.56           C
ATOM   4294  C   PRO E 544      52.232 -16.579  16.772  1.00 84.56           C
ATOM   4295  O   PRO E 544      52.236 -15.379  17.032  1.00 84.56           O
ATOM   4296  N   TYR E 545      51.205 -17.180  16.153  1.00163.68           N
ATOM   4297  CA  TYR E 545      50.059 -16.432  15.726  1.00163.68           C
ATOM   4298  CB  TYR E 545      49.048 -17.377  15.046  1.00163.68           C
ATOM   4299  CG  TYR E 545      47.892 -16.617  14.497  1.00163.68           C
ATOM   4300  CD1 TYR E 545      47.930 -16.129  13.209  1.00163.68           C
ATOM   4301  CD2 TYR E 545      46.770 -16.399  15.258  1.00163.68           C
ATOM   4302  CE1 TYR E 545      46.867 -15.431  12.687  1.00163.68           C
ATOM   4303  CE2 TYR E 545      45.703 -15.701  14.741  1.00163.68           C
ATOM   4304  CZ  TYR E 545      45.747 -15.220  13.454  1.00163.68           C
ATOM   4305  OH  TYR E 545      44.648 -14.508  12.927  1.00163.68           O
ATOM   4306  C   TYR E 545      49.458 -15.847  16.973  1.00163.68           C
ATOM   4307  O   TYR E 545      49.074 -14.680  17.020  1.00163.68           O
ATOM   4308  N   LEU E 546      49.361 -16.673  18.027  1.00106.66           N
ATOM   4309  CA  LEU E 546      48.815 -16.263  19.288  1.00106.66           C
ATOM   4310  CB  LEU E 546      48.507 -17.464  20.193  1.00106.66           C
ATOM   4311  CG  LEU E 546      47.357 -18.312  19.625  1.00106.66           C
ATOM   4312  CD1 LEU E 546      46.895 -19.402  20.614  1.00106.66           C
ATOM   4313  CD2 LEU E 546      46.211 -17.413  19.128  1.00106.66           C
ATOM   4314  C   LEU E 546      49.718 -15.328  20.041  1.00106.66           C
ATOM   4315  O   LEU E 546      49.224 -14.507  20.809  1.00106.66           O
ATOM   4316  N   ILE E 547      51.049 -15.537  19.997  1.00115.22           N
ATOM   4317  CA  ILE E 547      51.958 -14.677  20.716  1.00115.22           C
ATOM   4318  CB  ILE E 547      53.147 -15.449  21.194  1.00115.22           C
ATOM   4319  CG1 ILE E 547      52.624 -16.535  22.145  1.00115.22           C
ATOM   4320  CG2 ILE E 547      54.142 -14.486  21.853  1.00115.22           C
ATOM   4321  CD1 ILE E 547      53.672 -17.529  22.582  1.00115.22           C
ATOM   4322  C   ILE E 547      52.412 -13.442  19.993  1.00115.22           C
ATOM   4323  O   ILE E 547      52.218 -12.323  20.467  1.00115.22           O
ATOM   4324  N   ALA E 548      53.013 -13.607  18.796  1.00 65.74           N
ATOM   4325  CA  ALA E 548      53.514 -12.466  18.091  1.00 65.74           C
ATOM   4326  CB  ALA E 548      54.221 -12.827  16.768  1.00 65.74           C
ATOM   4327  C   ALA E 548      52.330 -11.623  17.753  1.00 65.74           C
ATOM   4328  O   ALA E 548      52.419 -10.396  17.772  1.00 65.74           O
ATOM   4329  N   GLY E 549      51.236 -12.263  17.285  1.00 87.15           N
ATOM   4330  CA  GLY E 549      50.062 -11.496  16.968  1.00 87.15           C
ATOM   4331  C   GLY E 549      49.107 -11.141  18.089  1.00 87.15           C
ATOM   4332  O   GLY E 549      49.033  -9.994  18.527  1.00 87.15           O
ATOM   4333  N   LYS E 550      48.390 -12.157  18.628  1.00149.50           N
ATOM   4334  CA  LYS E 550      47.280 -11.926  19.533  1.00149.50           C
ATOM   4335  CB  LYS E 550      46.490 -13.218  19.820  1.00149.50           C
ATOM   4336  CG  LYS E 550      45.315 -13.058  20.795  1.00149.50           C
ATOM   4337  CD  LYS E 550      44.095 -12.336  20.229  1.00149.50           C
ATOM   4338  CE  LYS E 550      42.889 -12.357  21.167  1.00149.50           C
ATOM   4339  NZ  LYS E 550      41.779 -11.584  20.569  1.00149.50           N
ATOM   4340  C   LYS E 550      47.696 -11.378  20.858  1.00149.50           C
ATOM   4341  O   LYS E 550      47.190 -10.345  21.294  1.00149.50           O
ATOM   4342  N   TYR E 551      48.647 -12.048  21.529  1.00 90.99           N
ATOM   4343  CA  TYR E 551      49.053 -11.649  22.844  1.00 90.99           C
ATOM   4344  CB  TYR E 551      50.069 -12.643  23.450  1.00 90.99           C
ATOM   4345  CG  TYR E 551      50.419 -12.266  24.854  1.00 90.99           C
ATOM   4346  CD1 TYR E 551      49.531 -12.484  25.887  1.00 90.99           C
ATOM   4347  CD2 TYR E 551      51.649 -11.720  25.149  1.00 90.99           C
ATOM   4348  CE1 TYR E 551      49.864 -12.154  27.183  1.00 90.99           C
ATOM   4349  CE2 TYR E 551      51.988 -11.387  26.440  1.00 90.99           C
ATOM   4350  CZ  TYR E 551      51.094 -11.605  27.459  1.00 90.99           C
ATOM   4351  OH  TYR E 551      51.442 -11.264  28.783  1.00 90.99           O
ATOM   4352  C   TYR E 551      49.670 -10.296  22.729  1.00 90.99           C
ATOM   4353  O   TYR E 551      49.437  -9.421  23.560  1.00 90.99           O
ATOM   4354  N   ALA E 552      50.465 -10.082  21.670  1.00 44.23           N
ATOM   4355  CA  ALA E 552      51.132  -8.829  21.507  1.00 44.23           C
ATOM   4356  CB  ALA E 552      52.002  -8.774  20.238  1.00 44.23           C
ATOM   4357  C   ALA E 552      50.118  -7.733  21.404  1.00 44.23           C
ATOM   4358  O   ALA E 552      50.310  -6.668  21.989  1.00 44.23           O
ATOM   4359  N   GLN E 553      49.028  -7.912  20.630  1.00172.21           N
ATOM   4360  CA  GLN E 553      48.142  -6.787  20.583  1.00172.21           C
ATOM   4361  CB  GLN E 553      47.276  -6.620  19.325  1.00172.21           C
ATOM   4362  CG  GLN E 553      46.131  -7.587  19.106  1.00172.21           C
ATOM   4363  CD  GLN E 553      45.314  -6.937  18.009  1.00172.21           C
ATOM   4364  OE1 GLN E 553      44.282  -6.340  18.294  1.00172.21           O
ATOM   4365  NE2 GLN E 553      45.814  -6.989  16.741  1.00172.21           N
ATOM   4366  C   GLN E 553      47.302  -6.650  21.821  1.00172.21           C
ATOM   4367  O   GLN E 553      47.017  -5.536  22.255  1.00172.21           O
ATOM   4368  N   ASP E 554      46.840  -7.775  22.397  1.00160.07           N
ATOM   4369  CA  ASP E 554      45.956  -7.731  23.524  1.00160.07           C
ATOM   4370  CB  ASP E 554      45.421  -9.144  23.790  1.00160.07           C
ATOM   4371  CG  ASP E 554      44.026  -9.031  24.363  1.00160.07           C
ATOM   4372  OD1 ASP E 554      43.605  -7.890  24.681  1.00160.07           O
ATOM   4373  OD2 ASP E 554      43.339 -10.082  24.447  1.00160.07           O
ATOM   4374  C   ASP E 554      46.638  -7.239  24.780  1.00160.07           C
ATOM   4375  O   ASP E 554      46.193  -6.266  25.389  1.00160.07           O
ATOM   4376  N   PHE E 555      47.670  -7.976  25.260  1.00199.02           N
ATOM   4377  CA  PHE E 555      48.447  -7.621  26.427  1.00199.02           C
ATOM   4378  CB  PHE E 555      48.842  -8.813  27.310  1.00199.02           C
ATOM   4379  CG  PHE E 555      47.631  -9.135  28.112  1.00199.02           C
ATOM   4380  CD1 PHE E 555      47.403  -8.454  29.286  1.00199.02           C
ATOM   4381  CD2 PHE E 555      46.725 -10.083  27.693  1.00199.02           C
ATOM   4382  CE1 PHE E 555      46.294  -8.722  30.049  1.00199.02           C
ATOM   4383  CE2 PHE E 555      45.613 -10.356  28.454  1.00199.02           C
ATOM   4384  CZ  PHE E 555      45.398  -9.677  29.632  1.00199.02           C
ATOM   4385  C   PHE E 555      49.674  -6.788  26.197  1.00199.02           C
ATOM   4386  O   PHE E 555      49.995  -5.920  27.005  1.00199.02           O
ATOM   4387  N   GLY E 556      50.432  -7.062  25.118  1.00 36.79           N
ATOM   4388  CA  GLY E 556      51.656  -6.337  24.891  1.00 36.79           C
ATOM   4389  C   GLY E 556      52.817  -7.140  25.414  1.00 36.79           C
ATOM   4390  O   GLY E 556      52.650  -8.066  26.208  1.00 36.79           O
ATOM   4391  N   LEU E 557      54.043  -6.785  24.966  1.00116.30           N
ATOM   4392  CA  LEU E 557      55.238  -7.466  25.383  1.00116.30           C
ATOM   4393  CB  LEU E 557      56.010  -8.165  24.249  1.00116.30           C
ATOM   4394  CG  LEU E 557      55.352  -9.476  23.782  1.00116.30           C
ATOM   4395  CD1 LEU E 557      53.927  -9.244  23.265  1.00116.30           C
ATOM   4396  CD2 LEU E 557      56.240 -10.203  22.766  1.00116.30           C
ATOM   4397  C   LEU E 557      56.152  -6.498  26.067  1.00116.30           C
ATOM   4398  O   LEU E 557      56.108  -5.294  25.823  1.00116.30           O
ATOM   4399  N   VAL E 558      57.006  -7.024  26.971  1.00 64.03           N
ATOM   4400  CA  VAL E 558      57.905  -6.208  27.735  1.00 64.03           C
ATOM   4401  CB  VAL E 558      57.808  -6.437  29.220  1.00 64.03           C
ATOM   4402  CG1 VAL E 558      56.389  -6.068  29.685  1.00 64.03           C
ATOM   4403  CG2 VAL E 558      58.188  -7.896  29.518  1.00 64.03           C
ATOM   4404  C   VAL E 558      59.307  -6.533  27.321  1.00 64.03           C
ATOM   4405  O   VAL E 558      59.561  -7.520  26.632  1.00 64.03           O
ATOM   4406  N   GLU E 559      60.253  -5.667  27.730  1.00101.01           N
ATOM   4407  CA  GLU E 559      61.642  -5.799  27.396  1.00101.01           C
ATOM   4408  CB  GLU E 559      62.444  -4.532  27.740  1.00101.01           C
ATOM   4409  CG  GLU E 559      61.869  -3.243  27.141  1.00101.01           C
ATOM   4410  CD  GLU E 559      62.241  -3.134  25.673  1.00101.01           C
ATOM   4411  OE1 GLU E 559      62.559  -4.187  25.061  1.00101.01           O
ATOM   4412  OE2 GLU E 559      62.209  -1.989  25.145  1.00101.01           O
ATOM   4413  C   GLU E 559      62.218  -6.913  28.216  1.00101.01           C
ATOM   4414  O   GLU E 559      61.668  -7.305  29.244  1.00101.01           O
ATOM   4415  N   GLU E 560      63.364  -7.454  27.759  1.00 76.18           N
ATOM   4416  CA  GLU E 560      63.986  -8.561  28.425  1.00 76.18           C
ATOM   4417  CB  GLU E 560      65.196  -9.127  27.676  1.00 76.18           C
ATOM   4418  CG  GLU E 560      65.746 -10.378  28.349  1.00 76.18           C
ATOM   4419  CD  GLU E 560      66.440 -11.178  27.276  1.00 76.18           C
ATOM   4420  OE1 GLU E 560      66.068 -10.990  26.087  1.00 76.18           O
ATOM   4421  OE2 GLU E 560      67.328 -11.993  27.621  1.00 76.18           O
ATOM   4422  C   GLU E 560      64.411  -8.162  29.807  1.00 76.18           C
ATOM   4423  O   GLU E 560      64.321  -8.962  30.736  1.00 76.18           O
ATOM   4424  N   ASP E 561      64.860  -6.907  29.989  1.00 45.43           N
ATOM   4425  CA  ASP E 561      65.340  -6.441  31.264  1.00 45.43           C
ATOM   4426  CB  ASP E 561      65.716  -4.948  31.232  1.00 45.43           C
ATOM   4427  CG  ASP E 561      66.902  -4.750  30.301  1.00 45.43           C
ATOM   4428  OD1 ASP E 561      67.870  -5.549  30.399  1.00 45.43           O
ATOM   4429  OD2 ASP E 561      66.848  -3.800  29.473  1.00 45.43           O
ATOM   4430  C   ASP E 561      64.230  -6.558  32.265  1.00 45.43           C
ATOM   4431  O   ASP E 561      64.453  -6.843  33.442  1.00 45.43           O
ATOM   4432  N   CYS E 562      62.992  -6.308  31.811  1.00 96.87           N
ATOM   4433  CA  CYS E 562      61.850  -6.326  32.675  1.00 96.87           C
ATOM   4434  CB  CYS E 562      60.574  -5.917  31.934  1.00 96.87           C
ATOM   4435  SG  CYS E 562      60.612  -4.136  31.652  1.00 96.87           S
ATOM   4436  C   CYS E 562      61.651  -7.689  33.242  1.00 96.87           C
ATOM   4437  O   CYS E 562      61.360  -7.829  34.431  1.00 96.87           O
ATOM   4438  N   PHE E 563      61.778  -8.730  32.401  1.00135.99           N
ATOM   4439  CA  PHE E 563      61.589 -10.052  32.911  1.00135.99           C
ATOM   4440  CB  PHE E 563      60.145 -10.505  32.612  1.00135.99           C
ATOM   4441  CG  PHE E 563      59.789 -11.761  33.322  1.00135.99           C
ATOM   4442  CD1 PHE E 563      60.108 -11.951  34.647  1.00135.99           C
ATOM   4443  CD2 PHE E 563      59.054 -12.719  32.671  1.00135.99           C
ATOM   4444  CE1 PHE E 563      59.752 -13.111  35.298  1.00135.99           C
ATOM   4445  CE2 PHE E 563      58.696 -13.871  33.322  1.00135.99           C
ATOM   4446  CZ  PHE E 563      59.047 -14.080  34.633  1.00135.99           C
ATOM   4447  C   PHE E 563      62.611 -10.917  32.229  1.00135.99           C
ATOM   4448  O   PHE E 563      62.384 -11.427  31.137  1.00135.99           O
ATOM   4449  N   PRO E 564      63.722 -11.137  32.888  1.00 81.86           N
ATOM   4450  CA  PRO E 564      64.814 -11.865  32.289  1.00 81.86           C
ATOM   4451  CD  PRO E 564      64.192 -10.180  33.875  1.00 81.86           C
ATOM   4452  CB  PRO E 564      66.002 -11.677  33.224  1.00 81.86           C
ATOM   4453  CG  PRO E 564      65.726 -10.309  33.879  1.00 81.86           C
ATOM   4454  C   PRO E 564      64.452 -13.289  32.019  1.00 81.86           C
ATOM   4455  O   PRO E 564      63.612 -13.836  32.731  1.00 81.86           O
ATOM   4456  N   TYR E 565      65.091 -13.908  31.004  1.00121.24           N
ATOM   4457  CA  TYR E 565      64.686 -15.214  30.574  1.00121.24           C
ATOM   4458  CB  TYR E 565      65.075 -15.478  29.109  1.00121.24           C
ATOM   4459  CG  TYR E 565      64.425 -16.745  28.687  1.00121.24           C
ATOM   4460  CD1 TYR E 565      63.128 -16.756  28.232  1.00121.24           C
ATOM   4461  CD2 TYR E 565      65.105 -17.930  28.765  1.00121.24           C
ATOM   4462  CE1 TYR E 565      62.530 -17.931  27.843  1.00121.24           C
ATOM   4463  CE2 TYR E 565      64.516 -19.107  28.377  1.00121.24           C
ATOM   4464  CZ  TYR E 565      63.228 -19.109  27.912  1.00121.24           C
ATOM   4465  OH  TYR E 565      62.635 -20.323  27.515  1.00121.24           O
ATOM   4466  C   TYR E 565      65.259 -16.261  31.479  1.00121.24           C
ATOM   4467  O   TYR E 565      66.469 -16.340  31.687  1.00121.24           O
ATOM   4468  N   THR E 566      64.343 -16.995  32.152  1.00168.02           N
ATOM   4469  CA  THR E 566      64.621 -18.088  33.041  1.00168.02           C
ATOM   4470  CB  THR E 566      63.614 -18.172  34.148  1.00168.02           C
ATOM   4471  OG1 THR E 566      64.100 -19.038  35.156  1.00168.02           O
ATOM   4472  CG2 THR E 566      62.276 -18.690  33.604  1.00168.02           C
ATOM   4473  C   THR E 566      64.708 -19.422  32.354  1.00168.02           C
ATOM   4474  O   THR E 566      65.568 -20.237  32.686  1.00168.02           O
ATOM   4475  N   GLY E 567      63.816 -19.686  31.372  1.00 47.31           N
ATOM   4476  CA  GLY E 567      63.771 -20.975  30.728  1.00 47.31           C
ATOM   4477  C   GLY E 567      62.950 -21.909  31.572  1.00 47.31           C
ATOM   4478  O   GLY E 567      63.079 -23.129  31.464  1.00 47.31           O
ATOM   4479  N   THR E 568      62.075 -21.354  32.436  1.00146.33           N
ATOM   4480  CA  THR E 568      61.300 -22.180  33.317  1.00146.33           C
ATOM   4481  CB  THR E 568      61.825 -22.116  34.727  1.00146.33           C
ATOM   4482  OG1 THR E 568      63.213 -22.386  34.741  1.00146.33           O
ATOM   4483  CG2 THR E 568      61.145 -23.180  35.590  1.00146.33           C
ATOM   4484  C   THR E 568      59.906 -21.614  33.364  1.00146.33           C
ATOM   4485  O   THR E 568      59.633 -20.509  32.902  1.00146.33           O
ATOM   4486  N   ASP E 569      58.997 -22.398  33.961  1.00125.20           N
ATOM   4487  CA  ASP E 569      57.602 -22.188  34.219  1.00125.20           C
ATOM   4488  CB  ASP E 569      56.860 -23.499  34.534  1.00125.20           C
ATOM   4489  CG  ASP E 569      56.736 -24.269  33.220  1.00125.20           C
ATOM   4490  OD1 ASP E 569      55.976 -23.809  32.328  1.00125.20           O
ATOM   4491  OD2 ASP E 569      57.415 -25.322  33.083  1.00125.20           O
ATOM   4492  C   ASP E 569      57.431 -21.209  35.351  1.00125.20           C
ATOM   4493  O   ASP E 569      56.406 -21.233  36.031  1.00125.20           O
ATOM   4494  N   SER E 570      58.488 -20.427  35.669  1.00130.03           N
ATOM   4495  CA  SER E 570      58.494 -19.459  36.745  1.00130.03           C
ATOM   4496  CB  SER E 570      59.528 -18.336  36.545  1.00130.03           C
ATOM   4497  OG  SER E 570      60.842 -18.861  36.462  1.00130.03           O
ATOM   4498  C   SER E 570      57.180 -18.727  36.813  1.00130.03           C
ATOM   4499  O   SER E 570      56.439 -18.631  35.836  1.00130.03           O
ATOM   4500  N   PRO E 571      56.877 -18.222  37.990  1.00129.43           N
ATOM   4501  CA  PRO E 571      55.652 -17.485  38.190  1.00129.43           C
ATOM   4502  CD  PRO E 571      57.300 -18.897  39.209  1.00129.43           C
ATOM   4503  CB  PRO E 571      55.457 -17.390  39.702  1.00129.43           C
ATOM   4504  CG  PRO E 571      56.187 -18.634  40.240  1.00129.43           C
ATOM   4505  C   PRO E 571      55.755 -16.163  37.511  1.00129.43           C
ATOM   4506  O   PRO E 571      56.876 -15.701  37.298  1.00129.43           O
ATOM   4507  N   CYS E 572      54.630 -15.510  37.149  1.00115.27           N
ATOM   4508  CA  CYS E 572      54.942 -14.320  36.432  1.00115.27           C
ATOM   4509  CB  CYS E 572      54.080 -14.011  35.184  1.00115.27           C
ATOM   4510  SG  CYS E 572      52.862 -12.687  35.346  1.00115.27           S
ATOM   4511  C   CYS E 572      55.030 -13.173  37.379  1.00115.27           C
ATOM   4512  O   CYS E 572      54.044 -12.709  37.953  1.00115.27           O
ATOM   4513  N   ARG E 573      56.287 -12.738  37.586  1.00185.95           N
ATOM   4514  CA  ARG E 573      56.657 -11.650  38.440  1.00185.95           C
ATOM   4515  CB  ARG E 573      57.541 -12.082  39.615  1.00185.95           C
ATOM   4516  CG  ARG E 573      56.915 -13.102  40.550  1.00185.95           C
ATOM   4517  CD  ARG E 573      56.475 -12.479  41.866  1.00185.95           C
ATOM   4518  NE  ARG E 573      55.110 -11.930  41.660  1.00185.95           N
ATOM   4519  CZ  ARG E 573      54.479 -11.308  42.696  1.00185.95           C
ATOM   4520  NH1 ARG E 573      55.115 -11.176  43.897  1.00185.95           N
ATOM   4521  NH2 ARG E 573      53.219 -10.813  42.528  1.00185.95           N
ATOM   4522  C   ARG E 573      57.603 -10.838  37.631  1.00185.95           C
ATOM   4523  O   ARG E 573      58.593 -11.367  37.134  1.00185.95           O
ATOM   4524  N   LEU E 574      57.343  -9.533  37.486  1.00176.84           N
ATOM   4525  CA  LEU E 574      58.253  -8.732  36.726  1.00176.84           C
ATOM   4526  CB  LEU E 574      57.817  -8.498  35.263  1.00176.84           C
ATOM   4527  CG  LEU E 574      56.305  -8.258  35.069  1.00176.84           C
ATOM   4528  CD1 LEU E 574      55.498  -9.538  35.351  1.00176.84           C
ATOM   4529  CD2 LEU E 574      55.801  -7.053  35.880  1.00176.84           C
ATOM   4530  C   LEU E 574      58.384  -7.410  37.393  1.00176.84           C
ATOM   4531  O   LEU E 574      57.794  -7.169  38.445  1.00176.84           O
ATOM   4532  N   LYS E 575      59.218  -6.531  36.803  1.00139.21           N
ATOM   4533  CA  LYS E 575      59.384  -5.203  37.320  1.00139.21           C
ATOM   4534  CB  LYS E 575      60.496  -4.389  36.642  1.00139.21           C
ATOM   4535  CG  LYS E 575      61.826  -4.452  37.384  1.00139.21           C
ATOM   4536  CD  LYS E 575      61.731  -3.758  38.746  1.00139.21           C
ATOM   4537  CE  LYS E 575      61.176  -2.332  38.643  1.00139.21           C
ATOM   4538  NZ  LYS E 575      60.814  -1.818  39.983  1.00139.21           N
ATOM   4539  C   LYS E 575      58.116  -4.455  37.106  1.00139.21           C
ATOM   4540  O   LYS E 575      57.308  -4.789  36.243  1.00139.21           O
ATOM   4541  N   GLU E 576      57.905  -3.424  37.941  1.00104.45           N
ATOM   4542  CA  GLU E 576      56.722  -2.630  37.861  1.00104.45           C
ATOM   4543  CB  GLU E 576      56.451  -1.851  39.152  1.00104.45           C
ATOM   4544  CG  GLU E 576      54.982  -1.794  39.548  1.00104.45           C
ATOM   4545  CD  GLU E 576      54.810  -3.006  40.448  1.00104.45           C
ATOM   4546  OE1 GLU E 576      55.666  -3.162  41.360  1.00104.45           O
ATOM   4547  OE2 GLU E 576      53.852  -3.795  40.240  1.00104.45           O
ATOM   4548  C   GLU E 576      56.981  -1.598  36.815  1.00104.45           C
ATOM   4549  O   GLU E 576      58.130  -1.263  36.536  1.00104.45           O
ATOM   4550  N   GLY E 577      55.916  -1.096  36.168  1.00 34.50           N
ATOM   4551  CA  GLY E 577      56.069   0.015  35.270  1.00 34.50           C
ATOM   4552  C   GLY E 577      56.939  -0.304  34.091  1.00 34.50           C
ATOM   4553  O   GLY E 577      57.846   0.470  33.772  1.00 34.50           O
ATOM   4554  N   CYS E 578      56.698  -1.442  33.412  1.00 58.07           N
ATOM   4555  CA  CYS E 578      57.474  -1.731  32.240  1.00 58.07           C
ATOM   4556  CB  CYS E 578      57.879  -3.199  32.149  1.00 58.07           C
ATOM   4557  SG  CYS E 578      59.382  -3.475  33.110  1.00 58.07           S
ATOM   4558  C   CYS E 578      56.687  -1.372  31.012  1.00 58.07           C
ATOM   4559  O   CYS E 578      55.488  -1.625  30.929  1.00 58.07           O
ATOM   4560  N   PHE E 579      57.371  -0.761  30.020  1.00128.68           N
ATOM   4561  CA  PHE E 579      56.768  -0.349  28.780  1.00128.68           C
ATOM   4562  CB  PHE E 579      57.736   0.492  27.917  1.00128.68           C
ATOM   4563  CG  PHE E 579      57.109   0.919  26.632  1.00128.68           C
ATOM   4564  CD1 PHE E 579      57.151   0.103  25.522  1.00128.68           C
ATOM   4565  CD2 PHE E 579      56.499   2.145  26.532  1.00128.68           C
ATOM   4566  CE1 PHE E 579      56.585   0.507  24.336  1.00128.68           C
ATOM   4567  CE2 PHE E 579      55.932   2.556  25.349  1.00128.68           C
ATOM   4568  CZ  PHE E 579      55.973   1.735  24.246  1.00128.68           C
ATOM   4569  C   PHE E 579      56.441  -1.588  28.011  1.00128.68           C
ATOM   4570  O   PHE E 579      57.232  -2.529  27.991  1.00128.68           O
ATOM   4571  N   ARG E 580      55.251  -1.632  27.370  1.00175.10           N
ATOM   4572  CA  ARG E 580      54.901  -2.795  26.603  1.00175.10           C
ATOM   4573  CB  ARG E 580      53.642  -3.569  27.056  1.00175.10           C
ATOM   4574  CG  ARG E 580      53.867  -4.576  28.194  1.00175.10           C
ATOM   4575  CD  ARG E 580      53.666  -4.068  29.622  1.00175.10           C
ATOM   4576  NE  ARG E 580      52.456  -4.762  30.159  1.00175.10           N
ATOM   4577  CZ  ARG E 580      52.544  -6.054  30.603  1.00175.10           C
ATOM   4578  NH1 ARG E 580      53.708  -6.756  30.488  1.00175.10           N
ATOM   4579  NH2 ARG E 580      51.458  -6.660  31.161  1.00175.10           N
ATOM   4580  C   ARG E 580      54.682  -2.429  25.169  1.00175.10           C
ATOM   4581  O   ARG E 580      54.068  -1.413  24.851  1.00175.10           O
ATOM   4582  N   TYR E 581      55.201  -3.284  24.260  1.00 88.43           N
ATOM   4583  CA  TYR E 581      55.085  -3.137  22.830  1.00 88.43           C
ATOM   4584  CB  TYR E 581      56.268  -3.711  22.038  1.00 88.43           C
ATOM   4585  CG  TYR E 581      57.501  -2.919  22.294  1.00 88.43           C
ATOM   4586  CD1 TYR E 581      58.250  -3.127  23.428  1.00 88.43           C
ATOM   4587  CD2 TYR E 581      57.912  -1.972  21.387  1.00 88.43           C
ATOM   4588  CE1 TYR E 581      59.395  -2.398  23.652  1.00 88.43           C
ATOM   4589  CE2 TYR E 581      59.054  -1.239  21.602  1.00 88.43           C
ATOM   4590  CZ  TYR E 581      59.798  -1.453  22.737  1.00 88.43           C
ATOM   4591  OH  TYR E 581      60.968  -0.697  22.968  1.00 88.43           O
ATOM   4592  C   TYR E 581      53.907  -3.948  22.382  1.00 88.43           C
ATOM   4593  O   TYR E 581      53.700  -5.067  22.851  1.00 88.43           O
ATOM   4594  N   TYR E 582      53.113  -3.408  21.432  1.00 84.54           N
ATOM   4595  CA  TYR E 582      51.924  -4.087  20.975  1.00 84.54           C
ATOM   4596  CB  TYR E 582      50.642  -3.264  21.159  1.00 84.54           C
ATOM   4597  CG  TYR E 582      50.490  -2.955  22.611  1.00 84.54           C
ATOM   4598  CD1 TYR E 582      51.183  -1.890  23.168  1.00 84.54           C
ATOM   4599  CD2 TYR E 582      49.666  -3.706  23.413  1.00 84.54           C
ATOM   4600  CE1 TYR E 582      51.043  -1.599  24.502  1.00 84.54           C
ATOM   4601  CE2 TYR E 582      49.536  -3.401  24.749  1.00 84.54           C
ATOM   4602  CZ  TYR E 582      50.223  -2.340  25.293  1.00 84.54           C
ATOM   4603  OH  TYR E 582      50.097  -2.050  26.665  1.00 84.54           O
ATOM   4604  C   TYR E 582      52.047  -4.317  19.494  1.00 84.54           C
ATOM   4605  O   TYR E 582      52.930  -3.765  18.840  1.00 84.54           O
ATOM   4606  N   SER E 583      51.182  -5.200  18.943  1.00 45.88           N
ATOM   4607  CA  SER E 583      51.194  -5.473  17.532  1.00 45.88           C
ATOM   4608  CB  SER E 583      51.285  -6.977  17.194  1.00 45.88           C
ATOM   4609  OG  SER E 583      52.546  -7.491  17.603  1.00 45.88           O
ATOM   4610  C   SER E 583      49.916  -4.947  16.937  1.00 45.88           C
ATOM   4611  O   SER E 583      48.815  -5.266  17.384  1.00 45.88           O
ATOM   4612  N   SER E 584      50.062  -4.102  15.897  1.00104.76           N
ATOM   4613  CA  SER E 584      48.978  -3.441  15.224  1.00104.76           C
ATOM   4614  CB  SER E 584      49.472  -2.520  14.105  1.00104.76           C
ATOM   4615  OG  SER E 584      50.676  -1.883  14.490  1.00104.76           O
ATOM   4616  C   SER E 584      48.169  -4.451  14.473  1.00104.76           C
ATOM   4617  O   SER E 584      46.950  -4.316  14.360  1.00104.76           O
ATOM   4618  N   GLU E 585      48.840  -5.460  13.873  1.00125.05           N
ATOM   4619  CA  GLU E 585      48.085  -6.405  13.096  1.00125.05           C
ATOM   4620  CB  GLU E 585      47.741  -5.927  11.672  1.00125.05           C
ATOM   4621  CG  GLU E 585      48.862  -6.071  10.640  1.00125.05           C
ATOM   4622  CD  GLU E 585      48.563  -7.336   9.848  1.00125.05           C
ATOM   4623  OE1 GLU E 585      47.388  -7.777   9.925  1.00125.05           O
ATOM   4624  OE2 GLU E 585      49.472  -7.871   9.163  1.00125.05           O
ATOM   4625  C   GLU E 585      48.871  -7.673  12.972  1.00125.05           C
ATOM   4626  O   GLU E 585      50.085  -7.688  13.167  1.00125.05           O
ATOM   4627  N   TYR E 586      48.166  -8.793  12.703  1.00 93.08           N
ATOM   4628  CA  TYR E 586      48.805 -10.070  12.551  1.00 93.08           C
ATOM   4629  CB  TYR E 586      48.982 -10.793  13.902  1.00 93.08           C
ATOM   4630  CG  TYR E 586      47.645 -10.832  14.572  1.00 93.08           C
ATOM   4631  CD1 TYR E 586      47.222  -9.763  15.334  1.00 93.08           C
ATOM   4632  CD2 TYR E 586      46.812 -11.922  14.445  1.00 93.08           C
ATOM   4633  CE1 TYR E 586      45.997  -9.763  15.959  1.00 93.08           C
ATOM   4634  CE2 TYR E 586      45.583 -11.929  15.069  1.00 93.08           C
ATOM   4635  CZ  TYR E 586      45.175 -10.853  15.825  1.00 93.08           C
ATOM   4636  OH  TYR E 586      43.916 -10.865  16.465  1.00 93.08           O
ATOM   4637  C   TYR E 586      47.951 -10.928  11.662  1.00 93.08           C
ATOM   4638  O   TYR E 586      46.734 -10.758  11.616  1.00 93.08           O
ATOM   4639  N   HIS E 587      48.571 -11.872  10.919  1.00 66.54           N
ATOM   4640  CA  HIS E 587      47.805 -12.768  10.096  1.00 66.54           C
ATOM   4641  ND1 HIS E 587      49.031 -12.196   7.030  1.00 66.54           N
ATOM   4642  CG  HIS E 587      48.263 -11.493   7.932  1.00 66.54           C
ATOM   4643  CB  HIS E 587      47.223 -12.106   8.828  1.00 66.54           C
ATOM   4644  NE2 HIS E 587      49.627 -10.062   6.846  1.00 66.54           N
ATOM   4645  CD2 HIS E 587      48.640 -10.190   7.806  1.00 66.54           C
ATOM   4646  CE1 HIS E 587      49.829 -11.293   6.407  1.00 66.54           C
ATOM   4647  C   HIS E 587      48.696 -13.881   9.639  1.00 66.54           C
ATOM   4648  O   HIS E 587      49.921 -13.780   9.689  1.00 66.54           O
ATOM   4649  N   TYR E 588      48.088 -15.002   9.199  1.00184.86           N
ATOM   4650  CA  TYR E 588      48.867 -16.065   8.622  1.00184.86           C
ATOM   4651  CB  TYR E 588      48.161 -17.433   8.506  1.00184.86           C
ATOM   4652  CG  TYR E 588      48.103 -18.139   9.819  1.00184.86           C
ATOM   4653  CD1 TYR E 588      47.063 -17.956  10.697  1.00184.86           C
ATOM   4654  CD2 TYR E 588      49.100 -19.017  10.167  1.00184.86           C
ATOM   4655  CE1 TYR E 588      47.032 -18.632  11.896  1.00184.86           C
ATOM   4656  CE2 TYR E 588      49.070 -19.691  11.364  1.00184.86           C
ATOM   4657  CZ  TYR E 588      48.033 -19.503  12.233  1.00184.86           C
ATOM   4658  OH  TYR E 588      48.001 -20.193  13.461  1.00184.86           O
ATOM   4659  C   TYR E 588      49.113 -15.645   7.209  1.00184.86           C
ATOM   4660  O   TYR E 588      48.215 -15.126   6.550  1.00184.86           O
ATOM   4661  N   VAL E 589      50.345 -15.837   6.701  1.00121.86           N
ATOM   4662  CA  VAL E 589      50.561 -15.459   5.337  1.00121.86           C
ATOM   4663  CB  VAL E 589      51.944 -15.712   4.815  1.00121.86           C
ATOM   4664  CG1 VAL E 589      51.997 -15.274   3.349  1.00121.86           C
ATOM   4665  CG2 VAL E 589      52.971 -14.993   5.698  1.00121.86           C
ATOM   4666  C   VAL E 589      49.652 -16.305   4.518  1.00121.86           C
ATOM   4667  O   VAL E 589      49.540 -17.510   4.734  1.00121.86           O
ATOM   4668  N   GLY E 590      48.978 -15.694   3.529  1.00 38.82           N
ATOM   4669  CA  GLY E 590      48.048 -16.439   2.737  1.00 38.82           C
ATOM   4670  C   GLY E 590      46.663 -16.064   3.185  1.00 38.82           C
ATOM   4671  O   GLY E 590      45.683 -16.372   2.510  1.00 38.82           O
ATOM   4672  N   GLY E 591      46.553 -15.391   4.348  1.00 42.05           N
ATOM   4673  CA  GLY E 591      45.293 -14.884   4.809  1.00 42.05           C
ATOM   4674  C   GLY E 591      44.733 -15.709   5.927  1.00 42.05           C
ATOM   4675  O   GLY E 591      44.072 -15.177   6.816  1.00 42.05           O
ATOM   4676  N   PHE E 592      44.965 -17.033   5.913  1.00 87.46           N
ATOM   4677  CA  PHE E 592      44.492 -17.880   6.972  1.00 87.46           C
ATOM   4678  CB  PHE E 592      42.985 -18.204   6.881  1.00 87.46           C
ATOM   4679  CG  PHE E 592      42.659 -18.667   5.503  1.00 87.46           C
ATOM   4680  CD1 PHE E 592      42.328 -17.750   4.534  1.00 87.46           C
ATOM   4681  CD2 PHE E 592      42.675 -20.002   5.168  1.00 87.46           C
ATOM   4682  CE1 PHE E 592      42.024 -18.150   3.255  1.00 87.46           C
ATOM   4683  CE2 PHE E 592      42.371 -20.410   3.888  1.00 87.46           C
ATOM   4684  CZ  PHE E 592      42.045 -19.485   2.927  1.00 87.46           C
ATOM   4685  C   PHE E 592      45.314 -19.133   6.955  1.00 87.46           C
ATOM   4686  O   PHE E 592      46.167 -19.309   6.085  1.00 87.46           O
ATOM   4687  N   TYR E 593      45.095 -20.037   7.932  1.00159.35           N
ATOM   4688  CA  TYR E 593      45.934 -21.201   7.994  1.00159.35           C
ATOM   4689  CB  TYR E 593      45.796 -21.953   9.337  1.00159.35           C
ATOM   4690  CG  TYR E 593      46.721 -23.127   9.356  1.00159.35           C
ATOM   4691  CD1 TYR E 593      48.040 -22.971   9.725  1.00159.35           C
ATOM   4692  CD2 TYR E 593      46.284 -24.382   8.998  1.00159.35           C
ATOM   4693  CE1 TYR E 593      48.905 -24.043   9.745  1.00159.35           C
ATOM   4694  CE2 TYR E 593      47.142 -25.460   9.015  1.00159.35           C
ATOM   4695  CZ  TYR E 593      48.457 -25.294   9.391  1.00159.35           C
ATOM   4696  OH  TYR E 593      49.335 -26.401   9.410  1.00159.35           O
ATOM   4697  C   TYR E 593      45.566 -22.107   6.860  1.00159.35           C
ATOM   4698  O   TYR E 593      44.414 -22.518   6.721  1.00159.35           O
ATOM   4699  N   GLY E 594      46.578 -22.459   6.037  1.00 50.54           N
ATOM   4700  CA  GLY E 594      46.396 -23.324   4.903  1.00 50.54           C
ATOM   4701  C   GLY E 594      46.664 -22.578   3.622  1.00 50.54           C
ATOM   4702  O   GLY E 594      46.806 -23.191   2.564  1.00 50.54           O
ATOM   4703  N   GLY E 595      46.669 -21.234   3.688  1.00 81.00           N
ATOM   4704  CA  GLY E 595      46.928 -20.297   2.628  1.00 81.00           C
ATOM   4705  C   GLY E 595      48.382 -20.151   2.261  1.00 81.00           C
ATOM   4706  O   GLY E 595      48.701 -19.596   1.215  1.00 81.00           O
ATOM   4707  N   CYS E 596      49.316 -20.519   3.151  1.00127.07           N
ATOM   4708  CA  CYS E 596      50.716 -20.218   2.951  1.00127.07           C
ATOM   4709  CB  CYS E 596      51.618 -20.617   4.126  1.00127.07           C
ATOM   4710  SG  CYS E 596      51.560 -19.431   5.497  1.00127.07           S
ATOM   4711  C   CYS E 596      51.329 -20.861   1.746  1.00127.07           C
ATOM   4712  O   CYS E 596      50.938 -21.942   1.312  1.00127.07           O
ATOM   4713  N   ASN E 597      52.319 -20.149   1.155  1.00 85.24           N
ATOM   4714  CA  ASN E 597      53.101 -20.679   0.076  1.00 85.24           C
ATOM   4715  CB  ASN E 597      52.414 -20.613  -1.300  1.00 85.24           C
ATOM   4716  CG  ASN E 597      52.165 -19.167  -1.685  1.00 85.24           C
ATOM   4717  OD1 ASN E 597      53.099 -18.428  -1.985  1.00 85.24           O
ATOM   4718  ND2 ASN E 597      50.868 -18.756  -1.708  1.00 85.24           N
ATOM   4719  C   ASN E 597      54.403 -19.932   0.037  1.00 85.24           C
ATOM   4720  O   ASN E 597      54.574 -18.927   0.725  1.00 85.24           O
ATOM   4721  N   GLU E 598      55.364 -20.433  -0.768  1.00 83.99           N
ATOM   4722  CA  GLU E 598      56.697 -19.900  -0.872  1.00 83.99           C
ATOM   4723  CB  GLU E 598      57.562 -20.707  -1.853  1.00 83.99           C
ATOM   4724  CG  GLU E 598      58.988 -20.175  -1.998  1.00 83.99           C
ATOM   4725  CD  GLU E 598      59.559 -20.736  -3.295  1.00 83.99           C
ATOM   4726  OE1 GLU E 598      58.756 -21.232  -4.130  1.00 83.99           O
ATOM   4727  OE2 GLU E 598      60.804 -20.664  -3.476  1.00 83.99           O
ATOM   4728  C   GLU E 598      56.672 -18.507  -1.419  1.00 83.99           C
ATOM   4729  O   GLU E 598      57.364 -17.624  -0.913  1.00 83.99           O
ATOM   4730  N   ALA E 599      55.869 -18.280  -2.472  1.00 42.27           N
ATOM   4731  CA  ALA E 599      55.871 -17.001  -3.124  1.00 42.27           C
ATOM   4732  CB  ALA E 599      54.923 -16.943  -4.334  1.00 42.27           C
ATOM   4733  C   ALA E 599      55.432 -15.941  -2.162  1.00 42.27           C
ATOM   4734  O   ALA E 599      56.056 -14.886  -2.063  1.00 42.27           O
ATOM   4735  N   LEU E 600      54.351 -16.203  -1.408  1.00 56.66           N
ATOM   4736  CA  LEU E 600      53.845 -15.229  -0.487  1.00 56.66           C
ATOM   4737  CB  LEU E 600      52.522 -15.633   0.177  1.00 56.66           C
ATOM   4738  CG  LEU E 600      51.352 -15.689  -0.820  1.00 56.66           C
ATOM   4739  CD1 LEU E 600      50.028 -15.987  -0.104  1.00 56.66           C
ATOM   4740  CD2 LEU E 600      51.293 -14.420  -1.687  1.00 56.66           C
ATOM   4741  C   LEU E 600      54.853 -15.010   0.588  1.00 56.66           C
ATOM   4742  O   LEU E 600      55.004 -13.898   1.092  1.00 56.66           O
ATOM   4743  N   MET E 601      55.561 -16.080   0.986  1.00 54.23           N
ATOM   4744  CA  MET E 601      56.509 -15.956   2.056  1.00 54.23           C
ATOM   4745  CB  MET E 601      57.143 -17.305   2.433  1.00 54.23           C
ATOM   4746  CG  MET E 601      56.149 -18.260   3.099  1.00 54.23           C
ATOM   4747  SD  MET E 601      56.759 -19.958   3.330  1.00 54.23           S
ATOM   4748  CE  MET E 601      58.104 -19.510   4.465  1.00 54.23           C
ATOM   4749  C   MET E 601      57.597 -15.002   1.669  1.00 54.23           C
ATOM   4750  O   MET E 601      57.978 -14.141   2.461  1.00 54.23           O
ATOM   4751  N   LYS E 602      58.126 -15.101   0.431  1.00148.15           N
ATOM   4752  CA  LYS E 602      59.199 -14.224   0.052  1.00148.15           C
ATOM   4753  CB  LYS E 602      59.796 -14.483  -1.339  1.00148.15           C
ATOM   4754  CG  LYS E 602      60.606 -15.769  -1.482  1.00148.15           C
ATOM   4755  CD  LYS E 602      61.161 -15.959  -2.893  1.00148.15           C
ATOM   4756  CE  LYS E 602      60.135 -16.446  -3.917  1.00148.15           C
ATOM   4757  NZ  LYS E 602      59.992 -17.910  -3.823  1.00148.15           N
ATOM   4758  C   LYS E 602      58.714 -12.809  -0.007  1.00148.15           C
ATOM   4759  O   LYS E 602      59.450 -11.885   0.329  1.00148.15           O
ATOM   4760  N   LEU E 603      57.475 -12.594  -0.491  1.00 43.76           N
ATOM   4761  CA  LEU E 603      56.986 -11.249  -0.613  1.00 43.76           C
ATOM   4762  CB  LEU E 603      55.600 -11.162  -1.266  1.00 43.76           C
ATOM   4763  CG  LEU E 603      55.601 -11.523  -2.766  1.00 43.76           C
ATOM   4764  CD1 LEU E 603      54.191 -11.415  -3.369  1.00 43.76           C
ATOM   4765  CD2 LEU E 603      56.640 -10.685  -3.537  1.00 43.76           C
ATOM   4766  C   LEU E 603      56.896 -10.651   0.752  1.00 43.76           C
ATOM   4767  O   LEU E 603      57.306  -9.511   0.967  1.00 43.76           O
ATOM   4768  N   GLU E 604      56.368 -11.418   1.722  1.00 83.28           N
ATOM   4769  CA  GLU E 604      56.223 -10.916   3.058  1.00 83.28           C
ATOM   4770  CB  GLU E 604      55.586 -11.953   4.001  1.00 83.28           C
ATOM   4771  CG  GLU E 604      55.438 -11.487   5.453  1.00 83.28           C
ATOM   4772  CD  GLU E 604      54.247 -10.545   5.560  1.00 83.28           C
ATOM   4773  OE1 GLU E 604      53.549 -10.350   4.533  1.00 83.28           O
ATOM   4774  OE2 GLU E 604      54.017 -10.007   6.675  1.00 83.28           O
ATOM   4775  C   GLU E 604      57.579 -10.594   3.604  1.00 83.28           C
ATOM   4776  O   GLU E 604      57.785  -9.541   4.205  1.00 83.28           O
ATOM   4777  N   LEU E 605      58.558 -11.487   3.373  1.00 59.87           N
ATOM   4778  CA  LEU E 605      59.853 -11.327   3.969  1.00 59.87           C
ATOM   4779  CB  LEU E 605      60.791 -12.495   3.616  1.00 59.87           C
ATOM   4780  CG  LEU E 605      62.196 -12.383   4.236  1.00 59.87           C
ATOM   4781  CD1 LEU E 605      62.131 -12.418   5.774  1.00 59.87           C
ATOM   4782  CD2 LEU E 605      63.145 -13.448   3.663  1.00 59.87           C
ATOM   4783  C   LEU E 605      60.514 -10.057   3.516  1.00 59.87           C
ATOM   4784  O   LEU E 605      60.928  -9.246   4.342  1.00 59.87           O
ATOM   4785  N   VAL E 606      60.621  -9.833   2.193  1.00 68.16           N
ATOM   4786  CA  VAL E 606      61.333  -8.675   1.735  1.00 68.16           C
ATOM   4787  CB  VAL E 606      61.636  -8.709   0.263  1.00 68.16           C
ATOM   4788  CG1 VAL E 606      62.463  -9.971  -0.033  1.00 68.16           C
ATOM   4789  CG2 VAL E 606      60.326  -8.621  -0.533  1.00 68.16           C
ATOM   4790  C   VAL E 606      60.573  -7.420   2.035  1.00 68.16           C
ATOM   4791  O   VAL E 606      61.160  -6.408   2.415  1.00 68.16           O
ATOM   4792  N   HIS E 607      59.246  -7.419   1.810  1.00 77.40           N
ATOM   4793  CA  HIS E 607      58.528  -6.204   2.049  1.00 77.40           C
ATOM   4794  ND1 HIS E 607      57.594  -5.273  -0.860  1.00 77.40           N
ATOM   4795  CG  HIS E 607      57.179  -6.308  -0.053  1.00 77.40           C
ATOM   4796  CB  HIS E 607      57.117  -6.224   1.443  1.00 77.40           C
ATOM   4797  NE2 HIS E 607      57.115  -6.976  -2.207  1.00 77.40           N
ATOM   4798  CD2 HIS E 607      56.889  -7.341  -0.892  1.00 77.40           C
ATOM   4799  CE1 HIS E 607      57.537  -5.726  -2.138  1.00 77.40           C
ATOM   4800  C   HIS E 607      58.428  -5.890   3.516  1.00 77.40           C
ATOM   4801  O   HIS E 607      58.798  -4.795   3.932  1.00 77.40           O
ATOM   4802  N   GLN E 608      57.869  -6.831   4.313  1.00131.55           N
ATOM   4803  CA  GLN E 608      57.605  -6.708   5.731  1.00131.55           C
ATOM   4804  CB  GLN E 608      56.425  -7.582   6.182  1.00131.55           C
ATOM   4805  CG  GLN E 608      55.063  -7.028   5.764  1.00131.55           C
ATOM   4806  CD  GLN E 608      54.812  -5.786   6.609  1.00131.55           C
ATOM   4807  OE1 GLN E 608      55.749  -5.126   7.057  1.00131.55           O
ATOM   4808  NE2 GLN E 608      53.513  -5.459   6.842  1.00131.55           N
ATOM   4809  C   GLN E 608      58.733  -6.974   6.700  1.00131.55           C
ATOM   4810  O   GLN E 608      58.832  -6.290   7.718  1.00131.55           O
ATOM   4811  N   GLY E 609      59.576  -8.003   6.473  1.00 51.99           N
ATOM   4812  CA  GLY E 609      60.596  -8.309   7.445  1.00 51.99           C
ATOM   4813  C   GLY E 609      60.545  -9.781   7.760  1.00 51.99           C
ATOM   4814  O   GLY E 609      59.735 -10.516   7.197  1.00 51.99           O
ATOM   4815  N   PRO E 610      61.371 -10.233   8.680  1.00151.54           N
ATOM   4816  CA  PRO E 610      61.411 -11.629   9.026  1.00151.54           C
ATOM   4817  CD  PRO E 610      62.615  -9.560   9.004  1.00151.54           C
ATOM   4818  CB  PRO E 610      62.659 -11.817   9.896  1.00151.54           C
ATOM   4819  CG  PRO E 610      63.167 -10.387  10.175  1.00151.54           C
ATOM   4820  C   PRO E 610      60.115 -12.034   9.647  1.00151.54           C
ATOM   4821  O   PRO E 610      59.455 -11.197  10.260  1.00151.54           O
ATOM   4822  N   MET E 611      59.719 -13.310   9.472  1.00106.22           N
ATOM   4823  CA  MET E 611      58.448 -13.749   9.965  1.00106.22           C
ATOM   4824  CB  MET E 611      57.421 -13.927   8.836  1.00106.22           C
ATOM   4825  CG  MET E 611      57.749 -15.106   7.917  1.00106.22           C
ATOM   4826  SD  MET E 611      56.920 -15.063   6.302  1.00106.22           S
ATOM   4827  CE  MET E 611      58.011 -13.767   5.644  1.00106.22           C
ATOM   4828  C   MET E 611      58.641 -15.084  10.607  1.00106.22           C
ATOM   4829  O   MET E 611      59.611 -15.787  10.327  1.00106.22           O
ATOM   4830  N   ALA E 612      57.718 -15.448  11.519  1.00 42.83           N
ATOM   4831  CA  ALA E 612      57.786 -16.704  12.211  1.00 42.83           C
ATOM   4832  CB  ALA E 612      56.881 -16.750  13.454  1.00 42.83           C
ATOM   4833  C   ALA E 612      57.330 -17.806  11.300  1.00 42.83           C
ATOM   4834  O   ALA E 612      56.383 -17.645  10.531  1.00 42.83           O
ATOM   4835  N   VAL E 613      58.002 -18.974  11.383  1.00 46.29           N
ATOM   4836  CA  VAL E 613      57.640 -20.126  10.600  1.00 46.29           C
ATOM   4837  CB  VAL E 613      58.522 -20.352   9.406  1.00 46.29           C
ATOM   4838  CG1 VAL E 613      58.349 -19.175   8.430  1.00 46.29           C
ATOM   4839  CG2 VAL E 613      59.968 -20.545   9.894  1.00 46.29           C
ATOM   4840  C   VAL E 613      57.792 -21.318  11.495  1.00 46.29           C
ATOM   4841  O   VAL E 613      58.447 -21.238  12.533  1.00 46.29           O
ATOM   4842  N   ALA E 614      57.154 -22.453  11.135  1.00 45.41           N
ATOM   4843  CA  ALA E 614      57.288 -23.652  11.918  1.00 45.41           C
ATOM   4844  CB  ALA E 614      56.027 -24.009  12.723  1.00 45.41           C
ATOM   4845  C   ALA E 614      57.547 -24.785  10.971  1.00 45.41           C
ATOM   4846  O   ALA E 614      57.151 -24.731   9.807  1.00 45.41           O
ATOM   4847  N   PHE E 615      58.253 -25.837  11.444  1.00174.72           N
ATOM   4848  CA  PHE E 615      58.531 -26.973  10.604  1.00174.72           C
ATOM   4849  CB  PHE E 615      59.797 -26.813   9.734  1.00174.72           C
ATOM   4850  CG  PHE E 615      61.018 -26.762  10.592  1.00174.72           C
ATOM   4851  CD1 PHE E 615      61.417 -25.583  11.179  1.00174.72           C
ATOM   4852  CD2 PHE E 615      61.769 -27.894  10.814  1.00174.72           C
ATOM   4853  CE1 PHE E 615      62.545 -25.534  11.967  1.00174.72           C
ATOM   4854  CE2 PHE E 615      62.898 -27.851  11.600  1.00174.72           C
ATOM   4855  CZ  PHE E 615      63.289 -26.669  12.180  1.00174.72           C
ATOM   4856  C   PHE E 615      58.699 -28.181  11.473  1.00174.72           C
ATOM   4857  O   PHE E 615      58.693 -28.085  12.700  1.00174.72           O
ATOM   4858  N   GLU E 616      58.829 -29.372  10.850  1.00147.89           N
ATOM   4859  CA  GLU E 616      58.972 -30.557  11.649  1.00147.89           C
ATOM   4860  CB  GLU E 616      58.255 -31.799  11.091  1.00147.89           C
ATOM   4861  CG  GLU E 616      58.192 -32.960  12.089  1.00147.89           C
ATOM   4862  CD  GLU E 616      57.117 -32.622  13.106  1.00147.89           C
ATOM   4863  OE1 GLU E 616      56.391 -31.628  12.858  1.00147.89           O
ATOM   4864  OE2 GLU E 616      56.998 -33.339  14.133  1.00147.89           O
ATOM   4865  C   GLU E 616      60.423 -30.890  11.750  1.00147.89           C
ATOM   4866  O   GLU E 616      61.097 -31.133  10.749  1.00147.89           O
ATOM   4867  N   VAL E 617      60.938 -30.899  12.994  1.00 75.83           N
ATOM   4868  CA  VAL E 617      62.307 -31.229  13.244  1.00 75.83           C
ATOM   4869  CB  VAL E 617      62.807 -30.692  14.557  1.00 75.83           C
ATOM   4870  CG1 VAL E 617      64.201 -31.275  14.830  1.00 75.83           C
ATOM   4871  CG2 VAL E 617      62.785 -29.154  14.502  1.00 75.83           C
ATOM   4872  C   VAL E 617      62.402 -32.716  13.311  1.00 75.83           C
ATOM   4873  O   VAL E 617      61.561 -33.378  13.918  1.00 75.83           O
ATOM   4874  N   TYR E 618      63.446 -33.277  12.676  1.00154.81           N
ATOM   4875  CA  TYR E 618      63.663 -34.692  12.699  1.00154.81           C
ATOM   4876  CB  TYR E 618      63.467 -35.380  11.339  1.00154.81           C
ATOM   4877  CG  TYR E 618      61.993 -35.481  11.117  1.00154.81           C
ATOM   4878  CD1 TYR E 618      61.285 -34.460  10.526  1.00154.81           C
ATOM   4879  CD2 TYR E 618      61.310 -36.603  11.528  1.00154.81           C
ATOM   4880  CE1 TYR E 618      59.927 -34.566  10.327  1.00154.81           C
ATOM   4881  CE2 TYR E 618      59.953 -36.715  11.333  1.00154.81           C
ATOM   4882  CZ  TYR E 618      59.259 -35.696  10.728  1.00154.81           C
ATOM   4883  OH  TYR E 618      57.867 -35.809  10.525  1.00154.81           O
ATOM   4884  C   TYR E 618      65.059 -34.906  13.184  1.00154.81           C
ATOM   4885  O   TYR E 618      65.860 -33.975  13.211  1.00154.81           O
ATOM   4886  N   ASP E 619      65.385 -36.152  13.576  1.00 53.72           N
ATOM   4887  CA  ASP E 619      66.633 -36.455  14.217  1.00 53.72           C
ATOM   4888  CB  ASP E 619      66.801 -37.948  14.540  1.00 53.72           C
ATOM   4889  CG  ASP E 619      68.036 -38.093  15.418  1.00 53.72           C
ATOM   4890  OD1 ASP E 619      68.376 -37.110  16.130  1.00 53.72           O
ATOM   4891  OD2 ASP E 619      68.664 -39.185  15.382  1.00 53.72           O
ATOM   4892  C   ASP E 619      67.780 -36.064  13.342  1.00 53.72           C
ATOM   4893  O   ASP E 619      68.791 -35.567  13.834  1.00 53.72           O
ATOM   4894  N   ASP E 620      67.657 -36.256  12.018  1.00 52.61           N
ATOM   4895  CA  ASP E 620      68.747 -35.944  11.142  1.00 52.61           C
ATOM   4896  CB  ASP E 620      68.473 -36.311   9.666  1.00 52.61           C
ATOM   4897  CG  ASP E 620      67.257 -35.566   9.122  1.00 52.61           C
ATOM   4898  OD1 ASP E 620      66.461 -35.024   9.933  1.00 52.61           O
ATOM   4899  OD2 ASP E 620      67.103 -35.545   7.871  1.00 52.61           O
ATOM   4900  C   ASP E 620      69.054 -34.482  11.260  1.00 52.61           C
ATOM   4901  O   ASP E 620      70.200 -34.065  11.104  1.00 52.61           O
ATOM   4902  N   PHE E 621      68.023 -33.666  11.538  1.00117.35           N
ATOM   4903  CA  PHE E 621      68.126 -32.241  11.672  1.00117.35           C
ATOM   4904  CB  PHE E 621      66.739 -31.584  11.815  1.00117.35           C
ATOM   4905  CG  PHE E 621      66.876 -30.098  11.792  1.00117.35           C
ATOM   4906  CD1 PHE E 621      66.890 -29.419  10.595  1.00117.35           C
ATOM   4907  CD2 PHE E 621      66.989 -29.383  12.962  1.00117.35           C
ATOM   4908  CE1 PHE E 621      67.013 -28.049  10.564  1.00117.35           C
ATOM   4909  CE2 PHE E 621      67.112 -28.013  12.936  1.00117.35           C
ATOM   4910  CZ  PHE E 621      67.123 -27.343  11.737  1.00117.35           C
ATOM   4911  C   PHE E 621      68.955 -31.911  12.881  1.00117.35           C
ATOM   4912  O   PHE E 621      69.713 -30.943  12.875  1.00117.35           O
ATOM   4913  N   LEU E 622      68.849 -32.722  13.951  1.00100.53           N
ATOM   4914  CA  LEU E 622      69.542 -32.428  15.178  1.00100.53           C
ATOM   4915  CB  LEU E 622      69.347 -33.519  16.246  1.00100.53           C
ATOM   4916  CG  LEU E 622      67.926 -33.579  16.839  1.00100.53           C
ATOM   4917  CD1 LEU E 622      67.639 -32.354  17.715  1.00100.53           C
ATOM   4918  CD2 LEU E 622      66.860 -33.769  15.753  1.00100.53           C
ATOM   4919  C   LEU E 622      71.017 -32.326  14.913  1.00100.53           C
ATOM   4920  O   LEU E 622      71.690 -31.447  15.447  1.00100.53           O
ATOM   4921  N   HIS E 623      71.547 -33.232  14.078  1.00149.75           N
ATOM   4922  CA  HIS E 623      72.936 -33.356  13.728  1.00149.75           C
ATOM   4923  ND1 HIS E 623      71.521 -36.423  13.551  0.00149.75           N
ATOM   4924  CG  HIS E 623      72.788 -35.894  13.651  0.00149.75           C
ATOM   4925  CB  HIS E 623      73.227 -34.647  12.945  1.00149.75           C
ATOM   4926  NE2 HIS E 623      72.667 -37.771  14.897  0.00149.75           N
ATOM   4927  CD2 HIS E 623      73.475 -36.729  14.478  0.00149.75           C
ATOM   4928  CE1 HIS E 623      71.503 -37.544  14.316  0.00149.75           C
ATOM   4929  C   HIS E 623      73.407 -32.234  12.848  1.00149.75           C
ATOM   4930  O   HIS E 623      74.610 -32.038  12.728  1.00149.75           O
ATOM   4931  N   TYR E 624      72.500 -31.516  12.160  1.00121.11           N
ATOM   4932  CA  TYR E 624      72.836 -30.540  11.144  1.00121.11           C
ATOM   4933  CB  TYR E 624      71.598 -29.706  10.749  1.00121.11           C
ATOM   4934  CG  TYR E 624      71.967 -28.505   9.943  1.00121.11           C
ATOM   4935  CD1 TYR E 624      72.330 -27.335  10.572  1.00121.11           C
ATOM   4936  CD2 TYR E 624      71.930 -28.529   8.567  1.00121.11           C
ATOM   4937  CE1 TYR E 624      72.664 -26.213   9.848  1.00121.11           C
ATOM   4938  CE2 TYR E 624      72.262 -27.411   7.837  1.00121.11           C
ATOM   4939  CZ  TYR E 624      72.628 -26.248   8.475  1.00121.11           C
ATOM   4940  OH  TYR E 624      72.967 -25.099   7.726  1.00121.11           O
ATOM   4941  C   TYR E 624      73.942 -29.607  11.547  1.00121.11           C
ATOM   4942  O   TYR E 624      73.832 -28.881  12.534  1.00121.11           O
ATOM   4943  N   ARG E 625      75.099 -29.718  10.846  1.00120.87           N
ATOM   4944  CA  ARG E 625      76.221 -28.820  10.957  1.00120.87           C
ATOM   4945  CB  ARG E 625      77.564 -29.512  10.655  1.00120.87           C
ATOM   4946  CG  ARG E 625      77.932 -30.607  11.659  1.00120.87           C
ATOM   4947  CD  ARG E 625      77.068 -31.863  11.528  1.00120.87           C
ATOM   4948  NE  ARG E 625      77.457 -32.802  12.619  1.00120.87           N
ATOM   4949  CZ  ARG E 625      78.418 -33.748  12.407  1.00120.87           C
ATOM   4950  NH1 ARG E 625      79.029 -33.843  11.190  1.00120.87           N
ATOM   4951  NH2 ARG E 625      78.765 -34.603  13.413  1.00120.87           N
ATOM   4952  C   ARG E 625      76.148 -27.622  10.046  1.00120.87           C
ATOM   4953  O   ARG E 625      76.351 -26.489  10.479  1.00120.87           O
ATOM   4954  N   LYS E 626      75.843 -27.852   8.744  1.00116.00           N
ATOM   4955  CA  LYS E 626      75.943 -26.800   7.761  1.00116.00           C
ATOM   4956  CB  LYS E 626      77.416 -26.429   7.498  1.00116.00           C
ATOM   4957  CG  LYS E 626      77.691 -25.420   6.381  1.00116.00           C
ATOM   4958  CD  LYS E 626      77.365 -23.960   6.698  1.00116.00           C
ATOM   4959  CE  LYS E 626      77.819 -23.013   5.583  1.00116.00           C
ATOM   4960  NZ  LYS E 626      77.546 -21.606   5.949  1.00116.00           N
ATOM   4961  C   LYS E 626      75.351 -27.285   6.462  1.00116.00           C
ATOM   4962  O   LYS E 626      75.034 -28.464   6.310  1.00116.00           O
ATOM   4963  N   GLY E 627      75.188 -26.368   5.481  1.00 31.57           N
ATOM   4964  CA  GLY E 627      74.680 -26.723   4.182  1.00 31.57           C
ATOM   4965  C   GLY E 627      73.202 -26.494   4.125  1.00 31.57           C
ATOM   4966  O   GLY E 627      72.617 -25.846   4.992  1.00 31.57           O
ATOM   4967  N   VAL E 628      72.565 -27.003   3.048  1.00104.12           N
ATOM   4968  CA  VAL E 628      71.149 -26.842   2.892  1.00104.12           C
ATOM   4969  CB  VAL E 628      70.739 -26.508   1.482  1.00104.12           C
ATOM   4970  CG1 VAL E 628      71.274 -27.582   0.518  1.00104.12           C
ATOM   4971  CG2 VAL E 628      69.209 -26.355   1.452  1.00104.12           C
ATOM   4972  C   VAL E 628      70.494 -28.126   3.309  1.00104.12           C
ATOM   4973  O   VAL E 628      70.641 -29.160   2.662  1.00104.12           O
ATOM   4974  N   TYR E 629      69.718 -28.061   4.410  1.00101.80           N
ATOM   4975  CA  TYR E 629      69.079 -29.193   5.026  1.00101.80           C
ATOM   4976  CB  TYR E 629      68.558 -28.889   6.444  1.00101.80           C
ATOM   4977  CG  TYR E 629      67.697 -30.012   6.924  1.00101.80           C
ATOM   4978  CD1 TYR E 629      66.342 -29.997   6.681  1.00101.80           C
ATOM   4979  CD2 TYR E 629      68.230 -31.076   7.617  1.00101.80           C
ATOM   4980  CE1 TYR E 629      65.533 -31.020   7.121  1.00101.80           C
ATOM   4981  CE2 TYR E 629      67.426 -32.102   8.061  1.00101.80           C
ATOM   4982  CZ  TYR E 629      66.074 -32.075   7.815  1.00101.80           C
ATOM   4983  OH  TYR E 629      65.247 -33.124   8.270  1.00101.80           O
ATOM   4984  C   TYR E 629      67.929 -29.686   4.206  1.00101.80           C
ATOM   4985  O   TYR E 629      67.210 -28.904   3.585  1.00101.80           O
ATOM   4986  N   HIS E 630      67.765 -31.030   4.165  1.00103.48           N
ATOM   4987  CA  HIS E 630      66.700 -31.636   3.418  1.00103.48           C
ATOM   4988  ND1 HIS E 630      66.009 -33.885   0.896  1.00103.48           N
ATOM   4989  CG  HIS E 630      66.026 -32.524   1.113  1.00103.48           C
ATOM   4990  CB  HIS E 630      67.069 -31.824   1.934  1.00103.48           C
ATOM   4991  NE2 HIS E 630      64.265 -33.047  -0.197  1.00103.48           N
ATOM   4992  CD2 HIS E 630      64.954 -32.029   0.438  1.00103.48           C
ATOM   4993  CE1 HIS E 630      64.936 -34.143   0.107  1.00103.48           C
ATOM   4994  C   HIS E 630      66.366 -33.004   3.962  1.00103.48           C
ATOM   4995  O   HIS E 630      67.176 -33.657   4.617  1.00103.48           O
ATOM   4996  N   HIS E 631      65.107 -33.422   3.701  1.00240.08           N
ATOM   4997  CA  HIS E 631      64.520 -34.731   3.885  1.00240.08           C
ATOM   4998  ND1 HIS E 631      66.567 -37.202   4.749  0.00240.08           N
ATOM   4999  CG  HIS E 631      66.497 -36.332   3.684  0.00240.08           C
ATOM   5000  CB  HIS E 631      65.209 -35.854   3.083  1.00240.08           C
ATOM   5001  NE2 HIS E 631      68.663 -36.740   4.169  0.00240.08           N
ATOM   5002  CD2 HIS E 631      67.786 -36.059   3.343  0.00240.08           C
ATOM   5003  CE1 HIS E 631      67.884 -37.413   4.998  0.00240.08           C
ATOM   5004  C   HIS E 631      64.363 -35.211   5.285  1.00240.08           C
ATOM   5005  O   HIS E 631      64.942 -34.664   6.224  1.00240.08           O
ATOM   5006  N   THR E 632      63.462 -36.226   5.406  1.00192.71           N
ATOM   5007  CA  THR E 632      63.146 -37.000   6.577  1.00192.71           C
ATOM   5008  CB  THR E 632      63.484 -36.280   7.842  1.00192.71           C
ATOM   5009  OG1 THR E 632      63.404 -37.132   8.968  1.00192.71           O
ATOM   5010  CG2 THR E 632      62.533 -35.085   7.951  1.00192.71           C
ATOM   5011  C   THR E 632      61.661 -37.249   6.554  1.00192.71           C
ATOM   5012  O   THR E 632      60.970 -36.890   5.602  1.00192.71           O
ATOM   5013  N   GLY E 633      61.149 -37.932   7.597  1.00 57.65           N
ATOM   5014  CA  GLY E 633      59.742 -38.097   7.856  1.00 57.65           C
ATOM   5015  C   GLY E 633      58.973 -38.623   6.690  1.00 57.65           C
ATOM   5016  O   GLY E 633      59.352 -39.582   6.017  1.00 57.65           O
ATOM   5017  N   LEU E 634      57.795 -38.001   6.499  1.00153.57           N
ATOM   5018  CA  LEU E 634      56.856 -38.345   5.479  1.00153.57           C
ATOM   5019  CB  LEU E 634      56.397 -39.815   5.567  1.00153.57           C
ATOM   5020  CG  LEU E 634      55.575 -40.325   4.361  0.00153.57           C
ATOM   5021  CD1 LEU E 634      55.172 -41.795   4.561  0.00153.57           C
ATOM   5022  CD2 LEU E 634      54.368 -39.428   4.039  0.00153.57           C
ATOM   5023  C   LEU E 634      55.693 -37.467   5.787  1.00153.57           C
ATOM   5024  O   LEU E 634      55.615 -36.320   5.352  1.00153.57           O
ATOM   5025  N   ARG E 635      54.731 -38.010   6.555  1.00152.32           N
ATOM   5026  CA  ARG E 635      53.612 -37.215   6.957  1.00152.32           C
ATOM   5027  CB  ARG E 635      52.252 -37.874   6.681  1.00152.32           C
ATOM   5028  CG  ARG E 635      51.843 -37.855   5.206  1.00152.32           C
ATOM   5029  CD  ARG E 635      51.055 -36.603   4.807  1.00152.32           C
ATOM   5030  NE  ARG E 635      52.028 -35.491   4.603  1.00152.32           N
[truncated: 483,567 more chars]
