# Supplementary material for: Evolutionary Analysis of Dipeptidyl Peptidase I
Source: Int J Mol Sci. 2022 Feb 6;23(3):1852. doi: 10.3390/ijms23031852 (PMC8836896; doi:10.3390/ijms23031852)
Supplement: Supplementary file 1 [file ijms-23-01852-s001.zip › Supplementary File S2 Homology models/Modeller/Bos taurus/mod.B99990002.pdb]

EXPDTA    THEORETICAL MODEL, MODELLER 10.1 2021/11/11 14:14:21
REMARK   6 MODELLER OBJECTIVE FUNCTION:     13485.2656
REMARK   6 MODELLER BEST TEMPLATE % SEQ ID:  92.614
REMARK   6 SEQUENCE: mod
REMARK   6 ALIGNMENT: alignment.pir
REMARK   6 SCRIPT: model.py
REMARK   6 DOPE score: -168919.45312
REMARK   6 GA341 score: 1.00000
REMARK   6 DOPE-HR score: -144429.48438
REMARK   6 TEMPLATE: 1K3B 1:A - 119:A MODELS 1:A - 119:A AT 92.6%
REMARK   6 TEMPLATE: 1K3B 120:B - 283:B MODELS 120:B - 283:B AT 92.6%
REMARK   6 TEMPLATE: 1K3B 284:C - 352:C MODELS 284:C - 352:C AT 92.6%
REMARK   6 TEMPLATE: 1K3B 353:D - 471:D MODELS 353:D - 471:D AT 92.6%
REMARK   6 TEMPLATE: 1K3B 472:E - 635:E MODELS 472:E - 635:E AT 92.6%
REMARK   6 TEMPLATE: 1K3B 636:F - 704:F MODELS 636:F - 704:F AT 92.6%
REMARK   6 TEMPLATE: 1K3B 705:G - 823:G MODELS 705:G - 823:G AT 92.6%
REMARK   6 TEMPLATE: 1K3B 824:H - 987:H MODELS 824:H - 987:H AT 92.6%
REMARK   6 TEMPLATE: 1K3B 988:I - 1056:I MODELS 988:I - 1056:I AT 92.6%
REMARK   6 TEMPLATE: 1K3B 1057:J - 1175:J MODELS 1057:J - 1175:J AT 92.6%
REMARK   6 TEMPLATE: 1K3B 1176:K - 1339:K MODELS 1176:K - 1339:K AT 92.6%
REMARK   6 TEMPLATE: 1K3B 1340:L - 1408:L MODELS 1340:L - 1408:L AT 92.6%
SSBOND   1 CYS A    6    CYS A   94                          1555   1555  2.03
SSBOND   2 CYS A   30    CYS A  112                          1555   1555  2.03
SSBOND   3 CYS B  144    CYS B  187                          1555   1555  2.02
SSBOND   4 CYS B  180    CYS B  220                          1555   1555  2.03
SSBOND   5 CYS B  210    CYS B  226                          1555   1555  2.02
SSBOND   6 CYS D  358    CYS D  446                          1555   1555  2.03
SSBOND   7 CYS D  382    CYS D  464                          1555   1555  2.02
SSBOND   8 CYS E  496    CYS E  539                          1555   1555  2.03
SSBOND   9 CYS E  532    CYS E  572                          1555   1555  2.03
SSBOND  10 CYS E  562    CYS E  578                          1555   1555  2.02
SSBOND  11 CYS G  710    CYS G  798                          1555   1555  2.00
SSBOND  12 CYS G  734    CYS G  816                          1555   1555  2.02
SSBOND  13 CYS H  848    CYS H  891                          1555   1555  2.02
SSBOND  14 CYS H  884    CYS H  924                          1555   1555  2.03
SSBOND  15 CYS H  914    CYS H  930                          1555   1555  2.02
SSBOND  16 CYS J 1062    CYS J 1150                          1555   1555  1.97
SSBOND  17 CYS J 1086    CYS J 1168                          1555   1555  2.02
SSBOND  18 CYS K 1200    CYS K 1243                          1555   1555  2.03
SSBOND  19 CYS K 1236    CYS K 1276                          1555   1555  2.02
SSBOND  20 CYS K 1266    CYS K 1282                          1555   1555  2.01
ATOM      1  N   ASP A   1      33.262  24.491  26.530  1.00 63.17           N
ATOM      2  CA  ASP A   1      34.310  25.404  26.027  1.00 63.17           C
ATOM      3  CB  ASP A   1      33.665  26.700  25.501  1.00 63.17           C
ATOM      4  CG  ASP A   1      32.762  26.414  24.307  1.00 63.17           C
ATOM      5  OD1 ASP A   1      33.298  26.059  23.227  1.00 63.17           O
ATOM      6  OD2 ASP A   1      31.522  26.571  24.455  1.00 63.17           O
ATOM      7  C   ASP A   1      35.185  25.815  27.164  1.00 63.17           C
ATOM      8  O   ASP A   1      34.733  25.937  28.302  1.00 63.17           O
ATOM      9  N   THR A   2      36.483  25.999  26.874  1.00 59.13           N
ATOM     10  CA  THR A   2      37.383  26.531  27.846  1.00 59.13           C
ATOM     11  CB  THR A   2      38.784  26.010  27.707  1.00 59.13           C
ATOM     12  OG1 THR A   2      39.297  26.327  26.422  1.00 59.13           O
ATOM     13  CG2 THR A   2      38.768  24.486  27.912  1.00 59.13           C
ATOM     14  C   THR A   2      37.395  27.994  27.551  1.00 59.13           C
ATOM     15  O   THR A   2      36.808  28.438  26.567  1.00 59.13           O
ATOM     16  N   PRO A   3      38.018  28.764  28.380  1.00150.09           N
ATOM     17  CA  PRO A   3      38.076  30.186  28.168  1.00150.09           C
ATOM     18  CD  PRO A   3      38.178  28.407  29.778  1.00150.09           C
ATOM     19  CB  PRO A   3      38.481  30.792  29.515  1.00150.09           C
ATOM     20  CG  PRO A   3      38.946  29.596  30.369  1.00150.09           C
ATOM     21  C   PRO A   3      38.989  30.551  27.036  1.00150.09           C
ATOM     22  O   PRO A   3      39.042  31.727  26.680  1.00150.09           O
ATOM     23  N   ALA A   4      39.735  29.577  26.478  1.00 60.28           N
ATOM     24  CA  ALA A   4      40.719  29.873  25.469  1.00 60.28           C
ATOM     25  CB  ALA A   4      41.697  28.711  25.218  1.00 60.28           C
ATOM     26  C   ALA A   4      40.100  30.214  24.150  1.00 60.28           C
ATOM     27  O   ALA A   4      39.116  29.612  23.725  1.00 60.28           O
ATOM     28  N   ASN A   5      40.682  31.226  23.471  1.00139.59           N
ATOM     29  CA  ASN A   5      40.265  31.565  22.142  1.00139.59           C
ATOM     30  CB  ASN A   5      39.529  32.916  22.066  1.00139.59           C
ATOM     31  CG  ASN A   5      38.876  33.046  20.696  1.00139.59           C
ATOM     32  OD1 ASN A   5      39.546  33.016  19.665  1.00139.59           O
ATOM     33  ND2 ASN A   5      37.524  33.192  20.683  1.00139.59           N
ATOM     34  C   ASN A   5      41.529  31.674  21.339  1.00139.59           C
ATOM     35  O   ASN A   5      41.971  32.771  21.002  1.00139.59           O
ATOM     36  N   CYS A   6      42.140  30.521  21.000  1.00 79.70           N
ATOM     37  CA  CYS A   6      43.377  30.513  20.270  1.00 79.70           C
ATOM     38  CB  CYS A   6      44.355  29.411  20.706  1.00 79.70           C
ATOM     39  SG  CYS A   6      44.931  29.710  22.400  1.00 79.70           S
ATOM     40  C   CYS A   6      43.113  30.379  18.809  1.00 79.70           C
ATOM     41  O   CYS A   6      42.014  30.017  18.390  1.00 79.70           O
ATOM     42  N   THR A   7      44.167  30.644  18.004  1.00148.15           N
ATOM     43  CA  THR A   7      44.037  30.753  16.584  1.00148.15           C
ATOM     44  CB  THR A   7      44.646  32.028  16.103  1.00148.15           C
ATOM     45  OG1 THR A   7      44.379  33.073  17.017  1.00148.15           O
ATOM     46  CG2 THR A   7      43.942  32.403  14.799  1.00148.15           C
ATOM     47  C   THR A   7      44.868  29.679  15.938  1.00148.15           C
ATOM     48  O   THR A   7      45.735  29.066  16.556  1.00148.15           O
ATOM     49  N   TYR A   8      44.594  29.444  14.647  1.00215.56           N
ATOM     50  CA  TYR A   8      45.232  28.497  13.790  1.00215.56           C
ATOM     51  CB  TYR A   8      44.689  28.736  12.375  1.00215.56           C
ATOM     52  CG  TYR A   8      44.349  27.591  11.511  1.00215.56           C
ATOM     53  CD1 TYR A   8      43.533  26.617  12.006  1.00215.56           C
ATOM     54  CD2 TYR A   8      44.801  27.525  10.216  1.00215.56           C
ATOM     55  CE1 TYR A   8      43.162  25.575  11.188  1.00215.56           C
ATOM     56  CE2 TYR A   8      44.422  26.485   9.411  1.00215.56           C
ATOM     57  CZ  TYR A   8      43.592  25.511   9.880  1.00215.56           C
ATOM     58  OH  TYR A   8      43.212  24.470   9.006  1.00215.56           O
ATOM     59  C   TYR A   8      46.657  28.957  13.763  1.00215.56           C
ATOM     60  O   TYR A   8      47.545  28.136  13.990  1.00215.56           O
ATOM     61  N   PRO A   9      46.966  30.238  13.556  1.00164.99           N
ATOM     62  CA  PRO A   9      48.340  30.627  13.451  1.00164.99           C
ATOM     63  CD  PRO A   9      46.104  31.290  13.012  1.00164.99           C
ATOM     64  CB  PRO A   9      48.368  32.095  13.016  1.00164.99           C
ATOM     65  CG  PRO A   9      47.025  32.298  12.309  1.00164.99           C
ATOM     66  C   PRO A   9      49.069  30.434  14.724  1.00164.99           C
ATOM     67  O   PRO A   9      50.287  30.273  14.689  1.00164.99           O
ATOM     68  N   ASP A  10      48.358  30.474  15.855  1.00109.81           N
ATOM     69  CA  ASP A  10      49.045  30.349  17.097  1.00109.81           C
ATOM     70  CB  ASP A  10      48.109  30.616  18.276  1.00109.81           C
ATOM     71  CG  ASP A  10      48.972  31.161  19.390  1.00109.81           C
ATOM     72  OD1 ASP A  10      49.894  30.436  19.842  1.00109.81           O
ATOM     73  OD2 ASP A  10      48.725  32.326  19.801  1.00109.81           O
ATOM     74  C   ASP A  10      49.607  28.958  17.163  1.00109.81           C
ATOM     75  O   ASP A  10      50.660  28.718  17.754  1.00109.81           O
ATOM     76  N   LEU A  11      48.862  28.000  16.579  1.00 85.97           N
ATOM     77  CA  LEU A  11      49.182  26.597  16.533  1.00 85.97           C
ATOM     78  CB  LEU A  11      47.982  25.729  16.117  1.00 85.97           C
ATOM     79  CG  LEU A  11      48.301  24.223  16.069  1.00 85.97           C
ATOM     80  CD1 LEU A  11      48.729  23.691  17.446  1.00 85.97           C
ATOM     81  CD2 LEU A  11      47.130  23.430  15.469  1.00 85.97           C
ATOM     82  C   LEU A  11      50.320  26.276  15.610  1.00 85.97           C
ATOM     83  O   LEU A  11      51.081  25.343  15.860  1.00 85.97           O
ATOM     84  N   LEU A  12      50.456  26.994  14.483  1.00140.25           N
ATOM     85  CA  LEU A  12      51.486  26.582  13.570  1.00140.25           C
ATOM     86  CB  LEU A  12      51.231  27.085  12.132  1.00140.25           C
ATOM     87  CG  LEU A  12      50.047  26.342  11.439  1.00140.25           C
ATOM     88  CD1 LEU A  12      48.734  26.446  12.220  1.00140.25           C
ATOM     89  CD2 LEU A  12      49.845  26.805   9.993  1.00140.25           C
ATOM     90  C   LEU A  12      52.843  26.961  14.114  1.00140.25           C
ATOM     91  O   LEU A  12      53.026  28.035  14.684  1.00140.25           O
ATOM     92  N   GLY A  13      53.837  26.047  13.982  1.00 37.47           N
ATOM     93  CA  GLY A  13      55.163  26.315  14.476  1.00 37.47           C
ATOM     94  C   GLY A  13      55.738  25.073  15.099  1.00 37.47           C
ATOM     95  O   GLY A  13      55.298  23.957  14.824  1.00 37.47           O
ATOM     96  N   THR A  14      56.762  25.247  15.968  1.00122.03           N
ATOM     97  CA  THR A  14      57.386  24.115  16.597  1.00122.03           C
ATOM     98  CB  THR A  14      58.882  24.189  16.678  1.00122.03           C
ATOM     99  OG1 THR A  14      59.276  25.352  17.389  1.00122.03           O
ATOM    100  CG2 THR A  14      59.472  24.190  15.265  1.00122.03           C
ATOM    101  C   THR A  14      56.912  24.024  18.009  1.00122.03           C
ATOM    102  O   THR A  14      56.785  25.023  18.714  1.00122.03           O
ATOM    103  N   TRP A  15      56.631  22.785  18.452  1.00 83.16           N
ATOM    104  CA  TRP A  15      56.172  22.555  19.790  1.00 83.16           C
ATOM    105  CB  TRP A  15      54.733  22.025  19.861  1.00 83.16           C
ATOM    106  CG  TRP A  15      53.689  23.084  19.632  1.00 83.16           C
ATOM    107  CD2 TRP A  15      53.012  23.741  20.711  1.00 83.16           C
ATOM    108  CD1 TRP A  15      53.190  23.612  18.477  1.00 83.16           C
ATOM    109  NE1 TRP A  15      52.245  24.566  18.771  1.00 83.16           N
ATOM    110  CE2 TRP A  15      52.125  24.653  20.145  1.00 83.16           C
ATOM    111  CE3 TRP A  15      53.125  23.592  22.064  1.00 83.16           C
ATOM    112  CZ2 TRP A  15      51.332  25.438  20.931  1.00 83.16           C
ATOM    113  CZ3 TRP A  15      52.324  24.383  22.855  1.00 83.16           C
ATOM    114  CH2 TRP A  15      51.445  25.287  22.297  1.00 83.16           C
ATOM    115  C   TRP A  15      57.036  21.518  20.428  1.00 83.16           C
ATOM    116  O   TRP A  15      57.507  20.589  19.774  1.00 83.16           O
ATOM    117  N   VAL A  16      57.280  21.671  21.744  1.00 41.40           N
ATOM    118  CA  VAL A  16      58.020  20.678  22.467  1.00 41.40           C
ATOM    119  CB  VAL A  16      59.161  21.241  23.268  1.00 41.40           C
ATOM    120  CG1 VAL A  16      59.789  20.106  24.095  1.00 41.40           C
ATOM    121  CG2 VAL A  16      60.149  21.926  22.308  1.00 41.40           C
ATOM    122  C   VAL A  16      57.055  20.068  23.434  1.00 41.40           C
ATOM    123  O   VAL A  16      56.402  20.775  24.202  1.00 41.40           O
ATOM    124  N   PHE A  17      56.925  18.727  23.415  1.00 75.66           N
ATOM    125  CA  PHE A  17      55.999  18.111  24.320  1.00 75.66           C
ATOM    126  CB  PHE A  17      55.038  17.097  23.672  1.00 75.66           C
ATOM    127  CG  PHE A  17      54.222  17.785  22.631  1.00 75.66           C
ATOM    128  CD1 PHE A  17      53.410  18.847  22.955  1.00 75.66           C
ATOM    129  CD2 PHE A  17      54.234  17.329  21.333  1.00 75.66           C
ATOM    130  CE1 PHE A  17      52.651  19.468  21.991  1.00 75.66           C
ATOM    131  CE2 PHE A  17      53.475  17.944  20.366  1.00 75.66           C
ATOM    132  CZ  PHE A  17      52.684  19.019  20.693  1.00 75.66           C
ATOM    133  C   PHE A  17      56.790  17.337  25.328  1.00 75.66           C
ATOM    134  O   PHE A  17      57.646  16.527  24.974  1.00 75.66           O
ATOM    135  N   GLN A  18      56.521  17.576  26.628  1.00 44.06           N
ATOM    136  CA  GLN A  18      57.188  16.835  27.658  1.00 44.06           C
ATOM    137  CB  GLN A  18      57.545  17.677  28.897  1.00 44.06           C
ATOM    138  CG  GLN A  18      58.576  18.775  28.612  1.00 44.06           C
ATOM    139  CD  GLN A  18      59.937  18.125  28.392  1.00 44.06           C
ATOM    140  OE1 GLN A  18      60.122  16.935  28.642  1.00 44.06           O
ATOM    141  NE2 GLN A  18      60.922  18.931  27.913  1.00 44.06           N
ATOM    142  C   GLN A  18      56.206  15.791  28.074  1.00 44.06           C
ATOM    143  O   GLN A  18      55.063  16.100  28.401  1.00 44.06           O
ATOM    144  N   VAL A  19      56.630  14.513  28.061  1.00 46.67           N
ATOM    145  CA  VAL A  19      55.710  13.449  28.335  1.00 46.67           C
ATOM    146  CB  VAL A  19      55.712  12.407  27.252  1.00 46.67           C
ATOM    147  CG1 VAL A  19      54.704  11.305  27.617  1.00 46.67           C
ATOM    148  CG2 VAL A  19      55.423  13.099  25.908  1.00 46.67           C
ATOM    149  C   VAL A  19      56.076  12.759  29.609  1.00 46.67           C
ATOM    150  O   VAL A  19      57.229  12.407  29.836  1.00 46.67           O
ATOM    151  N   GLY A  20      55.071  12.557  30.485  1.00 54.18           N
ATOM    152  CA  GLY A  20      55.284  11.839  31.708  1.00 54.18           C
ATOM    153  C   GLY A  20      54.686  10.489  31.494  1.00 54.18           C
ATOM    154  O   GLY A  20      54.758   9.956  30.390  1.00 54.18           O
ATOM    155  N   SER A  21      54.124   9.915  32.581  1.00185.03           N
ATOM    156  CA  SER A  21      53.332   8.712  32.639  1.00185.03           C
ATOM    157  CB  SER A  21      51.837   9.033  32.420  1.00185.03           C
ATOM    158  OG  SER A  21      51.007   7.945  32.793  1.00185.03           O
ATOM    159  C   SER A  21      53.783   7.651  31.664  1.00185.03           C
ATOM    160  O   SER A  21      54.937   7.600  31.244  1.00185.03           O
ATOM    161  N   SER A  22      52.881   6.675  31.415  1.00198.44           N
ATOM    162  CA  SER A  22      52.984   5.627  30.434  1.00198.44           C
ATOM    163  CB  SER A  22      54.414   5.129  30.146  1.00198.44           C
ATOM    164  OG  SER A  22      55.072   5.996  29.235  1.00198.44           O
ATOM    165  C   SER A  22      52.212   4.450  30.942  1.00198.44           C
ATOM    166  O   SER A  22      52.793   3.439  31.332  1.00198.44           O
ATOM    167  N   GLY A  23      50.870   4.507  30.868  1.00 58.79           N
ATOM    168  CA  GLY A  23      50.095   3.423  31.402  1.00 58.79           C
ATOM    169  C   GLY A  23      48.924   3.199  30.501  1.00 58.79           C
ATOM    170  O   GLY A  23      48.987   3.470  29.304  1.00 58.79           O
ATOM    171  N   SER A  24      47.835   2.636  31.056  1.00 36.62           N
ATOM    172  CA  SER A  24      46.651   2.397  30.290  1.00 36.62           C
ATOM    173  CB  SER A  24      45.891   1.124  30.704  1.00 36.62           C
ATOM    174  OG  SER A  24      46.688  -0.022  30.441  1.00 36.62           O
ATOM    175  C   SER A  24      45.736   3.564  30.482  1.00 36.62           C
ATOM    176  O   SER A  24      46.072   4.528  31.168  1.00 36.62           O
ATOM    177  N   GLN A  25      44.546   3.498  29.856  1.00124.17           N
ATOM    178  CA  GLN A  25      43.561   4.541  29.940  1.00124.17           C
ATOM    179  CB  GLN A  25      42.284   4.224  29.141  1.00124.17           C
ATOM    180  CG  GLN A  25      42.498   4.068  27.638  1.00124.17           C
ATOM    181  CD  GLN A  25      41.144   3.751  27.020  1.00124.17           C
ATOM    182  OE1 GLN A  25      40.112   3.827  27.686  1.00124.17           O
ATOM    183  NE2 GLN A  25      41.142   3.382  25.711  1.00124.17           N
ATOM    184  C   GLN A  25      43.120   4.647  31.368  1.00124.17           C
ATOM    185  O   GLN A  25      42.754   5.723  31.838  1.00124.17           O
ATOM    186  N   ARG A  26      43.024   3.493  32.054  1.00108.02           N
ATOM    187  CA  ARG A  26      42.645   3.430  33.439  1.00108.02           C
ATOM    188  CB  ARG A  26      42.258   2.008  33.880  1.00108.02           C
ATOM    189  CG  ARG A  26      41.849   1.916  35.351  0.00108.02           C
ATOM    190  CD  ARG A  26      41.374   0.524  35.772  0.00108.02           C
ATOM    191  NE  ARG A  26      40.073   0.272  35.090  0.00108.02           N
ATOM    192  CZ  ARG A  26      39.415  -0.909  35.281  0.00108.02           C
ATOM    193  NH1 ARG A  26      39.957  -1.870  36.084  0.00108.02           N
ATOM    194  NH2 ARG A  26      38.214  -1.127  34.670  0.00108.02           N
ATOM    195  C   ARG A  26      43.756   3.892  34.329  1.00108.02           C
ATOM    196  O   ARG A  26      43.520   4.544  35.345  1.00108.02           O
ATOM    197  N   ASP A  27      45.001   3.535  33.964  1.00 47.12           N
ATOM    198  CA  ASP A  27      46.174   3.792  34.753  1.00 47.12           C
ATOM    199  CB  ASP A  27      47.429   3.118  34.178  1.00 47.12           C
ATOM    200  CG  ASP A  27      47.270   1.618  34.375  0.00 47.12           C
ATOM    201  OD1 ASP A  27      46.354   1.215  35.141  0.00 47.12           O
ATOM    202  OD2 ASP A  27      48.063   0.855  33.763  0.00 47.12           O
ATOM    203  C   ASP A  27      46.454   5.258  34.844  1.00 47.12           C
ATOM    204  O   ASP A  27      46.982   5.725  35.851  1.00 47.12           O
ATOM    205  N   VAL A  28      46.131   6.032  33.794  1.00105.07           N
ATOM    206  CA  VAL A  28      46.510   7.414  33.829  1.00105.07           C
ATOM    207  CB  VAL A  28      47.404   7.800  32.687  1.00105.07           C
ATOM    208  CG1 VAL A  28      46.567   7.804  31.396  1.00105.07           C
ATOM    209  CG2 VAL A  28      48.069   9.148  33.005  1.00105.07           C
ATOM    210  C   VAL A  28      45.298   8.284  33.727  1.00105.07           C
ATOM    211  O   VAL A  28      44.239   7.863  33.262  1.00105.07           O
ATOM    212  N   ASN A  29      45.439   9.525  34.236  1.00 87.02           N
ATOM    213  CA  ASN A  29      44.435  10.543  34.151  1.00 87.02           C
ATOM    214  CB  ASN A  29      43.551  10.596  35.411  1.00 87.02           C
ATOM    215  CG  ASN A  29      42.295  11.398  35.111  0.00 87.02           C
ATOM    216  OD1 ASN A  29      41.307  10.857  34.620  0.00 87.02           O
ATOM    217  ND2 ASN A  29      42.322  12.719  35.433  0.00 87.02           N
ATOM    218  C   ASN A  29      45.219  11.816  34.089  1.00 87.02           C
ATOM    219  O   ASN A  29      45.953  12.130  35.025  1.00 87.02           O
ATOM    220  N   CYS A  30      45.074  12.599  33.001  1.00 76.78           N
ATOM    221  CA  CYS A  30      45.931  13.740  32.854  1.00 76.78           C
ATOM    222  CB  CYS A  30      46.315  13.958  31.385  1.00 76.78           C
ATOM    223  SG  CYS A  30      46.995  12.422  30.705  1.00 76.78           S
ATOM    224  C   CYS A  30      45.226  14.963  33.329  1.00 76.78           C
ATOM    225  O   CYS A  30      44.909  15.853  32.542  1.00 76.78           O
ATOM    226  N   SER A  31      44.878  14.993  34.626  1.00 84.36           N
ATOM    227  CA  SER A  31      44.334  16.172  35.220  1.00 84.36           C
ATOM    228  CB  SER A  31      43.433  15.844  36.422  1.00 84.36           C
ATOM    229  OG  SER A  31      44.160  15.101  37.388  1.00 84.36           O
ATOM    230  C   SER A  31      45.445  17.083  35.675  1.00 84.36           C
ATOM    231  O   SER A  31      45.381  18.296  35.481  1.00 84.36           O
ATOM    232  N   VAL A  32      46.418  16.526  36.438  1.00100.02           N
ATOM    233  CA  VAL A  32      47.526  17.282  36.975  1.00100.02           C
ATOM    234  CB  VAL A  32      47.974  16.730  38.297  1.00100.02           C
ATOM    235  CG1 VAL A  32      46.841  16.949  39.313  1.00100.02           C
ATOM    236  CG2 VAL A  32      48.338  15.246  38.118  1.00100.02           C
ATOM    237  C   VAL A  32      48.747  17.466  36.110  1.00100.02           C
ATOM    238  O   VAL A  32      49.074  18.598  35.760  1.00100.02           O
ATOM    239  N   MET A  33      49.431  16.342  35.755  1.00 99.70           N
ATOM    240  CA  MET A  33      50.693  16.275  35.043  1.00 99.70           C
ATOM    241  CB  MET A  33      51.391  17.613  34.733  1.00 99.70           C
ATOM    242  CG  MET A  33      52.715  17.429  33.984  1.00 99.70           C
ATOM    243  SD  MET A  33      52.567  16.654  32.344  1.00 99.70           S
ATOM    244  CE  MET A  33      52.699  14.953  32.972  1.00 99.70           C
ATOM    245  C   MET A  33      51.647  15.430  35.850  1.00 99.70           C
ATOM    246  O   MET A  33      51.542  14.205  35.867  1.00 99.70           O
ATOM    247  N   GLY A  34      52.632  16.068  36.532  1.00 43.27           N
ATOM    248  CA  GLY A  34      53.587  15.333  37.332  1.00 43.27           C
ATOM    249  C   GLY A  34      54.886  15.226  36.580  1.00 43.27           C
ATOM    250  O   GLY A  34      55.092  15.889  35.567  1.00 43.27           O
ATOM    251  N   PRO A  35      55.781  14.413  37.094  1.00 87.49           N
ATOM    252  CA  PRO A  35      57.121  14.237  36.569  1.00 87.49           C
ATOM    253  CD  PRO A  35      55.383  13.306  37.948  1.00 87.49           C
ATOM    254  CB  PRO A  35      57.757  13.175  37.463  1.00 87.49           C
ATOM    255  CG  PRO A  35      56.554  12.309  37.884  1.00 87.49           C
ATOM    256  C   PRO A  35      57.173  13.801  35.126  1.00 87.49           C
ATOM    257  O   PRO A  35      56.406  12.919  34.741  1.00 87.49           O
ATOM    258  N   PRO A  36      58.000  14.447  34.328  1.00168.09           N
ATOM    259  CA  PRO A  36      58.161  14.008  32.952  1.00168.09           C
ATOM    260  CD  PRO A  36      57.928  15.898  34.404  1.00168.09           C
ATOM    261  CB  PRO A  36      58.277  15.273  32.103  1.00168.09           C
ATOM    262  CG  PRO A  36      57.655  16.374  32.972  1.00168.09           C
ATOM    263  C   PRO A  36      59.320  13.078  32.675  1.00168.09           C
ATOM    264  O   PRO A  36      60.406  13.315  33.204  1.00168.09           O
ATOM    265  N   GLU A  37      59.113  12.014  31.862  1.00122.91           N
ATOM    266  CA  GLU A  37      60.160  11.127  31.416  1.00122.91           C
ATOM    267  CB  GLU A  37      59.655   9.698  31.154  1.00122.91           C
ATOM    268  CG  GLU A  37      59.392   8.914  32.442  1.00122.91           C
ATOM    269  CD  GLU A  37      58.187   9.520  33.144  1.00122.91           C
ATOM    270  OE1 GLU A  37      57.055   9.382  32.608  0.00122.91           O
ATOM    271  OE2 GLU A  37      58.384  10.130  34.229  0.00122.91           O
ATOM    272  C   GLU A  37      60.890  11.594  30.177  1.00122.91           C
ATOM    273  O   GLU A  37      62.117  11.522  30.125  1.00122.91           O
ATOM    274  N   LYS A  38      60.173  12.085  29.133  1.00146.72           N
ATOM    275  CA  LYS A  38      60.878  12.376  27.905  1.00146.72           C
ATOM    276  CB  LYS A  38      60.995  11.166  26.959  1.00146.72           C
ATOM    277  CG  LYS A  38      59.660  10.557  26.518  1.00146.72           C
ATOM    278  CD  LYS A  38      58.867   9.887  27.641  1.00146.72           C
ATOM    279  CE  LYS A  38      57.584   9.214  27.149  1.00146.72           C
ATOM    280  NZ  LYS A  38      56.973   8.419  28.237  1.00146.72           N
ATOM    281  C   LYS A  38      60.236  13.489  27.130  1.00146.72           C
ATOM    282  O   LYS A  38      59.123  13.920  27.426  1.00146.72           O
ATOM    283  N   LYS A  39      60.954  14.003  26.100  1.00100.49           N
ATOM    284  CA  LYS A  39      60.391  15.065  25.313  1.00100.49           C
ATOM    285  CB  LYS A  39      61.158  16.398  25.367  1.00100.49           C
ATOM    286  CG  LYS A  39      62.352  16.494  24.418  1.00100.49           C
ATOM    287  CD  LYS A  39      62.853  17.930  24.245  1.00100.49           C
ATOM    288  CE  LYS A  39      63.881  18.099  23.125  1.00100.49           C
ATOM    289  NZ  LYS A  39      65.146  17.423  23.488  1.00100.49           N
ATOM    290  C   LYS A  39      60.324  14.641  23.878  1.00100.49           C
ATOM    291  O   LYS A  39      61.099  13.799  23.427  1.00100.49           O
ATOM    292  N   VAL A  40      59.344  15.202  23.136  1.00 43.64           N
ATOM    293  CA  VAL A  40      59.179  14.920  21.738  1.00 43.64           C
ATOM    294  CB  VAL A  40      57.989  14.052  21.451  1.00 43.64           C
ATOM    295  CG1 VAL A  40      57.851  13.890  19.928  1.00 43.64           C
ATOM    296  CG2 VAL A  40      58.162  12.723  22.206  1.00 43.64           C
ATOM    297  C   VAL A  40      58.947  16.239  21.061  1.00 43.64           C
ATOM    298  O   VAL A  40      58.164  17.059  21.536  1.00 43.64           O
ATOM    299  N   VAL A  41      59.614  16.484  19.916  1.00 40.40           N
ATOM    300  CA  VAL A  41      59.447  17.752  19.261  1.00 40.40           C
ATOM    301  CB  VAL A  41      60.747  18.382  18.848  1.00 40.40           C
ATOM    302  CG1 VAL A  41      60.447  19.695  18.103  1.00 40.40           C
ATOM    303  CG2 VAL A  41      61.627  18.559  20.098  1.00 40.40           C
ATOM    304  C   VAL A  41      58.637  17.540  18.019  1.00 40.40           C
ATOM    305  O   VAL A  41      58.853  16.575  17.286  1.00 40.40           O
ATOM    306  N   VAL A  42      57.660  18.438  17.758  1.00 43.45           N
ATOM    307  CA  VAL A  42      56.851  18.282  16.579  1.00 43.45           C
ATOM    308  CB  VAL A  42      55.463  17.787  16.861  1.00 43.45           C
ATOM    309  CG1 VAL A  42      55.562  16.371  17.455  1.00 43.45           C
ATOM    310  CG2 VAL A  42      54.753  18.801  17.773  1.00 43.45           C
ATOM    311  C   VAL A  42      56.726  19.608  15.894  1.00 43.45           C
ATOM    312  O   VAL A  42      56.692  20.657  16.534  1.00 43.45           O
ATOM    313  N   HIS A  43      56.662  19.580  14.547  1.00 74.92           N
ATOM    314  CA  HIS A  43      56.536  20.768  13.753  1.00 74.92           C
ATOM    315  ND1 HIS A  43      59.620  20.035  14.021  1.00 74.92           N
ATOM    316  CG  HIS A  43      59.017  21.004  13.248  1.00 74.92           C
ATOM    317  CB  HIS A  43      57.633  20.885  12.680  1.00 74.92           C
ATOM    318  NE2 HIS A  43      61.095  21.685  13.807  1.00 74.92           N
ATOM    319  CD2 HIS A  43      59.933  22.005  13.128  1.00 74.92           C
ATOM    320  CE1 HIS A  43      60.860  20.494  14.327  1.00 74.92           C
ATOM    321  C   HIS A  43      55.218  20.701  13.038  1.00 74.92           C
ATOM    322  O   HIS A  43      54.887  19.691  12.419  1.00 74.92           O
ATOM    323  N   LEU A  44      54.422  21.789  13.119  1.00128.83           N
ATOM    324  CA  LEU A  44      53.134  21.817  12.466  1.00128.83           C
ATOM    325  CB  LEU A  44      51.990  22.330  13.364  1.00128.83           C
ATOM    326  CG  LEU A  44      51.688  21.491  14.622  1.00128.83           C
ATOM    327  CD1 LEU A  44      51.126  20.112  14.272  1.00128.83           C
ATOM    328  CD2 LEU A  44      52.898  21.403  15.550  1.00128.83           C
ATOM    329  C   LEU A  44      53.210  22.818  11.349  1.00128.83           C
ATOM    330  O   LEU A  44      53.582  23.969  11.574  1.00128.83           O
ATOM    331  N   LYS A  45      52.830  22.429  10.112  1.00181.97           N
ATOM    332  CA  LYS A  45      52.945  23.384   9.042  1.00181.97           C
ATOM    333  CB  LYS A  45      54.003  23.035   7.983  1.00181.97           C
ATOM    334  CG  LYS A  45      54.196  24.165   6.969  1.00181.97           C
ATOM    335  CD  LYS A  45      54.702  25.469   7.596  1.00181.97           C
ATOM    336  CE  LYS A  45      56.212  25.501   7.843  1.00181.97           C
ATOM    337  NZ  LYS A  45      56.912  25.967   6.625  1.00181.97           N
ATOM    338  C   LYS A  45      51.636  23.616   8.340  1.00181.97           C
ATOM    339  O   LYS A  45      50.770  22.745   8.270  1.00181.97           O
ATOM    340  N   LYS A  46      51.527  24.817   7.728  1.00149.91           N
ATOM    341  CA  LYS A  46      50.347  25.363   7.113  1.00149.91           C
ATOM    342  CB  LYS A  46      50.641  26.487   6.107  1.00149.91           C
ATOM    343  CG  LYS A  46      49.386  27.079   5.462  1.00149.91           C
ATOM    344  CD  LYS A  46      49.637  28.399   4.726  1.00149.91           C
ATOM    345  CE  LYS A  46      50.299  28.247   3.352  1.00149.91           C
ATOM    346  NZ  LYS A  46      51.744  27.960   3.501  1.00149.91           N
ATOM    347  C   LYS A  46      49.532  24.343   6.415  1.00149.91           C
ATOM    348  O   LYS A  46      50.004  23.563   5.587  1.00149.91           O
ATOM    349  N   LEU A  47      48.238  24.386   6.773  1.00261.83           N
ATOM    350  CA  LEU A  47      47.217  23.519   6.311  1.00261.83           C
ATOM    351  CB  LEU A  47      47.419  23.009   4.870  1.00261.83           C
ATOM    352  CG  LEU A  47      46.094  22.587   4.209  1.00261.83           C
ATOM    353  CD1 LEU A  47      45.124  23.781   4.196  1.00261.83           C
ATOM    354  CD2 LEU A  47      46.306  22.036   2.789  1.00261.83           C
ATOM    355  C   LEU A  47      47.171  22.415   7.349  1.00261.83           C
ATOM    356  O   LEU A  47      46.715  22.645   8.466  1.00261.83           O
ATOM    357  N   ASP A  48      47.490  21.169   6.949  1.00265.47           N
ATOM    358  CA  ASP A  48      47.417  19.947   7.723  1.00265.47           C
ATOM    359  CB  ASP A  48      46.688  18.906   6.850  1.00265.47           C
ATOM    360  CG  ASP A  48      45.905  17.912   7.684  1.00265.47           C
ATOM    361  OD1 ASP A  48      45.990  17.965   8.935  1.00265.47           O
ATOM    362  OD2 ASP A  48      45.181  17.089   7.064  1.00265.47           O
ATOM    363  C   ASP A  48      48.646  19.270   8.322  1.00265.47           C
ATOM    364  O   ASP A  48      48.472  18.391   9.160  1.00265.47           O
ATOM    365  N   THR A  49      49.902  19.551   7.917  1.00159.90           N
ATOM    366  CA  THR A  49      50.926  18.555   8.201  1.00159.90           C
ATOM    367  CB  THR A  49      51.915  18.439   7.075  1.00159.90           C
ATOM    368  OG1 THR A  49      52.822  17.373   7.308  1.00159.90           O
ATOM    369  CG2 THR A  49      52.674  19.766   6.945  1.00159.90           C
ATOM    370  C   THR A  49      51.706  18.711   9.480  1.00159.90           C
ATOM    371  O   THR A  49      52.015  19.811   9.929  1.00159.90           O
ATOM    372  N   ALA A  50      52.044  17.549  10.101  1.00 53.52           N
ATOM    373  CA  ALA A  50      52.843  17.523  11.297  1.00 53.52           C
ATOM    374  CB  ALA A  50      52.077  17.045  12.543  1.00 53.52           C
ATOM    375  C   ALA A  50      53.979  16.562  11.073  1.00 53.52           C
ATOM    376  O   ALA A  50      53.803  15.534  10.419  1.00 53.52           O
ATOM    377  N   TYR A  51      55.200  16.895  11.561  1.00 77.81           N
ATOM    378  CA  TYR A  51      56.289  15.957  11.444  1.00 77.81           C
ATOM    379  CB  TYR A  51      57.126  16.073  10.151  1.00 77.81           C
ATOM    380  CG  TYR A  51      57.948  17.317  10.133  1.00 77.81           C
ATOM    381  CD1 TYR A  51      57.426  18.516   9.706  1.00 77.81           C
ATOM    382  CD2 TYR A  51      59.265  17.268  10.529  1.00 77.81           C
ATOM    383  CE1 TYR A  51      58.208  19.648   9.687  1.00 77.81           C
ATOM    384  CE2 TYR A  51      60.051  18.395  10.512  1.00 77.81           C
ATOM    385  CZ  TYR A  51      59.521  19.589  10.090  1.00 77.81           C
ATOM    386  OH  TYR A  51      60.324  20.748  10.070  1.00 77.81           O
ATOM    387  C   TYR A  51      57.200  16.106  12.630  1.00 77.81           C
ATOM    388  O   TYR A  51      57.198  17.140  13.297  1.00 77.81           O
ATOM    389  N   ASP A  52      57.966  15.036  12.953  1.00 90.15           N
ATOM    390  CA  ASP A  52      58.879  15.038  14.067  1.00 90.15           C
ATOM    391  CB  ASP A  52      58.622  13.879  15.052  1.00 90.15           C
ATOM    392  CG  ASP A  52      58.716  12.541  14.325  1.00 90.15           C
ATOM    393  OD1 ASP A  52      59.288  12.493  13.204  1.00 90.15           O
ATOM    394  OD2 ASP A  52      58.204  11.540  14.895  1.00 90.15           O
ATOM    395  C   ASP A  52      60.314  15.003  13.605  1.00 90.15           C
ATOM    396  O   ASP A  52      60.610  15.125  12.418  1.00 90.15           O
ATOM    397  N   ASP A  53      61.244  14.847  14.576  1.00 55.78           N
ATOM    398  CA  ASP A  53      62.672  14.794  14.372  1.00 55.78           C
ATOM    399  CB  ASP A  53      63.469  14.772  15.689  1.00 55.78           C
ATOM    400  CG  ASP A  53      63.404  16.154  16.323  1.00 55.78           C
ATOM    401  OD1 ASP A  53      63.517  17.157  15.569  1.00 55.78           O
ATOM    402  OD2 ASP A  53      63.254  16.225  17.572  1.00 55.78           O
ATOM    403  C   ASP A  53      63.058  13.554  13.615  1.00 55.78           C
ATOM    404  O   ASP A  53      63.996  13.567  12.820  1.00 55.78           O
ATOM    405  N   PHE A  54      62.330  12.449  13.851  1.00127.59           N
ATOM    406  CA  PHE A  54      62.580  11.154  13.278  1.00127.59           C
ATOM    407  CB  PHE A  54      61.635  10.057  13.799  1.00127.59           C
ATOM    408  CG  PHE A  54      61.957   9.809  15.232  1.00127.59           C
ATOM    409  CD1 PHE A  54      63.021   9.009  15.577  1.00127.59           C
ATOM    410  CD2 PHE A  54      61.190  10.366  16.229  1.00127.59           C
ATOM    411  CE1 PHE A  54      63.323   8.773  16.897  1.00127.59           C
ATOM    412  CE2 PHE A  54      61.487  10.134  17.552  1.00127.59           C
ATOM    413  CZ  PHE A  54      62.555   9.337  17.888  1.00127.59           C
ATOM    414  C   PHE A  54      62.388  11.238  11.801  1.00127.59           C
ATOM    415  O   PHE A  54      62.901  10.399  11.065  1.00127.59           O
ATOM    416  N   GLY A  55      61.584  12.207  11.327  1.00 30.05           N
ATOM    417  CA  GLY A  55      61.383  12.328   9.914  1.00 30.05           C
ATOM    418  C   GLY A  55      60.038  11.773   9.574  1.00 30.05           C
ATOM    419  O   GLY A  55      59.684  11.658   8.402  1.00 30.05           O
ATOM    420  N   ASN A  56      59.254  11.405  10.603  1.00 46.46           N
ATOM    421  CA  ASN A  56      57.941  10.870  10.379  1.00 46.46           C
ATOM    422  CB  ASN A  56      57.361  10.148  11.609  1.00 46.46           C
ATOM    423  CG  ASN A  56      58.183   8.891  11.857  1.00 46.46           C
ATOM    424  OD1 ASN A  56      58.327   8.044  10.977  1.00 46.46           O
ATOM    425  ND2 ASN A  56      58.745   8.766  13.090  1.00 46.46           N
ATOM    426  C   ASN A  56      57.011  11.999  10.033  1.00 46.46           C
ATOM    427  O   ASN A  56      57.201  13.135  10.469  1.00 46.46           O
ATOM    428  N   SER A  57      55.971  11.709   9.218  1.00 86.74           N
ATOM    429  CA  SER A  57      55.026  12.725   8.834  1.00 86.74           C
ATOM    430  CB  SER A  57      54.964  12.993   7.321  1.00 86.74           C
ATOM    431  OG  SER A  57      56.154  13.634   6.890  1.00 86.74           O
ATOM    432  C   SER A  57      53.649  12.310   9.254  1.00 86.74           C
ATOM    433  O   SER A  57      53.344  11.122   9.351  1.00 86.74           O
ATOM    434  N   GLY A  58      52.766  13.304   9.503  1.00 33.94           N
ATOM    435  CA  GLY A  58      51.433  13.012   9.958  1.00 33.94           C
ATOM    436  C   GLY A  58      50.575  14.226   9.745  1.00 33.94           C
ATOM    437  O   GLY A  58      50.898  15.085   8.925  1.00 33.94           O
ATOM    438  N   HIS A  59      49.443  14.324  10.483  1.00 54.69           N
ATOM    439  CA  HIS A  59      48.535  15.422  10.270  1.00 54.69           C
ATOM    440  ND1 HIS A  59      47.815  13.044   8.005  1.00 54.69           N
ATOM    441  CG  HIS A  59      47.545  14.381   8.195  1.00 54.69           C
ATOM    442  CB  HIS A  59      47.256  14.996   9.532  1.00 54.69           C
ATOM    443  NE2 HIS A  59      47.924  14.005   6.004  1.00 54.69           N
ATOM    444  CD2 HIS A  59      47.615  14.953   6.963  1.00 54.69           C
ATOM    445  CE1 HIS A  59      48.034  12.875   6.677  1.00 54.69           C
ATOM    446  C   HIS A  59      48.102  16.014  11.583  1.00 54.69           C
ATOM    447  O   HIS A  59      48.301  15.419  12.641  1.00 54.69           O
ATOM    448  N   PHE A  60      47.510  17.235  11.538  1.00179.14           N
ATOM    449  CA  PHE A  60      47.038  17.889  12.731  1.00179.14           C
ATOM    450  CB  PHE A  60      48.045  18.893  13.354  1.00179.14           C
ATOM    451  CG  PHE A  60      48.088  20.163  12.551  1.00179.14           C
ATOM    452  CD1 PHE A  60      48.936  20.312  11.477  1.00179.14           C
ATOM    453  CD2 PHE A  60      47.272  21.227  12.882  1.00179.14           C
ATOM    454  CE1 PHE A  60      48.953  21.485  10.754  1.00179.14           C
ATOM    455  CE2 PHE A  60      47.282  22.402  12.163  1.00179.14           C
ATOM    456  CZ  PHE A  60      48.128  22.533  11.091  1.00179.14           C
ATOM    457  C   PHE A  60      45.845  18.714  12.359  1.00179.14           C
ATOM    458  O   PHE A  60      45.630  19.033  11.194  1.00179.14           O
ATOM    459  N   THR A  61      45.011  19.063  13.355  1.00144.74           N
ATOM    460  CA  THR A  61      43.920  19.962  13.126  1.00144.74           C
ATOM    461  CB  THR A  61      42.616  19.274  12.836  1.00144.74           C
ATOM    462  OG1 THR A  61      41.614  20.227  12.509  1.00144.74           O
ATOM    463  CG2 THR A  61      42.203  18.464  14.078  1.00144.74           C
ATOM    464  C   THR A  61      43.728  20.714  14.400  1.00144.74           C
ATOM    465  O   THR A  61      43.945  20.182  15.487  1.00144.74           O
ATOM    466  N   ILE A  62      43.337  21.992  14.294  1.00143.83           N
ATOM    467  CA  ILE A  62      43.023  22.760  15.455  1.00143.83           C
ATOM    468  CB  ILE A  62      43.068  24.241  15.181  1.00143.83           C
ATOM    469  CG1 ILE A  62      42.967  25.071  16.473  1.00143.83           C
ATOM    470  CG2 ILE A  62      41.980  24.556  14.138  1.00143.83           C
ATOM    471  CD1 ILE A  62      44.207  25.002  17.361  1.00143.83           C
ATOM    472  C   ILE A  62      41.608  22.362  15.739  1.00143.83           C
ATOM    473  O   ILE A  62      40.879  21.996  14.823  1.00143.83           O
ATOM    474  N   ILE A  63      41.211  22.314  17.021  1.00252.40           N
ATOM    475  CA  ILE A  63      39.844  22.040  17.336  1.00252.40           C
ATOM    476  CB  ILE A  63      39.700  21.029  18.464  1.00252.40           C
ATOM    477  CG1 ILE A  63      38.331  20.355  18.427  1.00252.40           C
ATOM    478  CG2 ILE A  63      40.027  21.632  19.833  1.00252.40           C
ATOM    479  CD1 ILE A  63      38.232  19.274  17.356  1.00252.40           C
ATOM    480  C   ILE A  63      39.394  23.424  17.670  1.00252.40           C
ATOM    481  O   ILE A  63      39.963  24.037  18.566  1.00252.40           O
ATOM    482  N   TYR A  64      38.238  23.870  17.154  1.00271.15           N
ATOM    483  CA  TYR A  64      37.916  25.237  16.820  1.00271.15           C
ATOM    484  CB  TYR A  64      36.493  25.413  17.383  1.00271.15           C
ATOM    485  CG  TYR A  64      35.827  26.735  17.276  1.00271.15           C
ATOM    486  CD1 TYR A  64      35.406  27.232  16.064  1.00271.15           C
ATOM    487  CD2 TYR A  64      35.555  27.441  18.425  1.00271.15           C
ATOM    488  CE1 TYR A  64      34.748  28.438  15.991  1.00271.15           C
ATOM    489  CE2 TYR A  64      34.900  28.648  18.363  1.00271.15           C
ATOM    490  CZ  TYR A  64      34.498  29.145  17.144  1.00271.15           C
ATOM    491  OH  TYR A  64      33.819  30.380  17.083  1.00271.15           O
ATOM    492  C   TYR A  64      38.860  26.238  17.451  1.00271.15           C
ATOM    493  O   TYR A  64      39.800  26.636  16.760  1.00271.15           O
ATOM    494  N   ASN A  65      38.782  26.589  18.747  1.00244.98           N
ATOM    495  CA  ASN A  65      39.770  27.531  19.234  1.00244.98           C
ATOM    496  CB  ASN A  65      39.180  28.817  19.812  1.00244.98           C
ATOM    497  CG  ASN A  65      38.433  29.586  18.785  1.00244.98           C
ATOM    498  OD1 ASN A  65      38.904  29.743  17.660  1.00244.98           O
ATOM    499  ND2 ASN A  65      37.245  30.079  19.223  1.00244.98           N
ATOM    500  C   ASN A  65      40.339  26.952  20.490  1.00244.98           C
ATOM    501  O   ASN A  65      41.145  27.582  21.175  1.00244.98           O
ATOM    502  N   GLN A  66      39.844  25.763  20.857  1.00178.33           N
ATOM    503  CA  GLN A  66      40.149  25.141  22.112  1.00178.33           C
ATOM    504  CB  GLN A  66      39.053  24.174  22.553  1.00178.33           C
ATOM    505  CG  GLN A  66      37.701  24.873  22.677  1.00178.33           C
ATOM    506  CD  GLN A  66      36.893  24.003  23.608  1.00178.33           C
ATOM    507  OE1 GLN A  66      35.710  24.232  23.847  1.00178.33           O
ATOM    508  NE2 GLN A  66      37.578  22.979  24.177  1.00178.33           N
ATOM    509  C   GLN A  66      41.460  24.423  22.271  1.00178.33           C
ATOM    510  O   GLN A  66      42.073  24.503  23.336  1.00178.33           O
ATOM    511  N   GLY A  67      41.913  23.664  21.255  1.00 37.20           N
ATOM    512  CA  GLY A  67      43.097  22.865  21.432  1.00 37.20           C
ATOM    513  C   GLY A  67      43.382  22.206  20.120  1.00 37.20           C
ATOM    514  O   GLY A  67      42.919  22.678  19.084  1.00 37.20           O
ATOM    515  N   PHE A  68      44.157  21.097  20.123  1.00 73.09           N
ATOM    516  CA  PHE A  68      44.504  20.492  18.867  1.00 73.09           C
ATOM    517  CB  PHE A  68      45.845  21.015  18.318  1.00 73.09           C
ATOM    518  CG  PHE A  68      46.885  20.706  19.347  1.00 73.09           C
ATOM    519  CD1 PHE A  68      47.124  21.584  20.380  1.00 73.09           C
ATOM    520  CD2 PHE A  68      47.617  19.541  19.291  1.00 73.09           C
ATOM    521  CE1 PHE A  68      48.077  21.310  21.334  1.00 73.09           C
ATOM    522  CE2 PHE A  68      48.571  19.260  20.243  1.00 73.09           C
ATOM    523  CZ  PHE A  68      48.802  20.144  21.268  1.00 73.09           C
ATOM    524  C   PHE A  68      44.669  19.008  19.007  1.00 73.09           C
ATOM    525  O   PHE A  68      44.830  18.474  20.104  1.00 73.09           O
ATOM    526  N   GLU A  69      44.605  18.299  17.858  1.00 78.48           N
ATOM    527  CA  GLU A  69      44.856  16.888  17.827  1.00 78.48           C
ATOM    528  CB  GLU A  69      43.621  16.022  17.516  1.00 78.48           C
ATOM    529  CG  GLU A  69      43.951  14.526  17.551  1.00 78.48           C
ATOM    530  CD  GLU A  69      42.681  13.715  17.339  1.00 78.48           C
ATOM    531  OE1 GLU A  69      42.309  13.496  16.156  1.00 78.48           O
ATOM    532  OE2 GLU A  69      42.068  13.299  18.359  1.00 78.48           O
ATOM    533  C   GLU A  69      45.865  16.644  16.746  1.00 78.48           C
ATOM    534  O   GLU A  69      45.748  17.179  15.643  1.00 78.48           O
ATOM    535  N   ILE A  70      46.905  15.839  17.051  1.00 50.17           N
ATOM    536  CA  ILE A  70      47.924  15.541  16.082  1.00 50.17           C
ATOM    537  CB  ILE A  70      49.282  16.057  16.475  1.00 50.17           C
ATOM    538  CG1 ILE A  70      49.251  17.585  16.651  1.00 50.17           C
ATOM    539  CG2 ILE A  70      50.306  15.590  15.427  1.00 50.17           C
ATOM    540  CD1 ILE A  70      50.499  18.145  17.332  1.00 50.17           C
ATOM    541  C   ILE A  70      48.034  14.050  15.986  1.00 50.17           C
ATOM    542  O   ILE A  70      48.080  13.356  17.001  1.00 50.17           O
ATOM    543  N   VAL A  71      48.046  13.512  14.750  1.00 50.91           N
ATOM    544  CA  VAL A  71      48.227  12.098  14.579  1.00 50.91           C
ATOM    545  CB  VAL A  71      47.186  11.461  13.703  1.00 50.91           C
ATOM    546  CG1 VAL A  71      47.509   9.963  13.553  1.00 50.91           C
ATOM    547  CG2 VAL A  71      45.802  11.743  14.310  1.00 50.91           C
ATOM    548  C   VAL A  71      49.542  11.946  13.890  1.00 50.91           C
ATOM    549  O   VAL A  71      49.718  12.409  12.762  1.00 50.91           O
ATOM    550  N   LEU A  72      50.516  11.305  14.562  1.00123.90           N
ATOM    551  CA  LEU A  72      51.799  11.176  13.947  1.00123.90           C
ATOM    552  CB  LEU A  72      52.684  12.406  14.251  1.00123.90           C
ATOM    553  CG  LEU A  72      53.988  12.547  13.434  1.00123.90           C
ATOM    554  CD1 LEU A  72      54.752  13.818  13.850  1.00123.90           C
ATOM    555  CD2 LEU A  72      54.868  11.294  13.506  1.00123.90           C
ATOM    556  C   LEU A  72      52.443   9.949  14.529  1.00123.90           C
ATOM    557  O   LEU A  72      52.361   9.714  15.734  1.00123.90           O
ATOM    558  N   ASN A  73      53.076   9.125  13.670  1.00 95.26           N
ATOM    559  CA  ASN A  73      53.822   7.961  14.071  1.00 95.26           C
ATOM    560  CB  ASN A  73      55.146   8.318  14.771  1.00 95.26           C
ATOM    561  CG  ASN A  73      56.059   7.099  14.745  1.00 95.26           C
ATOM    562  OD1 ASN A  73      56.486   6.652  13.681  1.00 95.26           O
ATOM    563  ND2 ASN A  73      56.380   6.554  15.948  1.00 95.26           N
ATOM    564  C   ASN A  73      53.020   7.054  14.967  1.00 95.26           C
ATOM    565  O   ASN A  73      53.508   6.601  16.003  1.00 95.26           O
ATOM    566  N   ASP A  74      51.770   6.741  14.568  1.00101.97           N
ATOM    567  CA  ASP A  74      50.896   5.836  15.270  1.00101.97           C
ATOM    568  CB  ASP A  74      51.421   4.390  15.325  1.00101.97           C
ATOM    569  CG  ASP A  74      51.101   3.738  13.984  1.00101.97           C
ATOM    570  OD1 ASP A  74      51.920   3.876  13.037  1.00101.97           O
ATOM    571  OD2 ASP A  74      50.018   3.102  13.886  1.00101.97           O
ATOM    572  C   ASP A  74      50.575   6.294  16.663  1.00101.97           C
ATOM    573  O   ASP A  74      50.242   5.477  17.521  1.00101.97           O
ATOM    574  N   TYR A  75      50.634   7.614  16.920  1.00143.04           N
ATOM    575  CA  TYR A  75      50.255   8.173  18.192  1.00143.04           C
ATOM    576  CB  TYR A  75      51.429   8.694  19.043  1.00143.04           C
ATOM    577  CG  TYR A  75      52.031   7.564  19.804  1.00143.04           C
ATOM    578  CD1 TYR A  75      53.044   6.792  19.285  1.00143.04           C
ATOM    579  CD2 TYR A  75      51.557   7.284  21.065  1.00143.04           C
ATOM    580  CE1 TYR A  75      53.575   5.758  20.023  1.00143.04           C
ATOM    581  CE2 TYR A  75      52.083   6.254  21.806  1.00143.04           C
ATOM    582  CZ  TYR A  75      53.096   5.489  21.284  1.00143.04           C
ATOM    583  OH  TYR A  75      53.638   4.430  22.043  1.00143.04           O
ATOM    584  C   TYR A  75      49.367   9.351  17.940  1.00143.04           C
ATOM    585  O   TYR A  75      49.483  10.021  16.915  1.00143.04           O
ATOM    586  N   LYS A  76      48.426   9.619  18.871  1.00 85.03           N
ATOM    587  CA  LYS A  76      47.581  10.769  18.735  1.00 85.03           C
ATOM    588  CB  LYS A  76      46.084  10.449  18.590  1.00 85.03           C
ATOM    589  CG  LYS A  76      45.754   9.892  17.204  1.00 85.03           C
ATOM    590  CD  LYS A  76      44.310   9.428  17.032  1.00 85.03           C
ATOM    591  CE  LYS A  76      44.106   7.940  17.298  1.00 85.03           C
ATOM    592  NZ  LYS A  76      42.776   7.535  16.798  1.00 85.03           N
ATOM    593  C   LYS A  76      47.784  11.629  19.943  1.00 85.03           C
ATOM    594  O   LYS A  76      47.787  11.137  21.070  1.00 85.03           O
ATOM    595  N   TRP A  77      47.963  12.950  19.720  1.00 78.39           N
ATOM    596  CA  TRP A  77      48.228  13.878  20.785  1.00 78.39           C
ATOM    597  CB  TRP A  77      49.430  14.795  20.486  1.00 78.39           C
ATOM    598  CG  TRP A  77      50.745  14.087  20.249  1.00 78.39           C
ATOM    599  CD2 TRP A  77      51.822  14.009  21.196  1.00 78.39           C
ATOM    600  CD1 TRP A  77      51.172  13.441  19.125  1.00 78.39           C
ATOM    601  NE1 TRP A  77      52.445  12.960  19.314  1.00 78.39           N
ATOM    602  CE2 TRP A  77      52.859  13.303  20.584  1.00 78.39           C
ATOM    603  CE3 TRP A  77      51.941  14.488  22.469  1.00 78.39           C
ATOM    604  CZ2 TRP A  77      54.033  13.064  21.238  1.00 78.39           C
ATOM    605  CZ3 TRP A  77      53.125  14.241  23.127  1.00 78.39           C
ATOM    606  CH2 TRP A  77      54.151  13.543  22.524  1.00 78.39           C
ATOM    607  C   TRP A  77      47.051  14.804  20.883  1.00 78.39           C
ATOM    608  O   TRP A  77      46.558  15.297  19.869  1.00 78.39           O
ATOM    609  N   PHE A  78      46.558  15.058  22.115  1.00113.34           N
ATOM    610  CA  PHE A  78      45.468  15.982  22.282  1.00113.34           C
ATOM    611  CB  PHE A  78      44.087  15.295  22.296  1.00113.34           C
ATOM    612  CG  PHE A  78      43.058  16.267  22.767  1.00113.34           C
ATOM    613  CD1 PHE A  78      42.594  17.278  21.954  1.00113.34           C
ATOM    614  CD2 PHE A  78      42.571  16.169  24.050  1.00113.34           C
ATOM    615  CE1 PHE A  78      41.647  18.165  22.414  1.00113.34           C
ATOM    616  CE2 PHE A  78      41.625  17.051  24.514  1.00113.34           C
ATOM    617  CZ  PHE A  78      41.161  18.051  23.694  1.00113.34           C
ATOM    618  C   PHE A  78      45.641  16.755  23.556  1.00113.34           C
ATOM    619  O   PHE A  78      46.043  16.210  24.583  1.00113.34           O
ATOM    620  N   ALA A  79      45.345  18.073  23.508  1.00 50.20           N
ATOM    621  CA  ALA A  79      45.444  18.906  24.675  1.00 50.20           C
ATOM    622  CB  ALA A  79      46.893  19.279  25.039  1.00 50.20           C
ATOM    623  C   ALA A  79      44.719  20.188  24.394  1.00 50.20           C
ATOM    624  O   ALA A  79      44.560  20.586  23.241  1.00 50.20           O
ATOM    625  N   PHE A  80      44.253  20.869  25.462  1.00133.81           N
ATOM    626  CA  PHE A  80      43.590  22.133  25.309  1.00133.81           C
ATOM    627  CB  PHE A  80      42.505  22.439  26.361  1.00133.81           C
ATOM    628  CG  PHE A  80      41.348  21.509  26.225  1.00133.81           C
ATOM    629  CD1 PHE A  80      40.353  21.758  25.309  1.00133.81           C
ATOM    630  CD2 PHE A  80      41.256  20.387  27.017  1.00133.81           C
ATOM    631  CE1 PHE A  80      39.283  20.903  25.185  1.00133.81           C
ATOM    632  CE2 PHE A  80      40.188  19.529  26.898  1.00133.81           C
ATOM    633  CZ  PHE A  80      39.197  19.786  25.982  1.00133.81           C
ATOM    634  C   PHE A  80      44.637  23.182  25.530  1.00133.81           C
ATOM    635  O   PHE A  80      45.617  22.949  26.235  1.00133.81           O
ATOM    636  N   PHE A  81      44.465  24.371  24.917  1.00 74.08           N
ATOM    637  CA  PHE A  81      45.432  25.410  25.135  1.00 74.08           C
ATOM    638  CB  PHE A  81      45.330  26.611  24.175  1.00 74.08           C
ATOM    639  CG  PHE A  81      45.869  26.159  22.856  1.00 74.08           C
ATOM    640  CD1 PHE A  81      47.228  26.036  22.668  1.00 74.08           C
ATOM    641  CD2 PHE A  81      45.030  25.867  21.805  1.00 74.08           C
ATOM    642  CE1 PHE A  81      47.741  25.624  21.461  1.00 74.08           C
ATOM    643  CE2 PHE A  81      45.538  25.455  20.595  1.00 74.08           C
ATOM    644  CZ  PHE A  81      46.895  25.331  20.419  1.00 74.08           C
ATOM    645  C   PHE A  81      45.293  25.866  26.559  1.00 74.08           C
ATOM    646  O   PHE A  81      44.220  25.769  27.152  1.00 74.08           O
ATOM    647  N   LYS A  82      46.404  26.352  27.148  1.00 59.18           N
ATOM    648  CA  LYS A  82      46.479  26.684  28.546  1.00 59.18           C
ATOM    649  CB  LYS A  82      47.927  26.865  29.036  1.00 59.18           C
ATOM    650  CG  LYS A  82      48.034  27.190  30.526  1.00 59.18           C
ATOM    651  CD  LYS A  82      49.464  27.138  31.068  1.00 59.18           C
ATOM    652  CE  LYS A  82      49.551  27.471  32.558  1.00 59.18           C
ATOM    653  NZ  LYS A  82      50.964  27.591  32.978  1.00 59.18           N
ATOM    654  C   LYS A  82      45.731  27.935  28.904  1.00 59.18           C
ATOM    655  O   LYS A  82      45.666  28.896  28.138  1.00 59.18           O
ATOM    656  N   TYR A  83      45.103  27.911  30.104  1.00 70.19           N
ATOM    657  CA  TYR A  83      44.430  29.049  30.666  1.00 70.19           C
ATOM    658  CB  TYR A  83      42.935  29.115  30.301  1.00 70.19           C
ATOM    659  CG  TYR A  83      42.247  27.915  30.861  1.00 70.19           C
ATOM    660  CD1 TYR A  83      41.728  27.939  32.136  1.00 70.19           C
ATOM    661  CD2 TYR A  83      42.119  26.768  30.112  1.00 70.19           C
ATOM    662  CE1 TYR A  83      41.091  26.837  32.657  1.00 70.19           C
ATOM    663  CE2 TYR A  83      41.483  25.662  30.627  1.00 70.19           C
ATOM    664  CZ  TYR A  83      40.968  25.697  31.900  1.00 70.19           C
ATOM    665  OH  TYR A  83      40.314  24.565  32.431  1.00 70.19           O
ATOM    666  C   TYR A  83      44.544  28.938  32.160  1.00 70.19           C
ATOM    667  O   TYR A  83      44.626  27.833  32.694  1.00 70.19           O
ATOM    668  N   LYS A  84      44.569  30.079  32.884  1.00 81.99           N
ATOM    669  CA  LYS A  84      44.638  29.994  34.318  1.00 81.99           C
ATOM    670  CB  LYS A  84      45.966  30.480  34.924  1.00 81.99           C
ATOM    671  CG  LYS A  84      47.163  29.588  34.588  1.00 81.99           C
ATOM    672  CD  LYS A  84      48.492  30.137  35.111  1.00 81.99           C
ATOM    673  CE  LYS A  84      48.859  31.510  34.547  0.00 81.99           C
ATOM    674  NZ  LYS A  84      50.070  32.024  35.225  0.00 81.99           N
ATOM    675  C   LYS A  84      43.559  30.856  34.883  1.00 81.99           C
ATOM    676  O   LYS A  84      43.350  31.982  34.435  1.00 81.99           O
ATOM    677  N   GLU A  85      42.830  30.341  35.892  1.00104.70           N
ATOM    678  CA  GLU A  85      41.784  31.139  36.449  1.00104.70           C
ATOM    679  CB  GLU A  85      40.408  30.453  36.414  1.00104.70           C
ATOM    680  CG  GLU A  85      40.389  29.059  37.031  1.00104.70           C
ATOM    681  CD  GLU A  85      39.013  28.464  36.762  1.00104.70           C
ATOM    682  OE1 GLU A  85      38.635  28.369  35.563  1.00104.70           O
ATOM    683  OE2 GLU A  85      38.321  28.102  37.751  1.00104.70           O
ATOM    684  C   GLU A  85      42.146  31.525  37.842  1.00104.70           C
ATOM    685  O   GLU A  85      42.240  30.703  38.753  1.00104.70           O
ATOM    686  N   GLU A  86      42.377  32.839  37.990  1.00 66.59           N
ATOM    687  CA  GLU A  86      42.714  33.544  39.187  1.00 66.59           C
ATOM    688  CB  GLU A  86      43.183  34.983  38.919  0.00 66.59           C
ATOM    689  CG  GLU A  86      43.548  35.743  40.196  0.00 66.59           C
ATOM    690  CD  GLU A  86      43.989  37.144  39.801  0.00 66.59           C
ATOM    691  OE1 GLU A  86      44.828  37.260  38.866  0.00 66.59           O
ATOM    692  OE2 GLU A  86      43.499  38.117  40.431  0.00 66.59           O
ATOM    693  C   GLU A  86      41.495  33.620  40.040  1.00 66.59           C
ATOM    694  O   GLU A  86      41.587  33.927  41.225  1.00 66.59           O
ATOM    695  N   GLY A  87      40.305  33.345  39.471  1.00 53.72           N
ATOM    696  CA  GLY A  87      39.127  33.602  40.237  1.00 53.72           C
ATOM    697  C   GLY A  87      38.679  34.961  39.820  1.00 53.72           C
ATOM    698  O   GLY A  87      38.828  35.944  40.539  1.00 53.72           O
ATOM    699  N   GLY A  88      38.179  35.044  38.575  1.00 24.30           N
ATOM    700  CA  GLY A  88      37.684  36.271  38.034  1.00 24.30           C
ATOM    701  C   GLY A  88      38.661  36.731  37.009  1.00 24.30           C
ATOM    702  O   GLY A  88      38.292  37.392  36.040  1.00 24.30           O
ATOM    703  N   LYS A  89      39.946  36.379  37.182  1.00 72.49           N
ATOM    704  CA  LYS A  89      40.868  36.796  36.171  1.00 72.49           C
ATOM    705  CB  LYS A  89      42.165  37.412  36.716  1.00 72.49           C
ATOM    706  CG  LYS A  89      43.079  37.921  35.601  1.00 72.49           C
ATOM    707  CD  LYS A  89      44.218  38.810  36.095  0.00 72.49           C
ATOM    708  CE  LYS A  89      45.082  39.379  34.969  0.00 72.49           C
ATOM    709  NZ  LYS A  89      45.838  38.292  34.313  0.00 72.49           N
ATOM    710  C   LYS A  89      41.252  35.579  35.398  1.00 72.49           C
ATOM    711  O   LYS A  89      41.710  34.588  35.964  1.00 72.49           O
ATOM    712  N   VAL A  90      41.066  35.618  34.066  1.00 39.06           N
ATOM    713  CA  VAL A  90      41.415  34.472  33.279  1.00 39.06           C
ATOM    714  CB  VAL A  90      40.263  33.913  32.494  1.00 39.06           C
ATOM    715  CG1 VAL A  90      40.772  32.736  31.644  1.00 39.06           C
ATOM    716  CG2 VAL A  90      39.140  33.531  33.473  1.00 39.06           C
ATOM    717  C   VAL A  90      42.468  34.880  32.301  1.00 39.06           C
ATOM    718  O   VAL A  90      42.363  35.914  31.643  1.00 39.06           O
ATOM    719  N   THR A  91      43.535  34.064  32.195  1.00 46.16           N
ATOM    720  CA  THR A  91      44.575  34.365  31.253  1.00 46.16           C
ATOM    721  CB  THR A  91      45.893  34.666  31.903  1.00 46.16           C
ATOM    722  OG1 THR A  91      45.758  35.767  32.790  1.00 46.16           O
ATOM    723  CG2 THR A  91      46.921  34.996  30.807  1.00 46.16           C
ATOM    724  C   THR A  91      44.760  33.159  30.386  1.00 46.16           C
ATOM    725  O   THR A  91      44.791  32.029  30.871  1.00 46.16           O
ATOM    726  N   SER A  92      44.892  33.372  29.061  1.00 41.14           N
ATOM    727  CA  SER A  92      45.047  32.257  28.173  1.00 41.14           C
ATOM    728  CB  SER A  92      44.073  32.276  26.982  1.00 41.14           C
ATOM    729  OG  SER A  92      42.736  32.153  27.442  1.00 41.14           O
ATOM    730  C   SER A  92      46.428  32.302  27.609  1.00 41.14           C
ATOM    731  O   SER A  92      46.998  33.376  27.416  1.00 41.14           O
ATOM    732  N   TYR A  93      47.019  31.110  27.383  1.00136.63           N
ATOM    733  CA  TYR A  93      48.326  31.023  26.801  1.00136.63           C
ATOM    734  CB  TYR A  93      49.350  30.372  27.748  1.00136.63           C
ATOM    735  CG  TYR A  93      49.449  31.226  28.966  1.00136.63           C
ATOM    736  CD1 TYR A  93      48.608  31.010  30.035  1.00136.63           C
ATOM    737  CD2 TYR A  93      50.368  32.247  29.039  1.00136.63           C
ATOM    738  CE1 TYR A  93      48.687  31.791  31.163  1.00136.63           C
ATOM    739  CE2 TYR A  93      50.453  33.032  30.166  1.00136.63           C
ATOM    740  CZ  TYR A  93      49.613  32.804  31.230  1.00136.63           C
ATOM    741  OH  TYR A  93      49.699  33.609  32.385  1.00136.63           O
ATOM    742  C   TYR A  93      48.202  30.122  25.611  1.00136.63           C
ATOM    743  O   TYR A  93      48.098  28.905  25.749  1.00136.63           O
ATOM    744  N   CYS A  94      48.203  30.707  24.404  1.00 69.16           N
ATOM    745  CA  CYS A  94      48.091  29.966  23.180  1.00 69.16           C
ATOM    746  CB  CYS A  94      47.678  30.851  22.006  1.00 69.16           C
ATOM    747  SG  CYS A  94      45.981  31.443  22.242  1.00 69.16           S
ATOM    748  C   CYS A  94      49.375  29.249  22.881  1.00 69.16           C
ATOM    749  O   CYS A  94      49.411  28.336  22.055  1.00 69.16           O
ATOM    750  N   HIS A  95      50.482  29.732  23.470  1.00118.40           N
ATOM    751  CA  HIS A  95      51.789  29.156  23.319  1.00118.40           C
ATOM    752  ND1 HIS A  95      53.530  29.954  26.194  1.00118.40           N
ATOM    753  CG  HIS A  95      52.901  30.586  25.143  1.00118.40           C
ATOM    754  CB  HIS A  95      52.936  30.105  23.722  1.00118.40           C
ATOM    755  NE2 HIS A  95      52.554  31.768  27.034  1.00118.40           N
ATOM    756  CD2 HIS A  95      52.309  31.691  25.675  1.00118.40           C
ATOM    757  CE1 HIS A  95      53.290  30.704  27.299  1.00118.40           C
ATOM    758  C   HIS A  95      51.919  27.878  24.102  1.00118.40           C
ATOM    759  O   HIS A  95      52.826  27.091  23.841  1.00118.40           O
ATOM    760  N   GLU A  96      51.073  27.655  25.130  1.00 59.11           N
ATOM    761  CA  GLU A  96      51.234  26.480  25.952  1.00 59.11           C
ATOM    762  CB  GLU A  96      51.628  26.819  27.399  1.00 59.11           C
ATOM    763  CG  GLU A  96      53.014  27.456  27.506  1.00 59.11           C
ATOM    764  CD  GLU A  96      53.285  27.758  28.972  1.00 59.11           C
ATOM    765  OE1 GLU A  96      52.798  26.988  29.843  1.00 59.11           O
ATOM    766  OE2 GLU A  96      53.988  28.769  29.237  1.00 59.11           O
ATOM    767  C   GLU A  96      49.960  25.686  26.012  1.00 59.11           C
ATOM    768  O   GLU A  96      48.925  26.101  25.492  1.00 59.11           O
ATOM    769  N   THR A  97      50.019  24.485  26.641  1.00 48.07           N
ATOM    770  CA  THR A  97      48.856  23.642  26.726  1.00 48.07           C
ATOM    771  CB  THR A  97      48.973  22.372  25.933  1.00 48.07           C
ATOM    772  OG1 THR A  97      50.006  21.555  26.466  1.00 48.07           O
ATOM    773  CG2 THR A  97      49.282  22.729  24.468  1.00 48.07           C
ATOM    774  C   THR A  97      48.628  23.225  28.147  1.00 48.07           C
ATOM    775  O   THR A  97      49.506  23.330  29.002  1.00 48.07           O
ATOM    776  N   MET A  98      47.390  22.773  28.433  1.00 53.28           N
ATOM    777  CA  MET A  98      47.060  22.215  29.711  1.00 53.28           C
ATOM    778  CB  MET A  98      45.548  22.126  29.980  1.00 53.28           C
ATOM    779  CG  MET A  98      44.876  23.494  30.107  1.00 53.28           C
ATOM    780  SD  MET A  98      45.422  24.468  31.542  1.00 53.28           S
ATOM    781  CE  MET A  98      44.485  23.505  32.764  1.00 53.28           C
ATOM    782  C   MET A  98      47.597  20.826  29.627  1.00 53.28           C
ATOM    783  O   MET A  98      48.128  20.434  28.590  1.00 53.28           O
ATOM    784  N   THR A  99      47.526  20.037  30.712  1.00132.80           N
ATOM    785  CA  THR A  99      48.063  18.720  30.544  1.00132.80           C
ATOM    786  CB  THR A  99      48.285  17.959  31.819  1.00132.80           C
ATOM    787  OG1 THR A  99      48.979  16.750  31.554  1.00132.80           O
ATOM    788  CG2 THR A  99      46.942  17.671  32.480  1.00132.80           C
ATOM    789  C   THR A  99      47.153  17.981  29.611  1.00132.80           C
ATOM    790  O   THR A  99      45.930  18.061  29.721  1.00132.80           O
ATOM    791  N   GLY A 100      47.749  17.252  28.640  1.00 48.56           N
ATOM    792  CA  GLY A 100      46.981  16.587  27.628  1.00 48.56           C
ATOM    793  C   GLY A 100      47.223  15.109  27.658  1.00 48.56           C
ATOM    794  O   GLY A 100      47.943  14.594  28.515  1.00 48.56           O
ATOM    795  N   TRP A 101      46.607  14.397  26.684  1.00 88.03           N
ATOM    796  CA  TRP A 101      46.667  12.964  26.623  1.00 88.03           C
ATOM    797  CB  TRP A 101      45.266  12.336  26.589  1.00 88.03           C
ATOM    798  CG  TRP A 101      44.397  12.698  27.768  1.00 88.03           C
ATOM    799  CD2 TRP A 101      43.693  13.946  27.871  1.00 88.03           C
ATOM    800  CD1 TRP A 101      44.115  11.999  28.905  1.00 88.03           C
ATOM    801  NE1 TRP A 101      43.270  12.731  29.707  1.00 88.03           N
ATOM    802  CE2 TRP A 101      43.006  13.933  29.082  1.00 88.03           C
ATOM    803  CE3 TRP A 101      43.629  15.015  27.024  1.00 88.03           C
ATOM    804  CZ2 TRP A 101      42.237  14.995  29.467  1.00 88.03           C
ATOM    805  CZ3 TRP A 101      42.853  16.084  27.414  1.00 88.03           C
ATOM    806  CH2 TRP A 101      42.170  16.074  28.613  1.00 88.03           C
ATOM    807  C   TRP A 101      47.307  12.556  25.326  1.00 88.03           C
ATOM    808  O   TRP A 101      46.985  13.087  24.265  1.00 88.03           O
ATOM    809  N   VAL A 102      48.244  11.588  25.387  1.00104.93           N
ATOM    810  CA  VAL A 102      48.851  11.051  24.202  1.00104.93           C
ATOM    811  CB  VAL A 102      50.301  11.423  24.048  1.00104.93           C
ATOM    812  CG1 VAL A 102      51.087  10.860  25.243  1.00104.93           C
ATOM    813  CG2 VAL A 102      50.802  10.921  22.682  1.00104.93           C
ATOM    814  C   VAL A 102      48.753   9.562  24.336  1.00104.93           C
ATOM    815  O   VAL A 102      48.969   9.018  25.418  1.00104.93           O
ATOM    816  N   HIS A 103      48.384   8.863  23.243  1.00 56.93           N
ATOM    817  CA  HIS A 103      48.260   7.433  23.295  1.00 56.93           C
ATOM    818  ND1 HIS A 103      45.048   8.673  23.360  1.00 56.93           N
ATOM    819  CG  HIS A 103      45.732   7.531  23.008  1.00 56.93           C
ATOM    820  CB  HIS A 103      46.882   6.958  23.791  1.00 56.93           C
ATOM    821  NE2 HIS A 103      44.113   7.929  21.485  1.00 56.93           N
ATOM    822  CD2 HIS A 103      45.147   7.091  21.861  1.00 56.93           C
ATOM    823  CE1 HIS A 103      44.091   8.865  22.416  1.00 56.93           C
ATOM    824  C   HIS A 103      48.425   6.918  21.902  1.00 56.93           C
ATOM    825  O   HIS A 103      48.244   7.655  20.935  1.00 56.93           O
ATOM    826  N   ASP A 104      48.767   5.623  21.759  1.00 64.11           N
ATOM    827  CA  ASP A 104      48.931   5.101  20.435  1.00 64.11           C
ATOM    828  CB  ASP A 104      49.669   3.744  20.365  1.00 64.11           C
ATOM    829  CG  ASP A 104      48.943   2.658  21.150  1.00 64.11           C
ATOM    830  OD1 ASP A 104      47.687   2.606  21.108  1.00 64.11           O
ATOM    831  OD2 ASP A 104      49.652   1.857  21.814  1.00 64.11           O
ATOM    832  C   ASP A 104      47.579   5.015  19.807  1.00 64.11           C
ATOM    833  O   ASP A 104      46.558   5.135  20.478  1.00 64.11           O
ATOM    834  N   VAL A 105      47.548   4.797  18.485  1.00122.68           N
ATOM    835  CA  VAL A 105      46.346   4.808  17.703  1.00122.68           C
ATOM    836  CB  VAL A 105      46.629   4.462  16.274  1.00122.68           C
ATOM    837  CG1 VAL A 105      45.318   4.482  15.476  1.00122.68           C
ATOM    838  CG2 VAL A 105      47.724   5.405  15.745  1.00122.68           C
ATOM    839  C   VAL A 105      45.382   3.781  18.240  1.00122.68           C
ATOM    840  O   VAL A 105      44.168   3.972  18.164  1.00122.68           O
ATOM    841  N   LEU A 106      45.891   2.635  18.736  1.00102.07           N
ATOM    842  CA  LEU A 106      45.063   1.586  19.292  1.00102.07           C
ATOM    843  CB  LEU A 106      45.793   0.256  19.603  1.00102.07           C
ATOM    844  CG  LEU A 106      46.087  -0.633  18.376  1.00102.07           C
ATOM    845  CD1 LEU A 106      46.809  -1.931  18.780  1.00102.07           C
ATOM    846  CD2 LEU A 106      44.800  -0.923  17.581  1.00102.07           C
ATOM    847  C   LEU A 106      44.424   2.012  20.578  1.00102.07           C
ATOM    848  O   LEU A 106      43.332   1.547  20.904  1.00102.07           O
ATOM    849  N   GLY A 107      45.098   2.874  21.364  1.00 43.24           N
ATOM    850  CA  GLY A 107      44.574   3.291  22.635  1.00 43.24           C
ATOM    851  C   GLY A 107      45.154   2.425  23.719  1.00 43.24           C
ATOM    852  O   GLY A 107      44.651   2.420  24.841  1.00 43.24           O
ATOM    853  N   ARG A 108      46.178   1.608  23.392  1.00183.00           N
ATOM    854  CA  ARG A 108      46.787   0.737  24.366  1.00183.00           C
ATOM    855  CB  ARG A 108      47.803  -0.222  23.731  1.00183.00           C
ATOM    856  CG  ARG A 108      47.275  -1.090  22.592  1.00183.00           C
ATOM    857  CD  ARG A 108      46.300  -2.177  23.031  1.00183.00           C
ATOM    858  NE  ARG A 108      44.955  -1.705  22.609  1.00183.00           N
ATOM    859  CZ  ARG A 108      43.833  -2.213  23.186  1.00183.00           C
ATOM    860  NH1 ARG A 108      43.956  -3.093  24.218  1.00183.00           N
ATOM    861  NH2 ARG A 108      42.602  -1.856  22.720  1.00183.00           N
ATOM    862  C   ARG A 108      47.579   1.474  25.407  1.00183.00           C
ATOM    863  O   ARG A 108      47.256   1.429  26.593  1.00183.00           O
ATOM    864  N   ASN A 109      48.621   2.224  24.988  1.00120.52           N
ATOM    865  CA  ASN A 109      49.452   2.844  25.978  1.00120.52           C
ATOM    866  CB  ASN A 109      50.952   2.524  25.844  1.00120.52           C
ATOM    867  CG  ASN A 109      51.462   3.008  24.502  1.00120.52           C
ATOM    868  OD1 ASN A 109      50.685   3.326  23.606  1.00120.52           O
ATOM    869  ND2 ASN A 109      52.811   3.051  24.349  1.00120.52           N
ATOM    870  C   ASN A 109      49.223   4.316  25.931  1.00120.52           C
ATOM    871  O   ASN A 109      49.130   4.916  24.860  1.00120.52           O
ATOM    872  N   ARG A 110      49.107   4.919  27.131  1.00 66.74           N
ATOM    873  CA  ARG A 110      48.785   6.307  27.274  1.00 66.74           C
ATOM    874  CB  ARG A 110      47.394   6.536  27.887  1.00 66.74           C
ATOM    875  CG  ARG A 110      46.242   6.328  26.905  1.00 66.74           C
ATOM    876  CD  ARG A 110      44.890   6.140  27.596  1.00 66.74           C
ATOM    877  NE  ARG A 110      43.826   6.388  26.585  1.00 66.74           N
ATOM    878  CZ  ARG A 110      43.197   7.599  26.591  1.00 66.74           C
ATOM    879  NH1 ARG A 110      43.518   8.512  27.553  1.00 66.74           N
ATOM    880  NH2 ARG A 110      42.250   7.894  25.653  1.00 66.74           N
ATOM    881  C   ARG A 110      49.777   6.966  28.178  1.00 66.74           C
ATOM    882  O   ARG A 110      50.501   6.312  28.926  1.00 66.74           O
ATOM    883  N   ALA A 111      49.840   8.311  28.089  1.00 39.59           N
ATOM    884  CA  ALA A 111      50.715   9.108  28.898  1.00 39.59           C
ATOM    885  CB  ALA A 111      52.147   9.203  28.344  1.00 39.59           C
ATOM    886  C   ALA A 111      50.149  10.495  28.905  1.00 39.59           C
ATOM    887  O   ALA A 111      49.231  10.806  28.147  1.00 39.59           O
ATOM    888  N   CYS A 112      50.673  11.363  29.794  1.00 50.03           N
ATOM    889  CA  CYS A 112      50.204  12.719  29.885  1.00 50.03           C
ATOM    890  CB  CYS A 112      49.837  13.119  31.322  1.00 50.03           C
ATOM    891  SG  CYS A 112      48.535  12.033  31.962  1.00 50.03           S
ATOM    892  C   CYS A 112      51.334  13.594  29.440  1.00 50.03           C
ATOM    893  O   CYS A 112      52.496  13.227  29.603  1.00 50.03           O
ATOM    894  N   PHE A 113      51.031  14.765  28.835  1.00 66.20           N
ATOM    895  CA  PHE A 113      52.106  15.611  28.395  1.00 66.20           C
ATOM    896  CB  PHE A 113      52.533  15.360  26.937  1.00 66.20           C
ATOM    897  CG  PHE A 113      51.450  15.845  26.032  1.00 66.20           C
ATOM    898  CD1 PHE A 113      50.319  15.095  25.806  1.00 66.20           C
ATOM    899  CD2 PHE A 113      51.576  17.060  25.396  1.00 66.20           C
ATOM    900  CE1 PHE A 113      49.330  15.554  24.967  1.00 66.20           C
ATOM    901  CE2 PHE A 113      50.591  17.525  24.555  1.00 66.20           C
ATOM    902  CZ  PHE A 113      49.463  16.770  24.340  1.00 66.20           C
ATOM    903  C   PHE A 113      51.679  17.045  28.467  1.00 66.20           C
ATOM    904  O   PHE A 113      50.497  17.358  28.611  1.00 66.20           O
ATOM    905  N   THR A 114      52.668  17.961  28.400  1.00 44.10           N
ATOM    906  CA  THR A 114      52.398  19.370  28.362  1.00 44.10           C
ATOM    907  CB  THR A 114      52.829  20.106  29.597  1.00 44.10           C
ATOM    908  OG1 THR A 114      54.228  19.966  29.791  1.00 44.10           O
ATOM    909  CG2 THR A 114      52.060  19.538  30.802  1.00 44.10           C
ATOM    910  C   THR A 114      53.200  19.893  27.214  1.00 44.10           C
ATOM    911  O   THR A 114      54.292  19.399  26.940  1.00 44.10           O
ATOM    912  N   GLY A 115      52.683  20.911  26.501  1.00 29.48           N
ATOM    913  CA  GLY A 115      53.419  21.379  25.363  1.00 29.48           C
ATOM    914  C   GLY A 115      53.656  22.849  25.475  1.00 29.48           C
ATOM    915  O   GLY A 115      52.851  23.588  26.040  1.00 29.48           O
ATOM    916  N   ARG A 116      54.802  23.301  24.929  1.00 60.69           N
ATOM    917  CA  ARG A 116      55.123  24.699  24.895  1.00 60.69           C
ATOM    918  CB  ARG A 116      56.235  25.096  25.881  1.00 60.69           C
ATOM    919  CG  ARG A 116      55.809  24.941  27.342  1.00 60.69           C
ATOM    920  CD  ARG A 116      56.889  25.327  28.353  1.00 60.69           C
ATOM    921  NE  ARG A 116      56.292  25.176  29.710  1.00 60.69           N
ATOM    922  CZ  ARG A 116      57.033  25.456  30.821  1.00 60.69           C
ATOM    923  NH1 ARG A 116      58.331  25.858  30.690  1.00 60.69           N
ATOM    924  NH2 ARG A 116      56.476  25.339  32.061  1.00 60.69           N
ATOM    925  C   ARG A 116      55.613  24.974  23.511  1.00 60.69           C
ATOM    926  O   ARG A 116      56.381  24.186  22.958  1.00 60.69           O
ATOM    927  N   LYS A 117      55.170  26.090  22.893  1.00149.06           N
ATOM    928  CA  LYS A 117      55.628  26.317  21.556  1.00149.06           C
ATOM    929  CB  LYS A 117      54.652  27.073  20.637  1.00149.06           C
ATOM    930  CG  LYS A 117      54.383  28.524  21.010  1.00149.06           C
ATOM    931  CD  LYS A 117      53.595  29.268  19.930  1.00149.06           C
ATOM    932  CE  LYS A 117      54.470  29.891  18.841  1.00149.06           C
ATOM    933  NZ  LYS A 117      55.162  31.086  19.374  1.00149.06           N
ATOM    934  C   LYS A 117      56.945  27.015  21.598  1.00149.06           C
ATOM    935  O   LYS A 117      57.116  28.047  22.247  1.00149.06           O
ATOM    936  N   THR A 118      57.922  26.401  20.909  1.00 62.90           N
ATOM    937  CA  THR A 118      59.274  26.853  20.799  1.00 62.90           C
ATOM    938  CB  THR A 118      60.205  25.811  20.257  1.00 62.90           C
ATOM    939  OG1 THR A 118      60.198  24.665  21.095  1.00 62.90           O
ATOM    940  CG2 THR A 118      61.620  26.412  20.198  0.00 62.90           C
ATOM    941  C   THR A 118      59.347  28.032  19.898  1.00 62.90           C
ATOM    942  O   THR A 118      60.265  28.827  20.016  1.00 62.90           O
ATOM    943  N   GLY A 119      58.442  28.165  18.920  1.00 25.86           N
ATOM    944  CA  GLY A 119      58.543  29.302  18.053  1.00 25.86           C
ATOM    945  C   GLY A 119      57.904  28.905  16.734  1.00 25.86           C
ATOM    946  O   GLY A 119      56.874  28.182  16.773  1.00 25.86           O
ATOM    947  OXT GLY A 119      58.437  29.320  15.669  1.00 25.86           O
TER     948      GLY A 119
ATOM    949  N   LEU B 120      24.651  11.503  -6.704  1.00 58.34           N
ATOM    950  CA  LEU B 120      24.155  12.292  -5.555  1.00 58.34           C
ATOM    951  CB  LEU B 120      25.099  13.484  -5.298  1.00 58.34           C
ATOM    952  CG  LEU B 120      24.814  14.268  -4.001  1.00 58.34           C
ATOM    953  CD1 LEU B 120      25.069  13.393  -2.762  1.00 58.34           C
ATOM    954  CD2 LEU B 120      25.600  15.589  -3.961  1.00 58.34           C
ATOM    955  C   LEU B 120      22.770  12.793  -5.845  1.00 58.34           C
ATOM    956  O   LEU B 120      22.500  13.326  -6.921  1.00 58.34           O
ATOM    957  N   PRO B 121      21.885  12.603  -4.899  1.00154.16           N
ATOM    958  CA  PRO B 121      20.504  12.989  -5.061  1.00154.16           C
ATOM    959  CD  PRO B 121      22.030  11.497  -3.969  1.00154.16           C
ATOM    960  CB  PRO B 121      19.709  12.163  -4.044  1.00154.16           C
ATOM    961  CG  PRO B 121      20.771  11.572  -3.098  1.00154.16           C
ATOM    962  C   PRO B 121      20.278  14.462  -4.926  1.00154.16           C
ATOM    963  O   PRO B 121      21.133  15.161  -4.388  1.00154.16           O
ATOM    964  N   THR B 122      19.150  14.953  -5.476  1.00 99.54           N
ATOM    965  CA  THR B 122      18.753  16.327  -5.381  1.00 99.54           C
ATOM    966  CB  THR B 122      17.617  16.662  -6.299  1.00 99.54           C
ATOM    967  OG1 THR B 122      17.315  18.047  -6.220  1.00 99.54           O
ATOM    968  CG2 THR B 122      16.393  15.822  -5.899  1.00 99.54           C
ATOM    969  C   THR B 122      18.304  16.604  -3.982  1.00 99.54           C
ATOM    970  O   THR B 122      18.528  17.694  -3.454  1.00 99.54           O
ATOM    971  N   SER B 123      17.623  15.619  -3.357  1.00 86.13           N
ATOM    972  CA  SER B 123      17.126  15.800  -2.025  1.00 86.13           C
ATOM    973  CB  SER B 123      15.599  15.965  -1.945  1.00 86.13           C
ATOM    974  OG  SER B 123      15.207  17.190  -2.541  1.00 86.13           O
ATOM    975  C   SER B 123      17.463  14.587  -1.223  1.00 86.13           C
ATOM    976  O   SER B 123      17.618  13.493  -1.765  1.00 86.13           O
ATOM    977  N   TRP B 124      17.617  14.764   0.107  1.00 80.14           N
ATOM    978  CA  TRP B 124      17.900  13.634   0.941  1.00 80.14           C
ATOM    979  CB  TRP B 124      19.403  13.318   1.039  1.00 80.14           C
ATOM    980  CG  TRP B 124      19.720  12.039   1.775  1.00 80.14           C
ATOM    981  CD2 TRP B 124      19.802  10.754   1.140  1.00 80.14           C
ATOM    982  CD1 TRP B 124      19.985  11.836   3.097  1.00 80.14           C
ATOM    983  NE1 TRP B 124      20.221  10.501   3.327  1.00 80.14           N
ATOM    984  CE2 TRP B 124      20.113   9.824   2.131  1.00 80.14           C
ATOM    985  CE3 TRP B 124      19.630  10.380  -0.161  1.00 80.14           C
ATOM    986  CZ2 TRP B 124      20.258   8.499   1.835  1.00 80.14           C
ATOM    987  CZ3 TRP B 124      19.779   9.044  -0.458  1.00 80.14           C
ATOM    988  CH2 TRP B 124      20.086   8.122   0.521  1.00 80.14           C
ATOM    989  C   TRP B 124      17.406  13.931   2.325  1.00 80.14           C
ATOM    990  O   TRP B 124      17.510  15.056   2.812  1.00 80.14           O
ATOM    991  N   ASP B 125      16.837  12.906   2.993  1.00 87.01           N
ATOM    992  CA  ASP B 125      16.342  13.052   4.331  1.00 87.01           C
ATOM    993  CB  ASP B 125      14.846  13.416   4.365  1.00 87.01           C
ATOM    994  CG  ASP B 125      14.443  13.804   5.781  1.00 87.01           C
ATOM    995  OD1 ASP B 125      15.200  13.474   6.732  1.00 87.01           O
ATOM    996  OD2 ASP B 125      13.367  14.443   5.926  1.00 87.01           O
ATOM    997  C   ASP B 125      16.504  11.707   4.974  1.00 87.01           C
ATOM    998  O   ASP B 125      15.867  10.738   4.568  1.00 87.01           O
ATOM    999  N   TRP B 126      17.362  11.614   6.006  1.00107.72           N
ATOM   1000  CA  TRP B 126      17.629  10.362   6.656  1.00107.72           C
ATOM   1001  CB  TRP B 126      18.821  10.383   7.624  1.00107.72           C
ATOM   1002  CG  TRP B 126      20.140  10.299   6.895  1.00107.72           C
ATOM   1003  CD2 TRP B 126      20.623   9.088   6.293  1.00107.72           C
ATOM   1004  CD1 TRP B 126      21.072  11.260   6.636  1.00107.72           C
ATOM   1005  NE1 TRP B 126      22.112  10.720   5.916  1.00107.72           N
ATOM   1006  CE2 TRP B 126      21.847   9.384   5.696  1.00107.72           C
ATOM   1007  CE3 TRP B 126      20.088   7.832   6.240  1.00107.72           C
ATOM   1008  CZ2 TRP B 126      22.559   8.424   5.035  1.00107.72           C
ATOM   1009  CZ3 TRP B 126      20.808   6.866   5.574  1.00107.72           C
ATOM   1010  CH2 TRP B 126      22.020   7.157   4.983  1.00107.72           C
ATOM   1011  C   TRP B 126      16.419   9.856   7.365  1.00107.72           C
ATOM   1012  O   TRP B 126      16.347   8.673   7.693  1.00107.72           O
ATOM   1013  N   ARG B 127      15.492  10.762   7.714  1.00 96.14           N
ATOM   1014  CA  ARG B 127      14.264  10.395   8.356  1.00 96.14           C
ATOM   1015  CB  ARG B 127      13.462  11.620   8.822  1.00 96.14           C
ATOM   1016  CG  ARG B 127      14.185  12.431   9.901  1.00 96.14           C
ATOM   1017  CD  ARG B 127      13.439  13.702  10.308  1.00 96.14           C
ATOM   1018  NE  ARG B 127      13.326  14.548   9.087  1.00 96.14           N
ATOM   1019  CZ  ARG B 127      12.697  15.757   9.145  1.00 96.14           C
ATOM   1020  NH1 ARG B 127      12.197  16.212  10.331  1.00 96.14           N
ATOM   1021  NH2 ARG B 127      12.564  16.510   8.013  1.00 96.14           N
ATOM   1022  C   ARG B 127      13.421   9.617   7.397  1.00 96.14           C
ATOM   1023  O   ARG B 127      12.709   8.699   7.799  1.00 96.14           O
ATOM   1024  N   ASN B 128      13.437   9.981   6.099  1.00 63.48           N
ATOM   1025  CA  ASN B 128      12.601   9.242   5.199  1.00 63.48           C
ATOM   1026  CB  ASN B 128      11.394  10.061   4.707  1.00 63.48           C
ATOM   1027  CG  ASN B 128      10.442   9.133   3.965  1.00 63.48           C
ATOM   1028  OD1 ASN B 128      10.839   8.425   3.043  1.00 63.48           O
ATOM   1029  ND2 ASN B 128       9.147   9.133   4.381  1.00 63.48           N
ATOM   1030  C   ASN B 128      13.384   8.829   3.995  1.00 63.48           C
ATOM   1031  O   ASN B 128      13.473   9.567   3.015  1.00 63.48           O
ATOM   1032  N   VAL B 129      13.967   7.617   4.036  1.00131.16           N
ATOM   1033  CA  VAL B 129      14.615   7.097   2.873  1.00131.16           C
ATOM   1034  CB  VAL B 129      15.996   6.573   3.159  1.00131.16           C
ATOM   1035  CG1 VAL B 129      15.942   5.650   4.387  1.00131.16           C
ATOM   1036  CG2 VAL B 129      16.533   5.887   1.891  1.00131.16           C
ATOM   1037  C   VAL B 129      13.721   5.993   2.408  1.00131.16           C
ATOM   1038  O   VAL B 129      13.829   4.845   2.836  1.00131.16           O
ATOM   1039  N   HIS B 130      12.808   6.342   1.486  1.00 60.61           N
ATOM   1040  CA  HIS B 130      11.852   5.424   0.947  1.00 60.61           C
ATOM   1041  ND1 HIS B 130      12.578   5.456  -2.183  1.00 60.61           N
ATOM   1042  CG  HIS B 130      13.215   4.931  -1.081  1.00 60.61           C
ATOM   1043  CB  HIS B 130      12.499   4.327   0.089  1.00 60.61           C
ATOM   1044  NE2 HIS B 130      14.758   5.750  -2.508  1.00 60.61           N
ATOM   1045  CD2 HIS B 130      14.545   5.118  -1.296  1.00 60.61           C
ATOM   1046  CE1 HIS B 130      13.548   5.932  -3.004  1.00 60.61           C
ATOM   1047  C   HIS B 130      11.029   4.806   2.038  1.00 60.61           C
ATOM   1048  O   HIS B 130      10.762   3.605   2.019  1.00 60.61           O
ATOM   1049  N   GLY B 131      10.596   5.623   3.021  1.00 29.31           N
ATOM   1050  CA  GLY B 131       9.688   5.164   4.036  1.00 29.31           C
ATOM   1051  C   GLY B 131      10.408   4.772   5.293  1.00 29.31           C
ATOM   1052  O   GLY B 131       9.789   4.671   6.350  1.00 29.31           O
ATOM   1053  N   ILE B 132      11.735   4.561   5.239  1.00 52.44           N
ATOM   1054  CA  ILE B 132      12.422   4.111   6.422  1.00 52.44           C
ATOM   1055  CB  ILE B 132      13.538   3.149   6.132  1.00 52.44           C
ATOM   1056  CG1 ILE B 132      12.993   1.888   5.441  1.00 52.44           C
ATOM   1057  CG2 ILE B 132      14.270   2.856   7.452  1.00 52.44           C
ATOM   1058  CD1 ILE B 132      14.087   0.996   4.854  1.00 52.44           C
ATOM   1059  C   ILE B 132      13.030   5.284   7.145  1.00 52.44           C
ATOM   1060  O   ILE B 132      13.567   6.197   6.521  1.00 52.44           O
ATOM   1061  N   ASN B 133      12.932   5.286   8.497  1.00 75.23           N
ATOM   1062  CA  ASN B 133      13.470   6.342   9.324  1.00 75.23           C
ATOM   1063  CB  ASN B 133      12.474   6.839  10.387  1.00 75.23           C
ATOM   1064  CG  ASN B 133      13.170   7.890  11.241  1.00 75.23           C
ATOM   1065  OD1 ASN B 133      13.698   8.877  10.733  1.00 75.23           O
ATOM   1066  ND2 ASN B 133      13.180   7.664  12.583  1.00 75.23           N
ATOM   1067  C   ASN B 133      14.679   5.841  10.073  1.00 75.23           C
ATOM   1068  O   ASN B 133      14.616   4.835  10.776  1.00 75.23           O
ATOM   1069  N   PHE B 134      15.841   6.483   9.827  1.00128.74           N
ATOM   1070  CA  PHE B 134      17.124   6.260  10.447  1.00128.74           C
ATOM   1071  CB  PHE B 134      18.288   6.361   9.454  1.00128.74           C
ATOM   1072  CG  PHE B 134      18.161   5.130   8.625  1.00128.74           C
ATOM   1073  CD1 PHE B 134      18.677   3.937   9.080  1.00128.74           C
ATOM   1074  CD2 PHE B 134      17.520   5.157   7.408  1.00128.74           C
ATOM   1075  CE1 PHE B 134      18.565   2.790   8.332  1.00128.74           C
ATOM   1076  CE2 PHE B 134      17.405   4.012   6.655  1.00128.74           C
ATOM   1077  CZ  PHE B 134      17.929   2.827   7.115  1.00128.74           C
ATOM   1078  C   PHE B 134      17.427   7.100  11.669  1.00128.74           C
ATOM   1079  O   PHE B 134      18.387   6.810  12.379  1.00128.74           O
ATOM   1080  N   VAL B 135      16.714   8.225  11.896  1.00 65.15           N
ATOM   1081  CA  VAL B 135      17.092   9.123  12.963  1.00 65.15           C
ATOM   1082  CB  VAL B 135      16.818  10.561  12.625  1.00 65.15           C
ATOM   1083  CG1 VAL B 135      17.247  11.446  13.806  1.00 65.15           C
ATOM   1084  CG2 VAL B 135      17.538  10.890  11.308  1.00 65.15           C
ATOM   1085  C   VAL B 135      16.363   8.811  14.246  1.00 65.15           C
ATOM   1086  O   VAL B 135      15.182   8.464  14.254  1.00 65.15           O
ATOM   1087  N   THR B 136      17.087   8.956  15.382  1.00 51.73           N
ATOM   1088  CA  THR B 136      16.569   8.710  16.704  1.00 51.73           C
ATOM   1089  CB  THR B 136      17.689   8.595  17.707  1.00 51.73           C
ATOM   1090  OG1 THR B 136      18.560   7.539  17.331  1.00 51.73           O
ATOM   1091  CG2 THR B 136      17.141   8.341  19.121  1.00 51.73           C
ATOM   1092  C   THR B 136      15.707   9.890  17.067  1.00 51.73           C
ATOM   1093  O   THR B 136      15.798  10.936  16.427  1.00 51.73           O
ATOM   1094  N   PRO B 137      14.873   9.762  18.073  1.00 75.50           N
ATOM   1095  CA  PRO B 137      13.979  10.842  18.414  1.00 75.50           C
ATOM   1096  CD  PRO B 137      14.237   8.472  18.312  1.00 75.50           C
ATOM   1097  CB  PRO B 137      12.938  10.242  19.354  1.00 75.50           C
ATOM   1098  CG  PRO B 137      12.845   8.780  18.887  1.00 75.50           C
ATOM   1099  C   PRO B 137      14.615  12.093  18.929  1.00 75.50           C
ATOM   1100  O   PRO B 137      15.747  12.059  19.409  1.00 75.50           O
ATOM   1101  N   VAL B 138      13.884  13.219  18.799  1.00 32.49           N
ATOM   1102  CA  VAL B 138      14.330  14.510  19.237  1.00 32.49           C
ATOM   1103  CB  VAL B 138      13.438  15.628  18.776  1.00 32.49           C
ATOM   1104  CG1 VAL B 138      13.944  16.949  19.380  1.00 32.49           C
ATOM   1105  CG2 VAL B 138      13.391  15.620  17.239  1.00 32.49           C
ATOM   1106  C   VAL B 138      14.303  14.510  20.731  1.00 32.49           C
ATOM   1107  O   VAL B 138      13.432  13.899  21.347  1.00 32.49           O
ATOM   1108  N   ARG B 139      15.282  15.195  21.352  1.00113.15           N
ATOM   1109  CA  ARG B 139      15.364  15.244  22.785  1.00113.15           C
ATOM   1110  CB  ARG B 139      16.584  14.497  23.344  1.00113.15           C
ATOM   1111  CG  ARG B 139      16.577  13.000  23.035  1.00113.15           C
ATOM   1112  CD  ARG B 139      17.766  12.258  23.645  1.00113.15           C
ATOM   1113  NE  ARG B 139      17.619  12.348  25.124  1.00113.15           N
ATOM   1114  CZ  ARG B 139      18.457  11.650  25.942  1.00113.15           C
ATOM   1115  NH1 ARG B 139      19.441  10.870  25.408  1.00113.15           N
ATOM   1116  NH2 ARG B 139      18.308  11.733  27.296  1.00113.15           N
ATOM   1117  C   ARG B 139      15.518  16.678  23.194  1.00113.15           C
ATOM   1118  O   ARG B 139      15.663  17.565  22.354  1.00113.15           O
ATOM   1119  N   ASN B 140      15.454  16.944  24.517  1.00 42.51           N
ATOM   1120  CA  ASN B 140      15.597  18.292  24.999  1.00 42.51           C
ATOM   1121  CB  ASN B 140      14.378  18.762  25.815  1.00 42.51           C
ATOM   1122  CG  ASN B 140      14.430  20.276  25.955  1.00 42.51           C
ATOM   1123  OD1 ASN B 140      15.503  20.872  26.030  1.00 42.51           O
ATOM   1124  ND2 ASN B 140      13.233  20.921  25.987  1.00 42.51           N
ATOM   1125  C   ASN B 140      16.801  18.350  25.902  1.00 42.51           C
ATOM   1126  O   ASN B 140      16.925  17.564  26.840  1.00 42.51           O
ATOM   1127  N   GLN B 141      17.726  19.294  25.621  1.00148.80           N
ATOM   1128  CA  GLN B 141      18.941  19.521  26.370  1.00148.80           C
ATOM   1129  CB  GLN B 141      19.808  20.661  25.814  1.00148.80           C
ATOM   1130  CG  GLN B 141      20.335  20.485  24.401  1.00148.80           C
ATOM   1131  CD  GLN B 141      20.989  21.796  23.994  1.00148.80           C
ATOM   1132  OE1 GLN B 141      21.836  22.333  24.706  1.00148.80           O
ATOM   1133  NE2 GLN B 141      20.575  22.333  22.816  1.00148.80           N
ATOM   1134  C   GLN B 141      18.592  20.043  27.718  1.00148.80           C
ATOM   1135  O   GLN B 141      19.309  19.812  28.691  1.00148.80           O
ATOM   1136  N   GLY B 142      17.512  20.839  27.788  1.00 30.85           N
ATOM   1137  CA  GLY B 142      17.169  21.439  29.037  1.00 30.85           C
ATOM   1138  C   GLY B 142      18.092  22.606  29.204  1.00 30.85           C
ATOM   1139  O   GLY B 142      18.615  23.140  28.228  1.00 30.85           O
ATOM   1140  N   SER B 143      18.305  23.022  30.467  1.00 54.55           N
ATOM   1141  CA  SER B 143      19.080  24.177  30.818  1.00 54.55           C
ATOM   1142  CB  SER B 143      18.848  24.627  32.272  1.00 54.55           C
ATOM   1143  OG  SER B 143      19.296  23.627  33.175  1.00 54.55           O
ATOM   1144  C   SER B 143      20.565  23.990  30.638  1.00 54.55           C
ATOM   1145  O   SER B 143      21.287  24.985  30.612  1.00 54.55           O
ATOM   1146  N   CYS B 144      21.095  22.751  30.534  1.00125.10           N
ATOM   1147  CA  CYS B 144      22.536  22.662  30.442  1.00125.10           C
ATOM   1148  CB  CYS B 144      23.191  21.341  30.880  1.00125.10           C
ATOM   1149  SG  CYS B 144      23.533  21.329  32.653  1.00125.10           S
ATOM   1150  C   CYS B 144      23.026  22.901  29.055  1.00125.10           C
ATOM   1151  O   CYS B 144      22.348  22.610  28.073  1.00125.10           O
ATOM   1152  N   GLY B 145      24.267  23.425  28.954  1.00 60.77           N
ATOM   1153  CA  GLY B 145      24.835  23.712  27.666  1.00 60.77           C
ATOM   1154  C   GLY B 145      25.422  22.436  27.150  1.00 60.77           C
ATOM   1155  O   GLY B 145      26.630  22.324  26.937  1.00 60.77           O
ATOM   1156  N   SER B 146      24.535  21.441  26.968  1.00104.21           N
ATOM   1157  CA  SER B 146      24.818  20.098  26.548  1.00104.21           C
ATOM   1158  CB  SER B 146      23.871  19.099  27.232  1.00104.21           C
ATOM   1159  OG  SER B 146      24.267  17.768  26.940  1.00104.21           O
ATOM   1160  C   SER B 146      24.746  19.865  25.053  1.00104.21           C
ATOM   1161  O   SER B 146      24.897  18.724  24.620  1.00104.21           O
ATOM   1162  N   CYS B 147      24.556  20.900  24.211  1.00 65.24           N
ATOM   1163  CA  CYS B 147      24.271  20.689  22.808  1.00 65.24           C
ATOM   1164  CB  CYS B 147      24.197  22.005  22.015  1.00 65.24           C
ATOM   1165  SG  CYS B 147      25.759  22.934  22.047  1.00 65.24           S
ATOM   1166  C   CYS B 147      25.285  19.801  22.135  1.00 65.24           C
ATOM   1167  O   CYS B 147      24.911  18.892  21.395  1.00 65.24           O
ATOM   1168  N   TYR B 148      26.588  19.989  22.400  1.00 67.06           N
ATOM   1169  CA  TYR B 148      27.602  19.227  21.720  1.00 67.06           C
ATOM   1170  CB  TYR B 148      29.032  19.610  22.149  1.00 67.06           C
ATOM   1171  CG  TYR B 148      29.233  19.238  23.579  1.00 67.06           C
ATOM   1172  CD1 TYR B 148      28.750  20.034  24.592  1.00 67.06           C
ATOM   1173  CD2 TYR B 148      29.922  18.092  23.905  1.00 67.06           C
ATOM   1174  CE1 TYR B 148      28.944  19.686  25.909  1.00 67.06           C
ATOM   1175  CE2 TYR B 148      30.119  17.740  25.219  1.00 67.06           C
ATOM   1176  CZ  TYR B 148      29.629  18.537  26.224  1.00 67.06           C
ATOM   1177  OH  TYR B 148      29.830  18.177  27.573  1.00 67.06           O
ATOM   1178  C   TYR B 148      27.406  17.762  21.987  1.00 67.06           C
ATOM   1179  O   TYR B 148      27.633  16.930  21.107  1.00 67.06           O
ATOM   1180  N   SER B 149      27.023  17.400  23.226  1.00 43.88           N
ATOM   1181  CA  SER B 149      26.830  16.019  23.574  1.00 43.88           C
ATOM   1182  CB  SER B 149      26.573  15.819  25.078  1.00 43.88           C
ATOM   1183  OG  SER B 149      26.392  14.441  25.365  1.00 43.88           O
ATOM   1184  C   SER B 149      25.647  15.461  22.833  1.00 43.88           C
ATOM   1185  O   SER B 149      25.698  14.340  22.327  1.00 43.88           O
ATOM   1186  N   PHE B 150      24.537  16.226  22.751  1.00 56.90           N
ATOM   1187  CA  PHE B 150      23.357  15.746  22.083  1.00 56.90           C
ATOM   1188  CB  PHE B 150      22.158  16.704  22.197  1.00 56.90           C
ATOM   1189  CG  PHE B 150      21.583  16.570  23.568  1.00 56.90           C
ATOM   1190  CD1 PHE B 150      22.120  17.242  24.642  1.00 56.90           C
ATOM   1191  CD2 PHE B 150      20.485  15.765  23.772  1.00 56.90           C
ATOM   1192  CE1 PHE B 150      21.573  17.106  25.897  1.00 56.90           C
ATOM   1193  CE2 PHE B 150      19.934  15.626  25.024  1.00 56.90           C
ATOM   1194  CZ  PHE B 150      20.479  16.297  26.091  1.00 56.90           C
ATOM   1195  C   PHE B 150      23.650  15.535  20.630  1.00 56.90           C
ATOM   1196  O   PHE B 150      23.271  14.515  20.057  1.00 56.90           O
ATOM   1197  N   ALA B 151      24.342  16.494  19.988  1.00 29.92           N
ATOM   1198  CA  ALA B 151      24.630  16.370  18.588  1.00 29.92           C
ATOM   1199  CB  ALA B 151      25.415  17.570  18.032  1.00 29.92           C
ATOM   1200  C   ALA B 151      25.471  15.149  18.383  1.00 29.92           C
ATOM   1201  O   ALA B 151      25.243  14.371  17.458  1.00 29.92           O
ATOM   1202  N   SER B 152      26.463  14.937  19.265  1.00 89.10           N
ATOM   1203  CA  SER B 152      27.351  13.823  19.100  1.00 89.10           C
ATOM   1204  CB  SER B 152      28.529  13.831  20.093  1.00 89.10           C
ATOM   1205  OG  SER B 152      28.061  13.813  21.432  1.00 89.10           O
ATOM   1206  C   SER B 152      26.604  12.527  19.209  1.00 89.10           C
ATOM   1207  O   SER B 152      26.784  11.643  18.373  1.00 89.10           O
ATOM   1208  N   MET B 153      25.730  12.381  20.225  1.00 54.72           N
ATOM   1209  CA  MET B 153      25.010  11.151  20.418  1.00 54.72           C
ATOM   1210  CB  MET B 153      24.097  11.180  21.655  1.00 54.72           C
ATOM   1211  CG  MET B 153      24.812  11.477  22.976  1.00 54.72           C
ATOM   1212  SD  MET B 153      26.151  10.331  23.419  1.00 54.72           S
ATOM   1213  CE  MET B 153      27.407  11.202  22.440  1.00 54.72           C
ATOM   1214  C   MET B 153      24.111  10.941  19.240  1.00 54.72           C
ATOM   1215  O   MET B 153      23.975   9.826  18.737  1.00 54.72           O
ATOM   1216  N   GLY B 154      23.481  12.029  18.759  1.00 24.72           N
ATOM   1217  CA  GLY B 154      22.532  11.921  17.691  1.00 24.72           C
ATOM   1218  C   GLY B 154      23.200  11.360  16.477  1.00 24.72           C
ATOM   1219  O   GLY B 154      22.631  10.523  15.778  1.00 24.72           O
ATOM   1220  N   MET B 155      24.425  11.822  16.181  1.00 52.55           N
ATOM   1221  CA  MET B 155      25.112  11.354  15.013  1.00 52.55           C
ATOM   1222  CB  MET B 155      26.454  12.085  14.831  1.00 52.55           C
ATOM   1223  CG  MET B 155      27.263  11.654  13.610  1.00 52.55           C
ATOM   1224  SD  MET B 155      28.669  12.747  13.239  1.00 52.55           S
ATOM   1225  CE  MET B 155      29.558  12.437  14.791  1.00 52.55           C
ATOM   1226  C   MET B 155      25.374   9.880  15.130  1.00 52.55           C
ATOM   1227  O   MET B 155      25.077   9.104  14.223  1.00 52.55           O
ATOM   1228  N   MET B 156      25.893   9.446  16.289  1.00118.25           N
ATOM   1229  CA  MET B 156      26.256   8.072  16.489  1.00118.25           C
ATOM   1230  CB  MET B 156      26.912   7.846  17.861  1.00118.25           C
ATOM   1231  CG  MET B 156      28.188   8.669  18.058  1.00118.25           C
ATOM   1232  SD  MET B 156      29.558   8.222  16.951  1.00118.25           S
ATOM   1233  CE  MET B 156      29.982   6.707  17.856  1.00118.25           C
ATOM   1234  C   MET B 156      25.040   7.197  16.428  1.00118.25           C
ATOM   1235  O   MET B 156      25.089   6.086  15.902  1.00118.25           O
ATOM   1236  N   GLU B 157      23.916   7.669  16.992  1.00 48.83           N
ATOM   1237  CA  GLU B 157      22.724   6.866  17.056  1.00 48.83           C
ATOM   1238  CB  GLU B 157      21.620   7.547  17.882  1.00 48.83           C
ATOM   1239  CG  GLU B 157      21.998   7.687  19.359  1.00 48.83           C
ATOM   1240  CD  GLU B 157      20.932   8.517  20.058  1.00 48.83           C
ATOM   1241  OE1 GLU B 157      19.969   8.948  19.369  1.00 48.83           O
ATOM   1242  OE2 GLU B 157      21.069   8.735  21.291  1.00 48.83           O
ATOM   1243  C   GLU B 157      22.189   6.598  15.681  1.00 48.83           C
ATOM   1244  O   GLU B 157      21.790   5.474  15.377  1.00 48.83           O
ATOM   1245  N   ALA B 158      22.142   7.629  14.814  1.00 37.96           N
ATOM   1246  CA  ALA B 158      21.615   7.448  13.491  1.00 37.96           C
ATOM   1247  CB  ALA B 158      21.504   8.770  12.711  1.00 37.96           C
ATOM   1248  C   ALA B 158      22.505   6.536  12.699  1.00 37.96           C
ATOM   1249  O   ALA B 158      22.032   5.637  12.006  1.00 37.96           O
ATOM   1250  N   ARG B 159      23.832   6.734  12.801  1.00 79.90           N
ATOM   1251  CA  ARG B 159      24.769   5.979  12.013  1.00 79.90           C
ATOM   1252  CB  ARG B 159      26.219   6.478  12.158  1.00 79.90           C
ATOM   1253  CG  ARG B 159      26.381   7.917  11.656  1.00 79.90           C
ATOM   1254  CD  ARG B 159      27.827   8.368  11.428  1.00 79.90           C
ATOM   1255  NE  ARG B 159      27.766   9.787  10.972  1.00 79.90           N
ATOM   1256  CZ  ARG B 159      28.705  10.298  10.122  1.00 79.90           C
ATOM   1257  NH1 ARG B 159      29.699   9.507   9.626  1.00 79.90           N
ATOM   1258  NH2 ARG B 159      28.645  11.612   9.761  1.00 79.90           N
ATOM   1259  C   ARG B 159      24.703   4.529  12.372  1.00 79.90           C
ATOM   1260  O   ARG B 159      24.875   3.665  11.513  1.00 79.90           O
ATOM   1261  N   ILE B 160      24.483   4.215  13.659  1.00 43.27           N
ATOM   1262  CA  ILE B 160      24.369   2.841  14.063  1.00 43.27           C
ATOM   1263  CB  ILE B 160      24.208   2.668  15.548  1.00 43.27           C
ATOM   1264  CG1 ILE B 160      25.475   3.145  16.282  1.00 43.27           C
ATOM   1265  CG2 ILE B 160      23.852   1.197  15.828  1.00 43.27           C
ATOM   1266  CD1 ILE B 160      25.308   3.235  17.798  1.00 43.27           C
ATOM   1267  C   ILE B 160      23.159   2.272  13.391  1.00 43.27           C
ATOM   1268  O   ILE B 160      23.166   1.128  12.939  1.00 43.27           O
ATOM   1269  N   ARG B 161      22.072   3.063  13.317  1.00 75.86           N
ATOM   1270  CA  ARG B 161      20.850   2.580  12.742  1.00 75.86           C
ATOM   1271  CB  ARG B 161      19.689   3.576  12.908  1.00 75.86           C
ATOM   1272  CG  ARG B 161      19.347   3.776  14.387  1.00 75.86           C
ATOM   1273  CD  ARG B 161      18.086   4.594  14.671  1.00 75.86           C
ATOM   1274  NE  ARG B 161      17.954   4.665  16.155  1.00 75.86           N
ATOM   1275  CZ  ARG B 161      16.783   5.054  16.738  1.00 75.86           C
ATOM   1276  NH1 ARG B 161      15.710   5.393  15.969  1.00 75.86           N
ATOM   1277  NH2 ARG B 161      16.684   5.104  18.098  1.00 75.86           N
ATOM   1278  C   ARG B 161      21.047   2.259  11.289  1.00 75.86           C
ATOM   1279  O   ARG B 161      20.615   1.208  10.819  1.00 75.86           O
ATOM   1280  N   ILE B 162      21.727   3.139  10.534  1.00 43.30           N
ATOM   1281  CA  ILE B 162      21.935   2.918   9.128  1.00 43.30           C
ATOM   1282  CB  ILE B 162      22.673   4.046   8.469  1.00 43.30           C
ATOM   1283  CG1 ILE B 162      21.883   5.358   8.596  1.00 43.30           C
ATOM   1284  CG2 ILE B 162      22.961   3.633   7.015  1.00 43.30           C
ATOM   1285  CD1 ILE B 162      22.700   6.592   8.219  1.00 43.30           C
ATOM   1286  C   ILE B 162      22.780   1.695   8.930  1.00 43.30           C
ATOM   1287  O   ILE B 162      22.486   0.852   8.084  1.00 43.30           O
ATOM   1288  N   LEU B 163      23.857   1.560   9.726  1.00 59.34           N
ATOM   1289  CA  LEU B 163      24.791   0.481   9.542  1.00 59.34           C
ATOM   1290  CB  LEU B 163      25.988   0.551  10.506  1.00 59.34           C
ATOM   1291  CG  LEU B 163      26.932   1.734  10.222  1.00 59.34           C
ATOM   1292  CD1 LEU B 163      28.111   1.758  11.210  1.00 59.34           C
ATOM   1293  CD2 LEU B 163      27.388   1.737   8.750  1.00 59.34           C
ATOM   1294  C   LEU B 163      24.116  -0.839   9.757  1.00 59.34           C
ATOM   1295  O   LEU B 163      24.377  -1.799   9.034  1.00 59.34           O
ATOM   1296  N   THR B 164      23.288  -0.925  10.810  1.00 83.41           N
ATOM   1297  CA  THR B 164      22.528  -2.073  11.225  1.00 83.41           C
ATOM   1298  CB  THR B 164      22.167  -2.035  12.683  1.00 83.41           C
ATOM   1299  OG1 THR B 164      21.335  -0.920  12.965  1.00 83.41           O
ATOM   1300  CG2 THR B 164      23.466  -1.948  13.502  1.00 83.41           C
ATOM   1301  C   THR B 164      21.264  -2.208  10.433  1.00 83.41           C
ATOM   1302  O   THR B 164      20.592  -3.234  10.516  1.00 83.41           O
ATOM   1303  N   ASN B 165      20.863  -1.151   9.704  1.00 74.26           N
ATOM   1304  CA  ASN B 165      19.626  -1.164   8.977  1.00 74.26           C
ATOM   1305  CB  ASN B 165      19.531  -2.301   7.944  1.00 74.26           C
ATOM   1306  CG  ASN B 165      18.474  -1.913   6.918  1.00 74.26           C
ATOM   1307  OD1 ASN B 165      18.283  -0.734   6.621  1.00 74.26           O
ATOM   1308  ND2 ASN B 165      17.766  -2.930   6.359  1.00 74.26           N
ATOM   1309  C   ASN B 165      18.499  -1.288   9.961  1.00 74.26           C
ATOM   1310  O   ASN B 165      17.580  -2.087   9.789  1.00 74.26           O
ATOM   1311  N   ASN B 166      18.574  -0.467  11.030  1.00 63.71           N
ATOM   1312  CA  ASN B 166      17.590  -0.343  12.070  1.00 63.71           C
ATOM   1313  CB  ASN B 166      16.191   0.016  11.540  1.00 63.71           C
ATOM   1314  CG  ASN B 166      16.226   1.466  11.072  1.00 63.71           C
ATOM   1315  OD1 ASN B 166      16.873   2.313  11.687  1.00 63.71           O
ATOM   1316  ND2 ASN B 166      15.509   1.764   9.956  1.00 63.71           N
ATOM   1317  C   ASN B 166      17.493  -1.600  12.870  1.00 63.71           C
ATOM   1318  O   ASN B 166      16.539  -1.787  13.624  1.00 63.71           O
ATOM   1319  N   THR B 167      18.489  -2.493  12.750  1.00 33.92           N
ATOM   1320  CA  THR B 167      18.479  -3.669  13.568  1.00 33.92           C
ATOM   1321  CB  THR B 167      19.553  -4.651  13.205  1.00 33.92           C
ATOM   1322  OG1 THR B 167      19.391  -5.081  11.862  1.00 33.92           O
ATOM   1323  CG2 THR B 167      19.460  -5.854  14.159  1.00 33.92           C
ATOM   1324  C   THR B 167      18.716  -3.228  14.979  1.00 33.92           C
ATOM   1325  O   THR B 167      18.101  -3.749  15.909  1.00 33.92           O
ATOM   1326  N   GLN B 168      19.629  -2.248  15.171  1.00 70.79           N
ATOM   1327  CA  GLN B 168      19.944  -1.780  16.495  1.00 70.79           C
ATOM   1328  CB  GLN B 168      21.415  -2.024  16.866  1.00 70.79           C
ATOM   1329  CG  GLN B 168      21.751  -3.517  16.894  1.00 70.79           C
ATOM   1330  CD  GLN B 168      23.215  -3.682  17.262  1.00 70.79           C
ATOM   1331  OE1 GLN B 168      23.679  -3.154  18.270  1.00 70.79           O
ATOM   1332  NE2 GLN B 168      23.967  -4.436  16.416  1.00 70.79           N
ATOM   1333  C   GLN B 168      19.652  -0.305  16.575  1.00 70.79           C
ATOM   1334  O   GLN B 168      20.167   0.499  15.801  1.00 70.79           O
ATOM   1335  N   THR B 169      18.711   0.036  17.476  1.00137.52           N
ATOM   1336  CA  THR B 169      18.152   1.319  17.836  1.00137.52           C
ATOM   1337  CB  THR B 169      16.673   1.255  18.064  1.00137.52           C
ATOM   1338  OG1 THR B 169      16.371   0.364  19.127  1.00137.52           O
ATOM   1339  CG2 THR B 169      16.014   0.778  16.757  1.00137.52           C
ATOM   1340  C   THR B 169      18.783   2.052  19.000  1.00137.52           C
ATOM   1341  O   THR B 169      18.161   3.020  19.433  1.00137.52           O
ATOM   1342  N   PRO B 170      19.866   1.656  19.620  1.00109.82           N
ATOM   1343  CA  PRO B 170      20.287   2.251  20.878  1.00109.82           C
ATOM   1344  CD  PRO B 170      21.004   1.144  18.871  1.00109.82           C
ATOM   1345  CB  PRO B 170      21.697   1.716  21.120  1.00109.82           C
ATOM   1346  CG  PRO B 170      22.246   1.523  19.696  1.00109.82           C
ATOM   1347  C   PRO B 170      20.265   3.749  21.012  1.00109.82           C
ATOM   1348  O   PRO B 170      20.501   4.464  20.040  1.00109.82           O
ATOM   1349  N   ILE B 171      19.926   4.232  22.228  1.00 78.30           N
ATOM   1350  CA  ILE B 171      19.949   5.637  22.517  1.00 78.30           C
ATOM   1351  CB  ILE B 171      18.638   6.161  23.016  1.00 78.30           C
ATOM   1352  CG1 ILE B 171      17.634   6.051  21.853  1.00 78.30           C
ATOM   1353  CG2 ILE B 171      18.827   7.594  23.542  1.00 78.30           C
ATOM   1354  CD1 ILE B 171      16.180   6.277  22.237  1.00 78.30           C
ATOM   1355  C   ILE B 171      21.049   5.833  23.512  1.00 78.30           C
ATOM   1356  O   ILE B 171      21.027   5.281  24.611  1.00 78.30           O
ATOM   1357  N   LEU B 172      22.063   6.623  23.108  1.00 61.38           N
ATOM   1358  CA  LEU B 172      23.263   6.853  23.863  1.00 61.38           C
ATOM   1359  CB  LEU B 172      24.411   7.392  22.994  1.00 61.38           C
ATOM   1360  CG  LEU B 172      24.832   6.425  21.869  1.00 61.38           C
ATOM   1361  CD1 LEU B 172      25.983   7.010  21.032  1.00 61.38           C
ATOM   1362  CD2 LEU B 172      25.153   5.026  22.419  1.00 61.38           C
ATOM   1363  C   LEU B 172      22.995   7.860  24.944  1.00 61.38           C
ATOM   1364  O   LEU B 172      21.977   8.549  24.924  1.00 61.38           O
ATOM   1365  N   SER B 173      23.919   7.959  25.932  1.00 62.39           N
ATOM   1366  CA  SER B 173      23.715   8.836  27.059  1.00 62.39           C
ATOM   1367  CB  SER B 173      24.066   8.164  28.396  1.00 62.39           C
ATOM   1368  OG  SER B 173      23.971   9.105  29.454  1.00 62.39           O
ATOM   1369  C   SER B 173      24.568  10.076  26.971  1.00 62.39           C
ATOM   1370  O   SER B 173      25.795  10.020  27.047  1.00 62.39           O
ATOM   1371  N   PRO B 174      23.923  11.207  26.815  1.00 87.99           N
ATOM   1372  CA  PRO B 174      24.613  12.476  26.797  1.00 87.99           C
ATOM   1373  CD  PRO B 174      22.698  11.250  26.033  1.00 87.99           C
ATOM   1374  CB  PRO B 174      23.611  13.489  26.249  1.00 87.99           C
ATOM   1375  CG  PRO B 174      22.670  12.641  25.378  1.00 87.99           C
ATOM   1376  C   PRO B 174      25.126  12.851  28.153  1.00 87.99           C
ATOM   1377  O   PRO B 174      26.103  13.592  28.248  1.00 87.99           O
ATOM   1378  N   GLN B 175      24.462  12.367  29.216  1.00 58.31           N
ATOM   1379  CA  GLN B 175      24.804  12.739  30.559  1.00 58.31           C
ATOM   1380  CB  GLN B 175      23.788  12.247  31.599  1.00 58.31           C
ATOM   1381  CG  GLN B 175      24.137  12.699  33.016  1.00 58.31           C
ATOM   1382  CD  GLN B 175      24.083  14.218  33.046  1.00 58.31           C
ATOM   1383  OE1 GLN B 175      23.256  14.836  32.378  1.00 58.31           O
ATOM   1384  NE2 GLN B 175      24.993  14.840  33.844  1.00 58.31           N
ATOM   1385  C   GLN B 175      26.147  12.201  30.935  1.00 58.31           C
ATOM   1386  O   GLN B 175      26.926  12.878  31.604  1.00 58.31           O
ATOM   1387  N   GLU B 176      26.465  10.967  30.507  1.00 92.08           N
ATOM   1388  CA  GLU B 176      27.715  10.383  30.896  1.00 92.08           C
ATOM   1389  CB  GLU B 176      27.889   8.962  30.330  1.00 92.08           C
ATOM   1390  CG  GLU B 176      29.116   8.223  30.863  1.00 92.08           C
ATOM   1391  CD  GLU B 176      30.294   8.540  29.953  1.00 92.08           C
ATOM   1392  OE1 GLU B 176      30.055   8.861  28.758  1.00 92.08           O
ATOM   1393  OE2 GLU B 176      31.452   8.455  30.441  1.00 92.08           O
ATOM   1394  C   GLU B 176      28.810  11.264  30.379  1.00 92.08           C
ATOM   1395  O   GLU B 176      29.801  11.510  31.066  1.00 92.08           O
ATOM   1396  N   VAL B 177      28.655  11.773  29.144  1.00 45.28           N
ATOM   1397  CA  VAL B 177      29.645  12.645  28.579  1.00 45.28           C
ATOM   1398  CB  VAL B 177      29.319  13.049  27.170  1.00 45.28           C
ATOM   1399  CG1 VAL B 177      30.338  14.107  26.716  1.00 45.28           C
ATOM   1400  CG2 VAL B 177      29.302  11.788  26.288  1.00 45.28           C
ATOM   1401  C   VAL B 177      29.722  13.894  29.402  1.00 45.28           C
ATOM   1402  O   VAL B 177      30.810  14.357  29.741  1.00 45.28           O
ATOM   1403  N   VAL B 178      28.558  14.468  29.762  1.00 53.96           N
ATOM   1404  CA  VAL B 178      28.550  15.701  30.505  1.00 53.96           C
ATOM   1405  CB  VAL B 178      27.164  16.225  30.762  1.00 53.96           C
ATOM   1406  CG1 VAL B 178      27.264  17.458  31.678  1.00 53.96           C
ATOM   1407  CG2 VAL B 178      26.488  16.515  29.411  1.00 53.96           C
ATOM   1408  C   VAL B 178      29.210  15.508  31.839  1.00 53.96           C
ATOM   1409  O   VAL B 178      29.975  16.365  32.280  1.00 53.96           O
ATOM   1410  N   SER B 179      28.892  14.409  32.549  1.00 73.34           N
ATOM   1411  CA  SER B 179      29.450  14.209  33.861  1.00 73.34           C
ATOM   1412  CB  SER B 179      28.635  13.207  34.699  1.00 73.34           C
ATOM   1413  OG  SER B 179      27.336  13.725  34.951  1.00 73.34           O
ATOM   1414  C   SER B 179      30.880  13.728  33.850  1.00 73.34           C
ATOM   1415  O   SER B 179      31.699  14.210  34.628  1.00 73.34           O
ATOM   1416  N   CYS B 180      31.164  12.668  33.061  1.00102.60           N
ATOM   1417  CA  CYS B 180      32.441  11.997  32.997  1.00102.60           C
ATOM   1418  CB  CYS B 180      32.264  10.525  32.615  1.00102.60           C
ATOM   1419  SG  CYS B 180      31.424   9.738  34.000  1.00102.60           S
ATOM   1420  C   CYS B 180      33.530  12.560  32.127  1.00102.60           C
ATOM   1421  O   CYS B 180      34.701  12.496  32.498  1.00102.60           O
ATOM   1422  N   SER B 181      33.192  13.104  30.943  1.00 76.04           N
ATOM   1423  CA  SER B 181      34.207  13.377  29.960  1.00 76.04           C
ATOM   1424  CB  SER B 181      33.622  13.570  28.549  1.00 76.04           C
ATOM   1425  OG  SER B 181      34.659  13.835  27.617  1.00 76.04           O
ATOM   1426  C   SER B 181      35.078  14.565  30.262  1.00 76.04           C
ATOM   1427  O   SER B 181      34.611  15.684  30.465  1.00 76.04           O
ATOM   1428  N   GLN B 182      36.402  14.304  30.289  1.00 90.65           N
ATOM   1429  CA  GLN B 182      37.466  15.256  30.481  1.00 90.65           C
ATOM   1430  CB  GLN B 182      38.801  14.606  30.872  1.00 90.65           C
ATOM   1431  CG  GLN B 182      38.761  13.928  32.240  1.00 90.65           C
ATOM   1432  CD  GLN B 182      40.140  13.344  32.501  1.00 90.65           C
ATOM   1433  OE1 GLN B 182      41.100  14.075  32.735  1.00 90.65           O
ATOM   1434  NE2 GLN B 182      40.245  11.989  32.459  1.00 90.65           N
ATOM   1435  C   GLN B 182      37.698  16.041  29.222  1.00 90.65           C
ATOM   1436  O   GLN B 182      38.346  17.088  29.242  1.00 90.65           O
ATOM   1437  N   TYR B 183      37.280  15.465  28.079  1.00159.80           N
ATOM   1438  CA  TYR B 183      37.405  16.026  26.764  1.00159.80           C
ATOM   1439  CB  TYR B 183      37.121  15.050  25.608  1.00159.80           C
ATOM   1440  CG  TYR B 183      38.200  14.020  25.631  1.00159.80           C
ATOM   1441  CD1 TYR B 183      39.523  14.398  25.623  1.00159.80           C
ATOM   1442  CD2 TYR B 183      37.895  12.679  25.612  1.00159.80           C
ATOM   1443  CE1 TYR B 183      40.524  13.455  25.635  1.00159.80           C
ATOM   1444  CE2 TYR B 183      38.891  11.731  25.621  1.00159.80           C
ATOM   1445  CZ  TYR B 183      40.209  12.117  25.637  1.00159.80           C
ATOM   1446  OH  TYR B 183      41.230  11.143  25.648  1.00159.80           O
ATOM   1447  C   TYR B 183      36.515  17.222  26.615  1.00159.80           C
ATOM   1448  O   TYR B 183      36.643  17.955  25.638  1.00159.80           O
ATOM   1449  N   ALA B 184      35.491  17.363  27.483  1.00 74.51           N
ATOM   1450  CA  ALA B 184      34.583  18.475  27.398  1.00 74.51           C
ATOM   1451  CB  ALA B 184      33.204  18.090  26.838  1.00 74.51           C
ATOM   1452  C   ALA B 184      34.358  19.082  28.762  1.00 74.51           C
ATOM   1453  O   ALA B 184      34.846  18.604  29.784  1.00 74.51           O
ATOM   1454  N   GLN B 185      33.668  20.239  28.740  1.00198.61           N
ATOM   1455  CA  GLN B 185      33.266  21.155  29.776  1.00198.61           C
ATOM   1456  CB  GLN B 185      33.115  22.584  29.230  1.00198.61           C
ATOM   1457  CG  GLN B 185      34.458  23.313  29.063  1.00198.61           C
ATOM   1458  CD  GLN B 185      35.559  22.324  28.683  1.00198.61           C
ATOM   1459  OE1 GLN B 185      36.099  21.634  29.544  1.00198.61           O
ATOM   1460  NE2 GLN B 185      35.911  22.249  27.371  1.00198.61           N
ATOM   1461  C   GLN B 185      32.047  20.782  30.581  1.00198.61           C
ATOM   1462  O   GLN B 185      31.690  21.530  31.489  1.00198.61           O
ATOM   1463  N   GLY B 186      31.273  19.741  30.215  1.00 53.51           N
ATOM   1464  CA  GLY B 186      30.096  19.466  30.998  1.00 53.51           C
ATOM   1465  C   GLY B 186      29.014  20.358  30.469  1.00 53.51           C
ATOM   1466  O   GLY B 186      28.795  20.426  29.263  1.00 53.51           O
ATOM   1467  N   CYS B 187      28.281  21.034  31.372  1.00 78.13           N
ATOM   1468  CA  CYS B 187      27.215  21.937  31.042  1.00 78.13           C
ATOM   1469  CB  CYS B 187      26.359  22.305  32.255  1.00 78.13           C
ATOM   1470  SG  CYS B 187      25.485  20.834  32.856  1.00 78.13           S
ATOM   1471  C   CYS B 187      27.777  23.183  30.425  1.00 78.13           C
ATOM   1472  O   CYS B 187      27.046  23.987  29.851  1.00 78.13           O
ATOM   1473  N   GLU B 188      29.086  23.404  30.625  1.00139.00           N
ATOM   1474  CA  GLU B 188      29.864  24.513  30.140  1.00139.00           C
ATOM   1475  CB  GLU B 188      31.228  24.621  30.839  1.00139.00           C
ATOM   1476  CG  GLU B 188      31.120  25.161  32.268  1.00139.00           C
ATOM   1477  CD  GLU B 188      30.232  24.226  33.080  1.00139.00           C
ATOM   1478  OE1 GLU B 188      30.721  23.138  33.485  1.00139.00           O
ATOM   1479  OE2 GLU B 188      29.046  24.590  33.303  1.00139.00           O
ATOM   1480  C   GLU B 188      30.088  24.445  28.647  1.00139.00           C
ATOM   1481  O   GLU B 188      30.543  25.425  28.054  1.00139.00           O
ATOM   1482  N   GLY B 189      29.894  23.271  28.006  1.00 44.57           N
ATOM   1483  CA  GLY B 189      30.068  23.222  26.573  1.00 44.57           C
ATOM   1484  C   GLY B 189      31.105  22.192  26.211  1.00 44.57           C
ATOM   1485  O   GLY B 189      31.705  21.566  27.083  1.00 44.57           O
ATOM   1486  N   GLY B 190      31.330  21.991  24.889  1.00 36.04           N
ATOM   1487  CA  GLY B 190      32.281  21.025  24.405  1.00 36.04           C
ATOM   1488  C   GLY B 190      32.179  20.971  22.903  1.00 36.04           C
ATOM   1489  O   GLY B 190      31.425  21.737  22.303  1.00 36.04           O
ATOM   1490  N   PHE B 191      32.955  20.067  22.252  1.00 96.76           N
ATOM   1491  CA  PHE B 191      32.887  19.965  20.814  1.00 96.76           C
ATOM   1492  CB  PHE B 191      34.083  20.613  20.091  1.00 96.76           C
ATOM   1493  CG  PHE B 191      33.889  22.088  20.210  1.00 96.76           C
ATOM   1494  CD1 PHE B 191      34.211  22.746  21.372  1.00 96.76           C
ATOM   1495  CD2 PHE B 191      33.382  22.816  19.157  1.00 96.76           C
ATOM   1496  CE1 PHE B 191      34.028  24.102  21.475  1.00 96.76           C
ATOM   1497  CE2 PHE B 191      33.196  24.177  19.258  1.00 96.76           C
ATOM   1498  CZ  PHE B 191      33.520  24.826  20.425  1.00 96.76           C
ATOM   1499  C   PHE B 191      32.748  18.526  20.377  1.00 96.76           C
ATOM   1500  O   PHE B 191      33.367  17.611  20.920  1.00 96.76           O
ATOM   1501  N   PRO B 192      31.943  18.329  19.357  1.00 80.29           N
ATOM   1502  CA  PRO B 192      31.644  17.009  18.853  1.00 80.29           C
ATOM   1503  CD  PRO B 192      30.868  19.266  19.068  1.00 80.29           C
ATOM   1504  CB  PRO B 192      30.538  17.201  17.820  1.00 80.29           C
ATOM   1505  CG  PRO B 192      29.793  18.450  18.327  1.00 80.29           C
ATOM   1506  C   PRO B 192      32.841  16.259  18.363  1.00 80.29           C
ATOM   1507  O   PRO B 192      32.844  15.031  18.438  1.00 80.29           O
ATOM   1508  N   TYR B 193      33.874  16.962  17.875  1.00 70.34           N
ATOM   1509  CA  TYR B 193      35.034  16.290  17.371  1.00 70.34           C
ATOM   1510  CB  TYR B 193      36.073  17.317  16.882  1.00 70.34           C
ATOM   1511  CG  TYR B 193      37.273  16.640  16.318  1.00 70.34           C
ATOM   1512  CD1 TYR B 193      38.345  16.304  17.114  1.00 70.34           C
ATOM   1513  CD2 TYR B 193      37.326  16.353  14.973  1.00 70.34           C
ATOM   1514  CE1 TYR B 193      39.450  15.686  16.574  1.00 70.34           C
ATOM   1515  CE2 TYR B 193      38.426  15.736  14.428  1.00 70.34           C
ATOM   1516  CZ  TYR B 193      39.490  15.401  15.230  1.00 70.34           C
ATOM   1517  OH  TYR B 193      40.621  14.767  14.673  1.00 70.34           O
ATOM   1518  C   TYR B 193      35.612  15.509  18.511  1.00 70.34           C
ATOM   1519  O   TYR B 193      36.007  14.354  18.357  1.00 70.34           O
ATOM   1520  N   LEU B 194      35.691  16.143  19.695  1.00 94.14           N
ATOM   1521  CA  LEU B 194      36.219  15.522  20.877  1.00 94.14           C
ATOM   1522  CB  LEU B 194      36.506  16.556  21.980  1.00 94.14           C
ATOM   1523  CG  LEU B 194      37.646  17.523  21.606  1.00 94.14           C
ATOM   1524  CD1 LEU B 194      37.920  18.544  22.722  1.00 94.14           C
ATOM   1525  CD2 LEU B 194      38.911  16.750  21.204  1.00 94.14           C
ATOM   1526  C   LEU B 194      35.300  14.466  21.436  1.00 94.14           C
ATOM   1527  O   LEU B 194      35.777  13.524  22.065  1.00 94.14           O
ATOM   1528  N   ILE B 195      33.966  14.675  21.398  1.00143.81           N
ATOM   1529  CA  ILE B 195      33.050  13.691  21.938  1.00143.81           C
ATOM   1530  CB  ILE B 195      31.791  14.324  22.448  1.00143.81           C
ATOM   1531  CG1 ILE B 195      32.147  15.358  23.529  1.00143.81           C
ATOM   1532  CG2 ILE B 195      30.861  13.209  22.953  1.00143.81           C
ATOM   1533  CD1 ILE B 195      32.934  14.761  24.696  1.00143.81           C
ATOM   1534  C   ILE B 195      32.649  12.581  21.009  1.00143.81           C
ATOM   1535  O   ILE B 195      32.836  11.398  21.295  1.00143.81           O
ATOM   1536  N   ALA B 196      32.075  12.943  19.845  1.00 62.76           N
ATOM   1537  CA  ALA B 196      31.592  11.933  18.954  1.00 62.76           C
ATOM   1538  CB  ALA B 196      30.907  12.516  17.706  1.00 62.76           C
ATOM   1539  C   ALA B 196      32.784  11.164  18.502  1.00 62.76           C
ATOM   1540  O   ALA B 196      32.707   9.950  18.317  1.00 62.76           O
ATOM   1541  N   GLY B 197      33.876  11.884  18.168  1.00 85.90           N
ATOM   1542  CA  GLY B 197      35.063  11.193  17.754  1.00 85.90           C
ATOM   1543  C   GLY B 197      35.986  10.665  18.827  1.00 85.90           C
ATOM   1544  O   GLY B 197      36.056   9.464  19.079  1.00 85.90           O
ATOM   1545  N   LYS B 198      36.671  11.585  19.546  1.00116.29           N
ATOM   1546  CA  LYS B 198      37.764  11.188  20.403  1.00116.29           C
ATOM   1547  CB  LYS B 198      38.608  12.379  20.886  1.00116.29           C
ATOM   1548  CG  LYS B 198      39.923  11.946  21.533  1.00116.29           C
ATOM   1549  CD  LYS B 198      40.938  13.078  21.684  1.00116.29           C
ATOM   1550  CE  LYS B 198      42.309  12.598  22.163  1.00116.29           C
ATOM   1551  NZ  LYS B 198      42.967  11.811  21.096  1.00116.29           N
ATOM   1552  C   LYS B 198      37.331  10.426  21.614  1.00116.29           C
ATOM   1553  O   LYS B 198      37.846   9.346  21.899  1.00116.29           O
ATOM   1554  N   TYR B 199      36.350  10.967  22.352  1.00 74.71           N
ATOM   1555  CA  TYR B 199      35.907  10.366  23.575  1.00 74.71           C
ATOM   1556  CB  TYR B 199      34.825  11.233  24.246  1.00 74.71           C
ATOM   1557  CG  TYR B 199      34.515  10.717  25.608  1.00 74.71           C
ATOM   1558  CD1 TYR B 199      35.386  10.953  26.647  1.00 74.71           C
ATOM   1559  CD2 TYR B 199      33.349  10.030  25.855  1.00 74.71           C
ATOM   1560  CE1 TYR B 199      35.111  10.494  27.912  1.00 74.71           C
ATOM   1561  CE2 TYR B 199      33.067   9.568  27.120  1.00 74.71           C
ATOM   1562  CZ  TYR B 199      33.950   9.799  28.149  1.00 74.71           C
ATOM   1563  OH  TYR B 199      33.667   9.329  29.449  1.00 74.71           O
ATOM   1564  C   TYR B 199      35.319   9.033  23.239  1.00 74.71           C
ATOM   1565  O   TYR B 199      35.549   8.040  23.928  1.00 74.71           O
ATOM   1566  N   ALA B 200      34.547   8.976  22.142  1.00 37.09           N
ATOM   1567  CA  ALA B 200      33.903   7.751  21.769  1.00 37.09           C
ATOM   1568  CB  ALA B 200      33.056   7.890  20.492  1.00 37.09           C
ATOM   1569  C   ALA B 200      34.940   6.700  21.506  1.00 37.09           C
ATOM   1570  O   ALA B 200      34.768   5.546  21.896  1.00 37.09           O
ATOM   1571  N   GLN B 201      36.035   7.051  20.807  1.00 76.71           N
ATOM   1572  CA  GLN B 201      37.024   6.052  20.512  1.00 76.71           C
ATOM   1573  CB  GLN B 201      38.077   6.513  19.494  1.00 76.71           C
ATOM   1574  CG  GLN B 201      39.062   5.403  19.125  1.00 76.71           C
ATOM   1575  CD  GLN B 201      40.101   6.004  18.195  1.00 76.71           C
ATOM   1576  OE1 GLN B 201      40.874   6.872  18.596  1.00 76.71           O
ATOM   1577  NE2 GLN B 201      40.120   5.537  16.918  1.00 76.71           N
ATOM   1578  C   GLN B 201      37.779   5.637  21.744  1.00 76.71           C
ATOM   1579  O   GLN B 201      38.008   4.448  21.965  1.00 76.71           O
ATOM   1580  N   ASP B 202      38.234   6.616  22.554  1.00109.15           N
ATOM   1581  CA  ASP B 202      39.054   6.312  23.694  1.00109.15           C
ATOM   1582  CB  ASP B 202      39.703   7.576  24.289  1.00109.15           C
ATOM   1583  CG  ASP B 202      40.672   8.148  23.261  1.00109.15           C
ATOM   1584  OD1 ASP B 202      40.951   7.443  22.255  1.00109.15           O
ATOM   1585  OD2 ASP B 202      41.139   9.301  23.463  1.00109.15           O
ATOM   1586  C   ASP B 202      38.307   5.640  24.815  1.00109.15           C
ATOM   1587  O   ASP B 202      38.714   4.577  25.282  1.00109.15           O
ATOM   1588  N   PHE B 203      37.271   6.321  25.356  1.00180.47           N
ATOM   1589  CA  PHE B 203      36.475   5.830  26.454  1.00180.47           C
ATOM   1590  CB  PHE B 203      36.038   6.956  27.399  1.00180.47           C
ATOM   1591  CG  PHE B 203      37.309   7.477  27.973  1.00180.47           C
ATOM   1592  CD1 PHE B 203      37.867   6.889  29.084  1.00180.47           C
ATOM   1593  CD2 PHE B 203      37.959   8.536  27.382  1.00180.47           C
ATOM   1594  CE1 PHE B 203      39.045   7.364  29.610  1.00180.47           C
ATOM   1595  CE2 PHE B 203      39.137   9.016  27.903  1.00180.47           C
ATOM   1596  CZ  PHE B 203      39.681   8.430  29.020  1.00180.47           C
ATOM   1597  C   PHE B 203      35.272   5.017  26.084  1.00180.47           C
ATOM   1598  O   PHE B 203      34.943   4.040  26.754  1.00180.47           O
ATOM   1599  N   GLY B 204      34.544   5.426  25.028  1.00 35.19           N
ATOM   1600  CA  GLY B 204      33.339   4.725  24.669  1.00 35.19           C
ATOM   1601  C   GLY B 204      32.158   5.426  25.279  1.00 35.19           C
ATOM   1602  O   GLY B 204      32.294   6.224  26.207  1.00 35.19           O
ATOM   1603  N   LEU B 205      30.949   5.130  24.753  1.00105.31           N
ATOM   1604  CA  LEU B 205      29.735   5.734  25.229  1.00105.31           C
ATOM   1605  CB  LEU B 205      28.976   6.527  24.153  1.00105.31           C
ATOM   1606  CG  LEU B 205      29.642   7.867  23.794  1.00105.31           C
ATOM   1607  CD1 LEU B 205      31.094   7.681  23.338  1.00105.31           C
ATOM   1608  CD2 LEU B 205      28.809   8.630  22.757  1.00105.31           C
ATOM   1609  C   LEU B 205      28.824   4.664  25.744  1.00105.31           C
ATOM   1610  O   LEU B 205      28.884   3.515  25.310  1.00105.31           O
ATOM   1611  N   VAL B 206      27.951   5.030  26.707  1.00 53.27           N
ATOM   1612  CA  VAL B 206      27.036   4.093  27.300  1.00 53.27           C
ATOM   1613  CB  VAL B 206      27.084   4.078  28.800  1.00 53.27           C
ATOM   1614  CG1 VAL B 206      28.489   3.633  29.240  1.00 53.27           C
ATOM   1615  CG2 VAL B 206      26.675   5.466  29.319  1.00 53.27           C
ATOM   1616  C   VAL B 206      25.648   4.492  26.907  1.00 53.27           C
ATOM   1617  O   VAL B 206      25.420   5.584  26.390  1.00 53.27           O
ATOM   1618  N   GLU B 207      24.677   3.583  27.123  1.00 57.36           N
ATOM   1619  CA  GLU B 207      23.315   3.843  26.747  1.00 57.36           C
ATOM   1620  CB  GLU B 207      22.479   2.564  26.573  1.00 57.36           C
ATOM   1621  CG  GLU B 207      22.984   1.708  25.408  1.00 57.36           C
ATOM   1622  CD  GLU B 207      22.116   0.466  25.289  1.00 57.36           C
ATOM   1623  OE1 GLU B 207      21.001   0.463  25.875  1.00 57.36           O
ATOM   1624  OE2 GLU B 207      22.554  -0.497  24.605  1.00 57.36           O
ATOM   1625  C   GLU B 207      22.668   4.743  27.757  1.00 57.36           C
ATOM   1626  O   GLU B 207      23.156   4.919  28.872  1.00 57.36           O
ATOM   1627  N   GLU B 208      21.527   5.345  27.364  1.00 80.40           N
ATOM   1628  CA  GLU B 208      20.813   6.304  28.164  1.00 80.40           C
ATOM   1629  CB  GLU B 208      19.537   6.813  27.471  1.00 80.40           C
ATOM   1630  CG  GLU B 208      18.755   7.828  28.306  1.00 80.40           C
ATOM   1631  CD  GLU B 208      19.511   9.147  28.296  1.00 80.40           C
ATOM   1632  OE1 GLU B 208      20.415   9.310  27.434  1.00 80.40           O
ATOM   1633  OE2 GLU B 208      19.189  10.013  29.152  1.00 80.40           O
ATOM   1634  C   GLU B 208      20.392   5.686  29.463  1.00 80.40           C
ATOM   1635  O   GLU B 208      20.470   6.322  30.514  1.00 80.40           O
ATOM   1636  N   ASP B 209      19.956   4.416  29.429  1.00 71.66           N
ATOM   1637  CA  ASP B 209      19.453   3.762  30.604  1.00 71.66           C
ATOM   1638  CB  ASP B 209      18.998   2.320  30.318  1.00 71.66           C
ATOM   1639  CG  ASP B 209      18.213   1.804  31.517  1.00 71.66           C
ATOM   1640  OD1 ASP B 209      18.088   2.557  32.519  1.00 71.66           O
ATOM   1641  OD2 ASP B 209      17.716   0.649  31.439  1.00 71.66           O
ATOM   1642  C   ASP B 209      20.541   3.704  31.630  1.00 71.66           C
ATOM   1643  O   ASP B 209      20.286   3.789  32.831  1.00 71.66           O
ATOM   1644  N   CYS B 210      21.793   3.532  31.178  1.00 96.59           N
ATOM   1645  CA  CYS B 210      22.895   3.423  32.086  1.00 96.59           C
ATOM   1646  CB  CYS B 210      24.207   3.137  31.360  1.00 96.59           C
ATOM   1647  SG  CYS B 210      24.234   1.406  30.857  1.00 96.59           S
ATOM   1648  C   CYS B 210      23.071   4.680  32.868  1.00 96.59           C
ATOM   1649  O   CYS B 210      23.290   4.624  34.078  1.00 96.59           O
ATOM   1650  N   PHE B 211      23.012   5.848  32.197  1.00151.43           N
ATOM   1651  CA  PHE B 211      23.187   7.078  32.913  1.00151.43           C
ATOM   1652  CB  PHE B 211      24.538   7.731  32.556  1.00151.43           C
ATOM   1653  CG  PHE B 211      25.004   8.647  33.638  1.00151.43           C
ATOM   1654  CD1 PHE B 211      24.301   9.773  33.993  1.00151.43           C
ATOM   1655  CD2 PHE B 211      26.196   8.386  34.276  1.00151.43           C
ATOM   1656  CE1 PHE B 211      24.766  10.602  34.990  1.00151.43           C
ATOM   1657  CE2 PHE B 211      26.668   9.211  35.270  1.00151.43           C
ATOM   1658  CZ  PHE B 211      25.949  10.323  35.633  1.00151.43           C
ATOM   1659  C   PHE B 211      22.113   7.998  32.395  1.00151.43           C
ATOM   1660  O   PHE B 211      22.324   8.672  31.389  1.00151.43           O
ATOM   1661  N   PRO B 212      20.994   8.107  33.064  1.00 79.30           N
ATOM   1662  CA  PRO B 212      19.915   8.918  32.553  1.00 79.30           C
ATOM   1663  CD  PRO B 212      20.500   6.998  33.864  1.00 79.30           C
ATOM   1664  CB  PRO B 212      18.701   8.578  33.413  1.00 79.30           C
ATOM   1665  CG  PRO B 212      18.966   7.122  33.841  1.00 79.30           C
ATOM   1666  C   PRO B 212      20.272  10.372  32.525  1.00 79.30           C
ATOM   1667  O   PRO B 212      21.097  10.795  33.331  1.00 79.30           O
ATOM   1668  N   TYR B 213      19.654  11.156  31.614  1.00101.39           N
ATOM   1669  CA  TYR B 213      20.040  12.532  31.437  1.00101.39           C
ATOM   1670  CB  TYR B 213      19.595  13.089  30.068  1.00101.39           C
ATOM   1671  CG  TYR B 213      20.124  14.471  29.884  1.00101.39           C
ATOM   1672  CD1 TYR B 213      21.465  14.676  29.653  1.00101.39           C
ATOM   1673  CD2 TYR B 213      19.281  15.558  29.905  1.00101.39           C
ATOM   1674  CE1 TYR B 213      21.962  15.945  29.473  1.00101.39           C
ATOM   1675  CE2 TYR B 213      19.772  16.830  29.724  1.00101.39           C
ATOM   1676  CZ  TYR B 213      21.115  17.027  29.509  1.00101.39           C
ATOM   1677  OH  TYR B 213      21.623  18.331  29.323  1.00101.39           O
ATOM   1678  C   TYR B 213      19.460  13.384  32.528  1.00101.39           C
ATOM   1679  O   TYR B 213      18.250  13.383  32.754  1.00101.39           O
ATOM   1680  N   THR B 214      20.363  14.021  33.315  1.00179.60           N
ATOM   1681  CA  THR B 214      20.082  14.961  34.372  1.00179.60           C
ATOM   1682  CB  THR B 214      21.184  15.066  35.381  1.00179.60           C
ATOM   1683  OG1 THR B 214      22.353  15.571  34.758  1.00179.60           O
ATOM   1684  CG2 THR B 214      21.473  13.691  35.982  1.00179.60           C
ATOM   1685  C   THR B 214      19.927  16.364  33.877  1.00179.60           C
ATOM   1686  O   THR B 214      19.044  17.097  34.321  1.00179.60           O
ATOM   1687  N   GLY B 215      20.814  16.777  32.948  1.00 51.75           N
ATOM   1688  CA  GLY B 215      20.842  18.146  32.527  1.00 51.75           C
ATOM   1689  C   GLY B 215      21.583  18.923  33.566  1.00 51.75           C
ATOM   1690  O   GLY B 215      21.293  20.096  33.787  1.00 51.75           O
ATOM   1691  N   THR B 216      22.543  18.279  34.254  1.00139.70           N
ATOM   1692  CA  THR B 216      23.293  18.947  35.275  1.00139.70           C
ATOM   1693  CB  THR B 216      22.652  18.784  36.624  1.00139.70           C
ATOM   1694  OG1 THR B 216      23.402  19.451  37.623  1.00139.70           O
ATOM   1695  CG2 THR B 216      22.534  17.291  36.940  1.00139.70           C
ATOM   1696  C   THR B 216      24.684  18.378  35.329  1.00139.70           C
ATOM   1697  O   THR B 216      24.991  17.354  34.726  1.00139.70           O
ATOM   1698  N   ASP B 217      25.546  19.063  36.094  1.00116.64           N
ATOM   1699  CA  ASP B 217      26.941  18.843  36.375  1.00116.64           C
ATOM   1700  CB  ASP B 217      27.617  20.063  37.026  1.00116.64           C
ATOM   1701  CG  ASP B 217      27.743  21.144  35.959  1.00116.64           C
ATOM   1702  OD1 ASP B 217      27.689  20.787  34.752  1.00116.64           O
ATOM   1703  OD2 ASP B 217      27.895  22.338  36.333  1.00116.64           O
ATOM   1704  C   ASP B 217      27.113  17.671  37.299  1.00116.64           C
ATOM   1705  O   ASP B 217      28.135  17.587  37.980  1.00116.64           O
ATOM   1706  N   SER B 218      26.068  16.827  37.454  1.00123.49           N
ATOM   1707  CA  SER B 218      26.080  15.699  38.357  1.00123.49           C
ATOM   1708  CB  SER B 218      25.047  14.609  38.024  1.00123.49           C
ATOM   1709  OG  SER B 218      23.725  15.095  38.160  1.00123.49           O
ATOM   1710  C   SER B 218      27.389  14.976  38.296  1.00123.49           C
ATOM   1711  O   SER B 218      28.160  15.072  37.343  1.00123.49           O
ATOM   1712  N   PRO B 219      27.641  14.264  39.364  1.00 85.03           N
ATOM   1713  CA  PRO B 219      28.846  13.490  39.489  1.00 85.03           C
ATOM   1714  CD  PRO B 219      27.106  14.646  40.658  1.00 85.03           C
ATOM   1715  CB  PRO B 219      29.011  13.194  40.983  1.00 85.03           C
ATOM   1716  CG  PRO B 219      27.661  13.581  41.614  1.00 85.03           C
ATOM   1717  C   PRO B 219      28.789  12.268  38.630  1.00 85.03           C
ATOM   1718  O   PRO B 219      27.697  11.833  38.271  1.00 85.03           O
ATOM   1719  N   CYS B 220      29.964  11.705  38.288  1.00 99.31           N
ATOM   1720  CA  CYS B 220      30.015  10.546  37.448  1.00 99.31           C
ATOM   1721  CB  CYS B 220      31.416  10.200  36.943  1.00 99.31           C
ATOM   1722  SG  CYS B 220      31.868  11.089  35.445  1.00 99.31           S
ATOM   1723  C   CYS B 220      29.625   9.342  38.229  1.00 99.31           C
ATOM   1724  O   CYS B 220      30.455   8.755  38.918  1.00 99.31           O
ATOM   1725  N   ARG B 221      28.349   8.934  38.138  1.00 81.21           N
ATOM   1726  CA  ARG B 221      27.970   7.704  38.768  1.00 81.21           C
ATOM   1727  CB  ARG B 221      27.295   7.866  40.138  1.00 81.21           C
ATOM   1728  CG  ARG B 221      26.918   6.516  40.751  1.00 81.21           C
ATOM   1729  CD  ARG B 221      26.015   6.609  41.979  1.00 81.21           C
ATOM   1730  NE  ARG B 221      25.752   5.217  42.439  1.00 81.21           N
ATOM   1731  CZ  ARG B 221      25.009   4.994  43.562  1.00 81.21           C
ATOM   1732  NH1 ARG B 221      24.483   6.048  44.253  1.00 81.21           N
ATOM   1733  NH2 ARG B 221      24.788   3.718  43.992  1.00 81.21           N
ATOM   1734  C   ARG B 221      26.958   7.071  37.873  1.00 81.21           C
ATOM   1735  O   ARG B 221      25.955   7.693  37.529  1.00 81.21           O
ATOM   1736  N   LEU B 222      27.197   5.810  37.466  1.00162.47           N
ATOM   1737  CA  LEU B 222      26.280   5.135  36.593  1.00162.47           C
ATOM   1738  CB  LEU B 222      26.705   5.170  35.113  1.00162.47           C
ATOM   1739  CG  LEU B 222      28.211   4.936  34.889  1.00162.47           C
ATOM   1740  CD1 LEU B 222      28.653   3.547  35.370  1.00162.47           C
ATOM   1741  CD2 LEU B 222      28.603   5.216  33.430  1.00162.47           C
ATOM   1742  C   LEU B 222      26.160   3.708  37.025  1.00162.47           C
ATOM   1743  O   LEU B 222      26.763   3.292  38.013  1.00162.47           O
ATOM   1744  N   LYS B 223      25.336   2.930  36.294  1.00107.67           N
ATOM   1745  CA  LYS B 223      25.114   1.546  36.607  1.00107.67           C
ATOM   1746  CB  LYS B 223      23.936   0.925  35.836  1.00107.67           C
ATOM   1747  CG  LYS B 223      22.586   1.539  36.210  1.00107.67           C
ATOM   1748  CD  LYS B 223      22.252   1.408  37.698  1.00107.67           C
ATOM   1749  CE  LYS B 223      20.904   2.020  38.083  1.00107.67           C
ATOM   1750  NZ  LYS B 223      19.806   1.103  37.698  1.00107.67           N
ATOM   1751  C   LYS B 223      26.350   0.780  36.259  1.00107.67           C
ATOM   1752  O   LYS B 223      27.185   1.235  35.482  1.00107.67           O
ATOM   1753  N   GLU B 224      26.520  -0.404  36.876  1.00 35.11           N
ATOM   1754  CA  GLU B 224      27.686  -1.202  36.634  1.00 35.11           C
ATOM   1755  CB  GLU B 224      27.996  -2.185  37.774  1.00 35.11           C
ATOM   1756  CG  GLU B 224      28.403  -1.508  39.083  1.00 35.11           C
ATOM   1757  CD  GLU B 224      28.671  -2.601  40.107  1.00 35.11           C
ATOM   1758  OE1 GLU B 224      28.407  -3.790  39.785  1.00 35.11           O
ATOM   1759  OE2 GLU B 224      29.136  -2.262  41.228  1.00 35.11           O
ATOM   1760  C   GLU B 224      27.486  -2.023  35.397  1.00 35.11           C
ATOM   1761  O   GLU B 224      26.361  -2.305  34.988  1.00 35.11           O
ATOM   1762  N   GLY B 225      28.611  -2.392  34.751  1.00 29.30           N
ATOM   1763  CA  GLY B 225      28.609  -3.317  33.651  1.00 29.30           C
ATOM   1764  C   GLY B 225      27.848  -2.796  32.478  1.00 29.30           C
ATOM   1765  O   GLY B 225      27.050  -3.523  31.889  1.00 29.30           O
ATOM   1766  N   CYS B 226      28.069  -1.528  32.092  1.00 50.01           N
ATOM   1767  CA  CYS B 226      27.358  -1.025  30.956  1.00 50.01           C
ATOM   1768  CB  CYS B 226      27.001   0.453  31.088  1.00 50.01           C
ATOM   1769  SG  CYS B 226      25.564   0.638  32.164  1.00 50.01           S
ATOM   1770  C   CYS B 226      28.197  -1.196  29.730  1.00 50.01           C
ATOM   1771  O   CYS B 226      29.402  -0.961  29.746  1.00 50.01           O
ATOM   1772  N   PHE B 227      27.549  -1.626  28.627  1.00112.11           N
ATOM   1773  CA  PHE B 227      28.207  -1.834  27.368  1.00112.11           C
ATOM   1774  CB  PHE B 227      27.306  -2.570  26.357  1.00112.11           C
ATOM   1775  CG  PHE B 227      28.019  -2.773  25.062  1.00112.11           C
ATOM   1776  CD1 PHE B 227      27.977  -1.816  24.075  1.00112.11           C
ATOM   1777  CD2 PHE B 227      28.725  -3.932  24.832  1.00112.11           C
ATOM   1778  CE1 PHE B 227      28.629  -2.011  22.879  1.00112.11           C
ATOM   1779  CE2 PHE B 227      29.380  -4.133  23.639  1.00112.11           C
ATOM   1780  CZ  PHE B 227      29.334  -3.170  22.659  1.00112.11           C
ATOM   1781  C   PHE B 227      28.548  -0.486  26.825  1.00112.11           C
ATOM   1782  O   PHE B 227      27.800   0.471  27.010  1.00112.11           O
ATOM   1783  N   ARG B 228      29.712  -0.366  26.153  1.00127.52           N
ATOM   1784  CA  ARG B 228      30.090   0.922  25.644  1.00127.52           C
ATOM   1785  CB  ARG B 228      31.353   1.495  26.309  1.00127.52           C
ATOM   1786  CG  ARG B 228      31.165   1.731  27.810  1.00127.52           C
ATOM   1787  CD  ARG B 228      32.333   2.448  28.489  1.00127.52           C
ATOM   1788  NE  ARG B 228      32.103   3.914  28.342  1.00127.52           N
ATOM   1789  CZ  ARG B 228      31.944   4.692  29.453  1.00127.52           C
ATOM   1790  NH1 ARG B 228      31.981   4.126  30.694  1.00127.52           N
ATOM   1791  NH2 ARG B 228      31.747   6.036  29.323  1.00127.52           N
ATOM   1792  C   ARG B 228      30.347   0.818  24.170  1.00127.52           C
ATOM   1793  O   ARG B 228      30.982  -0.124  23.697  1.00127.52           O
ATOM   1794  N   TYR B 229      29.840   1.808  23.406  1.00 70.13           N
ATOM   1795  CA  TYR B 229      29.996   1.869  21.978  1.00 70.13           C
ATOM   1796  CB  TYR B 229      28.787   2.487  21.248  1.00 70.13           C
ATOM   1797  CG  TYR B 229      27.579   1.638  21.470  1.00 70.13           C
ATOM   1798  CD1 TYR B 229      26.824   1.782  22.613  1.00 70.13           C
ATOM   1799  CD2 TYR B 229      27.192   0.706  20.534  1.00 70.13           C
ATOM   1800  CE1 TYR B 229      25.706   1.007  22.822  1.00 70.13           C
ATOM   1801  CE2 TYR B 229      26.075  -0.072  20.737  1.00 70.13           C
ATOM   1802  CZ  TYR B 229      25.331   0.077  21.882  1.00 70.13           C
ATOM   1803  OH  TYR B 229      24.185  -0.719  22.091  1.00 70.13           O
ATOM   1804  C   TYR B 229      31.166   2.767  21.688  1.00 70.13           C
ATOM   1805  O   TYR B 229      31.327   3.804  22.329  1.00 70.13           O
ATOM   1806  N   TYR B 230      32.013   2.392  20.702  1.00 66.98           N
ATOM   1807  CA  TYR B 230      33.198   3.158  20.406  1.00 66.98           C
ATOM   1808  CB  TYR B 230      34.500   2.347  20.542  1.00 66.98           C
ATOM   1809  CG  TYR B 230      34.629   1.889  21.955  1.00 66.98           C
ATOM   1810  CD1 TYR B 230      33.989   0.745  22.379  1.00 66.98           C
ATOM   1811  CD2 TYR B 230      35.388   2.601  22.856  1.00 66.98           C
ATOM   1812  CE1 TYR B 230      34.107   0.316  23.680  1.00 66.98           C
ATOM   1813  CE2 TYR B 230      35.510   2.176  24.159  1.00 66.98           C
ATOM   1814  CZ  TYR B 230      34.868   1.033  24.572  1.00 66.98           C
ATOM   1815  OH  TYR B 230      34.991   0.596  25.908  1.00 66.98           O
ATOM   1816  C   TYR B 230      33.143   3.605  18.971  1.00 66.98           C
ATOM   1817  O   TYR B 230      32.360   3.088  18.177  1.00 66.98           O
ATOM   1818  N   SER B 231      33.968   4.618  18.614  1.00 41.52           N
ATOM   1819  CA  SER B 231      34.008   5.117  17.265  1.00 41.52           C
ATOM   1820  CB  SER B 231      33.966   6.653  17.181  1.00 41.52           C
ATOM   1821  OG  SER B 231      32.728   7.140  17.676  1.00 41.52           O
ATOM   1822  C   SER B 231      35.301   4.681  16.636  1.00 41.52           C
ATOM   1823  O   SER B 231      36.383   4.944  17.159  1.00 41.52           O
ATOM   1824  N   SER B 232      35.210   3.986  15.482  1.00 54.07           N
ATOM   1825  CA  SER B 232      36.364   3.495  14.782  1.00 54.07           C
ATOM   1826  CB  SER B 232      36.017   2.459  13.695  1.00 54.07           C
ATOM   1827  OG  SER B 232      35.214   3.045  12.681  1.00 54.07           O
ATOM   1828  C   SER B 232      37.113   4.622  14.127  1.00 54.07           C
ATOM   1829  O   SER B 232      38.322   4.506  13.927  1.00 54.07           O
ATOM   1830  N   GLU B 233      36.431   5.727  13.738  1.00120.95           N
ATOM   1831  CA  GLU B 233      37.161   6.802  13.106  1.00120.95           C
ATOM   1832  CB  GLU B 233      37.404   6.591  11.602  1.00120.95           C
ATOM   1833  CG  GLU B 233      36.189   6.898  10.724  1.00120.95           C
ATOM   1834  CD  GLU B 233      36.286   8.361  10.305  1.00120.95           C
ATOM   1835  OE1 GLU B 233      37.333   8.726   9.709  1.00120.95           O
ATOM   1836  OE2 GLU B 233      35.325   9.131  10.572  1.00120.95           O
ATOM   1837  C   GLU B 233      36.394   8.093  13.241  1.00120.95           C
ATOM   1838  O   GLU B 233      35.184   8.091  13.466  1.00120.95           O
ATOM   1839  N   TYR B 234      37.109   9.243  13.160  1.00 87.01           N
ATOM   1840  CA  TYR B 234      36.480  10.540  13.223  1.00 87.01           C
ATOM   1841  CB  TYR B 234      36.225  11.014  14.667  1.00 87.01           C
ATOM   1842  CG  TYR B 234      37.483  10.885  15.461  1.00 87.01           C
ATOM   1843  CD1 TYR B 234      37.857   9.664  15.979  1.00 87.01           C
ATOM   1844  CD2 TYR B 234      38.283  11.978  15.703  1.00 87.01           C
ATOM   1845  CE1 TYR B 234      39.009   9.531  16.719  1.00 87.01           C
ATOM   1846  CE2 TYR B 234      39.436  11.851  16.442  1.00 87.01           C
ATOM   1847  CZ  TYR B 234      39.802  10.628  16.952  1.00 87.01           C
ATOM   1848  OH  TYR B 234      40.985  10.502  17.711  1.00 87.01           O
ATOM   1849  C   TYR B 234      37.328  11.556  12.506  1.00 87.01           C
ATOM   1850  O   TYR B 234      38.543  11.397  12.405  1.00 87.01           O
ATOM   1851  N   HIS B 235      36.699  12.635  11.979  1.00 69.65           N
ATOM   1852  CA  HIS B 235      37.451  13.653  11.290  1.00 69.65           C
ATOM   1853  ND1 HIS B 235      36.231  13.661   8.142  1.00 69.65           N
ATOM   1854  CG  HIS B 235      36.861  12.784   8.997  1.00 69.65           C
ATOM   1855  CB  HIS B 235      37.975  13.170   9.928  1.00 69.65           C
ATOM   1856  NE2 HIS B 235      35.256  11.684   7.852  1.00 69.65           N
ATOM   1857  CD2 HIS B 235      36.253  11.580   8.806  1.00 69.65           C
ATOM   1858  CE1 HIS B 235      35.281  12.951   7.482  1.00 69.65           C
ATOM   1859  C   HIS B 235      36.557  14.827  10.999  1.00 69.65           C
ATOM   1860  O   HIS B 235      35.334  14.701  10.962  1.00 69.65           O
ATOM   1861  N   TYR B 236      37.163  16.018  10.794  1.00117.15           N
ATOM   1862  CA  TYR B 236      36.414  17.169  10.366  1.00117.15           C
ATOM   1863  CB  TYR B 236      37.090  18.540  10.575  1.00117.15           C
ATOM   1864  CG  TYR B 236      36.876  19.008  11.976  1.00117.15           C
ATOM   1865  CD1 TYR B 236      35.658  19.544  12.331  1.00117.15           C
ATOM   1866  CD2 TYR B 236      37.875  18.948  12.921  1.00117.15           C
ATOM   1867  CE1 TYR B 236      35.426  19.998  13.607  1.00117.15           C
ATOM   1868  CE2 TYR B 236      37.648  19.402  14.202  1.00117.15           C
ATOM   1869  CZ  TYR B 236      36.423  19.926  14.547  1.00117.15           C
ATOM   1870  OH  TYR B 236      36.184  20.395  15.857  1.00117.15           O
ATOM   1871  C   TYR B 236      36.221  16.994   8.895  1.00117.15           C
ATOM   1872  O   TYR B 236      37.092  16.484   8.197  1.00117.15           O
ATOM   1873  N   VAL B 237      35.059  17.428   8.384  1.00312.78           N
ATOM   1874  CA  VAL B 237      34.679  17.219   7.021  1.00312.78           C
ATOM   1875  CB  VAL B 237      33.354  17.832   6.678  1.00312.78           C
ATOM   1876  CG1 VAL B 237      33.059  17.546   5.200  1.00312.78           C
ATOM   1877  CG2 VAL B 237      32.285  17.274   7.627  1.00312.78           C
ATOM   1878  C   VAL B 237      35.677  17.772   6.041  1.00312.78           C
ATOM   1879  O   VAL B 237      35.835  17.276   4.971  1.00312.78           O
ATOM   1880  N   GLY B 238      36.376  18.855   6.180  1.00198.70           N
ATOM   1881  CA  GLY B 238      37.295  19.147   5.092  1.00198.70           C
ATOM   1882  C   GLY B 238      38.508  18.254   5.169  1.00198.70           C
ATOM   1883  O   GLY B 238      39.349  18.259   4.272  1.00198.70           O
ATOM   1884  N   GLY B 239      38.713  17.573   6.313  1.00 61.65           N
ATOM   1885  CA  GLY B 239      39.887  16.779   6.542  1.00 61.65           C
ATOM   1886  C   GLY B 239      40.541  17.383   7.736  1.00 61.65           C
ATOM   1887  O   GLY B 239      41.259  16.713   8.479  1.00 61.65           O
ATOM   1888  N   PHE B 240      40.289  18.687   7.939  1.00 91.20           N
ATOM   1889  CA  PHE B 240      40.781  19.404   9.080  1.00 91.20           C
ATOM   1890  CB  PHE B 240      42.248  19.867   8.924  1.00 91.20           C
ATOM   1891  CG  PHE B 240      42.381  20.502   7.582  1.00 91.20           C
ATOM   1892  CD1 PHE B 240      42.642  19.717   6.481  1.00 91.20           C
ATOM   1893  CD2 PHE B 240      42.251  21.861   7.412  1.00 91.20           C
ATOM   1894  CE1 PHE B 240      42.764  20.271   5.229  1.00 91.20           C
ATOM   1895  CE2 PHE B 240      42.371  22.422   6.162  1.00 91.20           C
ATOM   1896  CZ  PHE B 240      42.628  21.628   5.070  1.00 91.20           C
ATOM   1897  C   PHE B 240      39.884  20.584   9.281  1.00 91.20           C
ATOM   1898  O   PHE B 240      39.038  20.896   8.449  1.00 91.20           O
ATOM   1899  N   TYR B 241      40.036  21.280  10.417  1.00115.02           N
ATOM   1900  CA  TYR B 241      39.165  22.388  10.697  1.00115.02           C
ATOM   1901  CB  TYR B 241      39.328  22.908  12.139  1.00115.02           C
ATOM   1902  CG  TYR B 241      38.148  23.746  12.493  1.00115.02           C
ATOM   1903  CD1 TYR B 241      37.972  25.021  12.010  1.00115.02           C
ATOM   1904  CD2 TYR B 241      37.209  23.226  13.349  1.00115.02           C
ATOM   1905  CE1 TYR B 241      36.868  25.757  12.370  1.00115.02           C
ATOM   1906  CE2 TYR B 241      36.104  23.954  13.715  1.00115.02           C
ATOM   1907  CZ  TYR B 241      35.934  25.223  13.221  1.00115.02           C
ATOM   1908  OH  TYR B 241      34.808  25.995  13.577  1.00115.02           O
ATOM   1909  C   TYR B 241      39.533  23.494   9.752  1.00115.02           C
ATOM   1910  O   TYR B 241      40.660  23.997   9.769  1.00115.02           O
ATOM   1911  N   GLY B 242      38.544  23.924   8.933  1.00 64.59           N
ATOM   1912  CA  GLY B 242      38.731  24.988   7.981  1.00 64.59           C
ATOM   1913  C   GLY B 242      38.502  24.480   6.579  1.00 64.59           C
ATOM   1914  O   GLY B 242      38.370  25.277   5.648  1.00 64.59           O
ATOM   1915  N   GLY B 243      38.519  23.139   6.407  1.00 86.62           N
ATOM   1916  CA  GLY B 243      38.302  22.406   5.190  1.00 86.62           C
ATOM   1917  C   GLY B 243      36.865  22.302   4.756  1.00 86.62           C
ATOM   1918  O   GLY B 243      36.593  22.004   3.600  1.00 86.62           O
ATOM   1919  N   CYS B 244      35.899  22.429   5.678  1.00 88.18           N
ATOM   1920  CA  CYS B 244      34.508  22.154   5.400  1.00 88.18           C
ATOM   1921  CB  CYS B 244      33.617  22.272   6.651  1.00 88.18           C
ATOM   1922  SG  CYS B 244      31.907  21.720   6.363  1.00 88.18           S
ATOM   1923  C   CYS B 244      33.895  23.005   4.316  1.00 88.18           C
ATOM   1924  O   CYS B 244      34.251  24.165   4.101  1.00 88.18           O
ATOM   1925  N   ASN B 245      32.954  22.382   3.561  1.00 82.35           N
ATOM   1926  CA  ASN B 245      32.167  23.072   2.572  1.00 82.35           C
ATOM   1927  CB  ASN B 245      32.876  23.297   1.220  1.00 82.35           C
ATOM   1928  CG  ASN B 245      33.237  21.964   0.588  1.00 82.35           C
ATOM   1929  OD1 ASN B 245      32.368  21.145   0.304  1.00 82.35           O
ATOM   1930  ND2 ASN B 245      34.557  21.746   0.345  1.00 82.35           N
ATOM   1931  C   ASN B 245      30.891  22.298   2.362  1.00 82.35           C
ATOM   1932  O   ASN B 245      30.737  21.180   2.851  1.00 82.35           O
ATOM   1933  N   GLU B 246      29.927  22.899   1.635  1.00 89.47           N
ATOM   1934  CA  GLU B 246      28.619  22.339   1.417  1.00 89.47           C
ATOM   1935  CB  GLU B 246      27.733  23.249   0.556  1.00 89.47           C
ATOM   1936  CG  GLU B 246      26.340  22.671   0.311  1.00 89.47           C
ATOM   1937  CD  GLU B 246      25.760  23.370  -0.910  1.00 89.47           C
ATOM   1938  OE1 GLU B 246      26.386  23.263  -1.998  1.00 89.47           O
ATOM   1939  OE2 GLU B 246      24.686  24.014  -0.778  1.00 89.47           O
ATOM   1940  C   GLU B 246      28.705  21.053   0.656  1.00 89.47           C
ATOM   1941  O   GLU B 246      28.055  20.071   1.015  1.00 89.47           O
ATOM   1942  N   ALA B 247      29.520  21.026  -0.415  1.00 49.49           N
ATOM   1943  CA  ALA B 247      29.577  19.869  -1.261  1.00 49.49           C
ATOM   1944  CB  ALA B 247      30.566  20.034  -2.426  1.00 49.49           C
ATOM   1945  C   ALA B 247      30.033  18.689  -0.464  1.00 49.49           C
ATOM   1946  O   ALA B 247      29.448  17.611  -0.535  1.00 49.49           O
ATOM   1947  N   LEU B 248      31.084  18.870   0.344  1.00 63.60           N
ATOM   1948  CA  LEU B 248      31.617  17.790   1.121  1.00 63.60           C
ATOM   1949  CB  LEU B 248      32.909  18.145   1.873  1.00 63.60           C
ATOM   1950  CG  LEU B 248      34.105  18.380   0.934  1.00 63.60           C
ATOM   1951  CD1 LEU B 248      35.381  18.700   1.726  1.00 63.60           C
ATOM   1952  CD2 LEU B 248      34.287  17.207  -0.045  1.00 63.60           C
ATOM   1953  C   LEU B 248      30.600  17.365   2.125  1.00 63.60           C
ATOM   1954  O   LEU B 248      30.511  16.186   2.462  1.00 63.60           O
ATOM   1955  N   MET B 249      29.821  18.323   2.656  1.00 53.27           N
ATOM   1956  CA  MET B 249      28.869  17.981   3.671  1.00 53.27           C
ATOM   1957  CB  MET B 249      28.144  19.214   4.237  1.00 53.27           C
ATOM   1958  CG  MET B 249      29.068  20.131   5.043  1.00 53.27           C
ATOM   1959  SD  MET B 249      28.328  21.716   5.542  1.00 53.27           S
ATOM   1960  CE  MET B 249      27.096  20.990   6.661  1.00 53.27           C
ATOM   1961  C   MET B 249      27.842  17.045   3.110  1.00 53.27           C
ATOM   1962  O   MET B 249      27.513  16.040   3.737  1.00 53.27           O
ATOM   1963  N   LYS B 250      27.322  17.331   1.900  1.00126.73           N
ATOM   1964  CA  LYS B 250      26.289  16.499   1.347  1.00126.73           C
ATOM   1965  CB  LYS B 250      25.692  17.038   0.038  1.00126.73           C
ATOM   1966  CG  LYS B 250      24.844  18.291   0.229  1.00126.73           C
ATOM   1967  CD  LYS B 250      24.389  18.940  -1.078  1.00126.73           C
ATOM   1968  CE  LYS B 250      25.476  19.761  -1.771  1.00126.73           C
ATOM   1969  NZ  LYS B 250      24.862  20.665  -2.768  1.00126.73           N
ATOM   1970  C   LYS B 250      26.814  15.132   1.042  1.00126.73           C
ATOM   1971  O   LYS B 250      26.100  14.144   1.198  1.00126.73           O
ATOM   1972  N   LEU B 251      28.061  15.037   0.558  1.00 49.14           N
ATOM   1973  CA  LEU B 251      28.617  13.753   0.237  1.00 49.14           C
ATOM   1974  CB  LEU B 251      30.030  13.841  -0.362  1.00 49.14           C
ATOM   1975  CG  LEU B 251      30.070  14.469  -1.766  1.00 49.14           C
ATOM   1976  CD1 LEU B 251      31.507  14.528  -2.308  1.00 49.14           C
ATOM   1977  CD2 LEU B 251      29.110  13.749  -2.724  1.00 49.14           C
ATOM   1978  C   LEU B 251      28.708  12.947   1.491  1.00 49.14           C
ATOM   1979  O   LEU B 251      28.378  11.764   1.517  1.00 49.14           O
ATOM   1980  N   GLU B 252      29.145  13.586   2.583  1.00116.02           N
ATOM   1981  CA  GLU B 252      29.342  12.910   3.830  1.00116.02           C
ATOM   1982  CB  GLU B 252      29.865  13.890   4.901  1.00116.02           C
ATOM   1983  CG  GLU B 252      30.899  13.340   5.892  1.00116.02           C
ATOM   1984  CD  GLU B 252      30.389  12.111   6.620  1.00116.02           C
ATOM   1985  OE1 GLU B 252      29.237  12.137   7.129  1.00116.02           O
ATOM   1986  OE2 GLU B 252      31.168  11.124   6.683  1.00116.02           O
ATOM   1987  C   GLU B 252      28.004  12.415   4.289  1.00116.02           C
ATOM   1988  O   GLU B 252      27.866  11.273   4.723  1.00116.02           O
ATOM   1989  N   LEU B 253      26.970  13.271   4.168  1.00 67.52           N
ATOM   1990  CA  LEU B 253      25.673  12.969   4.697  1.00 67.52           C
ATOM   1991  CB  LEU B 253      24.704  14.154   4.533  1.00 67.52           C
ATOM   1992  CG  LEU B 253      23.321  13.932   5.169  1.00 67.52           C
ATOM   1993  CD1 LEU B 253      23.436  13.770   6.693  1.00 67.52           C
ATOM   1994  CD2 LEU B 253      22.340  15.046   4.768  1.00 67.52           C
ATOM   1995  C   LEU B 253      25.064  11.772   4.027  1.00 67.52           C
ATOM   1996  O   LEU B 253      24.652  10.827   4.699  1.00 67.52           O
ATOM   1997  N   VAL B 254      24.995  11.764   2.683  1.00 68.81           N
ATOM   1998  CA  VAL B 254      24.332  10.676   2.020  1.00 68.81           C
ATOM   1999  CB  VAL B 254      24.065  10.944   0.566  1.00 68.81           C
ATOM   2000  CG1 VAL B 254      23.195  12.208   0.462  1.00 68.81           C
ATOM   2001  CG2 VAL B 254      25.396  11.036  -0.193  1.00 68.81           C
ATOM   2002  C   VAL B 254      25.130   9.414   2.124  1.00 68.81           C
ATOM   2003  O   VAL B 254      24.573   8.334   2.316  1.00 68.81           O
ATOM   2004  N   HIS B 255      26.460   9.495   1.935  1.00 76.89           N
ATOM   2005  CA  HIS B 255      27.211   8.278   1.984  1.00 76.89           C
ATOM   2006  ND1 HIS B 255      28.284   8.030  -1.004  1.00 76.89           N
ATOM   2007  CG  HIS B 255      28.674   8.855   0.026  1.00 76.89           C
ATOM   2008  CB  HIS B 255      28.650   8.453   1.471  1.00 76.89           C
ATOM   2009  NE2 HIS B 255      28.885   9.960  -1.931  1.00 76.89           N
ATOM   2010  CD2 HIS B 255      29.040  10.029  -0.558  1.00 76.89           C
ATOM   2011  CE1 HIS B 255      28.430   8.741  -2.151  1.00 76.89           C
ATOM   2012  C   HIS B 255      27.264   7.732   3.382  1.00 76.89           C
ATOM   2013  O   HIS B 255      26.906   6.578   3.602  1.00 76.89           O
ATOM   2014  N   GLN B 256      27.769   8.546   4.338  1.00126.29           N
ATOM   2015  CA  GLN B 256      27.989   8.199   5.724  1.00126.29           C
ATOM   2016  CB  GLN B 256      29.137   9.007   6.347  1.00126.29           C
ATOM   2017  CG  GLN B 256      30.516   8.610   5.816  1.00126.29           C
ATOM   2018  CD  GLN B 256      30.914   7.299   6.478  1.00126.29           C
ATOM   2019  OE1 GLN B 256      30.086   6.615   7.077  1.00126.29           O
ATOM   2020  NE2 GLN B 256      32.221   6.939   6.373  1.00126.29           N
ATOM   2021  C   GLN B 256      26.827   8.285   6.686  1.00126.29           C
ATOM   2022  O   GLN B 256      26.710   7.439   7.571  1.00126.29           O
ATOM   2023  N   GLY B 257      25.971   9.326   6.607  1.00 51.55           N
ATOM   2024  CA  GLY B 257      24.913   9.447   7.582  1.00 51.55           C
ATOM   2025  C   GLY B 257      24.925  10.845   8.147  1.00 51.55           C
ATOM   2026  O   GLY B 257      25.727  11.685   7.743  1.00 51.55           O
ATOM   2027  N   PRO B 258      24.065  11.102   9.109  1.00 81.00           N
ATOM   2028  CA  PRO B 258      23.961  12.414   9.693  1.00 81.00           C
ATOM   2029  CD  PRO B 258      22.831  10.344   9.236  1.00 81.00           C
ATOM   2030  CB  PRO B 258      22.730  12.355  10.594  1.00 81.00           C
ATOM   2031  CG  PRO B 258      21.838  11.290   9.932  1.00 81.00           C
ATOM   2032  C   PRO B 258      25.240  12.759  10.391  1.00 81.00           C
ATOM   2033  O   PRO B 258      25.919  11.852  10.870  1.00 81.00           O
ATOM   2034  N   MET B 259      25.600  14.058  10.444  1.00107.18           N
ATOM   2035  CA  MET B 259      26.846  14.443  11.042  1.00107.18           C
ATOM   2036  CB  MET B 259      27.909  14.817   9.996  1.00107.18           C
ATOM   2037  CG  MET B 259      27.584  16.114   9.251  1.00107.18           C
ATOM   2038  SD  MET B 259      28.492  16.334   7.695  1.00107.18           S
ATOM   2039  CE  MET B 259      27.544  15.041   6.839  1.00107.18           C
ATOM   2040  C   MET B 259      26.604  15.652  11.887  1.00107.18           C
ATOM   2041  O   MET B 259      25.625  16.371  11.693  1.00107.18           O
ATOM   2042  N   ALA B 260      27.492  15.889  12.874  1.00 45.37           N
ATOM   2043  CA  ALA B 260      27.340  17.015  13.755  1.00 45.37           C
ATOM   2044  CB  ALA B 260      28.148  16.883  15.058  1.00 45.37           C
ATOM   2045  C   ALA B 260      27.805  18.262  13.059  1.00 45.37           C
ATOM   2046  O   ALA B 260      28.785  18.247  12.317  1.00 45.37           O
ATOM   2047  N   VAL B 261      27.100  19.388  13.297  1.00 49.35           N
ATOM   2048  CA  VAL B 261      27.447  20.668  12.741  1.00 49.35           C
ATOM   2049  CB  VAL B 261      26.595  21.079  11.571  1.00 49.35           C
ATOM   2050  CG1 VAL B 261      26.822  20.081  10.422  1.00 49.35           C
ATOM   2051  CG2 VAL B 261      25.131  21.180  12.031  1.00 49.35           C
ATOM   2052  C   VAL B 261      27.235  21.688  13.820  1.00 49.35           C
ATOM   2053  O   VAL B 261      26.582  21.413  14.824  1.00 49.35           O
ATOM   2054  N   ALA B 262      27.822  22.892  13.654  1.00 44.84           N
ATOM   2055  CA  ALA B 262      27.649  23.942  14.621  1.00 44.84           C
ATOM   2056  CB  ALA B 262      28.889  24.180  15.500  1.00 44.84           C
ATOM   2057  C   ALA B 262      27.390  25.210  13.867  1.00 44.84           C
ATOM   2058  O   ALA B 262      27.839  25.369  12.733  1.00 44.84           O
ATOM   2059  N   PHE B 263      26.624  26.142  14.475  1.00174.76           N
ATOM   2060  CA  PHE B 263      26.352  27.393  13.823  1.00174.76           C
ATOM   2061  CB  PHE B 263      25.155  27.341  12.849  1.00174.76           C
ATOM   2062  CG  PHE B 263      23.879  27.117  13.589  1.00174.76           C
ATOM   2063  CD1 PHE B 263      23.478  25.850  13.945  1.00174.76           C
ATOM   2064  CD2 PHE B 263      23.076  28.182  13.929  1.00174.76           C
ATOM   2065  CE1 PHE B 263      22.297  25.650  14.624  1.00174.76           C
ATOM   2066  CE2 PHE B 263      21.894  27.988  14.606  1.00174.76           C
ATOM   2067  CZ  PHE B 263      21.501  26.719  14.955  1.00174.76           C
ATOM   2068  C   PHE B 263      26.094  28.431  14.871  1.00174.76           C
ATOM   2069  O   PHE B 263      26.054  28.137  16.065  1.00174.76           O
ATOM   2070  N   GLU B 264      25.945  29.698  14.437  1.00112.54           N
ATOM   2071  CA  GLU B 264      25.713  30.782  15.352  1.00112.54           C
ATOM   2072  CB  GLU B 264      26.328  32.109  14.871  1.00112.54           C
ATOM   2073  CG  GLU B 264      25.990  33.320  15.745  1.00112.54           C
ATOM   2074  CD  GLU B 264      26.810  33.251  17.025  1.00112.54           C
ATOM   2075  OE1 GLU B 264      27.522  32.230  17.219  1.00112.54           O
ATOM   2076  OE2 GLU B 264      26.734  34.221  17.826  1.00112.54           O
ATOM   2077  C   GLU B 264      24.238  30.999  15.470  1.00112.54           C
ATOM   2078  O   GLU B 264      23.564  31.335  14.497  1.00112.54           O
ATOM   2079  N   VAL B 265      23.697  30.801  16.688  1.00 65.49           N
ATOM   2080  CA  VAL B 265      22.302  31.028  16.910  1.00 65.49           C
ATOM   2081  CB  VAL B 265      21.739  30.248  18.066  1.00 65.49           C
ATOM   2082  CG1 VAL B 265      20.299  30.722  18.328  1.00 65.49           C
ATOM   2083  CG2 VAL B 265      21.836  28.748  17.739  1.00 65.49           C
ATOM   2084  C   VAL B 265      22.125  32.482  17.197  1.00 65.49           C
ATOM   2085  O   VAL B 265      22.918  33.087  17.916  1.00 65.49           O
ATOM   2086  N   TYR B 266      21.060  33.074  16.627  1.00 67.03           N
ATOM   2087  CA  TYR B 266      20.769  34.467  16.808  1.00 67.03           C
ATOM   2088  CB  TYR B 266      20.734  35.285  15.503  1.00 67.03           C
ATOM   2089  CG  TYR B 266      22.112  35.426  14.950  1.00 67.03           C
ATOM   2090  CD1 TYR B 266      22.964  36.384  15.452  1.00 67.03           C
ATOM   2091  CD2 TYR B 266      22.549  34.623  13.921  1.00 67.03           C
ATOM   2092  CE1 TYR B 266      24.234  36.530  14.946  1.00 67.03           C
ATOM   2093  CE2 TYR B 266      23.818  34.764  13.409  1.00 67.03           C
ATOM   2094  CZ  TYR B 266      24.663  35.719  13.923  1.00 67.03           C
ATOM   2095  OH  TYR B 266      25.965  35.865  13.399  1.00 67.03           O
ATOM   2096  C   TYR B 266      19.389  34.531  17.377  1.00 67.03           C
ATOM   2097  O   TYR B 266      18.640  33.559  17.316  1.00 67.03           O
ATOM   2098  N   ASP B 267      19.019  35.700  17.935  1.00 45.36           N
ATOM   2099  CA  ASP B 267      17.764  35.876  18.609  1.00 45.36           C
ATOM   2100  CB  ASP B 267      17.562  37.310  19.125  1.00 45.36           C
ATOM   2101  CG  ASP B 267      16.266  37.345  19.922  1.00 45.36           C
ATOM   2102  OD1 ASP B 267      15.892  36.288  20.497  1.00 45.36           O
ATOM   2103  OD2 ASP B 267      15.625  38.430  19.953  1.00 45.36           O
ATOM   2104  C   ASP B 267      16.639  35.588  17.667  1.00 45.36           C
ATOM   2105  O   ASP B 267      15.645  34.977  18.056  1.00 45.36           O
ATOM   2106  N   ASP B 268      16.767  35.997  16.392  1.00 56.96           N
ATOM   2107  CA  ASP B 268      15.693  35.801  15.463  1.00 56.96           C
ATOM   2108  CB  ASP B 268      15.945  36.407  14.064  1.00 56.96           C
ATOM   2109  CG  ASP B 268      17.124  35.736  13.369  1.00 56.96           C
ATOM   2110  OD1 ASP B 268      17.990  35.150  14.071  1.00 56.96           O
ATOM   2111  OD2 ASP B 268      17.174  35.812  12.112  1.00 56.96           O
ATOM   2112  C   ASP B 268      15.451  34.331  15.330  1.00 56.96           C
ATOM   2113  O   ASP B 268      14.328  33.899  15.077  1.00 56.96           O
ATOM   2114  N   PHE B 269      16.514  33.526  15.496  1.00120.44           N
ATOM   2115  CA  PHE B 269      16.456  32.098  15.384  1.00120.44           C
ATOM   2116  CB  PHE B 269      17.853  31.450  15.455  1.00120.44           C
ATOM   2117  CG  PHE B 269      17.745  29.990  15.157  1.00120.44           C
ATOM   2118  CD1 PHE B 269      17.768  29.540  13.856  1.00120.44           C
ATOM   2119  CD2 PHE B 269      17.617  29.070  16.171  1.00120.44           C
ATOM   2120  CE1 PHE B 269      17.671  28.197  13.570  1.00120.44           C
ATOM   2121  CE2 PHE B 269      17.520  27.726  15.892  1.00120.44           C
ATOM   2122  CZ  PHE B 269      17.546  27.286  14.590  1.00120.44           C
ATOM   2123  C   PHE B 269      15.603  31.554  16.491  1.00120.44           C
ATOM   2124  O   PHE B 269      14.876  30.580  16.304  1.00120.44           O
ATOM   2125  N   LEU B 270      15.648  32.177  17.683  1.00104.72           N
ATOM   2126  CA  LEU B 270      14.919  31.628  18.792  1.00104.72           C
ATOM   2127  CB  LEU B 270      15.089  32.418  20.097  1.00104.72           C
ATOM   2128  CG  LEU B 270      16.525  32.347  20.642  1.00104.72           C
ATOM   2129  CD1 LEU B 270      17.500  33.156  19.776  1.00104.72           C
ATOM   2130  CD2 LEU B 270      16.580  32.716  22.127  1.00104.72           C
ATOM   2131  C   LEU B 270      13.452  31.555  18.469  1.00104.72           C
ATOM   2132  O   LEU B 270      12.780  30.593  18.837  1.00104.72           O
ATOM   2133  N   HIS B 271      12.924  32.575  17.774  1.00123.92           N
ATOM   2134  CA  HIS B 271      11.538  32.729  17.409  1.00123.92           C
ATOM   2135  ND1 HIS B 271      11.403  35.524  18.943  0.00123.92           N
ATOM   2136  CG  HIS B 271      11.783  35.245  17.650  0.00123.92           C
ATOM   2137  CB  HIS B 271      11.236  34.119  16.827  1.00123.92           C
ATOM   2138  NE2 HIS B 271      12.923  37.048  18.383  0.00123.92           N
ATOM   2139  CD2 HIS B 271      12.712  36.185  17.324  0.00123.92           C
ATOM   2140  CE1 HIS B 271      12.117  36.611  19.333  0.00123.92           C
ATOM   2141  C   HIS B 271      11.116  31.755  16.343  1.00123.92           C
ATOM   2142  O   HIS B 271       9.922  31.571  16.138  1.00123.92           O
ATOM   2143  N   TYR B 272      12.065  31.168  15.589  1.00125.51           N
ATOM   2144  CA  TYR B 272      11.787  30.361  14.420  1.00125.51           C
ATOM   2145  CB  TYR B 272      13.065  29.654  13.915  1.00125.51           C
ATOM   2146  CG  TYR B 272      12.765  28.579  12.920  1.00125.51           C
ATOM   2147  CD1 TYR B 272      12.443  27.311  13.349  1.00125.51           C
ATOM   2148  CD2 TYR B 272      12.825  28.818  11.566  1.00125.51           C
ATOM   2149  CE1 TYR B 272      12.175  26.302  12.452  1.00125.51           C
ATOM   2150  CE2 TYR B 272      12.559  27.813  10.662  1.00125.51           C
ATOM   2151  CZ  TYR B 272      12.232  26.551  11.102  1.00125.51           C
ATOM   2152  OH  TYR B 272      11.960  25.517  10.177  1.00125.51           O
ATOM   2153  C   TYR B 272      10.722  29.328  14.647  1.00125.51           C
ATOM   2154  O   TYR B 272      10.851  28.458  15.505  1.00125.51           O
ATOM   2155  N   ARG B 273       9.569  29.502  13.954  1.00216.27           N
ATOM   2156  CA  ARG B 273       8.494  28.544  13.889  1.00216.27           C
ATOM   2157  CB  ARG B 273       7.130  29.224  13.703  1.00216.27           C
ATOM   2158  CG  ARG B 273       7.088  30.147  12.487  1.00216.27           C
ATOM   2159  CD  ARG B 273       7.716  31.512  12.774  1.00216.27           C
ATOM   2160  NE  ARG B 273       6.865  32.177  13.801  1.00216.27           N
ATOM   2161  CZ  ARG B 273       7.348  33.243  14.501  1.00216.27           C
ATOM   2162  NH1 ARG B 273       8.609  33.705  14.256  1.00216.27           N
ATOM   2163  NH2 ARG B 273       6.572  33.845  15.449  1.00216.27           N
ATOM   2164  C   ARG B 273       8.654  27.514  12.802  1.00216.27           C
ATOM   2165  O   ARG B 273       8.513  26.317  13.049  1.00216.27           O
ATOM   2166  N   LYS B 274       8.956  27.959  11.557  1.00102.67           N
ATOM   2167  CA  LYS B 274       9.039  27.043  10.448  1.00102.67           C
ATOM   2168  CB  LYS B 274       7.699  26.383  10.073  1.00102.67           C
ATOM   2169  CG  LYS B 274       6.624  27.362   9.599  1.00102.67           C
ATOM   2170  CD  LYS B 274       5.418  26.671   8.958  1.00102.67           C
ATOM   2171  CE  LYS B 274       4.334  27.638   8.480  1.00102.67           C
ATOM   2172  NZ  LYS B 274       3.213  26.882   7.877  1.00102.67           N
ATOM   2173  C   LYS B 274       9.566  27.765   9.239  1.00102.67           C
ATOM   2174  O   LYS B 274       9.784  28.975   9.266  1.00102.67           O
ATOM   2175  N   GLY B 275       9.788  27.022   8.132  1.00 26.66           N
ATOM   2176  CA  GLY B 275      10.290  27.617   6.923  1.00 26.66           C
ATOM   2177  C   GLY B 275      11.781  27.468   6.870  1.00 26.66           C
ATOM   2178  O   GLY B 275      12.374  26.707   7.634  1.00 26.66           O
ATOM   2179  N   VAL B 276      12.423  28.182   5.919  1.00 42.58           N
ATOM   2180  CA  VAL B 276      13.849  28.098   5.775  1.00 42.58           C
ATOM   2181  CB  VAL B 276      14.304  28.081   4.346  1.00 42.58           C
ATOM   2182  CG1 VAL B 276      15.842  28.099   4.321  1.00 42.58           C
ATOM   2183  CG2 VAL B 276      13.682  26.859   3.647  1.00 42.58           C
ATOM   2184  C   VAL B 276      14.440  29.319   6.413  1.00 42.58           C
ATOM   2185  O   VAL B 276      14.265  30.434   5.928  1.00 42.58           O
ATOM   2186  N   TYR B 277      15.201  29.106   7.504  1.00186.66           N
ATOM   2187  CA  TYR B 277      15.796  30.131   8.320  1.00186.66           C
ATOM   2188  CB  TYR B 277      16.298  29.579   9.665  1.00186.66           C
ATOM   2189  CG  TYR B 277      17.136  30.601  10.354  1.00186.66           C
ATOM   2190  CD1 TYR B 277      16.573  31.516  11.213  1.00186.66           C
ATOM   2191  CD2 TYR B 277      18.495  30.638  10.136  1.00186.66           C
ATOM   2192  CE1 TYR B 277      17.356  32.449  11.851  1.00186.66           C
ATOM   2193  CE2 TYR B 277      19.283  31.568  10.770  1.00186.66           C
ATOM   2194  CZ  TYR B 277      18.713  32.474  11.631  1.00186.66           C
ATOM   2195  OH  TYR B 277      19.515  33.430  12.288  1.00186.66           O
ATOM   2196  C   TYR B 277      16.946  30.795   7.627  1.00186.66           C
ATOM   2197  O   TYR B 277      17.707  30.152   6.904  1.00186.66           O
ATOM   2198  N   HIS B 278      17.069  32.131   7.819  1.00108.11           N
ATOM   2199  CA  HIS B 278      18.123  32.896   7.210  1.00108.11           C
ATOM   2200  ND1 HIS B 278      18.609  35.664   5.250  1.00108.11           N
ATOM   2201  CG  HIS B 278      18.730  34.295   5.160  1.00108.11           C
ATOM   2202  CB  HIS B 278      17.756  33.339   5.781  1.00108.11           C
ATOM   2203  NE2 HIS B 278      20.436  35.268   4.049  1.00108.11           N
ATOM   2204  CD2 HIS B 278      19.852  34.071   4.424  1.00108.11           C
ATOM   2205  CE1 HIS B 278      19.654  36.197   4.568  1.00108.11           C
ATOM   2206  C   HIS B 278      18.413  34.156   7.992  1.00108.11           C
ATOM   2207  O   HIS B 278      17.554  34.689   8.693  1.00108.11           O
ATOM   2208  N   HIS B 279      19.682  34.621   7.886  1.00234.35           N
ATOM   2209  CA  HIS B 279      20.244  35.888   8.317  1.00234.35           C
ATOM   2210  ND1 HIS B 279      17.839  37.892   9.356  0.00234.35           N
ATOM   2211  CG  HIS B 279      18.178  37.380   8.123  0.00234.35           C
ATOM   2212  CB  HIS B 279      19.586  37.127   7.678  1.00234.35           C
ATOM   2213  NE2 HIS B 279      15.935  37.589   8.248  0.00234.35           N
ATOM   2214  CD2 HIS B 279      17.003  37.201   7.459  0.00234.35           C
ATOM   2215  CE1 HIS B 279      16.487  37.997   9.378  0.00234.35           C
ATOM   2216  C   HIS B 279      20.378  36.135   9.789  1.00234.35           C
ATOM   2217  O   HIS B 279      19.935  35.350  10.624  1.00234.35           O
ATOM   2218  N   THR B 280      21.131  37.233  10.083  1.00126.30           N
ATOM   2219  CA  THR B 280      21.406  37.882  11.346  1.00126.30           C
ATOM   2220  CB  THR B 280      20.796  37.181  12.553  1.00126.30           C
ATOM   2221  OG1 THR B 280      19.386  37.113  12.392  1.00126.30           O
ATOM   2222  CG2 THR B 280      21.054  37.966  13.853  1.00126.30           C
ATOM   2223  C   THR B 280      22.911  38.050  11.433  1.00126.30           C
ATOM   2224  O   THR B 280      23.633  37.728  10.491  1.00126.30           O
ATOM   2225  N   GLY B 281      23.418  38.650  12.530  1.00 55.65           N
ATOM   2226  CA  GLY B 281      24.818  38.734  12.846  1.00 55.65           C
ATOM   2227  C   GLY B 281      25.614  39.467  11.819  1.00 55.65           C
ATOM   2228  O   GLY B 281      25.233  40.513  11.294  1.00 55.65           O
ATOM   2229  N   LEU B 282      26.818  38.916  11.588  1.00102.48           N
ATOM   2230  CA  LEU B 282      27.801  39.435  10.693  1.00102.48           C
ATOM   2231  CB  LEU B 282      28.232  40.874  11.021  1.00102.48           C
ATOM   2232  CG  LEU B 282      29.315  41.416  10.069  0.00102.48           C
ATOM   2233  CD1 LEU B 282      28.798  41.519   8.625  0.00102.48           C
ATOM   2234  CD2 LEU B 282      29.909  42.733  10.592  0.00102.48           C
ATOM   2235  C   LEU B 282      28.984  38.565  10.917  1.00102.48           C
ATOM   2236  O   LEU B 282      29.140  37.508  10.308  1.00102.48           O
ATOM   2237  N   ARG B 283      29.876  39.018  11.813  1.00 97.86           N
ATOM   2238  CA  ARG B 283      31.019  38.215  12.098  1.00 97.86           C
ATOM   2239  CB  ARG B 283      32.242  38.627  11.264  1.00 97.86           C
ATOM   2240  CG  ARG B 283      33.257  37.504  11.068  1.00 97.86           C
ATOM   2241  CD  ARG B 283      32.640  36.287  10.374  1.00 97.86           C
ATOM   2242  NE  ARG B 283      33.746  35.455   9.828  1.00 97.86           N
ATOM   2243  CZ  ARG B 283      34.005  35.506   8.489  1.00 97.86           C
ATOM   2244  NH1 ARG B 283      33.208  36.260   7.678  1.00 97.86           N
ATOM   2245  NH2 ARG B 283      35.043  34.800   7.955  1.00 97.86           N
ATOM   2246  C   ARG B 283      31.347  38.430  13.571  1.00 97.86           C
ATOM   2247  O   ARG B 283      32.333  37.817  14.059  1.00 97.86           O
ATOM   2248  OXT ARG B 283      30.611  39.212  14.229  1.00 97.86           O
TER    2249      ARG B 283
ATOM   2250  N   ASP C 284      44.527  33.706   3.852  1.00 59.88           N
ATOM   2251  CA  ASP C 284      45.363  34.904   3.680  1.00 59.88           C
ATOM   2252  CB  ASP C 284      44.757  35.752   2.550  1.00 59.88           C
ATOM   2253  CG  ASP C 284      45.808  36.731   2.068  0.00 59.88           C
ATOM   2254  OD1 ASP C 284      46.526  37.314   2.923  0.00 59.88           O
ATOM   2255  OD2 ASP C 284      45.911  36.894   0.825  0.00 59.88           O
ATOM   2256  C   ASP C 284      45.496  35.726   4.932  1.00 59.88           C
ATOM   2257  O   ASP C 284      44.969  36.837   4.991  1.00 59.88           O
ATOM   2258  N   PRO C 285      46.174  35.249   5.958  1.00177.11           N
ATOM   2259  CA  PRO C 285      46.724  33.910   5.988  1.00177.11           C
ATOM   2260  CD  PRO C 285      47.025  36.187   6.677  1.00177.11           C
ATOM   2261  CB  PRO C 285      47.831  33.931   7.035  1.00177.11           C
ATOM   2262  CG  PRO C 285      48.273  35.399   7.090  1.00177.11           C
ATOM   2263  C   PRO C 285      45.663  32.933   6.383  1.00177.11           C
ATOM   2264  O   PRO C 285      44.671  33.343   6.984  1.00177.11           O
ATOM   2265  N   PHE C 286      45.871  31.640   6.089  1.00170.12           N
ATOM   2266  CA  PHE C 286      44.890  30.643   6.369  1.00170.12           C
ATOM   2267  CB  PHE C 286      45.471  29.281   5.914  1.00170.12           C
ATOM   2268  CG  PHE C 286      44.457  28.199   5.845  1.00170.12           C
ATOM   2269  CD1 PHE C 286      43.300  28.313   5.112  1.00170.12           C
ATOM   2270  CD2 PHE C 286      44.664  27.047   6.551  1.00170.12           C
ATOM   2271  CE1 PHE C 286      42.385  27.282   5.088  1.00170.12           C
ATOM   2272  CE2 PHE C 286      43.749  26.017   6.526  1.00170.12           C
ATOM   2273  CZ  PHE C 286      42.594  26.123   5.792  1.00170.12           C
ATOM   2274  C   PHE C 286      44.601  30.740   7.826  1.00170.12           C
ATOM   2275  O   PHE C 286      45.502  30.649   8.659  1.00170.12           O
ATOM   2276  N   ASN C 287      43.324  30.988   8.167  1.00146.24           N
ATOM   2277  CA  ASN C 287      42.995  31.137   9.542  1.00146.24           C
ATOM   2278  CB  ASN C 287      43.159  32.609   9.938  1.00146.24           C
ATOM   2279  CG  ASN C 287      43.482  32.745  11.405  1.00146.24           C
ATOM   2280  OD1 ASN C 287      42.878  32.107  12.267  1.00146.24           O
ATOM   2281  ND2 ASN C 287      44.472  33.640  11.675  1.00146.24           N
ATOM   2282  C   ASN C 287      41.551  30.772   9.619  1.00146.24           C
ATOM   2283  O   ASN C 287      40.676  31.628   9.501  1.00146.24           O
ATOM   2284  N   PRO C 288      41.270  29.507   9.772  1.00207.18           N
ATOM   2285  CA  PRO C 288      39.877  29.193   9.936  1.00207.18           C
ATOM   2286  CD  PRO C 288      41.926  28.529   8.910  1.00207.18           C
ATOM   2287  CB  PRO C 288      39.687  27.754   9.483  1.00207.18           C
ATOM   2288  CG  PRO C 288      40.809  27.568   8.443  1.00207.18           C
ATOM   2289  C   PRO C 288      39.343  29.443  11.307  1.00207.18           C
ATOM   2290  O   PRO C 288      39.893  28.950  12.291  1.00207.18           O
ATOM   2291  N   PHE C 289      38.223  30.180  11.379  1.00141.92           N
ATOM   2292  CA  PHE C 289      37.551  30.429  12.618  1.00141.92           C
ATOM   2293  CB  PHE C 289      38.344  31.342  13.564  1.00141.92           C
ATOM   2294  CG  PHE C 289      37.472  31.763  14.688  1.00141.92           C
ATOM   2295  CD1 PHE C 289      37.359  31.010  15.810  1.00141.92           C
ATOM   2296  CD2 PHE C 289      36.762  32.935  14.618  1.00141.92           C
ATOM   2297  CE1 PHE C 289      36.540  31.433  16.821  1.00141.92           C
ATOM   2298  CE2 PHE C 289      35.931  33.385  15.620  1.00141.92           C
ATOM   2299  CZ  PHE C 289      35.827  32.604  16.741  1.00141.92           C
ATOM   2300  C   PHE C 289      36.262  31.102  12.287  1.00141.92           C
ATOM   2301  O   PHE C 289      36.203  32.145  11.628  1.00141.92           O
ATOM   2302  N   GLU C 290      35.161  30.504  12.738  1.00135.53           N
ATOM   2303  CA  GLU C 290      33.932  31.154  12.458  1.00135.53           C
ATOM   2304  CB  GLU C 290      33.232  30.485  11.272  1.00135.53           C
ATOM   2305  CG  GLU C 290      32.410  31.438  10.423  1.00135.53           C
ATOM   2306  CD  GLU C 290      32.297  30.834   9.024  1.00135.53           C
ATOM   2307  OE1 GLU C 290      33.340  30.345   8.515  1.00135.53           O
ATOM   2308  OE2 GLU C 290      31.181  30.854   8.439  1.00135.53           O
ATOM   2309  C   GLU C 290      33.162  30.987  13.725  1.00135.53           C
ATOM   2310  O   GLU C 290      33.074  29.887  14.266  1.00135.53           O
ATOM   2311  N   LEU C 291      32.586  32.088  14.235  1.00 71.81           N
ATOM   2312  CA  LEU C 291      31.945  32.094  15.522  1.00 71.81           C
ATOM   2313  CB  LEU C 291      31.459  33.505  15.901  1.00 71.81           C
ATOM   2314  CG  LEU C 291      30.754  33.626  17.263  1.00 71.81           C
ATOM   2315  CD1 LEU C 291      31.736  33.400  18.421  1.00 71.81           C
ATOM   2316  CD2 LEU C 291      30.002  34.964  17.372  1.00 71.81           C
ATOM   2317  C   LEU C 291      30.751  31.200  15.477  1.00 71.81           C
ATOM   2318  O   LEU C 291      29.931  31.290  14.565  1.00 71.81           O
ATOM   2319  N   THR C 292      30.632  30.310  16.484  1.00138.79           N
ATOM   2320  CA  THR C 292      29.544  29.381  16.548  1.00138.79           C
ATOM   2321  CB  THR C 292      29.997  28.008  16.172  1.00138.79           C
ATOM   2322  OG1 THR C 292      30.673  28.039  14.926  1.00138.79           O
ATOM   2323  CG2 THR C 292      28.764  27.120  16.039  1.00138.79           C
ATOM   2324  C   THR C 292      29.129  29.320  17.992  1.00138.79           C
ATOM   2325  O   THR C 292      29.883  29.734  18.872  1.00138.79           O
ATOM   2326  N   ASN C 293      27.904  28.835  18.291  1.00137.53           N
ATOM   2327  CA  ASN C 293      27.537  28.760  19.678  1.00137.53           C
ATOM   2328  CB  ASN C 293      26.884  30.064  20.174  1.00137.53           C
ATOM   2329  CG  ASN C 293      25.606  30.320  19.385  1.00137.53           C
ATOM   2330  OD1 ASN C 293      25.319  29.646  18.397  1.00137.53           O
ATOM   2331  ND2 ASN C 293      24.818  31.336  19.827  1.00137.53           N
ATOM   2332  C   ASN C 293      26.568  27.633  19.918  1.00137.53           C
ATOM   2333  O   ASN C 293      26.099  27.461  21.043  1.00137.53           O
ATOM   2334  N   HIS C 294      26.248  26.816  18.891  1.00101.11           N
ATOM   2335  CA  HIS C 294      25.284  25.772  19.129  1.00101.11           C
ATOM   2336  ND1 HIS C 294      21.825  24.796  18.408  1.00101.11           N
ATOM   2337  CG  HIS C 294      22.755  25.314  19.281  1.00101.11           C
ATOM   2338  CB  HIS C 294      23.844  26.266  18.879  1.00101.11           C
ATOM   2339  NE2 HIS C 294      21.340  23.970  20.415  1.00101.11           N
ATOM   2340  CD2 HIS C 294      22.446  24.798  20.502  1.00101.11           C
ATOM   2341  CE1 HIS C 294      21.003  24.001  19.139  1.00101.11           C
ATOM   2342  C   HIS C 294      25.577  24.610  18.219  1.00101.11           C
ATOM   2343  O   HIS C 294      25.766  24.783  17.017  1.00101.11           O
ATOM   2344  N   ALA C 295      25.604  23.376  18.773  1.00 48.67           N
ATOM   2345  CA  ALA C 295      25.913  22.214  17.976  1.00 48.67           C
ATOM   2346  CB  ALA C 295      26.922  21.263  18.642  1.00 48.67           C
ATOM   2347  C   ALA C 295      24.648  21.433  17.742  1.00 48.67           C
ATOM   2348  O   ALA C 295      23.855  21.243  18.662  1.00 48.67           O
ATOM   2349  N   VAL C 296      24.442  20.946  16.491  1.00 68.41           N
ATOM   2350  CA  VAL C 296      23.240  20.238  16.120  1.00 68.41           C
ATOM   2351  CB  VAL C 296      22.210  21.124  15.478  1.00 68.41           C
ATOM   2352  CG1 VAL C 296      21.703  22.121  16.535  1.00 68.41           C
ATOM   2353  CG2 VAL C 296      22.841  21.808  14.253  1.00 68.41           C
ATOM   2354  C   VAL C 296      23.567  19.126  15.153  1.00 68.41           C
ATOM   2355  O   VAL C 296      24.735  18.885  14.844  1.00 68.41           O
ATOM   2356  N   LEU C 297      22.524  18.395  14.675  1.00141.82           N
ATOM   2357  CA  LEU C 297      22.725  17.246  13.821  1.00141.82           C
ATOM   2358  CB  LEU C 297      22.058  15.987  14.414  1.00141.82           C
ATOM   2359  CG  LEU C 297      22.588  14.640  13.885  1.00141.82           C
ATOM   2360  CD1 LEU C 297      21.594  13.501  14.163  1.00141.82           C
ATOM   2361  CD2 LEU C 297      23.078  14.722  12.438  1.00141.82           C
ATOM   2362  C   LEU C 297      22.093  17.492  12.466  1.00141.82           C
ATOM   2363  O   LEU C 297      20.896  17.757  12.359  1.00141.82           O
ATOM   2364  N   LEU C 298      22.887  17.358  11.377  1.00 85.80           N
ATOM   2365  CA  LEU C 298      22.410  17.559  10.028  1.00 85.80           C
ATOM   2366  CB  LEU C 298      23.546  17.978   9.076  1.00 85.80           C
ATOM   2367  CG  LEU C 298      23.116  18.209   7.619  1.00 85.80           C
ATOM   2368  CD1 LEU C 298      22.177  19.421   7.499  1.00 85.80           C
ATOM   2369  CD2 LEU C 298      24.339  18.305   6.694  1.00 85.80           C
ATOM   2370  C   LEU C 298      21.866  16.240   9.533  1.00 85.80           C
ATOM   2371  O   LEU C 298      22.575  15.236   9.520  1.00 85.80           O
ATOM   2372  N   VAL C 299      20.542  16.185   9.283  1.00118.03           N
ATOM   2373  CA  VAL C 299      19.822  15.042   8.774  1.00118.03           C
ATOM   2374  CB  VAL C 299      18.497  14.874   9.455  1.00118.03           C
ATOM   2375  CG1 VAL C 299      18.775  14.605  10.945  1.00118.03           C
ATOM   2376  CG2 VAL C 299      17.636  16.122   9.204  1.00118.03           C
ATOM   2377  C   VAL C 299      19.607  14.967   7.280  1.00118.03           C
ATOM   2378  O   VAL C 299      19.404  13.871   6.757  1.00118.03           O
ATOM   2379  N   GLY C 300      19.541  16.108   6.552  1.00 47.52           N
ATOM   2380  CA  GLY C 300      19.207  15.997   5.149  1.00 47.52           C
ATOM   2381  C   GLY C 300      19.266  17.337   4.470  1.00 47.52           C
ATOM   2382  O   GLY C 300      19.685  18.330   5.060  1.00 47.52           O
ATOM   2383  N   TYR C 301      18.889  17.379   3.167  1.00 67.46           N
ATOM   2384  CA  TYR C 301      18.881  18.614   2.427  1.00 67.46           C
ATOM   2385  CB  TYR C 301      20.233  18.949   1.767  1.00 67.46           C
ATOM   2386  CG  TYR C 301      20.627  17.827   0.868  1.00 67.46           C
ATOM   2387  CD1 TYR C 301      20.136  17.745  -0.414  1.00 67.46           C
ATOM   2388  CD2 TYR C 301      21.499  16.858   1.310  1.00 67.46           C
ATOM   2389  CE1 TYR C 301      20.506  16.710  -1.240  1.00 67.46           C
ATOM   2390  CE2 TYR C 301      21.873  15.820   0.490  1.00 67.46           C
ATOM   2391  CZ  TYR C 301      21.376  15.746  -0.789  1.00 67.46           C
ATOM   2392  OH  TYR C 301      21.757  14.684  -1.635  1.00 67.46           O
ATOM   2393  C   TYR C 301      17.822  18.573   1.363  1.00 67.46           C
ATOM   2394  O   TYR C 301      17.323  17.508   1.004  1.00 67.46           O
ATOM   2395  N   GLY C 302      17.448  19.756   0.824  1.00 24.65           N
ATOM   2396  CA  GLY C 302      16.434  19.804  -0.195  1.00 24.65           C
ATOM   2397  C   GLY C 302      16.465  21.156  -0.832  1.00 24.65           C
ATOM   2398  O   GLY C 302      17.338  21.971  -0.540  1.00 24.65           O
ATOM   2399  N   THR C 303      15.518  21.406  -1.762  1.00 43.36           N
ATOM   2400  CA  THR C 303      15.433  22.685  -2.405  1.00 43.36           C
ATOM   2401  CB  THR C 303      15.931  22.664  -3.821  1.00 43.36           C
ATOM   2402  OG1 THR C 303      17.279  22.217  -3.856  1.00 43.36           O
ATOM   2403  CG2 THR C 303      15.835  24.084  -4.403  1.00 43.36           C
ATOM   2404  C   THR C 303      13.988  23.081  -2.446  1.00 43.36           C
ATOM   2405  O   THR C 303      13.122  22.276  -2.784  1.00 43.36           O
ATOM   2406  N   ASP C 304      13.690  24.344  -2.082  1.00 57.66           N
ATOM   2407  CA  ASP C 304      12.336  24.813  -2.135  1.00 57.66           C
ATOM   2408  CB  ASP C 304      12.171  26.198  -1.482  1.00 57.66           C
ATOM   2409  CG  ASP C 304      10.692  26.490  -1.271  1.00 57.66           C
ATOM   2410  OD1 ASP C 304       9.935  26.509  -2.276  1.00 57.66           O
ATOM   2411  OD2 ASP C 304      10.300  26.692  -0.091  1.00 57.66           O
ATOM   2412  C   ASP C 304      12.000  24.906  -3.591  1.00 57.66           C
ATOM   2413  O   ASP C 304      12.702  25.562  -4.356  1.00 57.66           O
ATOM   2414  N   ALA C 305      10.918  24.239  -4.032  1.00 39.60           N
ATOM   2415  CA  ALA C 305      10.644  24.241  -5.441  1.00 39.60           C
ATOM   2416  CB  ALA C 305       9.446  23.349  -5.812  1.00 39.60           C
ATOM   2417  C   ALA C 305      10.337  25.624  -5.928  1.00 39.60           C
ATOM   2418  O   ALA C 305      10.912  26.079  -6.916  1.00 39.60           O
ATOM   2419  N   ALA C 306       9.414  26.334  -5.248  1.00 38.21           N
ATOM   2420  CA  ALA C 306       9.021  27.634  -5.718  1.00 38.21           C
ATOM   2421  CB  ALA C 306       7.799  28.187  -4.967  1.00 38.21           C
ATOM   2422  C   ALA C 306      10.120  28.640  -5.572  1.00 38.21           C
ATOM   2423  O   ALA C 306      10.473  29.331  -6.528  1.00 38.21           O
ATOM   2424  N   SER C 307      10.702  28.733  -4.361  1.00 36.06           N
ATOM   2425  CA  SER C 307      11.701  29.723  -4.074  1.00 36.06           C
ATOM   2426  CB  SER C 307      12.001  29.842  -2.571  1.00 36.06           C
ATOM   2427  OG  SER C 307      12.988  30.837  -2.345  1.00 36.06           O
ATOM   2428  C   SER C 307      12.973  29.370  -4.773  1.00 36.06           C
ATOM   2429  O   SER C 307      13.696  30.240  -5.252  1.00 36.06           O
ATOM   2430  N   GLY C 308      13.282  28.067  -4.842  1.00 19.68           N
ATOM   2431  CA  GLY C 308      14.487  27.641  -5.491  1.00 19.68           C
ATOM   2432  C   GLY C 308      15.624  27.757  -4.520  1.00 19.68           C
ATOM   2433  O   GLY C 308      16.785  27.615  -4.904  1.00 19.68           O
ATOM   2434  N   LEU C 309      15.330  28.003  -3.226  1.00 44.34           N
ATOM   2435  CA  LEU C 309      16.396  28.169  -2.275  1.00 44.34           C
ATOM   2436  CB  LEU C 309      16.045  29.142  -1.136  1.00 44.34           C
ATOM   2437  CG  LEU C 309      17.177  29.327  -0.109  1.00 44.34           C
ATOM   2438  CD1 LEU C 309      18.415  29.967  -0.759  1.00 44.34           C
ATOM   2439  CD2 LEU C 309      16.693  30.099   1.128  1.00 44.34           C
ATOM   2440  C   LEU C 309      16.713  26.840  -1.660  1.00 44.34           C
ATOM   2441  O   LEU C 309      15.819  26.103  -1.239  1.00 44.34           O
ATOM   2442  N   ASP C 310      18.020  26.501  -1.608  1.00 53.16           N
ATOM   2443  CA  ASP C 310      18.469  25.251  -1.060  1.00 53.16           C
ATOM   2444  CB  ASP C 310      19.924  24.914  -1.430  1.00 53.16           C
ATOM   2445  CG  ASP C 310      20.007  24.660  -2.928  1.00 53.16           C
ATOM   2446  OD1 ASP C 310      18.991  24.195  -3.511  1.00 53.16           O
ATOM   2447  OD2 ASP C 310      21.092  24.925  -3.511  1.00 53.16           O
ATOM   2448  C   ASP C 310      18.427  25.341   0.433  1.00 53.16           C
ATOM   2449  O   ASP C 310      18.584  26.420   1.004  1.00 53.16           O
ATOM   2450  N   TYR C 311      18.204  24.195   1.111  1.00 67.47           N
ATOM   2451  CA  TYR C 311      18.182  24.219   2.546  1.00 67.47           C
ATOM   2452  CB  TYR C 311      16.779  24.452   3.144  1.00 67.47           C
ATOM   2453  CG  TYR C 311      15.841  23.392   2.672  1.00 67.47           C
ATOM   2454  CD1 TYR C 311      15.827  22.147   3.258  1.00 67.47           C
ATOM   2455  CD2 TYR C 311      14.955  23.652   1.651  1.00 67.47           C
ATOM   2456  CE1 TYR C 311      14.954  21.176   2.824  1.00 67.47           C
ATOM   2457  CE2 TYR C 311      14.080  22.686   1.212  1.00 67.47           C
ATOM   2458  CZ  TYR C 311      14.079  21.444   1.800  1.00 67.47           C
ATOM   2459  OH  TYR C 311      13.182  20.451   1.353  1.00 67.47           O
ATOM   2460  C   TYR C 311      18.733  22.942   3.104  1.00 67.47           C
ATOM   2461  O   TYR C 311      18.867  21.937   2.405  1.00 67.47           O
ATOM   2462  N   TRP C 312      19.094  22.979   4.406  1.00 93.84           N
ATOM   2463  CA  TRP C 312      19.577  21.830   5.118  1.00 93.84           C
ATOM   2464  CB  TRP C 312      20.812  22.107   5.999  1.00 93.84           C
ATOM   2465  CG  TRP C 312      22.083  22.527   5.291  1.00 93.84           C
ATOM   2466  CD2 TRP C 312      22.948  21.633   4.573  1.00 93.84           C
ATOM   2467  CD1 TRP C 312      22.654  23.765   5.207  1.00 93.84           C
ATOM   2468  NE1 TRP C 312      23.829  23.695   4.497  1.00 93.84           N
ATOM   2469  CE2 TRP C 312      24.020  22.389   4.097  1.00 93.84           C
ATOM   2470  CE3 TRP C 312      22.857  20.292   4.333  1.00 93.84           C
ATOM   2471  CZ2 TRP C 312      25.022  21.811   3.372  1.00 93.84           C
ATOM   2472  CZ3 TRP C 312      23.868  19.714   3.598  1.00 93.84           C
ATOM   2473  CH2 TRP C 312      24.930  20.459   3.128  1.00 93.84           C
ATOM   2474  C   TRP C 312      18.480  21.491   6.079  1.00 93.84           C
ATOM   2475  O   TRP C 312      17.728  22.370   6.497  1.00 93.84           O
ATOM   2476  N   ILE C 313      18.339  20.200   6.436  1.00 52.41           N
ATOM   2477  CA  ILE C 313      17.339  19.806   7.392  1.00 52.41           C
ATOM   2478  CB  ILE C 313      16.571  18.584   6.973  1.00 52.41           C
ATOM   2479  CG1 ILE C 313      15.830  18.848   5.652  1.00 52.41           C
ATOM   2480  CG2 ILE C 313      15.640  18.176   8.126  1.00 52.41           C
ATOM   2481  CD1 ILE C 313      15.275  17.580   5.004  1.00 52.41           C
ATOM   2482  C   ILE C 313      18.106  19.458   8.632  1.00 52.41           C
ATOM   2483  O   ILE C 313      18.940  18.555   8.610  1.00 52.41           O
ATOM   2484  N   VAL C 314      17.846  20.172   9.751  1.00 50.38           N
ATOM   2485  CA  VAL C 314      18.643  19.955  10.925  1.00 50.38           C
ATOM   2486  CB  VAL C 314      19.438  21.169  11.316  1.00 50.38           C
ATOM   2487  CG1 VAL C 314      20.245  20.845  12.583  1.00 50.38           C
ATOM   2488  CG2 VAL C 314      20.290  21.604  10.114  1.00 50.38           C
ATOM   2489  C   VAL C 314      17.787  19.598  12.109  1.00 50.38           C
ATOM   2490  O   VAL C 314      16.669  20.085  12.267  1.00 50.38           O
ATOM   2491  N   LYS C 315      18.331  18.720  12.985  1.00 60.65           N
ATOM   2492  CA  LYS C 315      17.678  18.257  14.184  1.00 60.65           C
ATOM   2493  CB  LYS C 315      17.993  16.781  14.481  1.00 60.65           C
ATOM   2494  CG  LYS C 315      17.332  16.225  15.743  1.00 60.65           C
ATOM   2495  CD  LYS C 315      17.674  14.754  15.995  1.00 60.65           C
ATOM   2496  CE  LYS C 315      17.105  14.201  17.303  1.00 60.65           C
ATOM   2497  NZ  LYS C 315      17.486  12.781  17.458  1.00 60.65           N
ATOM   2498  C   LYS C 315      18.226  19.043  15.341  1.00 60.65           C
ATOM   2499  O   LYS C 315      19.430  19.042  15.591  1.00 60.65           O
ATOM   2500  N   ASN C 316      17.336  19.733  16.082  1.00 80.86           N
ATOM   2501  CA  ASN C 316      17.725  20.545  17.204  1.00 80.86           C
ATOM   2502  CB  ASN C 316      16.848  21.808  17.318  1.00 80.86           C
ATOM   2503  CG  ASN C 316      17.611  22.892  18.062  1.00 80.86           C
ATOM   2504  OD1 ASN C 316      18.572  22.616  18.776  1.00 80.86           O
ATOM   2505  ND2 ASN C 316      17.176  24.169  17.886  1.00 80.86           N
ATOM   2506  C   ASN C 316      17.565  19.720  18.456  1.00 80.86           C
ATOM   2507  O   ASN C 316      16.980  18.640  18.427  1.00 80.86           O
ATOM   2508  N   SER C 317      18.213  20.147  19.561  1.00156.00           N
ATOM   2509  CA  SER C 317      18.147  19.508  20.853  1.00156.00           C
ATOM   2510  CB  SER C 317      19.532  19.392  21.499  1.00156.00           C
ATOM   2511  OG  SER C 317      19.455  18.541  22.628  1.00156.00           O
ATOM   2512  C   SER C 317      17.233  20.209  21.833  1.00156.00           C
ATOM   2513  O   SER C 317      17.367  20.002  23.040  1.00156.00           O
ATOM   2514  N   TRP C 318      16.400  21.150  21.353  1.00146.62           N
ATOM   2515  CA  TRP C 318      15.471  21.965  22.098  1.00146.62           C
ATOM   2516  CB  TRP C 318      15.222  23.323  21.422  1.00146.62           C
ATOM   2517  CG  TRP C 318      16.486  24.149  21.481  1.00146.62           C
ATOM   2518  CD2 TRP C 318      16.688  25.435  20.871  1.00146.62           C
ATOM   2519  CD1 TRP C 318      17.659  23.832  22.104  1.00146.62           C
ATOM   2520  NE1 TRP C 318      18.579  24.834  21.918  1.00146.62           N
ATOM   2521  CE2 TRP C 318      17.995  25.828  21.161  1.00146.62           C
ATOM   2522  CE3 TRP C 318      15.855  26.222  20.128  1.00146.62           C
ATOM   2523  CZ2 TRP C 318      18.492  27.019  20.711  1.00146.62           C
ATOM   2524  CZ3 TRP C 318      16.360  27.424  19.679  1.00146.62           C
ATOM   2525  CH2 TRP C 318      17.652  27.814  19.964  1.00146.62           C
ATOM   2526  C   TRP C 318      14.183  21.268  22.432  1.00146.62           C
ATOM   2527  O   TRP C 318      13.299  21.861  23.048  1.00146.62           O
ATOM   2528  N   GLY C 319      13.963  20.043  21.928  1.00 37.25           N
ATOM   2529  CA  GLY C 319      12.723  19.385  22.234  1.00 37.25           C
ATOM   2530  C   GLY C 319      11.853  19.475  21.020  1.00 37.25           C
ATOM   2531  O   GLY C 319      12.106  20.264  20.112  1.00 37.25           O
ATOM   2532  N   THR C 320      10.801  18.635  20.989  1.00 47.97           N
ATOM   2533  CA  THR C 320       9.857  18.519  19.913  1.00 47.97           C
ATOM   2534  CB  THR C 320       8.952  17.332  20.070  1.00 47.97           C
ATOM   2535  OG1 THR C 320       8.167  17.462  21.246  1.00 47.97           O
ATOM   2536  CG2 THR C 320       9.822  16.065  20.149  1.00 47.97           C
ATOM   2537  C   THR C 320       8.992  19.741  19.843  1.00 47.97           C
ATOM   2538  O   THR C 320       8.441  20.062  18.791  1.00 47.97           O
ATOM   2539  N   SER C 321       8.811  20.432  20.980  1.00 84.68           N
ATOM   2540  CA  SER C 321       7.930  21.563  21.062  1.00 84.68           C
ATOM   2541  CB  SER C 321       7.787  22.096  22.497  1.00 84.68           C
ATOM   2542  OG  SER C 321       9.031  22.605  22.955  1.00 84.68           O
ATOM   2543  C   SER C 321       8.428  22.698  20.220  1.00 84.68           C
ATOM   2544  O   SER C 321       7.677  23.636  19.950  1.00 84.68           O
ATOM   2545  N   TRP C 322       9.699  22.663  19.777  1.00 73.47           N
ATOM   2546  CA  TRP C 322      10.208  23.798  19.056  1.00 73.47           C
ATOM   2547  CB  TRP C 322      11.596  24.239  19.556  1.00 73.47           C
ATOM   2548  CG  TRP C 322      12.207  25.406  18.817  1.00 73.47           C
ATOM   2549  CD2 TRP C 322      13.089  25.266  17.692  1.00 73.47           C
ATOM   2550  CD1 TRP C 322      12.086  26.745  19.049  1.00 73.47           C
ATOM   2551  NE1 TRP C 322      12.839  27.449  18.139  1.00 73.47           N
ATOM   2552  CE2 TRP C 322      13.462  26.550  17.298  1.00 73.47           C
ATOM   2553  CE3 TRP C 322      13.552  24.157  17.043  1.00 73.47           C
ATOM   2554  CZ2 TRP C 322      14.307  26.746  16.243  1.00 73.47           C
ATOM   2555  CZ3 TRP C 322      14.402  24.357  15.978  1.00 73.47           C
ATOM   2556  CH2 TRP C 322      14.772  25.627  15.587  1.00 73.47           C
ATOM   2557  C   TRP C 322      10.335  23.503  17.589  1.00 73.47           C
ATOM   2558  O   TRP C 322      10.559  22.369  17.173  1.00 73.47           O
ATOM   2559  N   GLY C 323      10.141  24.552  16.763  1.00 36.06           N
ATOM   2560  CA  GLY C 323      10.338  24.505  15.339  1.00 36.06           C
ATOM   2561  C   GLY C 323       9.407  23.528  14.708  1.00 36.06           C
ATOM   2562  O   GLY C 323       8.246  23.406  15.095  1.00 36.06           O
ATOM   2563  N   GLU C 324       9.906  22.821  13.673  1.00117.53           N
ATOM   2564  CA  GLU C 324       9.074  21.862  13.024  1.00117.53           C
ATOM   2565  CB  GLU C 324       9.264  21.828  11.497  1.00117.53           C
ATOM   2566  CG  GLU C 324      10.711  21.637  11.043  1.00117.53           C
ATOM   2567  CD  GLU C 324      10.733  21.777   9.526  1.00117.53           C
ATOM   2568  OE1 GLU C 324       9.690  22.194   8.955  1.00117.53           O
ATOM   2569  OE2 GLU C 324      11.792  21.468   8.918  1.00117.53           O
ATOM   2570  C   GLU C 324       9.382  20.528  13.619  1.00117.53           C
ATOM   2571  O   GLU C 324      10.232  19.784  13.132  1.00117.53           O
ATOM   2572  N   ASN C 325       8.653  20.200  14.701  1.00 50.06           N
ATOM   2573  CA  ASN C 325       8.776  18.954  15.396  1.00 50.06           C
ATOM   2574  CB  ASN C 325       8.372  17.747  14.532  1.00 50.06           C
ATOM   2575  CG  ASN C 325       6.882  17.860  14.242  1.00 50.06           C
ATOM   2576  OD1 ASN C 325       6.086  18.166  15.127  1.00 50.06           O
ATOM   2577  ND2 ASN C 325       6.493  17.613  12.961  1.00 50.06           N
ATOM   2578  C   ASN C 325      10.182  18.741  15.871  1.00 50.06           C
ATOM   2579  O   ASN C 325      10.660  17.609  15.896  1.00 50.06           O
ATOM   2580  N   GLY C 326      10.876  19.818  16.291  1.00 37.38           N
ATOM   2581  CA  GLY C 326      12.198  19.667  16.836  1.00 37.38           C
ATOM   2582  C   GLY C 326      13.241  19.871  15.777  1.00 37.38           C
ATOM   2583  O   GLY C 326      14.431  19.876  16.086  1.00 37.38           O
ATOM   2584  N   TYR C 327      12.835  20.082  14.509  1.00 88.13           N
ATOM   2585  CA  TYR C 327      13.786  20.232  13.438  1.00 88.13           C
ATOM   2586  CB  TYR C 327      13.580  19.248  12.270  1.00 88.13           C
ATOM   2587  CG  TYR C 327      13.923  17.854  12.677  1.00 88.13           C
ATOM   2588  CD1 TYR C 327      13.056  17.099  13.433  1.00 88.13           C
ATOM   2589  CD2 TYR C 327      15.113  17.293  12.273  1.00 88.13           C
ATOM   2590  CE1 TYR C 327      13.379  15.810  13.791  1.00 88.13           C
ATOM   2591  CE2 TYR C 327      15.442  16.007  12.627  1.00 88.13           C
ATOM   2592  CZ  TYR C 327      14.574  15.263  13.390  1.00 88.13           C
ATOM   2593  OH  TYR C 327      14.908  13.942  13.755  1.00 88.13           O
ATOM   2594  C   TYR C 327      13.622  21.589  12.823  1.00 88.13           C
ATOM   2595  O   TYR C 327      12.624  22.272  13.052  1.00 88.13           O
ATOM   2596  N   PHE C 328      14.651  22.035  12.064  1.00 73.98           N
ATOM   2597  CA  PHE C 328      14.547  23.290  11.374  1.00 73.98           C
ATOM   2598  CB  PHE C 328      15.097  24.499  12.159  1.00 73.98           C
ATOM   2599  CG  PHE C 328      16.565  24.350  12.383  1.00 73.98           C
ATOM   2600  CD1 PHE C 328      17.044  23.605  13.436  1.00 73.98           C
ATOM   2601  CD2 PHE C 328      17.465  24.973  11.548  1.00 73.98           C
ATOM   2602  CE1 PHE C 328      18.398  23.476  13.645  1.00 73.98           C
ATOM   2603  CE2 PHE C 328      18.820  24.848  11.752  1.00 73.98           C
ATOM   2604  CZ  PHE C 328      19.289  24.096  12.802  1.00 73.98           C
ATOM   2605  C   PHE C 328      15.288  23.191  10.077  1.00 73.98           C
ATOM   2606  O   PHE C 328      16.168  22.349   9.903  1.00 73.98           O
ATOM   2607  N   ARG C 329      14.921  24.055   9.111  1.00123.01           N
ATOM   2608  CA  ARG C 329      15.579  24.073   7.839  1.00123.01           C
ATOM   2609  CB  ARG C 329      14.603  24.037   6.657  1.00123.01           C
ATOM   2610  CG  ARG C 329      13.893  22.692   6.518  1.00123.01           C
ATOM   2611  CD  ARG C 329      12.740  22.718   5.517  1.00123.01           C
ATOM   2612  NE  ARG C 329      12.276  21.316   5.339  1.00123.01           N
ATOM   2613  CZ  ARG C 329      10.957  21.054   5.116  1.00123.01           C
ATOM   2614  NH1 ARG C 329      10.037  22.060   5.191  1.00123.01           N
ATOM   2615  NH2 ARG C 329      10.562  19.786   4.805  1.00123.01           N
ATOM   2616  C   ARG C 329      16.317  25.371   7.782  1.00123.01           C
ATOM   2617  O   ARG C 329      15.861  26.372   8.332  1.00123.01           O
ATOM   2618  N   ILE C 330      17.508  25.371   7.153  1.00 64.31           N
ATOM   2619  CA  ILE C 330      18.287  26.570   7.072  1.00 64.31           C
ATOM   2620  CB  ILE C 330      19.419  26.599   8.060  1.00 64.31           C
ATOM   2621  CG1 ILE C 330      20.126  27.965   8.045  1.00 64.31           C
ATOM   2622  CG2 ILE C 330      20.338  25.400   7.775  1.00 64.31           C
ATOM   2623  CD1 ILE C 330      21.109  28.152   9.201  1.00 64.31           C
ATOM   2624  C   ILE C 330      18.871  26.664   5.699  1.00 64.31           C
ATOM   2625  O   ILE C 330      19.145  25.648   5.062  1.00 64.31           O
ATOM   2626  N   ARG C 331      19.104  27.904   5.219  1.00 95.87           N
ATOM   2627  CA  ARG C 331      19.601  28.081   3.887  1.00 95.87           C
ATOM   2628  CB  ARG C 331      19.830  29.539   3.465  1.00 95.87           C
ATOM   2629  CG  ARG C 331      20.246  29.636   1.996  1.00 95.87           C
ATOM   2630  CD  ARG C 331      20.737  31.015   1.569  0.00 95.87           C
ATOM   2631  NE  ARG C 331      21.093  30.932   0.125  0.00 95.87           N
ATOM   2632  CZ  ARG C 331      21.387  32.068  -0.572  0.00 95.87           C
ATOM   2633  NH1 ARG C 331      21.332  33.284   0.045  0.00 95.87           N
ATOM   2634  NH2 ARG C 331      21.739  31.988  -1.888  0.00 95.87           N
ATOM   2635  C   ARG C 331      20.908  27.376   3.770  1.00 95.87           C
ATOM   2636  O   ARG C 331      21.744  27.410   4.672  1.00 95.87           O
ATOM   2637  N   ARG C 332      21.098  26.713   2.615  1.00157.92           N
ATOM   2638  CA  ARG C 332      22.263  25.924   2.359  1.00157.92           C
ATOM   2639  CB  ARG C 332      21.901  24.483   1.957  1.00157.92           C
ATOM   2640  CG  ARG C 332      23.073  23.667   1.416  1.00157.92           C
ATOM   2641  CD  ARG C 332      22.699  22.233   1.026  1.00157.92           C
ATOM   2642  NE  ARG C 332      21.379  22.274   0.334  1.00157.92           N
ATOM   2643  CZ  ARG C 332      21.253  21.788  -0.935  1.00157.92           C
ATOM   2644  NH1 ARG C 332      22.354  21.344  -1.608  1.00157.92           N
ATOM   2645  NH2 ARG C 332      20.027  21.751  -1.534  1.00157.92           N
ATOM   2646  C   ARG C 332      23.024  26.534   1.219  1.00157.92           C
ATOM   2647  O   ARG C 332      22.440  27.082   0.286  1.00157.92           O
ATOM   2648  N   GLY C 333      24.371  26.461   1.286  1.00 54.28           N
ATOM   2649  CA  GLY C 333      25.205  26.912   0.204  1.00 54.28           C
ATOM   2650  C   GLY C 333      25.833  28.249   0.490  1.00 54.28           C
ATOM   2651  O   GLY C 333      26.776  28.655  -0.188  1.00 54.28           O
ATOM   2652  N   THR C 334      25.247  29.004   1.429  1.00172.49           N
ATOM   2653  CA  THR C 334      25.666  30.306   1.876  1.00172.49           C
ATOM   2654  CB  THR C 334      24.491  31.107   2.346  1.00172.49           C
ATOM   2655  OG1 THR C 334      23.507  31.142   1.328  1.00172.49           O
ATOM   2656  CG2 THR C 334      24.943  32.542   2.637  1.00172.49           C
ATOM   2657  C   THR C 334      26.643  30.243   3.020  1.00172.49           C
ATOM   2658  O   THR C 334      27.248  31.258   3.365  1.00172.49           O
ATOM   2659  N   ASP C 335      26.788  29.079   3.687  1.00 82.88           N
ATOM   2660  CA  ASP C 335      27.551  29.039   4.906  1.00 82.88           C
ATOM   2661  CB  ASP C 335      28.985  29.587   4.759  1.00 82.88           C
ATOM   2662  CG  ASP C 335      29.802  29.157   5.974  1.00 82.88           C
ATOM   2663  OD1 ASP C 335      29.222  28.505   6.883  1.00 82.88           O
ATOM   2664  OD2 ASP C 335      31.022  29.472   6.008  1.00 82.88           O
ATOM   2665  C   ASP C 335      26.800  29.886   5.888  1.00 82.88           C
ATOM   2666  O   ASP C 335      27.378  30.645   6.667  1.00 82.88           O
ATOM   2667  N   GLU C 336      25.457  29.742   5.863  1.00142.20           N
ATOM   2668  CA  GLU C 336      24.576  30.498   6.710  1.00142.20           C
ATOM   2669  CB  GLU C 336      23.093  30.118   6.569  1.00142.20           C
ATOM   2670  CG  GLU C 336      22.392  30.757   5.378  1.00142.20           C
ATOM   2671  CD  GLU C 336      22.172  32.216   5.738  1.00142.20           C
ATOM   2672  OE1 GLU C 336      21.726  32.481   6.887  1.00142.20           O
ATOM   2673  OE2 GLU C 336      22.455  33.087   4.873  1.00142.20           O
ATOM   2674  C   GLU C 336      24.916  30.267   8.144  1.00142.20           C
ATOM   2675  O   GLU C 336      24.878  29.147   8.646  1.00142.20           O
ATOM   2676  N   CYS C 337      25.244  31.368   8.839  1.00126.93           N
ATOM   2677  CA  CYS C 337      25.534  31.390  10.243  1.00126.93           C
ATOM   2678  CB  CYS C 337      24.297  31.269  11.165  1.00126.93           C
ATOM   2679  SG  CYS C 337      23.326  29.744  10.979  1.00126.93           S
ATOM   2680  C   CYS C 337      26.574  30.366  10.595  1.00126.93           C
ATOM   2681  O   CYS C 337      26.518  29.768  11.668  1.00126.93           O
ATOM   2682  N   ALA C 338      27.579  30.185   9.709  1.00 62.53           N
ATOM   2683  CA  ALA C 338      28.707  29.313   9.909  1.00 62.53           C
ATOM   2684  CB  ALA C 338      29.521  29.667  11.166  1.00 62.53           C
ATOM   2685  C   ALA C 338      28.312  27.866  10.016  1.00 62.53           C
ATOM   2686  O   ALA C 338      29.062  27.060  10.564  1.00 62.53           O
ATOM   2687  N   ILE C 339      27.155  27.478   9.451  1.00 88.93           N
ATOM   2688  CA  ILE C 339      26.686  26.118   9.516  1.00 88.93           C
ATOM   2689  CB  ILE C 339      25.273  25.939   9.030  1.00 88.93           C
ATOM   2690  CG1 ILE C 339      24.740  24.569   9.486  1.00 88.93           C
ATOM   2691  CG2 ILE C 339      25.237  26.151   7.506  1.00 88.93           C
ATOM   2692  CD1 ILE C 339      23.222  24.433   9.393  1.00 88.93           C
ATOM   2693  C   ILE C 339      27.588  25.188   8.743  1.00 88.93           C
ATOM   2694  O   ILE C 339      27.639  23.987   8.995  1.00 88.93           O
ATOM   2695  N   GLU C 340      28.199  25.693   7.666  1.00160.00           N
ATOM   2696  CA  GLU C 340      29.082  24.991   6.783  1.00160.00           C
ATOM   2697  CB  GLU C 340      28.964  25.480   5.330  1.00160.00           C
ATOM   2698  CG  GLU C 340      27.583  25.101   4.782  1.00160.00           C
ATOM   2699  CD  GLU C 340      27.431  25.563   3.345  1.00160.00           C
ATOM   2700  OE1 GLU C 340      28.406  26.135   2.789  1.00160.00           O
ATOM   2701  OE2 GLU C 340      26.324  25.345   2.782  1.00160.00           O
ATOM   2702  C   GLU C 340      30.518  24.934   7.235  1.00160.00           C
ATOM   2703  O   GLU C 340      31.357  24.529   6.443  1.00160.00           O
ATOM   2704  N   SER C 341      30.893  25.534   8.378  1.00134.88           N
ATOM   2705  CA  SER C 341      32.272  25.621   8.809  1.00134.88           C
ATOM   2706  CB  SER C 341      32.521  26.893   9.640  1.00134.88           C
ATOM   2707  OG  SER C 341      31.744  26.866  10.829  1.00134.88           O
ATOM   2708  C   SER C 341      32.888  24.461   9.582  1.00134.88           C
ATOM   2709  O   SER C 341      34.095  24.260   9.530  1.00134.88           O
ATOM   2710  N   ILE C 342      32.123  23.888  10.519  1.00240.66           N
ATOM   2711  CA  ILE C 342      32.389  22.892  11.530  1.00240.66           C
ATOM   2712  CB  ILE C 342      32.063  23.424  12.903  1.00240.66           C
ATOM   2713  CG1 ILE C 342      32.890  22.727  14.003  1.00240.66           C
ATOM   2714  CG2 ILE C 342      30.546  23.347  13.090  1.00240.66           C
ATOM   2715  CD1 ILE C 342      32.921  23.484  15.327  1.00240.66           C
ATOM   2716  C   ILE C 342      31.961  21.443  11.372  1.00240.66           C
ATOM   2717  O   ILE C 342      31.897  20.772  12.401  1.00240.66           O
ATOM   2718  N   ALA C 343      31.376  20.978  10.247  1.00 79.98           N
ATOM   2719  CA  ALA C 343      30.800  19.647  10.268  1.00 79.98           C
ATOM   2720  CB  ALA C 343      30.249  19.202   8.900  1.00 79.98           C
ATOM   2721  C   ALA C 343      31.804  18.618  10.720  1.00 79.98           C
ATOM   2722  O   ALA C 343      32.975  18.676  10.359  1.00 79.98           O
ATOM   2723  N   LEU C 344      31.353  17.650  11.558  1.00112.89           N
ATOM   2724  CA  LEU C 344      32.213  16.628  12.098  1.00112.89           C
ATOM   2725  CB  LEU C 344      32.439  16.774  13.619  1.00112.89           C
ATOM   2726  CG  LEU C 344      33.369  15.724  14.270  1.00112.89           C
ATOM   2727  CD1 LEU C 344      32.718  14.333  14.376  1.00112.89           C
ATOM   2728  CD2 LEU C 344      34.735  15.691  13.569  1.00112.89           C
ATOM   2729  C   LEU C 344      31.575  15.295  11.847  1.00112.89           C
ATOM   2730  O   LEU C 344      30.363  15.141  11.984  1.00112.89           O
ATOM   2731  N   ALA C 345      32.393  14.282  11.481  1.00 39.50           N
ATOM   2732  CA  ALA C 345      31.865  12.974  11.218  1.00 39.50           C
ATOM   2733  CB  ALA C 345      32.020  12.546   9.748  1.00 39.50           C
ATOM   2734  C   ALA C 345      32.615  11.982  12.054  1.00 39.50           C
ATOM   2735  O   ALA C 345      33.801  12.156  12.332  1.00 39.50           O
ATOM   2736  N   ALA C 346      31.914  10.917  12.503  1.00 38.36           N
ATOM   2737  CA  ALA C 346      32.530   9.876  13.275  1.00 38.36           C
ATOM   2738  CB  ALA C 346      32.371  10.063  14.793  1.00 38.36           C
ATOM   2739  C   ALA C 346      31.818   8.613  12.904  1.00 38.36           C
ATOM   2740  O   ALA C 346      30.654   8.652  12.510  1.00 38.36           O
ATOM   2741  N   THR C 347      32.502   7.454  13.004  1.00 51.04           N
ATOM   2742  CA  THR C 347      31.880   6.208  12.648  1.00 51.04           C
ATOM   2743  CB  THR C 347      32.656   5.466  11.597  1.00 51.04           C
ATOM   2744  OG1 THR C 347      32.771   6.264  10.427  1.00 51.04           O
ATOM   2745  CG2 THR C 347      31.936   4.146  11.275  1.00 51.04           C
ATOM   2746  C   THR C 347      31.815   5.339  13.872  1.00 51.04           C
ATOM   2747  O   THR C 347      32.843   4.973  14.437  1.00 51.04           O
ATOM   2748  N   PRO C 348      30.620   5.006  14.298  1.00 84.89           N
ATOM   2749  CA  PRO C 348      30.421   4.172  15.461  1.00 84.89           C
ATOM   2750  CD  PRO C 348      29.469   5.852  14.035  1.00 84.89           C
ATOM   2751  CB  PRO C 348      29.027   4.509  15.993  1.00 84.89           C
ATOM   2752  CG  PRO C 348      28.319   5.187  14.809  1.00 84.89           C
ATOM   2753  C   PRO C 348      30.569   2.714  15.141  1.00 84.89           C
ATOM   2754  O   PRO C 348      30.421   2.336  13.979  1.00 84.89           O
ATOM   2755  N   ILE C 349      30.856   1.872  16.158  1.00 63.17           N
ATOM   2756  CA  ILE C 349      30.926   0.457  15.914  1.00 63.17           C
ATOM   2757  CB  ILE C 349      32.177  -0.197  16.436  1.00 63.17           C
ATOM   2758  CG1 ILE C 349      33.420   0.396  15.748  1.00 63.17           C
ATOM   2759  CG2 ILE C 349      32.040  -1.718  16.236  1.00 63.17           C
ATOM   2760  CD1 ILE C 349      34.735  -0.002  16.418  1.00 63.17           C
ATOM   2761  C   ILE C 349      29.747  -0.159  16.613  1.00 63.17           C
ATOM   2762  O   ILE C 349      29.658  -0.158  17.841  1.00 63.17           O
ATOM   2763  N   PRO C 350      28.852  -0.704  15.827  1.00 85.59           N
ATOM   2764  CA  PRO C 350      27.631  -1.291  16.335  1.00 85.59           C
ATOM   2765  CD  PRO C 350      28.712  -0.258  14.447  1.00 85.59           C
ATOM   2766  CB  PRO C 350      26.739  -1.509  15.111  1.00 85.59           C
ATOM   2767  CG  PRO C 350      27.230  -0.464  14.092  1.00 85.59           C
ATOM   2768  C   PRO C 350      27.945  -2.582  17.029  1.00 85.59           C
ATOM   2769  O   PRO C 350      29.085  -3.033  16.945  1.00 85.59           O
ATOM   2770  N   LYS C 351      26.968  -3.173  17.750  1.00 91.18           N
ATOM   2771  CA  LYS C 351      27.174  -4.442  18.393  1.00 91.18           C
ATOM   2772  CB  LYS C 351      26.118  -4.824  19.447  1.00 91.18           C
ATOM   2773  CG  LYS C 351      26.244  -4.145  20.811  1.00 91.18           C
ATOM   2774  CD  LYS C 351      25.097  -4.540  21.745  1.00 91.18           C
ATOM   2775  CE  LYS C 351      25.381  -4.302  23.229  1.00 91.18           C
ATOM   2776  NZ  LYS C 351      24.738  -3.050  23.682  1.00 91.18           N
ATOM   2777  C   LYS C 351      27.073  -5.495  17.335  1.00 91.18           C
ATOM   2778  O   LYS C 351      26.593  -5.235  16.234  1.00 91.18           O
ATOM   2779  N   LEU C 352      27.563  -6.716  17.629  1.00 57.24           N
ATOM   2780  CA  LEU C 352      27.411  -7.764  16.669  1.00 57.24           C
ATOM   2781  CB  LEU C 352      28.029  -9.110  17.071  1.00 57.24           C
ATOM   2782  CG  LEU C 352      29.553  -9.153  16.889  1.00 57.24           C
ATOM   2783  CD1 LEU C 352      30.115 -10.518  17.303  1.00 57.24           C
ATOM   2784  CD2 LEU C 352      29.949  -8.774  15.452  1.00 57.24           C
ATOM   2785  C   LEU C 352      25.915  -7.986  16.529  1.00 57.24           C
ATOM   2786  O   LEU C 352      25.239  -8.091  17.586  1.00 57.24           O
ATOM   2787  OXT LEU C 352      25.424  -8.053  15.370  1.00 57.24           O
TER    2788      LEU C 352
ATOM   2789  N   ASP D 353      51.817 -25.508  16.029  1.00 54.23           N
ATOM   2790  CA  ASP D 353      50.568 -25.694  15.250  1.00 54.23           C
ATOM   2791  CB  ASP D 353      50.872 -26.120  13.800  1.00 54.23           C
ATOM   2792  CG  ASP D 353      51.523 -24.954  13.059  1.00 54.23           C
ATOM   2793  OD1 ASP D 353      51.092 -23.792  13.276  1.00 54.23           O
ATOM   2794  OD2 ASP D 353      52.456 -25.208  12.252  1.00 54.23           O
ATOM   2795  C   ASP D 353      49.698 -26.721  15.887  1.00 54.23           C
ATOM   2796  O   ASP D 353      50.110 -27.427  16.805  1.00 54.23           O
ATOM   2797  N   THR D 354      48.440 -26.775  15.423  1.00 83.42           N
ATOM   2798  CA  THR D 354      47.447 -27.702  15.860  1.00 83.42           C
ATOM   2799  CB  THR D 354      46.084 -27.082  15.729  1.00 83.42           C
ATOM   2800  OG1 THR D 354      45.830 -26.753  14.370  1.00 83.42           O
ATOM   2801  CG2 THR D 354      46.039 -25.800  16.588  1.00 83.42           C
ATOM   2802  C   THR D 354      47.544 -28.859  14.903  1.00 83.42           C
ATOM   2803  O   THR D 354      48.200 -28.751  13.870  1.00 83.42           O
ATOM   2804  N   PRO D 355      46.940 -29.971  15.228  1.00 96.19           N
ATOM   2805  CA  PRO D 355      46.942 -31.092  14.321  1.00 96.19           C
ATOM   2806  CD  PRO D 355      47.073 -30.435  16.597  1.00 96.19           C
ATOM   2807  CB  PRO D 355      46.499 -32.295  15.143  1.00 96.19           C
ATOM   2808  CG  PRO D 355      47.057 -31.973  16.539  1.00 96.19           C
ATOM   2809  C   PRO D 355      46.143 -30.854  13.079  1.00 96.19           C
ATOM   2810  O   PRO D 355      46.170 -31.705  12.191  1.00 96.19           O
ATOM   2811  N   ALA D 356      45.412 -29.727  12.996  1.00 70.52           N
ATOM   2812  CA  ALA D 356      44.567 -29.488  11.857  1.00 70.52           C
ATOM   2813  CB  ALA D 356      43.559 -28.344  12.085  1.00 70.52           C
ATOM   2814  C   ALA D 356      45.354 -29.148  10.626  1.00 70.52           C
ATOM   2815  O   ALA D 356      46.332 -28.402  10.679  1.00 70.52           O
ATOM   2816  N   ASN D 357      44.951 -29.729   9.472  1.00229.81           N
ATOM   2817  CA  ASN D 357      45.513 -29.285   8.233  1.00229.81           C
ATOM   2818  CB  ASN D 357      46.643 -30.171   7.668  1.00229.81           C
ATOM   2819  CG  ASN D 357      46.128 -31.526   7.254  1.00229.81           C
ATOM   2820  OD1 ASN D 357      45.978 -31.766   6.059  1.00229.81           O
ATOM   2821  ND2 ASN D 357      45.847 -32.423   8.238  1.00229.81           N
ATOM   2822  C   ASN D 357      44.364 -29.111   7.276  1.00229.81           C
ATOM   2823  O   ASN D 357      44.048 -29.965   6.447  1.00229.81           O
ATOM   2824  N   CYS D 358      43.705 -27.945   7.381  1.00 79.45           N
ATOM   2825  CA  CYS D 358      42.546 -27.671   6.587  1.00 79.45           C
ATOM   2826  CB  CYS D 358      41.435 -26.952   7.357  1.00 79.45           C
ATOM   2827  SG  CYS D 358      40.730 -28.063   8.603  1.00 79.45           S
ATOM   2828  C   CYS D 358      42.947 -26.848   5.416  1.00 79.45           C
ATOM   2829  O   CYS D 358      44.052 -26.312   5.364  1.00 79.45           O
ATOM   2830  N   THR D 359      42.040 -26.717   4.429  1.00140.99           N
ATOM   2831  CA  THR D 359      42.469 -26.055   3.241  1.00140.99           C
ATOM   2832  CB  THR D 359      42.250 -26.859   2.008  1.00140.99           C
ATOM   2833  OG1 THR D 359      42.561 -28.219   2.237  1.00140.99           O
ATOM   2834  CG2 THR D 359      43.275 -26.335   1.007  1.00140.99           C
ATOM   2835  C   THR D 359      41.619 -24.849   3.034  1.00140.99           C
ATOM   2836  O   THR D 359      40.594 -24.660   3.689  1.00140.99           O
ATOM   2837  N   TYR D 360      42.052 -24.005   2.079  1.00134.52           N
ATOM   2838  CA  TYR D 360      41.328 -22.831   1.693  1.00134.52           C
ATOM   2839  CB  TYR D 360      42.001 -22.031   0.558  1.00134.52           C
ATOM   2840  CG  TYR D 360      41.092 -20.909   0.157  1.00134.52           C
ATOM   2841  CD1 TYR D 360      41.056 -19.727   0.867  1.00134.52           C
ATOM   2842  CD2 TYR D 360      40.278 -21.033  -0.946  1.00134.52           C
ATOM   2843  CE1 TYR D 360      40.217 -18.703   0.489  1.00134.52           C
ATOM   2844  CE2 TYR D 360      39.438 -20.012  -1.331  1.00134.52           C
ATOM   2845  CZ  TYR D 360      39.415 -18.838  -0.619  1.00134.52           C
ATOM   2846  OH  TYR D 360      38.558 -17.786  -1.010  1.00134.52           O
ATOM   2847  C   TYR D 360      39.963 -23.240   1.209  1.00134.52           C
ATOM   2848  O   TYR D 360      39.006 -22.557   1.581  1.00134.52           O
ATOM   2849  N   PRO D 361      39.744 -24.270   0.406  1.00111.92           N
ATOM   2850  CA  PRO D 361      38.414 -24.589  -0.023  1.00111.92           C
ATOM   2851  CD  PRO D 361      40.724 -25.191  -0.159  1.00111.92           C
ATOM   2852  CB  PRO D 361      38.546 -25.745  -1.015  1.00111.92           C
ATOM   2853  CG  PRO D 361      39.899 -26.382  -0.674  1.00111.92           C
ATOM   2854  C   PRO D 361      37.540 -24.939   1.138  1.00111.92           C
ATOM   2855  O   PRO D 361      36.335 -24.705   1.062  1.00111.92           O
ATOM   2856  N   ASP D 362      38.108 -25.505   2.217  1.00 63.86           N
ATOM   2857  CA  ASP D 362      37.281 -25.881   3.328  1.00 63.86           C
ATOM   2858  CB  ASP D 362      38.045 -26.603   4.446  1.00 63.86           C
ATOM   2859  CG  ASP D 362      38.297 -28.028   3.982  1.00 63.86           C
ATOM   2860  OD1 ASP D 362      37.311 -28.711   3.594  1.00 63.86           O
ATOM   2861  OD2 ASP D 362      39.482 -28.455   4.017  1.00 63.86           O
ATOM   2862  C   ASP D 362      36.677 -24.641   3.902  1.00 63.86           C
ATOM   2863  O   ASP D 362      35.562 -24.672   4.418  1.00 63.86           O
ATOM   2864  N   LEU D 363      37.436 -23.530   3.870  1.00165.95           N
ATOM   2865  CA  LEU D 363      37.012 -22.245   4.367  1.00165.95           C
ATOM   2866  CB  LEU D 363      38.075 -21.143   4.333  1.00165.95           C
ATOM   2867  CG  LEU D 363      39.082 -21.162   5.469  1.00165.95           C
ATOM   2868  CD1 LEU D 363      39.799 -22.513   5.511  1.00165.95           C
ATOM   2869  CD2 LEU D 363      39.998 -19.925   5.377  1.00165.95           C
ATOM   2870  C   LEU D 363      35.944 -21.617   3.538  1.00165.95           C
ATOM   2871  O   LEU D 363      35.114 -20.877   4.056  1.00165.95           O
ATOM   2872  N   LEU D 364      35.980 -21.815   2.213  1.00162.47           N
ATOM   2873  CA  LEU D 364      35.078 -21.038   1.417  1.00162.47           C
ATOM   2874  CB  LEU D 364      35.467 -21.092  -0.066  1.00162.47           C
ATOM   2875  CG  LEU D 364      34.914 -19.928  -0.893  1.00162.47           C
ATOM   2876  CD1 LEU D 364      35.501 -18.596  -0.405  1.00162.47           C
ATOM   2877  CD2 LEU D 364      35.205 -20.127  -2.379  1.00162.47           C
ATOM   2878  C   LEU D 364      33.687 -21.567   1.630  1.00162.47           C
ATOM   2879  O   LEU D 364      33.479 -22.776   1.704  1.00162.47           O
ATOM   2880  N   GLY D 365      32.687 -20.664   1.766  1.00 38.83           N
ATOM   2881  CA  GLY D 365      31.334 -21.112   1.947  1.00 38.83           C
ATOM   2882  C   GLY D 365      30.635 -20.255   2.961  1.00 38.83           C
ATOM   2883  O   GLY D 365      31.038 -19.125   3.236  1.00 38.83           O
ATOM   2884  N   THR D 366      29.539 -20.787   3.544  1.00112.89           N
ATOM   2885  CA  THR D 366      28.814 -20.017   4.511  1.00112.89           C
ATOM   2886  CB  THR D 366      27.328 -20.044   4.301  1.00112.89           C
ATOM   2887  OG1 THR D 366      26.697 -19.077   5.125  1.00112.89           O
ATOM   2888  CG2 THR D 366      26.806 -21.442   4.655  1.00112.89           C
ATOM   2889  C   THR D 366      29.096 -20.586   5.869  1.00112.89           C
ATOM   2890  O   THR D 366      29.133 -21.801   6.063  1.00112.89           O
ATOM   2891  N   TRP D 367      29.334 -19.702   6.855  1.00 93.36           N
ATOM   2892  CA  TRP D 367      29.620 -20.156   8.185  1.00 93.36           C
ATOM   2893  CB  TRP D 367      31.055 -19.858   8.656  1.00 93.36           C
ATOM   2894  CG  TRP D 367      32.153 -20.679   8.013  1.00 93.36           C
ATOM   2895  CD2 TRP D 367      32.888 -21.712   8.690  1.00 93.36           C
ATOM   2896  CD1 TRP D 367      32.688 -20.586   6.760  1.00 93.36           C
ATOM   2897  NE1 TRP D 367      33.714 -21.492   6.617  1.00 93.36           N
ATOM   2898  CE2 TRP D 367      33.849 -22.190   7.799  1.00 93.36           C
ATOM   2899  CE3 TRP D 367      32.783 -22.212   9.958  1.00 93.36           C
ATOM   2900  CZ2 TRP D 367      34.725 -23.176   8.159  1.00 93.36           C
ATOM   2901  CZ3 TRP D 367      33.654 -23.218  10.316  1.00 93.36           C
ATOM   2902  CH2 TRP D 367      34.606 -23.689   9.434  1.00 93.36           C
ATOM   2903  C   TRP D 367      28.699 -19.446   9.117  1.00 93.36           C
ATOM   2904  O   TRP D 367      28.339 -18.289   8.899  1.00 93.36           O
ATOM   2905  N   VAL D 368      28.262 -20.148  10.180  1.00108.62           N
ATOM   2906  CA  VAL D 368      27.434 -19.492  11.145  1.00108.62           C
ATOM   2907  CB  VAL D 368      26.134 -20.202  11.440  1.00108.62           C
ATOM   2908  CG1 VAL D 368      26.367 -21.397  12.379  1.00108.62           C
ATOM   2909  CG2 VAL D 368      25.133 -19.170  11.972  1.00108.62           C
ATOM   2910  C   VAL D 368      28.251 -19.402  12.397  1.00108.62           C
ATOM   2911  O   VAL D 368      28.861 -20.377  12.837  1.00108.62           O
ATOM   2912  N   PHE D 369      28.326 -18.197  12.989  1.00106.60           N
ATOM   2913  CA  PHE D 369      29.101 -18.088  14.186  1.00106.60           C
ATOM   2914  CB  PHE D 369      30.057 -16.877  14.242  1.00106.60           C
ATOM   2915  CG  PHE D 369      31.019 -16.920  13.106  1.00106.60           C
ATOM   2916  CD1 PHE D 369      31.813 -18.023  12.895  1.00106.60           C
ATOM   2917  CD2 PHE D 369      31.165 -15.829  12.280  1.00106.60           C
ATOM   2918  CE1 PHE D 369      32.706 -18.058  11.848  1.00106.60           C
ATOM   2919  CE2 PHE D 369      32.057 -15.856  11.234  1.00106.60           C
ATOM   2920  CZ  PHE D 369      32.829 -16.972  11.014  1.00106.60           C
ATOM   2921  C   PHE D 369      28.147 -17.868  15.314  1.00106.60           C
ATOM   2922  O   PHE D 369      27.273 -17.005  15.243  1.00106.60           O
ATOM   2923  N   GLN D 370      28.273 -18.653  16.396  1.00 99.06           N
ATOM   2924  CA  GLN D 370      27.425 -18.371  17.511  1.00 99.06           C
ATOM   2925  CB  GLN D 370      26.788 -19.616  18.129  1.00 99.06           C
ATOM   2926  CG  GLN D 370      25.846 -20.274  17.125  1.00 99.06           C
ATOM   2927  CD  GLN D 370      25.024 -21.309  17.857  1.00 99.06           C
ATOM   2928  OE1 GLN D 370      24.072 -20.978  18.561  1.00 99.06           O
ATOM   2929  NE2 GLN D 370      25.401 -22.603  17.687  1.00 99.06           N
ATOM   2930  C   GLN D 370      28.295 -17.680  18.502  1.00 99.06           C
ATOM   2931  O   GLN D 370      29.384 -18.152  18.827  1.00 99.06           O
ATOM   2932  N   VAL D 371      27.832 -16.512  18.995  1.00 55.68           N
ATOM   2933  CA  VAL D 371      28.686 -15.717  19.830  1.00 55.68           C
ATOM   2934  CB  VAL D 371      28.807 -14.303  19.336  1.00 55.68           C
ATOM   2935  CG1 VAL D 371      29.725 -13.511  20.282  1.00 55.68           C
ATOM   2936  CG2 VAL D 371      29.267 -14.326  17.870  1.00 55.68           C
ATOM   2937  C   VAL D 371      28.130 -15.650  21.218  1.00 55.68           C
ATOM   2938  O   VAL D 371      26.944 -15.408  21.425  1.00 55.68           O
ATOM   2939  N   GLY D 372      29.010 -15.875  22.213  1.00 50.70           N
ATOM   2940  CA  GLY D 372      28.626 -15.761  23.588  1.00 50.70           C
ATOM   2941  C   GLY D 372      29.182 -14.457  24.051  1.00 50.70           C
ATOM   2942  O   GLY D 372      29.212 -13.499  23.282  1.00 50.70           O
ATOM   2943  N   SER D 373      29.599 -14.415  25.336  1.00141.24           N
ATOM   2944  CA  SER D 373      30.302 -13.350  26.009  1.00141.24           C
ATOM   2945  CB  SER D 373      31.828 -13.488  25.890  1.00141.24           C
ATOM   2946  OG  SER D 373      32.245 -14.720  26.459  1.00141.24           O
ATOM   2947  C   SER D 373      29.936 -11.971  25.539  1.00141.24           C
ATOM   2948  O   SER D 373      28.854 -11.721  25.014  1.00141.24           O
ATOM   2949  N   SER D 374      30.822 -11.007  25.885  1.00151.83           N
ATOM   2950  CA  SER D 374      30.791  -9.635  25.448  1.00151.83           C
ATOM   2951  CB  SER D 374      29.377  -9.053  25.267  1.00151.83           C
ATOM   2952  OG  SER D 374      29.448  -7.701  24.837  1.00151.83           O
ATOM   2953  C   SER D 374      31.455  -8.814  26.508  1.00151.83           C
ATOM   2954  O   SER D 374      30.792  -8.059  27.215  1.00151.83           O
ATOM   2955  N   GLY D 375      32.795  -8.871  26.602  1.00 55.03           N
ATOM   2956  CA  GLY D 375      33.457  -8.152  27.654  1.00 55.03           C
ATOM   2957  C   GLY D 375      34.733  -7.599  27.114  1.00 55.03           C
ATOM   2958  O   GLY D 375      34.856  -7.341  25.920  1.00 55.03           O
ATOM   2959  N   SER D 376      35.709  -7.349  28.007  1.00 35.95           N
ATOM   2960  CA  SER D 376      36.978  -6.837  27.588  1.00 35.95           C
ATOM   2961  CB  SER D 376      37.639  -5.914  28.627  1.00 35.95           C
ATOM   2962  OG  SER D 376      36.841  -4.757  28.829  1.00 35.95           O
ATOM   2963  C   SER D 376      37.890  -7.999  27.359  1.00 35.95           C
ATOM   2964  O   SER D 376      37.499  -9.157  27.499  1.00 35.95           O
ATOM   2965  N   GLN D 377      39.143  -7.694  26.978  1.00159.52           N
ATOM   2966  CA  GLN D 377      40.155  -8.673  26.718  1.00159.52           C
ATOM   2967  CB  GLN D 377      41.429  -8.013  26.154  1.00159.52           C
ATOM   2968  CG  GLN D 377      42.665  -8.906  26.084  1.00159.52           C
ATOM   2969  CD  GLN D 377      43.607  -8.459  27.195  1.00159.52           C
ATOM   2970  OE1 GLN D 377      44.112  -9.270  27.970  1.00159.52           O
ATOM   2971  NE2 GLN D 377      43.866  -7.123  27.258  1.00159.52           N
ATOM   2972  C   GLN D 377      40.457  -9.406  27.993  1.00159.52           C
ATOM   2973  O   GLN D 377      40.831 -10.578  27.969  1.00159.52           O
ATOM   2974  N   ARG D 378      40.403  -8.702  29.140  1.00114.74           N
ATOM   2975  CA  ARG D 378      40.608  -9.327  30.419  1.00114.74           C
ATOM   2976  CB  ARG D 378      40.888  -8.339  31.557  1.00114.74           C
ATOM   2977  CG  ARG D 378      41.114  -9.054  32.891  0.00114.74           C
ATOM   2978  CD  ARG D 378      41.375  -8.107  34.058  0.00114.74           C
ATOM   2979  NE  ARG D 378      42.578  -7.306  33.704  0.00114.74           N
ATOM   2980  CZ  ARG D 378      43.152  -6.496  34.639  0.00114.74           C
ATOM   2981  NH1 ARG D 378      42.663  -6.478  35.914  0.00114.74           N
ATOM   2982  NH2 ARG D 378      44.210  -5.704  34.297  0.00114.74           N
ATOM   2983  C   ARG D 378      39.408 -10.112  30.848  1.00114.74           C
ATOM   2984  O   ARG D 378      39.531 -11.163  31.474  1.00114.74           O
ATOM   2985  N   ASP D 379      38.210  -9.583  30.538  1.00 49.84           N
ATOM   2986  CA  ASP D 379      36.958 -10.126  30.982  1.00 49.84           C
ATOM   2987  CB  ASP D 379      35.759  -9.237  30.612  1.00 49.84           C
ATOM   2988  CG  ASP D 379      35.813  -7.997  31.495  0.00 49.84           C
ATOM   2989  OD1 ASP D 379      36.694  -7.952  32.396  0.00 49.84           O
ATOM   2990  OD2 ASP D 379      34.973  -7.083  31.287  0.00 49.84           O
ATOM   2991  C   ASP D 379      36.719 -11.481  30.399  1.00 49.84           C
ATOM   2992  O   ASP D 379      36.088 -12.325  31.033  1.00 49.84           O
ATOM   2993  N   VAL D 380      37.194 -11.733  29.167  1.00 69.66           N
ATOM   2994  CA  VAL D 380      36.878 -12.986  28.550  1.00 69.66           C
ATOM   2995  CB  VAL D 380      36.054 -12.798  27.304  1.00 69.66           C
ATOM   2996  CG1 VAL D 380      35.829 -14.143  26.617  1.00 69.66           C
ATOM   2997  CG2 VAL D 380      34.730 -12.136  27.696  1.00 69.66           C
ATOM   2998  C   VAL D 380      38.139 -13.709  28.171  1.00 69.66           C
ATOM   2999  O   VAL D 380      39.204 -13.113  28.025  1.00 69.66           O
ATOM   3000  N   ASN D 381      38.038 -15.055  28.097  1.00 94.28           N
ATOM   3001  CA  ASN D 381      39.076 -15.908  27.603  1.00 94.28           C
ATOM   3002  CB  ASN D 381      39.967 -16.511  28.702  1.00 94.28           C
ATOM   3003  CG  ASN D 381      41.233 -17.043  28.042  0.00 94.28           C
ATOM   3004  OD1 ASN D 381      42.324 -16.520  28.265  0.00 94.28           O
ATOM   3005  ND2 ASN D 381      41.092 -18.107  27.207  0.00 94.28           N
ATOM   3006  C   ASN D 381      38.337 -17.023  26.932  1.00 94.28           C
ATOM   3007  O   ASN D 381      37.505 -17.678  27.557  1.00 94.28           O
ATOM   3008  N   CYS D 382      38.632 -17.283  25.642  1.00 84.52           N
ATOM   3009  CA  CYS D 382      37.831 -18.227  24.916  1.00 84.52           C
ATOM   3010  CB  CYS D 382      37.652 -17.783  23.460  1.00 84.52           C
ATOM   3011  SG  CYS D 382      37.025 -16.083  23.434  1.00 84.52           S
ATOM   3012  C   CYS D 382      38.476 -19.576  24.901  1.00 84.52           C
ATOM   3013  O   CYS D 382      38.838 -20.096  23.846  1.00 84.52           O
ATOM   3014  N   SER D 383      38.696 -20.152  26.093  1.00 85.01           N
ATOM   3015  CA  SER D 383      39.181 -21.493  26.178  1.00 85.01           C
ATOM   3016  CB  SER D 383      39.927 -21.756  27.498  1.00 85.01           C
ATOM   3017  OG  SER D 383      39.086 -21.472  28.606  1.00 85.01           O
ATOM   3018  C   SER D 383      38.038 -22.469  26.050  1.00 85.01           C
ATOM   3019  O   SER D 383      38.156 -23.472  25.348  1.00 85.01           O
ATOM   3020  N   VAL D 384      36.959 -22.276  26.848  1.00100.13           N
ATOM   3021  CA  VAL D 384      35.823 -23.171  26.835  1.00100.13           C
ATOM   3022  CB  VAL D 384      35.185 -23.275  28.189  1.00100.13           C
ATOM   3023  CG1 VAL D 384      36.187 -23.956  29.137  1.00100.13           C
ATOM   3024  CG2 VAL D 384      34.772 -21.869  28.655  1.00100.13           C
ATOM   3025  C   VAL D 384      34.723 -22.922  25.833  1.00100.13           C
ATOM   3026  O   VAL D 384      34.473 -23.777  24.984  1.00100.13           O
ATOM   3027  N   MET D 385      34.051 -21.739  25.927  1.00101.71           N
ATOM   3028  CA  MET D 385      32.880 -21.338  25.168  1.00101.71           C
ATOM   3029  CB  MET D 385      32.251 -22.394  24.237  1.00101.71           C
ATOM   3030  CG  MET D 385      30.992 -21.891  23.523  1.00101.71           C
ATOM   3031  SD  MET D 385      31.254 -20.496  22.386  1.00101.71           S
ATOM   3032  CE  MET D 385      31.032 -19.215  23.656  1.00101.71           C
ATOM   3033  C   MET D 385      31.816 -20.894  26.143  1.00101.71           C
ATOM   3034  O   MET D 385      31.892 -19.800  26.699  1.00101.71           O
ATOM   3035  N   GLY D 386      30.770 -21.730  26.361  1.00 44.58           N
ATOM   3036  CA  GLY D 386      29.718 -21.375  27.284  1.00 44.58           C
ATOM   3037  C   GLY D 386      28.514 -20.900  26.515  1.00 44.58           C
ATOM   3038  O   GLY D 386      28.425 -21.076  25.303  1.00 44.58           O
ATOM   3039  N   PRO D 387      27.574 -20.318  27.227  1.00175.72           N
ATOM   3040  CA  PRO D 387      26.292 -19.877  26.710  1.00175.72           C
ATOM   3041  CD  PRO D 387      27.856 -19.753  28.534  1.00175.72           C
ATOM   3042  CB  PRO D 387      25.593 -19.178  27.879  1.00175.72           C
ATOM   3043  CG  PRO D 387      26.461 -19.485  29.116  1.00175.72           C
ATOM   3044  C   PRO D 387      26.402 -18.911  25.558  1.00175.72           C
ATOM   3045  O   PRO D 387      27.212 -17.988  25.647  1.00175.72           O
ATOM   3046  N   PRO D 388      25.670 -19.123  24.482  1.00131.97           N
ATOM   3047  CA  PRO D 388      25.671 -18.155  23.401  1.00131.97           C
ATOM   3048  CD  PRO D 388      25.586 -20.483  23.973  1.00131.97           C
ATOM   3049  CB  PRO D 388      25.761 -18.962  22.106  1.00131.97           C
ATOM   3050  CG  PRO D 388      25.208 -20.342  22.491  1.00131.97           C
ATOM   3051  C   PRO D 388      24.503 -17.199  23.383  1.00131.97           C
ATOM   3052  O   PRO D 388      23.372 -17.651  23.564  1.00131.97           O
ATOM   3053  N   GLU D 389      24.742 -15.882  23.178  1.00142.94           N
ATOM   3054  CA  GLU D 389      23.695 -14.903  23.015  1.00142.94           C
ATOM   3055  CB  GLU D 389      24.058 -13.511  23.565  1.00142.94           C
ATOM   3056  CG  GLU D 389      23.699 -13.334  25.047  1.00142.94           C
ATOM   3057  CD  GLU D 389      24.350 -14.426  25.885  1.00142.94           C
ATOM   3058  OE1 GLU D 389      25.452 -14.900  25.502  0.00142.94           O
ATOM   3059  OE2 GLU D 389      23.752 -14.792  26.932  0.00142.94           O
ATOM   3060  C   GLU D 389      23.182 -14.755  21.604  1.00142.94           C
ATOM   3061  O   GLU D 389      21.973 -14.656  21.399  1.00142.94           O
ATOM   3062  N   LYS D 390      24.069 -14.731  20.579  1.00159.23           N
ATOM   3063  CA  LYS D 390      23.559 -14.457  19.258  1.00159.23           C
ATOM   3064  CB  LYS D 390      23.371 -12.959  18.951  1.00159.23           C
ATOM   3065  CG  LYS D 390      24.293 -12.017  19.724  1.00159.23           C
ATOM   3066  CD  LYS D 390      25.780 -12.104  19.403  1.00159.23           C
ATOM   3067  CE  LYS D 390      26.591 -11.113  20.240  1.00159.23           C
ATOM   3068  NZ  LYS D 390      28.019 -11.176  19.868  1.00159.23           N
ATOM   3069  C   LYS D 390      24.343 -15.114  18.164  1.00159.23           C
ATOM   3070  O   LYS D 390      25.436 -15.642  18.365  1.00159.23           O
ATOM   3071  N   LYS D 391      23.757 -15.103  16.948  1.00164.88           N
ATOM   3072  CA  LYS D 391      24.330 -15.761  15.811  1.00164.88           C
ATOM   3073  CB  LYS D 391      23.416 -16.927  15.357  1.00164.88           C
ATOM   3074  CG  LYS D 391      23.678 -17.530  13.981  1.00164.88           C
ATOM   3075  CD  LYS D 391      23.169 -16.636  12.851  1.00164.88           C
ATOM   3076  CE  LYS D 391      21.637 -16.599  12.742  1.00164.88           C
ATOM   3077  NZ  LYS D 391      21.060 -15.738  13.801  1.00164.88           N
ATOM   3078  C   LYS D 391      24.585 -14.755  14.723  1.00164.88           C
ATOM   3079  O   LYS D 391      23.831 -13.797  14.562  1.00164.88           O
ATOM   3080  N   VAL D 392      25.712 -14.930  13.987  1.00 47.37           N
ATOM   3081  CA  VAL D 392      26.091 -14.058  12.906  1.00 47.37           C
ATOM   3082  CB  VAL D 392      27.300 -13.224  13.222  1.00 47.37           C
ATOM   3083  CG1 VAL D 392      27.677 -12.403  11.977  1.00 47.37           C
ATOM   3084  CG2 VAL D 392      26.992 -12.365  14.459  1.00 47.37           C
ATOM   3085  C   VAL D 392      26.447 -14.939  11.745  1.00 47.37           C
ATOM   3086  O   VAL D 392      27.186 -15.912  11.895  1.00 47.37           O
ATOM   3087  N   VAL D 393      25.942 -14.618  10.538  1.00 46.76           N
ATOM   3088  CA  VAL D 393      26.225 -15.465   9.414  1.00 46.76           C
ATOM   3089  CB  VAL D 393      25.003 -15.821   8.613  1.00 46.76           C
ATOM   3090  CG1 VAL D 393      25.429 -16.674   7.407  1.00 46.76           C
ATOM   3091  CG2 VAL D 393      23.999 -16.529   9.538  1.00 46.76           C
ATOM   3092  C   VAL D 393      27.170 -14.745   8.502  1.00 46.76           C
ATOM   3093  O   VAL D 393      27.006 -13.554   8.239  1.00 46.76           O
ATOM   3094  N   VAL D 394      28.206 -15.456   8.005  1.00 48.28           N
ATOM   3095  CA  VAL D 394      29.141 -14.815   7.123  1.00 48.28           C
ATOM   3096  CB  VAL D 394      30.476 -14.534   7.744  1.00 48.28           C
ATOM   3097  CG1 VAL D 394      30.269 -13.524   8.885  1.00 48.28           C
ATOM   3098  CG2 VAL D 394      31.116 -15.863   8.181  1.00 48.28           C
ATOM   3099  C   VAL D 394      29.367 -15.693   5.932  1.00 48.28           C
ATOM   3100  O   VAL D 394      29.368 -16.919   6.032  1.00 48.28           O
ATOM   3101  N   HIS D 395      29.559 -15.050   4.762  1.00 80.86           N
ATOM   3102  CA  HIS D 395      29.797 -15.712   3.512  1.00 80.86           C
ATOM   3103  ND1 HIS D 395      26.657 -15.223   3.649  1.00 80.86           N
ATOM   3104  CG  HIS D 395      27.429 -15.608   2.575  1.00 80.86           C
ATOM   3105  CB  HIS D 395      28.867 -15.221   2.384  1.00 80.86           C
ATOM   3106  NE2 HIS D 395      25.347 -16.442   2.330  1.00 80.86           N
ATOM   3107  CD2 HIS D 395      26.613 -16.353   1.780  1.00 80.86           C
ATOM   3108  CE1 HIS D 395      25.422 -15.749   3.451  1.00 80.86           C
ATOM   3109  C   HIS D 395      31.196 -15.390   3.094  1.00 80.86           C
ATOM   3110  O   HIS D 395      31.629 -14.238   3.110  1.00 80.86           O
ATOM   3111  N   LEU D 396      31.935 -16.435   2.690  1.00111.07           N
ATOM   3112  CA  LEU D 396      33.325 -16.327   2.353  1.00111.07           C
ATOM   3113  CB  LEU D 396      34.050 -17.427   3.111  1.00111.07           C
ATOM   3114  CG  LEU D 396      33.768 -17.370   4.623  1.00111.07           C
ATOM   3115  CD1 LEU D 396      34.409 -18.560   5.355  1.00111.07           C
ATOM   3116  CD2 LEU D 396      34.144 -16.000   5.215  1.00111.07           C
ATOM   3117  C   LEU D 396      33.449 -16.661   0.893  1.00111.07           C
ATOM   3118  O   LEU D 396      33.054 -17.750   0.481  1.00111.07           O
ATOM   3119  N   LYS D 397      34.033 -15.756   0.074  1.00124.20           N
ATOM   3120  CA  LYS D 397      34.095 -15.997  -1.347  1.00124.20           C
ATOM   3121  CB  LYS D 397      33.292 -14.974  -2.167  1.00124.20           C
ATOM   3122  CG  LYS D 397      31.796 -15.277  -2.238  1.00124.20           C
ATOM   3123  CD  LYS D 397      31.489 -16.571  -2.997  1.00124.20           C
ATOM   3124  CE  LYS D 397      30.005 -16.754  -3.330  1.00124.20           C
ATOM   3125  NZ  LYS D 397      29.835 -17.951  -4.182  1.00124.20           N
ATOM   3126  C   LYS D 397      35.495 -15.953  -1.887  1.00124.20           C
ATOM   3127  O   LYS D 397      36.338 -15.180  -1.433  1.00124.20           O
ATOM   3128  N   LYS D 398      35.714 -16.743  -2.965  1.00194.78           N
ATOM   3129  CA  LYS D 398      36.960 -16.966  -3.653  1.00194.78           C
ATOM   3130  CB  LYS D 398      36.806 -17.334  -5.135  1.00194.78           C
ATOM   3131  CG  LYS D 398      36.374 -18.766  -5.413  1.00194.78           C
ATOM   3132  CD  LYS D 398      35.874 -18.957  -6.846  1.00194.78           C
ATOM   3133  CE  LYS D 398      36.500 -17.999  -7.868  1.00194.78           C
ATOM   3134  NZ  LYS D 398      37.791 -18.530  -8.359  1.00194.78           N
ATOM   3135  C   LYS D 398      37.810 -15.760  -3.674  1.00194.78           C
ATOM   3136  O   LYS D 398      37.396 -14.676  -4.088  1.00194.78           O
ATOM   3137  N   LEU D 399      39.064 -16.001  -3.249  1.00248.18           N
ATOM   3138  CA  LEU D 399      40.097 -15.034  -3.154  1.00248.18           C
ATOM   3139  CB  LEU D 399      40.032 -14.017  -4.307  1.00248.18           C
ATOM   3140  CG  LEU D 399      41.337 -13.274  -4.612  1.00248.18           C
ATOM   3141  CD1 LEU D 399      41.250 -12.673  -6.017  1.00248.18           C
ATOM   3142  CD2 LEU D 399      41.691 -12.225  -3.553  1.00248.18           C
ATOM   3143  C   LEU D 399      39.970 -14.509  -1.738  1.00248.18           C
ATOM   3144  O   LEU D 399      40.268 -15.247  -0.802  1.00248.18           O
ATOM   3145  N   ASP D 400      39.703 -13.206  -1.530  1.00195.85           N
ATOM   3146  CA  ASP D 400      39.592 -12.618  -0.209  1.00195.85           C
ATOM   3147  CB  ASP D 400      40.556 -11.438  -0.015  1.00195.85           C
ATOM   3148  CG  ASP D 400      40.192 -10.356  -1.015  1.00195.85           C
ATOM   3149  OD1 ASP D 400      39.331 -10.623  -1.892  1.00195.85           O
ATOM   3150  OD2 ASP D 400      40.772  -9.244  -0.918  1.00195.85           O
ATOM   3151  C   ASP D 400      38.263 -12.217   0.405  1.00195.85           C
ATOM   3152  O   ASP D 400      38.277 -11.824   1.569  1.00195.85           O
ATOM   3153  N   THR D 401      37.111 -12.191  -0.295  1.00163.96           N
ATOM   3154  CA  THR D 401      35.995 -11.429   0.242  1.00163.96           C
ATOM   3155  CB  THR D 401      35.121 -10.883  -0.855  1.00163.96           C
ATOM   3156  OG1 THR D 401      34.088 -10.070  -0.321  1.00163.96           O
ATOM   3157  CG2 THR D 401      34.524 -12.049  -1.658  1.00163.96           C
ATOM   3158  C   THR D 401      35.112 -12.131   1.242  1.00163.96           C
ATOM   3159  O   THR D 401      34.822 -13.321   1.140  1.00163.96           O
ATOM   3160  N   ALA D 402      34.653 -11.361   2.264  1.00 58.05           N
ATOM   3161  CA  ALA D 402      33.737 -11.870   3.247  1.00 58.05           C
ATOM   3162  CB  ALA D 402      34.354 -12.028   4.650  1.00 58.05           C
ATOM   3163  C   ALA D 402      32.607 -10.886   3.350  1.00 58.05           C
ATOM   3164  O   ALA D 402      32.828  -9.679   3.253  1.00 58.05           O
ATOM   3165  N   TYR D 403      31.347 -11.366   3.476  1.00 98.81           N
ATOM   3166  CA  TYR D 403      30.279 -10.427   3.690  1.00 98.81           C
ATOM   3167  CB  TYR D 403      29.707  -9.746   2.428  1.00 98.81           C
ATOM   3168  CG  TYR D 403      28.880 -10.623   1.556  1.00 98.81           C
ATOM   3169  CD1 TYR D 403      29.442 -11.556   0.717  1.00 98.81           C
ATOM   3170  CD2 TYR D 403      27.511 -10.459   1.545  1.00 98.81           C
ATOM   3171  CE1 TYR D 403      28.647 -12.335  -0.090  1.00 98.81           C
ATOM   3172  CE2 TYR D 403      26.712 -11.236   0.741  1.00 98.81           C
ATOM   3173  CZ  TYR D 403      27.281 -12.171  -0.086  1.00 98.81           C
ATOM   3174  OH  TYR D 403      26.464 -12.962  -0.919  1.00 98.81           O
ATOM   3175  C   TYR D 403      29.198 -11.076   4.501  1.00 98.81           C
ATOM   3176  O   TYR D 403      29.110 -12.301   4.574  1.00 98.81           O
ATOM   3177  N   ASP D 404      28.388 -10.247   5.193  1.00 93.70           N
ATOM   3178  CA  ASP D 404      27.344 -10.720   6.059  1.00 93.70           C
ATOM   3179  CB  ASP D 404      27.448 -10.100   7.465  1.00 93.70           C
ATOM   3180  CG  ASP D 404      27.415  -8.577   7.350  1.00 93.70           C
ATOM   3181  OD1 ASP D 404      27.086  -8.059   6.250  1.00 93.70           O
ATOM   3182  OD2 ASP D 404      27.727  -7.906   8.370  1.00 93.70           O
ATOM   3183  C   ASP D 404      25.984 -10.452   5.483  1.00 93.70           C
ATOM   3184  O   ASP D 404      25.839  -9.997   4.353  1.00 93.70           O
ATOM   3185  N   ASP D 405      24.939 -10.748   6.283  1.00140.42           N
ATOM   3186  CA  ASP D 405      23.582 -10.506   5.888  1.00140.42           C
ATOM   3187  CB  ASP D 405      22.526 -11.413   6.564  1.00140.42           C
ATOM   3188  CG  ASP D 405      22.691 -11.494   8.070  1.00140.42           C
ATOM   3189  OD1 ASP D 405      23.482 -10.707   8.655  1.00140.42           O
ATOM   3190  OD2 ASP D 405      22.022 -12.387   8.653  1.00140.42           O
ATOM   3191  C   ASP D 405      23.231  -9.036   5.876  1.00140.42           C
ATOM   3192  O   ASP D 405      22.301  -8.640   5.172  1.00140.42           O
ATOM   3193  N   PHE D 406      23.965  -8.179   6.628  1.00164.02           N
ATOM   3194  CA  PHE D 406      23.733  -6.751   6.620  1.00164.02           C
ATOM   3195  CB  PHE D 406      24.780  -5.836   7.301  1.00164.02           C
ATOM   3196  CG  PHE D 406      24.814  -5.694   8.781  1.00164.02           C
ATOM   3197  CD1 PHE D 406      23.898  -4.893   9.422  1.00164.02           C
ATOM   3198  CD2 PHE D 406      25.785  -6.326   9.524  1.00164.02           C
ATOM   3199  CE1 PHE D 406      23.936  -4.735  10.787  1.00164.02           C
ATOM   3200  CE2 PHE D 406      25.830  -6.171  10.889  1.00164.02           C
ATOM   3201  CZ  PHE D 406      24.904  -5.376  11.522  1.00164.02           C
ATOM   3202  C   PHE D 406      23.976  -6.279   5.230  1.00164.02           C
ATOM   3203  O   PHE D 406      23.434  -5.255   4.829  1.00164.02           O
ATOM   3204  N   GLY D 407      24.874  -6.955   4.493  1.00 35.83           N
ATOM   3205  CA  GLY D 407      25.216  -6.495   3.183  1.00 35.83           C
ATOM   3206  C   GLY D 407      26.562  -5.844   3.259  1.00 35.83           C
ATOM   3207  O   GLY D 407      27.023  -5.238   2.294  1.00 35.83           O
ATOM   3208  N   ASN D 408      27.226  -5.941   4.429  1.00 60.21           N
ATOM   3209  CA  ASN D 408      28.525  -5.350   4.600  1.00 60.21           C
ATOM   3210  CB  ASN D 408      28.850  -5.059   6.068  1.00 60.21           C
ATOM   3211  CG  ASN D 408      27.888  -3.953   6.483  1.00 60.21           C
ATOM   3212  OD1 ASN D 408      27.806  -2.915   5.828  1.00 60.21           O
ATOM   3213  ND2 ASN D 408      27.137  -4.169   7.596  1.00 60.21           N
ATOM   3214  C   ASN D 408      29.569  -6.247   3.994  1.00 60.21           C
ATOM   3215  O   ASN D 408      29.393  -7.463   3.920  1.00 60.21           O
ATOM   3216  N   SER D 409      30.688  -5.655   3.517  1.00 91.25           N
ATOM   3217  CA  SER D 409      31.727  -6.425   2.882  1.00 91.25           C
ATOM   3218  CB  SER D 409      32.022  -6.015   1.429  1.00 91.25           C
ATOM   3219  OG  SER D 409      30.942  -6.371   0.581  1.00 91.25           O
ATOM   3220  C   SER D 409      33.016  -6.274   3.637  1.00 91.25           C
ATOM   3221  O   SER D 409      33.258  -5.264   4.295  1.00 91.25           O
ATOM   3222  N   GLY D 410      33.893  -7.300   3.532  1.00 37.03           N
ATOM   3223  CA  GLY D 410      35.145  -7.305   4.244  1.00 37.03           C
ATOM   3224  C   GLY D 410      36.051  -8.332   3.618  1.00 37.03           C
ATOM   3225  O   GLY D 410      35.869  -8.693   2.456  1.00 37.03           O
ATOM   3226  N   HIS D 411      37.066  -8.824   4.373  1.00 75.64           N
ATOM   3227  CA  HIS D 411      38.011  -9.757   3.802  1.00 75.64           C
ATOM   3228  ND1 HIS D 411      39.034  -6.619   3.214  1.00 75.64           N
ATOM   3229  CG  HIS D 411      39.275  -7.863   2.674  1.00 75.64           C
ATOM   3230  CB  HIS D 411      39.374  -9.117   3.489  1.00 75.64           C
ATOM   3231  NE2 HIS D 411      39.227  -6.331   1.019  1.00 75.64           N
ATOM   3232  CD2 HIS D 411      39.390  -7.669   1.332  1.00 75.64           C
ATOM   3233  CE1 HIS D 411      39.016  -5.740   2.181  1.00 75.64           C
ATOM   3234  C   HIS D 411      38.325 -10.867   4.775  1.00 75.64           C
ATOM   3235  O   HIS D 411      38.008 -10.765   5.958  1.00 75.64           O
ATOM   3236  N   PHE D 412      38.937 -11.986   4.289  1.00252.40           N
ATOM   3237  CA  PHE D 412      39.427 -12.933   5.255  1.00252.40           C
ATOM   3238  CB  PHE D 412      39.398 -14.470   5.279  1.00252.40           C
ATOM   3239  CG  PHE D 412      38.483 -15.438   4.656  1.00252.40           C
ATOM   3240  CD1 PHE D 412      38.481 -15.635   3.296  1.00252.40           C
ATOM   3241  CD2 PHE D 412      37.768 -16.261   5.479  1.00252.40           C
ATOM   3242  CE1 PHE D 412      37.684 -16.602   2.745  1.00252.40           C
ATOM   3243  CE2 PHE D 412      36.979 -17.226   4.929  1.00252.40           C
ATOM   3244  CZ  PHE D 412      36.931 -17.395   3.569  1.00252.40           C
ATOM   3245  C   PHE D 412      40.724 -13.336   4.637  1.00252.40           C
ATOM   3246  O   PHE D 412      41.068 -12.957   3.518  1.00252.40           O
ATOM   3247  N   THR D 413      41.431 -14.216   5.383  1.00185.35           N
ATOM   3248  CA  THR D 413      42.565 -14.953   4.907  1.00185.35           C
ATOM   3249  CB  THR D 413      43.937 -14.402   5.231  1.00185.35           C
ATOM   3250  OG1 THR D 413      44.200 -14.528   6.619  1.00185.35           O
ATOM   3251  CG2 THR D 413      44.055 -12.931   4.818  1.00185.35           C
ATOM   3252  C   THR D 413      42.548 -16.220   5.702  1.00185.35           C
ATOM   3253  O   THR D 413      42.115 -16.223   6.853  1.00185.35           O
ATOM   3254  N   ILE D 414      43.004 -17.340   5.121  1.00147.55           N
ATOM   3255  CA  ILE D 414      43.166 -18.522   5.914  1.00147.55           C
ATOM   3256  CB  ILE D 414      43.152 -19.792   5.110  1.00147.55           C
ATOM   3257  CG1 ILE D 414      43.276 -21.045   6.001  1.00147.55           C
ATOM   3258  CG2 ILE D 414      44.275 -19.673   4.069  1.00147.55           C
ATOM   3259  CD1 ILE D 414      42.085 -21.306   6.918  1.00147.55           C
ATOM   3260  C   ILE D 414      44.534 -18.350   6.499  1.00147.55           C
ATOM   3261  O   ILE D 414      45.357 -17.642   5.918  1.00147.55           O
ATOM   3262  N   ILE D 415      44.788 -18.880   7.715  1.00138.28           N
ATOM   3263  CA  ILE D 415      46.130 -18.788   8.219  1.00138.28           C
ATOM   3264  CB  ILE D 415      46.295 -18.415   9.671  1.00138.28           C
ATOM   3265  CG1 ILE D 415      45.736 -17.014   9.997  1.00138.28           C
ATOM   3266  CG2 ILE D 415      47.790 -18.550  10.004  1.00138.28           C
ATOM   3267  CD1 ILE D 415      44.236 -16.977  10.285  1.00138.28           C
ATOM   3268  C   ILE D 415      46.723 -20.148   8.064  1.00138.28           C
ATOM   3269  O   ILE D 415      46.472 -21.054   8.859  1.00138.28           O
ATOM   3270  N   TYR D 416      47.524 -20.308   6.998  1.00179.68           N
ATOM   3271  CA  TYR D 416      48.179 -21.537   6.673  1.00179.68           C
ATOM   3272  CB  TYR D 416      49.191 -21.986   7.737  1.00179.68           C
ATOM   3273  CG  TYR D 416      50.098 -22.993   7.116  1.00179.68           C
ATOM   3274  CD1 TYR D 416      51.187 -22.557   6.411  1.00179.68           C
ATOM   3275  CD2 TYR D 416      49.874 -24.345   7.202  1.00179.68           C
ATOM   3276  CE1 TYR D 416      52.043 -23.450   5.821  1.00179.68           C
ATOM   3277  CE2 TYR D 416      50.732 -25.247   6.616  1.00179.68           C
ATOM   3278  CZ  TYR D 416      51.829 -24.798   5.929  1.00179.68           C
ATOM   3279  OH  TYR D 416      52.713 -25.717   5.326  1.00179.68           O
ATOM   3280  C   TYR D 416      47.079 -22.543   6.542  1.00179.68           C
ATOM   3281  O   TYR D 416      46.209 -22.407   5.683  1.00179.68           O
ATOM   3282  N   ASN D 417      47.065 -23.571   7.414  1.00160.27           N
ATOM   3283  CA  ASN D 417      45.965 -24.492   7.363  1.00160.27           C
ATOM   3284  CB  ASN D 417      46.351 -25.871   6.786  1.00160.27           C
ATOM   3285  CG  ASN D 417      47.420 -26.526   7.634  1.00160.27           C
ATOM   3286  OD1 ASN D 417      47.754 -26.046   8.717  1.00160.27           O
ATOM   3287  ND2 ASN D 417      47.993 -27.645   7.108  1.00160.27           N
ATOM   3288  C   ASN D 417      45.412 -24.645   8.753  1.00160.27           C
ATOM   3289  O   ASN D 417      44.715 -25.617   9.048  1.00160.27           O
ATOM   3290  N   GLN D 418      45.762 -23.701   9.651  1.00202.04           N
ATOM   3291  CA  GLN D 418      45.361 -23.683  11.038  1.00202.04           C
ATOM   3292  CB  GLN D 418      46.241 -22.790  11.908  1.00202.04           C
ATOM   3293  CG  GLN D 418      47.670 -23.245  12.138  1.00202.04           C
ATOM   3294  CD  GLN D 418      48.161 -22.177  13.090  1.00202.04           C
ATOM   3295  OE1 GLN D 418      49.091 -22.357  13.873  1.00202.04           O
ATOM   3296  NE2 GLN D 418      47.480 -21.007  13.017  1.00202.04           N
ATOM   3297  C   GLN D 418      43.990 -23.167  11.353  1.00202.04           C
ATOM   3298  O   GLN D 418      43.290 -23.741  12.188  1.00202.04           O
ATOM   3299  N   GLY D 419      43.601 -22.031  10.742  1.00 41.13           N
ATOM   3300  CA  GLY D 419      42.383 -21.367  11.121  1.00 41.13           C
ATOM   3301  C   GLY D 419      42.273 -20.161  10.244  1.00 41.13           C
ATOM   3302  O   GLY D 419      42.945 -20.088   9.220  1.00 41.13           O
ATOM   3303  N   PHE D 420      41.415 -19.180  10.605  1.00 91.59           N
ATOM   3304  CA  PHE D 420      41.278 -18.060   9.717  1.00 91.59           C
ATOM   3305  CB  PHE D 420      40.168 -18.276   8.667  1.00 91.59           C
ATOM   3306  CG  PHE D 420      38.899 -18.527   9.413  1.00 91.59           C
ATOM   3307  CD1 PHE D 420      38.601 -19.786   9.887  1.00 91.59           C
ATOM   3308  CD2 PHE D 420      38.003 -17.508   9.643  1.00 91.59           C
ATOM   3309  CE1 PHE D 420      37.436 -20.020  10.582  1.00 91.59           C
ATOM   3310  CE2 PHE D 420      36.836 -17.735  10.337  1.00 91.59           C
ATOM   3311  CZ  PHE D 420      36.549 -18.993  10.808  1.00 91.59           C
ATOM   3312  C   PHE D 420      40.956 -16.810  10.468  1.00 91.59           C
ATOM   3313  O   PHE D 420      40.564 -16.841  11.634  1.00 91.59           O
ATOM   3314  N   GLU D 421      41.176 -15.651   9.814  1.00156.98           N
ATOM   3315  CA  GLU D 421      40.733 -14.445  10.438  1.00156.98           C
ATOM   3316  CB  GLU D 421      41.814 -13.573  11.081  1.00156.98           C
ATOM   3317  CG  GLU D 421      42.874 -13.016  10.158  1.00156.98           C
ATOM   3318  CD  GLU D 421      43.838 -12.344  11.121  1.00156.98           C
ATOM   3319  OE1 GLU D 421      44.692 -13.105  11.652  1.00156.98           O
ATOM   3320  OE2 GLU D 421      43.720 -11.115  11.378  1.00156.98           O
ATOM   3321  C   GLU D 421      39.961 -13.666   9.429  1.00156.98           C
ATOM   3322  O   GLU D 421      40.319 -13.613   8.254  1.00156.98           O
ATOM   3323  N   ILE D 422      38.830 -13.080   9.866  1.00 79.93           N
ATOM   3324  CA  ILE D 422      38.045 -12.300   8.957  1.00 79.93           C
ATOM   3325  CB  ILE D 422      36.677 -12.848   8.680  1.00 79.93           C
ATOM   3326  CG1 ILE D 422      36.697 -14.039   7.697  1.00 79.93           C
ATOM   3327  CG2 ILE D 422      35.808 -11.669   8.240  1.00 79.93           C
ATOM   3328  CD1 ILE D 422      35.357 -14.773   7.613  1.00 79.93           C
ATOM   3329  C   ILE D 422      37.865 -10.944   9.545  1.00 79.93           C
ATOM   3330  O   ILE D 422      37.655 -10.804  10.746  1.00 79.93           O
ATOM   3331  N   VAL D 423      37.993  -9.897   8.704  1.00 59.04           N
ATOM   3332  CA  VAL D 423      37.746  -8.558   9.150  1.00 59.04           C
ATOM   3333  CB  VAL D 423      38.824  -7.603   8.772  1.00 59.04           C
ATOM   3334  CG1 VAL D 423      38.405  -6.205   9.245  1.00 59.04           C
ATOM   3335  CG2 VAL D 423      40.159  -8.086   9.373  1.00 59.04           C
ATOM   3336  C   VAL D 423      36.492  -8.120   8.460  1.00 59.04           C
ATOM   3337  O   VAL D 423      36.450  -8.020   7.236  1.00 59.04           O
ATOM   3338  N   LEU D 424      35.419  -7.867   9.240  1.00144.03           N
ATOM   3339  CA  LEU D 424      34.147  -7.533   8.648  1.00144.03           C
ATOM   3340  CB  LEU D 424      33.280  -8.805   8.526  1.00144.03           C
ATOM   3341  CG  LEU D 424      31.877  -8.680   7.903  1.00144.03           C
ATOM   3342  CD1 LEU D 424      30.909  -7.933   8.808  1.00144.03           C
ATOM   3343  CD2 LEU D 424      31.935  -8.125   6.469  1.00144.03           C
ATOM   3344  C   LEU D 424      33.453  -6.554   9.551  1.00144.03           C
ATOM   3345  O   LEU D 424      33.328  -6.803  10.753  1.00144.03           O
ATOM   3346  N   ASN D 425      33.021  -5.404   8.982  1.00156.78           N
ATOM   3347  CA  ASN D 425      32.343  -4.346   9.669  1.00156.78           C
ATOM   3348  CB  ASN D 425      30.820  -4.310   9.542  1.00156.78           C
ATOM   3349  CG  ASN D 425      30.604  -3.473   8.281  1.00156.78           C
ATOM   3350  OD1 ASN D 425      29.652  -2.704   8.165  1.00156.78           O
ATOM   3351  ND2 ASN D 425      31.568  -3.580   7.330  1.00156.78           N
ATOM   3352  C   ASN D 425      32.850  -4.074  11.054  1.00156.78           C
ATOM   3353  O   ASN D 425      32.158  -4.220  12.049  1.00156.78           O
ATOM   3354  N   ASP D 426      34.130  -3.639  11.097  1.00 93.10           N
ATOM   3355  CA  ASP D 426      34.830  -3.231  12.280  1.00 93.10           C
ATOM   3356  CB  ASP D 426      34.224  -2.023  13.004  1.00 93.10           C
ATOM   3357  CG  ASP D 426      34.631  -0.738  12.305  1.00 93.10           C
ATOM   3358  OD1 ASP D 426      35.782  -0.658  11.799  1.00 93.10           O
ATOM   3359  OD2 ASP D 426      33.785   0.193  12.276  1.00 93.10           O
ATOM   3360  C   ASP D 426      34.931  -4.315  13.304  1.00 93.10           C
ATOM   3361  O   ASP D 426      35.060  -4.022  14.492  1.00 93.10           O
ATOM   3362  N   TYR D 427      34.912  -5.587  12.879  1.00100.77           N
ATOM   3363  CA  TYR D 427      35.077  -6.689  13.787  1.00100.77           C
ATOM   3364  CB  TYR D 427      33.836  -7.597  13.947  1.00100.77           C
ATOM   3365  CG  TYR D 427      32.812  -6.999  14.853  1.00100.77           C
ATOM   3366  CD1 TYR D 427      32.880  -7.242  16.206  1.00100.77           C
ATOM   3367  CD2 TYR D 427      31.789  -6.214  14.371  1.00100.77           C
ATOM   3368  CE1 TYR D 427      31.938  -6.711  17.049  1.00100.77           C
ATOM   3369  CE2 TYR D 427      30.849  -5.666  15.214  1.00100.77           C
ATOM   3370  CZ  TYR D 427      30.926  -5.924  16.560  1.00100.77           C
ATOM   3371  OH  TYR D 427      29.964  -5.400  17.447  1.00100.77           O
ATOM   3372  C   TYR D 427      36.113  -7.590  13.192  1.00100.77           C
ATOM   3373  O   TYR D 427      36.257  -7.668  11.973  1.00100.77           O
ATOM   3374  N   LYS D 428      36.880  -8.287  14.047  1.00165.82           N
ATOM   3375  CA  LYS D 428      37.837  -9.226  13.551  1.00165.82           C
ATOM   3376  CB  LYS D 428      39.279  -8.860  13.906  1.00165.82           C
ATOM   3377  CG  LYS D 428      40.307  -9.668  13.132  1.00165.82           C
ATOM   3378  CD  LYS D 428      41.729  -9.186  13.400  1.00165.82           C
ATOM   3379  CE  LYS D 428      42.090  -7.862  12.724  1.00165.82           C
ATOM   3380  NZ  LYS D 428      42.659  -8.119  11.383  1.00165.82           N
ATOM   3381  C   LYS D 428      37.499 -10.536  14.191  1.00165.82           C
ATOM   3382  O   LYS D 428      37.246 -10.597  15.395  1.00165.82           O
ATOM   3383  N   TRP D 429      37.470 -11.622  13.391  1.00135.22           N
ATOM   3384  CA  TRP D 429      37.084 -12.916  13.887  1.00135.22           C
ATOM   3385  CB  TRP D 429      35.969 -13.567  13.041  1.00135.22           C
ATOM   3386  CG  TRP D 429      34.720 -12.754  12.743  1.00135.22           C
ATOM   3387  CD2 TRP D 429      33.595 -12.522  13.610  1.00135.22           C
ATOM   3388  CD1 TRP D 429      34.420 -12.130  11.569  1.00135.22           C
ATOM   3389  NE1 TRP D 429      33.190 -11.528  11.648  1.00135.22           N
ATOM   3390  CE2 TRP D 429      32.668 -11.760  12.897  1.00135.22           C
ATOM   3391  CE3 TRP D 429      33.342 -12.916  14.886  1.00135.22           C
ATOM   3392  CZ2 TRP D 429      31.478 -11.382  13.450  1.00135.22           C
ATOM   3393  CZ3 TRP D 429      32.144 -12.529  15.447  1.00135.22           C
ATOM   3394  CH2 TRP D 429      31.227 -11.775  14.745  1.00135.22           C
ATOM   3395  C   TRP D 429      38.281 -13.827  13.728  1.00135.22           C
ATOM   3396  O   TRP D 429      38.920 -13.842  12.678  1.00135.22           O
ATOM   3397  N   PHE D 430      38.617 -14.609  14.780  1.00160.18           N
ATOM   3398  CA  PHE D 430      39.739 -15.512  14.731  1.00160.18           C
ATOM   3399  CB  PHE D 430      40.980 -14.963  15.483  1.00160.18           C
ATOM   3400  CG  PHE D 430      41.981 -16.062  15.679  1.00160.18           C
ATOM   3401  CD1 PHE D 430      41.940 -16.861  16.802  1.00160.18           C
ATOM   3402  CD2 PHE D 430      42.967 -16.305  14.760  1.00160.18           C
ATOM   3403  CE1 PHE D 430      42.843 -17.872  17.006  1.00160.18           C
ATOM   3404  CE2 PHE D 430      43.872 -17.317  14.966  1.00160.18           C
ATOM   3405  CZ  PHE D 430      43.814 -18.113  16.078  1.00160.18           C
ATOM   3406  C   PHE D 430      39.361 -16.788  15.411  1.00160.18           C
ATOM   3407  O   PHE D 430      38.694 -16.782  16.444  1.00160.18           O
ATOM   3408  N   ALA D 431      39.811 -17.929  14.847  1.00 69.82           N
ATOM   3409  CA  ALA D 431      39.552 -19.187  15.481  1.00 69.82           C
ATOM   3410  CB  ALA D 431      38.056 -19.508  15.498  1.00 69.82           C
ATOM   3411  C   ALA D 431      40.339 -20.248  14.761  1.00 69.82           C
ATOM   3412  O   ALA D 431      40.702 -20.078  13.597  1.00 69.82           O
ATOM   3413  N   PHE D 432      40.635 -21.374  15.449  1.00174.37           N
ATOM   3414  CA  PHE D 432      41.416 -22.447  14.885  1.00174.37           C
ATOM   3415  CB  PHE D 432      42.223 -23.281  15.898  1.00174.37           C
ATOM   3416  CG  PHE D 432      43.010 -22.445  16.843  1.00174.37           C
ATOM   3417  CD1 PHE D 432      44.262 -21.987  16.511  1.00174.37           C
ATOM   3418  CD2 PHE D 432      42.491 -22.135  18.079  1.00174.37           C
ATOM   3419  CE1 PHE D 432      44.978 -21.221  17.400  1.00174.37           C
ATOM   3420  CE2 PHE D 432      43.203 -21.371  18.971  1.00174.37           C
ATOM   3421  CZ  PHE D 432      44.451 -20.910  18.632  1.00174.37           C
ATOM   3422  C   PHE D 432      40.424 -23.475  14.444  1.00174.37           C
ATOM   3423  O   PHE D 432      39.381 -23.622  15.067  1.00174.37           O
ATOM   3424  N   PHE D 433      40.721 -24.249  13.382  1.00145.75           N
ATOM   3425  CA  PHE D 433      39.778 -25.268  12.998  1.00145.75           C
ATOM   3426  CB  PHE D 433      40.125 -26.024  11.700  1.00145.75           C
ATOM   3427  CG  PHE D 433      39.966 -25.103  10.539  1.00145.75           C
ATOM   3428  CD1 PHE D 433      41.011 -24.324  10.100  1.00145.75           C
ATOM   3429  CD2 PHE D 433      38.766 -25.016   9.871  1.00145.75           C
ATOM   3430  CE1 PHE D 433      40.866 -23.473   9.025  1.00145.75           C
ATOM   3431  CE2 PHE D 433      38.612 -24.168   8.795  1.00145.75           C
ATOM   3432  CZ  PHE D 433      39.662 -23.391   8.368  1.00145.75           C
ATOM   3433  C   PHE D 433      39.747 -26.296  14.097  1.00145.75           C
ATOM   3434  O   PHE D 433      40.736 -26.487  14.808  1.00145.75           O
ATOM   3435  N   LYS D 434      38.599 -26.992  14.267  1.00180.87           N
ATOM   3436  CA  LYS D 434      38.444 -27.944  15.344  1.00180.87           C
ATOM   3437  CB  LYS D 434      37.022 -28.453  15.628  1.00180.87           C
ATOM   3438  CG  LYS D 434      36.288 -27.677  16.717  1.00180.87           C
ATOM   3439  CD  LYS D 434      34.876 -28.206  16.976  1.00180.87           C
ATOM   3440  CE  LYS D 434      34.840 -29.692  17.357  1.00180.87           C
ATOM   3441  NZ  LYS D 434      35.257 -29.889  18.765  1.00180.87           N
ATOM   3442  C   LYS D 434      39.258 -29.194  15.191  1.00180.87           C
ATOM   3443  O   LYS D 434      39.541 -29.650  14.084  1.00180.87           O
ATOM   3444  N   TYR D 435      39.622 -29.776  16.364  1.00282.54           N
ATOM   3445  CA  TYR D 435      40.361 -31.009  16.509  1.00282.54           C
ATOM   3446  CB  TYR D 435      41.475 -31.126  17.547  1.00282.54           C
ATOM   3447  CG  TYR D 435      42.647 -30.243  17.658  1.00282.54           C
ATOM   3448  CD1 TYR D 435      42.754 -28.972  17.152  1.00282.54           C
ATOM   3449  CD2 TYR D 435      43.684 -30.800  18.364  1.00282.54           C
ATOM   3450  CE1 TYR D 435      43.920 -28.274  17.374  1.00282.54           C
ATOM   3451  CE2 TYR D 435      44.841 -30.111  18.589  1.00282.54           C
ATOM   3452  CZ  TYR D 435      44.955 -28.838  18.092  1.00282.54           C
ATOM   3453  OH  TYR D 435      46.143 -28.114  18.317  1.00282.54           O
ATOM   3454  C   TYR D 435      39.570 -31.805  17.495  1.00282.54           C
ATOM   3455  O   TYR D 435      38.796 -31.258  18.274  1.00282.54           O
ATOM   3456  N   LYS D 436      39.831 -33.125  17.551  1.00197.11           N
ATOM   3457  CA  LYS D 436      39.211 -33.891  18.587  1.00197.11           C
ATOM   3458  CB  LYS D 436      37.835 -34.391  18.127  1.00197.11           C
ATOM   3459  CG  LYS D 436      36.838 -34.636  19.250  1.00197.11           C
ATOM   3460  CD  LYS D 436      37.185 -35.822  20.137  1.00197.11           C
ATOM   3461  CE  LYS D 436      36.372 -35.847  21.430  0.00197.11           C
ATOM   3462  NZ  LYS D 436      37.031 -34.996  22.450  0.00197.11           N
ATOM   3463  C   LYS D 436      40.128 -35.052  18.826  1.00197.11           C
ATOM   3464  O   LYS D 436      40.386 -35.843  17.919  1.00197.11           O
ATOM   3465  N   GLU D 437      40.678 -35.190  20.049  1.00122.16           N
ATOM   3466  CA  GLU D 437      41.591 -36.279  20.208  1.00122.16           C
ATOM   3467  CB  GLU D 437      42.975 -35.798  20.666  1.00122.16           C
ATOM   3468  CG  GLU D 437      44.092 -36.787  20.358  1.00122.16           C
ATOM   3469  CD  GLU D 437      45.424 -36.079  20.561  1.00122.16           C
ATOM   3470  OE1 GLU D 437      45.547 -34.906  20.113  1.00122.16           O
ATOM   3471  OE2 GLU D 437      46.336 -36.704  21.166  1.00122.16           O
ATOM   3472  C   GLU D 437      41.003 -37.227  21.197  1.00122.16           C
ATOM   3473  O   GLU D 437      41.054 -37.015  22.407  1.00122.16           O
ATOM   3474  N   GLU D 438      40.403 -38.307  20.664  1.00102.60           N
ATOM   3475  CA  GLU D 438      39.759 -39.326  21.433  1.00102.60           C
ATOM   3476  CB  GLU D 438      38.843 -40.217  20.576  0.00102.60           C
ATOM   3477  CG  GLU D 438      37.675 -39.392  20.023  0.00102.60           C
ATOM   3478  CD  GLU D 438      36.614 -40.303  19.426  0.00102.60           C
ATOM   3479  OE1 GLU D 438      36.778 -40.721  18.248  0.00102.60           O
ATOM   3480  OE2 GLU D 438      35.617 -40.586  20.143  0.00102.60           O
ATOM   3481  C   GLU D 438      40.795 -40.135  22.139  1.00102.60           C
ATOM   3482  O   GLU D 438      40.535 -40.709  23.190  1.00102.60           O
ATOM   3483  N   GLY D 439      42.008 -40.199  21.569  1.00 47.18           N
ATOM   3484  CA  GLY D 439      43.079 -40.974  22.116  1.00 47.18           C
ATOM   3485  C   GLY D 439      43.377 -41.984  21.069  1.00 47.18           C
ATOM   3486  O   GLY D 439      44.533 -42.227  20.729  1.00 47.18           O
ATOM   3487  N   GLY D 440      42.323 -42.593  20.507  1.00115.46           N
ATOM   3488  CA  GLY D 440      42.572 -43.498  19.437  1.00115.46           C
ATOM   3489  C   GLY D 440      43.083 -42.684  18.313  1.00115.46           C
ATOM   3490  O   GLY D 440      44.038 -43.036  17.625  1.00115.46           O
ATOM   3491  N   LYS D 441      42.461 -41.528  18.083  1.00145.61           N
ATOM   3492  CA  LYS D 441      42.978 -40.867  16.940  1.00145.61           C
ATOM   3493  CB  LYS D 441      42.322 -41.326  15.630  1.00145.61           C
ATOM   3494  CG  LYS D 441      40.820 -41.048  15.575  1.00145.61           C
ATOM   3495  CD  LYS D 441      40.228 -41.173  14.173  0.00145.61           C
ATOM   3496  CE  LYS D 441      38.731 -40.881  14.119  0.00145.61           C
ATOM   3497  NZ  LYS D 441      37.987 -41.923  14.855  0.00145.61           N
ATOM   3498  C   LYS D 441      42.755 -39.409  17.059  1.00145.61           C
ATOM   3499  O   LYS D 441      42.151 -38.910  18.009  1.00145.61           O
ATOM   3500  N   VAL D 442      43.297 -38.691  16.068  1.00 67.56           N
ATOM   3501  CA  VAL D 442      43.142 -37.277  15.978  1.00 67.56           C
ATOM   3502  CB  VAL D 442      44.426 -36.590  15.625  1.00 67.56           C
ATOM   3503  CG1 VAL D 442      44.168 -35.078  15.512  1.00 67.56           C
ATOM   3504  CG2 VAL D 442      45.486 -36.979  16.669  1.00 67.56           C
ATOM   3505  C   VAL D 442      42.198 -37.046  14.839  1.00 67.56           C
ATOM   3506  O   VAL D 442      42.412 -37.547  13.735  1.00 67.56           O
ATOM   3507  N   THR D 443      41.105 -36.302  15.098  1.00146.42           N
ATOM   3508  CA  THR D 443      40.134 -35.995  14.085  1.00146.42           C
ATOM   3509  CB  THR D 443      38.731 -36.417  14.418  1.00146.42           C
ATOM   3510  OG1 THR D 443      38.377 -35.961  15.714  1.00146.42           O
ATOM   3511  CG2 THR D 443      38.599 -37.934  14.320  1.00146.42           C
ATOM   3512  C   THR D 443      40.083 -34.520  13.921  1.00146.42           C
ATOM   3513  O   THR D 443      39.983 -33.763  14.887  1.00146.42           O
ATOM   3514  N   SER D 444      40.147 -34.061  12.666  1.00106.66           N
ATOM   3515  CA  SER D 444      40.059 -32.649  12.487  1.00106.66           C
ATOM   3516  CB  SER D 444      41.213 -32.052  11.660  1.00106.66           C
ATOM   3517  OG  SER D 444      41.330 -32.728  10.418  1.00106.66           O
ATOM   3518  C   SER D 444      38.757 -32.375  11.819  1.00106.66           C
ATOM   3519  O   SER D 444      38.245 -33.197  11.059  1.00106.66           O
ATOM   3520  N   TYR D 445      38.154 -31.219  12.155  1.00109.81           N
ATOM   3521  CA  TYR D 445      36.912 -30.858  11.549  1.00109.81           C
ATOM   3522  CB  TYR D 445      35.796 -30.613  12.577  1.00109.81           C
ATOM   3523  CG  TYR D 445      35.765 -31.752  13.539  1.00109.81           C
ATOM   3524  CD1 TYR D 445      35.205 -32.963  13.214  1.00109.81           C
ATOM   3525  CD2 TYR D 445      36.332 -31.602  14.783  1.00109.81           C
ATOM   3526  CE1 TYR D 445      35.190 -34.000  14.122  1.00109.81           C
ATOM   3527  CE2 TYR D 445      36.321 -32.631  15.693  1.00109.81           C
ATOM   3528  CZ  TYR D 445      35.747 -33.833  15.366  1.00109.81           C
ATOM   3529  OH  TYR D 445      35.739 -34.884  16.308  1.00109.81           O
ATOM   3530  C   TYR D 445      37.157 -29.528  10.912  1.00109.81           C
ATOM   3531  O   TYR D 445      37.230 -28.514  11.599  1.00109.81           O
ATOM   3532  N   CYS D 446      37.299 -29.503   9.575  1.00 74.95           N
ATOM   3533  CA  CYS D 446      37.525 -28.294   8.825  1.00 74.95           C
ATOM   3534  CB  CYS D 446      38.022 -28.576   7.404  1.00 74.95           C
ATOM   3535  SG  CYS D 446      39.655 -29.364   7.477  1.00 74.95           S
ATOM   3536  C   CYS D 446      36.249 -27.512   8.766  1.00 74.95           C
ATOM   3537  O   CYS D 446      36.226 -26.330   8.423  1.00 74.95           O
ATOM   3538  N   HIS D 447      35.160 -28.245   9.026  1.00160.63           N
ATOM   3539  CA  HIS D 447      33.750 -27.986   9.084  1.00160.63           C
ATOM   3540  ND1 HIS D 447      31.354 -31.012   9.750  1.00160.63           N
ATOM   3541  CG  HIS D 447      31.762 -29.776   9.300  1.00160.63           C
ATOM   3542  CB  HIS D 447      33.189 -29.372   9.449  1.00160.63           C
ATOM   3543  NE2 HIS D 447      29.579 -30.055   8.825  1.00160.63           N
ATOM   3544  CD2 HIS D 447      30.667 -29.201   8.737  1.00160.63           C
ATOM   3545  CE1 HIS D 447      30.042 -31.128   9.441  1.00160.63           C
ATOM   3546  C   HIS D 447      33.458 -27.045  10.224  1.00160.63           C
ATOM   3547  O   HIS D 447      32.549 -26.221  10.140  1.00160.63           O
ATOM   3548  N   GLU D 448      34.189 -27.177  11.350  1.00152.98           N
ATOM   3549  CA  GLU D 448      33.891 -26.352  12.489  1.00152.98           C
ATOM   3550  CB  GLU D 448      33.064 -27.015  13.607  1.00152.98           C
ATOM   3551  CG  GLU D 448      33.565 -28.372  14.083  1.00152.98           C
ATOM   3552  CD  GLU D 448      32.474 -29.380  13.762  1.00152.98           C
ATOM   3553  OE1 GLU D 448      31.381 -29.262  14.378  1.00152.98           O
ATOM   3554  OE2 GLU D 448      32.710 -30.274  12.907  1.00152.98           O
ATOM   3555  C   GLU D 448      35.126 -25.777  13.100  1.00152.98           C
ATOM   3556  O   GLU D 448      36.239 -25.963  12.609  1.00152.98           O
ATOM   3557  N   THR D 449      34.934 -25.028  14.208  1.00151.90           N
ATOM   3558  CA  THR D 449      36.028 -24.297  14.765  1.00151.90           C
ATOM   3559  CB  THR D 449      35.752 -22.835  14.709  1.00151.90           C
ATOM   3560  OG1 THR D 449      35.191 -22.464  13.466  1.00151.90           O
ATOM   3561  CG2 THR D 449      37.104 -22.164  14.773  1.00151.90           C
ATOM   3562  C   THR D 449      36.122 -24.604  16.232  1.00151.90           C
ATOM   3563  O   THR D 449      35.173 -25.085  16.849  1.00151.90           O
ATOM   3564  N   MET D 450      37.301 -24.358  16.835  1.00116.96           N
ATOM   3565  CA  MET D 450      37.353 -24.459  18.261  1.00116.96           C
ATOM   3566  CB  MET D 450      38.724 -24.785  18.873  1.00116.96           C
ATOM   3567  CG  MET D 450      39.124 -26.232  18.581  1.00116.96           C
ATOM   3568  SD  MET D 450      40.214 -27.000  19.813  1.00116.96           S
ATOM   3569  CE  MET D 450      41.714 -26.100  19.334  1.00116.96           C
ATOM   3570  C   MET D 450      36.862 -23.131  18.741  1.00116.96           C
ATOM   3571  O   MET D 450      36.469 -22.290  17.937  1.00116.96           O
ATOM   3572  N   THR D 451      36.810 -22.904  20.064  1.00 59.08           N
ATOM   3573  CA  THR D 451      36.296 -21.633  20.497  1.00 59.08           C
ATOM   3574  CB  THR D 451      36.111 -21.532  21.983  1.00 59.08           C
ATOM   3575  OG1 THR D 451      35.240 -22.558  22.437  1.00 59.08           O
ATOM   3576  CG2 THR D 451      35.502 -20.158  22.304  1.00 59.08           C
ATOM   3577  C   THR D 451      37.258 -20.569  20.052  1.00 59.08           C
ATOM   3578  O   THR D 451      38.467 -20.705  20.228  1.00 59.08           O
ATOM   3579  N   GLY D 452      36.728 -19.468  19.466  1.00 49.13           N
ATOM   3580  CA  GLY D 452      37.561 -18.424  18.932  1.00 49.13           C
ATOM   3581  C   GLY D 452      37.258 -17.101  19.580  1.00 49.13           C
ATOM   3582  O   GLY D 452      36.406 -17.001  20.465  1.00 49.13           O
ATOM   3583  N   TRP D 453      37.974 -16.044  19.120  1.00 93.71           N
ATOM   3584  CA  TRP D 453      37.876 -14.718  19.680  1.00 93.71           C
ATOM   3585  CB  TRP D 453      39.246 -14.112  20.026  1.00 93.71           C
ATOM   3586  CG  TRP D 453      40.038 -14.830  21.085  1.00 93.71           C
ATOM   3587  CD2 TRP D 453      40.824 -16.005  20.833  1.00 93.71           C
ATOM   3588  CD1 TRP D 453      40.177 -14.544  22.411  1.00 93.71           C
ATOM   3589  NE1 TRP D 453      41.010 -15.465  23.003  1.00 93.71           N
ATOM   3590  CE2 TRP D 453      41.412 -16.373  22.042  1.00 93.71           C
ATOM   3591  CE3 TRP D 453      41.042 -16.714  19.689  1.00 93.71           C
ATOM   3592  CZ2 TRP D 453      42.230 -17.463  22.124  1.00 93.71           C
ATOM   3593  CZ3 TRP D 453      41.860 -17.816  19.782  1.00 93.71           C
ATOM   3594  CH2 TRP D 453      42.444 -18.186  20.974  1.00 93.71           C
ATOM   3595  C   TRP D 453      37.351 -13.772  18.638  1.00 93.71           C
ATOM   3596  O   TRP D 453      37.803 -13.786  17.495  1.00 93.71           O
ATOM   3597  N   VAL D 454      36.389 -12.901  19.018  1.00161.91           N
ATOM   3598  CA  VAL D 454      35.916 -11.922  18.082  1.00161.91           C
ATOM   3599  CB  VAL D 454      34.498 -12.158  17.646  1.00161.91           C
ATOM   3600  CG1 VAL D 454      34.301 -13.679  17.562  1.00161.91           C
ATOM   3601  CG2 VAL D 454      33.503 -11.387  18.519  1.00161.91           C
ATOM   3602  C   VAL D 454      35.947 -10.637  18.857  1.00161.91           C
ATOM   3603  O   VAL D 454      35.648 -10.628  20.051  1.00161.91           O
ATOM   3604  N   HIS D 455      36.344  -9.522  18.214  1.00106.20           N
ATOM   3605  CA  HIS D 455      36.428  -8.276  18.926  1.00106.20           C
ATOM   3606  ND1 HIS D 455      40.165  -7.727  19.243  1.00106.20           N
ATOM   3607  CG  HIS D 455      38.942  -8.233  18.875  1.00106.20           C
ATOM   3608  CB  HIS D 455      37.722  -8.185  19.743  1.00106.20           C
ATOM   3609  NE2 HIS D 455      40.406  -8.528  17.183  1.00106.20           N
ATOM   3610  CD2 HIS D 455      39.107  -8.717  17.614  1.00106.20           C
ATOM   3611  CE1 HIS D 455      41.004  -7.932  18.197  1.00106.20           C
ATOM   3612  C   HIS D 455      36.446  -7.193  17.899  1.00106.20           C
ATOM   3613  O   HIS D 455      36.797  -7.432  16.745  1.00106.20           O
ATOM   3614  N   ASP D 456      36.073  -5.959  18.285  1.00 68.86           N
ATOM   3615  CA  ASP D 456      36.075  -4.921  17.300  1.00 68.86           C
ATOM   3616  CB  ASP D 456      35.268  -3.678  17.716  1.00 68.86           C
ATOM   3617  CG  ASP D 456      35.822  -3.151  19.028  1.00 68.86           C
ATOM   3618  OD1 ASP D 456      37.066  -2.988  19.135  1.00 68.86           O
ATOM   3619  OD2 ASP D 456      35.001  -2.926  19.957  1.00 68.86           O
ATOM   3620  C   ASP D 456      37.500  -4.603  16.969  1.00 68.86           C
ATOM   3621  O   ASP D 456      38.423  -5.014  17.669  1.00 68.86           O
ATOM   3622  N   VAL D 457      37.712  -3.850  15.877  1.00 78.12           N
ATOM   3623  CA  VAL D 457      39.035  -3.592  15.388  1.00 78.12           C
ATOM   3624  CB  VAL D 457      39.041  -2.805  14.109  1.00 78.12           C
ATOM   3625  CG1 VAL D 457      38.423  -3.686  13.007  1.00 78.12           C
ATOM   3626  CG2 VAL D 457      38.290  -1.484  14.338  1.00 78.12           C
ATOM   3627  C   VAL D 457      39.859  -2.890  16.432  1.00 78.12           C
ATOM   3628  O   VAL D 457      41.077  -3.052  16.462  1.00 78.12           O
ATOM   3629  N   LEU D 458      39.240  -2.053  17.286  1.00124.45           N
ATOM   3630  CA  LEU D 458      39.964  -1.363  18.327  1.00124.45           C
ATOM   3631  CB  LEU D 458      39.137  -0.319  19.104  1.00124.45           C
ATOM   3632  CG  LEU D 458      38.726   0.928  18.304  1.00124.45           C
ATOM   3633  CD1 LEU D 458      37.668   0.600  17.248  1.00124.45           C
ATOM   3634  CD2 LEU D 458      38.293   2.066  19.238  1.00124.45           C
ATOM   3635  C   LEU D 458      40.451  -2.331  19.362  1.00124.45           C
ATOM   3636  O   LEU D 458      41.487  -2.099  19.984  1.00124.45           O
ATOM   3637  N   GLY D 459      39.700  -3.423  19.608  1.00 45.63           N
ATOM   3638  CA  GLY D 459      40.082  -4.362  20.626  1.00 45.63           C
ATOM   3639  C   GLY D 459      39.346  -4.035  21.895  1.00 45.63           C
ATOM   3640  O   GLY D 459      39.698  -4.525  22.966  1.00 45.63           O
ATOM   3641  N   ARG D 460      38.348  -3.132  21.819  1.00143.67           N
ATOM   3642  CA  ARG D 460      37.588  -2.729  22.976  1.00143.67           C
ATOM   3643  CB  ARG D 460      36.583  -1.625  22.625  1.00143.67           C
ATOM   3644  CG  ARG D 460      37.178  -0.440  21.865  1.00143.67           C
ATOM   3645  CD  ARG D 460      37.644   0.710  22.755  1.00143.67           C
ATOM   3646  NE  ARG D 460      39.065   0.990  22.429  1.00143.67           N
ATOM   3647  CZ  ARG D 460      40.068   0.319  23.060  1.00143.67           C
ATOM   3648  NH1 ARG D 460      39.790  -0.673  23.957  1.00143.67           N
ATOM   3649  NH2 ARG D 460      41.358   0.655  22.776  1.00143.67           N
ATOM   3650  C   ARG D 460      36.718  -3.832  23.510  1.00143.67           C
ATOM   3651  O   ARG D 460      36.909  -4.312  24.627  1.00143.67           O
ATOM   3652  N   ASN D 461      35.763  -4.306  22.677  1.00 55.49           N
ATOM   3653  CA  ASN D 461      34.783  -5.259  23.123  1.00 55.49           C
ATOM   3654  CB  ASN D 461      33.343  -4.906  22.715  1.00 55.49           C
ATOM   3655  CG  ASN D 461      32.872  -3.750  23.583  1.00 55.49           C
ATOM   3656  OD1 ASN D 461      32.921  -3.819  24.811  1.00 55.49           O
ATOM   3657  ND2 ASN D 461      32.404  -2.655  22.928  1.00 55.49           N
ATOM   3658  C   ASN D 461      35.103  -6.578  22.508  1.00 55.49           C
ATOM   3659  O   ASN D 461      35.385  -6.663  21.313  1.00 55.49           O
ATOM   3660  N   ARG D 462      35.054  -7.646  23.334  1.00135.69           N
ATOM   3661  CA  ARG D 462      35.418  -8.960  22.885  1.00135.69           C
ATOM   3662  CB  ARG D 462      36.760  -9.449  23.465  1.00135.69           C
ATOM   3663  CG  ARG D 462      37.357 -10.643  22.713  1.00135.69           C
ATOM   3664  CD  ARG D 462      38.848 -10.863  22.988  1.00135.69           C
ATOM   3665  NE  ARG D 462      38.989 -11.738  24.185  1.00135.69           N
ATOM   3666  CZ  ARG D 462      40.234 -12.144  24.574  1.00135.69           C
ATOM   3667  NH1 ARG D 462      41.335 -11.716  23.891  1.00135.69           N
ATOM   3668  NH2 ARG D 462      40.380 -12.983  25.639  1.00135.69           N
ATOM   3669  C   ARG D 462      34.355  -9.946  23.275  1.00135.69           C
ATOM   3670  O   ARG D 462      33.528  -9.683  24.147  1.00135.69           O
ATOM   3671  N   ALA D 463      34.344 -11.113  22.590  1.00 44.46           N
ATOM   3672  CA  ALA D 463      33.409 -12.178  22.851  1.00 44.46           C
ATOM   3673  CB  ALA D 463      32.058 -12.015  22.136  1.00 44.46           C
ATOM   3674  C   ALA D 463      34.010 -13.442  22.305  1.00 44.46           C
ATOM   3675  O   ALA D 463      35.014 -13.407  21.599  1.00 44.46           O
ATOM   3676  N   CYS D 464      33.410 -14.605  22.640  1.00 57.56           N
ATOM   3677  CA  CYS D 464      33.919 -15.864  22.163  1.00 57.56           C
ATOM   3678  CB  CYS D 464      34.137 -16.877  23.297  1.00 57.56           C
ATOM   3679  SG  CYS D 464      35.320 -16.248  24.511  1.00 57.56           S
ATOM   3680  C   CYS D 464      32.881 -16.442  21.245  1.00 57.56           C
ATOM   3681  O   CYS D 464      31.693 -16.181  21.431  1.00 57.56           O
ATOM   3682  N   PHE D 465      33.292 -17.202  20.199  1.00180.16           N
ATOM   3683  CA  PHE D 465      32.279 -17.821  19.390  1.00180.16           C
ATOM   3684  CB  PHE D 465      31.802 -17.066  18.103  1.00180.16           C
ATOM   3685  CG  PHE D 465      32.764 -16.958  16.933  1.00180.16           C
ATOM   3686  CD1 PHE D 465      33.924 -17.699  16.798  1.00180.16           C
ATOM   3687  CD2 PHE D 465      32.492 -16.062  15.921  1.00180.16           C
ATOM   3688  CE1 PHE D 465      34.770 -17.581  15.729  1.00180.16           C
ATOM   3689  CE2 PHE D 465      33.331 -15.933  14.834  1.00180.16           C
ATOM   3690  CZ  PHE D 465      34.467 -16.695  14.735  1.00180.16           C
ATOM   3691  C   PHE D 465      32.724 -19.182  18.956  1.00180.16           C
ATOM   3692  O   PHE D 465      33.869 -19.583  19.160  1.00180.16           O
ATOM   3693  N   THR D 466      31.799 -19.912  18.305  1.00131.78           N
ATOM   3694  CA  THR D 466      32.157 -21.164  17.721  1.00131.78           C
ATOM   3695  CB  THR D 466      31.542 -22.321  18.440  1.00131.78           C
ATOM   3696  OG1 THR D 466      31.825 -22.227  19.827  1.00131.78           O
ATOM   3697  CG2 THR D 466      32.187 -23.605  17.910  1.00131.78           C
ATOM   3698  C   THR D 466      31.565 -21.091  16.346  1.00131.78           C
ATOM   3699  O   THR D 466      30.519 -20.469  16.158  1.00131.78           O
ATOM   3700  N   GLY D 467      32.211 -21.704  15.337  1.00 38.23           N
ATOM   3701  CA  GLY D 467      31.659 -21.583  14.018  1.00 38.23           C
ATOM   3702  C   GLY D 467      31.445 -22.945  13.440  1.00 38.23           C
ATOM   3703  O   GLY D 467      32.183 -23.887  13.726  1.00 38.23           O
ATOM   3704  N   ARG D 468      30.398 -23.069  12.598  1.00 76.79           N
ATOM   3705  CA  ARG D 468      30.100 -24.298  11.921  1.00 76.79           C
ATOM   3706  CB  ARG D 468      28.860 -25.020  12.476  1.00 76.79           C
ATOM   3707  CG  ARG D 468      29.048 -25.582  13.887  1.00 76.79           C
ATOM   3708  CD  ARG D 468      27.764 -26.146  14.504  1.00 76.79           C
ATOM   3709  NE  ARG D 468      27.533 -27.506  13.937  1.00 76.79           N
ATOM   3710  CZ  ARG D 468      26.752 -27.676  12.830  1.00 76.79           C
ATOM   3711  NH1 ARG D 468      26.173 -26.596  12.227  1.00 76.79           N
ATOM   3712  NH2 ARG D 468      26.545 -28.927  12.325  1.00 76.79           N
ATOM   3713  C   ARG D 468      29.800 -23.930  10.504  1.00 76.79           C
ATOM   3714  O   ARG D 468      29.119 -22.938  10.249  1.00 76.79           O
ATOM   3715  N   LYS D 469      30.326 -24.714   9.541  1.00106.07           N
ATOM   3716  CA  LYS D 469      30.111 -24.409   8.157  1.00106.07           C
ATOM   3717  CB  LYS D 469      31.168 -25.034   7.233  1.00106.07           C
ATOM   3718  CG  LYS D 469      31.117 -24.487   5.807  1.00106.07           C
ATOM   3719  CD  LYS D 469      32.340 -24.844   4.962  1.00106.07           C
ATOM   3720  CE  LYS D 469      32.347 -26.294   4.482  1.00106.07           C
ATOM   3721  NZ  LYS D 469      32.593 -27.195   5.629  1.00106.07           N
ATOM   3722  C   LYS D 469      28.771 -24.942   7.764  1.00106.07           C
ATOM   3723  O   LYS D 469      28.497 -26.136   7.875  1.00106.07           O
ATOM   3724  N   THR D 470      27.896 -24.028   7.313  1.00 66.61           N
ATOM   3725  CA  THR D 470      26.560 -24.311   6.882  1.00 66.61           C
ATOM   3726  CB  THR D 470      25.690 -23.093   6.824  1.00 66.61           C
ATOM   3727  OG1 THR D 470      25.629 -22.472   8.099  1.00 66.61           O
ATOM   3728  CG2 THR D 470      24.284 -23.520   6.373  0.00 66.61           C
ATOM   3729  C   THR D 470      26.579 -24.942   5.534  1.00 66.61           C
ATOM   3730  O   THR D 470      25.619 -25.596   5.158  1.00 66.61           O
ATOM   3731  N   GLY D 471      27.619 -24.707   4.720  1.00 25.01           N
ATOM   3732  CA  GLY D 471      27.639 -25.296   3.413  1.00 25.01           C
ATOM   3733  C   GLY D 471      28.331 -24.291   2.506  1.00 25.01           C
ATOM   3734  O   GLY D 471      29.433 -23.814   2.887  1.00 25.01           O
ATOM   3735  OXT GLY D 471      27.766 -23.984   1.422  1.00 25.01           O
TER    3736      GLY D 471
ATOM   3737  N   LEU E 472      63.743   0.564  -6.868  1.00 58.39           N
ATOM   3738  CA  LEU E 472      64.151  -0.597  -6.047  1.00 58.39           C
ATOM   3739  CB  LEU E 472      63.207  -1.789  -6.304  1.00 58.39           C
ATOM   3740  CG  LEU E 472      63.412  -2.982  -5.350  1.00 58.39           C
ATOM   3741  CD1 LEU E 472      63.052  -2.600  -3.904  1.00 58.39           C
ATOM   3742  CD2 LEU E 472      62.653  -4.228  -5.840  1.00 58.39           C
ATOM   3743  C   LEU E 472      65.562  -0.987  -6.375  1.00 58.39           C
ATOM   3744  O   LEU E 472      65.958  -1.032  -7.540  1.00 58.39           O
ATOM   3745  N   PRO E 473      66.320  -1.242  -5.337  1.00 77.49           N
ATOM   3746  CA  PRO E 473      67.718  -1.573  -5.484  1.00 77.49           C
ATOM   3747  CD  PRO E 473      66.066  -0.536  -4.090  1.00 77.49           C
ATOM   3748  CB  PRO E 473      68.351  -1.340  -4.113  1.00 77.49           C
ATOM   3749  CG  PRO E 473      67.445  -0.284  -3.461  1.00 77.49           C
ATOM   3750  C   PRO E 473      67.954  -2.966  -5.976  1.00 77.49           C
ATOM   3751  O   PRO E 473      67.046  -3.793  -5.924  1.00 77.49           O
ATOM   3752  N   THR E 474      69.162  -3.213  -6.517  1.00 45.58           N
ATOM   3753  CA  THR E 474      69.583  -4.508  -6.958  1.00 45.58           C
ATOM   3754  CB  THR E 474      70.837  -4.462  -7.781  1.00 45.58           C
ATOM   3755  OG1 THR E 474      71.918  -3.960  -7.009  1.00 45.58           O
ATOM   3756  CG2 THR E 474      70.586  -3.554  -8.996  1.00 45.58           C
ATOM   3757  C   THR E 474      69.861  -5.358  -5.755  1.00 45.58           C
ATOM   3758  O   THR E 474      69.615  -6.565  -5.772  1.00 45.58           O
ATOM   3759  N   SER E 475      70.415  -4.745  -4.683  1.00 85.89           N
ATOM   3760  CA  SER E 475      70.760  -5.492  -3.504  1.00 85.89           C
ATOM   3761  CB  SER E 475      72.270  -5.721  -3.328  1.00 85.89           C
ATOM   3762  OG  SER E 475      72.753  -6.602  -4.329  1.00 85.89           O
ATOM   3763  C   SER E 475      70.301  -4.747  -2.290  1.00 85.89           C
ATOM   3764  O   SER E 475      70.155  -3.526  -2.313  1.00 85.89           O
ATOM   3765  N   TRP E 476      70.035  -5.490  -1.191  1.00 82.00           N
ATOM   3766  CA  TRP E 476      69.618  -4.847   0.022  1.00 82.00           C
ATOM   3767  CB  TRP E 476      68.103  -4.587   0.063  1.00 82.00           C
ATOM   3768  CG  TRP E 476      67.650  -3.796   1.262  1.00 82.00           C
ATOM   3769  CD2 TRP E 476      67.668  -2.363   1.311  1.00 82.00           C
ATOM   3770  CD1 TRP E 476      67.172  -4.222   2.465  1.00 82.00           C
ATOM   3771  NE1 TRP E 476      66.891  -3.141   3.265  1.00 82.00           N
ATOM   3772  CE2 TRP E 476      67.191  -1.990   2.567  1.00 82.00           C
ATOM   3773  CE3 TRP E 476      68.051  -1.435   0.386  1.00 82.00           C
ATOM   3774  CZ2 TRP E 476      67.091  -0.674   2.919  1.00 82.00           C
ATOM   3775  CZ3 TRP E 476      67.947  -0.110   0.742  1.00 82.00           C
ATOM   3776  CH2 TRP E 476      67.476   0.262   1.985  1.00 82.00           C
ATOM   3777  C   TRP E 476      69.956  -5.735   1.188  1.00 82.00           C
ATOM   3778  O   TRP E 476      69.824  -6.956   1.116  1.00 82.00           O
ATOM   3779  N   ASP E 477      70.414  -5.127   2.304  1.00 89.53           N
ATOM   3780  CA  ASP E 477      70.734  -5.862   3.497  1.00 89.53           C
ATOM   3781  CB  ASP E 477      72.213  -6.293   3.556  1.00 89.53           C
ATOM   3782  CG  ASP E 477      72.419  -7.278   4.702  1.00 89.53           C
ATOM   3783  OD1 ASP E 477      71.581  -7.289   5.642  1.00 89.53           O
ATOM   3784  OD2 ASP E 477      73.425  -8.036   4.650  1.00 89.53           O
ATOM   3785  C   ASP E 477      70.477  -4.933   4.647  1.00 89.53           C
ATOM   3786  O   ASP E 477      71.136  -3.905   4.784  1.00 89.53           O
ATOM   3787  N   TRP E 478      69.510  -5.281   5.516  1.00115.48           N
ATOM   3788  CA  TRP E 478      69.135  -4.451   6.627  1.00115.48           C
ATOM   3789  CB  TRP E 478      67.872  -4.907   7.369  1.00115.48           C
ATOM   3790  CG  TRP E 478      66.620  -4.479   6.655  1.00115.48           C
ATOM   3791  CD2 TRP E 478      66.246  -3.099   6.524  1.00115.48           C
ATOM   3792  CD1 TRP E 478      65.665  -5.204   6.006  1.00115.48           C
ATOM   3793  NE1 TRP E 478      64.709  -4.360   5.491  1.00115.48           N
ATOM   3794  CE2 TRP E 478      65.058  -3.061   5.801  1.00115.48           C
ATOM   3795  CE3 TRP E 478      66.852  -1.957   6.969  1.00115.48           C
ATOM   3796  CZ2 TRP E 478      64.449  -1.873   5.511  1.00115.48           C
ATOM   3797  CZ3 TRP E 478      66.235  -0.761   6.678  1.00115.48           C
ATOM   3798  CH2 TRP E 478      65.056  -0.722   5.965  1.00115.48           C
ATOM   3799  C   TRP E 478      70.245  -4.338   7.614  1.00115.48           C
ATOM   3800  O   TRP E 478      70.247  -3.421   8.435  1.00115.48           O
ATOM   3801  N   ARG E 479      71.149  -5.331   7.635  1.00 88.91           N
ATOM   3802  CA  ARG E 479      72.277  -5.308   8.517  1.00 88.91           C
ATOM   3803  CB  ARG E 479      73.067  -6.629   8.514  1.00 88.91           C
ATOM   3804  CG  ARG E 479      72.227  -7.831   8.954  1.00 88.91           C
ATOM   3805  CD  ARG E 479      73.053  -9.042   9.394  1.00 88.91           C
ATOM   3806  NE  ARG E 479      73.848  -9.537   8.234  1.00 88.91           N
ATOM   3807  CZ  ARG E 479      73.323 -10.482   7.401  1.00 88.91           C
ATOM   3808  NH1 ARG E 479      72.007 -10.826   7.500  1.00 88.91           N
ATOM   3809  NH2 ARG E 479      74.122 -11.109   6.491  1.00 88.91           N
ATOM   3810  C   ARG E 479      73.206  -4.213   8.100  1.00 88.91           C
ATOM   3811  O   ARG E 479      73.838  -3.580   8.943  1.00 88.91           O
ATOM   3812  N   ASN E 480      73.355  -3.977   6.781  1.00 65.40           N
ATOM   3813  CA  ASN E 480      74.278  -2.951   6.399  1.00 65.40           C
ATOM   3814  CB  ASN E 480      75.542  -3.523   5.732  1.00 65.40           C
ATOM   3815  CG  ASN E 480      76.605  -2.437   5.673  1.00 65.40           C
ATOM   3816  OD1 ASN E 480      76.339  -1.273   5.964  1.00 65.40           O
ATOM   3817  ND2 ASN E 480      77.848  -2.825   5.279  1.00 65.40           N
ATOM   3818  C   ASN E 480      73.632  -2.030   5.415  1.00 65.40           C
ATOM   3819  O   ASN E 480      73.679  -2.263   4.208  1.00 65.40           O
ATOM   3820  N   VAL E 481      73.015  -0.942   5.911  1.00130.91           N
ATOM   3821  CA  VAL E 481      72.478   0.038   5.021  1.00130.91           C
ATOM   3822  CB  VAL E 481      71.043   0.373   5.324  1.00130.91           C
ATOM   3823  CG1 VAL E 481      70.901   0.662   6.827  1.00130.91           C
ATOM   3824  CG2 VAL E 481      70.610   1.541   4.423  1.00130.91           C
ATOM   3825  C   VAL E 481      73.345   1.239   5.201  1.00130.91           C
ATOM   3826  O   VAL E 481      73.143   2.059   6.094  1.00130.91           O
ATOM   3827  N   HIS E 482      74.347   1.364   4.315  1.00 87.67           N
ATOM   3828  CA  HIS E 482      75.265   2.459   4.356  1.00 87.67           C
ATOM   3829  ND1 HIS E 482      72.809   4.550   2.391  1.00 87.67           N
ATOM   3830  CG  HIS E 482      73.891   3.772   2.736  1.00 87.67           C
ATOM   3831  CB  HIS E 482      74.571   3.800   4.073  1.00 87.67           C
ATOM   3832  NE2 HIS E 482      73.271   3.283   0.622  1.00 87.67           N
ATOM   3833  CD2 HIS E 482      74.161   3.006   1.643  1.00 87.67           C
ATOM   3834  CE1 HIS E 482      72.478   4.216   1.117  1.00 87.67           C
ATOM   3835  C   HIS E 482      75.954   2.510   5.690  1.00 87.67           C
ATOM   3836  O   HIS E 482      76.170   3.586   6.244  1.00 87.67           O
ATOM   3837  N   GLY E 483      76.323   1.333   6.238  1.00 31.22           N
ATOM   3838  CA  GLY E 483      77.112   1.267   7.439  1.00 31.22           C
ATOM   3839  C   GLY E 483      76.270   1.048   8.663  1.00 31.22           C
ATOM   3840  O   GLY E 483      76.791   0.654   9.704  1.00 31.22           O
ATOM   3841  N   ILE E 484      74.945   1.260   8.589  1.00 51.99           N
ATOM   3842  CA  ILE E 484      74.155   1.133   9.788  1.00 51.99           C
ATOM   3843  CB  ILE E 484      73.072   2.168   9.900  1.00 51.99           C
ATOM   3844  CG1 ILE E 484      73.683   3.579   9.922  1.00 51.99           C
ATOM   3845  CG2 ILE E 484      72.235   1.847  11.149  1.00 51.99           C
ATOM   3846  CD1 ILE E 484      72.652   4.692   9.743  1.00 51.99           C
ATOM   3847  C   ILE E 484      73.488  -0.214   9.838  1.00 51.99           C
ATOM   3848  O   ILE E 484      73.046  -0.738   8.817  1.00 51.99           O
ATOM   3849  N   ASN E 485      73.430  -0.817  11.052  1.00 72.42           N
ATOM   3850  CA  ASN E 485      72.820  -2.109  11.267  1.00 72.42           C
ATOM   3851  CB  ASN E 485      73.693  -3.054  12.111  1.00 72.42           C
ATOM   3852  CG  ASN E 485      72.959  -4.377  12.276  1.00 72.42           C
ATOM   3853  OD1 ASN E 485      72.374  -4.903  11.330  1.00 72.42           O
ATOM   3854  ND2 ASN E 485      72.976  -4.923  13.521  1.00 72.42           N
ATOM   3855  C   ASN E 485      71.523  -1.944  12.017  1.00 72.42           C
ATOM   3856  O   ASN E 485      71.479  -1.348  13.091  1.00 72.42           O
ATOM   3857  N   PHE E 486      70.413  -2.372  11.380  1.00127.12           N
ATOM   3858  CA  PHE E 486      69.061  -2.402  11.877  1.00127.12           C
ATOM   3859  CB  PHE E 486      68.039  -2.002  10.810  1.00127.12           C
ATOM   3860  CG  PHE E 486      68.283  -0.543  10.629  1.00127.12           C
ATOM   3861  CD1 PHE E 486      67.730   0.360  11.507  1.00127.12           C
ATOM   3862  CD2 PHE E 486      69.062  -0.077   9.596  1.00127.12           C
ATOM   3863  CE1 PHE E 486      67.948   1.709  11.359  1.00127.12           C
ATOM   3864  CE2 PHE E 486      69.283   1.272   9.442  1.00127.12           C
ATOM   3865  CZ  PHE E 486      68.725   2.167  10.323  1.00127.12           C
ATOM   3866  C   PHE E 486      68.628  -3.684  12.552  1.00127.12           C
ATOM   3867  O   PHE E 486      67.576  -3.710  13.189  1.00127.12           O
ATOM   3868  N   VAL E 487      69.334  -4.816  12.346  1.00 67.23           N
ATOM   3869  CA  VAL E 487      68.842  -6.074  12.854  1.00 67.23           C
ATOM   3870  CB  VAL E 487      69.183  -7.233  11.958  1.00 67.23           C
ATOM   3871  CG1 VAL E 487      68.630  -8.530  12.574  1.00 67.23           C
ATOM   3872  CG2 VAL E 487      68.650  -6.928  10.548  1.00 67.23           C
ATOM   3873  C   VAL E 487      69.401  -6.376  14.218  1.00 67.23           C
ATOM   3874  O   VAL E 487      70.553  -6.073  14.523  1.00 67.23           O
ATOM   3875  N   THR E 488      68.565  -7.004  15.077  1.00129.29           N
ATOM   3876  CA  THR E 488      68.933  -7.356  16.427  1.00129.29           C
ATOM   3877  CB  THR E 488      67.740  -7.675  17.281  1.00129.29           C
ATOM   3878  OG1 THR E 488      68.111  -7.806  18.644  1.00129.29           O
ATOM   3879  CG2 THR E 488      67.134  -8.990  16.765  1.00129.29           C
ATOM   3880  C   THR E 488      69.765  -8.601  16.322  1.00129.29           C
ATOM   3881  O   THR E 488      69.764  -9.241  15.275  1.00129.29           O
ATOM   3882  N   PRO E 489      70.461  -8.979  17.366  1.00 83.73           N
ATOM   3883  CA  PRO E 489      71.353 -10.107  17.299  1.00 83.73           C
ATOM   3884  CD  PRO E 489      70.948  -7.977  18.303  1.00 83.73           C
ATOM   3885  CB  PRO E 489      72.215 -10.033  18.556  1.00 83.73           C
ATOM   3886  CG  PRO E 489      72.271  -8.526  18.858  1.00 83.73           C
ATOM   3887  C   PRO E 489      70.702 -11.435  17.098  1.00 83.73           C
ATOM   3888  O   PRO E 489      69.520 -11.586  17.413  1.00 83.73           O
ATOM   3889  N   VAL E 490      71.474 -12.397  16.543  1.00111.41           N
ATOM   3890  CA  VAL E 490      70.985 -13.718  16.310  1.00111.41           C
ATOM   3891  CB  VAL E 490      71.919 -14.539  15.471  1.00111.41           C
ATOM   3892  CG1 VAL E 490      73.082 -15.011  16.357  1.00111.41           C
ATOM   3893  CG2 VAL E 490      71.128 -15.657  14.779  1.00111.41           C
ATOM   3894  C   VAL E 490      70.860 -14.362  17.649  1.00111.41           C
ATOM   3895  O   VAL E 490      71.636 -14.085  18.563  1.00111.41           O
ATOM   3896  N   ARG E 491      69.844 -15.225  17.812  1.00133.66           N
ATOM   3897  CA  ARG E 491      69.659 -15.842  19.093  1.00133.66           C
ATOM   3898  CB  ARG E 491      68.509 -15.224  19.893  1.00133.66           C
ATOM   3899  CG  ARG E 491      68.788 -13.750  20.191  1.00133.66           C
ATOM   3900  CD  ARG E 491      67.756 -13.095  21.098  1.00133.66           C
ATOM   3901  NE  ARG E 491      68.018 -13.581  22.477  1.00133.66           N
ATOM   3902  CZ  ARG E 491      67.056 -13.397  23.420  1.00133.66           C
ATOM   3903  NH1 ARG E 491      65.883 -12.799  23.064  1.00133.66           N
ATOM   3904  NH2 ARG E 491      67.265 -13.815  24.701  1.00133.66           N
ATOM   3905  C   ARG E 491      69.416 -17.300  18.881  1.00133.66           C
ATOM   3906  O   ARG E 491      69.329 -17.769  17.746  1.00133.66           O
ATOM   3907  N   ASN E 492      69.355 -18.066  19.989  1.00 65.30           N
ATOM   3908  CA  ASN E 492      69.164 -19.484  19.894  1.00 65.30           C
ATOM   3909  CB  ASN E 492      70.266 -20.285  20.609  1.00 65.30           C
ATOM   3910  CG  ASN E 492      70.101 -21.767  20.299  1.00 65.30           C
ATOM   3911  OD1 ASN E 492      69.644 -22.151  19.222  1.00 65.30           O
ATOM   3912  ND2 ASN E 492      70.479 -22.627  21.282  1.00 65.30           N
ATOM   3913  C   ASN E 492      67.862 -19.849  20.544  1.00 65.30           C
ATOM   3914  O   ASN E 492      67.589 -19.526  21.698  1.00 65.30           O
ATOM   3915  N   GLN E 493      67.036 -20.552  19.759  1.00173.89           N
ATOM   3916  CA  GLN E 493      65.742 -21.112  20.014  1.00173.89           C
ATOM   3917  CB  GLN E 493      65.307 -21.681  18.666  1.00173.89           C
ATOM   3918  CG  GLN E 493      64.129 -22.629  18.594  1.00173.89           C
ATOM   3919  CD  GLN E 493      64.298 -23.226  17.204  1.00173.89           C
ATOM   3920  OE1 GLN E 493      65.057 -24.174  17.012  1.00173.89           O
ATOM   3921  NE2 GLN E 493      63.621 -22.622  16.195  1.00173.89           N
ATOM   3922  C   GLN E 493      65.875 -22.217  21.021  1.00173.89           C
ATOM   3923  O   GLN E 493      64.974 -22.448  21.829  1.00173.89           O
ATOM   3924  N   GLY E 494      66.997 -22.961  20.974  1.00 34.94           N
ATOM   3925  CA  GLY E 494      67.174 -24.049  21.892  1.00 34.94           C
ATOM   3926  C   GLY E 494      66.340 -25.176  21.371  1.00 34.94           C
ATOM   3927  O   GLY E 494      66.004 -25.197  20.189  1.00 34.94           O
ATOM   3928  N   SER E 495      65.966 -26.148  22.231  1.00117.40           N
ATOM   3929  CA  SER E 495      65.211 -27.248  21.703  1.00117.40           C
ATOM   3930  CB  SER E 495      65.627 -28.604  22.303  1.00117.40           C
ATOM   3931  OG  SER E 495      66.971 -28.902  21.952  1.00117.40           O
ATOM   3932  C   SER E 495      63.747 -27.060  21.982  1.00117.40           C
ATOM   3933  O   SER E 495      63.060 -27.997  22.386  1.00117.40           O
ATOM   3934  N   CYS E 496      63.217 -25.849  21.722  1.00 65.77           N
ATOM   3935  CA  CYS E 496      61.806 -25.591  21.848  1.00 65.77           C
ATOM   3936  CB  CYS E 496      61.481 -24.407  22.790  1.00 65.77           C
ATOM   3937  SG  CYS E 496      59.726 -23.916  22.843  1.00 65.77           S
ATOM   3938  C   CYS E 496      61.383 -25.216  20.462  1.00 65.77           C
ATOM   3939  O   CYS E 496      62.125 -24.528  19.766  1.00 65.77           O
ATOM   3940  N   GLY E 497      60.192 -25.658  20.005  1.00 54.01           N
ATOM   3941  CA  GLY E 497      59.803 -25.343  18.654  1.00 54.01           C
ATOM   3942  C   GLY E 497      59.245 -23.954  18.651  1.00 54.01           C
ATOM   3943  O   GLY E 497      58.076 -23.736  18.333  1.00 54.01           O
ATOM   3944  N   SER E 498      60.103 -22.986  19.033  1.00155.13           N
ATOM   3945  CA  SER E 498      59.785 -21.590  19.168  1.00155.13           C
ATOM   3946  CB  SER E 498      60.473 -20.929  20.381  1.00155.13           C
ATOM   3947  OG  SER E 498      61.860 -20.743  20.150  1.00155.13           O
ATOM   3948  C   SER E 498      60.063 -20.739  17.948  1.00155.13           C
ATOM   3949  O   SER E 498      60.009 -19.518  18.057  1.00155.13           O
ATOM   3950  N   CYS E 499      60.333 -21.322  16.758  1.00117.79           N
ATOM   3951  CA  CYS E 499      60.790 -20.573  15.601  1.00117.79           C
ATOM   3952  CB  CYS E 499      60.677 -21.362  14.279  1.00117.79           C
ATOM   3953  SG  CYS E 499      61.384 -23.031  14.279  1.00117.79           S
ATOM   3954  C   CYS E 499      59.891 -19.405  15.324  1.00117.79           C
ATOM   3955  O   CYS E 499      60.348 -18.281  15.129  1.00117.79           O
ATOM   3956  N   TYR E 500      58.570 -19.638  15.339  1.00 83.07           N
ATOM   3957  CA  TYR E 500      57.605 -18.632  14.979  1.00 83.07           C
ATOM   3958  CB  TYR E 500      56.147 -19.133  15.127  1.00 83.07           C
ATOM   3959  CG  TYR E 500      55.884 -19.458  16.568  1.00 83.07           C
ATOM   3960  CD1 TYR E 500      56.145 -20.707  17.073  1.00 83.07           C
ATOM   3961  CD2 TYR E 500      55.364 -18.519  17.423  1.00 83.07           C
ATOM   3962  CE1 TYR E 500      55.904 -21.010  18.392  1.00 83.07           C
ATOM   3963  CE2 TYR E 500      55.125 -18.812  18.742  1.00 83.07           C
ATOM   3964  CZ  TYR E 500      55.396 -20.060  19.235  1.00 83.07           C
ATOM   3965  OH  TYR E 500      55.164 -20.372  20.593  1.00 83.07           O
ATOM   3966  C   TYR E 500      57.758 -17.441  15.870  1.00 83.07           C
ATOM   3967  O   TYR E 500      57.591 -16.307  15.429  1.00 83.07           O
ATOM   3968  N   SER E 501      58.020 -17.675  17.166  1.00 61.67           N
ATOM   3969  CA  SER E 501      58.143 -16.627  18.132  1.00 61.67           C
ATOM   3970  CB  SER E 501      58.314 -17.198  19.552  1.00 61.67           C
ATOM   3971  OG  SER E 501      58.437 -16.157  20.510  1.00 61.67           O
ATOM   3972  C   SER E 501      59.357 -15.810  17.837  1.00 61.67           C
ATOM   3973  O   SER E 501      59.300 -14.585  17.821  1.00 61.67           O
ATOM   3974  N   PHE E 502      60.500 -16.473  17.583  1.00 70.43           N
ATOM   3975  CA  PHE E 502      61.715 -15.744  17.332  1.00 70.43           C
ATOM   3976  CB  PHE E 502      62.984 -16.609  17.249  1.00 70.43           C
ATOM   3977  CG  PHE E 502      63.499 -16.813  18.636  1.00 70.43           C
ATOM   3978  CD1 PHE E 502      63.008 -17.805  19.450  1.00 70.43           C
ATOM   3979  CD2 PHE E 502      64.497 -15.995  19.121  1.00 70.43           C
ATOM   3980  CE1 PHE E 502      63.502 -17.975  20.722  1.00 70.43           C
ATOM   3981  CE2 PHE E 502      64.997 -16.159  20.391  1.00 70.43           C
ATOM   3982  CZ  PHE E 502      64.496 -17.153  21.196  1.00 70.43           C
ATOM   3983  C   PHE E 502      61.594 -14.943  16.075  1.00 70.43           C
ATOM   3984  O   PHE E 502      62.025 -13.792  16.034  1.00 70.43           O
ATOM   3985  N   ALA E 503      61.004 -15.521  15.014  1.00 30.12           N
ATOM   3986  CA  ALA E 503      60.878 -14.792  13.784  1.00 30.12           C
ATOM   3987  CB  ALA E 503      60.196 -15.613  12.676  1.00 30.12           C
ATOM   3988  C   ALA E 503      60.040 -13.576  14.047  1.00 30.12           C
ATOM   3989  O   ALA E 503      60.354 -12.476  13.595  1.00 30.12           O
ATOM   3990  N   SER E 504      58.953 -13.749  14.820  1.00 46.38           N
ATOM   3991  CA  SER E 504      58.039 -12.678  15.097  1.00 46.38           C
ATOM   3992  CB  SER E 504      56.863 -13.118  15.983  1.00 46.38           C
ATOM   3993  OG  SER E 504      56.088 -14.100  15.312  1.00 46.38           O
ATOM   3994  C   SER E 504      58.735 -11.569  15.826  1.00 46.38           C
ATOM   3995  O   SER E 504      58.623 -10.409  15.433  1.00 46.38           O
ATOM   3996  N   MET E 505      59.471 -11.891  16.910  1.00141.01           N
ATOM   3997  CA  MET E 505      60.138 -10.866  17.666  1.00141.01           C
ATOM   3998  CB  MET E 505      60.843 -11.365  18.941  1.00141.01           C
ATOM   3999  CG  MET E 505      59.897 -11.514  20.133  1.00141.01           C
ATOM   4000  SD  MET E 505      58.663 -12.827  19.970  1.00141.01           S
ATOM   4001  CE  MET E 505      57.664 -12.329  21.387  1.00141.01           C
ATOM   4002  C   MET E 505      61.174 -10.222  16.809  1.00141.01           C
ATOM   4003  O   MET E 505      61.350  -9.007  16.859  1.00141.01           O
ATOM   4004  N   GLY E 506      61.876 -11.017  15.982  1.00 25.95           N
ATOM   4005  CA  GLY E 506      62.943 -10.481  15.190  1.00 25.95           C
ATOM   4006  C   GLY E 506      62.418  -9.425  14.271  1.00 25.95           C
ATOM   4007  O   GLY E 506      63.047  -8.383  14.088  1.00 25.95           O
ATOM   4008  N   MET E 507      61.256  -9.674  13.646  1.00127.50           N
ATOM   4009  CA  MET E 507      60.709  -8.714  12.735  1.00127.50           C
ATOM   4010  CB  MET E 507      59.465  -9.263  12.016  1.00127.50           C
ATOM   4011  CG  MET E 507      58.764  -8.275  11.083  1.00127.50           C
ATOM   4012  SD  MET E 507      57.550  -7.210  11.911  1.00127.50           S
ATOM   4013  CE  MET E 507      56.361  -8.561  12.165  1.00127.50           C
ATOM   4014  C   MET E 507      60.370  -7.448  13.464  1.00127.50           C
ATOM   4015  O   MET E 507      60.737  -6.355  13.037  1.00127.50           O
ATOM   4016  N   MET E 508      59.699  -7.565  14.622  1.00117.29           N
ATOM   4017  CA  MET E 508      59.290  -6.396  15.343  1.00117.29           C
ATOM   4018  CB  MET E 508      58.429  -6.703  16.570  1.00117.29           C
ATOM   4019  CG  MET E 508      58.137  -5.430  17.354  1.00117.29           C
ATOM   4020  SD  MET E 508      57.051  -5.654  18.783  1.00117.29           S
ATOM   4021  CE  MET E 508      57.855  -4.283  19.657  1.00117.29           C
ATOM   4022  C   MET E 508      60.472  -5.625  15.830  1.00117.29           C
ATOM   4023  O   MET E 508      60.452  -4.395  15.839  1.00117.29           O
ATOM   4024  N   GLU E 509      61.525  -6.318  16.293  1.00132.01           N
ATOM   4025  CA  GLU E 509      62.637  -5.589  16.829  1.00132.01           C
ATOM   4026  CB  GLU E 509      63.535  -6.428  17.759  1.00132.01           C
ATOM   4027  CG  GLU E 509      63.858  -7.843  17.289  1.00132.01           C
ATOM   4028  CD  GLU E 509      64.114  -8.647  18.561  1.00132.01           C
ATOM   4029  OE1 GLU E 509      63.163  -8.744  19.380  1.00132.01           O
ATOM   4030  OE2 GLU E 509      65.245  -9.166  18.744  1.00132.01           O
ATOM   4031  C   GLU E 509      63.387  -4.828  15.772  1.00132.01           C
ATOM   4032  O   GLU E 509      63.833  -3.710  16.028  1.00132.01           O
ATOM   4033  N   ALA E 510      63.559  -5.396  14.561  1.00 41.07           N
ATOM   4034  CA  ALA E 510      64.242  -4.681  13.515  1.00 41.07           C
ATOM   4035  CB  ALA E 510      64.466  -5.543  12.259  1.00 41.07           C
ATOM   4036  C   ALA E 510      63.431  -3.486  13.098  1.00 41.07           C
ATOM   4037  O   ALA E 510      63.963  -2.389  12.933  1.00 41.07           O
ATOM   4038  N   ARG E 511      62.104  -3.667  12.940  1.00134.18           N
ATOM   4039  CA  ARG E 511      61.239  -2.610  12.489  1.00134.18           C
ATOM   4040  CB  ARG E 511      59.765  -3.026  12.321  1.00134.18           C
ATOM   4041  CG  ARG E 511      59.357  -3.514  10.927  1.00134.18           C
ATOM   4042  CD  ARG E 511      57.831  -3.615  10.819  1.00134.18           C
ATOM   4043  NE  ARG E 511      57.420  -3.569   9.386  1.00134.18           N
ATOM   4044  CZ  ARG E 511      57.194  -4.706   8.664  1.00134.18           C
ATOM   4045  NH1 ARG E 511      57.449  -5.935   9.197  1.00134.18           N
ATOM   4046  NH2 ARG E 511      56.681  -4.612   7.404  1.00134.18           N
ATOM   4047  C   ARG E 511      61.251  -1.470  13.452  1.00134.18           C
ATOM   4048  O   ARG E 511      61.187  -0.313  13.041  1.00134.18           O
ATOM   4049  N   ILE E 512      61.285  -1.747  14.765  1.00 56.78           N
ATOM   4050  CA  ILE E 512      61.314  -0.659  15.699  1.00 56.78           C
ATOM   4051  CB  ILE E 512      61.209  -1.062  17.141  1.00 56.78           C
ATOM   4052  CG1 ILE E 512      59.807  -1.619  17.412  1.00 56.78           C
ATOM   4053  CG2 ILE E 512      61.567   0.148  18.022  1.00 56.78           C
ATOM   4054  CD1 ILE E 512      59.637  -2.088  18.852  1.00 56.78           C
ATOM   4055  C   ILE E 512      62.592   0.086  15.502  1.00 56.78           C
ATOM   4056  O   ILE E 512      62.614   1.311  15.586  1.00 56.78           O
ATOM   4057  N   ARG E 513      63.699  -0.636  15.247  1.00 90.04           N
ATOM   4058  CA  ARG E 513      64.964   0.020  15.084  1.00 90.04           C
ATOM   4059  CB  ARG E 513      66.147  -0.960  14.958  1.00 90.04           C
ATOM   4060  CG  ARG E 513      66.580  -1.518  16.320  1.00 90.04           C
ATOM   4061  CD  ARG E 513      67.767  -2.485  16.275  1.00 90.04           C
ATOM   4062  NE  ARG E 513      68.252  -2.651  17.677  1.00 90.04           N
ATOM   4063  CZ  ARG E 513      69.148  -3.632  17.996  1.00 90.04           C
ATOM   4064  NH1 ARG E 513      69.545  -4.532  17.053  1.00 90.04           N
ATOM   4065  NH2 ARG E 513      69.656  -3.712  19.260  1.00 90.04           N
ATOM   4066  C   ARG E 513      64.932   0.938  13.896  1.00 90.04           C
ATOM   4067  O   ARG E 513      65.394   2.073  13.979  1.00 90.04           O
ATOM   4068  N   ILE E 514      64.361   0.488  12.764  1.00109.66           N
ATOM   4069  CA  ILE E 514      64.306   1.280  11.561  1.00109.66           C
ATOM   4070  CB  ILE E 514      63.560   0.578  10.460  1.00109.66           C
ATOM   4071  CG1 ILE E 514      64.161  -0.798  10.138  1.00109.66           C
ATOM   4072  CG2 ILE E 514      63.532   1.525   9.250  1.00109.66           C
ATOM   4073  CD1 ILE E 514      65.558  -0.728   9.543  1.00109.66           C
ATOM   4074  C   ILE E 514      63.487   2.509  11.824  1.00109.66           C
ATOM   4075  O   ILE E 514      63.880   3.623  11.478  1.00109.66           O
ATOM   4076  N   LEU E 515      62.318   2.325  12.466  1.00 60.73           N
ATOM   4077  CA  LEU E 515      61.380   3.394  12.662  1.00 60.73           C
ATOM   4078  CB  LEU E 515      60.079   2.923  13.333  1.00 60.73           C
ATOM   4079  CG  LEU E 515      59.257   1.965  12.450  1.00 60.73           C
ATOM   4080  CD1 LEU E 515      57.967   1.515  13.153  1.00 60.73           C
ATOM   4081  CD2 LEU E 515      58.999   2.574  11.063  1.00 60.73           C
ATOM   4082  C   LEU E 515      61.980   4.474  13.511  1.00 60.73           C
ATOM   4083  O   LEU E 515      61.781   5.658  13.251  1.00 60.73           O
ATOM   4084  N   THR E 516      62.672   4.071  14.588  1.00 83.62           N
ATOM   4085  CA  THR E 516      63.340   4.912  15.543  1.00 83.62           C
ATOM   4086  CB  THR E 516      63.517   4.248  16.877  1.00 83.62           C
ATOM   4087  OG1 THR E 516      64.337   3.096  16.758  1.00 83.62           O
ATOM   4088  CG2 THR E 516      62.126   3.857  17.406  1.00 83.62           C
ATOM   4089  C   THR E 516      64.689   5.338  15.047  1.00 83.62           C
ATOM   4090  O   THR E 516      65.319   6.209  15.641  1.00 83.62           O
ATOM   4091  N   ASN E 517      65.205   4.687  13.989  1.00 72.06           N
ATOM   4092  CA  ASN E 517      66.524   4.966  13.496  1.00 72.06           C
ATOM   4093  CB  ASN E 517      66.724   6.425  13.053  1.00 72.06           C
ATOM   4094  CG  ASN E 517      67.920   6.464  12.111  1.00 72.06           C
ATOM   4095  OD1 ASN E 517      68.651   5.484  11.971  1.00 72.06           O
ATOM   4096  ND2 ASN E 517      68.125   7.628  11.438  1.00 72.06           N
ATOM   4097  C   ASN E 517      67.519   4.628  14.569  1.00 72.06           C
ATOM   4098  O   ASN E 517      68.423   5.404  14.877  1.00 72.06           O
ATOM   4099  N   ASN E 518      67.347   3.425  15.159  1.00 64.48           N
ATOM   4100  CA  ASN E 518      68.197   2.838  16.161  1.00 64.48           C
ATOM   4101  CB  ASN E 518      69.666   2.710  15.723  1.00 64.48           C
ATOM   4102  CG  ASN E 518      69.750   1.581  14.708  1.00 64.48           C
ATOM   4103  OD1 ASN E 518      69.127   0.534  14.875  1.00 64.48           O
ATOM   4104  ND2 ASN E 518      70.540   1.795  13.621  1.00 64.48           N
ATOM   4105  C   ASN E 518      68.153   3.618  17.431  1.00 64.48           C
ATOM   4106  O   ASN E 518      68.996   3.427  18.306  1.00 64.48           O
ATOM   4107  N   THR E 519      67.156   4.504  17.584  1.00 33.81           N
ATOM   4108  CA  THR E 519      67.025   5.210  18.821  1.00 33.81           C
ATOM   4109  CB  THR E 519      65.974   6.280  18.785  1.00 33.81           C
ATOM   4110  OG1 THR E 519      66.291   7.246  17.794  1.00 33.81           O
ATOM   4111  CG2 THR E 519      65.905   6.943  20.170  1.00 33.81           C
ATOM   4112  C   THR E 519      66.622   4.215  19.864  1.00 33.81           C
ATOM   4113  O   THR E 519      67.088   4.278  21.001  1.00 33.81           O
ATOM   4114  N   GLN E 520      65.729   3.270  19.493  1.00 87.55           N
ATOM   4115  CA  GLN E 520      65.250   2.291  20.432  1.00 87.55           C
ATOM   4116  CB  GLN E 520      63.746   2.464  20.695  1.00 87.55           C
ATOM   4117  CG  GLN E 520      63.480   3.848  21.298  1.00 87.55           C
ATOM   4118  CD  GLN E 520      61.992   4.150  21.247  1.00 87.55           C
ATOM   4119  OE1 GLN E 520      61.216   3.631  22.046  1.00 87.55           O
ATOM   4120  NE2 GLN E 520      61.582   5.023  20.286  1.00 87.55           N
ATOM   4121  C   GLN E 520      65.553   0.912  19.902  1.00 87.55           C
ATOM   4122  O   GLN E 520      65.154   0.536  18.803  1.00 87.55           O
ATOM   4123  N   THR E 521      66.383   0.186  20.677  1.00137.84           N
ATOM   4124  CA  THR E 521      66.943  -1.139  20.534  1.00137.84           C
ATOM   4125  CB  THR E 521      68.363  -1.203  21.008  1.00137.84           C
ATOM   4126  OG1 THR E 521      68.435  -0.902  22.393  1.00137.84           O
ATOM   4127  CG2 THR E 521      69.185  -0.184  20.197  1.00137.84           C
ATOM   4128  C   THR E 521      66.187  -2.293  21.164  1.00137.84           C
ATOM   4129  O   THR E 521      66.777  -3.372  21.200  1.00137.84           O
ATOM   4130  N   PRO E 522      65.019  -2.182  21.747  1.00115.71           N
ATOM   4131  CA  PRO E 522      64.451  -3.260  22.544  1.00115.71           C
ATOM   4132  CD  PRO E 522      63.974  -1.366  21.148  1.00115.71           C
ATOM   4133  CB  PRO E 522      62.993  -2.866  22.774  1.00115.71           C
ATOM   4134  CG  PRO E 522      62.649  -2.058  21.512  1.00115.71           C
ATOM   4135  C   PRO E 522      64.514  -4.665  22.015  1.00115.71           C
ATOM   4136  O   PRO E 522      64.415  -4.880  20.808  1.00115.71           O
ATOM   4137  N   ILE E 523      64.721  -5.638  22.929  1.00 81.90           N
ATOM   4138  CA  ILE E 523      64.710  -7.022  22.564  1.00 81.90           C
ATOM   4139  CB  ILE E 523      65.966  -7.743  22.938  1.00 81.90           C
ATOM   4140  CG1 ILE E 523      67.102  -7.149  22.086  1.00 81.90           C
ATOM   4141  CG2 ILE E 523      65.761  -9.254  22.740  1.00 81.90           C
ATOM   4142  CD1 ILE E 523      68.503  -7.573  22.499  1.00 81.90           C
ATOM   4143  C   ILE E 523      63.510  -7.608  23.231  1.00 81.90           C
ATOM   4144  O   ILE E 523      63.390  -7.601  24.455  1.00 81.90           O
ATOM   4145  N   LEU E 524      62.566  -8.109  22.411  1.00127.09           N
ATOM   4146  CA  LEU E 524      61.321  -8.583  22.935  1.00127.09           C
ATOM   4147  CB  LEU E 524      60.156  -8.484  21.950  1.00127.09           C
ATOM   4148  CG  LEU E 524      59.951  -7.021  21.521  1.00127.09           C
ATOM   4149  CD1 LEU E 524      60.898  -6.627  20.377  1.00127.09           C
ATOM   4150  CD2 LEU E 524      58.477  -6.680  21.296  1.00127.09           C
ATOM   4151  C   LEU E 524      61.455  -9.990  23.429  1.00127.09           C
ATOM   4152  O   LEU E 524      62.475 -10.636  23.199  1.00127.09           O
ATOM   4153  N   SER E 525      60.429 -10.492  24.163  1.00116.08           N
ATOM   4154  CA  SER E 525      60.566 -11.806  24.738  1.00116.08           C
ATOM   4155  CB  SER E 525      60.210 -11.897  26.233  1.00116.08           C
ATOM   4156  OG  SER E 525      58.802 -11.913  26.412  1.00116.08           O
ATOM   4157  C   SER E 525      59.706 -12.822  24.035  1.00116.08           C
ATOM   4158  O   SER E 525      58.479 -12.737  23.987  1.00116.08           O
ATOM   4159  N   PRO E 526      60.376 -13.795  23.476  1.00167.33           N
ATOM   4160  CA  PRO E 526      59.747 -14.911  22.813  1.00167.33           C
ATOM   4161  CD  PRO E 526      61.763 -13.631  23.084  1.00167.33           C
ATOM   4162  CB  PRO E 526      60.852 -15.589  21.995  1.00167.33           C
ATOM   4163  CG  PRO E 526      62.164 -15.013  22.558  1.00167.33           C
ATOM   4164  C   PRO E 526      59.094 -15.831  23.804  1.00167.33           C
ATOM   4165  O   PRO E 526      58.161 -16.550  23.449  1.00167.33           O
ATOM   4166  N   GLN E 527      59.589 -15.823  25.051  1.00151.50           N
ATOM   4167  CA  GLN E 527      59.176 -16.701  26.110  1.00151.50           C
ATOM   4168  CB  GLN E 527      60.012 -16.405  27.372  1.00151.50           C
ATOM   4169  CG  GLN E 527      60.666 -17.599  28.076  1.00151.50           C
ATOM   4170  CD  GLN E 527      59.646 -18.641  28.485  1.00151.50           C
ATOM   4171  OE1 GLN E 527      58.958 -19.203  27.641  1.00151.50           O
ATOM   4172  NE2 GLN E 527      59.555 -18.933  29.810  1.00151.50           N
ATOM   4173  C   GLN E 527      57.746 -16.399  26.457  1.00151.50           C
ATOM   4174  O   GLN E 527      56.933 -17.311  26.610  1.00151.50           O
ATOM   4175  N   GLU E 528      57.389 -15.099  26.563  1.00144.10           N
ATOM   4176  CA  GLU E 528      56.036 -14.775  26.927  1.00144.10           C
ATOM   4177  CB  GLU E 528      55.635 -13.299  26.834  1.00144.10           C
ATOM   4178  CG  GLU E 528      55.515 -12.503  28.121  1.00144.10           C
ATOM   4179  CD  GLU E 528      54.220 -11.736  27.885  1.00144.10           C
ATOM   4180  OE1 GLU E 528      53.573 -12.025  26.842  1.00144.10           O
ATOM   4181  OE2 GLU E 528      53.849 -10.877  28.725  1.00144.10           O
ATOM   4182  C   GLU E 528      55.111 -15.363  25.931  1.00144.10           C
ATOM   4183  O   GLU E 528      54.062 -15.899  26.283  1.00144.10           O
ATOM   4184  N   VAL E 529      55.454 -15.234  24.645  1.00125.23           N
ATOM   4185  CA  VAL E 529      54.526 -15.717  23.677  1.00125.23           C
ATOM   4186  CB  VAL E 529      54.889 -15.357  22.259  1.00125.23           C
ATOM   4187  CG1 VAL E 529      55.928 -16.340  21.704  1.00125.23           C
ATOM   4188  CG2 VAL E 529      53.599 -15.297  21.434  1.00125.23           C
ATOM   4189  C   VAL E 529      54.402 -17.204  23.816  1.00125.23           C
ATOM   4190  O   VAL E 529      53.300 -17.750  23.753  1.00125.23           O
ATOM   4191  N   VAL E 530      55.533 -17.903  24.036  1.00130.94           N
ATOM   4192  CA  VAL E 530      55.463 -19.336  24.113  1.00130.94           C
ATOM   4193  CB  VAL E 530      56.812 -20.011  24.105  1.00130.94           C
ATOM   4194  CG1 VAL E 530      57.432 -19.936  25.498  1.00130.94           C
ATOM   4195  CG2 VAL E 530      56.660 -21.440  23.568  1.00130.94           C
ATOM   4196  C   VAL E 530      54.673 -19.759  25.319  1.00130.94           C
ATOM   4197  O   VAL E 530      53.901 -20.714  25.251  1.00130.94           O
ATOM   4198  N   SER E 531      54.876 -19.096  26.475  1.00 76.98           N
ATOM   4199  CA  SER E 531      54.172 -19.487  27.671  1.00 76.98           C
ATOM   4200  CB  SER E 531      54.857 -18.970  28.949  1.00 76.98           C
ATOM   4201  OG  SER E 531      56.144 -19.556  29.083  1.00 76.98           O
ATOM   4202  C   SER E 531      52.738 -19.021  27.711  1.00 76.98           C
ATOM   4203  O   SER E 531      51.848 -19.780  28.088  1.00 76.98           O
ATOM   4204  N   CYS E 532      52.516 -17.714  27.452  1.00107.93           N
ATOM   4205  CA  CYS E 532      51.248 -17.036  27.572  1.00107.93           C
ATOM   4206  CB  CYS E 532      51.477 -15.558  27.928  1.00107.93           C
ATOM   4207  SG  CYS E 532      52.671 -15.362  29.296  1.00107.93           S
ATOM   4208  C   CYS E 532      50.285 -17.101  26.408  1.00107.93           C
ATOM   4209  O   CYS E 532      49.073 -17.142  26.625  1.00107.93           O
ATOM   4210  N   SER E 533      50.757 -17.096  25.141  1.00141.50           N
ATOM   4211  CA  SER E 533      49.800 -16.855  24.090  1.00141.50           C
ATOM   4212  CB  SER E 533      50.379 -16.182  22.828  1.00141.50           C
ATOM   4213  OG  SER E 533      51.153 -17.098  22.073  1.00141.50           O
ATOM   4214  C   SER E 533      48.997 -18.050  23.669  1.00141.50           C
ATOM   4215  O   SER E 533      49.507 -19.133  23.385  1.00141.50           O
ATOM   4216  N   GLN E 534      47.665 -17.824  23.643  1.00131.00           N
ATOM   4217  CA  GLN E 534      46.596 -18.708  23.255  1.00131.00           C
ATOM   4218  CB  GLN E 534      45.222 -18.151  23.656  1.00131.00           C
ATOM   4219  CG  GLN E 534      45.077 -17.895  25.156  1.00131.00           C
ATOM   4220  CD  GLN E 534      44.542 -19.150  25.831  1.00131.00           C
ATOM   4221  OE1 GLN E 534      43.723 -19.871  25.266  1.00131.00           O
ATOM   4222  NE2 GLN E 534      45.004 -19.413  27.083  1.00131.00           N
ATOM   4223  C   GLN E 534      46.569 -18.850  21.760  1.00131.00           C
ATOM   4224  O   GLN E 534      45.965 -19.777  21.223  1.00131.00           O
ATOM   4225  N   TYR E 535      47.122 -17.843  21.062  1.00172.39           N
ATOM   4226  CA  TYR E 535      47.200 -17.753  19.632  1.00172.39           C
ATOM   4227  CB  TYR E 535      47.697 -16.410  19.083  1.00172.39           C
ATOM   4228  CG  TYR E 535      46.641 -15.397  19.332  1.00172.39           C
ATOM   4229  CD1 TYR E 535      45.345 -15.620  18.925  1.00172.39           C
ATOM   4230  CD2 TYR E 535      46.963 -14.204  19.933  1.00172.39           C
ATOM   4231  CE1 TYR E 535      44.375 -14.670  19.136  1.00172.39           C
ATOM   4232  CE2 TYR E 535      45.998 -13.250  20.145  1.00172.39           C
ATOM   4233  CZ  TYR E 535      44.701 -13.490  19.759  1.00172.39           C
ATOM   4234  OH  TYR E 535      43.710 -12.511  19.981  1.00172.39           O
ATOM   4235  C   TYR E 535      48.123 -18.796  19.083  1.00172.39           C
ATOM   4236  O   TYR E 535      48.140 -19.017  17.875  1.00172.39           O
ATOM   4237  N   ALA E 536      49.031 -19.340  19.920  1.00 78.15           N
ATOM   4238  CA  ALA E 536      49.980 -20.314  19.448  1.00 78.15           C
ATOM   4239  CB  ALA E 536      51.404 -19.754  19.274  1.00 78.15           C
ATOM   4240  C   ALA E 536      50.072 -21.461  20.420  1.00 78.15           C
ATOM   4241  O   ALA E 536      49.470 -21.461  21.489  1.00 78.15           O
ATOM   4242  N   GLN E 537      50.791 -22.511  19.969  1.00196.86           N
ATOM   4243  CA  GLN E 537      51.077 -23.803  20.538  1.00196.86           C
ATOM   4244  CB  GLN E 537      51.325 -24.853  19.450  1.00196.86           C
ATOM   4245  CG  GLN E 537      50.192 -24.845  18.422  1.00196.86           C
ATOM   4246  CD  GLN E 537      48.904 -24.518  19.165  1.00196.86           C
ATOM   4247  OE1 GLN E 537      48.637 -25.051  20.239  1.00196.86           O
ATOM   4248  NE2 GLN E 537      48.082 -23.603  18.589  1.00196.86           N
ATOM   4249  C   GLN E 537      52.187 -23.885  21.560  1.00196.86           C
ATOM   4250  O   GLN E 537      52.457 -24.978  22.049  1.00196.86           O
ATOM   4251  N   GLY E 538      52.972 -22.815  21.801  1.00 55.66           N
ATOM   4252  CA  GLY E 538      54.040 -22.946  22.760  1.00 55.66           C
ATOM   4253  C   GLY E 538      55.218 -23.533  22.035  1.00 55.66           C
ATOM   4254  O   GLY E 538      55.589 -23.061  20.964  1.00 55.66           O
ATOM   4255  N   CYS E 539      55.865 -24.552  22.631  1.00 86.05           N
ATOM   4256  CA  CYS E 539      56.998 -25.228  22.061  1.00 86.05           C
ATOM   4257  CB  CYS E 539      57.744 -26.157  23.041  1.00 86.05           C
ATOM   4258  SG  CYS E 539      58.846 -25.217  24.133  1.00 86.05           S
ATOM   4259  C   CYS E 539      56.549 -26.028  20.878  1.00 86.05           C
ATOM   4260  O   CYS E 539      57.365 -26.496  20.086  1.00 86.05           O
ATOM   4261  N   GLU E 540      55.229 -26.259  20.801  1.00152.91           N
ATOM   4262  CA  GLU E 540      54.524 -27.014  19.803  1.00152.91           C
ATOM   4263  CB  GLU E 540      53.075 -27.324  20.214  1.00152.91           C
ATOM   4264  CG  GLU E 540      53.016 -28.067  21.549  1.00152.91           C
ATOM   4265  CD  GLU E 540      54.270 -28.923  21.637  1.00152.91           C
ATOM   4266  OE1 GLU E 540      54.590 -29.624  20.641  1.00152.91           O
ATOM   4267  OE2 GLU E 540      54.936 -28.872  22.704  1.00152.91           O
ATOM   4268  C   GLU E 540      54.497 -26.304  18.474  1.00152.91           C
ATOM   4269  O   GLU E 540      54.137 -26.916  17.467  1.00152.91           O
ATOM   4270  N   GLY E 541      54.772 -24.982  18.436  1.00 43.51           N
ATOM   4271  CA  GLY E 541      54.765 -24.300  17.166  1.00 43.51           C
ATOM   4272  C   GLY E 541      53.730 -23.210  17.167  1.00 43.51           C
ATOM   4273  O   GLY E 541      52.992 -23.043  18.135  1.00 43.51           O
ATOM   4274  N   GLY E 542      53.671 -22.417  16.067  1.00 40.84           N
ATOM   4275  CA  GLY E 542      52.730 -21.330  15.945  1.00 40.84           C
ATOM   4276  C   GLY E 542      52.997 -20.602  14.654  1.00 40.84           C
ATOM   4277  O   GLY E 542      53.826 -21.036  13.854  1.00 40.84           O
ATOM   4278  N   PHE E 543      52.280 -19.475  14.406  1.00153.31           N
ATOM   4279  CA  PHE E 543      52.502 -18.743  13.180  1.00153.31           C
ATOM   4280  CB  PHE E 543      51.406 -18.883  12.115  1.00153.31           C
ATOM   4281  CG  PHE E 543      51.535 -20.234  11.502  1.00153.31           C
ATOM   4282  CD1 PHE E 543      52.721 -20.601  10.912  1.00153.31           C
ATOM   4283  CD2 PHE E 543      50.470 -21.101  11.471  1.00153.31           C
ATOM   4284  CE1 PHE E 543      52.861 -21.835  10.330  1.00153.31           C
ATOM   4285  CE2 PHE E 543      50.610 -22.336  10.885  1.00153.31           C
ATOM   4286  CZ  PHE E 543      51.805 -22.708  10.319  1.00153.31           C
ATOM   4287  C   PHE E 543      52.658 -17.264  13.448  1.00153.31           C
ATOM   4288  O   PHE E 543      51.933 -16.663  14.234  1.00153.31           O
ATOM   4289  N   PRO E 544      53.573 -16.665  12.716  1.00 74.74           N
ATOM   4290  CA  PRO E 544      53.907 -15.267  12.858  1.00 74.74           C
ATOM   4291  CD  PRO E 544      54.648 -17.420  12.098  1.00 74.74           C
ATOM   4292  CB  PRO E 544      55.094 -15.036  11.927  1.00 74.74           C
ATOM   4293  CG  PRO E 544      55.788 -16.410  11.884  1.00 74.74           C
ATOM   4294  C   PRO E 544      52.757 -14.346  12.615  1.00 74.74           C
ATOM   4295  O   PRO E 544      52.705 -13.282  13.234  1.00 74.74           O
ATOM   4296  N   TYR E 545      51.818 -14.728  11.739  1.00173.94           N
ATOM   4297  CA  TYR E 545      50.712 -13.869  11.453  1.00173.94           C
ATOM   4298  CB  TYR E 545      49.818 -14.503  10.372  1.00173.94           C
ATOM   4299  CG  TYR E 545      48.846 -13.506   9.850  1.00173.94           C
ATOM   4300  CD1 TYR E 545      49.225 -12.613   8.873  1.00173.94           C
ATOM   4301  CD2 TYR E 545      47.564 -13.457  10.331  1.00173.94           C
ATOM   4302  CE1 TYR E 545      48.348 -11.682   8.361  1.00173.94           C
ATOM   4303  CE2 TYR E 545      46.678 -12.535   9.826  1.00173.94           C
ATOM   4304  CZ  TYR E 545      47.061 -11.648   8.845  1.00173.94           C
ATOM   4305  OH  TYR E 545      46.132 -10.711   8.344  1.00173.94           O
ATOM   4306  C   TYR E 545      49.958 -13.689  12.746  1.00173.94           C
ATOM   4307  O   TYR E 545      49.530 -12.585  13.080  1.00173.94           O
ATOM   4308  N   LEU E 546      49.757 -14.783  13.507  1.00107.17           N
ATOM   4309  CA  LEU E 546      49.077 -14.731  14.775  1.00107.17           C
ATOM   4310  CB  LEU E 546      48.677 -16.125  15.314  1.00107.17           C
ATOM   4311  CG  LEU E 546      47.572 -16.814  14.488  1.00107.17           C
ATOM   4312  CD1 LEU E 546      47.186 -18.192  15.057  1.00107.17           C
ATOM   4313  CD2 LEU E 546      46.363 -15.885  14.319  1.00107.17           C
ATOM   4314  C   LEU E 546      49.901 -14.062  15.854  1.00107.17           C
ATOM   4315  O   LEU E 546      49.333 -13.483  16.773  1.00107.17           O
ATOM   4316  N   ILE E 547      51.239 -14.271  15.888  1.00153.43           N
ATOM   4317  CA  ILE E 547      52.066 -13.678  16.918  1.00153.43           C
ATOM   4318  CB  ILE E 547      53.302 -14.506  17.170  1.00153.43           C
ATOM   4319  CG1 ILE E 547      52.922 -15.944  17.569  1.00153.43           C
ATOM   4320  CG2 ILE E 547      54.144 -13.797  18.240  1.00153.43           C
ATOM   4321  CD1 ILE E 547      52.097 -16.020  18.852  1.00153.43           C
ATOM   4322  C   ILE E 547      52.529 -12.274  16.644  1.00153.43           C
ATOM   4323  O   ILE E 547      52.257 -11.340  17.398  1.00153.43           O
ATOM   4324  N   ALA E 548      53.248 -12.090  15.517  1.00 65.02           N
ATOM   4325  CA  ALA E 548      53.790 -10.799  15.222  1.00 65.02           C
ATOM   4326  CB  ALA E 548      54.601 -10.765  13.918  1.00 65.02           C
ATOM   4327  C   ALA E 548      52.627  -9.890  15.029  1.00 65.02           C
ATOM   4328  O   ALA E 548      52.686  -8.718  15.397  1.00 65.02           O
ATOM   4329  N   GLY E 549      51.603 -10.375  14.292  1.00 83.98           N
ATOM   4330  CA  GLY E 549      50.442  -9.563  14.071  1.00 83.98           C
ATOM   4331  C   GLY E 549      49.372  -9.538  15.139  1.00 83.98           C
ATOM   4332  O   GLY E 549      49.230  -8.564  15.875  1.00 83.98           O
ATOM   4333  N   LYS E 550      48.630 -10.664  15.292  1.00193.06           N
ATOM   4334  CA  LYS E 550      47.440 -10.621  16.115  1.00193.06           C
ATOM   4335  CB  LYS E 550      46.554 -11.868  16.092  1.00193.06           C
ATOM   4336  CG  LYS E 550      45.550 -11.922  14.954  1.00193.06           C
ATOM   4337  CD  LYS E 550      44.683 -13.175  15.020  1.00193.06           C
ATOM   4338  CE  LYS E 550      43.226 -12.862  15.366  1.00193.06           C
ATOM   4339  NZ  LYS E 550      43.172 -11.730  16.312  1.00193.06           N
ATOM   4340  C   LYS E 550      47.708 -10.446  17.572  1.00193.06           C
ATOM   4341  O   LYS E 550      47.131  -9.573  18.218  1.00193.06           O
ATOM   4342  N   TYR E 551      48.584 -11.300  18.126  1.00164.88           N
ATOM   4343  CA  TYR E 551      48.884 -11.307  19.527  1.00164.88           C
ATOM   4344  CB  TYR E 551      49.888 -12.433  19.878  1.00164.88           C
ATOM   4345  CG  TYR E 551      50.275 -12.417  21.327  1.00164.88           C
ATOM   4346  CD1 TYR E 551      51.232 -11.545  21.779  1.00164.88           C
ATOM   4347  CD2 TYR E 551      49.720 -13.274  22.254  1.00164.88           C
ATOM   4348  CE1 TYR E 551      51.620 -11.511  23.102  1.00164.88           C
ATOM   4349  CE2 TYR E 551      50.100 -13.247  23.583  1.00164.88           C
ATOM   4350  CZ  TYR E 551      51.060 -12.368  24.015  1.00164.88           C
ATOM   4351  OH  TYR E 551      51.460 -12.344  25.371  1.00164.88           O
ATOM   4352  C   TYR E 551      49.481  -9.979  19.864  1.00164.88           C
ATOM   4353  O   TYR E 551      49.163  -9.384  20.891  1.00164.88           O
ATOM   4354  N   ALA E 552      50.357  -9.459  18.988  1.00 47.91           N
ATOM   4355  CA  ALA E 552      50.997  -8.212  19.288  1.00 47.91           C
ATOM   4356  CB  ALA E 552      51.996  -7.756  18.208  1.00 47.91           C
ATOM   4357  C   ALA E 552      49.968  -7.131  19.424  1.00 47.91           C
ATOM   4358  O   ALA E 552      50.071  -6.271  20.297  1.00 47.91           O
ATOM   4359  N   GLN E 553      48.964  -7.112  18.530  1.00158.50           N
ATOM   4360  CA  GLN E 553      48.020  -6.036  18.602  1.00158.50           C
ATOM   4361  CB  GLN E 553      47.178  -5.882  17.331  1.00158.50           C
ATOM   4362  CG  GLN E 553      46.062  -6.904  17.290  1.00158.50           C
ATOM   4363  CD  GLN E 553      45.586  -7.068  15.870  1.00158.50           C
ATOM   4364  OE1 GLN E 553      45.808  -6.231  14.994  1.00158.50           O
ATOM   4365  NE2 GLN E 553      44.894  -8.218  15.655  1.00158.50           N
ATOM   4366  C   GLN E 553      47.080  -6.212  19.776  1.00158.50           C
ATOM   4367  O   GLN E 553      46.755  -5.244  20.464  1.00158.50           O
ATOM   4368  N   ASP E 554      46.568  -7.446  20.002  1.00117.12           N
ATOM   4369  CA  ASP E 554      45.579  -7.655  21.020  1.00117.12           C
ATOM   4370  CB  ASP E 554      44.881  -9.020  20.874  1.00117.12           C
ATOM   4371  CG  ASP E 554      44.029  -8.981  19.612  1.00117.12           C
ATOM   4372  OD1 ASP E 554      43.628  -7.852  19.224  1.00117.12           O
ATOM   4373  OD2 ASP E 554      43.769 -10.066  19.023  1.00117.12           O
ATOM   4374  C   ASP E 554      46.148  -7.569  22.408  1.00117.12           C
ATOM   4375  O   ASP E 554      45.650  -6.801  23.234  1.00117.12           O
ATOM   4376  N   PHE E 555      47.132  -8.447  22.720  1.00186.70           N
ATOM   4377  CA  PHE E 555      47.791  -8.514  24.003  1.00186.70           C
ATOM   4378  CB  PHE E 555      48.252  -9.930  24.366  1.00186.70           C
ATOM   4379  CG  PHE E 555      47.011 -10.737  24.370  1.00186.70           C
ATOM   4380  CD1 PHE E 555      46.184 -10.756  25.469  1.00186.70           C
ATOM   4381  CD2 PHE E 555      46.667 -11.452  23.248  1.00186.70           C
ATOM   4382  CE1 PHE E 555      45.027 -11.498  25.453  1.00186.70           C
ATOM   4383  CE2 PHE E 555      45.513 -12.196  23.228  1.00186.70           C
ATOM   4384  CZ  PHE E 555      44.694 -12.220  24.332  1.00186.70           C
ATOM   4385  C   PHE E 555      48.997  -7.635  24.158  1.00186.70           C
ATOM   4386  O   PHE E 555      49.208  -7.028  25.205  1.00186.70           O
ATOM   4387  N   GLY E 556      49.863  -7.574  23.126  1.00 45.16           N
ATOM   4388  CA  GLY E 556      51.071  -6.801  23.258  1.00 45.16           C
ATOM   4389  C   GLY E 556      52.209  -7.708  23.634  1.00 45.16           C
ATOM   4390  O   GLY E 556      52.019  -8.845  24.069  1.00 45.16           O
ATOM   4391  N   LEU E 557      53.448  -7.194  23.492  1.00162.36           N
ATOM   4392  CA  LEU E 557      54.588  -8.025  23.711  1.00162.36           C
ATOM   4393  CB  LEU E 557      55.333  -8.202  22.381  1.00162.36           C
ATOM   4394  CG  LEU E 557      56.129  -9.500  22.274  1.00162.36           C
ATOM   4395  CD1 LEU E 557      55.182 -10.713  22.395  1.00162.36           C
ATOM   4396  CD2 LEU E 557      56.934  -9.513  20.965  1.00162.36           C
ATOM   4397  C   LEU E 557      55.447  -7.334  24.735  1.00162.36           C
ATOM   4398  O   LEU E 557      55.445  -6.106  24.828  1.00162.36           O
ATOM   4399  N   VAL E 558      56.193  -8.107  25.553  1.00 69.17           N
ATOM   4400  CA  VAL E 558      56.997  -7.513  26.589  1.00 69.17           C
ATOM   4401  CB  VAL E 558      56.720  -8.057  27.963  1.00 69.17           C
ATOM   4402  CG1 VAL E 558      55.253  -7.749  28.312  1.00 69.17           C
ATOM   4403  CG2 VAL E 558      57.087  -9.549  28.005  1.00 69.17           C
ATOM   4404  C   VAL E 558      58.438  -7.754  26.269  1.00 69.17           C
ATOM   4405  O   VAL E 558      58.774  -8.531  25.379  1.00 69.17           O
ATOM   4406  N   GLU E 559      59.338  -7.047  26.978  1.00 70.47           N
ATOM   4407  CA  GLU E 559      60.740  -7.159  26.698  1.00 70.47           C
ATOM   4408  CB  GLU E 559      61.529  -5.895  27.083  1.00 70.47           C
ATOM   4409  CG  GLU E 559      61.115  -4.713  26.195  1.00 70.47           C
ATOM   4410  CD  GLU E 559      61.903  -3.468  26.577  1.00 70.47           C
ATOM   4411  OE1 GLU E 559      63.114  -3.413  26.234  1.00 70.47           O
ATOM   4412  OE2 GLU E 559      61.306  -2.554  27.207  1.00 70.47           O
ATOM   4413  C   GLU E 559      61.311  -8.396  27.332  1.00 70.47           C
ATOM   4414  O   GLU E 559      60.694  -9.025  28.190  1.00 70.47           O
ATOM   4415  N   GLU E 560      62.529  -8.775  26.889  1.00118.25           N
ATOM   4416  CA  GLU E 560      63.199  -9.982  27.300  1.00118.25           C
ATOM   4417  CB  GLU E 560      64.639 -10.068  26.774  1.00118.25           C
ATOM   4418  CG  GLU E 560      64.778 -10.716  25.408  1.00118.25           C
ATOM   4419  CD  GLU E 560      64.949 -12.197  25.702  1.00118.25           C
ATOM   4420  OE1 GLU E 560      65.831 -12.532  26.539  1.00118.25           O
ATOM   4421  OE2 GLU E 560      64.194 -13.012  25.109  1.00118.25           O
ATOM   4422  C   GLU E 560      63.359 -10.031  28.784  1.00118.25           C
ATOM   4423  O   GLU E 560      63.109 -11.065  29.403  1.00118.25           O
ATOM   4424  N   ASP E 561      63.775  -8.917  29.405  1.00106.24           N
ATOM   4425  CA  ASP E 561      64.049  -8.977  30.810  1.00106.24           C
ATOM   4426  CB  ASP E 561      64.795  -7.748  31.372  1.00106.24           C
ATOM   4427  CG  ASP E 561      64.003  -6.469  31.171  1.00106.24           C
ATOM   4428  OD1 ASP E 561      62.807  -6.542  30.785  1.00106.24           O
ATOM   4429  OD2 ASP E 561      64.603  -5.387  31.408  1.00106.24           O
ATOM   4430  C   ASP E 561      62.799  -9.262  31.582  1.00106.24           C
ATOM   4431  O   ASP E 561      62.861  -9.848  32.663  1.00106.24           O
ATOM   4432  N   CYS E 562      61.629  -8.846  31.065  1.00 93.64           N
ATOM   4433  CA  CYS E 562      60.404  -9.114  31.758  1.00 93.64           C
ATOM   4434  CB  CYS E 562      59.172  -8.584  31.023  1.00 93.64           C
ATOM   4435  SG  CYS E 562      58.804  -6.864  31.435  1.00 93.64           S
ATOM   4436  C   CYS E 562      60.195 -10.587  31.885  1.00 93.64           C
ATOM   4437  O   CYS E 562      59.833 -11.072  32.957  1.00 93.64           O
ATOM   4438  N   PHE E 563      60.380 -11.336  30.782  1.00121.73           N
ATOM   4439  CA  PHE E 563      60.173 -12.750  30.854  1.00121.73           C
ATOM   4440  CB  PHE E 563      58.792 -13.098  30.267  1.00121.73           C
ATOM   4441  CG  PHE E 563      58.421 -14.516  30.515  1.00121.73           C
ATOM   4442  CD1 PHE E 563      58.458 -15.047  31.784  1.00121.73           C
ATOM   4443  CD2 PHE E 563      57.959 -15.293  29.479  1.00121.73           C
ATOM   4444  CE1 PHE E 563      58.089 -16.353  32.005  1.00121.73           C
ATOM   4445  CE2 PHE E 563      57.587 -16.597  29.698  1.00121.73           C
ATOM   4446  CZ  PHE E 563      57.655 -17.132  30.962  1.00121.73           C
ATOM   4447  C   PHE E 563      61.275 -13.395  30.062  1.00121.73           C
ATOM   4448  O   PHE E 563      61.152 -13.617  28.859  1.00121.73           O
ATOM   4449  N   PRO E 564      62.335 -13.745  30.743  1.00159.26           N
ATOM   4450  CA  PRO E 564      63.530 -14.312  30.165  1.00159.26           C
ATOM   4451  CD  PRO E 564      62.358 -13.740  32.194  1.00159.26           C
ATOM   4452  CB  PRO E 564      64.490 -14.519  31.337  1.00159.26           C
ATOM   4453  CG  PRO E 564      63.562 -14.621  32.563  1.00159.26           C
ATOM   4454  C   PRO E 564      63.216 -15.585  29.444  1.00159.26           C
ATOM   4455  O   PRO E 564      62.286 -16.280  29.847  1.00159.26           O
ATOM   4456  N   TYR E 565      63.993 -15.912  28.388  1.00111.91           N
ATOM   4457  CA  TYR E 565      63.685 -17.042  27.552  1.00111.91           C
ATOM   4458  CB  TYR E 565      64.300 -16.891  26.152  1.00111.91           C
ATOM   4459  CG  TYR E 565      63.807 -17.996  25.289  1.00111.91           C
ATOM   4460  CD1 TYR E 565      62.488 -18.040  24.901  1.00111.91           C
ATOM   4461  CD2 TYR E 565      64.669 -18.968  24.844  1.00111.91           C
ATOM   4462  CE1 TYR E 565      62.029 -19.053  24.093  1.00111.91           C
ATOM   4463  CE2 TYR E 565      64.217 -19.983  24.035  1.00111.91           C
ATOM   4464  CZ  TYR E 565      62.896 -20.027  23.660  1.00111.91           C
ATOM   4465  OH  TYR E 565      62.435 -21.069  22.829  1.00111.91           O
ATOM   4466  C   TYR E 565      64.168 -18.310  28.191  1.00111.91           C
ATOM   4467  O   TYR E 565      65.346 -18.451  28.519  1.00111.91           O
ATOM   4468  N   THR E 566      63.199 -19.202  28.503  1.00 84.10           N
ATOM   4469  CA  THR E 566      63.378 -20.521  29.052  1.00 84.10           C
ATOM   4470  CB  THR E 566      62.198 -20.942  29.872  1.00 84.10           C
ATOM   4471  OG1 THR E 566      62.014 -20.045  30.958  1.00 84.10           O
ATOM   4472  CG2 THR E 566      62.435 -22.369  30.387  1.00 84.10           C
ATOM   4473  C   THR E 566      63.613 -21.585  28.019  1.00 84.10           C
ATOM   4474  O   THR E 566      64.462 -22.457  28.197  1.00 84.10           O
ATOM   4475  N   GLY E 567      62.853 -21.546  26.904  1.00 36.21           N
ATOM   4476  CA  GLY E 567      62.948 -22.588  25.918  1.00 36.21           C
ATOM   4477  C   GLY E 567      62.043 -23.724  26.306  1.00 36.21           C
ATOM   4478  O   GLY E 567      62.198 -24.837  25.801  1.00 36.21           O
ATOM   4479  N   THR E 568      61.079 -23.483  27.223  1.00 60.09           N
ATOM   4480  CA  THR E 568      60.181 -24.534  27.620  1.00 60.09           C
ATOM   4481  CB  THR E 568      60.518 -25.158  28.944  1.00 60.09           C
ATOM   4482  OG1 THR E 568      60.375 -24.207  29.989  1.00 60.09           O
ATOM   4483  CG2 THR E 568      61.966 -25.675  28.892  1.00 60.09           C
ATOM   4484  C   THR E 568      58.795 -23.969  27.753  1.00 60.09           C
ATOM   4485  O   THR E 568      58.570 -22.765  27.656  1.00 60.09           O
ATOM   4486  N   ASP E 569      57.836 -24.880  27.991  1.00123.17           N
ATOM   4487  CA  ASP E 569      56.417 -24.716  28.154  1.00123.17           C
ATOM   4488  CB  ASP E 569      55.625 -26.022  27.932  1.00123.17           C
ATOM   4489  CG  ASP E 569      55.622 -26.301  26.425  1.00123.17           C
ATOM   4490  OD1 ASP E 569      55.443 -25.325  25.647  1.00123.17           O
ATOM   4491  OD2 ASP E 569      55.790 -27.487  26.033  1.00123.17           O
ATOM   4492  C   ASP E 569      56.098 -24.132  29.504  1.00123.17           C
ATOM   4493  O   ASP E 569      54.997 -24.328  30.019  1.00123.17           O
ATOM   4494  N   SER E 570      57.098 -23.520  30.172  1.00 67.58           N
ATOM   4495  CA  SER E 570      56.924 -22.983  31.499  1.00 67.58           C
ATOM   4496  CB  SER E 570      58.090 -22.091  31.962  1.00 67.58           C
ATOM   4497  OG  SER E 570      58.156 -20.912  31.173  1.00 67.58           O
ATOM   4498  C   SER E 570      55.656 -22.183  31.600  1.00 67.58           C
ATOM   4499  O   SER E 570      55.044 -21.784  30.612  1.00 67.58           O
ATOM   4500  N   PRO E 571      55.238 -21.994  32.830  1.00 83.54           N
ATOM   4501  CA  PRO E 571      54.015 -21.293  33.135  1.00 83.54           C
ATOM   4502  CD  PRO E 571      55.619 -22.904  33.895  1.00 83.54           C
ATOM   4503  CB  PRO E 571      53.687 -21.624  34.594  1.00 83.54           C
ATOM   4504  CG  PRO E 571      54.957 -22.302  35.142  1.00 83.54           C
ATOM   4505  C   PRO E 571      54.102 -19.828  32.847  1.00 83.54           C
ATOM   4506  O   PRO E 571      55.201 -19.276  32.859  1.00 83.54           O
ATOM   4507  N   CYS E 572      52.945 -19.182  32.593  1.00 61.22           N
ATOM   4508  CA  CYS E 572      52.932 -17.799  32.219  1.00 61.22           C
ATOM   4509  CB  CYS E 572      51.703 -17.411  31.366  1.00 61.22           C
ATOM   4510  SG  CYS E 572      51.602 -15.628  31.007  1.00 61.22           S
ATOM   4511  C   CYS E 572      52.938 -16.924  33.428  1.00 61.22           C
ATOM   4512  O   CYS E 572      51.892 -16.613  33.997  1.00 61.22           O
ATOM   4513  N   ARG E 573      54.146 -16.516  33.863  1.00144.38           N
ATOM   4514  CA  ARG E 573      54.229 -15.543  34.910  1.00144.38           C
ATOM   4515  CB  ARG E 573      54.208 -16.094  36.344  1.00144.38           C
ATOM   4516  CG  ARG E 573      55.346 -17.036  36.706  1.00144.38           C
ATOM   4517  CD  ARG E 573      55.222 -17.517  38.150  1.00144.38           C
ATOM   4518  NE  ARG E 573      55.510 -16.356  39.036  1.00144.38           N
ATOM   4519  CZ  ARG E 573      56.775 -16.196  39.523  1.00144.38           C
ATOM   4520  NH1 ARG E 573      57.729 -17.130  39.237  1.00144.38           N
ATOM   4521  NH2 ARG E 573      57.084 -15.112  40.292  1.00144.38           N
ATOM   4522  C   ARG E 573      55.486 -14.767  34.683  1.00144.38           C
ATOM   4523  O   ARG E 573      56.541 -15.324  34.380  1.00144.38           O
ATOM   4524  N   LEU E 574      55.385 -13.431  34.800  1.00174.17           N
ATOM   4525  CA  LEU E 574      56.505 -12.572  34.554  1.00174.17           C
ATOM   4526  CB  LEU E 574      56.502 -11.944  33.145  1.00174.17           C
ATOM   4527  CG  LEU E 574      55.124 -11.452  32.657  1.00174.17           C
ATOM   4528  CD1 LEU E 574      54.173 -12.629  32.378  1.00174.17           C
ATOM   4529  CD2 LEU E 574      54.519 -10.409  33.607  1.00174.17           C
ATOM   4530  C   LEU E 574      56.515 -11.477  35.572  1.00174.17           C
ATOM   4531  O   LEU E 574      55.784 -11.515  36.560  1.00174.17           O
ATOM   4532  N   LYS E 575      57.395 -10.481  35.347  1.00135.96           N
ATOM   4533  CA  LYS E 575      57.595  -9.365  36.232  1.00135.96           C
ATOM   4534  CB  LYS E 575      58.821  -8.524  35.844  1.00135.96           C
ATOM   4535  CG  LYS E 575      59.125  -7.374  36.802  1.00135.96           C
ATOM   4536  CD  LYS E 575      60.480  -6.716  36.532  1.00135.96           C
ATOM   4537  CE  LYS E 575      61.618  -7.728  36.397  1.00135.96           C
ATOM   4538  NZ  LYS E 575      61.728  -8.528  37.637  1.00135.96           N
ATOM   4539  C   LYS E 575      56.397  -8.467  36.176  1.00135.96           C
ATOM   4540  O   LYS E 575      55.627  -8.487  35.218  1.00135.96           O
ATOM   4541  N   GLU E 576      56.198  -7.670  37.242  1.00 71.78           N
ATOM   4542  CA  GLU E 576      55.080  -6.777  37.332  1.00 71.78           C
ATOM   4543  CB  GLU E 576      54.826  -6.311  38.777  1.00 71.78           C
ATOM   4544  CG  GLU E 576      54.480  -7.438  39.753  1.00 71.78           C
ATOM   4545  CD  GLU E 576      52.969  -7.610  39.768  1.00 71.78           C
ATOM   4546  OE1 GLU E 576      52.276  -6.674  40.249  1.00 71.78           O
ATOM   4547  OE2 GLU E 576      52.490  -8.676  39.298  1.00 71.78           O
ATOM   4548  C   GLU E 576      55.379  -5.531  36.548  1.00 71.78           C
ATOM   4549  O   GLU E 576      56.531  -5.116  36.429  1.00 71.78           O
ATOM   4550  N   GLY E 577      54.324  -4.935  35.952  1.00 61.45           N
ATOM   4551  CA  GLY E 577      54.379  -3.637  35.331  1.00 61.45           C
ATOM   4552  C   GLY E 577      54.532  -3.729  33.844  1.00 61.45           C
ATOM   4553  O   GLY E 577      53.664  -3.273  33.113  1.00 61.45           O
ATOM   4554  N   CYS E 578      55.611  -4.389  33.385  1.00 94.49           N
ATOM   4555  CA  CYS E 578      56.065  -4.577  32.032  1.00 94.49           C
ATOM   4556  CB  CYS E 578      55.951  -6.032  31.578  1.00 94.49           C
ATOM   4557  SG  CYS E 578      57.089  -7.093  32.484  1.00 94.49           S
ATOM   4558  C   CYS E 578      55.350  -3.777  30.986  1.00 94.49           C
ATOM   4559  O   CYS E 578      54.156  -3.961  30.739  1.00 94.49           O
ATOM   4560  N   PHE E 579      56.121  -2.910  30.288  1.00148.40           N
ATOM   4561  CA  PHE E 579      55.662  -2.137  29.161  1.00148.40           C
ATOM   4562  CB  PHE E 579      56.653  -1.044  28.704  1.00148.40           C
ATOM   4563  CG  PHE E 579      55.985  -0.190  27.673  1.00148.40           C
ATOM   4564  CD1 PHE E 579      56.032  -0.521  26.338  1.00148.40           C
ATOM   4565  CD2 PHE E 579      55.302   0.948  28.041  1.00148.40           C
ATOM   4566  CE1 PHE E 579      55.413   0.263  25.393  1.00148.40           C
ATOM   4567  CE2 PHE E 579      54.680   1.739  27.106  1.00148.40           C
ATOM   4568  CZ  PHE E 579      54.734   1.393  25.779  1.00148.40           C
ATOM   4569  C   PHE E 579      55.488  -3.110  28.038  1.00148.40           C
ATOM   4570  O   PHE E 579      56.219  -4.096  27.942  1.00148.40           O
ATOM   4571  N   ARG E 580      54.483  -2.853  27.171  1.00155.05           N
ATOM   4572  CA  ARG E 580      54.107  -3.806  26.166  1.00155.05           C
ATOM   4573  CB  ARG E 580      52.711  -4.337  26.507  1.00155.05           C
ATOM   4574  CG  ARG E 580      52.610  -4.464  28.032  1.00155.05           C
ATOM   4575  CD  ARG E 580      51.509  -5.362  28.577  1.00155.05           C
ATOM   4576  NE  ARG E 580      52.090  -6.732  28.621  1.00155.05           N
ATOM   4577  CZ  ARG E 580      51.368  -7.759  28.091  1.00155.05           C
ATOM   4578  NH1 ARG E 580      50.102  -7.508  27.659  1.00155.05           N
ATOM   4579  NH2 ARG E 580      51.887  -9.019  27.993  1.00155.05           N
ATOM   4580  C   ARG E 580      54.042  -3.098  24.847  1.00155.05           C
ATOM   4581  O   ARG E 580      53.447  -2.028  24.739  1.00155.05           O
ATOM   4582  N   TYR E 581      54.661  -3.687  23.805  1.00 87.82           N
ATOM   4583  CA  TYR E 581      54.649  -3.114  22.489  1.00 87.82           C
ATOM   4584  CB  TYR E 581      55.943  -3.325  21.691  1.00 87.82           C
ATOM   4585  CG  TYR E 581      57.044  -2.520  22.293  1.00 87.82           C
ATOM   4586  CD1 TYR E 581      57.772  -2.988  23.364  1.00 87.82           C
ATOM   4587  CD2 TYR E 581      57.351  -1.290  21.766  1.00 87.82           C
ATOM   4588  CE1 TYR E 581      58.795  -2.235  23.893  1.00 87.82           C
ATOM   4589  CE2 TYR E 581      58.369  -0.530  22.289  1.00 87.82           C
ATOM   4590  CZ  TYR E 581      59.090  -1.003  23.359  1.00 87.82           C
ATOM   4591  OH  TYR E 581      60.136  -0.228  23.899  1.00 87.82           O
ATOM   4592  C   TYR E 581      53.552  -3.770  21.709  1.00 87.82           C
ATOM   4593  O   TYR E 581      53.338  -4.973  21.821  1.00 87.82           O
ATOM   4594  N   TYR E 582      52.832  -2.984  20.879  1.00101.62           N
ATOM   4595  CA  TYR E 582      51.688  -3.491  20.163  1.00101.62           C
ATOM   4596  CB  TYR E 582      50.420  -2.649  20.414  1.00101.62           C
ATOM   4597  CG  TYR E 582      50.276  -2.415  21.882  1.00101.62           C
ATOM   4598  CD1 TYR E 582      51.023  -1.429  22.485  1.00101.62           C
ATOM   4599  CD2 TYR E 582      49.394  -3.138  22.651  1.00101.62           C
ATOM   4600  CE1 TYR E 582      50.923  -1.185  23.834  1.00101.62           C
ATOM   4601  CE2 TYR E 582      49.287  -2.899  24.004  1.00101.62           C
ATOM   4602  CZ  TYR E 582      50.042  -1.915  24.597  1.00101.62           C
ATOM   4603  OH  TYR E 582      49.929  -1.667  25.982  1.00101.62           O
ATOM   4604  C   TYR E 582      51.947  -3.319  18.691  1.00101.62           C
ATOM   4605  O   TYR E 582      52.826  -2.559  18.292  1.00101.62           O
ATOM   4606  N   SER E 583      51.190  -4.045  17.836  1.00 42.35           N
ATOM   4607  CA  SER E 583      51.355  -3.912  16.413  1.00 42.35           C
ATOM   4608  CB  SER E 583      51.489  -5.258  15.684  1.00 42.35           C
ATOM   4609  OG  SER E 583      52.682  -5.910  16.090  1.00 42.35           O
ATOM   4610  C   SER E 583      50.136  -3.225  15.870  1.00 42.35           C
ATOM   4611  O   SER E 583      49.009  -3.664  16.091  1.00 42.35           O
ATOM   4612  N   SER E 584      50.351  -2.113  15.136  1.00102.96           N
ATOM   4613  CA  SER E 584      49.301  -1.306  14.569  1.00102.96           C
ATOM   4614  CB  SER E 584      49.834  -0.033  13.894  1.00102.96           C
ATOM   4615  OG  SER E 584      50.670   0.685  14.782  1.00102.96           O
ATOM   4616  C   SER E 584      48.607  -2.058  13.474  1.00102.96           C
ATOM   4617  O   SER E 584      47.410  -1.879  13.262  1.00102.96           O
ATOM   4618  N   GLU E 585      49.360  -2.870  12.706  1.00167.85           N
ATOM   4619  CA  GLU E 585      48.795  -3.627  11.619  1.00167.85           C
ATOM   4620  CB  GLU E 585      48.637  -2.888  10.276  1.00167.85           C
ATOM   4621  CG  GLU E 585      47.204  -2.449   9.965  1.00167.85           C
ATOM   4622  CD  GLU E 585      46.573  -3.612   9.192  1.00167.85           C
ATOM   4623  OE1 GLU E 585      47.108  -4.741   9.307  1.00167.85           O
ATOM   4624  OE2 GLU E 585      45.564  -3.403   8.470  1.00167.85           O
ATOM   4625  C   GLU E 585      49.630  -4.822  11.316  1.00167.85           C
ATOM   4626  O   GLU E 585      50.814  -4.886  11.637  1.00167.85           O
ATOM   4627  N   TYR E 586      48.986  -5.843  10.724  1.00217.06           N
ATOM   4628  CA  TYR E 586      49.687  -6.994  10.239  1.00217.06           C
ATOM   4629  CB  TYR E 586      49.690  -8.217  11.193  1.00217.06           C
ATOM   4630  CG  TYR E 586      48.308  -8.532  11.675  1.00217.06           C
ATOM   4631  CD1 TYR E 586      47.390  -9.226  10.914  1.00217.06           C
ATOM   4632  CD2 TYR E 586      47.938  -8.110  12.929  1.00217.06           C
ATOM   4633  CE1 TYR E 586      46.132  -9.506  11.389  1.00217.06           C
ATOM   4634  CE2 TYR E 586      46.684  -8.382  13.420  1.00217.06           C
ATOM   4635  CZ  TYR E 586      45.782  -9.077  12.644  1.00217.06           C
ATOM   4636  OH  TYR E 586      44.492  -9.370  13.124  1.00217.06           O
ATOM   4637  C   TYR E 586      49.000  -7.460   8.994  1.00217.06           C
ATOM   4638  O   TYR E 586      47.780  -7.348   8.885  1.00217.06           O
ATOM   4639  N   HIS E 587      49.735  -7.971   7.982  1.00152.30           N
ATOM   4640  CA  HIS E 587      48.983  -8.581   6.905  1.00152.30           C
ATOM   4641  ND1 HIS E 587      49.263  -6.908   3.667  1.00152.30           N
ATOM   4642  CG  HIS E 587      49.273  -6.673   5.026  1.00152.30           C
ATOM   4643  CB  HIS E 587      48.387  -7.559   5.895  1.00152.30           C
ATOM   4644  NE2 HIS E 587      50.757  -5.278   3.977  1.00152.30           N
ATOM   4645  CD2 HIS E 587      50.184  -5.653   5.208  1.00152.30           C
ATOM   4646  CE1 HIS E 587      50.163  -6.062   3.083  1.00152.30           C
ATOM   4647  C   HIS E 587      49.892  -9.517   6.184  1.00152.30           C
ATOM   4648  O   HIS E 587      51.107  -9.399   6.311  1.00152.30           O
ATOM   4649  N   TYR E 588      49.349 -10.504   5.434  1.00124.48           N
ATOM   4650  CA  TYR E 588      50.204 -11.373   4.658  1.00124.48           C
ATOM   4651  CB  TYR E 588      49.571 -12.701   4.190  1.00124.48           C
ATOM   4652  CG  TYR E 588      49.622 -13.758   5.249  1.00124.48           C
ATOM   4653  CD1 TYR E 588      50.730 -14.557   5.355  1.00124.48           C
ATOM   4654  CD2 TYR E 588      48.594 -13.981   6.133  1.00124.48           C
ATOM   4655  CE1 TYR E 588      50.817 -15.549   6.303  1.00124.48           C
ATOM   4656  CE2 TYR E 588      48.674 -14.977   7.085  1.00124.48           C
ATOM   4657  CZ  TYR E 588      49.788 -15.771   7.175  1.00124.48           C
ATOM   4658  OH  TYR E 588      49.889 -16.792   8.145  1.00124.48           O
ATOM   4659  C   TYR E 588      50.563 -10.613   3.423  1.00124.48           C
ATOM   4660  O   TYR E 588      49.720  -9.945   2.831  1.00124.48           O
ATOM   4661  N   VAL E 589      51.840 -10.662   3.005  1.00117.67           N
ATOM   4662  CA  VAL E 589      52.183  -9.925   1.830  1.00117.67           C
ATOM   4663  CB  VAL E 589      53.659  -9.848   1.574  1.00117.67           C
ATOM   4664  CG1 VAL E 589      54.260 -11.255   1.622  1.00117.67           C
ATOM   4665  CG2 VAL E 589      53.888  -9.103   0.249  1.00117.67           C
ATOM   4666  C   VAL E 589      51.456 -10.532   0.673  1.00117.67           C
ATOM   4667  O   VAL E 589      51.403 -11.752   0.512  1.00117.67           O
ATOM   4668  N   GLY E 590      50.868  -9.662  -0.174  1.00 42.59           N
ATOM   4669  CA  GLY E 590      50.046 -10.139  -1.238  1.00 42.59           C
ATOM   4670  C   GLY E 590      48.623  -9.908  -0.817  1.00 42.59           C
ATOM   4671  O   GLY E 590      47.712 -10.014  -1.631  1.00 42.59           O
ATOM   4672  N   GLY E 591      48.396  -9.599   0.479  1.00 54.39           N
ATOM   4673  CA  GLY E 591      47.086  -9.236   0.957  1.00 54.39           C
ATOM   4674  C   GLY E 591      46.428 -10.363   1.691  1.00 54.39           C
ATOM   4675  O   GLY E 591      45.627 -10.143   2.598  1.00 54.39           O
ATOM   4676  N   PHE E 592      46.725 -11.612   1.315  1.00194.24           N
ATOM   4677  CA  PHE E 592      46.129 -12.720   1.995  1.00194.24           C
ATOM   4678  CB  PHE E 592      44.649 -12.958   1.588  1.00194.24           C
ATOM   4679  CG  PHE E 592      44.572 -12.850   0.106  1.00194.24           C
ATOM   4680  CD1 PHE E 592      44.857 -13.921  -0.712  1.00194.24           C
ATOM   4681  CD2 PHE E 592      44.225 -11.641  -0.451  1.00194.24           C
ATOM   4682  CE1 PHE E 592      44.793 -13.774  -2.081  1.00194.24           C
ATOM   4683  CE2 PHE E 592      44.161 -11.494  -1.815  1.00194.24           C
ATOM   4684  CZ  PHE E 592      44.447 -12.561  -2.633  1.00194.24           C
ATOM   4685  C   PHE E 592      47.005 -13.905   1.722  1.00194.24           C
ATOM   4686  O   PHE E 592      47.968 -13.825   0.958  1.00194.24           O
ATOM   4687  N   TYR E 593      46.709 -15.046   2.369  1.00177.53           N
ATOM   4688  CA  TYR E 593      47.553 -16.194   2.218  1.00177.53           C
ATOM   4689  CB  TYR E 593      47.248 -17.241   3.315  1.00177.53           C
ATOM   4690  CG  TYR E 593      48.110 -18.451   3.196  1.00177.53           C
ATOM   4691  CD1 TYR E 593      49.372 -18.461   3.740  1.00177.53           C
ATOM   4692  CD2 TYR E 593      47.663 -19.580   2.549  1.00177.53           C
ATOM   4693  CE1 TYR E 593      50.167 -19.581   3.633  1.00177.53           C
ATOM   4694  CE2 TYR E 593      48.458 -20.700   2.439  1.00177.53           C
ATOM   4695  CZ  TYR E 593      49.721 -20.703   2.979  1.00177.53           C
ATOM   4696  OH  TYR E 593      50.555 -21.839   2.871  1.00177.53           O
ATOM   4697  C   TYR E 593      47.315 -16.757   0.846  1.00177.53           C
ATOM   4698  O   TYR E 593      46.193 -17.134   0.506  1.00177.53           O
ATOM   4699  N   GLY E 594      48.402 -16.848   0.043  1.00 66.73           N
ATOM   4700  CA  GLY E 594      48.359 -17.341  -1.307  1.00 66.73           C
ATOM   4701  C   GLY E 594      48.734 -16.260  -2.300  1.00 66.73           C
ATOM   4702  O   GLY E 594      48.990 -16.561  -3.466  1.00 66.73           O
ATOM   4703  N   GLY E 595      48.709 -14.981  -1.855  1.00 85.73           N
ATOM   4704  CA  GLY E 595      49.074 -13.778  -2.564  1.00 85.73           C
ATOM   4705  C   GLY E 595      50.560 -13.573  -2.706  1.00 85.73           C
ATOM   4706  O   GLY E 595      50.990 -12.765  -3.526  1.00 85.73           O
ATOM   4707  N   CYS E 596      51.388 -14.217  -1.869  1.00132.61           N
ATOM   4708  CA  CYS E 596      52.800 -13.910  -1.803  1.00132.61           C
ATOM   4709  CB  CYS E 596      53.581 -14.749  -0.786  1.00132.61           C
ATOM   4710  SG  CYS E 596      53.441 -14.103   0.896  1.00132.61           S
ATOM   4711  C   CYS E 596      53.526 -14.075  -3.094  1.00132.61           C
ATOM   4712  O   CYS E 596      53.169 -14.916  -3.920  1.00132.61           O
ATOM   4713  N   ASN E 597      54.596 -13.271  -3.276  1.00177.79           N
ATOM   4714  CA  ASN E 597      55.373 -13.206  -4.479  1.00177.79           C
ATOM   4715  CB  ASN E 597      54.641 -12.215  -5.391  1.00177.79           C
ATOM   4716  CG  ASN E 597      55.514 -11.824  -6.532  1.00177.79           C
ATOM   4717  OD1 ASN E 597      55.881 -10.660  -6.681  1.00177.79           O
ATOM   4718  ND2 ASN E 597      55.877 -12.837  -7.346  1.00177.79           N
ATOM   4719  C   ASN E 597      56.726 -12.635  -4.132  1.00177.79           C
ATOM   4720  O   ASN E 597      56.860 -11.939  -3.128  1.00177.79           O
ATOM   4721  N   GLU E 598      57.766 -12.928  -4.950  1.00113.13           N
ATOM   4722  CA  GLU E 598      59.078 -12.420  -4.653  1.00113.13           C
ATOM   4723  CB  GLU E 598      60.226 -12.989  -5.503  1.00113.13           C
ATOM   4724  CG  GLU E 598      60.303 -12.423  -6.918  1.00113.13           C
ATOM   4725  CD  GLU E 598      61.658 -12.777  -7.526  1.00113.13           C
ATOM   4726  OE1 GLU E 598      62.647 -12.948  -6.764  1.00113.13           O
ATOM   4727  OE2 GLU E 598      61.716 -12.872  -8.781  1.00113.13           O
ATOM   4728  C   GLU E 598      59.099 -10.938  -4.845  1.00113.13           C
ATOM   4729  O   GLU E 598      59.709 -10.224  -4.052  1.00113.13           O
ATOM   4730  N   ALA E 599      58.432 -10.430  -5.902  1.00 48.22           N
ATOM   4731  CA  ALA E 599      58.467  -9.024  -6.197  1.00 48.22           C
ATOM   4732  CB  ALA E 599      57.624  -8.659  -7.433  1.00 48.22           C
ATOM   4733  C   ALA E 599      57.899  -8.276  -5.030  1.00 48.22           C
ATOM   4734  O   ALA E 599      58.475  -7.295  -4.563  1.00 48.22           O
ATOM   4735  N   LEU E 600      56.756  -8.745  -4.504  1.00 68.41           N
ATOM   4736  CA  LEU E 600      56.111  -8.088  -3.406  1.00 68.41           C
ATOM   4737  CB  LEU E 600      54.698  -8.635  -3.164  1.00 68.41           C
ATOM   4738  CG  LEU E 600      53.798  -8.336  -4.380  1.00 68.41           C
ATOM   4739  CD1 LEU E 600      52.367  -8.856  -4.188  1.00 68.41           C
ATOM   4740  CD2 LEU E 600      53.852  -6.842  -4.747  1.00 68.41           C
ATOM   4741  C   LEU E 600      56.956  -8.196  -2.173  1.00 68.41           C
ATOM   4742  O   LEU E 600      56.986  -7.279  -1.353  1.00 68.41           O
ATOM   4743  N   MET E 601      57.662  -9.327  -1.991  1.00101.77           N
ATOM   4744  CA  MET E 601      58.448  -9.470  -0.796  1.00101.77           C
ATOM   4745  CB  MET E 601      59.055 -10.872  -0.596  1.00101.77           C
ATOM   4746  CG  MET E 601      57.988 -11.946  -0.359  1.00101.77           C
ATOM   4747  SD  MET E 601      58.561 -13.459   0.479  1.00101.77           S
ATOM   4748  CE  MET E 601      59.847 -13.891  -0.722  1.00101.77           C
ATOM   4749  C   MET E 601      59.549  -8.453  -0.774  1.00101.77           C
ATOM   4750  O   MET E 601      59.823  -7.857   0.267  1.00101.77           O
ATOM   4751  N   LYS E 602      60.211  -8.212  -1.921  1.00 97.35           N
ATOM   4752  CA  LYS E 602      61.300  -7.274  -1.946  1.00 97.35           C
ATOM   4753  CB  LYS E 602      61.991  -7.166  -3.313  1.00 97.35           C
ATOM   4754  CG  LYS E 602      62.664  -8.449  -3.788  1.00 97.35           C
ATOM   4755  CD  LYS E 602      63.061  -8.395  -5.263  1.00 97.35           C
ATOM   4756  CE  LYS E 602      63.719  -9.680  -5.765  1.00 97.35           C
ATOM   4757  NZ  LYS E 602      63.735  -9.698  -7.245  1.00 97.35           N
ATOM   4758  C   LYS E 602      60.787  -5.900  -1.659  1.00 97.35           C
ATOM   4759  O   LYS E 602      61.454  -5.111  -0.993  1.00 97.35           O
ATOM   4760  N   LEU E 603      59.599  -5.557  -2.190  1.00 45.27           N
ATOM   4761  CA  LEU E 603      59.095  -4.232  -1.970  1.00 45.27           C
ATOM   4762  CB  LEU E 603      57.786  -3.941  -2.724  1.00 45.27           C
ATOM   4763  CG  LEU E 603      57.962  -3.877  -4.254  1.00 45.27           C
ATOM   4764  CD1 LEU E 603      56.628  -3.587  -4.958  1.00 45.27           C
ATOM   4765  CD2 LEU E 603      59.066  -2.881  -4.652  1.00 45.27           C
ATOM   4766  C   LEU E 603      58.846  -4.053  -0.504  1.00 45.27           C
ATOM   4767  O   LEU E 603      59.198  -3.025   0.072  1.00 45.27           O
ATOM   4768  N   GLU E 604      58.251  -5.066   0.150  1.00 99.31           N
ATOM   4769  CA  GLU E 604      57.925  -4.945   1.543  1.00 99.31           C
ATOM   4770  CB  GLU E 604      57.145  -6.172   2.058  1.00 99.31           C
ATOM   4771  CG  GLU E 604      56.234  -5.891   3.260  1.00 99.31           C
ATOM   4772  CD  GLU E 604      56.928  -6.266   4.555  1.00 99.31           C
ATOM   4773  OE1 GLU E 604      57.728  -5.442   5.072  1.00 99.31           O
ATOM   4774  OE2 GLU E 604      56.651  -7.389   5.051  1.00 99.31           O
ATOM   4775  C   GLU E 604      59.197  -4.811   2.327  1.00 99.31           C
ATOM   4776  O   GLU E 604      59.298  -3.986   3.234  1.00 99.31           O
ATOM   4777  N   LEU E 605      60.224  -5.603   1.968  1.00 63.91           N
ATOM   4778  CA  LEU E 605      61.438  -5.635   2.734  1.00 63.91           C
ATOM   4779  CB  LEU E 605      62.431  -6.665   2.166  1.00 63.91           C
ATOM   4780  CG  LEU E 605      63.755  -6.782   2.942  1.00 63.91           C
ATOM   4781  CD1 LEU E 605      63.517  -7.295   4.371  1.00 63.91           C
ATOM   4782  CD2 LEU E 605      64.777  -7.636   2.170  1.00 63.91           C
ATOM   4783  C   LEU E 605      62.112  -4.296   2.740  1.00 63.91           C
ATOM   4784  O   LEU E 605      62.417  -3.750   3.799  1.00 63.91           O
ATOM   4785  N   VAL E 606      62.342  -3.719   1.549  1.00131.64           N
ATOM   4786  CA  VAL E 606      63.071  -2.489   1.461  1.00131.64           C
ATOM   4787  CB  VAL E 606      63.424  -2.177   0.034  1.00131.64           C
ATOM   4788  CG1 VAL E 606      64.190  -0.854  -0.011  1.00131.64           C
ATOM   4789  CG2 VAL E 606      64.194  -3.366  -0.552  1.00131.64           C
ATOM   4790  C   VAL E 606      62.261  -1.361   2.023  1.00131.64           C
ATOM   4791  O   VAL E 606      62.781  -0.493   2.724  1.00131.64           O
ATOM   4792  N   HIS E 607      60.956  -1.296   1.685  1.00 82.13           N
ATOM   4793  CA  HIS E 607      60.190  -0.194   2.182  1.00 82.13           C
ATOM   4794  ND1 HIS E 607      59.554   1.450  -0.465  1.00 82.13           N
ATOM   4795  CG  HIS E 607      59.053   0.257   0.007  1.00 82.13           C
ATOM   4796  CB  HIS E 607      58.846  -0.041   1.461  1.00 82.13           C
ATOM   4797  NE2 HIS E 607      59.201   0.160  -2.241  1.00 82.13           N
ATOM   4798  CD2 HIS E 607      58.842  -0.519  -1.091  1.00 82.13           C
ATOM   4799  CE1 HIS E 607      59.623   1.337  -1.815  1.00 82.13           C
ATOM   4800  C   HIS E 607      59.949  -0.307   3.660  1.00 82.13           C
ATOM   4801  O   HIS E 607      60.258   0.624   4.398  1.00 82.13           O
ATOM   4802  N   GLN E 608      59.334  -1.430   4.105  1.00130.83           N
ATOM   4803  CA  GLN E 608      58.932  -1.701   5.470  1.00130.83           C
ATOM   4804  CB  GLN E 608      57.701  -2.612   5.547  1.00130.83           C
ATOM   4805  CG  GLN E 608      56.424  -1.904   5.093  1.00130.83           C
ATOM   4806  CD  GLN E 608      56.097  -0.841   6.136  1.00130.83           C
ATOM   4807  OE1 GLN E 608      56.973  -0.369   6.859  1.00130.83           O
ATOM   4808  NE2 GLN E 608      54.797  -0.454   6.225  1.00130.83           N
ATOM   4809  C   GLN E 608      59.953  -2.252   6.439  1.00130.83           C
ATOM   4810  O   GLN E 608      59.931  -1.891   7.615  1.00130.83           O
ATOM   4811  N   GLY E 609      60.837  -3.183   6.020  1.00 51.10           N
ATOM   4812  CA  GLY E 609      61.763  -3.752   6.969  1.00 51.10           C
ATOM   4813  C   GLY E 609      61.720  -5.251   6.848  1.00 51.10           C
ATOM   4814  O   GLY E 609      60.988  -5.792   6.022  1.00 51.10           O
ATOM   4815  N   PRO E 610      62.464  -5.951   7.677  1.00152.86           N
ATOM   4816  CA  PRO E 610      62.518  -7.387   7.615  1.00152.86           C
ATOM   4817  CD  PRO E 610      63.603  -5.387   8.378  1.00152.86           C
ATOM   4818  CB  PRO E 610      63.665  -7.808   8.540  1.00152.86           C
ATOM   4819  CG  PRO E 610      64.044  -6.526   9.309  1.00152.86           C
ATOM   4820  C   PRO E 610      61.178  -7.954   7.953  1.00152.86           C
ATOM   4821  O   PRO E 610      60.450  -7.335   8.728  1.00152.86           O
ATOM   4822  N   MET E 611      60.815  -9.110   7.357  1.00187.98           N
ATOM   4823  CA  MET E 611      59.528  -9.678   7.633  1.00187.98           C
ATOM   4824  CB  MET E 611      58.480  -9.497   6.515  1.00187.98           C
ATOM   4825  CG  MET E 611      58.618 -10.446   5.318  1.00187.98           C
ATOM   4826  SD  MET E 611      60.007 -10.109   4.198  1.00187.98           S
ATOM   4827  CE  MET E 611      59.463  -8.434   3.755  1.00187.98           C
ATOM   4828  C   MET E 611      59.702 -11.145   7.860  1.00187.98           C
ATOM   4829  O   MET E 611      60.711 -11.733   7.476  1.00187.98           O
ATOM   4830  N   ALA E 612      58.714 -11.761   8.540  1.00 50.11           N
ATOM   4831  CA  ALA E 612      58.765 -13.161   8.845  1.00 50.11           C
ATOM   4832  CB  ALA E 612      57.782 -13.570   9.955  1.00 50.11           C
ATOM   4833  C   ALA E 612      58.430 -13.953   7.618  1.00 50.11           C
ATOM   4834  O   ALA E 612      57.552 -13.584   6.837  1.00 50.11           O
ATOM   4835  N   VAL E 613      59.129 -15.091   7.436  1.00133.29           N
ATOM   4836  CA  VAL E 613      58.908 -15.930   6.294  1.00133.29           C
ATOM   4837  CB  VAL E 613      60.004 -15.803   5.275  1.00133.29           C
ATOM   4838  CG1 VAL E 613      59.629 -16.637   4.053  1.00133.29           C
ATOM   4839  CG2 VAL E 613      60.270 -14.328   4.962  1.00133.29           C
ATOM   4840  C   VAL E 613      58.982 -17.336   6.816  1.00133.29           C
ATOM   4841  O   VAL E 613      59.492 -17.569   7.911  1.00133.29           O
ATOM   4842  N   ALA E 614      58.446 -18.313   6.058  1.00 50.97           N
ATOM   4843  CA  ALA E 614      58.516 -19.689   6.470  1.00 50.97           C
ATOM   4844  CB  ALA E 614      57.179 -20.249   6.984  1.00 50.97           C
ATOM   4845  C   ALA E 614      58.905 -20.497   5.270  1.00 50.97           C
ATOM   4846  O   ALA E 614      58.631 -20.108   4.135  1.00 50.97           O
ATOM   4847  N   PHE E 615      59.589 -21.642   5.491  1.00178.04           N
ATOM   4848  CA  PHE E 615      59.980 -22.473   4.386  1.00178.04           C
ATOM   4849  CB  PHE E 615      61.304 -22.038   3.715  1.00178.04           C
ATOM   4850  CG  PHE E 615      62.475 -22.276   4.613  1.00178.04           C
ATOM   4851  CD1 PHE E 615      62.797 -21.394   5.620  1.00178.04           C
ATOM   4852  CD2 PHE E 615      63.260 -23.395   4.445  1.00178.04           C
ATOM   4853  CE1 PHE E 615      63.882 -21.623   6.437  1.00178.04           C
ATOM   4854  CE2 PHE E 615      64.345 -23.629   5.258  1.00178.04           C
ATOM   4855  CZ  PHE E 615      64.660 -22.742   6.259  1.00178.04           C
ATOM   4856  C   PHE E 615      60.116 -23.880   4.874  1.00178.04           C
ATOM   4857  O   PHE E 615      59.996 -24.158   6.067  1.00178.04           O
ATOM   4858  N   GLU E 616      60.350 -24.818   3.937  1.00111.34           N
ATOM   4859  CA  GLU E 616      60.455 -26.202   4.299  1.00111.34           C
ATOM   4860  CB  GLU E 616      59.913 -27.147   3.212  1.00111.34           C
ATOM   4861  CG  GLU E 616      60.021 -28.623   3.591  1.00111.34           C
ATOM   4862  CD  GLU E 616      59.051 -28.843   4.741  1.00111.34           C
ATOM   4863  OE1 GLU E 616      58.348 -27.863   5.102  1.00111.34           O
ATOM   4864  OE2 GLU E 616      59.001 -29.979   5.277  1.00111.34           O
ATOM   4865  C   GLU E 616      61.899 -26.540   4.487  1.00111.34           C
ATOM   4866  O   GLU E 616      62.698 -26.463   3.554  1.00111.34           O
ATOM   4867  N   VAL E 617      62.269 -26.922   5.725  1.00 63.86           N
ATOM   4868  CA  VAL E 617      63.622 -27.309   5.991  1.00 63.86           C
ATOM   4869  CB  VAL E 617      64.031 -27.151   7.429  1.00 63.86           C
ATOM   4870  CG1 VAL E 617      65.423 -27.778   7.616  1.00 63.86           C
ATOM   4871  CG2 VAL E 617      63.986 -25.656   7.792  1.00 63.86           C
ATOM   4872  C   VAL E 617      63.754 -28.753   5.631  1.00 63.86           C
ATOM   4873  O   VAL E 617      62.874 -29.562   5.921  1.00 63.86           O
ATOM   4874  N   TYR E 618      64.878 -29.108   4.983  1.00 65.12           N
ATOM   4875  CA  TYR E 618      65.132 -30.463   4.588  1.00 65.12           C
ATOM   4876  CB  TYR E 618      65.261 -30.677   3.067  1.00 65.12           C
ATOM   4877  CG  TYR E 618      63.907 -30.579   2.447  1.00 65.12           C
ATOM   4878  CD1 TYR E 618      63.043 -31.648   2.517  1.00 65.12           C
ATOM   4879  CD2 TYR E 618      63.504 -29.442   1.784  1.00 65.12           C
ATOM   4880  CE1 TYR E 618      61.793 -31.585   1.948  1.00 65.12           C
ATOM   4881  CE2 TYR E 618      62.254 -29.372   1.212  1.00 65.12           C
ATOM   4882  CZ  TYR E 618      61.396 -30.444   1.295  1.00 65.12           C
ATOM   4883  OH  TYR E 618      60.114 -30.376   0.709  1.00 65.12           O
ATOM   4884  C   TYR E 618      66.437 -30.848   5.209  1.00 65.12           C
ATOM   4885  O   TYR E 618      67.178 -29.995   5.690  1.00 65.12           O
ATOM   4886  N   ASP E 619      66.750 -32.158   5.208  1.00 46.66           N
ATOM   4887  CA  ASP E 619      67.914 -32.667   5.876  1.00 46.66           C
ATOM   4888  CB  ASP E 619      68.098 -34.186   5.709  1.00 46.66           C
ATOM   4889  CG  ASP E 619      69.280 -34.608   6.574  1.00 46.66           C
ATOM   4890  OD1 ASP E 619      69.595 -33.870   7.545  1.00 46.66           O
ATOM   4891  OD2 ASP E 619      69.891 -35.667   6.271  1.00 46.66           O
ATOM   4892  C   ASP E 619      69.144 -32.023   5.321  1.00 46.66           C
ATOM   4893  O   ASP E 619      70.065 -31.701   6.069  1.00 46.66           O
ATOM   4894  N   ASP E 620      69.194 -31.796   3.998  1.00 54.98           N
ATOM   4895  CA  ASP E 620      70.380 -31.244   3.412  1.00 54.98           C
ATOM   4896  CB  ASP E 620      70.325 -31.129   1.873  1.00 54.98           C
ATOM   4897  CG  ASP E 620      69.216 -30.181   1.433  1.00 54.98           C
ATOM   4898  OD1 ASP E 620      68.262 -29.958   2.223  1.00 54.98           O
ATOM   4899  OD2 ASP E 620      69.309 -29.673   0.284  1.00 54.98           O
ATOM   4900  C   ASP E 620      70.624 -29.890   4.001  1.00 54.98           C
ATOM   4901  O   ASP E 620      71.768 -29.460   4.129  1.00 54.98           O
ATOM   4902  N   PHE E 621      69.543 -29.181   4.369  1.00119.50           N
ATOM   4903  CA  PHE E 621      69.601 -27.858   4.926  1.00119.50           C
ATOM   4904  CB  PHE E 621      68.204 -27.225   5.069  1.00119.50           C
ATOM   4905  CG  PHE E 621      68.364 -25.809   5.506  1.00119.50           C
ATOM   4906  CD1 PHE E 621      68.528 -24.808   4.575  1.00119.50           C
ATOM   4907  CD2 PHE E 621      68.356 -25.478   6.841  1.00119.50           C
ATOM   4908  CE1 PHE E 621      68.677 -23.499   4.969  1.00119.50           C
ATOM   4909  CE2 PHE E 621      68.504 -24.170   7.240  1.00119.50           C
ATOM   4910  CZ  PHE E 621      68.664 -23.177   6.304  1.00119.50           C
ATOM   4911  C   PHE E 621      70.252 -27.904   6.275  1.00119.50           C
ATOM   4912  O   PHE E 621      70.964 -26.978   6.662  1.00119.50           O
ATOM   4913  N   LEU E 622      70.038 -28.998   7.033  1.00 56.41           N
ATOM   4914  CA  LEU E 622      70.534 -29.070   8.383  1.00 56.41           C
ATOM   4915  CB  LEU E 622      70.272 -30.442   9.027  1.00 56.41           C
ATOM   4916  CG  LEU E 622      68.783 -30.803   9.150  1.00 56.41           C
ATOM   4917  CD1 LEU E 622      68.592 -32.180   9.803  1.00 56.41           C
ATOM   4918  CD2 LEU E 622      67.993 -29.691   9.853  1.00 56.41           C
ATOM   4919  C   LEU E 622      72.021 -28.872   8.383  1.00 56.41           C
ATOM   4920  O   LEU E 622      72.558 -28.150   9.220  1.00 56.41           O
ATOM   4921  N   HIS E 623      72.715 -29.520   7.436  1.00157.37           N
ATOM   4922  CA  HIS E 623      74.143 -29.517   7.287  1.00157.37           C
ATOM   4923  ND1 HIS E 623      73.154 -32.689   6.848  0.00157.37           N
ATOM   4924  CG  HIS E 623      74.333 -32.005   7.040  0.00157.37           C
ATOM   4925  CB  HIS E 623      74.644 -30.678   6.413  1.00157.37           C
ATOM   4926  NE2 HIS E 623      74.378 -33.916   8.240  0.00157.37           N
ATOM   4927  CD2 HIS E 623      75.070 -32.769   7.893  0.00157.37           C
ATOM   4928  CE1 HIS E 623      73.233 -33.824   7.588  0.00157.37           C
ATOM   4929  C   HIS E 623      74.676 -28.229   6.725  1.00157.37           C
ATOM   4930  O   HIS E 623      75.888 -28.051   6.694  1.00157.37           O
ATOM   4931  N   TYR E 624      73.818 -27.339   6.192  1.00118.92           N
ATOM   4932  CA  TYR E 624      74.235 -26.136   5.503  1.00118.92           C
ATOM   4933  CB  TYR E 624      73.020 -25.243   5.176  1.00118.92           C
ATOM   4934  CG  TYR E 624      73.443 -23.874   4.764  1.00118.92           C
ATOM   4935  CD1 TYR E 624      73.655 -22.905   5.719  1.00118.92           C
ATOM   4936  CD2 TYR E 624      73.607 -23.548   3.438  1.00118.92           C
ATOM   4937  CE1 TYR E 624      74.036 -21.633   5.362  1.00118.92           C
ATOM   4938  CE2 TYR E 624      73.989 -22.277   3.075  1.00118.92           C
ATOM   4939  CZ  TYR E 624      74.203 -21.317   4.036  1.00118.92           C
ATOM   4940  OH  TYR E 624      74.593 -20.012   3.665  1.00118.92           O
ATOM   4941  C   TYR E 624      75.243 -25.329   6.271  1.00118.92           C
ATOM   4942  O   TYR E 624      74.978 -24.854   7.377  1.00118.92           O
ATOM   4943  N   ARG E 625      76.485 -25.266   5.729  1.00138.60           N
ATOM   4944  CA  ARG E 625      77.548 -24.430   6.226  1.00138.60           C
ATOM   4945  CB  ARG E 625      78.943 -24.989   5.890  1.00138.60           C
ATOM   4946  CG  ARG E 625      79.253 -26.338   6.542  1.00138.60           C
ATOM   4947  CD  ARG E 625      78.472 -27.508   5.940  1.00138.60           C
ATOM   4948  NE  ARG E 625      78.902 -28.746   6.651  1.00138.60           N
ATOM   4949  CZ  ARG E 625      78.384 -29.956   6.290  1.00138.60           C
ATOM   4950  NH1 ARG E 625      77.476 -30.034   5.273  1.00138.60           N
ATOM   4951  NH2 ARG E 625      78.774 -31.089   6.944  1.00138.60           N
ATOM   4952  C   ARG E 625      77.521 -23.025   5.685  1.00138.60           C
ATOM   4953  O   ARG E 625      77.586 -22.057   6.443  1.00138.60           O
ATOM   4954  N   LYS E 626      77.412 -22.886   4.339  1.00103.48           N
ATOM   4955  CA  LYS E 626      77.555 -21.590   3.726  1.00103.48           C
ATOM   4956  CB  LYS E 626      79.015 -21.106   3.754  1.00103.48           C
ATOM   4957  CG  LYS E 626      79.979 -22.128   3.145  1.00103.48           C
ATOM   4958  CD  LYS E 626      81.417 -21.630   2.992  1.00103.48           C
ATOM   4959  CE  LYS E 626      82.384 -22.720   2.523  1.00103.48           C
ATOM   4960  NZ  LYS E 626      83.752 -22.170   2.398  1.00103.48           N
ATOM   4961  C   LYS E 626      77.133 -21.657   2.285  1.00103.48           C
ATOM   4962  O   LYS E 626      76.868 -22.730   1.746  1.00103.48           O
ATOM   4963  N   GLY E 627      77.065 -20.482   1.619  1.00 29.91           N
ATOM   4964  CA  GLY E 627      76.712 -20.424   0.226  1.00 29.91           C
ATOM   4965  C   GLY E 627      75.242 -20.184   0.066  1.00 29.91           C
ATOM   4966  O   GLY E 627      74.540 -19.820   1.011  1.00 29.91           O
ATOM   4967  N   VAL E 628      74.748 -20.348  -1.180  1.00102.69           N
ATOM   4968  CA  VAL E 628      73.354 -20.143  -1.451  1.00102.69           C
ATOM   4969  CB  VAL E 628      73.099 -19.415  -2.743  1.00102.69           C
ATOM   4970  CG1 VAL E 628      73.780 -20.164  -3.901  1.00102.69           C
ATOM   4971  CG2 VAL E 628      71.578 -19.259  -2.912  1.00102.69           C
ATOM   4972  C   VAL E 628      72.697 -21.489  -1.507  1.00102.69           C
ATOM   4973  O   VAL E 628      72.957 -22.297  -2.396  1.00102.69           O
ATOM   4974  N   TYR E 629      71.786 -21.737  -0.547  1.00180.85           N
ATOM   4975  CA  TYR E 629      71.114 -22.995  -0.367  1.00180.85           C
ATOM   4976  CB  TYR E 629      70.419 -23.093   1.002  1.00180.85           C
ATOM   4977  CG  TYR E 629      69.549 -24.302   1.048  1.00180.85           C
ATOM   4978  CD1 TYR E 629      70.051 -25.514   1.460  1.00180.85           C
ATOM   4979  CD2 TYR E 629      68.225 -24.219   0.678  1.00180.85           C
ATOM   4980  CE1 TYR E 629      69.241 -26.624   1.511  1.00180.85           C
ATOM   4981  CE2 TYR E 629      67.410 -25.325   0.728  1.00180.85           C
ATOM   4982  CZ  TYR E 629      67.920 -26.530   1.147  1.00180.85           C
ATOM   4983  OH  TYR E 629      67.091 -27.669   1.206  1.00180.85           O
ATOM   4984  C   TYR E 629      70.085 -23.226  -1.429  1.00180.85           C
ATOM   4985  O   TYR E 629      69.417 -22.295  -1.878  1.00180.85           O
ATOM   4986  N   HIS E 630      69.967 -24.500  -1.876  1.00138.48           N
ATOM   4987  CA  HIS E 630      69.023 -24.854  -2.899  1.00138.48           C
ATOM   4988  ND1 HIS E 630      68.003 -24.044  -6.183  1.00138.48           N
ATOM   4989  CG  HIS E 630      68.682 -24.980  -5.437  1.00138.48           C
ATOM   4990  CB  HIS E 630      69.612 -24.651  -4.307  1.00138.48           C
ATOM   4991  NE2 HIS E 630      67.467 -26.033  -7.021  1.00138.48           N
ATOM   4992  CD2 HIS E 630      68.343 -26.188  -5.962  1.00138.48           C
ATOM   4993  CE1 HIS E 630      67.292 -24.728  -7.117  1.00138.48           C
ATOM   4994  C   HIS E 630      68.656 -26.316  -2.803  1.00138.48           C
ATOM   4995  O   HIS E 630      69.416 -27.133  -2.287  1.00138.48           O
ATOM   4996  N   HIS E 631      67.430 -26.640  -3.282  1.00235.32           N
ATOM   4997  CA  HIS E 631      66.865 -27.951  -3.543  1.00235.32           C
ATOM   4998  ND1 HIS E 631      69.004 -30.406  -3.025  0.00235.32           N
ATOM   4999  CG  HIS E 631      68.957 -29.370  -3.931  0.00235.32           C
ATOM   5000  CB  HIS E 631      67.688 -28.822  -4.514  1.00235.32           C
ATOM   5001  NE2 HIS E 631      71.109 -29.806  -3.414  0.00235.32           N
ATOM   5002  CD2 HIS E 631      70.252 -29.016  -4.159  0.00235.32           C
ATOM   5003  CE1 HIS E 631      70.315 -30.626  -2.750  0.00235.32           C
ATOM   5004  C   HIS E 631      66.502 -28.803  -2.364  1.00235.32           C
ATOM   5005  O   HIS E 631      66.798 -28.483  -1.216  1.00235.32           O
ATOM   5006  N   THR E 632      65.732 -29.879  -2.691  1.00125.13           N
ATOM   5007  CA  THR E 632      65.282 -30.995  -1.889  1.00125.13           C
ATOM   5008  CB  THR E 632      65.687 -30.916  -0.424  1.00125.13           C
ATOM   5009  OG1 THR E 632      67.104 -30.863  -0.333  1.00125.13           O
ATOM   5010  CG2 THR E 632      65.241 -32.169   0.352  1.00125.13           C
ATOM   5011  C   THR E 632      63.784 -31.110  -2.097  1.00125.13           C
ATOM   5012  O   THR E 632      63.196 -30.351  -2.865  1.00125.13           O
ATOM   5013  N   GLY E 633      63.141 -32.127  -1.488  1.00 54.49           N
ATOM   5014  CA  GLY E 633      61.711 -32.279  -1.435  1.00 54.49           C
ATOM   5015  C   GLY E 633      61.072 -32.374  -2.784  1.00 54.49           C
ATOM   5016  O   GLY E 633      61.548 -33.043  -3.702  1.00 54.49           O
ATOM   5017  N   LEU E 634      59.891 -31.735  -2.864  1.00148.14           N
ATOM   5018  CA  LEU E 634      59.057 -31.670  -4.022  1.00148.14           C
ATOM   5019  CB  LEU E 634      58.708 -33.052  -4.611  1.00148.14           C
ATOM   5020  CG  LEU E 634      57.995 -33.027  -5.985  0.00148.14           C
ATOM   5021  CD1 LEU E 634      57.699 -34.457  -6.468  0.00148.14           C
ATOM   5022  CD2 LEU E 634      56.739 -32.140  -6.002  0.00148.14           C
ATOM   5023  C   LEU E 634      57.804 -31.062  -3.483  1.00148.14           C
ATOM   5024  O   LEU E 634      57.589 -29.853  -3.551  1.00148.14           O
ATOM   5025  N   ARG E 635      56.927 -31.926  -2.936  1.00169.83           N
ATOM   5026  CA  ARG E 635      55.701 -31.486  -2.344  1.00169.83           C
ATOM   5027  CB  ARG E 635      54.469 -32.207  -2.914  1.00169.83           C
ATOM   5028  CG  ARG E 635      54.174 -31.858  -4.373  1.00169.83           C
ATOM   5029  CD  ARG E 635      53.149 -30.733  -4.530  1.00169.83           C
ATOM   5030  NE  ARG E 635      53.692 -29.528  -3.840  1.00169.83           N
[truncated: 483,567 more chars]
