# Supplementary material for: Evolutionary Analysis of Dipeptidyl Peptidase I
Source: Int J Mol Sci. 2022 Feb 6;23(3):1852. doi: 10.3390/ijms23031852 (PMC8836896; doi:10.3390/ijms23031852)
Supplement: Supplementary file 1 [file ijms-23-01852-s001.zip › Supplementary File S2 Homology models/Modeller/Bos taurus/mod.B99990003.pdb]

EXPDTA    THEORETICAL MODEL, MODELLER 10.1 2021/11/11 14:18:44
REMARK   6 MODELLER OBJECTIVE FUNCTION:     12167.2051
REMARK   6 MODELLER BEST TEMPLATE % SEQ ID:  92.614
REMARK   6 SEQUENCE: mod
REMARK   6 ALIGNMENT: alignment.pir
REMARK   6 SCRIPT: model.py
REMARK   6 DOPE score: -168154.15625
REMARK   6 GA341 score: 1.00000
REMARK   6 DOPE-HR score: -142588.60938
REMARK   6 TEMPLATE: 1K3B 1:A - 119:A MODELS 1:A - 119:A AT 92.6%
REMARK   6 TEMPLATE: 1K3B 120:B - 283:B MODELS 120:B - 283:B AT 92.6%
REMARK   6 TEMPLATE: 1K3B 284:C - 352:C MODELS 284:C - 352:C AT 92.6%
REMARK   6 TEMPLATE: 1K3B 353:D - 471:D MODELS 353:D - 471:D AT 92.6%
REMARK   6 TEMPLATE: 1K3B 472:E - 635:E MODELS 472:E - 635:E AT 92.6%
REMARK   6 TEMPLATE: 1K3B 636:F - 704:F MODELS 636:F - 704:F AT 92.6%
REMARK   6 TEMPLATE: 1K3B 705:G - 823:G MODELS 705:G - 823:G AT 92.6%
REMARK   6 TEMPLATE: 1K3B 824:H - 987:H MODELS 824:H - 987:H AT 92.6%
REMARK   6 TEMPLATE: 1K3B 988:I - 1056:I MODELS 988:I - 1056:I AT 92.6%
REMARK   6 TEMPLATE: 1K3B 1057:J - 1175:J MODELS 1057:J - 1175:J AT 92.6%
REMARK   6 TEMPLATE: 1K3B 1176:K - 1339:K MODELS 1176:K - 1339:K AT 92.6%
REMARK   6 TEMPLATE: 1K3B 1340:L - 1408:L MODELS 1340:L - 1408:L AT 92.6%
SSBOND   1 CYS A    6    CYS A   94                          1555   1555  2.04
SSBOND   2 CYS A   30    CYS A  112                          1555   1555  2.02
SSBOND   3 CYS B  144    CYS B  187                          1555   1555  2.03
SSBOND   4 CYS B  180    CYS B  220                          1555   1555  2.04
SSBOND   5 CYS B  210    CYS B  226                          1555   1555  2.02
SSBOND   6 CYS D  358    CYS D  446                          1555   1555  2.04
SSBOND   7 CYS D  382    CYS D  464                          1555   1555  2.03
SSBOND   8 CYS E  496    CYS E  539                          1555   1555  2.02
SSBOND   9 CYS E  532    CYS E  572                          1555   1555  2.04
SSBOND  10 CYS E  562    CYS E  578                          1555   1555  2.03
SSBOND  11 CYS G  710    CYS G  798                          1555   1555  2.03
SSBOND  12 CYS G  734    CYS G  816                          1555   1555  2.03
SSBOND  13 CYS H  848    CYS H  891                          1555   1555  2.03
SSBOND  14 CYS H  884    CYS H  924                          1555   1555  2.04
SSBOND  15 CYS H  914    CYS H  930                          1555   1555  2.03
SSBOND  16 CYS J 1062    CYS J 1150                          1555   1555  2.04
SSBOND  17 CYS J 1086    CYS J 1168                          1555   1555  1.99
SSBOND  18 CYS K 1200    CYS K 1243                          1555   1555  2.03
SSBOND  19 CYS K 1236    CYS K 1276                          1555   1555  2.03
SSBOND  20 CYS K 1266    CYS K 1282                          1555   1555  2.01
ATOM      1  N   ASP A   1      35.548  28.018  24.240  1.00 37.35           N
ATOM      2  CA  ASP A   1      36.693  28.501  23.438  1.00 37.35           C
ATOM      3  CB  ASP A   1      36.216  29.475  22.345  1.00 37.35           C
ATOM      4  CG  ASP A   1      35.346  28.722  21.347  1.00 37.35           C
ATOM      5  OD1 ASP A   1      35.165  27.488  21.524  1.00 37.35           O
ATOM      6  OD2 ASP A   1      34.844  29.376  20.395  1.00 37.35           O
ATOM      7  C   ASP A   1      37.635  29.249  24.318  1.00 37.35           C
ATOM      8  O   ASP A   1      37.262  29.721  25.391  1.00 37.35           O
ATOM      9  N   THR A   2      38.907  29.328  23.891  1.00 43.89           N
ATOM     10  CA  THR A   2      39.878  30.105  24.594  1.00 43.89           C
ATOM     11  CB  THR A   2      41.270  29.550  24.513  1.00 43.89           C
ATOM     12  OG1 THR A   2      41.709  29.522  23.162  1.00 43.89           O
ATOM     13  CG2 THR A   2      41.268  28.128  25.101  1.00 43.89           C
ATOM     14  C   THR A   2      39.867  31.427  23.900  1.00 43.89           C
ATOM     15  O   THR A   2      39.182  31.605  22.894  1.00 43.89           O
ATOM     16  N   PRO A   3      40.588  32.366  24.424  1.00 74.04           N
ATOM     17  CA  PRO A   3      40.634  33.672  23.820  1.00 74.04           C
ATOM     18  CD  PRO A   3      40.778  32.425  25.865  1.00 74.04           C
ATOM     19  CB  PRO A   3      41.255  34.588  24.871  1.00 74.04           C
ATOM     20  CG  PRO A   3      40.881  33.920  26.206  1.00 74.04           C
ATOM     21  C   PRO A   3      41.385  33.675  22.523  1.00 74.04           C
ATOM     22  O   PRO A   3      41.383  34.703  21.848  1.00 74.04           O
ATOM     23  N   ALA A   4      42.058  32.563  22.168  1.00 58.65           N
ATOM     24  CA  ALA A   4      42.899  32.552  21.000  1.00 58.65           C
ATOM     25  CB  ALA A   4      43.867  31.357  20.959  1.00 58.65           C
ATOM     26  C   ALA A   4      42.115  32.535  19.724  1.00 58.65           C
ATOM     27  O   ALA A   4      41.092  31.861  19.601  1.00 58.65           O
ATOM     28  N   ASN A   5      42.602  33.313  18.733  1.00137.86           N
ATOM     29  CA  ASN A   5      42.040  33.341  17.413  1.00137.86           C
ATOM     30  CB  ASN A   5      41.351  34.683  17.103  1.00137.86           C
ATOM     31  CG  ASN A   5      40.577  34.573  15.797  1.00137.86           C
ATOM     32  OD1 ASN A   5      41.130  34.217  14.758  1.00137.86           O
ATOM     33  ND2 ASN A   5      39.255  34.890  15.849  1.00137.86           N
ATOM     34  C   ASN A   5      43.204  33.196  16.478  1.00137.86           C
ATOM     35  O   ASN A   5      43.630  34.162  15.849  1.00137.86           O
ATOM     36  N   CYS A   6      43.729  31.962  16.338  1.00 64.43           N
ATOM     37  CA  CYS A   6      44.898  31.737  15.535  1.00 64.43           C
ATOM     38  CB  CYS A   6      45.909  30.807  16.225  1.00 64.43           C
ATOM     39  SG  CYS A   6      46.674  31.635  17.651  1.00 64.43           S
ATOM     40  C   CYS A   6      44.503  31.164  14.208  1.00 64.43           C
ATOM     41  O   CYS A   6      43.415  30.611  14.050  1.00 64.43           O
ATOM     42  N   THR A   7      45.403  31.282  13.208  1.00 52.69           N
ATOM     43  CA  THR A   7      45.082  30.865  11.876  1.00 52.69           C
ATOM     44  CB  THR A   7      45.361  31.917  10.845  1.00 52.69           C
ATOM     45  OG1 THR A   7      46.754  32.188  10.791  1.00 52.69           O
ATOM     46  CG2 THR A   7      44.589  33.191  11.223  1.00 52.69           C
ATOM     47  C   THR A   7      45.891  29.676  11.480  1.00 52.69           C
ATOM     48  O   THR A   7      46.869  29.295  12.119  1.00 52.69           O
ATOM     49  N   TYR A   8      45.457  29.068  10.365  1.00102.29           N
ATOM     50  CA  TYR A   8      46.036  27.901   9.781  1.00102.29           C
ATOM     51  CB  TYR A   8      45.213  27.486   8.544  1.00102.29           C
ATOM     52  CG  TYR A   8      45.893  26.379   7.836  1.00102.29           C
ATOM     53  CD1 TYR A   8      45.706  25.079   8.235  1.00102.29           C
ATOM     54  CD2 TYR A   8      46.705  26.653   6.761  1.00102.29           C
ATOM     55  CE1 TYR A   8      46.337  24.056   7.575  1.00102.29           C
ATOM     56  CE2 TYR A   8      47.339  25.635   6.095  1.00102.29           C
ATOM     57  CZ  TYR A   8      47.152  24.340   6.508  1.00102.29           C
ATOM     58  OH  TYR A   8      47.802  23.294   5.830  1.00102.29           O
ATOM     59  C   TYR A   8      47.446  28.232   9.392  1.00102.29           C
ATOM     60  O   TYR A   8      48.346  27.422   9.611  1.00102.29           O
ATOM     61  N   PRO A   9      47.688  29.389   8.825  1.00133.47           N
ATOM     62  CA  PRO A   9      49.037  29.714   8.459  1.00133.47           C
ATOM     63  CD  PRO A   9      46.734  30.020   7.929  1.00133.47           C
ATOM     64  CB  PRO A   9      48.952  30.939   7.556  1.00133.47           C
ATOM     65  CG  PRO A   9      47.578  30.779   6.890  1.00133.47           C
ATOM     66  C   PRO A   9      49.941  29.873   9.636  1.00133.47           C
ATOM     67  O   PRO A   9      51.137  29.622   9.498  1.00133.47           O
ATOM     68  N   ASP A  10      49.420  30.288  10.804  1.00138.32           N
ATOM     69  CA  ASP A  10      50.339  30.437  11.891  1.00138.32           C
ATOM     70  CB  ASP A  10      49.817  31.210  13.118  1.00138.32           C
ATOM     71  CG  ASP A  10      48.666  30.513  13.812  1.00138.32           C
ATOM     72  OD1 ASP A  10      48.656  29.258  13.919  1.00138.32           O
ATOM     73  OD2 ASP A  10      47.782  31.269  14.285  1.00138.32           O
ATOM     74  C   ASP A  10      50.843  29.081  12.271  1.00138.32           C
ATOM     75  O   ASP A  10      51.939  28.950  12.811  1.00138.32           O
ATOM     76  N   LEU A  11      50.016  28.043  12.036  1.00 85.83           N
ATOM     77  CA  LEU A  11      50.342  26.676  12.344  1.00 85.83           C
ATOM     78  CB  LEU A  11      49.134  25.721  12.326  1.00 85.83           C
ATOM     79  CG  LEU A  11      49.524  24.273  12.693  1.00 85.83           C
ATOM     80  CD1 LEU A  11      50.092  24.197  14.118  1.00 85.83           C
ATOM     81  CD2 LEU A  11      48.359  23.296  12.486  1.00 85.83           C
ATOM     82  C   LEU A  11      51.380  26.105  11.413  1.00 85.83           C
ATOM     83  O   LEU A  11      52.166  25.251  11.820  1.00 85.83           O
ATOM     84  N   LEU A  12      51.396  26.506  10.124  1.00 99.29           N
ATOM     85  CA  LEU A  12      52.351  25.898   9.226  1.00 99.29           C
ATOM     86  CB  LEU A  12      52.124  26.227   7.740  1.00 99.29           C
ATOM     87  CG  LEU A  12      50.933  25.479   7.114  1.00 99.29           C
ATOM     88  CD1 LEU A  12      51.246  23.985   6.934  1.00 99.29           C
ATOM     89  CD2 LEU A  12      49.651  25.698   7.925  1.00 99.29           C
ATOM     90  C   LEU A  12      53.735  26.338   9.589  1.00 99.29           C
ATOM     91  O   LEU A  12      53.958  27.497   9.934  1.00 99.29           O
ATOM     92  N   GLY A  13      54.711  25.402   9.529  1.00 34.75           N
ATOM     93  CA  GLY A  13      56.071  25.753   9.821  1.00 34.75           C
ATOM     94  C   GLY A  13      56.703  24.689  10.664  1.00 34.75           C
ATOM     95  O   GLY A  13      56.241  23.549  10.713  1.00 34.75           O
ATOM     96  N   THR A  14      57.807  25.046  11.356  1.00111.74           N
ATOM     97  CA  THR A  14      58.457  24.063  12.170  1.00111.74           C
ATOM     98  CB  THR A  14      59.938  23.978  11.960  1.00111.74           C
ATOM     99  OG1 THR A  14      60.452  22.808  12.577  1.00111.74           O
ATOM    100  CG2 THR A  14      60.592  25.225  12.568  1.00111.74           C
ATOM    101  C   THR A  14      58.197  24.397  13.604  1.00111.74           C
ATOM    102  O   THR A  14      58.224  25.559  14.009  1.00111.74           O
ATOM    103  N   TRP A  15      57.910  23.358  14.411  1.00 64.62           N
ATOM    104  CA  TRP A  15      57.600  23.553  15.797  1.00 64.62           C
ATOM    105  CB  TRP A  15      56.169  23.116  16.159  1.00 64.62           C
ATOM    106  CG  TRP A  15      55.080  23.957  15.538  1.00 64.62           C
ATOM    107  CD2 TRP A  15      54.362  24.985  16.236  1.00 64.62           C
ATOM    108  CD1 TRP A  15      54.566  23.914  14.275  1.00 64.62           C
ATOM    109  NE1 TRP A  15      53.578  24.860  14.138  1.00 64.62           N
ATOM    110  CE2 TRP A  15      53.440  25.525  15.339  1.00 64.62           C
ATOM    111  CE3 TRP A  15      54.460  25.441  17.520  1.00 64.62           C
ATOM    112  CZ2 TRP A  15      52.599  26.534  15.715  1.00 64.62           C
ATOM    113  CZ3 TRP A  15      53.613  26.460  17.894  1.00 64.62           C
ATOM    114  CH2 TRP A  15      52.701  26.996  17.009  1.00 64.62           C
ATOM    115  C   TRP A  15      58.516  22.688  16.599  1.00 64.62           C
ATOM    116  O   TRP A  15      58.877  21.588  16.183  1.00 64.62           O
ATOM    117  N   VAL A  16      58.936  23.183  17.779  1.00 40.06           N
ATOM    118  CA  VAL A  16      59.745  22.375  18.641  1.00 40.06           C
ATOM    119  CB  VAL A  16      60.996  23.057  19.114  1.00 40.06           C
ATOM    120  CG1 VAL A  16      61.717  22.133  20.110  1.00 40.06           C
ATOM    121  CG2 VAL A  16      61.844  23.425  17.884  1.00 40.06           C
ATOM    122  C   VAL A  16      58.903  22.086  19.841  1.00 40.06           C
ATOM    123  O   VAL A  16      58.344  22.996  20.454  1.00 40.06           O
ATOM    124  N   PHE A  17      58.770  20.796  20.203  1.00 75.77           N
ATOM    125  CA  PHE A  17      57.968  20.492  21.351  1.00 75.77           C
ATOM    126  CB  PHE A  17      56.916  19.385  21.142  1.00 75.77           C
ATOM    127  CG  PHE A  17      55.943  19.803  20.092  1.00 75.77           C
ATOM    128  CD1 PHE A  17      55.218  20.966  20.221  1.00 75.77           C
ATOM    129  CD2 PHE A  17      55.718  18.999  18.998  1.00 75.77           C
ATOM    130  CE1 PHE A  17      54.313  21.338  19.255  1.00 75.77           C
ATOM    131  CE2 PHE A  17      54.813  19.365  18.030  1.00 75.77           C
ATOM    132  CZ  PHE A  17      54.111  20.539  18.155  1.00 75.77           C
ATOM    133  C   PHE A  17      58.878  19.992  22.426  1.00 75.77           C
ATOM    134  O   PHE A  17      59.680  19.086  22.204  1.00 75.77           O
ATOM    135  N   GLN A  18      58.778  20.586  23.632  1.00 45.57           N
ATOM    136  CA  GLN A  18      59.567  20.122  24.734  1.00 45.57           C
ATOM    137  CB  GLN A  18      60.085  21.251  25.641  1.00 45.57           C
ATOM    138  CG  GLN A  18      61.047  22.206  24.927  1.00 45.57           C
ATOM    139  CD  GLN A  18      62.348  21.464  24.644  1.00 45.57           C
ATOM    140  OE1 GLN A  18      62.614  20.408  25.216  1.00 45.57           O
ATOM    141  NE2 GLN A  18      63.187  22.034  23.738  1.00 45.57           N
ATOM    142  C   GLN A  18      58.641  19.260  25.529  1.00 45.57           C
ATOM    143  O   GLN A  18      57.542  19.684  25.884  1.00 45.57           O
ATOM    144  N   VAL A  19      59.069  18.016  25.820  1.00 51.62           N
ATOM    145  CA  VAL A  19      58.206  17.065  26.458  1.00 51.62           C
ATOM    146  CB  VAL A  19      58.177  15.762  25.708  1.00 51.62           C
ATOM    147  CG1 VAL A  19      57.309  14.751  26.473  1.00 51.62           C
ATOM    148  CG2 VAL A  19      57.708  16.038  24.270  1.00 51.62           C
ATOM    149  C   VAL A  19      58.705  16.757  27.835  1.00 51.62           C
ATOM    150  O   VAL A  19      59.880  16.459  28.037  1.00 51.62           O
ATOM    151  N   GLY A  20      57.798  16.827  28.831  1.00 47.58           N
ATOM    152  CA  GLY A  20      58.136  16.475  30.181  1.00 47.58           C
ATOM    153  C   GLY A  20      57.543  15.121  30.411  1.00 47.58           C
ATOM    154  O   GLY A  20      57.510  14.304  29.495  1.00 47.58           O
ATOM    155  N   SER A  21      57.095  14.874  31.663  1.00139.10           N
ATOM    156  CA  SER A  21      56.371  13.720  32.147  1.00139.10           C
ATOM    157  CB  SER A  21      54.845  13.915  32.105  1.00139.10           C
ATOM    158  OG  SER A  21      54.469  14.996  32.945  1.00139.10           O
ATOM    159  C   SER A  21      56.692  12.435  31.431  1.00139.10           C
ATOM    160  O   SER A  21      57.779  12.235  30.894  1.00139.10           O
ATOM    161  N   SER A  22      55.760  11.464  31.571  1.00195.45           N
ATOM    162  CA  SER A  22      55.734  10.190  30.895  1.00195.45           C
ATOM    163  CB  SER A  22      57.113   9.591  30.561  1.00195.45           C
ATOM    164  OG  SER A  22      57.633  10.162  29.370  1.00195.45           O
ATOM    165  C   SER A  22      55.038   9.204  31.781  1.00195.45           C
ATOM    166  O   SER A  22      55.671   8.319  32.352  1.00195.45           O
ATOM    167  N   GLY A  23      53.697   9.268  31.852  1.00 56.70           N
ATOM    168  CA  GLY A  23      52.991   8.382  32.735  1.00 56.70           C
ATOM    169  C   GLY A  23      51.715   7.981  32.069  1.00 56.70           C
ATOM    170  O   GLY A  23      51.620   7.961  30.845  1.00 56.70           O
ATOM    171  N   SER A  24      50.706   7.597  32.875  1.00 34.01           N
ATOM    172  CA  SER A  24      49.434   7.213  32.334  1.00 34.01           C
ATOM    173  CB  SER A  24      48.722   6.120  33.148  1.00 34.01           C
ATOM    174  OG  SER A  24      49.480   4.920  33.113  1.00 34.01           O
ATOM    175  C   SER A  24      48.547   8.420  32.314  1.00 34.01           C
ATOM    176  O   SER A  24      48.961   9.524  32.667  1.00 34.01           O
ATOM    177  N   GLN A  25      47.287   8.220  31.879  1.00131.53           N
ATOM    178  CA  GLN A  25      46.307   9.267  31.787  1.00131.53           C
ATOM    179  CB  GLN A  25      44.936   8.754  31.323  1.00131.53           C
ATOM    180  CG  GLN A  25      44.924   8.074  29.958  1.00131.53           C
ATOM    181  CD  GLN A  25      43.524   7.509  29.768  1.00131.53           C
ATOM    182  OE1 GLN A  25      42.535   8.239  29.806  1.00131.53           O
ATOM    183  NE2 GLN A  25      43.434   6.165  29.579  1.00131.53           N
ATOM    184  C   GLN A  25      46.053   9.785  33.169  1.00131.53           C
ATOM    185  O   GLN A  25      45.747  10.962  33.359  1.00131.53           O
ATOM    186  N   ARG A  26      46.043   8.869  34.154  1.00186.30           N
ATOM    187  CA  ARG A  26      45.837   9.200  35.537  1.00186.30           C
ATOM    188  CB  ARG A  26      45.431   7.979  36.388  1.00186.30           C
ATOM    189  CG  ARG A  26      46.456   6.842  36.426  0.00186.30           C
ATOM    190  CD  ARG A  26      47.613   7.082  37.397  0.00186.30           C
ATOM    191  NE  ARG A  26      47.056   6.987  38.776  0.00186.30           N
ATOM    192  CZ  ARG A  26      47.822   6.498  39.795  0.00186.30           C
ATOM    193  NH1 ARG A  26      49.103   6.095  39.554  0.00186.30           N
ATOM    194  NH2 ARG A  26      47.304   6.409  41.055  0.00186.30           N
ATOM    195  C   ARG A  26      47.054   9.831  36.143  1.00186.30           C
ATOM    196  O   ARG A  26      46.947  10.721  36.985  1.00186.30           O
ATOM    197  N   ASP A  27      48.248   9.361  35.734  1.00 52.76           N
ATOM    198  CA  ASP A  27      49.503   9.786  36.290  1.00 52.76           C
ATOM    199  CB  ASP A  27      50.699   8.980  35.753  1.00 52.76           C
ATOM    200  CG  ASP A  27      50.656   7.588  36.367  0.00 52.76           C
ATOM    201  OD1 ASP A  27      50.323   7.482  37.577  0.00 52.76           O
ATOM    202  OD2 ASP A  27      50.952   6.610  35.630  0.00 52.76           O
ATOM    203  C   ASP A  27      49.773  11.224  35.984  1.00 52.76           C
ATOM    204  O   ASP A  27      50.395  11.922  36.782  1.00 52.76           O
ATOM    205  N   VAL A  28      49.336  11.714  34.811  1.00 74.15           N
ATOM    206  CA  VAL A  28      49.696  13.053  34.446  1.00 74.15           C
ATOM    207  CB  VAL A  28      50.546  13.075  33.199  1.00 74.15           C
ATOM    208  CG1 VAL A  28      50.764  14.514  32.723  1.00 74.15           C
ATOM    209  CG2 VAL A  28      51.869  12.370  33.508  1.00 74.15           C
ATOM    210  C   VAL A  28      48.469  13.867  34.165  1.00 74.15           C
ATOM    211  O   VAL A  28      47.402  13.337  33.859  1.00 74.15           O
ATOM    212  N   ASN A  29      48.587  15.197  34.371  1.00125.75           N
ATOM    213  CA  ASN A  29      47.591  16.120  33.917  1.00125.75           C
ATOM    214  CB  ASN A  29      46.493  16.515  34.927  1.00125.75           C
ATOM    215  CG  ASN A  29      47.046  17.452  35.981  0.00125.75           C
ATOM    216  OD1 ASN A  29      47.975  17.116  36.709  0.00125.75           O
ATOM    217  ND2 ASN A  29      46.461  18.677  36.055  0.00125.75           N
ATOM    218  C   ASN A  29      48.377  17.332  33.535  1.00125.75           C
ATOM    219  O   ASN A  29      49.189  17.830  34.315  1.00125.75           O
ATOM    220  N   CYS A  30      48.156  17.846  32.313  1.00 78.22           N
ATOM    221  CA  CYS A  30      49.011  18.894  31.840  1.00 78.22           C
ATOM    222  CB  CYS A  30      49.296  18.727  30.344  1.00 78.22           C
ATOM    223  SG  CYS A  30      49.907  17.046  30.046  1.00 78.22           S
ATOM    224  C   CYS A  30      48.359  20.216  32.047  1.00 78.22           C
ATOM    225  O   CYS A  30      47.934  20.864  31.092  1.00 78.22           O
ATOM    226  N   SER A  31      48.181  20.605  33.321  1.00124.11           N
ATOM    227  CA  SER A  31      47.708  21.916  33.638  1.00124.11           C
ATOM    228  CB  SER A  31      47.029  21.976  35.016  1.00124.11           C
ATOM    229  OG  SER A  31      45.897  21.120  35.035  1.00124.11           O
ATOM    230  C   SER A  31      48.875  22.868  33.683  1.00124.11           C
ATOM    231  O   SER A  31      48.797  23.989  33.184  1.00124.11           O
ATOM    232  N   VAL A  32      49.930  22.479  34.438  1.00158.78           N
ATOM    233  CA  VAL A  32      51.092  23.310  34.641  1.00158.78           C
ATOM    234  CB  VAL A  32      51.781  22.992  35.934  1.00158.78           C
ATOM    235  CG1 VAL A  32      53.013  23.900  36.061  1.00158.78           C
ATOM    236  CG2 VAL A  32      50.769  23.104  37.081  1.00158.78           C
ATOM    237  C   VAL A  32      52.170  23.248  33.598  1.00158.78           C
ATOM    238  O   VAL A  32      52.425  24.240  32.915  1.00158.78           O
ATOM    239  N   MET A  33      52.824  22.056  33.488  1.00103.54           N
ATOM    240  CA  MET A  33      53.993  21.782  32.684  1.00103.54           C
ATOM    241  CB  MET A  33      54.656  22.990  31.988  1.00103.54           C
ATOM    242  CG  MET A  33      55.895  22.615  31.170  1.00103.54           C
ATOM    243  SD  MET A  33      55.585  21.502  29.766  1.00103.54           S
ATOM    244  CE  MET A  33      55.882  19.981  30.715  1.00103.54           C
ATOM    245  C   MET A  33      55.025  21.142  33.579  1.00103.54           C
ATOM    246  O   MET A  33      54.917  19.967  33.926  1.00103.54           O
ATOM    247  N   GLY A  34      56.081  21.901  33.964  1.00 40.21           N
ATOM    248  CA  GLY A  34      57.118  21.364  34.811  1.00 40.21           C
ATOM    249  C   GLY A  34      58.345  21.101  33.982  1.00 40.21           C
ATOM    250  O   GLY A  34      58.446  21.555  32.844  1.00 40.21           O
ATOM    251  N   PRO A  35      59.298  20.397  34.548  1.00172.71           N
ATOM    252  CA  PRO A  35      60.547  20.141  33.865  1.00172.71           C
ATOM    253  CD  PRO A  35      59.471  20.431  35.991  1.00172.71           C
ATOM    254  CB  PRO A  35      61.504  19.612  34.931  1.00172.71           C
ATOM    255  CG  PRO A  35      60.979  20.248  36.230  1.00172.71           C
ATOM    256  C   PRO A  35      60.443  19.256  32.654  1.00172.71           C
ATOM    257  O   PRO A  35      59.646  18.318  32.657  1.00172.71           O
ATOM    258  N   PRO A  36      61.171  19.602  31.614  1.00132.80           N
ATOM    259  CA  PRO A  36      61.173  18.781  30.420  1.00132.80           C
ATOM    260  CD  PRO A  36      61.236  21.016  31.280  1.00132.80           C
ATOM    261  CB  PRO A  36      61.080  19.746  29.238  1.00132.80           C
ATOM    262  CG  PRO A  36      61.621  21.070  29.795  1.00132.80           C
ATOM    263  C   PRO A  36      62.317  17.813  30.261  1.00132.80           C
ATOM    264  O   PRO A  36      63.456  18.180  30.550  1.00132.80           O
ATOM    265  N   GLU A  37      62.028  16.568  29.819  1.00132.70           N
ATOM    266  CA  GLU A  37      63.011  15.564  29.504  1.00132.70           C
ATOM    267  CB  GLU A  37      62.504  14.137  29.776  1.00132.70           C
ATOM    268  CG  GLU A  37      62.525  13.764  31.262  1.00132.70           C
ATOM    269  CD  GLU A  37      61.421  14.510  32.001  1.00132.70           C
ATOM    270  OE1 GLU A  37      60.510  15.061  31.329  0.00132.70           O
ATOM    271  OE2 GLU A  37      61.475  14.531  33.260  0.00132.70           O
ATOM    272  C   GLU A  37      63.533  15.614  28.086  1.00132.70           C
ATOM    273  O   GLU A  37      64.732  15.440  27.869  1.00132.70           O
ATOM    274  N   LYS A  38      62.662  15.852  27.072  1.00163.02           N
ATOM    275  CA  LYS A  38      63.122  15.670  25.714  1.00163.02           C
ATOM    276  CB  LYS A  38      62.652  14.342  25.107  1.00163.02           C
ATOM    277  CG  LYS A  38      62.927  13.123  25.978  1.00163.02           C
ATOM    278  CD  LYS A  38      62.142  11.889  25.538  1.00163.02           C
ATOM    279  CE  LYS A  38      60.630  12.113  25.461  1.00163.02           C
ATOM    280  NZ  LYS A  38      60.053  12.184  26.821  1.00163.02           N
ATOM    281  C   LYS A  38      62.527  16.693  24.795  1.00163.02           C
ATOM    282  O   LYS A  38      61.561  17.377  25.132  1.00163.02           O
ATOM    283  N   LYS A  39      63.106  16.807  23.577  1.00 72.12           N
ATOM    284  CA  LYS A  39      62.563  17.698  22.592  1.00 72.12           C
ATOM    285  CB  LYS A  39      63.501  18.835  22.150  1.00 72.12           C
ATOM    286  CG  LYS A  39      64.570  18.405  21.147  1.00 72.12           C
ATOM    287  CD  LYS A  39      65.243  19.583  20.439  1.00 72.12           C
ATOM    288  CE  LYS A  39      66.309  19.163  19.426  1.00 72.12           C
ATOM    289  NZ  LYS A  39      66.874  20.359  18.761  1.00 72.12           N
ATOM    290  C   LYS A  39      62.258  16.890  21.367  1.00 72.12           C
ATOM    291  O   LYS A  39      62.922  15.892  21.090  1.00 72.12           O
ATOM    292  N   VAL A  40      61.205  17.290  20.623  1.00 43.32           N
ATOM    293  CA  VAL A  40      60.840  16.634  19.399  1.00 43.32           C
ATOM    294  CB  VAL A  40      59.592  15.808  19.521  1.00 43.32           C
ATOM    295  CG1 VAL A  40      59.234  15.239  18.138  1.00 43.32           C
ATOM    296  CG2 VAL A  40      59.822  14.731  20.596  1.00 43.32           C
ATOM    297  C   VAL A  40      60.558  17.726  18.411  1.00 43.32           C
ATOM    298  O   VAL A  40      59.862  18.691  18.723  1.00 43.32           O
ATOM    299  N   VAL A  41      61.081  17.601  17.177  1.00 45.34           N
ATOM    300  CA  VAL A  41      60.889  18.637  16.199  1.00 45.34           C
ATOM    301  CB  VAL A  41      62.155  18.964  15.459  1.00 45.34           C
ATOM    302  CG1 VAL A  41      61.842  19.999  14.366  1.00 45.34           C
ATOM    303  CG2 VAL A  41      63.212  19.424  16.477  1.00 45.34           C
ATOM    304  C   VAL A  41      59.908  18.136  15.184  1.00 45.34           C
ATOM    305  O   VAL A  41      60.008  16.996  14.733  1.00 45.34           O
ATOM    306  N   VAL A  42      58.917  18.973  14.804  1.00 45.55           N
ATOM    307  CA  VAL A  42      57.960  18.530  13.826  1.00 45.55           C
ATOM    308  CB  VAL A  42      56.611  18.202  14.400  1.00 45.55           C
ATOM    309  CG1 VAL A  42      56.764  17.008  15.357  1.00 45.55           C
ATOM    310  CG2 VAL A  42      56.029  19.463  15.063  1.00 45.55           C
ATOM    311  C   VAL A  42      57.765  19.616  12.812  1.00 45.55           C
ATOM    312  O   VAL A  42      57.801  20.802  13.133  1.00 45.55           O
ATOM    313  N   HIS A  43      57.558  19.217  11.539  1.00 45.31           N
ATOM    314  CA  HIS A  43      57.333  20.153  10.475  1.00 45.31           C
ATOM    315  ND1 HIS A  43      60.283  21.517   9.615  1.00 45.31           N
ATOM    316  CG  HIS A  43      59.723  20.259   9.621  1.00 45.31           C
ATOM    317  CB  HIS A  43      58.290  19.975   9.284  1.00 45.31           C
ATOM    318  NE2 HIS A  43      61.900  20.105  10.195  1.00 45.31           N
ATOM    319  CD2 HIS A  43      60.724  19.409   9.978  1.00 45.31           C
ATOM    320  CE1 HIS A  43      61.586  21.367   9.965  1.00 45.31           C
ATOM    321  C   HIS A  43      55.946  19.929   9.952  1.00 45.31           C
ATOM    322  O   HIS A  43      55.557  18.800   9.653  1.00 45.31           O
ATOM    323  N   LEU A  44      55.156  21.017   9.836  1.00128.77           N
ATOM    324  CA  LEU A  44      53.807  20.906   9.336  1.00128.77           C
ATOM    325  CB  LEU A  44      52.761  21.635  10.206  1.00128.77           C
ATOM    326  CG  LEU A  44      52.563  21.095  11.642  1.00128.77           C
ATOM    327  CD1 LEU A  44      51.929  19.701  11.663  1.00128.77           C
ATOM    328  CD2 LEU A  44      53.856  21.143  12.455  1.00128.77           C
ATOM    329  C   LEU A  44      53.763  21.572   7.989  1.00128.77           C
ATOM    330  O   LEU A  44      54.146  22.733   7.852  1.00128.77           O
ATOM    331  N   LYS A  45      53.264  20.864   6.952  1.00 88.45           N
ATOM    332  CA  LYS A  45      53.267  21.437   5.630  1.00 88.45           C
ATOM    333  CB  LYS A  45      54.124  20.654   4.620  1.00 88.45           C
ATOM    334  CG  LYS A  45      55.626  20.774   4.877  1.00 88.45           C
ATOM    335  CD  LYS A  45      56.468  19.800   4.052  1.00 88.45           C
ATOM    336  CE  LYS A  45      57.971  20.052   4.173  1.00 88.45           C
ATOM    337  NZ  LYS A  45      58.295  21.396   3.644  1.00 88.45           N
ATOM    338  C   LYS A  45      51.884  21.525   5.054  1.00 88.45           C
ATOM    339  O   LYS A  45      51.012  20.701   5.330  1.00 88.45           O
ATOM    340  N   LYS A  46      51.714  22.511   4.145  1.00121.15           N
ATOM    341  CA  LYS A  46      50.486  22.913   3.510  1.00121.15           C
ATOM    342  CB  LYS A  46      50.698  23.651   2.180  1.00121.15           C
ATOM    343  CG  LYS A  46      49.389  24.076   1.512  1.00121.15           C
ATOM    344  CD  LYS A  46      49.590  24.988   0.302  1.00121.15           C
ATOM    345  CE  LYS A  46      50.140  24.254  -0.925  1.00121.15           C
ATOM    346  NZ  LYS A  46      50.309  25.197  -2.053  1.00121.15           N
ATOM    347  C   LYS A  46      49.595  21.751   3.231  1.00121.15           C
ATOM    348  O   LYS A  46      49.992  20.730   2.670  1.00121.15           O
ATOM    349  N   LEU A  47      48.318  21.955   3.603  1.00221.82           N
ATOM    350  CA  LEU A  47      47.301  20.960   3.595  1.00221.82           C
ATOM    351  CB  LEU A  47      47.274  20.032   2.369  1.00221.82           C
ATOM    352  CG  LEU A  47      46.528  20.699   1.190  1.00221.82           C
ATOM    353  CD1 LEU A  47      47.186  22.024   0.770  1.00221.82           C
ATOM    354  CD2 LEU A  47      46.317  19.725   0.020  1.00221.82           C
ATOM    355  C   LEU A  47      47.400  20.230   4.908  1.00221.82           C
ATOM    356  O   LEU A  47      47.114  20.813   5.951  1.00221.82           O
ATOM    357  N   ASP A  48      47.594  18.900   4.875  1.00187.94           N
ATOM    358  CA  ASP A  48      47.663  18.052   6.043  1.00187.94           C
ATOM    359  CB  ASP A  48      46.597  16.942   6.005  1.00187.94           C
ATOM    360  CG  ASP A  48      46.780  16.101   4.754  1.00187.94           C
ATOM    361  OD1 ASP A  48      47.709  16.400   3.959  1.00187.94           O
ATOM    362  OD2 ASP A  48      45.980  15.144   4.577  1.00187.94           O
ATOM    363  C   ASP A  48      48.958  17.462   6.568  1.00187.94           C
ATOM    364  O   ASP A  48      48.897  16.814   7.609  1.00187.94           O
ATOM    365  N   THR A  49      50.128  17.547   5.904  1.00159.11           N
ATOM    366  CA  THR A  49      51.201  16.651   6.299  1.00159.11           C
ATOM    367  CB  THR A  49      52.086  16.306   5.133  1.00159.11           C
ATOM    368  OG1 THR A  49      53.124  15.424   5.530  1.00159.11           O
ATOM    369  CG2 THR A  49      52.669  17.604   4.552  1.00159.11           C
ATOM    370  C   THR A  49      52.082  17.124   7.425  1.00159.11           C
ATOM    371  O   THR A  49      52.420  18.300   7.538  1.00159.11           O
ATOM    372  N   ALA A  50      52.483  16.165   8.302  1.00 53.83           N
ATOM    373  CA  ALA A  50      53.392  16.443   9.381  1.00 53.83           C
ATOM    374  CB  ALA A  50      52.755  16.316  10.776  1.00 53.83           C
ATOM    375  C   ALA A  50      54.506  15.437   9.301  1.00 53.83           C
ATOM    376  O   ALA A  50      54.273  14.279   8.957  1.00 53.83           O
ATOM    377  N   TYR A  51      55.766  15.864   9.557  1.00 76.24           N
ATOM    378  CA  TYR A  51      56.854  14.920   9.570  1.00 76.24           C
ATOM    379  CB  TYR A  51      57.532  14.685   8.203  1.00 76.24           C
ATOM    380  CG  TYR A  51      58.204  15.919   7.699  1.00 76.24           C
ATOM    381  CD1 TYR A  51      57.491  16.893   7.039  1.00 76.24           C
ATOM    382  CD2 TYR A  51      59.559  16.089   7.867  1.00 76.24           C
ATOM    383  CE1 TYR A  51      58.117  18.022   6.563  1.00 76.24           C
ATOM    384  CE2 TYR A  51      60.191  17.215   7.395  1.00 76.24           C
ATOM    385  CZ  TYR A  51      59.470  18.185   6.742  1.00 76.24           C
ATOM    386  OH  TYR A  51      60.116  19.342   6.255  1.00 76.24           O
ATOM    387  C   TYR A  51      57.883  15.369  10.564  1.00 76.24           C
ATOM    388  O   TYR A  51      57.952  16.547  10.912  1.00 76.24           O
ATOM    389  N   ASP A  52      58.676  14.409  11.092  1.00103.21           N
ATOM    390  CA  ASP A  52      59.701  14.700  12.056  1.00103.21           C
ATOM    391  CB  ASP A  52      59.517  13.903  13.361  1.00103.21           C
ATOM    392  CG  ASP A  52      59.416  12.425  13.022  1.00103.21           C
ATOM    393  OD1 ASP A  52      60.097  11.980  12.059  1.00103.21           O
ATOM    394  OD2 ASP A  52      58.650  11.718  13.730  1.00103.21           O
ATOM    395  C   ASP A  52      61.071  14.479  11.474  1.00103.21           C
ATOM    396  O   ASP A  52      61.229  14.226  10.281  1.00103.21           O
ATOM    397  N   ASP A  53      62.107  14.601  12.333  1.00119.80           N
ATOM    398  CA  ASP A  53      63.496  14.448  11.983  1.00119.80           C
ATOM    399  CB  ASP A  53      64.449  14.992  13.069  1.00119.80           C
ATOM    400  CG  ASP A  53      64.129  14.377  14.424  1.00119.80           C
ATOM    401  OD1 ASP A  53      63.201  13.529  14.500  1.00119.80           O
ATOM    402  OD2 ASP A  53      64.808  14.766  15.412  1.00119.80           O
ATOM    403  C   ASP A  53      63.831  13.027  11.615  1.00119.80           C
ATOM    404  O   ASP A  53      64.716  12.785  10.795  1.00119.80           O
ATOM    405  N   PHE A  54      63.119  12.051  12.204  1.00 81.91           N
ATOM    406  CA  PHE A  54      63.313  10.641  11.986  1.00 81.91           C
ATOM    407  CB  PHE A  54      62.408   9.755  12.860  1.00 81.91           C
ATOM    408  CG  PHE A  54      62.862   9.858  14.275  1.00 81.91           C
ATOM    409  CD1 PHE A  54      62.473  10.917  15.063  1.00 81.91           C
ATOM    410  CD2 PHE A  54      63.671   8.885  14.816  1.00 81.91           C
ATOM    411  CE1 PHE A  54      62.892  11.006  16.370  1.00 81.91           C
ATOM    412  CE2 PHE A  54      64.092   8.970  16.122  1.00 81.91           C
ATOM    413  CZ  PHE A  54      63.703  10.032  16.901  1.00 81.91           C
ATOM    414  C   PHE A  54      62.978  10.331  10.563  1.00 81.91           C
ATOM    415  O   PHE A  54      63.418   9.314  10.032  1.00 81.91           O
ATOM    416  N   GLY A  55      62.129  11.156   9.922  1.00 29.41           N
ATOM    417  CA  GLY A  55      61.785  10.890   8.557  1.00 29.41           C
ATOM    418  C   GLY A  55      60.409  10.302   8.519  1.00 29.41           C
ATOM    419  O   GLY A  55      59.937   9.875   7.467  1.00 29.41           O
ATOM    420  N   ASN A  56      59.732  10.261   9.682  1.00 45.55           N
ATOM    421  CA  ASN A  56      58.405   9.720   9.764  1.00 45.55           C
ATOM    422  CB  ASN A  56      57.959   9.423  11.207  1.00 45.55           C
ATOM    423  CG  ASN A  56      58.822   8.293  11.755  1.00 45.55           C
ATOM    424  OD1 ASN A  56      58.904   7.215  11.168  1.00 45.55           O
ATOM    425  ND2 ASN A  56      59.491   8.545  12.911  1.00 45.55           N
ATOM    426  C   ASN A  56      57.437  10.719   9.195  1.00 45.55           C
ATOM    427  O   ASN A  56      57.670  11.926   9.242  1.00 45.55           O
ATOM    428  N   SER A  57      56.308  10.226   8.636  1.00 39.56           N
ATOM    429  CA  SER A  57      55.328  11.096   8.039  1.00 39.56           C
ATOM    430  CB  SER A  57      55.147  10.840   6.531  1.00 39.56           C
ATOM    431  OG  SER A  57      54.174  11.719   5.989  1.00 39.56           O
ATOM    432  C   SER A  57      54.002  10.866   8.713  1.00 39.56           C
ATOM    433  O   SER A  57      53.715   9.763   9.177  1.00 39.56           O
ATOM    434  N   GLY A  58      53.150  11.916   8.781  1.00 31.08           N
ATOM    435  CA  GLY A  58      51.878  11.795   9.446  1.00 31.08           C
ATOM    436  C   GLY A  58      50.996  12.934   9.022  1.00 31.08           C
ATOM    437  O   GLY A  58      51.225  13.548   7.982  1.00 31.08           O
ATOM    438  N   HIS A  59      49.946  13.241   9.822  1.00 55.46           N
ATOM    439  CA  HIS A  59      49.035  14.284   9.428  1.00 55.46           C
ATOM    440  ND1 HIS A  59      48.099  11.535   7.715  1.00 55.46           N
ATOM    441  CG  HIS A  59      47.866  12.892   7.675  1.00 55.46           C
ATOM    442  CB  HIS A  59      47.695  13.748   8.895  1.00 55.46           C
ATOM    443  NE2 HIS A  59      48.061  12.109   5.567  1.00 55.46           N
ATOM    444  CD2 HIS A  59      47.845  13.226   6.356  1.00 55.46           C
ATOM    445  CE1 HIS A  59      48.208  11.119   6.428  1.00 55.46           C
ATOM    446  C   HIS A  59      48.721  15.185  10.591  1.00 55.46           C
ATOM    447  O   HIS A  59      49.016  14.867  11.742  1.00 55.46           O
ATOM    448  N   PHE A  60      48.127  16.368  10.294  1.00164.74           N
ATOM    449  CA  PHE A  60      47.765  17.318  11.311  1.00164.74           C
ATOM    450  CB  PHE A  60      48.846  18.380  11.589  1.00164.74           C
ATOM    451  CG  PHE A  60      48.963  19.317  10.431  1.00164.74           C
ATOM    452  CD1 PHE A  60      49.822  19.050   9.390  1.00164.74           C
ATOM    453  CD2 PHE A  60      48.215  20.473  10.391  1.00164.74           C
ATOM    454  CE1 PHE A  60      49.929  19.919   8.328  1.00164.74           C
ATOM    455  CE2 PHE A  60      48.316  21.344   9.332  1.00164.74           C
ATOM    456  CZ  PHE A  60      49.175  21.067   8.296  1.00164.74           C
ATOM    457  C   PHE A  60      46.565  18.080  10.845  1.00164.74           C
ATOM    458  O   PHE A  60      46.222  18.074   9.664  1.00164.74           O
ATOM    459  N   THR A  61      45.873  18.739  11.795  1.00140.51           N
ATOM    460  CA  THR A  61      44.770  19.586  11.457  1.00140.51           C
ATOM    461  CB  THR A  61      43.445  18.879  11.479  1.00140.51           C
ATOM    462  OG1 THR A  61      42.414  19.751  11.039  1.00140.51           O
ATOM    463  CG2 THR A  61      43.163  18.401  12.915  1.00140.51           C
ATOM    464  C   THR A  61      44.708  20.645  12.508  1.00140.51           C
ATOM    465  O   THR A  61      45.046  20.404  13.664  1.00140.51           O
ATOM    466  N   ILE A  62      44.298  21.865  12.123  1.00217.50           N
ATOM    467  CA  ILE A  62      44.075  22.885  13.099  1.00217.50           C
ATOM    468  CB  ILE A  62      43.987  24.278  12.538  1.00217.50           C
ATOM    469  CG1 ILE A  62      45.356  24.808  12.157  1.00217.50           C
ATOM    470  CG2 ILE A  62      43.254  25.175  13.533  1.00217.50           C
ATOM    471  CD1 ILE A  62      45.939  24.048  10.983  1.00217.50           C
ATOM    472  C   ILE A  62      42.705  22.601  13.609  1.00217.50           C
ATOM    473  O   ILE A  62      41.871  22.082  12.873  1.00217.50           O
ATOM    474  N   ILE A  63      42.457  22.831  14.909  1.00277.73           N
ATOM    475  CA  ILE A  63      41.090  22.808  15.330  1.00277.73           C
ATOM    476  CB  ILE A  63      40.719  22.059  16.589  1.00277.73           C
ATOM    477  CG1 ILE A  63      41.606  22.374  17.791  1.00277.73           C
ATOM    478  CG2 ILE A  63      40.685  20.567  16.243  1.00277.73           C
ATOM    479  CD1 ILE A  63      42.915  21.589  17.771  1.00277.73           C
ATOM    480  C   ILE A  63      40.739  24.247  15.368  1.00277.73           C
ATOM    481  O   ILE A  63      41.402  25.023  16.045  1.00277.73           O
ATOM    482  N   TYR A  64      39.542  24.588  14.872  1.00272.97           N
ATOM    483  CA  TYR A  64      39.195  25.822  14.228  1.00272.97           C
ATOM    484  CB  TYR A  64      37.825  26.160  14.851  1.00272.97           C
ATOM    485  CG  TYR A  64      37.203  27.479  14.574  1.00272.97           C
ATOM    486  CD1 TYR A  64      36.603  27.750  13.368  1.00272.97           C
ATOM    487  CD2 TYR A  64      37.161  28.420  15.576  1.00272.97           C
ATOM    488  CE1 TYR A  64      36.002  28.968  13.154  1.00272.97           C
ATOM    489  CE2 TYR A  64      36.562  29.638  15.369  1.00272.97           C
ATOM    490  CZ  TYR A  64      35.984  29.912  14.154  1.00272.97           C
ATOM    491  OH  TYR A  64      35.364  31.160  13.934  1.00272.97           O
ATOM    492  C   TYR A  64      40.212  26.910  14.476  1.00272.97           C
ATOM    493  O   TYR A  64      41.071  27.071  13.607  1.00272.97           O
ATOM    494  N   ASN A  65      40.280  27.608  15.621  1.00235.16           N
ATOM    495  CA  ASN A  65      41.348  28.584  15.722  1.00235.16           C
ATOM    496  CB  ASN A  65      40.876  30.046  15.721  1.00235.16           C
ATOM    497  CG  ASN A  65      40.687  30.478  14.288  1.00235.16           C
ATOM    498  OD1 ASN A  65      40.896  29.695  13.364  1.00235.16           O
ATOM    499  ND2 ASN A  65      40.323  31.771  14.092  1.00235.16           N
ATOM    500  C   ASN A  65      41.982  28.406  17.059  1.00235.16           C
ATOM    501  O   ASN A  65      42.794  29.223  17.491  1.00235.16           O
ATOM    502  N   GLN A  66      41.549  27.350  17.760  1.00119.90           N
ATOM    503  CA  GLN A  66      41.932  27.034  19.107  1.00119.90           C
ATOM    504  CB  GLN A  66      40.917  26.079  19.748  1.00119.90           C
ATOM    505  CG  GLN A  66      39.511  26.673  19.818  1.00119.90           C
ATOM    506  CD  GLN A  66      39.519  27.740  20.899  1.00119.90           C
ATOM    507  OE1 GLN A  66      38.937  27.555  21.965  1.00119.90           O
ATOM    508  NE2 GLN A  66      40.203  28.884  20.626  1.00119.90           N
ATOM    509  C   GLN A  66      43.279  26.401  19.310  1.00119.90           C
ATOM    510  O   GLN A  66      44.004  26.771  20.234  1.00119.90           O
ATOM    511  N   GLY A  67      43.643  25.404  18.480  1.00 35.26           N
ATOM    512  CA  GLY A  67      44.854  24.665  18.722  1.00 35.26           C
ATOM    513  C   GLY A  67      44.984  23.666  17.616  1.00 35.26           C
ATOM    514  O   GLY A  67      44.400  23.851  16.549  1.00 35.26           O
ATOM    515  N   PHE A  68      45.747  22.569  17.836  1.00 72.00           N
ATOM    516  CA  PHE A  68      45.937  21.630  16.766  1.00 72.00           C
ATOM    517  CB  PHE A  68      47.168  21.967  15.905  1.00 72.00           C
ATOM    518  CG  PHE A  68      48.346  22.012  16.824  1.00 72.00           C
ATOM    519  CD1 PHE A  68      48.659  23.175  17.491  1.00 72.00           C
ATOM    520  CD2 PHE A  68      49.133  20.901  17.030  1.00 72.00           C
ATOM    521  CE1 PHE A  68      49.738  23.234  18.342  1.00 72.00           C
ATOM    522  CE2 PHE A  68      50.214  20.955  17.881  1.00 72.00           C
ATOM    523  CZ  PHE A  68      50.518  22.122  18.541  1.00 72.00           C
ATOM    524  C   PHE A  68      46.150  20.238  17.282  1.00 72.00           C
ATOM    525  O   PHE A  68      46.455  20.022  18.455  1.00 72.00           O
ATOM    526  N   GLU A  69      45.955  19.243  16.388  1.00 78.60           N
ATOM    527  CA  GLU A  69      46.244  17.879  16.719  1.00 78.60           C
ATOM    528  CB  GLU A  69      45.017  16.960  16.870  1.00 78.60           C
ATOM    529  CG  GLU A  69      45.423  15.525  17.229  1.00 78.60           C
ATOM    530  CD  GLU A  69      44.181  14.683  17.490  1.00 78.60           C
ATOM    531  OE1 GLU A  69      43.716  14.662  18.661  1.00 78.60           O
ATOM    532  OE2 GLU A  69      43.685  14.045  16.524  1.00 78.60           O
ATOM    533  C   GLU A  69      47.092  17.318  15.616  1.00 78.60           C
ATOM    534  O   GLU A  69      46.789  17.486  14.435  1.00 78.60           O
ATOM    535  N   ILE A  70      48.212  16.665  15.988  1.00192.06           N
ATOM    536  CA  ILE A  70      49.058  16.022  15.021  1.00192.06           C
ATOM    537  CB  ILE A  70      50.458  16.566  14.863  1.00192.06           C
ATOM    538  CG1 ILE A  70      51.167  16.767  16.202  1.00192.06           C
ATOM    539  CG2 ILE A  70      50.419  17.825  14.007  1.00192.06           C
ATOM    540  CD1 ILE A  70      50.678  18.018  16.926  1.00192.06           C
ATOM    541  C   ILE A  70      49.194  14.584  15.361  1.00192.06           C
ATOM    542  O   ILE A  70      49.397  14.213  16.517  1.00192.06           O
ATOM    543  N   VAL A  71      49.041  13.721  14.340  1.00135.16           N
ATOM    544  CA  VAL A  71      49.268  12.345  14.618  1.00135.16           C
ATOM    545  CB  VAL A  71      48.067  11.463  14.373  1.00135.16           C
ATOM    546  CG1 VAL A  71      47.857  11.193  12.877  1.00135.16           C
ATOM    547  CG2 VAL A  71      48.217  10.214  15.247  1.00135.16           C
ATOM    548  C   VAL A  71      50.452  11.944  13.794  1.00135.16           C
ATOM    549  O   VAL A  71      50.442  12.019  12.565  1.00135.16           O
ATOM    550  N   LEU A  72      51.553  11.573  14.478  1.00153.38           N
ATOM    551  CA  LEU A  72      52.725  11.147  13.775  1.00153.38           C
ATOM    552  CB  LEU A  72      53.860  12.178  13.629  1.00153.38           C
ATOM    553  CG  LEU A  72      53.590  13.416  12.767  1.00153.38           C
ATOM    554  CD1 LEU A  72      52.708  14.429  13.502  1.00153.38           C
ATOM    555  CD2 LEU A  72      54.909  14.015  12.256  1.00153.38           C
ATOM    556  C   LEU A  72      53.376  10.079  14.585  1.00153.38           C
ATOM    557  O   LEU A  72      53.385  10.138  15.812  1.00153.38           O
ATOM    558  N   ASN A  73      53.945   9.073  13.897  1.00 86.69           N
ATOM    559  CA  ASN A  73      54.732   8.050  14.526  1.00 86.69           C
ATOM    560  CB  ASN A  73      56.105   8.582  14.980  1.00 86.69           C
ATOM    561  CG  ASN A  73      57.051   7.413  15.212  1.00 86.69           C
ATOM    562  OD1 ASN A  73      57.419   6.701  14.278  1.00 86.69           O
ATOM    563  ND2 ASN A  73      57.475   7.218  16.489  1.00 86.69           N
ATOM    564  C   ASN A  73      54.020   7.445  15.711  1.00 86.69           C
ATOM    565  O   ASN A  73      54.613   7.279  16.777  1.00 86.69           O
ATOM    566  N   ASP A  74      52.734   7.078  15.542  1.00 88.11           N
ATOM    567  CA  ASP A  74      51.923   6.436  16.549  1.00 88.11           C
ATOM    568  CB  ASP A  74      52.392   5.022  16.932  1.00 88.11           C
ATOM    569  CG  ASP A  74      51.898   4.066  15.855  1.00 88.11           C
ATOM    570  OD1 ASP A  74      50.804   4.333  15.289  1.00 88.11           O
ATOM    571  OD2 ASP A  74      52.598   3.052  15.593  1.00 88.11           O
ATOM    572  C   ASP A  74      51.771   7.254  17.800  1.00 88.11           C
ATOM    573  O   ASP A  74      51.522   6.704  18.872  1.00 88.11           O
ATOM    574  N   TYR A  75      51.875   8.593  17.696  1.00 64.27           N
ATOM    575  CA  TYR A  75      51.646   9.471  18.814  1.00 64.27           C
ATOM    576  CB  TYR A  75      52.907  10.166  19.363  1.00 64.27           C
ATOM    577  CG  TYR A  75      53.618   9.253  20.302  1.00 64.27           C
ATOM    578  CD1 TYR A  75      53.271   9.261  21.634  1.00 64.27           C
ATOM    579  CD2 TYR A  75      54.615   8.404  19.879  1.00 64.27           C
ATOM    580  CE1 TYR A  75      53.904   8.440  22.535  1.00 64.27           C
ATOM    581  CE2 TYR A  75      55.253   7.579  20.777  1.00 64.27           C
ATOM    582  CZ  TYR A  75      54.898   7.597  22.106  1.00 64.27           C
ATOM    583  OH  TYR A  75      55.551   6.752  23.030  1.00 64.27           O
ATOM    584  C   TYR A  75      50.727  10.561  18.360  1.00 64.27           C
ATOM    585  O   TYR A  75      50.719  10.930  17.187  1.00 64.27           O
ATOM    586  N   LYS A  76      49.903  11.093  19.288  1.00 74.35           N
ATOM    587  CA  LYS A  76      49.006  12.157  18.941  1.00 74.35           C
ATOM    588  CB  LYS A  76      47.529  11.782  19.151  1.00 74.35           C
ATOM    589  CG  LYS A  76      47.129  10.557  18.322  1.00 74.35           C
ATOM    590  CD  LYS A  76      45.758   9.973  18.664  1.00 74.35           C
ATOM    591  CE  LYS A  76      44.782  10.009  17.488  1.00 74.35           C
ATOM    592  NZ  LYS A  76      43.482   9.431  17.892  1.00 74.35           N
ATOM    593  C   LYS A  76      49.343  13.318  19.827  1.00 74.35           C
ATOM    594  O   LYS A  76      49.476  13.157  21.039  1.00 74.35           O
ATOM    595  N   TRP A  77      49.494  14.524  19.235  1.00 78.15           N
ATOM    596  CA  TRP A  77      49.874  15.681  19.998  1.00 78.15           C
ATOM    597  CB  TRP A  77      51.064  16.441  19.384  1.00 78.15           C
ATOM    598  CG  TRP A  77      52.326  15.631  19.193  1.00 78.15           C
ATOM    599  CD2 TRP A  77      53.494  15.703  20.027  1.00 78.15           C
ATOM    600  CD1 TRP A  77      52.612  14.732  18.207  1.00 78.15           C
ATOM    601  NE1 TRP A  77      53.881  14.233  18.377  1.00 78.15           N
ATOM    602  CE2 TRP A  77      54.437  14.824  19.492  1.00 78.15           C
ATOM    603  CE3 TRP A  77      53.762  16.443  21.143  1.00 78.15           C
ATOM    604  CZ2 TRP A  77      55.666  14.670  20.068  1.00 78.15           C
ATOM    605  CZ3 TRP A  77      55.002  16.282  21.723  1.00 78.15           C
ATOM    606  CH2 TRP A  77      55.935  15.412  21.196  1.00 78.15           C
ATOM    607  C   TRP A  77      48.725  16.645  19.962  1.00 78.15           C
ATOM    608  O   TRP A  77      48.134  16.874  18.907  1.00 78.15           O
ATOM    609  N   PHE A  78      48.367  17.228  21.128  1.00114.65           N
ATOM    610  CA  PHE A  78      47.302  18.191  21.168  1.00114.65           C
ATOM    611  CB  PHE A  78      45.942  17.572  21.543  1.00114.65           C
ATOM    612  CG  PHE A  78      45.005  18.675  21.892  1.00114.65           C
ATOM    613  CD1 PHE A  78      44.463  19.486  20.921  1.00114.65           C
ATOM    614  CD2 PHE A  78      44.693  18.910  23.212  1.00114.65           C
ATOM    615  CE1 PHE A  78      43.607  20.505  21.264  1.00114.65           C
ATOM    616  CE2 PHE A  78      43.836  19.925  23.561  1.00114.65           C
ATOM    617  CZ  PHE A  78      43.293  20.723  22.584  1.00114.65           C
ATOM    618  C   PHE A  78      47.620  19.276  22.154  1.00114.65           C
ATOM    619  O   PHE A  78      48.143  19.020  23.238  1.00114.65           O
ATOM    620  N   ALA A  79      47.310  20.537  21.783  1.00 51.26           N
ATOM    621  CA  ALA A  79      47.540  21.650  22.662  1.00 51.26           C
ATOM    622  CB  ALA A  79      49.018  22.067  22.746  1.00 51.26           C
ATOM    623  C   ALA A  79      46.782  22.825  22.126  1.00 51.26           C
ATOM    624  O   ALA A  79      46.494  22.902  20.933  1.00 51.26           O
ATOM    625  N   PHE A  80      46.432  23.778  23.015  1.00131.91           N
ATOM    626  CA  PHE A  80      45.755  24.968  22.591  1.00131.91           C
ATOM    627  CB  PHE A  80      44.737  25.546  23.598  1.00131.91           C
ATOM    628  CG  PHE A  80      43.530  24.671  23.690  1.00131.91           C
ATOM    629  CD1 PHE A  80      42.539  24.752  22.738  1.00131.91           C
ATOM    630  CD2 PHE A  80      43.384  23.768  24.718  1.00131.91           C
ATOM    631  CE1 PHE A  80      41.420  23.956  22.811  1.00131.91           C
ATOM    632  CE2 PHE A  80      42.265  22.970  24.797  1.00131.91           C
ATOM    633  CZ  PHE A  80      41.280  23.062  23.844  1.00131.91           C
ATOM    634  C   PHE A  80      46.807  26.018  22.416  1.00131.91           C
ATOM    635  O   PHE A  80      47.863  25.965  23.046  1.00131.91           O
ATOM    636  N   PHE A  81      46.551  26.999  21.528  1.00 67.88           N
ATOM    637  CA  PHE A  81      47.508  28.047  21.312  1.00 67.88           C
ATOM    638  CB  PHE A  81      47.161  28.978  20.132  1.00 67.88           C
ATOM    639  CG  PHE A  81      47.262  28.190  18.863  1.00 67.88           C
ATOM    640  CD1 PHE A  81      48.490  27.903  18.310  1.00 67.88           C
ATOM    641  CD2 PHE A  81      46.131  27.748  18.212  1.00 67.88           C
ATOM    642  CE1 PHE A  81      48.588  27.183  17.141  1.00 67.88           C
ATOM    643  CE2 PHE A  81      46.222  27.027  17.041  1.00 67.88           C
ATOM    644  CZ  PHE A  81      47.453  26.740  16.502  1.00 67.88           C
ATOM    645  C   PHE A  81      47.561  28.853  22.579  1.00 67.88           C
ATOM    646  O   PHE A  81      46.577  28.943  23.311  1.00 67.88           O
ATOM    647  N   LYS A  82      48.736  29.446  22.877  1.00 84.00           N
ATOM    648  CA  LYS A  82      48.983  30.138  24.115  1.00 84.00           C
ATOM    649  CB  LYS A  82      50.480  30.388  24.366  1.00 84.00           C
ATOM    650  CG  LYS A  82      50.779  31.121  25.675  1.00 84.00           C
ATOM    651  CD  LYS A  82      52.260  31.112  26.056  1.00 84.00           C
ATOM    652  CE  LYS A  82      52.602  32.067  27.203  1.00 84.00           C
ATOM    653  NZ  LYS A  82      51.938  31.623  28.448  1.00 84.00           N
ATOM    654  C   LYS A  82      48.291  31.469  24.203  1.00 84.00           C
ATOM    655  O   LYS A  82      48.145  32.192  23.218  1.00 84.00           O
ATOM    656  N   TYR A  83      47.812  31.794  25.427  1.00 75.45           N
ATOM    657  CA  TYR A  83      47.236  33.074  25.732  1.00 75.45           C
ATOM    658  CB  TYR A  83      45.708  33.143  25.527  1.00 75.45           C
ATOM    659  CG  TYR A  83      45.028  32.130  26.383  1.00 75.45           C
ATOM    660  CD1 TYR A  83      44.646  32.435  27.670  1.00 75.45           C
ATOM    661  CD2 TYR A  83      44.766  30.872  25.892  1.00 75.45           C
ATOM    662  CE1 TYR A  83      44.015  31.498  28.454  1.00 75.45           C
ATOM    663  CE2 TYR A  83      44.135  29.931  26.670  1.00 75.45           C
ATOM    664  CZ  TYR A  83      43.759  30.244  27.954  1.00 75.45           C
ATOM    665  OH  TYR A  83      43.109  29.281  28.755  1.00 75.45           O
ATOM    666  C   TYR A  83      47.577  33.390  27.159  1.00 75.45           C
ATOM    667  O   TYR A  83      47.765  32.484  27.970  1.00 75.45           O
ATOM    668  N   LYS A  84      47.679  34.693  27.504  1.00143.20           N
ATOM    669  CA  LYS A  84      48.066  35.070  28.836  1.00143.20           C
ATOM    670  CB  LYS A  84      49.401  35.835  28.840  1.00143.20           C
ATOM    671  CG  LYS A  84      50.091  35.913  30.199  1.00143.20           C
ATOM    672  CD  LYS A  84      50.723  34.595  30.649  1.00143.20           C
ATOM    673  CE  LYS A  84      49.713  33.581  31.189  0.00143.20           C
ATOM    674  NZ  LYS A  84      50.411  32.341  31.598  0.00143.20           N
ATOM    675  C   LYS A  84      47.020  35.997  29.374  1.00143.20           C
ATOM    676  O   LYS A  84      46.578  36.911  28.680  1.00143.20           O
ATOM    677  N   GLU A  85      46.590  35.788  30.636  1.00 52.77           N
ATOM    678  CA  GLU A  85      45.580  36.644  31.180  1.00 52.77           C
ATOM    679  CB  GLU A  85      44.388  35.876  31.776  1.00 52.77           C
ATOM    680  CG  GLU A  85      43.579  35.128  30.713  1.00 52.77           C
ATOM    681  CD  GLU A  85      42.432  34.401  31.398  1.00 52.77           C
ATOM    682  OE1 GLU A  85      42.263  34.587  32.633  1.00 52.77           O
ATOM    683  OE2 GLU A  85      41.707  33.649  30.693  1.00 52.77           O
ATOM    684  C   GLU A  85      46.185  37.485  32.256  1.00 52.77           C
ATOM    685  O   GLU A  85      46.529  37.008  33.337  1.00 52.77           O
ATOM    686  N   GLU A  86      46.337  38.782  31.940  1.00 90.55           N
ATOM    687  CA  GLU A  86      46.836  39.815  32.795  1.00 90.55           C
ATOM    688  CB  GLU A  86      47.204  41.111  32.053  0.00 90.55           C
ATOM    689  CG  GLU A  86      48.447  40.984  31.172  0.00 90.55           C
ATOM    690  CD  GLU A  86      48.769  42.365  30.622  0.00 90.55           C
ATOM    691  OE1 GLU A  86      48.030  43.325  30.967  0.00 90.55           O
ATOM    692  OE2 GLU A  86      49.760  42.480  29.852  0.00 90.55           O
ATOM    693  C   GLU A  86      45.779  40.154  33.790  1.00 90.55           C
ATOM    694  O   GLU A  86      46.062  40.799  34.796  1.00 90.55           O
ATOM    695  N   GLY A  87      44.522  39.735  33.548  1.00 52.97           N
ATOM    696  CA  GLY A  87      43.481  40.220  34.399  1.00 52.97           C
ATOM    697  C   GLY A  87      42.911  41.399  33.689  1.00 52.97           C
ATOM    698  O   GLY A  87      43.133  42.549  34.054  1.00 52.97           O
ATOM    699  N   GLY A  88      42.208  41.117  32.578  1.00 23.90           N
ATOM    700  CA  GLY A  88      41.576  42.135  31.798  1.00 23.90           C
ATOM    701  C   GLY A  88      42.352  42.272  30.537  1.00 23.90           C
ATOM    702  O   GLY A  88      41.804  42.618  29.492  1.00 23.90           O
ATOM    703  N   LYS A  89      43.665  41.990  30.589  1.00 45.07           N
ATOM    704  CA  LYS A  89      44.408  42.080  29.368  1.00 45.07           C
ATOM    705  CB  LYS A  89      45.770  42.774  29.504  1.00 45.07           C
ATOM    706  CG  LYS A  89      46.519  42.847  28.171  1.00 45.07           C
ATOM    707  CD  LYS A  89      47.751  43.748  28.193  0.00 45.07           C
ATOM    708  CE  LYS A  89      48.496  43.801  26.858  0.00 45.07           C
ATOM    709  NZ  LYS A  89      49.671  44.692  26.972  0.00 45.07           N
ATOM    710  C   LYS A  89      44.674  40.688  28.905  1.00 45.07           C
ATOM    711  O   LYS A  89      45.192  39.863  29.655  1.00 45.07           O
ATOM    712  N   VAL A  90      44.314  40.387  27.645  1.00 36.35           N
ATOM    713  CA  VAL A  90      44.548  39.065  27.141  1.00 36.35           C
ATOM    714  CB  VAL A  90      43.301  38.381  26.657  1.00 36.35           C
ATOM    715  CG1 VAL A  90      43.692  37.032  26.029  1.00 36.35           C
ATOM    716  CG2 VAL A  90      42.321  38.259  27.837  1.00 36.35           C
ATOM    717  C   VAL A  90      45.474  39.166  25.971  1.00 36.35           C
ATOM    718  O   VAL A  90      45.289  39.994  25.080  1.00 36.35           O
ATOM    719  N   THR A  91      46.518  38.316  25.958  1.00 46.76           N
ATOM    720  CA  THR A  91      47.438  38.320  24.858  1.00 46.76           C
ATOM    721  CB  THR A  91      48.826  38.734  25.251  1.00 46.76           C
ATOM    722  OG1 THR A  91      48.804  40.035  25.821  1.00 46.76           O
ATOM    723  CG2 THR A  91      49.721  38.719  24.001  1.00 46.76           C
ATOM    724  C   THR A  91      47.512  36.920  24.335  1.00 46.76           C
ATOM    725  O   THR A  91      47.607  35.961  25.099  1.00 46.76           O
ATOM    726  N   SER A  92      47.471  36.761  23.000  1.00 89.13           N
ATOM    727  CA  SER A  92      47.525  35.436  22.456  1.00 89.13           C
ATOM    728  CB  SER A  92      46.342  35.111  21.529  1.00 89.13           C
ATOM    729  OG  SER A  92      46.263  36.070  20.488  1.00 89.13           O
ATOM    730  C   SER A  92      48.800  35.293  21.692  1.00 89.13           C
ATOM    731  O   SER A  92      49.307  36.257  21.119  1.00 89.13           O
ATOM    732  N   TYR A  93      49.381  34.075  21.729  1.00142.38           N
ATOM    733  CA  TYR A  93      50.598  33.805  21.020  1.00142.38           C
ATOM    734  CB  TYR A  93      51.745  33.398  21.959  1.00142.38           C
ATOM    735  CG  TYR A  93      51.967  34.503  22.937  1.00142.38           C
ATOM    736  CD1 TYR A  93      51.277  34.515  24.128  1.00142.38           C
ATOM    737  CD2 TYR A  93      52.849  35.525  22.671  1.00142.38           C
ATOM    738  CE1 TYR A  93      51.466  35.522  25.045  1.00142.38           C
ATOM    739  CE2 TYR A  93      53.044  36.535  23.584  1.00142.38           C
ATOM    740  CZ  TYR A  93      52.353  36.534  24.773  1.00142.38           C
ATOM    741  OH  TYR A  93      52.552  37.570  25.711  1.00142.38           O
ATOM    742  C   TYR A  93      50.331  32.615  20.148  1.00142.38           C
ATOM    743  O   TYR A  93      50.243  31.487  20.632  1.00142.38           O
ATOM    744  N   CYS A  94      50.194  32.842  18.832  1.00 65.88           N
ATOM    745  CA  CYS A  94      49.938  31.799  17.877  1.00 65.88           C
ATOM    746  CB  CYS A  94      49.404  32.339  16.543  1.00 65.88           C
ATOM    747  SG  CYS A  94      47.782  33.116  16.801  1.00 65.88           S
ATOM    748  C   CYS A  94      51.177  30.981  17.658  1.00 65.88           C
ATOM    749  O   CYS A  94      51.116  29.871  17.130  1.00 65.88           O
ATOM    750  N   HIS A  95      52.344  31.572  17.968  1.00112.77           N
ATOM    751  CA  HIS A  95      53.634  30.950  17.849  1.00112.77           C
ATOM    752  ND1 HIS A  95      55.478  32.497  20.277  1.00112.77           N
ATOM    753  CG  HIS A  95      54.808  32.819  19.118  1.00112.77           C
ATOM    754  CB  HIS A  95      54.794  31.963  17.889  1.00112.77           C
ATOM    755  NE2 HIS A  95      54.498  34.460  20.635  1.00112.77           N
ATOM    756  CD2 HIS A  95      54.214  34.021  19.354  1.00112.77           C
ATOM    757  CE1 HIS A  95      55.259  33.512  21.150  1.00112.77           C
ATOM    758  C   HIS A  95      53.853  29.923  18.929  1.00112.77           C
ATOM    759  O   HIS A  95      54.704  29.050  18.779  1.00112.77           O
ATOM    760  N   GLU A  96      53.149  30.023  20.076  1.00 58.45           N
ATOM    761  CA  GLU A  96      53.408  29.104  21.157  1.00 58.45           C
ATOM    762  CB  GLU A  96      53.984  29.794  22.403  1.00 58.45           C
ATOM    763  CG  GLU A  96      55.389  30.352  22.176  1.00 58.45           C
ATOM    764  CD  GLU A  96      55.793  31.146  23.409  1.00 58.45           C
ATOM    765  OE1 GLU A  96      55.091  31.033  24.449  1.00 58.45           O
ATOM    766  OE2 GLU A  96      56.815  31.878  23.325  1.00 58.45           O
ATOM    767  C   GLU A  96      52.149  28.403  21.577  1.00 58.45           C
ATOM    768  O   GLU A  96      51.061  28.698  21.085  1.00 58.45           O
ATOM    769  N   THR A  97      52.283  27.418  22.501  1.00 47.67           N
ATOM    770  CA  THR A  97      51.142  26.665  22.945  1.00 47.67           C
ATOM    771  CB  THR A  97      51.169  25.226  22.517  1.00 47.67           C
ATOM    772  OG1 THR A  97      52.259  24.552  23.131  1.00 47.67           O
ATOM    773  CG2 THR A  97      51.307  25.170  20.986  1.00 47.67           C
ATOM    774  C   THR A  97      51.081  26.655  24.442  1.00 47.67           C
ATOM    775  O   THR A  97      52.049  26.968  25.134  1.00 47.67           O
ATOM    776  N   MET A  98      49.889  26.322  24.976  1.00 53.41           N
ATOM    777  CA  MET A  98      49.705  26.145  26.386  1.00 53.41           C
ATOM    778  CB  MET A  98      48.230  26.156  26.818  1.00 53.41           C
ATOM    779  CG  MET A  98      47.531  27.491  26.549  1.00 53.41           C
ATOM    780  SD  MET A  98      48.158  28.889  27.528  1.00 53.41           S
ATOM    781  CE  MET A  98      47.301  28.412  29.056  1.00 53.41           C
ATOM    782  C   MET A  98      50.244  24.776  26.630  1.00 53.41           C
ATOM    783  O   MET A  98      50.667  24.107  25.689  1.00 53.41           O
ATOM    784  N   THR A  99      50.297  24.315  27.890  1.00131.78           N
ATOM    785  CA  THR A  99      50.820  22.990  28.031  1.00131.78           C
ATOM    786  CB  THR A  99      51.195  22.602  29.432  1.00131.78           C
ATOM    787  OG1 THR A  99      51.865  21.351  29.433  1.00131.78           O
ATOM    788  CG2 THR A  99      49.938  22.537  30.295  1.00131.78           C
ATOM    789  C   THR A  99      49.812  22.049  27.447  1.00131.78           C
ATOM    790  O   THR A  99      48.609  22.190  27.669  1.00131.78           O
ATOM    791  N   GLY A 100      50.293  21.066  26.655  1.00 47.43           N
ATOM    792  CA  GLY A 100      49.411  20.178  25.956  1.00 47.43           C
ATOM    793  C   GLY A 100      49.666  18.758  26.350  1.00 47.43           C
ATOM    794  O   GLY A 100      50.492  18.469  27.218  1.00 47.43           O
ATOM    795  N   TRP A 101      48.934  17.831  25.689  1.00 86.89           N
ATOM    796  CA  TRP A 101      49.009  16.434  26.009  1.00 86.89           C
ATOM    797  CB  TRP A 101      47.633  15.845  26.357  1.00 86.89           C
ATOM    798  CG  TRP A 101      46.964  16.491  27.545  1.00 86.89           C
ATOM    799  CD2 TRP A 101      46.235  17.725  27.464  1.00 86.89           C
ATOM    800  CD1 TRP A 101      46.907  16.092  28.848  1.00 86.89           C
ATOM    801  NE1 TRP A 101      46.177  16.996  29.583  1.00 86.89           N
ATOM    802  CE2 TRP A 101      45.759  18.008  28.743  1.00 86.89           C
ATOM    803  CE3 TRP A 101      45.982  18.554  26.408  1.00 86.89           C
ATOM    804  CZ2 TRP A 101      45.020  19.130  28.987  1.00 86.89           C
ATOM    805  CZ3 TRP A 101      45.237  19.685  26.658  1.00 86.89           C
ATOM    806  CH2 TRP A 101      44.764  19.966  27.923  1.00 86.89           C
ATOM    807  C   TRP A 101      49.480  15.675  24.803  1.00 86.89           C
ATOM    808  O   TRP A 101      49.021  15.905  23.685  1.00 86.89           O
ATOM    809  N   VAL A 102      50.428  14.740  25.011  1.00100.86           N
ATOM    810  CA  VAL A 102      50.896  13.885  23.958  1.00100.86           C
ATOM    811  CB  VAL A 102      52.322  14.147  23.561  1.00100.86           C
ATOM    812  CG1 VAL A 102      53.229  13.910  24.781  1.00100.86           C
ATOM    813  CG2 VAL A 102      52.665  13.258  22.354  1.00100.86           C
ATOM    814  C   VAL A 102      50.818  12.493  24.499  1.00100.86           C
ATOM    815  O   VAL A 102      51.157  12.251  25.656  1.00100.86           O
ATOM    816  N   HIS A 103      50.330  11.540  23.680  1.00 55.28           N
ATOM    817  CA  HIS A 103      50.235  10.179  24.123  1.00 55.28           C
ATOM    818  ND1 HIS A 103      47.007  11.427  24.398  1.00 55.28           N
ATOM    819  CG  HIS A 103      47.685  10.242  24.216  1.00 55.28           C
ATOM    820  CB  HIS A 103      48.956   9.879  24.929  1.00 55.28           C
ATOM    821  NE2 HIS A 103      45.846  10.257  22.906  1.00 55.28           N
ATOM    822  CD2 HIS A 103      46.962   9.541  23.301  1.00 55.28           C
ATOM    823  CE1 HIS A 103      45.915  11.383  23.592  1.00 55.28           C
ATOM    824  C   HIS A 103      50.218   9.320  22.903  1.00 55.28           C
ATOM    825  O   HIS A 103      49.910   9.785  21.807  1.00 55.28           O
ATOM    826  N   ASP A 104      50.551   8.026  23.062  1.00 60.57           N
ATOM    827  CA  ASP A 104      50.551   7.156  21.925  1.00 60.57           C
ATOM    828  CB  ASP A 104      51.257   5.808  22.187  1.00 60.57           C
ATOM    829  CG  ASP A 104      50.643   5.116  23.397  1.00 60.57           C
ATOM    830  OD1 ASP A 104      49.430   5.318  23.663  1.00 60.57           O
ATOM    831  OD2 ASP A 104      51.398   4.385  24.091  1.00 60.57           O
ATOM    832  C   ASP A 104      49.131   6.966  21.494  1.00 60.57           C
ATOM    833  O   ASP A 104      48.195   7.290  22.221  1.00 60.57           O
ATOM    834  N   VAL A 105      48.943   6.429  20.279  1.00134.37           N
ATOM    835  CA  VAL A 105      47.652   6.283  19.670  1.00134.37           C
ATOM    836  CB  VAL A 105      47.765   5.649  18.313  1.00134.37           C
ATOM    837  CG1 VAL A 105      48.439   4.281  18.458  1.00134.37           C
ATOM    838  CG2 VAL A 105      46.374   5.563  17.683  1.00134.37           C
ATOM    839  C   VAL A 105      46.753   5.447  20.546  1.00134.37           C
ATOM    840  O   VAL A 105      45.538   5.634  20.550  1.00134.37           O
ATOM    841  N   LEU A 106      47.318   4.465  21.270  1.00 82.93           N
ATOM    842  CA  LEU A 106      46.576   3.604  22.156  1.00 82.93           C
ATOM    843  CB  LEU A 106      47.421   2.442  22.708  1.00 82.93           C
ATOM    844  CG  LEU A 106      47.825   1.380  21.665  1.00 82.93           C
ATOM    845  CD1 LEU A 106      48.665   0.259  22.300  1.00 82.93           C
ATOM    846  CD2 LEU A 106      46.594   0.823  20.929  1.00 82.93           C
ATOM    847  C   LEU A 106      46.070   4.369  23.345  1.00 82.93           C
ATOM    848  O   LEU A 106      45.014   4.042  23.882  1.00 82.93           O
ATOM    849  N   GLY A 107      46.826   5.384  23.815  1.00 44.76           N
ATOM    850  CA  GLY A 107      46.445   6.128  24.985  1.00 44.76           C
ATOM    851  C   GLY A 107      47.146   5.569  26.195  1.00 44.76           C
ATOM    852  O   GLY A 107      46.769   5.878  27.325  1.00 44.76           O
ATOM    853  N   ARG A 108      48.131   4.668  25.991  1.00135.74           N
ATOM    854  CA  ARG A 108      48.857   4.058  27.081  1.00135.74           C
ATOM    855  CB  ARG A 108      49.762   2.911  26.596  1.00135.74           C
ATOM    856  CG  ARG A 108      49.029   1.814  25.821  1.00135.74           C
ATOM    857  CD  ARG A 108      48.407   0.737  26.709  1.00135.74           C
ATOM    858  NE  ARG A 108      47.046   0.464  26.172  1.00135.74           N
ATOM    859  CZ  ARG A 108      46.019   1.274  26.548  1.00135.74           C
ATOM    860  NH1 ARG A 108      46.269   2.314  27.390  1.00135.74           N
ATOM    861  NH2 ARG A 108      44.754   1.053  26.086  1.00135.74           N
ATOM    862  C   ARG A 108      49.777   5.017  27.792  1.00135.74           C
ATOM    863  O   ARG A 108      49.611   5.291  28.981  1.00135.74           O
ATOM    864  N   ASN A 109      50.748   5.602  27.053  1.00 77.86           N
ATOM    865  CA  ASN A 109      51.754   6.428  27.667  1.00 77.86           C
ATOM    866  CB  ASN A 109      53.171   6.174  27.125  1.00 77.86           C
ATOM    867  CG  ASN A 109      53.573   4.744  27.451  1.00 77.86           C
ATOM    868  OD1 ASN A 109      53.621   3.891  26.568  1.00 77.86           O
ATOM    869  ND2 ASN A 109      53.874   4.466  28.747  1.00 77.86           N
ATOM    870  C   ASN A 109      51.434   7.846  27.334  1.00 77.86           C
ATOM    871  O   ASN A 109      51.126   8.167  26.187  1.00 77.86           O
ATOM    872  N   ARG A 110      51.517   8.730  28.350  1.00103.21           N
ATOM    873  CA  ARG A 110      51.178  10.115  28.186  1.00103.21           C
ATOM    874  CB  ARG A 110      49.889  10.517  28.923  1.00103.21           C
ATOM    875  CG  ARG A 110      48.638   9.817  28.389  1.00103.21           C
ATOM    876  CD  ARG A 110      47.346  10.268  29.071  1.00103.21           C
ATOM    877  NE  ARG A 110      47.054  11.651  28.601  1.00103.21           N
ATOM    878  CZ  ARG A 110      45.844  12.224  28.865  1.00103.21           C
ATOM    879  NH1 ARG A 110      44.901  11.532  29.569  1.00103.21           N
ATOM    880  NH2 ARG A 110      45.577  13.488  28.424  1.00103.21           N
ATOM    881  C   ARG A 110      52.277  10.969  28.744  1.00103.21           C
ATOM    882  O   ARG A 110      53.094  10.518  29.545  1.00103.21           O
ATOM    883  N   ALA A 111      52.324  12.241  28.294  1.00 39.15           N
ATOM    884  CA  ALA A 111      53.292  13.198  28.749  1.00 39.15           C
ATOM    885  CB  ALA A 111      54.644  13.093  28.024  1.00 39.15           C
ATOM    886  C   ALA A 111      52.735  14.560  28.453  1.00 39.15           C
ATOM    887  O   ALA A 111      51.730  14.689  27.757  1.00 39.15           O
ATOM    888  N   CYS A 112      53.370  15.616  29.004  1.00 52.81           N
ATOM    889  CA  CYS A 112      52.926  16.968  28.790  1.00 52.81           C
ATOM    890  CB  CYS A 112      52.795  17.765  30.096  1.00 52.81           C
ATOM    891  SG  CYS A 112      51.578  16.992  31.185  1.00 52.81           S
ATOM    892  C   CYS A 112      53.985  17.646  27.981  1.00 52.81           C
ATOM    893  O   CYS A 112      55.156  17.288  28.083  1.00 52.81           O
ATOM    894  N   PHE A 113      53.605  18.631  27.135  1.00 63.20           N
ATOM    895  CA  PHE A 113      54.606  19.297  26.351  1.00 63.20           C
ATOM    896  CB  PHE A 113      54.847  18.645  24.978  1.00 63.20           C
ATOM    897  CG  PHE A 113      53.638  18.866  24.132  1.00 63.20           C
ATOM    898  CD1 PHE A 113      52.521  18.073  24.265  1.00 63.20           C
ATOM    899  CD2 PHE A 113      53.628  19.870  23.190  1.00 63.20           C
ATOM    900  CE1 PHE A 113      51.413  18.285  23.478  1.00 63.20           C
ATOM    901  CE2 PHE A 113      52.524  20.087  22.399  1.00 63.20           C
ATOM    902  CZ  PHE A 113      51.412  19.292  22.542  1.00 63.20           C
ATOM    903  C   PHE A 113      54.182  20.710  26.082  1.00 63.20           C
ATOM    904  O   PHE A 113      53.025  21.082  26.272  1.00 63.20           O
ATOM    905  N   THR A 114      55.152  21.547  25.657  1.00 43.94           N
ATOM    906  CA  THR A 114      54.872  22.899  25.267  1.00 43.94           C
ATOM    907  CB  THR A 114      55.443  23.933  26.193  1.00 43.94           C
ATOM    908  OG1 THR A 114      56.857  23.811  26.258  1.00 43.94           O
ATOM    909  CG2 THR A 114      54.823  23.745  27.588  1.00 43.94           C
ATOM    910  C   THR A 114      55.529  23.067  23.936  1.00 43.94           C
ATOM    911  O   THR A 114      56.580  22.481  23.681  1.00 43.94           O
ATOM    912  N   GLY A 115      54.930  23.872  23.039  1.00 31.19           N
ATOM    913  CA  GLY A 115      55.520  23.989  21.737  1.00 31.19           C
ATOM    914  C   GLY A 115      55.767  25.426  21.415  1.00 31.19           C
ATOM    915  O   GLY A 115      55.024  26.314  21.831  1.00 31.19           O
ATOM    916  N   ARG A 116      56.852  25.675  20.653  1.00 94.27           N
ATOM    917  CA  ARG A 116      57.189  26.996  20.208  1.00 94.27           C
ATOM    918  CB  ARG A 116      58.447  27.574  20.881  1.00 94.27           C
ATOM    919  CG  ARG A 116      58.285  27.834  22.381  1.00 94.27           C
ATOM    920  CD  ARG A 116      58.270  26.566  23.239  1.00 94.27           C
ATOM    921  NE  ARG A 116      59.683  26.198  23.533  1.00 94.27           N
ATOM    922  CZ  ARG A 116      60.379  25.398  22.673  1.00 94.27           C
ATOM    923  NH1 ARG A 116      59.791  24.960  21.523  1.00 94.27           N
ATOM    924  NH2 ARG A 116      61.663  25.037  22.965  1.00 94.27           N
ATOM    925  C   ARG A 116      57.484  26.881  18.746  1.00 94.27           C
ATOM    926  O   ARG A 116      58.134  25.928  18.315  1.00 94.27           O
ATOM    927  N   LYS A 117      57.001  27.847  17.937  1.00 70.98           N
ATOM    928  CA  LYS A 117      57.233  27.776  16.524  1.00 70.98           C
ATOM    929  CB  LYS A 117      56.207  28.565  15.691  1.00 70.98           C
ATOM    930  CG  LYS A 117      56.251  28.229  14.199  1.00 70.98           C
ATOM    931  CD  LYS A 117      55.054  28.761  13.409  1.00 70.98           C
ATOM    932  CE  LYS A 117      55.295  30.142  12.795  1.00 70.98           C
ATOM    933  NZ  LYS A 117      54.104  30.570  12.027  1.00 70.98           N
ATOM    934  C   LYS A 117      58.592  28.337  16.248  1.00 70.98           C
ATOM    935  O   LYS A 117      58.893  29.482  16.582  1.00 70.98           O
ATOM    936  N   THR A 118      59.451  27.497  15.644  1.00 63.86           N
ATOM    937  CA  THR A 118      60.802  27.803  15.277  1.00 63.86           C
ATOM    938  CB  THR A 118      61.616  26.581  14.975  1.00 63.86           C
ATOM    939  OG1 THR A 118      61.645  25.720  16.104  1.00 63.86           O
ATOM    940  CG2 THR A 118      63.043  27.021  14.607  0.00 63.86           C
ATOM    941  C   THR A 118      60.822  28.675  14.070  1.00 63.86           C
ATOM    942  O   THR A 118      61.802  29.365  13.837  1.00 63.86           O
ATOM    943  N   GLY A 119      59.791  28.624  13.214  1.00 22.60           N
ATOM    944  CA  GLY A 119      59.814  29.449  12.041  1.00 22.60           C
ATOM    945  C   GLY A 119      59.116  28.657  10.945  1.00 22.60           C
ATOM    946  O   GLY A 119      58.018  28.107  11.225  1.00 22.60           O
ATOM    947  OXT GLY A 119      59.671  28.589   9.816  1.00 22.60           O
TER     948      GLY A 119
ATOM    949  N   LEU B 120      23.398   6.864  -3.300  1.00 53.88           N
ATOM    950  CA  LEU B 120      23.074   7.943  -2.343  1.00 53.88           C
ATOM    951  CB  LEU B 120      24.068   9.105  -2.527  1.00 53.88           C
ATOM    952  CG  LEU B 120      23.981  10.202  -1.452  1.00 53.88           C
ATOM    953  CD1 LEU B 120      24.376   9.654  -0.069  1.00 53.88           C
ATOM    954  CD2 LEU B 120      24.809  11.435  -1.852  1.00 53.88           C
ATOM    955  C   LEU B 120      21.674   8.418  -2.594  1.00 53.88           C
ATOM    956  O   LEU B 120      21.287   8.682  -3.733  1.00 53.88           O
ATOM    957  N   PRO B 121      20.908   8.501  -1.534  1.00 75.69           N
ATOM    958  CA  PRO B 121      19.520   8.883  -1.641  1.00 75.69           C
ATOM    959  CD  PRO B 121      21.128   7.579  -0.430  1.00 75.69           C
ATOM    960  CB  PRO B 121      18.860   8.429  -0.340  1.00 75.69           C
ATOM    961  CG  PRO B 121      19.734   7.255   0.129  1.00 75.69           C
ATOM    962  C   PRO B 121      19.322  10.345  -1.893  1.00 75.69           C
ATOM    963  O   PRO B 121      20.243  11.129  -1.673  1.00 75.69           O
ATOM    964  N   THR B 122      18.136  10.710  -2.419  1.00 43.77           N
ATOM    965  CA  THR B 122      17.753  12.072  -2.650  1.00 43.77           C
ATOM    966  CB  THR B 122      16.516  12.189  -3.492  1.00 43.77           C
ATOM    967  OG1 THR B 122      15.407  11.603  -2.826  1.00 43.77           O
ATOM    968  CG2 THR B 122      16.769  11.471  -4.828  1.00 43.77           C
ATOM    969  C   THR B 122      17.466  12.717  -1.331  1.00 43.77           C
ATOM    970  O   THR B 122      17.746  13.900  -1.136  1.00 43.77           O
ATOM    971  N   SER B 123      16.863  11.949  -0.396  1.00 85.53           N
ATOM    972  CA  SER B 123      16.516  12.483   0.890  1.00 85.53           C
ATOM    973  CB  SER B 123      15.010  12.726   1.081  1.00 85.53           C
ATOM    974  OG  SER B 123      14.571  13.777   0.236  1.00 85.53           O
ATOM    975  C   SER B 123      16.927  11.510   1.950  1.00 85.53           C
ATOM    976  O   SER B 123      17.029  10.308   1.704  1.00 85.53           O
ATOM    977  N   TRP B 124      17.204  12.025   3.168  1.00 79.52           N
ATOM    978  CA  TRP B 124      17.576  11.154   4.247  1.00 79.52           C
ATOM    979  CB  TRP B 124      19.084  10.848   4.274  1.00 79.52           C
ATOM    980  CG  TRP B 124      19.509   9.854   5.327  1.00 79.52           C
ATOM    981  CD2 TRP B 124      19.564   8.435   5.114  1.00 79.52           C
ATOM    982  CD1 TRP B 124      19.916  10.069   6.611  1.00 79.52           C
ATOM    983  NE1 TRP B 124      20.218   8.871   7.214  1.00 79.52           N
ATOM    984  CE2 TRP B 124      20.007   7.857   6.304  1.00 79.52           C
ATOM    985  CE3 TRP B 124      19.271   7.677   4.017  1.00 79.52           C
ATOM    986  CZ2 TRP B 124      20.162   6.505   6.416  1.00 79.52           C
ATOM    987  CZ3 TRP B 124      19.429   6.314   4.133  1.00 79.52           C
ATOM    988  CH2 TRP B 124      19.866   5.739   5.310  1.00 79.52           C
ATOM    989  C   TRP B 124      17.232  11.827   5.544  1.00 79.52           C
ATOM    990  O   TRP B 124      17.397  13.038   5.695  1.00 79.52           O
ATOM    991  N   ASP B 125      16.728  11.043   6.520  1.00 94.66           N
ATOM    992  CA  ASP B 125      16.397  11.570   7.813  1.00 94.66           C
ATOM    993  CB  ASP B 125      14.933  12.039   7.908  1.00 94.66           C
ATOM    994  CG  ASP B 125      14.757  12.898   9.153  1.00 94.66           C
ATOM    995  OD1 ASP B 125      15.553  12.733  10.115  1.00 94.66           O
ATOM    996  OD2 ASP B 125      13.816  13.736   9.153  1.00 94.66           O
ATOM    997  C   ASP B 125      16.600  10.446   8.785  1.00 94.66           C
ATOM    998  O   ASP B 125      15.911   9.430   8.727  1.00 94.66           O
ATOM    999  N   TRP B 126      17.558  10.605   9.716  1.00107.76           N
ATOM   1000  CA  TRP B 126      17.893   9.577  10.660  1.00107.76           C
ATOM   1001  CB  TRP B 126      19.153   9.865  11.488  1.00107.76           C
ATOM   1002  CG  TRP B 126      20.428   9.622  10.720  1.00107.76           C
ATOM   1003  CD2 TRP B 126      20.964   8.310  10.487  1.00107.76           C
ATOM   1004  CD1 TRP B 126      21.278  10.500  10.114  1.00107.76           C
ATOM   1005  NE1 TRP B 126      22.316   9.815   9.526  1.00107.76           N
ATOM   1006  CE2 TRP B 126      22.134   8.466   9.746  1.00107.76           C
ATOM   1007  CE3 TRP B 126      20.515   7.076  10.860  1.00107.76           C
ATOM   1008  CZ2 TRP B 126      22.878   7.386   9.366  1.00107.76           C
ATOM   1009  CZ3 TRP B 126      21.267   5.988  10.475  1.00107.76           C
ATOM   1010  CH2 TRP B 126      22.426   6.141   9.743  1.00107.76           C
ATOM   1011  C   TRP B 126      16.760   9.314  11.593  1.00107.76           C
ATOM   1012  O   TRP B 126      16.707   8.249  12.205  1.00107.76           O
ATOM   1013  N   ARG B 127      15.892  10.315  11.819  1.00252.46           N
ATOM   1014  CA  ARG B 127      14.765  10.093  12.674  1.00252.46           C
ATOM   1015  CB  ARG B 127      14.104  11.373  13.225  1.00252.46           C
ATOM   1016  CG  ARG B 127      13.600  12.389  12.209  1.00252.46           C
ATOM   1017  CD  ARG B 127      12.791  13.507  12.871  1.00252.46           C
ATOM   1018  NE  ARG B 127      13.660  14.701  13.025  1.00252.46           N
ATOM   1019  CZ  ARG B 127      13.656  15.671  12.065  1.00252.46           C
ATOM   1020  NH1 ARG B 127      12.923  15.513  10.925  1.00252.46           N
ATOM   1021  NH2 ARG B 127      14.365  16.819  12.263  1.00252.46           N
ATOM   1022  C   ARG B 127      13.774   9.187  12.013  1.00252.46           C
ATOM   1023  O   ARG B 127      13.053   8.462  12.696  1.00252.46           O
ATOM   1024  N   ASN B 128      13.665   9.216  10.669  1.00 67.80           N
ATOM   1025  CA  ASN B 128      12.710   8.330  10.069  1.00 67.80           C
ATOM   1026  CB  ASN B 128      11.521   9.087   9.450  1.00 67.80           C
ATOM   1027  CG  ASN B 128      10.438   8.085   9.080  1.00 67.80           C
ATOM   1028  OD1 ASN B 128      10.644   6.875   9.148  1.00 67.80           O
ATOM   1029  ND2 ASN B 128       9.250   8.602   8.669  1.00 67.80           N
ATOM   1030  C   ASN B 128      13.359   7.550   8.968  1.00 67.80           C
ATOM   1031  O   ASN B 128      13.355   7.977   7.814  1.00 67.80           O
ATOM   1032  N   VAL B 129      13.927   6.370   9.291  1.00134.82           N
ATOM   1033  CA  VAL B 129      14.446   5.538   8.249  1.00134.82           C
ATOM   1034  CB  VAL B 129      15.856   5.056   8.506  1.00134.82           C
ATOM   1035  CG1 VAL B 129      16.787   6.280   8.459  1.00134.82           C
ATOM   1036  CG2 VAL B 129      15.941   4.337   9.862  1.00134.82           C
ATOM   1037  C   VAL B 129      13.489   4.388   8.160  1.00134.82           C
ATOM   1038  O   VAL B 129      13.596   3.381   8.858  1.00134.82           O
ATOM   1039  N   HIS B 130      12.501   4.530   7.263  1.00 60.31           N
ATOM   1040  CA  HIS B 130      11.507   3.524   7.066  1.00 60.31           C
ATOM   1041  ND1 HIS B 130      12.123   2.912   3.998  1.00 60.31           N
ATOM   1042  CG  HIS B 130      12.779   2.548   5.155  1.00 60.31           C
ATOM   1043  CB  HIS B 130      12.088   2.241   6.451  1.00 60.31           C
ATOM   1044  NE2 HIS B 130      14.298   2.952   3.535  1.00 60.31           N
ATOM   1045  CD2 HIS B 130      14.105   2.576   4.853  1.00 60.31           C
ATOM   1046  CE1 HIS B 130      13.079   3.143   3.063  1.00 60.31           C
ATOM   1047  C   HIS B 130      10.810   3.213   8.360  1.00 60.31           C
ATOM   1048  O   HIS B 130      10.560   2.051   8.675  1.00 60.31           O
ATOM   1049  N   GLY B 131      10.474   4.259   9.145  1.00 30.40           N
ATOM   1050  CA  GLY B 131       9.683   4.092  10.334  1.00 30.40           C
ATOM   1051  C   GLY B 131      10.527   4.042  11.576  1.00 30.40           C
ATOM   1052  O   GLY B 131      10.016   4.256  12.674  1.00 30.40           O
ATOM   1053  N   ILE B 132      11.842   3.789  11.459  1.00 52.23           N
ATOM   1054  CA  ILE B 132      12.633   3.658  12.655  1.00 52.23           C
ATOM   1055  CB  ILE B 132      13.694   2.599  12.552  1.00 52.23           C
ATOM   1056  CG1 ILE B 132      13.052   1.224  12.303  1.00 52.23           C
ATOM   1057  CG2 ILE B 132      14.548   2.651  13.830  1.00 52.23           C
ATOM   1058  CD1 ILE B 132      14.058   0.145  11.903  1.00 52.23           C
ATOM   1059  C   ILE B 132      13.329   4.955  12.969  1.00 52.23           C
ATOM   1060  O   ILE B 132      13.803   5.649  12.071  1.00 52.23           O
ATOM   1061  N   ASN B 133      13.378   5.320  14.274  1.00 74.31           N
ATOM   1062  CA  ASN B 133      14.009   6.536  14.731  1.00 74.31           C
ATOM   1063  CB  ASN B 133      13.137   7.332  15.717  1.00 74.31           C
ATOM   1064  CG  ASN B 133      13.900   8.581  16.134  1.00 74.31           C
ATOM   1065  OD1 ASN B 133      14.416   9.322  15.299  1.00 74.31           O
ATOM   1066  ND2 ASN B 133      13.983   8.817  17.472  1.00 74.31           N
ATOM   1067  C   ASN B 133      15.288   6.208  15.459  1.00 74.31           C
ATOM   1068  O   ASN B 133      15.295   5.426  16.407  1.00 74.31           O
ATOM   1069  N   PHE B 134      16.422   6.722  14.935  1.00130.55           N
ATOM   1070  CA  PHE B 134      17.763   6.626  15.457  1.00130.55           C
ATOM   1071  CB  PHE B 134      18.808   6.440  14.353  1.00130.55           C
ATOM   1072  CG  PHE B 134      18.550   5.070  13.829  1.00130.55           C
ATOM   1073  CD1 PHE B 134      19.039   3.969  14.495  1.00130.55           C
ATOM   1074  CD2 PHE B 134      17.813   4.883  12.684  1.00130.55           C
ATOM   1075  CE1 PHE B 134      18.803   2.699  14.023  1.00130.55           C
ATOM   1076  CE2 PHE B 134      17.574   3.616  12.207  1.00130.55           C
ATOM   1077  CZ  PHE B 134      18.069   2.522  12.875  1.00130.55           C
ATOM   1078  C   PHE B 134      18.199   7.748  16.373  1.00130.55           C
ATOM   1079  O   PHE B 134      19.227   7.629  17.036  1.00130.55           O
ATOM   1080  N   VAL B 135      17.522   8.916  16.354  1.00 71.34           N
ATOM   1081  CA  VAL B 135      18.001  10.068  17.085  1.00 71.34           C
ATOM   1082  CB  VAL B 135      17.624  11.354  16.403  1.00 71.34           C
ATOM   1083  CG1 VAL B 135      18.153  12.539  17.226  1.00 71.34           C
ATOM   1084  CG2 VAL B 135      18.132  11.310  14.953  1.00 71.34           C
ATOM   1085  C   VAL B 135      17.438  10.121  18.480  1.00 71.34           C
ATOM   1086  O   VAL B 135      16.272   9.813  18.714  1.00 71.34           O
ATOM   1087  N   THR B 136      18.280  10.539  19.452  1.00114.40           N
ATOM   1088  CA  THR B 136      17.887  10.657  20.836  1.00114.40           C
ATOM   1089  CB  THR B 136      19.067  10.763  21.760  1.00114.40           C
ATOM   1090  OG1 THR B 136      18.665  10.652  23.117  1.00114.40           O
ATOM   1091  CG2 THR B 136      19.743  12.120  21.514  1.00114.40           C
ATOM   1092  C   THR B 136      17.087  11.924  20.961  1.00114.40           C
ATOM   1093  O   THR B 136      17.109  12.758  20.058  1.00114.40           O
ATOM   1094  N   PRO B 137      16.391  12.104  22.059  1.00 72.42           N
ATOM   1095  CA  PRO B 137      15.537  13.257  22.202  1.00 72.42           C
ATOM   1096  CD  PRO B 137      15.842  10.952  22.760  1.00 72.42           C
ATOM   1097  CB  PRO B 137      14.645  12.966  23.405  1.00 72.42           C
ATOM   1098  CG  PRO B 137      14.528  11.432  23.399  1.00 72.42           C
ATOM   1099  C   PRO B 137      16.234  14.576  22.273  1.00 72.42           C
ATOM   1100  O   PRO B 137      17.412  14.632  22.623  1.00 72.42           O
ATOM   1101  N   VAL B 138      15.505  15.652  21.908  1.00 36.49           N
ATOM   1102  CA  VAL B 138      16.032  16.985  21.940  1.00 36.49           C
ATOM   1103  CB  VAL B 138      15.170  17.984  21.221  1.00 36.49           C
ATOM   1104  CG1 VAL B 138      15.746  19.391  21.449  1.00 36.49           C
ATOM   1105  CG2 VAL B 138      15.089  17.581  19.739  1.00 36.49           C
ATOM   1106  C   VAL B 138      16.116  17.392  23.375  1.00 36.49           C
ATOM   1107  O   VAL B 138      15.271  17.021  24.187  1.00 36.49           O
ATOM   1108  N   ARG B 139      17.169  18.157  23.725  1.00112.75           N
ATOM   1109  CA  ARG B 139      17.356  18.586  25.083  1.00112.75           C
ATOM   1110  CB  ARG B 139      18.574  17.948  25.770  1.00112.75           C
ATOM   1111  CG  ARG B 139      18.434  16.442  25.996  1.00112.75           C
ATOM   1112  CD  ARG B 139      19.638  15.829  26.712  1.00112.75           C
ATOM   1113  NE  ARG B 139      19.694  16.427  28.076  1.00112.75           N
ATOM   1114  CZ  ARG B 139      20.676  16.053  28.947  1.00112.75           C
ATOM   1115  NH1 ARG B 139      21.609  15.133  28.572  1.00112.75           N
ATOM   1116  NH2 ARG B 139      20.732  16.602  30.195  1.00112.75           N
ATOM   1117  C   ARG B 139      17.591  20.064  25.079  1.00112.75           C
ATOM   1118  O   ARG B 139      17.691  20.686  24.021  1.00112.75           O
ATOM   1119  N   ASN B 140      17.639  20.681  26.281  1.00 99.87           N
ATOM   1120  CA  ASN B 140      17.904  22.091  26.318  1.00 99.87           C
ATOM   1121  CB  ASN B 140      16.809  22.945  26.987  1.00 99.87           C
ATOM   1122  CG  ASN B 140      16.862  22.739  28.490  1.00 99.87           C
ATOM   1123  OD1 ASN B 140      17.676  23.359  29.172  1.00 99.87           O
ATOM   1124  ND2 ASN B 140      15.976  21.857  29.026  1.00 99.87           N
ATOM   1125  C   ASN B 140      19.185  22.315  27.072  1.00 99.87           C
ATOM   1126  O   ASN B 140      19.407  21.784  28.159  1.00 99.87           O
ATOM   1127  N   GLN B 141      20.072  23.112  26.455  1.00147.03           N
ATOM   1128  CA  GLN B 141      21.369  23.525  26.915  1.00147.03           C
ATOM   1129  CB  GLN B 141      22.051  24.309  25.782  1.00147.03           C
ATOM   1130  CG  GLN B 141      23.420  24.910  26.069  1.00147.03           C
ATOM   1131  CD  GLN B 141      23.837  25.618  24.784  1.00147.03           C
ATOM   1132  OE1 GLN B 141      24.881  26.265  24.724  1.00147.03           O
ATOM   1133  NE2 GLN B 141      22.993  25.497  23.724  1.00147.03           N
ATOM   1134  C   GLN B 141      21.210  24.438  28.090  1.00147.03           C
ATOM   1135  O   GLN B 141      22.055  24.469  28.986  1.00147.03           O
ATOM   1136  N   GLY B 142      20.131  25.243  28.093  1.00 29.66           N
ATOM   1137  CA  GLY B 142      19.944  26.166  29.168  1.00 29.66           C
ATOM   1138  C   GLY B 142      20.871  27.313  28.906  1.00 29.66           C
ATOM   1139  O   GLY B 142      21.280  27.543  27.770  1.00 29.66           O
ATOM   1140  N   SER B 143      21.216  28.060  29.972  1.00 88.74           N
ATOM   1141  CA  SER B 143      22.021  29.250  29.905  1.00 88.74           C
ATOM   1142  CB  SER B 143      21.938  30.087  31.191  1.00 88.74           C
ATOM   1143  OG  SER B 143      22.756  31.241  31.074  1.00 88.74           O
ATOM   1144  C   SER B 143      23.483  28.953  29.678  1.00 88.74           C
ATOM   1145  O   SER B 143      24.246  29.868  29.371  1.00 88.74           O
ATOM   1146  N   CYS B 144      23.930  27.689  29.836  1.00 62.38           N
ATOM   1147  CA  CYS B 144      25.337  27.372  29.731  1.00 62.38           C
ATOM   1148  CB  CYS B 144      25.654  26.028  30.412  1.00 62.38           C
ATOM   1149  SG  CYS B 144      27.399  25.520  30.352  1.00 62.38           S
ATOM   1150  C   CYS B 144      25.736  27.281  28.280  1.00 62.38           C
ATOM   1151  O   CYS B 144      24.976  26.786  27.454  1.00 62.38           O
ATOM   1152  N   GLY B 145      26.961  27.737  27.929  1.00 56.18           N
ATOM   1153  CA  GLY B 145      27.389  27.698  26.552  1.00 56.18           C
ATOM   1154  C   GLY B 145      27.920  26.323  26.285  1.00 56.18           C
ATOM   1155  O   GLY B 145      29.091  26.137  25.953  1.00 56.18           O
ATOM   1156  N   SER B 146      27.024  25.332  26.456  1.00101.82           N
ATOM   1157  CA  SER B 146      27.260  23.920  26.361  1.00101.82           C
ATOM   1158  CB  SER B 146      26.405  23.148  27.383  1.00101.82           C
ATOM   1159  OG  SER B 146      26.768  21.776  27.407  1.00101.82           O
ATOM   1160  C   SER B 146      27.018  23.313  24.997  1.00101.82           C
ATOM   1161  O   SER B 146      27.102  22.092  24.869  1.00101.82           O
ATOM   1162  N   CYS B 147      26.750  24.099  23.936  1.00 62.88           N
ATOM   1163  CA  CYS B 147      26.312  23.542  22.675  1.00 62.88           C
ATOM   1164  CB  CYS B 147      26.180  24.609  21.574  1.00 62.88           C
ATOM   1165  SG  CYS B 147      27.755  25.439  21.208  1.00 62.88           S
ATOM   1166  C   CYS B 147      27.238  22.469  22.165  1.00 62.88           C
ATOM   1167  O   CYS B 147      26.777  21.410  21.741  1.00 62.88           O
ATOM   1168  N   TYR B 148      28.563  22.672  22.240  1.00 73.30           N
ATOM   1169  CA  TYR B 148      29.499  21.723  21.696  1.00 73.30           C
ATOM   1170  CB  TYR B 148      30.970  22.139  21.900  1.00 73.30           C
ATOM   1171  CG  TYR B 148      31.287  22.117  23.359  1.00 73.30           C
ATOM   1172  CD1 TYR B 148      30.972  23.185  24.168  1.00 73.30           C
ATOM   1173  CD2 TYR B 148      31.911  21.024  23.919  1.00 73.30           C
ATOM   1174  CE1 TYR B 148      31.269  23.159  25.512  1.00 73.30           C
ATOM   1175  CE2 TYR B 148      32.211  20.991  25.261  1.00 73.30           C
ATOM   1176  CZ  TYR B 148      31.890  22.061  26.060  1.00 73.30           C
ATOM   1177  OH  TYR B 148      32.197  22.030  27.436  1.00 73.30           O
ATOM   1178  C   TYR B 148      29.316  20.389  22.360  1.00 73.30           C
ATOM   1179  O   TYR B 148      29.439  19.348  21.715  1.00 73.30           O
ATOM   1180  N   SER B 149      29.067  20.382  23.682  1.00 52.71           N
ATOM   1181  CA  SER B 149      28.889  19.155  24.408  1.00 52.71           C
ATOM   1182  CB  SER B 149      28.758  19.374  25.923  1.00 52.71           C
ATOM   1183  OG  SER B 149      28.469  18.142  26.566  1.00 52.71           O
ATOM   1184  C   SER B 149      27.637  18.462  23.960  1.00 52.71           C
ATOM   1185  O   SER B 149      27.634  17.248  23.759  1.00 52.71           O
ATOM   1186  N   PHE B 150      26.532  19.215  23.796  1.00 55.21           N
ATOM   1187  CA  PHE B 150      25.286  18.618  23.405  1.00 55.21           C
ATOM   1188  CB  PHE B 150      24.110  19.614  23.380  1.00 55.21           C
ATOM   1189  CG  PHE B 150      23.652  19.830  24.784  1.00 55.21           C
ATOM   1190  CD1 PHE B 150      24.305  20.696  25.632  1.00 55.21           C
ATOM   1191  CD2 PHE B 150      22.545  19.158  25.250  1.00 55.21           C
ATOM   1192  CE1 PHE B 150      23.863  20.878  26.922  1.00 55.21           C
ATOM   1193  CE2 PHE B 150      22.099  19.335  26.539  1.00 55.21           C
ATOM   1194  CZ  PHE B 150      22.759  20.199  27.378  1.00 55.21           C
ATOM   1195  C   PHE B 150      25.417  18.018  22.039  1.00 55.21           C
ATOM   1196  O   PHE B 150      24.972  16.896  21.805  1.00 55.21           O
ATOM   1197  N   ALA B 151      26.042  18.746  21.095  1.00 29.36           N
ATOM   1198  CA  ALA B 151      26.178  18.241  19.758  1.00 29.36           C
ATOM   1199  CB  ALA B 151      26.907  19.220  18.823  1.00 29.36           C
ATOM   1200  C   ALA B 151      26.986  16.983  19.810  1.00 29.36           C
ATOM   1201  O   ALA B 151      26.660  15.993  19.156  1.00 29.36           O
ATOM   1202  N   SER B 152      28.060  16.984  20.617  1.00 39.77           N
ATOM   1203  CA  SER B 152      28.938  15.852  20.698  1.00 39.77           C
ATOM   1204  CB  SER B 152      30.119  16.082  21.655  1.00 39.77           C
ATOM   1205  OG  SER B 152      30.949  17.126  21.167  1.00 39.77           O
ATOM   1206  C   SER B 152      28.193  14.650  21.193  1.00 39.77           C
ATOM   1207  O   SER B 152      28.266  13.584  20.584  1.00 39.77           O
ATOM   1208  N   MET B 153      27.450  14.787  22.310  1.00142.17           N
ATOM   1209  CA  MET B 153      26.741  13.664  22.859  1.00142.17           C
ATOM   1210  CB  MET B 153      26.050  13.953  24.204  1.00142.17           C
ATOM   1211  CG  MET B 153      26.976  13.840  25.419  1.00142.17           C
ATOM   1212  SD  MET B 153      28.252  15.122  25.584  1.00142.17           S
ATOM   1213  CE  MET B 153      29.452  14.362  24.455  1.00142.17           C
ATOM   1214  C   MET B 153      25.698  13.214  21.890  1.00142.17           C
ATOM   1215  O   MET B 153      25.483  12.015  21.719  1.00142.17           O
ATOM   1216  N   GLY B 154      25.031  14.165  21.213  1.00 25.49           N
ATOM   1217  CA  GLY B 154      23.971  13.810  20.317  1.00 25.49           C
ATOM   1218  C   GLY B 154      24.503  12.923  19.236  1.00 25.49           C
ATOM   1219  O   GLY B 154      23.859  11.947  18.854  1.00 25.49           O
ATOM   1220  N   MET B 155      25.690  13.249  18.694  1.00 47.80           N
ATOM   1221  CA  MET B 155      26.231  12.455  17.630  1.00 47.80           C
ATOM   1222  CB  MET B 155      27.550  13.036  17.094  1.00 47.80           C
ATOM   1223  CG  MET B 155      28.169  12.226  15.956  1.00 47.80           C
ATOM   1224  SD  MET B 155      29.596  13.028  15.163  1.00 47.80           S
ATOM   1225  CE  MET B 155      30.672  12.966  16.625  1.00 47.80           C
ATOM   1226  C   MET B 155      26.502  11.062  18.119  1.00 47.80           C
ATOM   1227  O   MET B 155      26.098  10.081  17.497  1.00 47.80           O
ATOM   1228  N   MET B 156      27.158  10.940  19.284  1.00111.99           N
ATOM   1229  CA  MET B 156      27.533   9.653  19.795  1.00111.99           C
ATOM   1230  CB  MET B 156      28.383   9.751  21.076  1.00111.99           C
ATOM   1231  CG  MET B 156      29.002   8.422  21.514  1.00111.99           C
ATOM   1232  SD  MET B 156      30.054   8.545  22.994  1.00111.99           S
ATOM   1233  CE  MET B 156      30.718   6.857  22.912  1.00111.99           C
ATOM   1234  C   MET B 156      26.317   8.840  20.115  1.00111.99           C
ATOM   1235  O   MET B 156      26.294   7.630  19.895  1.00111.99           O
ATOM   1236  N   GLU B 157      25.274   9.477  20.672  1.00119.49           N
ATOM   1237  CA  GLU B 157      24.111   8.728  21.055  1.00119.49           C
ATOM   1238  CB  GLU B 157      23.194   9.504  22.021  1.00119.49           C
ATOM   1239  CG  GLU B 157      22.942  10.965  21.653  1.00119.49           C
ATOM   1240  CD  GLU B 157      22.465  11.660  22.923  1.00119.49           C
ATOM   1241  OE1 GLU B 157      22.532  11.018  24.005  1.00119.49           O
ATOM   1242  OE2 GLU B 157      22.039  12.841  22.831  1.00119.49           O
ATOM   1243  C   GLU B 157      23.378   8.180  19.863  1.00119.49           C
ATOM   1244  O   GLU B 157      22.906   7.044  19.904  1.00119.49           O
ATOM   1245  N   ALA B 158      23.244   8.960  18.772  1.00 44.70           N
ATOM   1246  CA  ALA B 158      22.557   8.454  17.616  1.00 44.70           C
ATOM   1247  CB  ALA B 158      22.359   9.522  16.527  1.00 44.70           C
ATOM   1248  C   ALA B 158      23.340   7.330  17.005  1.00 44.70           C
ATOM   1249  O   ALA B 158      22.786   6.278  16.693  1.00 44.70           O
ATOM   1250  N   ARG B 159      24.667   7.502  16.844  1.00206.94           N
ATOM   1251  CA  ARG B 159      25.436   6.483  16.185  1.00206.94           C
ATOM   1252  CB  ARG B 159      26.770   6.950  15.562  1.00206.94           C
ATOM   1253  CG  ARG B 159      27.719   7.778  16.418  1.00206.94           C
ATOM   1254  CD  ARG B 159      28.771   8.470  15.538  1.00206.94           C
ATOM   1255  NE  ARG B 159      28.055   8.997  14.336  1.00206.94           N
ATOM   1256  CZ  ARG B 159      28.723   9.417  13.217  1.00206.94           C
ATOM   1257  NH1 ARG B 159      30.086   9.411  13.161  1.00206.94           N
ATOM   1258  NH2 ARG B 159      28.016   9.849  12.132  1.00206.94           N
ATOM   1259  C   ARG B 159      25.495   5.210  16.967  1.00206.94           C
ATOM   1260  O   ARG B 159      25.618   4.132  16.388  1.00206.94           O
ATOM   1261  N   ILE B 160      25.422   5.286  18.304  1.00 46.21           N
ATOM   1262  CA  ILE B 160      25.363   4.086  19.088  1.00 46.21           C
ATOM   1263  CB  ILE B 160      25.343   4.361  20.566  1.00 46.21           C
ATOM   1264  CG1 ILE B 160      26.662   5.023  21.002  1.00 46.21           C
ATOM   1265  CG2 ILE B 160      25.038   3.045  21.298  1.00 46.21           C
ATOM   1266  CD1 ILE B 160      26.631   5.573  22.428  1.00 46.21           C
ATOM   1267  C   ILE B 160      24.086   3.386  18.726  1.00 46.21           C
ATOM   1268  O   ILE B 160      24.046   2.162  18.608  1.00 46.21           O
ATOM   1269  N   ARG B 161      22.994   4.155  18.553  1.00 80.87           N
ATOM   1270  CA  ARG B 161      21.717   3.573  18.254  1.00 80.87           C
ATOM   1271  CB  ARG B 161      20.571   4.598  18.306  1.00 80.87           C
ATOM   1272  CG  ARG B 161      20.319   5.060  19.746  1.00 80.87           C
ATOM   1273  CD  ARG B 161      19.135   6.009  19.945  1.00 80.87           C
ATOM   1274  NE  ARG B 161      19.078   6.314  21.405  1.00 80.87           N
ATOM   1275  CZ  ARG B 161      18.101   7.117  21.919  1.00 80.87           C
ATOM   1276  NH1 ARG B 161      17.165   7.674  21.098  1.00 80.87           N
ATOM   1277  NH2 ARG B 161      18.056   7.364  23.260  1.00 80.87           N
ATOM   1278  C   ARG B 161      21.743   2.880  16.921  1.00 80.87           C
ATOM   1279  O   ARG B 161      21.262   1.754  16.807  1.00 80.87           O
ATOM   1280  N   ILE B 162      22.323   3.507  15.877  1.00 90.50           N
ATOM   1281  CA  ILE B 162      22.360   2.872  14.583  1.00 90.50           C
ATOM   1282  CB  ILE B 162      22.983   3.695  13.481  1.00 90.50           C
ATOM   1283  CG1 ILE B 162      22.127   4.910  13.084  1.00 90.50           C
ATOM   1284  CG2 ILE B 162      23.242   2.742  12.302  1.00 90.50           C
ATOM   1285  CD1 ILE B 162      22.215   6.108  14.022  1.00 90.50           C
ATOM   1286  C   ILE B 162      23.185   1.624  14.652  1.00 90.50           C
ATOM   1287  O   ILE B 162      22.798   0.584  14.121  1.00 90.50           O
ATOM   1288  N   LEU B 163      24.350   1.687  15.321  1.00 65.10           N
ATOM   1289  CA  LEU B 163      25.243   0.562  15.352  1.00 65.10           C
ATOM   1290  CB  LEU B 163      26.537   0.836  16.136  1.00 65.10           C
ATOM   1291  CG  LEU B 163      27.537   1.741  15.393  1.00 65.10           C
ATOM   1292  CD1 LEU B 163      28.810   1.979  16.223  1.00 65.10           C
ATOM   1293  CD2 LEU B 163      27.861   1.156  14.008  1.00 65.10           C
ATOM   1294  C   LEU B 163      24.578  -0.615  15.996  1.00 65.10           C
ATOM   1295  O   LEU B 163      24.736  -1.749  15.549  1.00 65.10           O
ATOM   1296  N   THR B 164      23.870  -0.360  17.107  1.00 93.04           N
ATOM   1297  CA  THR B 164      23.158  -1.317  17.906  1.00 93.04           C
ATOM   1298  CB  THR B 164      22.980  -0.858  19.329  1.00 93.04           C
ATOM   1299  OG1 THR B 164      22.213   0.336  19.397  1.00 93.04           O
ATOM   1300  CG2 THR B 164      24.374  -0.624  19.937  1.00 93.04           C
ATOM   1301  C   THR B 164      21.817  -1.642  17.322  1.00 93.04           C
ATOM   1302  O   THR B 164      21.174  -2.595  17.755  1.00 93.04           O
ATOM   1303  N   ASN B 165      21.328  -0.830  16.366  1.00 66.80           N
ATOM   1304  CA  ASN B 165      20.013  -1.041  15.833  1.00 66.80           C
ATOM   1305  CB  ASN B 165      19.809  -2.448  15.250  1.00 66.80           C
ATOM   1306  CG  ASN B 165      18.552  -2.419  14.393  1.00 66.80           C
ATOM   1307  OD1 ASN B 165      17.834  -1.421  14.358  1.00 66.80           O
ATOM   1308  ND2 ASN B 165      18.274  -3.546  13.683  1.00 66.80           N
ATOM   1309  C   ASN B 165      19.017  -0.831  16.934  1.00 66.80           C
ATOM   1310  O   ASN B 165      18.072  -1.601  17.103  1.00 66.80           O
ATOM   1311  N   ASN B 166      19.235   0.249  17.711  1.00 65.23           N
ATOM   1312  CA  ASN B 166      18.386   0.697  18.780  1.00 65.23           C
ATOM   1313  CB  ASN B 166      16.941   0.970  18.330  1.00 65.23           C
ATOM   1314  CG  ASN B 166      16.946   2.238  17.485  1.00 65.23           C
ATOM   1315  OD1 ASN B 166      17.588   3.227  17.835  1.00 65.23           O
ATOM   1316  ND2 ASN B 166      16.214   2.212  16.340  1.00 65.23           N
ATOM   1317  C   ASN B 166      18.357  -0.291  19.901  1.00 65.23           C
ATOM   1318  O   ASN B 166      17.492  -0.212  20.771  1.00 65.23           O
ATOM   1319  N   THR B 167      19.307  -1.242  19.932  1.00109.92           N
ATOM   1320  CA  THR B 167      19.349  -2.138  21.049  1.00109.92           C
ATOM   1321  CB  THR B 167      20.291  -3.295  20.875  1.00109.92           C
ATOM   1322  OG1 THR B 167      21.625  -2.834  20.737  1.00109.92           O
ATOM   1323  CG2 THR B 167      19.866  -4.100  19.637  1.00109.92           C
ATOM   1324  C   THR B 167      19.801  -1.348  22.238  1.00109.92           C
ATOM   1325  O   THR B 167      19.352  -1.583  23.359  1.00109.92           O
ATOM   1326  N   GLN B 168      20.724  -0.389  22.011  1.00123.70           N
ATOM   1327  CA  GLN B 168      21.276   0.399  23.079  1.00123.70           C
ATOM   1328  CB  GLN B 168      22.800   0.233  23.137  1.00123.70           C
ATOM   1329  CG  GLN B 168      23.474   0.801  24.377  1.00123.70           C
ATOM   1330  CD  GLN B 168      24.942   0.422  24.265  1.00123.70           C
ATOM   1331  OE1 GLN B 168      25.284  -0.754  24.142  1.00123.70           O
ATOM   1332  NE2 GLN B 168      25.839   1.442  24.295  1.00123.70           N
ATOM   1333  C   GLN B 168      20.948   1.851  22.824  1.00123.70           C
ATOM   1334  O   GLN B 168      21.339   2.427  21.812  1.00123.70           O
ATOM   1335  N   THR B 169      20.121   2.425  23.721  1.00137.74           N
ATOM   1336  CA  THR B 169      19.589   3.767  23.801  1.00137.74           C
ATOM   1337  CB  THR B 169      18.158   3.788  24.246  1.00137.74           C
ATOM   1338  OG1 THR B 169      18.034   3.227  25.544  1.00137.74           O
ATOM   1339  CG2 THR B 169      17.333   2.983  23.229  1.00137.74           C
ATOM   1340  C   THR B 169      20.350   4.776  24.636  1.00137.74           C
ATOM   1341  O   THR B 169      19.784   5.847  24.847  1.00137.74           O
ATOM   1342  N   PRO B 170      21.500   4.533  25.213  1.00111.56           N
ATOM   1343  CA  PRO B 170      22.062   5.433  26.207  1.00111.56           C
ATOM   1344  CD  PRO B 170      22.546   3.813  24.503  1.00111.56           C
ATOM   1345  CB  PRO B 170      23.496   4.952  26.413  1.00111.56           C
ATOM   1346  CG  PRO B 170      23.872   4.375  25.039  1.00111.56           C
ATOM   1347  C   PRO B 170      22.049   6.911  25.939  1.00111.56           C
ATOM   1348  O   PRO B 170      22.166   7.337  24.791  1.00111.56           O
ATOM   1349  N   ILE B 171      21.853   7.710  27.013  1.00 81.72           N
ATOM   1350  CA  ILE B 171      21.923   9.137  26.907  1.00 81.72           C
ATOM   1351  CB  ILE B 171      20.689   9.841  27.378  1.00 81.72           C
ATOM   1352  CG1 ILE B 171      19.551   9.477  26.407  1.00 81.72           C
ATOM   1353  CG2 ILE B 171      20.969  11.352  27.471  1.00 81.72           C
ATOM   1354  CD1 ILE B 171      18.161   9.892  26.862  1.00 81.72           C
ATOM   1355  C   ILE B 171      23.127   9.543  27.693  1.00 81.72           C
ATOM   1356  O   ILE B 171      23.230   9.287  28.892  1.00 81.72           O
ATOM   1357  N   LEU B 172      24.091  10.173  26.990  1.00 76.24           N
ATOM   1358  CA  LEU B 172      25.371  10.553  27.517  1.00 76.24           C
ATOM   1359  CB  LEU B 172      26.385  10.846  26.396  1.00 76.24           C
ATOM   1360  CG  LEU B 172      26.631   9.645  25.464  1.00 76.24           C
ATOM   1361  CD1 LEU B 172      27.648   9.992  24.367  1.00 76.24           C
ATOM   1362  CD2 LEU B 172      27.025   8.388  26.261  1.00 76.24           C
ATOM   1363  C   LEU B 172      25.232  11.812  28.325  1.00 76.24           C
ATOM   1364  O   LEU B 172      24.224  12.508  28.223  1.00 76.24           O
ATOM   1365  N   SER B 173      26.253  12.128  29.161  1.00117.94           N
ATOM   1366  CA  SER B 173      26.204  13.300  30.010  1.00117.94           C
ATOM   1367  CB  SER B 173      26.783  13.112  31.426  1.00117.94           C
ATOM   1368  OG  SER B 173      25.805  12.629  32.327  1.00117.94           O
ATOM   1369  C   SER B 173      27.029  14.429  29.470  1.00117.94           C
ATOM   1370  O   SER B 173      28.256  14.356  29.407  1.00117.94           O
ATOM   1371  N   PRO B 174      26.364  15.491  29.098  1.00 92.33           N
ATOM   1372  CA  PRO B 174      27.044  16.684  28.664  1.00 92.33           C
ATOM   1373  CD  PRO B 174      25.050  15.364  28.489  1.00 92.33           C
ATOM   1374  CB  PRO B 174      25.984  17.547  27.986  1.00 92.33           C
ATOM   1375  CG  PRO B 174      24.942  16.530  27.492  1.00 92.33           C
ATOM   1376  C   PRO B 174      27.696  17.375  29.822  1.00 92.33           C
ATOM   1377  O   PRO B 174      28.672  18.097  29.627  1.00 92.33           O
ATOM   1378  N   GLN B 175      27.155  17.194  31.036  1.00 73.27           N
ATOM   1379  CA  GLN B 175      27.656  17.896  32.181  1.00 73.27           C
ATOM   1380  CB  GLN B 175      26.778  17.739  33.431  1.00 73.27           C
ATOM   1381  CG  GLN B 175      27.329  18.508  34.634  1.00 73.27           C
ATOM   1382  CD  GLN B 175      27.327  19.991  34.291  1.00 73.27           C
ATOM   1383  OE1 GLN B 175      26.439  20.477  33.592  1.00 73.27           O
ATOM   1384  NE2 GLN B 175      28.353  20.732  34.792  1.00 73.27           N
ATOM   1385  C   GLN B 175      29.034  17.432  32.528  1.00 73.27           C
ATOM   1386  O   GLN B 175      29.883  18.239  32.903  1.00 73.27           O
ATOM   1387  N   GLU B 176      29.309  16.120  32.412  1.00123.47           N
ATOM   1388  CA  GLU B 176      30.606  15.675  32.825  1.00123.47           C
ATOM   1389  CB  GLU B 176      30.778  14.141  32.816  1.00123.47           C
ATOM   1390  CG  GLU B 176      30.787  13.482  31.441  1.00123.47           C
ATOM   1391  CD  GLU B 176      32.233  13.382  30.975  1.00123.47           C
ATOM   1392  OE1 GLU B 176      33.146  13.451  31.842  1.00123.47           O
ATOM   1393  OE2 GLU B 176      32.442  13.224  29.743  1.00123.47           O
ATOM   1394  C   GLU B 176      31.637  16.335  31.956  1.00123.47           C
ATOM   1395  O   GLU B 176      32.693  16.730  32.449  1.00123.47           O
ATOM   1396  N   VAL B 177      31.376  16.485  30.637  1.00141.52           N
ATOM   1397  CA  VAL B 177      32.370  17.154  29.839  1.00141.52           C
ATOM   1398  CB  VAL B 177      32.175  17.145  28.342  1.00141.52           C
ATOM   1399  CG1 VAL B 177      32.337  15.721  27.814  1.00141.52           C
ATOM   1400  CG2 VAL B 177      30.832  17.771  27.982  1.00141.52           C
ATOM   1401  C   VAL B 177      32.486  18.580  30.266  1.00141.52           C
ATOM   1402  O   VAL B 177      33.590  19.112  30.362  1.00141.52           O
ATOM   1403  N   VAL B 178      31.350  19.243  30.545  1.00 56.80           N
ATOM   1404  CA  VAL B 178      31.402  20.631  30.913  1.00 56.80           C
ATOM   1405  CB  VAL B 178      30.042  21.218  31.161  1.00 56.80           C
ATOM   1406  CG1 VAL B 178      30.213  22.664  31.660  1.00 56.80           C
ATOM   1407  CG2 VAL B 178      29.212  21.098  29.871  1.00 56.80           C
ATOM   1408  C   VAL B 178      32.196  20.792  32.173  1.00 56.80           C
ATOM   1409  O   VAL B 178      33.001  21.714  32.294  1.00 56.80           O
ATOM   1410  N   SER B 179      31.949  19.929  33.172  1.00119.58           N
ATOM   1411  CA  SER B 179      32.610  20.060  34.441  1.00119.58           C
ATOM   1412  CB  SER B 179      31.835  19.299  35.531  1.00119.58           C
ATOM   1413  OG  SER B 179      32.397  19.544  36.808  1.00119.58           O
ATOM   1414  C   SER B 179      34.035  19.561  34.434  1.00119.58           C
ATOM   1415  O   SER B 179      34.928  20.218  34.968  1.00119.58           O
ATOM   1416  N   CYS B 180      34.243  18.320  33.942  1.00110.57           N
ATOM   1417  CA  CYS B 180      35.499  17.611  33.975  1.00110.57           C
ATOM   1418  CB  CYS B 180      35.235  16.099  34.081  1.00110.57           C
ATOM   1419  SG  CYS B 180      33.942  15.718  35.317  1.00110.57           S
ATOM   1420  C   CYS B 180      36.500  17.859  32.864  1.00110.57           C
ATOM   1421  O   CYS B 180      37.704  17.828  33.118  1.00110.57           O
ATOM   1422  N   SER B 181      36.067  18.098  31.602  1.00133.75           N
ATOM   1423  CA  SER B 181      37.039  18.030  30.534  1.00133.75           C
ATOM   1424  CB  SER B 181      36.465  17.657  29.153  1.00133.75           C
ATOM   1425  OG  SER B 181      35.834  18.771  28.546  1.00133.75           O
ATOM   1426  C   SER B 181      37.888  19.257  30.363  1.00133.75           C
ATOM   1427  O   SER B 181      37.409  20.384  30.258  1.00133.75           O
ATOM   1428  N   GLN B 182      39.216  19.010  30.338  1.00107.33           N
ATOM   1429  CA  GLN B 182      40.280  19.958  30.138  1.00107.33           C
ATOM   1430  CB  GLN B 182      41.657  19.443  30.622  1.00107.33           C
ATOM   1431  CG  GLN B 182      41.732  19.265  32.149  1.00107.33           C
ATOM   1432  CD  GLN B 182      43.152  18.882  32.572  1.00107.33           C
ATOM   1433  OE1 GLN B 182      44.131  19.487  32.138  1.00107.33           O
ATOM   1434  NE2 GLN B 182      43.269  17.854  33.456  1.00107.33           N
ATOM   1435  C   GLN B 182      40.374  20.350  28.688  1.00107.33           C
ATOM   1436  O   GLN B 182      41.021  21.338  28.342  1.00107.33           O
ATOM   1437  N   TYR B 183      39.822  19.499  27.800  1.00164.68           N
ATOM   1438  CA  TYR B 183      39.791  19.672  26.374  1.00164.68           C
ATOM   1439  CB  TYR B 183      39.359  18.423  25.589  1.00164.68           C
ATOM   1440  CG  TYR B 183      40.428  17.409  25.803  1.00164.68           C
ATOM   1441  CD1 TYR B 183      41.743  17.724  25.544  1.00164.68           C
ATOM   1442  CD2 TYR B 183      40.121  16.134  26.218  1.00164.68           C
ATOM   1443  CE1 TYR B 183      42.740  16.795  25.729  1.00164.68           C
ATOM   1444  CE2 TYR B 183      41.113  15.200  26.402  1.00164.68           C
ATOM   1445  CZ  TYR B 183      42.425  15.530  26.161  1.00164.68           C
ATOM   1446  OH  TYR B 183      43.441  14.569  26.352  1.00164.68           O
ATOM   1447  C   TYR B 183      38.892  20.810  25.995  1.00164.68           C
ATOM   1448  O   TYR B 183      38.913  21.244  24.845  1.00164.68           O
ATOM   1449  N   ALA B 184      37.972  21.218  26.893  1.00 75.75           N
ATOM   1450  CA  ALA B 184      37.054  22.286  26.601  1.00 75.75           C
ATOM   1451  CB  ALA B 184      35.620  21.793  26.335  1.00 75.75           C
ATOM   1452  C   ALA B 184      36.982  23.253  27.758  1.00 75.75           C
ATOM   1453  O   ALA B 184      37.589  23.068  28.810  1.00 75.75           O
ATOM   1454  N   GLN B 185      36.284  24.375  27.493  1.00176.83           N
ATOM   1455  CA  GLN B 185      36.001  25.549  28.278  1.00176.83           C
ATOM   1456  CB  GLN B 185      35.777  26.783  27.387  1.00176.83           C
ATOM   1457  CG  GLN B 185      37.071  27.274  26.721  1.00176.83           C
ATOM   1458  CD  GLN B 185      37.618  26.188  25.797  1.00176.83           C
ATOM   1459  OE1 GLN B 185      36.970  25.794  24.828  1.00176.83           O
ATOM   1460  NE2 GLN B 185      38.841  25.679  26.109  1.00176.83           N
ATOM   1461  C   GLN B 185      34.881  25.441  29.284  1.00176.83           C
ATOM   1462  O   GLN B 185      34.629  26.415  29.990  1.00176.83           O
ATOM   1463  N   GLY B 186      34.069  24.365  29.300  1.00 52.95           N
ATOM   1464  CA  GLY B 186      32.987  24.352  30.254  1.00 52.95           C
ATOM   1465  C   GLY B 186      31.854  25.110  29.630  1.00 52.95           C
ATOM   1466  O   GLY B 186      31.497  24.862  28.482  1.00 52.95           O
ATOM   1467  N   CYS B 187      31.231  26.029  30.393  1.00 83.29           N
ATOM   1468  CA  CYS B 187      30.143  26.854  29.940  1.00 83.29           C
ATOM   1469  CB  CYS B 187      29.415  27.603  31.067  1.00 83.29           C
ATOM   1470  SG  CYS B 187      28.258  26.495  31.914  1.00 83.29           S
ATOM   1471  C   CYS B 187      30.640  27.857  28.945  1.00 83.29           C
ATOM   1472  O   CYS B 187      29.852  28.500  28.254  1.00 83.29           O
ATOM   1473  N   GLU B 188      31.963  28.075  28.937  1.00138.49           N
ATOM   1474  CA  GLU B 188      32.685  28.985  28.092  1.00138.49           C
ATOM   1475  CB  GLU B 188      34.121  29.223  28.587  1.00138.49           C
ATOM   1476  CG  GLU B 188      34.181  30.120  29.827  1.00138.49           C
ATOM   1477  CD  GLU B 188      33.382  29.464  30.946  1.00138.49           C
ATOM   1478  OE1 GLU B 188      33.933  28.552  31.619  1.00138.49           O
ATOM   1479  OE2 GLU B 188      32.203  29.865  31.138  1.00138.49           O
ATOM   1480  C   GLU B 188      32.733  28.519  26.657  1.00138.49           C
ATOM   1481  O   GLU B 188      33.102  29.297  25.777  1.00138.49           O
ATOM   1482  N   GLY B 189      32.481  27.220  26.379  1.00 43.54           N
ATOM   1483  CA  GLY B 189      32.484  26.784  25.003  1.00 43.54           C
ATOM   1484  C   GLY B 189      33.464  25.657  24.825  1.00 43.54           C
ATOM   1485  O   GLY B 189      34.158  25.271  25.763  1.00 43.54           O
ATOM   1486  N   GLY B 190      33.537  25.101  23.589  1.00 36.65           N
ATOM   1487  CA  GLY B 190      34.422  24.005  23.288  1.00 36.65           C
ATOM   1488  C   GLY B 190      34.172  23.568  21.869  1.00 36.65           C
ATOM   1489  O   GLY B 190      33.373  24.181  21.161  1.00 36.65           O
ATOM   1490  N   PHE B 191      34.867  22.493  21.413  1.00 79.03           N
ATOM   1491  CA  PHE B 191      34.680  22.014  20.062  1.00 79.03           C
ATOM   1492  CB  PHE B 191      35.876  22.305  19.136  1.00 79.03           C
ATOM   1493  CG  PHE B 191      35.923  23.780  18.927  1.00 79.03           C
ATOM   1494  CD1 PHE B 191      36.478  24.601  19.880  1.00 79.03           C
ATOM   1495  CD2 PHE B 191      35.415  24.343  17.777  1.00 79.03           C
ATOM   1496  CE1 PHE B 191      36.522  25.961  19.690  1.00 79.03           C
ATOM   1497  CE2 PHE B 191      35.457  25.704  17.582  1.00 79.03           C
ATOM   1498  CZ  PHE B 191      36.012  26.516  18.541  1.00 79.03           C
ATOM   1499  C   PHE B 191      34.449  20.522  20.052  1.00 79.03           C
ATOM   1500  O   PHE B 191      35.094  19.759  20.771  1.00 79.03           O
ATOM   1501  N   PRO B 192      33.547  20.096  19.196  1.00 72.91           N
ATOM   1502  CA  PRO B 192      33.169  18.705  19.089  1.00 72.91           C
ATOM   1503  CD  PRO B 192      32.495  20.980  18.721  1.00 72.91           C
ATOM   1504  CB  PRO B 192      31.990  18.673  18.121  1.00 72.91           C
ATOM   1505  CG  PRO B 192      31.336  20.056  18.308  1.00 72.91           C
ATOM   1506  C   PRO B 192      34.306  17.810  18.710  1.00 72.91           C
ATOM   1507  O   PRO B 192      34.316  16.651  19.124  1.00 72.91           O
ATOM   1508  N   TYR B 193      35.281  18.319  17.942  1.00 72.89           N
ATOM   1509  CA  TYR B 193      36.394  17.516  17.532  1.00 72.89           C
ATOM   1510  CB  TYR B 193      37.375  18.363  16.699  1.00 72.89           C
ATOM   1511  CG  TYR B 193      38.585  17.587  16.306  1.00 72.89           C
ATOM   1512  CD1 TYR B 193      39.681  17.533  17.137  1.00 72.89           C
ATOM   1513  CD2 TYR B 193      38.629  16.931  15.097  1.00 72.89           C
ATOM   1514  CE1 TYR B 193      40.803  16.828  16.772  1.00 72.89           C
ATOM   1515  CE2 TYR B 193      39.748  16.225  14.727  1.00 72.89           C
ATOM   1516  CZ  TYR B 193      40.836  16.173  15.565  1.00 72.89           C
ATOM   1517  OH  TYR B 193      41.984  15.448  15.181  1.00 72.89           O
ATOM   1518  C   TYR B 193      37.084  17.064  18.785  1.00 72.89           C
ATOM   1519  O   TYR B 193      37.453  15.898  18.918  1.00 72.89           O
ATOM   1520  N   LEU B 194      37.294  17.990  19.740  1.00147.45           N
ATOM   1521  CA  LEU B 194      37.939  17.646  20.974  1.00147.45           C
ATOM   1522  CB  LEU B 194      38.431  18.847  21.797  1.00147.45           C
ATOM   1523  CG  LEU B 194      39.667  19.546  21.204  1.00147.45           C
ATOM   1524  CD1 LEU B 194      39.338  20.356  19.945  1.00147.45           C
ATOM   1525  CD2 LEU B 194      40.387  20.366  22.276  1.00147.45           C
ATOM   1526  C   LEU B 194      37.081  16.814  21.888  1.00147.45           C
ATOM   1527  O   LEU B 194      37.625  16.055  22.685  1.00147.45           O
ATOM   1528  N   ILE B 195      35.755  17.062  21.962  1.00143.18           N
ATOM   1529  CA  ILE B 195      34.916  16.261  22.829  1.00143.18           C
ATOM   1530  CB  ILE B 195      33.755  17.025  23.397  1.00143.18           C
ATOM   1531  CG1 ILE B 195      34.263  18.009  24.464  1.00143.18           C
ATOM   1532  CG2 ILE B 195      32.743  16.013  23.960  1.00143.18           C
ATOM   1533  CD1 ILE B 195      35.268  19.033  23.949  1.00143.18           C
ATOM   1534  C   ILE B 195      34.398  14.975  22.256  1.00143.18           C
ATOM   1535  O   ILE B 195      34.609  13.898  22.815  1.00143.18           O
ATOM   1536  N   ALA B 196      33.699  15.049  21.108  1.00 62.30           N
ATOM   1537  CA  ALA B 196      33.123  13.853  20.572  1.00 62.30           C
ATOM   1538  CB  ALA B 196      32.310  14.103  19.290  1.00 62.30           C
ATOM   1539  C   ALA B 196      34.259  12.957  20.221  1.00 62.30           C
ATOM   1540  O   ALA B 196      34.162  11.741  20.378  1.00 62.30           O
ATOM   1541  N   GLY B 197      35.311  13.528  19.595  1.00 85.53           N
ATOM   1542  CA  GLY B 197      36.447  12.717  19.258  1.00 85.53           C
ATOM   1543  C   GLY B 197      37.485  12.467  20.329  1.00 85.53           C
ATOM   1544  O   GLY B 197      37.587  11.373  20.880  1.00 85.53           O
ATOM   1545  N   LYS B 198      38.245  13.524  20.702  1.00112.81           N
ATOM   1546  CA  LYS B 198      39.428  13.346  21.514  1.00112.81           C
ATOM   1547  CB  LYS B 198      40.293  14.616  21.589  1.00112.81           C
ATOM   1548  CG  LYS B 198      41.659  14.364  22.228  1.00112.81           C
ATOM   1549  CD  LYS B 198      42.672  15.482  21.985  1.00112.81           C
ATOM   1550  CE  LYS B 198      44.085  15.117  22.443  1.00112.81           C
ATOM   1551  NZ  LYS B 198      44.625  14.031  21.593  1.00112.81           N
ATOM   1552  C   LYS B 198      39.133  12.932  22.920  1.00112.81           C
ATOM   1553  O   LYS B 198      39.676  11.948  23.420  1.00112.81           O
ATOM   1554  N   TYR B 199      38.241  13.676  23.592  1.00 80.71           N
ATOM   1555  CA  TYR B 199      37.928  13.443  24.970  1.00 80.71           C
ATOM   1556  CB  TYR B 199      36.948  14.523  25.480  1.00 80.71           C
ATOM   1557  CG  TYR B 199      36.676  14.371  26.937  1.00 80.71           C
ATOM   1558  CD1 TYR B 199      37.634  14.705  27.867  1.00 80.71           C
ATOM   1559  CD2 TYR B 199      35.447  13.934  27.375  1.00 80.71           C
ATOM   1560  CE1 TYR B 199      37.381  14.578  29.213  1.00 80.71           C
ATOM   1561  CE2 TYR B 199      35.188  13.805  28.719  1.00 80.71           C
ATOM   1562  CZ  TYR B 199      36.156  14.125  29.640  1.00 80.71           C
ATOM   1563  OH  TYR B 199      35.891  13.994  31.020  1.00 80.71           O
ATOM   1564  C   TYR B 199      37.296  12.092  25.070  1.00 80.71           C
ATOM   1565  O   TYR B 199      37.593  11.313  25.974  1.00 80.71           O
ATOM   1566  N   ALA B 200      36.411  11.768  24.113  1.00 36.87           N
ATOM   1567  CA  ALA B 200      35.730  10.507  24.149  1.00 36.87           C
ATOM   1568  CB  ALA B 200      34.757  10.323  22.971  1.00 36.87           C
ATOM   1569  C   ALA B 200      36.737   9.398  24.072  1.00 36.87           C
ATOM   1570  O   ALA B 200      36.612   8.392  24.767  1.00 36.87           O
ATOM   1571  N   GLN B 201      37.750   9.531  23.196  1.00 66.38           N
ATOM   1572  CA  GLN B 201      38.726   8.488  23.048  1.00 66.38           C
ATOM   1573  CB  GLN B 201      39.636   8.719  21.829  1.00 66.38           C
ATOM   1574  CG  GLN B 201      40.679   7.621  21.612  1.00 66.38           C
ATOM   1575  CD  GLN B 201      41.492   7.989  20.378  1.00 66.38           C
ATOM   1576  OE1 GLN B 201      42.164   9.021  20.346  1.00 66.38           O
ATOM   1577  NE2 GLN B 201      41.427   7.132  19.325  1.00 66.38           N
ATOM   1578  C   GLN B 201      39.613   8.375  24.257  1.00 66.38           C
ATOM   1579  O   GLN B 201      39.866   7.276  24.748  1.00 66.38           O
ATOM   1580  N   ASP B 202      40.149   9.512  24.744  1.00108.36           N
ATOM   1581  CA  ASP B 202      41.087   9.480  25.834  1.00108.36           C
ATOM   1582  CB  ASP B 202      41.807  10.828  26.019  1.00108.36           C
ATOM   1583  CG  ASP B 202      42.709  11.070  24.817  1.00108.36           C
ATOM   1584  OD1 ASP B 202      42.888  10.121  24.007  1.00108.36           O
ATOM   1585  OD2 ASP B 202      43.227  12.212  24.690  1.00108.36           O
ATOM   1586  C   ASP B 202      40.466   9.141  27.162  1.00108.36           C
ATOM   1587  O   ASP B 202      40.923   8.224  27.844  1.00108.36           O
ATOM   1588  N   PHE B 203      39.497   9.971  27.615  1.00178.29           N
ATOM   1589  CA  PHE B 203      38.822   9.804  28.879  1.00178.29           C
ATOM   1590  CB  PHE B 203      38.502  11.146  29.551  1.00178.29           C
ATOM   1591  CG  PHE B 203      39.838  11.728  29.858  1.00178.29           C
ATOM   1592  CD1 PHE B 203      40.497  11.381  31.014  1.00178.29           C
ATOM   1593  CD2 PHE B 203      40.445  12.591  28.976  1.00178.29           C
ATOM   1594  CE1 PHE B 203      41.735  11.907  31.298  1.00178.29           C
ATOM   1595  CE2 PHE B 203      41.683  13.120  29.255  1.00178.29           C
ATOM   1596  CZ  PHE B 203      42.329  12.779  30.419  1.00178.29           C
ATOM   1597  C   PHE B 203      37.578   8.966  28.863  1.00178.29           C
ATOM   1598  O   PHE B 203      37.321   8.207  29.796  1.00178.29           O
ATOM   1599  N   GLY B 204      36.738   9.114  27.821  1.00 35.05           N
ATOM   1600  CA  GLY B 204      35.496   8.386  27.782  1.00 35.05           C
ATOM   1601  C   GLY B 204      34.388   9.256  28.311  1.00 35.05           C
ATOM   1602  O   GLY B 204      34.628  10.256  28.987  1.00 35.05           O
ATOM   1603  N   LEU B 205      33.125   8.880  28.002  1.00111.58           N
ATOM   1604  CA  LEU B 205      31.970   9.618  28.438  1.00111.58           C
ATOM   1605  CB  LEU B 205      31.077  10.140  27.296  1.00111.58           C
ATOM   1606  CG  LEU B 205      31.633  11.383  26.575  1.00111.58           C
ATOM   1607  CD1 LEU B 205      33.027  11.135  25.987  1.00111.58           C
ATOM   1608  CD2 LEU B 205      30.642  11.882  25.516  1.00111.58           C
ATOM   1609  C   LEU B 205      31.123   8.746  29.314  1.00111.58           C
ATOM   1610  O   LEU B 205      31.142   7.521  29.209  1.00111.58           O
ATOM   1611  N   VAL B 206      30.350   9.381  30.221  1.00 55.80           N
ATOM   1612  CA  VAL B 206      29.505   8.665  31.136  1.00 55.80           C
ATOM   1613  CB  VAL B 206      29.718   9.046  32.571  1.00 55.80           C
ATOM   1614  CG1 VAL B 206      31.158   8.680  32.965  1.00 55.80           C
ATOM   1615  CG2 VAL B 206      29.386  10.539  32.738  1.00 55.80           C
ATOM   1616  C   VAL B 206      28.081   8.989  30.802  1.00 55.80           C
ATOM   1617  O   VAL B 206      27.799   9.910  30.040  1.00 55.80           O
ATOM   1618  N   GLU B 207      27.139   8.200  31.355  1.00 61.05           N
ATOM   1619  CA  GLU B 207      25.740   8.384  31.088  1.00 61.05           C
ATOM   1620  CB  GLU B 207      24.908   7.122  31.372  1.00 61.05           C
ATOM   1621  CG  GLU B 207      25.225   6.005  30.373  1.00 61.05           C
ATOM   1622  CD  GLU B 207      24.477   4.742  30.775  1.00 61.05           C
ATOM   1623  OE1 GLU B 207      23.316   4.569  30.317  1.00 61.05           O
ATOM   1624  OE2 GLU B 207      25.061   3.930  31.541  1.00 61.05           O
ATOM   1625  C   GLU B 207      25.211   9.539  31.888  1.00 61.05           C
ATOM   1626  O   GLU B 207      25.824   9.986  32.856  1.00 61.05           O
ATOM   1627  N   GLU B 208      24.035  10.053  31.472  1.00 84.54           N
ATOM   1628  CA  GLU B 208      23.419  11.216  32.056  1.00 84.54           C
ATOM   1629  CB  GLU B 208      22.082  11.574  31.384  1.00 84.54           C
ATOM   1630  CG  GLU B 208      21.377  12.772  32.024  1.00 84.54           C
ATOM   1631  CD  GLU B 208      22.124  14.041  31.644  1.00 84.54           C
ATOM   1632  OE1 GLU B 208      22.920  13.997  30.668  1.00 84.54           O
ATOM   1633  OE2 GLU B 208      21.903  15.076  32.327  1.00 84.54           O
ATOM   1634  C   GLU B 208      23.139  10.993  33.512  1.00 84.54           C
ATOM   1635  O   GLU B 208      23.361  11.881  34.335  1.00 84.54           O
ATOM   1636  N   ASP B 209      22.667   9.790  33.881  1.00 91.18           N
ATOM   1637  CA  ASP B 209      22.294   9.524  35.243  1.00 91.18           C
ATOM   1638  CB  ASP B 209      21.743   8.103  35.448  1.00 91.18           C
ATOM   1639  CG  ASP B 209      22.856   7.112  35.139  1.00 91.18           C
ATOM   1640  OD1 ASP B 209      23.557   7.309  34.111  1.00 91.18           O
ATOM   1641  OD2 ASP B 209      23.014   6.139  35.924  1.00 91.18           O
ATOM   1642  C   ASP B 209      23.499   9.667  36.112  1.00 91.18           C
ATOM   1643  O   ASP B 209      23.412  10.034  37.283  1.00 91.18           O
ATOM   1644  N   CYS B 210      24.664   9.341  35.545  1.00 66.41           N
ATOM   1645  CA  CYS B 210      25.902   9.367  36.252  1.00 66.41           C
ATOM   1646  CB  CYS B 210      27.017   8.945  35.300  1.00 66.41           C
ATOM   1647  SG  CYS B 210      28.529   8.462  36.141  1.00 66.41           S
ATOM   1648  C   CYS B 210      26.187  10.768  36.700  1.00 66.41           C
ATOM   1649  O   CYS B 210      26.562  10.990  37.852  1.00 66.41           O
ATOM   1650  N   PHE B 211      26.043  11.750  35.782  1.00154.43           N
ATOM   1651  CA  PHE B 211      26.327  13.115  36.123  1.00154.43           C
ATOM   1652  CB  PHE B 211      27.633  13.584  35.453  1.00154.43           C
ATOM   1653  CG  PHE B 211      28.228  14.739  36.183  1.00154.43           C
ATOM   1654  CD1 PHE B 211      27.552  15.924  36.346  1.00154.43           C
ATOM   1655  CD2 PHE B 211      29.511  14.637  36.671  1.00154.43           C
ATOM   1656  CE1 PHE B 211      28.136  16.975  37.018  1.00154.43           C
ATOM   1657  CE2 PHE B 211      30.100  15.683  37.339  1.00154.43           C
ATOM   1658  CZ  PHE B 211      29.410  16.857  37.519  1.00154.43           C
ATOM   1659  C   PHE B 211      25.228  13.932  35.494  1.00154.43           C
ATOM   1660  O   PHE B 211      25.371  14.376  34.356  1.00154.43           O
ATOM   1661  N   PRO B 212      24.168  14.197  36.210  1.00166.84           N
ATOM   1662  CA  PRO B 212      23.015  14.913  35.707  1.00166.84           C
ATOM   1663  CD  PRO B 212      24.172  14.090  37.657  1.00166.84           C
ATOM   1664  CB  PRO B 212      22.055  14.997  36.891  1.00166.84           C
ATOM   1665  CG  PRO B 212      22.991  14.959  38.116  1.00166.84           C
ATOM   1666  C   PRO B 212      23.399  16.279  35.212  1.00166.84           C
ATOM   1667  O   PRO B 212      24.341  16.858  35.747  1.00166.84           O
ATOM   1668  N   TYR B 213      22.668  16.820  34.210  1.00 98.49           N
ATOM   1669  CA  TYR B 213      23.032  18.076  33.604  1.00 98.49           C
ATOM   1670  CB  TYR B 213      22.430  18.227  32.193  1.00 98.49           C
ATOM   1671  CG  TYR B 213      22.888  19.501  31.573  1.00 98.49           C
ATOM   1672  CD1 TYR B 213      24.191  19.642  31.155  1.00 98.49           C
ATOM   1673  CD2 TYR B 213      22.010  20.542  31.377  1.00 98.49           C
ATOM   1674  CE1 TYR B 213      24.618  20.812  30.572  1.00 98.49           C
ATOM   1675  CE2 TYR B 213      22.431  21.714  30.794  1.00 98.49           C
ATOM   1676  CZ  TYR B 213      23.738  21.851  30.392  1.00 98.49           C
ATOM   1677  OH  TYR B 213      24.173  23.053  29.792  1.00 98.49           O
ATOM   1678  C   TYR B 213      22.579  19.221  34.466  1.00 98.49           C
ATOM   1679  O   TYR B 213      21.399  19.334  34.796  1.00 98.49           O
ATOM   1680  N   THR B 214      23.566  20.015  34.952  1.00175.11           N
ATOM   1681  CA  THR B 214      23.405  21.215  35.736  1.00175.11           C
ATOM   1682  CB  THR B 214      24.613  21.547  36.556  1.00175.11           C
ATOM   1683  OG1 THR B 214      25.714  21.806  35.700  1.00175.11           O
ATOM   1684  CG2 THR B 214      24.947  20.384  37.488  1.00175.11           C
ATOM   1685  C   THR B 214      23.192  22.442  34.906  1.00175.11           C
ATOM   1686  O   THR B 214      22.342  23.276  35.215  1.00175.11           O
ATOM   1687  N   GLY B 215      23.989  22.586  33.825  1.00 40.06           N
ATOM   1688  CA  GLY B 215      23.969  23.794  33.052  1.00 40.06           C
ATOM   1689  C   GLY B 215      24.894  24.788  33.696  1.00 40.06           C
ATOM   1690  O   GLY B 215      24.785  25.989  33.450  1.00 40.06           O
ATOM   1691  N   THR B 216      25.830  24.319  34.549  1.00 72.26           N
ATOM   1692  CA  THR B 216      26.730  25.231  35.198  1.00 72.26           C
ATOM   1693  CB  THR B 216      26.354  25.529  36.620  1.00 72.26           C
ATOM   1694  OG1 THR B 216      26.444  24.351  37.408  1.00 72.26           O
ATOM   1695  CG2 THR B 216      24.916  26.073  36.647  1.00 72.26           C
ATOM   1696  C   THR B 216      28.104  24.625  35.246  1.00 72.26           C
ATOM   1697  O   THR B 216      28.323  23.466  34.905  1.00 72.26           O
ATOM   1698  N   ASP B 217      29.056  25.451  35.711  1.00115.55           N
ATOM   1699  CA  ASP B 217      30.469  25.255  35.894  1.00115.55           C
ATOM   1700  CB  ASP B 217      31.234  26.575  36.093  1.00115.55           C
ATOM   1701  CG  ASP B 217      31.258  27.294  34.750  1.00115.55           C
ATOM   1702  OD1 ASP B 217      31.005  26.618  33.717  1.00115.55           O
ATOM   1703  OD2 ASP B 217      31.528  28.525  34.737  1.00115.55           O
ATOM   1704  C   ASP B 217      30.736  24.372  37.081  1.00115.55           C
ATOM   1705  O   ASP B 217      31.825  24.441  37.651  1.00115.55           O
ATOM   1706  N   SER B 218      29.712  23.636  37.567  1.00121.07           N
ATOM   1707  CA  SER B 218      29.811  22.792  38.737  1.00121.07           C
ATOM   1708  CB  SER B 218      28.742  21.690  38.802  1.00121.07           C
ATOM   1709  OG  SER B 218      27.441  22.248  38.810  1.00121.07           O
ATOM   1710  C   SER B 218      31.105  22.038  38.742  1.00121.07           C
ATOM   1711  O   SER B 218      31.777  21.873  37.726  1.00121.07           O
ATOM   1712  N   PRO B 219      31.465  21.608  39.925  1.00 84.52           N
ATOM   1713  CA  PRO B 219      32.675  20.856  40.128  1.00 84.52           C
ATOM   1714  CD  PRO B 219      31.053  22.305  41.131  1.00 84.52           C
ATOM   1715  CB  PRO B 219      32.974  20.921  41.629  1.00 84.52           C
ATOM   1716  CG  PRO B 219      31.689  21.486  42.263  1.00 84.52           C
ATOM   1717  C   PRO B 219      32.536  19.469  39.591  1.00 84.52           C
ATOM   1718  O   PRO B 219      31.414  18.982  39.465  1.00 84.52           O
ATOM   1719  N   CYS B 220      33.670  18.811  39.269  1.00 56.64           N
ATOM   1720  CA  CYS B 220      33.612  17.502  38.686  1.00 56.64           C
ATOM   1721  CB  CYS B 220      34.890  17.151  37.882  1.00 56.64           C
ATOM   1722  SG  CYS B 220      34.892  15.498  37.111  1.00 56.64           S
ATOM   1723  C   CYS B 220      33.419  16.499  39.785  1.00 56.64           C
ATOM   1724  O   CYS B 220      34.379  16.023  40.389  1.00 56.64           O
ATOM   1725  N   ARG B 221      32.142  16.166  40.076  1.00100.38           N
ATOM   1726  CA  ARG B 221      31.798  15.172  41.057  1.00100.38           C
ATOM   1727  CB  ARG B 221      31.144  15.743  42.324  1.00100.38           C
ATOM   1728  CG  ARG B 221      30.788  14.657  43.341  1.00100.38           C
ATOM   1729  CD  ARG B 221      29.839  15.132  44.440  1.00100.38           C
ATOM   1730  NE  ARG B 221      29.582  13.978  45.347  1.00100.38           N
ATOM   1731  CZ  ARG B 221      30.432  13.717  46.383  1.00100.38           C
ATOM   1732  NH1 ARG B 221      31.526  14.508  46.584  1.00100.38           N
ATOM   1733  NH2 ARG B 221      30.186  12.665  47.218  1.00100.38           N
ATOM   1734  C   ARG B 221      30.771  14.296  40.416  1.00100.38           C
ATOM   1735  O   ARG B 221      29.763  14.784  39.911  1.00100.38           O
ATOM   1736  N   LEU B 222      30.986  12.970  40.451  1.00115.70           N
ATOM   1737  CA  LEU B 222      30.145  12.057  39.734  1.00115.70           C
ATOM   1738  CB  LEU B 222      30.906  11.561  38.491  1.00115.70           C
ATOM   1739  CG  LEU B 222      30.161  10.619  37.541  1.00115.70           C
ATOM   1740  CD1 LEU B 222      29.063  11.375  36.784  1.00115.70           C
ATOM   1741  CD2 LEU B 222      31.148   9.906  36.602  1.00115.70           C
ATOM   1742  C   LEU B 222      29.880  10.868  40.608  1.00115.70           C
ATOM   1743  O   LEU B 222      30.442  10.742  41.693  1.00115.70           O
ATOM   1744  N   LYS B 223      28.980   9.969  40.156  1.00 82.38           N
ATOM   1745  CA  LYS B 223      28.706   8.761  40.887  1.00 82.38           C
ATOM   1746  CB  LYS B 223      27.422   8.038  40.443  1.00 82.38           C
ATOM   1747  CG  LYS B 223      27.456   7.541  38.997  1.00 82.38           C
ATOM   1748  CD  LYS B 223      26.343   6.543  38.669  1.00 82.38           C
ATOM   1749  CE  LYS B 223      26.368   6.045  37.222  1.00 82.38           C
ATOM   1750  NZ  LYS B 223      25.264   5.085  36.997  1.00 82.38           N
ATOM   1751  C   LYS B 223      29.863   7.842  40.643  1.00 82.38           C
ATOM   1752  O   LYS B 223      30.642   8.040  39.713  1.00 82.38           O
ATOM   1753  N   GLU B 224      30.036   6.830  41.514  1.00 44.08           N
ATOM   1754  CA  GLU B 224      31.137   5.918  41.382  1.00 44.08           C
ATOM   1755  CB  GLU B 224      31.540   5.271  42.717  1.00 44.08           C
ATOM   1756  CG  GLU B 224      32.086   6.273  43.736  1.00 44.08           C
ATOM   1757  CD  GLU B 224      32.276   5.542  45.056  1.00 44.08           C
ATOM   1758  OE1 GLU B 224      31.992   4.315  45.099  1.00 44.08           O
ATOM   1759  OE2 GLU B 224      32.703   6.201  46.041  1.00 44.08           O
ATOM   1760  C   GLU B 224      30.766   4.808  40.442  1.00 44.08           C
ATOM   1761  O   GLU B 224      29.590   4.540  40.203  1.00 44.08           O
ATOM   1762  N   GLY B 225      31.794   4.158  39.855  1.00 35.29           N
ATOM   1763  CA  GLY B 225      31.611   2.981  39.045  1.00 35.29           C
ATOM   1764  C   GLY B 225      30.786   3.283  37.843  1.00 35.29           C
ATOM   1765  O   GLY B 225      29.841   2.560  37.533  1.00 35.29           O
ATOM   1766  N   CYS B 226      31.144   4.354  37.123  1.00 99.27           N
ATOM   1767  CA  CYS B 226      30.383   4.783  35.995  1.00 99.27           C
ATOM   1768  CB  CYS B 226      30.500   6.298  35.876  1.00 99.27           C
ATOM   1769  SG  CYS B 226      29.187   7.020  34.894  1.00 99.27           S
ATOM   1770  C   CYS B 226      30.990   4.190  34.755  1.00 99.27           C
ATOM   1771  O   CYS B 226      32.190   4.324  34.529  1.00 99.27           O
ATOM   1772  N   PHE B 227      30.168   3.522  33.914  1.00128.12           N
ATOM   1773  CA  PHE B 227      30.619   2.942  32.674  1.00128.12           C
ATOM   1774  CB  PHE B 227      29.526   2.060  32.026  1.00128.12           C
ATOM   1775  CG  PHE B 227      29.995   1.454  30.745  1.00128.12           C
ATOM   1776  CD1 PHE B 227      29.873   2.131  29.554  1.00128.12           C
ATOM   1777  CD2 PHE B 227      30.544   0.190  30.737  1.00128.12           C
ATOM   1778  CE1 PHE B 227      30.301   1.564  28.376  1.00128.12           C
ATOM   1779  CE2 PHE B 227      30.973  -0.382  29.563  1.00128.12           C
ATOM   1780  CZ  PHE B 227      30.854   0.303  28.381  1.00128.12           C
ATOM   1781  C   PHE B 227      30.930   4.081  31.755  1.00128.12           C
ATOM   1782  O   PHE B 227      30.224   5.088  31.755  1.00128.12           O
ATOM   1783  N   ARG B 228      32.018   3.971  30.959  1.00 58.31           N
ATOM   1784  CA  ARG B 228      32.353   5.060  30.081  1.00 58.31           C
ATOM   1785  CB  ARG B 228      33.683   5.759  30.421  1.00 58.31           C
ATOM   1786  CG  ARG B 228      33.606   6.632  31.677  1.00 58.31           C
ATOM   1787  CD  ARG B 228      34.853   7.492  31.906  1.00 58.31           C
ATOM   1788  NE  ARG B 228      34.585   8.376  33.076  1.00 58.31           N
ATOM   1789  CZ  ARG B 228      34.130   9.652  32.893  1.00 58.31           C
ATOM   1790  NH1 ARG B 228      33.954  10.148  31.633  1.00 58.31           N
ATOM   1791  NH2 ARG B 228      33.856  10.436  33.976  1.00 58.31           N
ATOM   1792  C   ARG B 228      32.445   4.567  28.669  1.00 58.31           C
ATOM   1793  O   ARG B 228      33.023   3.517  28.395  1.00 58.31           O
ATOM   1794  N   TYR B 229      31.859   5.344  27.733  1.00 68.53           N
ATOM   1795  CA  TYR B 229      31.851   5.046  26.327  1.00 68.53           C
ATOM   1796  CB  TYR B 229      30.595   5.551  25.591  1.00 68.53           C
ATOM   1797  CG  TYR B 229      29.378   4.872  26.119  1.00 68.53           C
ATOM   1798  CD1 TYR B 229      28.749   5.342  27.250  1.00 68.53           C
ATOM   1799  CD2 TYR B 229      28.857   3.771  25.477  1.00 68.53           C
ATOM   1800  CE1 TYR B 229      27.621   4.724  27.735  1.00 68.53           C
ATOM   1801  CE2 TYR B 229      27.728   3.149  25.957  1.00 68.53           C
ATOM   1802  CZ  TYR B 229      27.111   3.625  27.088  1.00 68.53           C
ATOM   1803  OH  TYR B 229      25.953   2.993  27.585  1.00 68.53           O
ATOM   1804  C   TYR B 229      32.999   5.784  25.701  1.00 68.53           C
ATOM   1805  O   TYR B 229      33.248   6.942  26.032  1.00 68.53           O
ATOM   1806  N   TYR B 230      33.724   5.133  24.764  1.00 63.29           N
ATOM   1807  CA  TYR B 230      34.874   5.751  24.151  1.00 63.29           C
ATOM   1808  CB  TYR B 230      36.180   4.960  24.362  1.00 63.29           C
ATOM   1809  CG  TYR B 230      36.510   4.929  25.817  1.00 63.29           C
ATOM   1810  CD1 TYR B 230      35.910   4.016  26.654  1.00 63.29           C
ATOM   1811  CD2 TYR B 230      37.431   5.807  26.344  1.00 63.29           C
ATOM   1812  CE1 TYR B 230      36.216   3.983  27.995  1.00 63.29           C
ATOM   1813  CE2 TYR B 230      37.742   5.779  27.683  1.00 63.29           C
ATOM   1814  CZ  TYR B 230      37.132   4.868  28.512  1.00 63.29           C
ATOM   1815  OH  TYR B 230      37.448   4.838  29.887  1.00 63.29           O
ATOM   1816  C   TYR B 230      34.656   5.807  22.665  1.00 63.29           C
ATOM   1817  O   TYR B 230      33.782   5.133  22.126  1.00 63.29           O
ATOM   1818  N   SER B 231      35.442   6.657  21.965  1.00 86.06           N
ATOM   1819  CA  SER B 231      35.311   6.779  20.540  1.00 86.06           C
ATOM   1820  CB  SER B 231      35.216   8.242  20.077  1.00 86.06           C
ATOM   1821  OG  SER B 231      35.085   8.293  18.667  1.00 86.06           O
ATOM   1822  C   SER B 231      36.531   6.171  19.903  1.00 86.06           C
ATOM   1823  O   SER B 231      37.659   6.548  20.213  1.00 86.06           O
ATOM   1824  N   SER B 232      36.324   5.192  18.994  1.00 56.70           N
ATOM   1825  CA  SER B 232      37.400   4.510  18.326  1.00 56.70           C
ATOM   1826  CB  SER B 232      36.953   3.235  17.603  1.00 56.70           C
ATOM   1827  OG  SER B 232      35.977   3.543  16.621  1.00 56.70           O
ATOM   1828  C   SER B 232      38.063   5.392  17.312  1.00 56.70           C
ATOM   1829  O   SER B 232      39.241   5.197  17.015  1.00 56.70           O
ATOM   1830  N   GLU B 233      37.339   6.365  16.718  1.00122.84           N
ATOM   1831  CA  GLU B 233      38.002   7.202  15.750  1.00122.84           C
ATOM   1832  CB  GLU B 233      38.092   6.594  14.336  1.00122.84           C
ATOM   1833  CG  GLU B 233      36.790   6.647  13.531  1.00122.84           C
ATOM   1834  CD  GLU B 233      36.764   7.967  12.763  1.00122.84           C
ATOM   1835  OE1 GLU B 233      37.853   8.415  12.316  1.00122.84           O
ATOM   1836  OE2 GLU B 233      35.653   8.543  12.614  1.00122.84           O
ATOM   1837  C   GLU B 233      37.252   8.494  15.618  1.00122.84           C
ATOM   1838  O   GLU B 233      36.068   8.574  15.945  1.00122.84           O
ATOM   1839  N   TYR B 234      37.953   9.561  15.172  1.00 80.60           N
ATOM   1840  CA  TYR B 234      37.318  10.827  14.930  1.00 80.60           C
ATOM   1841  CB  TYR B 234      37.168  11.693  16.196  1.00 80.60           C
ATOM   1842  CG  TYR B 234      38.489  11.833  16.876  1.00 80.60           C
ATOM   1843  CD1 TYR B 234      38.955  10.832  17.699  1.00 80.60           C
ATOM   1844  CD2 TYR B 234      39.253  12.965  16.710  1.00 80.60           C
ATOM   1845  CE1 TYR B 234      40.167  10.952  18.338  1.00 80.60           C
ATOM   1846  CE2 TYR B 234      40.466  13.091  17.347  1.00 80.60           C
ATOM   1847  CZ  TYR B 234      40.925  12.085  18.163  1.00 80.60           C
ATOM   1848  OH  TYR B 234      42.169  12.216  18.816  1.00 80.60           O
ATOM   1849  C   TYR B 234      38.100  11.579  13.895  1.00 80.60           C
ATOM   1850  O   TYR B 234      39.303  11.369  13.741  1.00 80.60           O
ATOM   1851  N   HIS B 235      37.424  12.474  13.138  1.00 64.48           N
ATOM   1852  CA  HIS B 235      38.114  13.246  12.142  1.00 64.48           C
ATOM   1853  ND1 HIS B 235      36.635  12.429   9.214  1.00 64.48           N
ATOM   1854  CG  HIS B 235      37.336  11.803  10.221  1.00 64.48           C
ATOM   1855  CB  HIS B 235      38.520  12.405  10.920  1.00 64.48           C
ATOM   1856  NE2 HIS B 235      35.647  10.465   9.546  1.00 64.48           N
ATOM   1857  CD2 HIS B 235      36.719  10.604  10.411  1.00 64.48           C
ATOM   1858  CE1 HIS B 235      35.637  11.585   8.847  1.00 64.48           C
ATOM   1859  C   HIS B 235      37.194  14.323  11.642  1.00 64.48           C
ATOM   1860  O   HIS B 235      35.976  14.242  11.791  1.00 64.48           O
ATOM   1861  N   TYR B 236      37.770  15.388  11.046  1.00 89.89           N
ATOM   1862  CA  TYR B 236      36.963  16.402  10.424  1.00 89.89           C
ATOM   1863  CB  TYR B 236      37.683  17.736  10.137  1.00 89.89           C
ATOM   1864  CG  TYR B 236      37.789  18.578  11.362  1.00 89.89           C
ATOM   1865  CD1 TYR B 236      36.703  19.321  11.767  1.00 89.89           C
ATOM   1866  CD2 TYR B 236      38.958  18.660  12.084  1.00 89.89           C
ATOM   1867  CE1 TYR B 236      36.769  20.118  12.883  1.00 89.89           C
ATOM   1868  CE2 TYR B 236      39.031  19.458  13.204  1.00 89.89           C
ATOM   1869  CZ  TYR B 236      37.935  20.187  13.604  1.00 89.89           C
ATOM   1870  OH  TYR B 236      38.005  21.007  14.750  1.00 89.89           O
ATOM   1871  C   TYR B 236      36.605  15.847   9.084  1.00 89.89           C
ATOM   1872  O   TYR B 236      37.448  15.264   8.408  1.00 89.89           O
ATOM   1873  N   VAL B 237      35.336  15.983   8.662  1.00106.66           N
ATOM   1874  CA  VAL B 237      34.992  15.472   7.371  1.00106.66           C
ATOM   1875  CB  VAL B 237      33.523  15.583   7.067  1.00106.66           C
ATOM   1876  CG1 VAL B 237      33.075  17.032   7.306  1.00106.66           C
ATOM   1877  CG2 VAL B 237      33.271  15.090   5.633  1.00106.66           C
ATOM   1878  C   VAL B 237      35.795  16.237   6.368  1.00106.66           C
ATOM   1879  O   VAL B 237      35.914  17.460   6.446  1.00106.66           O
ATOM   1880  N   GLY B 238      36.375  15.514   5.386  1.00 33.63           N
ATOM   1881  CA  GLY B 238      37.224  16.149   4.427  1.00 33.63           C
ATOM   1882  C   GLY B 238      38.641  15.816   4.790  1.00 33.63           C
ATOM   1883  O   GLY B 238      39.557  16.054   4.007  1.00 33.63           O
ATOM   1884  N   GLY B 239      38.856  15.266   6.002  1.00 41.62           N
ATOM   1885  CA  GLY B 239      40.153  14.801   6.411  1.00 41.62           C
ATOM   1886  C   GLY B 239      40.807  15.749   7.373  1.00 41.62           C
ATOM   1887  O   GLY B 239      41.552  15.315   8.251  1.00 41.62           O
ATOM   1888  N   PHE B 240      40.560  17.065   7.236  1.00 85.28           N
ATOM   1889  CA  PHE B 240      41.153  18.027   8.122  1.00 85.28           C
ATOM   1890  CB  PHE B 240      42.616  18.363   7.754  1.00 85.28           C
ATOM   1891  CG  PHE B 240      42.700  18.713   6.304  1.00 85.28           C
ATOM   1892  CD1 PHE B 240      42.848  17.720   5.362  1.00 85.28           C
ATOM   1893  CD2 PHE B 240      42.643  20.021   5.879  1.00 85.28           C
ATOM   1894  CE1 PHE B 240      42.930  18.022   4.022  1.00 85.28           C
ATOM   1895  CE2 PHE B 240      42.725  20.329   4.539  1.00 85.28           C
ATOM   1896  CZ  PHE B 240      42.868  19.330   3.607  1.00 85.28           C
ATOM   1897  C   PHE B 240      40.310  19.265   8.083  1.00 85.28           C
ATOM   1898  O   PHE B 240      39.372  19.364   7.294  1.00 85.28           O
ATOM   1899  N   TYR B 241      40.610  20.253   8.949  1.00153.08           N
ATOM   1900  CA  TYR B 241      39.773  21.420   8.983  1.00153.08           C
ATOM   1901  CB  TYR B 241      40.028  22.290  10.233  1.00153.08           C
ATOM   1902  CG  TYR B 241      39.134  23.483  10.208  1.00153.08           C
ATOM   1903  CD1 TYR B 241      37.829  23.390  10.647  1.00153.08           C
ATOM   1904  CD2 TYR B 241      39.592  24.691   9.741  1.00153.08           C
ATOM   1905  CE1 TYR B 241      37.002  24.489  10.623  1.00153.08           C
ATOM   1906  CE2 TYR B 241      38.770  25.794   9.716  1.00153.08           C
ATOM   1907  CZ  TYR B 241      37.473  25.693  10.159  1.00153.08           C
ATOM   1908  OH  TYR B 241      36.629  26.824  10.134  1.00153.08           O
ATOM   1909  C   TYR B 241      40.037  22.219   7.745  1.00153.08           C
ATOM   1910  O   TYR B 241      41.164  22.644   7.498  1.00153.08           O
ATOM   1911  N   GLY B 242      38.967  22.476   6.958  1.00 48.15           N
ATOM   1912  CA  GLY B 242      39.059  23.213   5.726  1.00 48.15           C
ATOM   1913  C   GLY B 242      38.685  22.341   4.554  1.00 48.15           C
ATOM   1914  O   GLY B 242      38.453  22.843   3.455  1.00 48.15           O
ATOM   1915  N   GLY B 243      38.689  21.011   4.755  1.00 82.36           N
ATOM   1916  CA  GLY B 243      38.334  19.970   3.824  1.00 82.36           C
ATOM   1917  C   GLY B 243      36.850  19.804   3.618  1.00 82.36           C
ATOM   1918  O   GLY B 243      36.435  19.132   2.679  1.00 82.36           O
ATOM   1919  N   CYS B 244      36.008  20.299   4.540  1.00 82.55           N
ATOM   1920  CA  CYS B 244      34.595  19.987   4.538  1.00 82.55           C
ATOM   1921  CB  CYS B 244      33.837  20.549   5.752  1.00 82.55           C
ATOM   1922  SG  CYS B 244      32.164  19.849   5.900  1.00 82.55           S
ATOM   1923  C   CYS B 244      33.889  20.432   3.293  1.00 82.55           C
ATOM   1924  O   CYS B 244      34.271  21.400   2.636  1.00 82.55           O
ATOM   1925  N   ASN B 245      32.805  19.692   2.957  1.00183.16           N
ATOM   1926  CA  ASN B 245      32.093  19.864   1.729  1.00183.16           C
ATOM   1927  CB  ASN B 245      32.807  18.936   0.737  1.00183.16           C
ATOM   1928  CG  ASN B 245      32.553  19.254  -0.705  1.00183.16           C
ATOM   1929  OD1 ASN B 245      31.422  19.216  -1.184  1.00183.16           O
ATOM   1930  ND2 ASN B 245      33.674  19.533  -1.421  1.00183.16           N
ATOM   1931  C   ASN B 245      30.712  19.295   1.929  1.00183.16           C
ATOM   1932  O   ASN B 245      30.515  18.440   2.788  1.00183.16           O
ATOM   1933  N   GLU B 246      29.719  19.745   1.128  1.00 85.86           N
ATOM   1934  CA  GLU B 246      28.369  19.249   1.220  1.00 85.86           C
ATOM   1935  CB  GLU B 246      27.415  19.921   0.223  1.00 85.86           C
ATOM   1936  CG  GLU B 246      26.001  19.342   0.279  1.00 85.86           C
ATOM   1937  CD  GLU B 246      25.330  19.612  -1.060  1.00 85.86           C
ATOM   1938  OE1 GLU B 246      26.041  20.066  -1.995  1.00 85.86           O
ATOM   1939  OE2 GLU B 246      24.102  19.355  -1.169  1.00 85.86           O
ATOM   1940  C   GLU B 246      28.335  17.803   0.835  1.00 85.86           C
ATOM   1941  O   GLU B 246      27.704  16.986   1.505  1.00 85.86           O
ATOM   1942  N   ALA B 247      29.029  17.455  -0.265  1.00 41.73           N
ATOM   1943  CA  ALA B 247      28.979  16.120  -0.792  1.00 41.73           C
ATOM   1944  CB  ALA B 247      29.838  15.949  -2.056  1.00 41.73           C
ATOM   1945  C   ALA B 247      29.501  15.172   0.236  1.00 41.73           C
ATOM   1946  O   ALA B 247      28.910  14.126   0.496  1.00 41.73           O
ATOM   1947  N   LEU B 248      30.625  15.537   0.871  1.00 57.89           N
ATOM   1948  CA  LEU B 248      31.273  14.714   1.850  1.00 57.89           C
ATOM   1949  CB  LEU B 248      32.588  15.364   2.313  1.00 57.89           C
ATOM   1950  CG  LEU B 248      33.579  15.580   1.153  1.00 57.89           C
ATOM   1951  CD1 LEU B 248      34.888  16.225   1.636  1.00 57.89           C
ATOM   1952  CD2 LEU B 248      33.812  14.274   0.376  1.00 57.89           C
ATOM   1953  C   LEU B 248      30.375  14.567   3.039  1.00 57.89           C
ATOM   1954  O   LEU B 248      30.308  13.502   3.653  1.00 57.89           O
ATOM   1955  N   MET B 249      29.663  15.647   3.404  1.00 48.21           N
ATOM   1956  CA  MET B 249      28.828  15.623   4.574  1.00 48.21           C
ATOM   1957  CB  MET B 249      28.182  16.991   4.859  1.00 48.21           C
ATOM   1958  CG  MET B 249      29.195  18.060   5.275  1.00 48.21           C
ATOM   1959  SD  MET B 249      28.523  19.747   5.390  1.00 48.21           S
ATOM   1960  CE  MET B 249      27.447  19.422   6.817  1.00 48.21           C
ATOM   1961  C   MET B 249      27.732  14.621   4.397  1.00 48.21           C
ATOM   1962  O   MET B 249      27.425  13.849   5.303  1.00 48.21           O
ATOM   1963  N   LYS B 250      27.121  14.603   3.205  1.00116.60           N
ATOM   1964  CA  LYS B 250      26.015  13.741   2.915  1.00116.60           C
ATOM   1965  CB  LYS B 250      25.511  14.038   1.498  1.00116.60           C
ATOM   1966  CG  LYS B 250      24.117  13.540   1.149  1.00116.60           C
ATOM   1967  CD  LYS B 250      23.607  14.200  -0.133  1.00116.60           C
ATOM   1968  CE  LYS B 250      23.730  15.727  -0.096  1.00116.60           C
ATOM   1969  NZ  LYS B 250      23.611  16.296  -1.459  1.00116.60           N
ATOM   1970  C   LYS B 250      26.470  12.312   2.964  1.00116.60           C
ATOM   1971  O   LYS B 250      25.746  11.441   3.443  1.00116.60           O
ATOM   1972  N   LEU B 251      27.680  12.029   2.443  1.00 41.57           N
ATOM   1973  CA  LEU B 251      28.176  10.681   2.429  1.00 41.57           C
ATOM   1974  CB  LEU B 251      29.545  10.564   1.730  1.00 41.57           C
ATOM   1975  CG  LEU B 251      29.503  10.865   0.220  1.00 41.57           C
ATOM   1976  CD1 LEU B 251      30.898  10.729  -0.415  1.00 41.57           C
ATOM   1977  CD2 LEU B 251      28.447  10.006  -0.493  1.00 41.57           C
ATOM   1978  C   LEU B 251      28.358  10.228   3.844  1.00 41.57           C
ATOM   1979  O   LEU B 251      27.947   9.131   4.212  1.00 41.57           O
ATOM   1980  N   GLU B 252      28.955  11.090   4.686  1.00 93.15           N
ATOM   1981  CA  GLU B 252      29.203  10.740   6.056  1.00 93.15           C
ATOM   1982  CB  GLU B 252      29.904  11.876   6.828  1.00 93.15           C
ATOM   1983  CG  GLU B 252      29.891  11.710   8.352  1.00 93.15           C
ATOM   1984  CD  GLU B 252      30.929  10.681   8.771  1.00 93.15           C
ATOM   1985  OE1 GLU B 252      31.732  10.251   7.901  1.00 93.15           O
ATOM   1986  OE2 GLU B 252      30.930  10.315   9.977  1.00 93.15           O
ATOM   1987  C   GLU B 252      27.901  10.478   6.742  1.00 93.15           C
ATOM   1988  O   GLU B 252      27.757   9.497   7.470  1.00 93.15           O
ATOM   1989  N   LEU B 253      26.902  11.343   6.500  1.00 60.56           N
ATOM   1990  CA  LEU B 253      25.667  11.249   7.221  1.00 60.56           C
ATOM   1991  CB  LEU B 253      24.700  12.381   6.829  1.00 60.56           C
ATOM   1992  CG  LEU B 253      23.392  12.406   7.638  1.00 60.56           C
ATOM   1993  CD1 LEU B 253      23.670  12.681   9.124  1.00 60.56           C
ATOM   1994  CD2 LEU B 253      22.385  13.398   7.033  1.00 60.56           C
ATOM   1995  C   LEU B 253      24.983   9.939   6.961  1.00 60.56           C
ATOM   1996  O   LEU B 253      24.644   9.218   7.899  1.00 60.56           O
ATOM   1997  N   VAL B 254      24.773   9.577   5.682  1.00 67.56           N
ATOM   1998  CA  VAL B 254      24.039   8.376   5.400  1.00 67.56           C
ATOM   1999  CB  VAL B 254      23.631   8.257   3.958  1.00 67.56           C
ATOM   2000  CG1 VAL B 254      22.772   9.479   3.594  1.00 67.56           C
ATOM   2001  CG2 VAL B 254      24.881   8.089   3.083  1.00 67.56           C
ATOM   2002  C   VAL B 254      24.834   7.160   5.762  1.00 67.56           C
ATOM   2003  O   VAL B 254      24.291   6.190   6.290  1.00 67.56           O
ATOM   2004  N   HIS B 255      26.139   7.142   5.433  1.00 76.09           N
ATOM   2005  CA  HIS B 255      26.886   5.960   5.736  1.00 76.09           C
ATOM   2006  ND1 HIS B 255      27.685   4.843   2.847  1.00 76.09           N
ATOM   2007  CG  HIS B 255      28.148   5.924   3.563  1.00 76.09           C
ATOM   2008  CB  HIS B 255      28.266   5.944   5.059  1.00 76.09           C
ATOM   2009  NE2 HIS B 255      28.156   6.431   1.364  1.00 76.09           N
ATOM   2010  CD2 HIS B 255      28.433   6.885   2.641  1.00 76.09           C
ATOM   2011  CE1 HIS B 255      27.710   5.201   1.538  1.00 76.09           C
ATOM   2012  C   HIS B 255      27.080   5.802   7.218  1.00 76.09           C
ATOM   2013  O   HIS B 255      26.729   4.762   7.770  1.00 76.09           O
ATOM   2014  N   GLN B 256      27.698   6.814   7.872  1.00101.36           N
ATOM   2015  CA  GLN B 256      28.051   6.811   9.275  1.00101.36           C
ATOM   2016  CB  GLN B 256      29.317   7.632   9.580  1.00101.36           C
ATOM   2017  CG  GLN B 256      30.583   7.014   8.979  1.00101.36           C
ATOM   2018  CD  GLN B 256      31.793   7.745   9.545  1.00101.36           C
ATOM   2019  OE1 GLN B 256      32.720   8.097   8.816  1.00101.36           O
ATOM   2020  NE2 GLN B 256      31.794   7.965  10.887  1.00101.36           N
ATOM   2021  C   GLN B 256      27.006   7.209  10.290  1.00101.36           C
ATOM   2022  O   GLN B 256      26.974   6.639  11.380  1.00101.36           O
ATOM   2023  N   GLY B 257      26.164   8.231  10.023  1.00 51.98           N
ATOM   2024  CA  GLY B 257      25.221   8.646  11.033  1.00 51.98           C
ATOM   2025  C   GLY B 257      25.300  10.142  11.197  1.00 51.98           C
ATOM   2026  O   GLY B 257      26.051  10.817  10.495  1.00 51.98           O
ATOM   2027  N   PRO B 258      24.559  10.674  12.145  1.00 80.50           N
ATOM   2028  CA  PRO B 258      24.519  12.097  12.365  1.00 80.50           C
ATOM   2029  CD  PRO B 258      23.374  10.001  12.650  1.00 80.50           C
ATOM   2030  CB  PRO B 258      23.411  12.312  13.393  1.00 80.50           C
ATOM   2031  CG  PRO B 258      22.461  11.122  13.174  1.00 80.50           C
ATOM   2032  C   PRO B 258      25.870  12.570  12.803  1.00 80.50           C
ATOM   2033  O   PRO B 258      26.593  11.801  13.434  1.00 80.50           O
ATOM   2034  N   MET B 259      26.238  13.823  12.465  1.00113.07           N
ATOM   2035  CA  MET B 259      27.544  14.317  12.798  1.00113.07           C
ATOM   2036  CB  MET B 259      28.467  14.405  11.576  1.00113.07           C
ATOM   2037  CG  MET B 259      28.055  15.523  10.615  1.00113.07           C
ATOM   2038  SD  MET B 259      28.753  15.370   8.948  1.00113.07           S
ATOM   2039  CE  MET B 259      27.741  13.913   8.555  1.00113.07           C
ATOM   2040  C   MET B 259      27.396  15.711  13.319  1.00113.07           C
ATOM   2041  O   MET B 259      26.405  16.386  13.045  1.00113.07           O
ATOM   2042  N   ALA B 260      28.387  16.166  14.113  1.00 46.11           N
ATOM   2043  CA  ALA B 260      28.357  17.485  14.677  1.00 46.11           C
ATOM   2044  CB  ALA B 260      29.322  17.665  15.861  1.00 46.11           C
ATOM   2045  C   ALA B 260      28.734  18.485  13.627  1.00 46.11           C
ATOM   2046  O   ALA B 260      29.620  18.243  12.805  1.00 46.11           O
ATOM   2047  N   VAL B 261      28.068  19.661  13.653  1.00132.74           N
ATOM   2048  CA  VAL B 261      28.331  20.694  12.692  1.00132.74           C
ATOM   2049  CB  VAL B 261      27.257  20.775  11.644  1.00132.74           C
ATOM   2050  CG1 VAL B 261      27.611  21.887  10.661  1.00132.74           C
ATOM   2051  CG2 VAL B 261      27.081  19.410  10.980  1.00132.74           C
ATOM   2052  C   VAL B 261      28.270  21.982  13.468  1.00132.74           C
ATOM   2053  O   VAL B 261      27.744  22.018  14.580  1.00132.74           O
ATOM   2054  N   ALA B 262      28.838  23.072  12.917  1.00 48.65           N
ATOM   2055  CA  ALA B 262      28.788  24.349  13.575  1.00 48.65           C
ATOM   2056  CB  ALA B 262      30.125  24.774  14.207  1.00 48.65           C
ATOM   2057  C   ALA B 262      28.443  25.373  12.536  1.00 48.65           C
ATOM   2058  O   ALA B 262      28.737  25.192  11.355  1.00 48.65           O
ATOM   2059  N   PHE B 263      27.774  26.472  12.950  1.00174.74           N
ATOM   2060  CA  PHE B 263      27.423  27.503  12.013  1.00174.74           C
ATOM   2061  CB  PHE B 263      26.109  27.230  11.248  1.00174.74           C
ATOM   2062  CG  PHE B 263      24.939  27.281  12.174  1.00174.74           C
ATOM   2063  CD1 PHE B 263      24.600  26.196  12.950  1.00174.74           C
ATOM   2064  CD2 PHE B 263      24.177  28.424  12.271  1.00174.74           C
ATOM   2065  CE1 PHE B 263      23.519  26.249  13.800  1.00174.74           C
ATOM   2066  CE2 PHE B 263      23.094  28.482  13.118  1.00174.74           C
ATOM   2067  CZ  PHE B 263      22.763  27.393  13.887  1.00174.74           C
ATOM   2068  C   PHE B 263      27.296  28.793  12.760  1.00174.74           C
ATOM   2069  O   PHE B 263      27.373  28.828  13.987  1.00174.74           O
ATOM   2070  N   GLU B 264      27.122  29.906  12.022  1.00106.59           N
ATOM   2071  CA  GLU B 264      27.013  31.189  12.657  1.00106.59           C
ATOM   2072  CB  GLU B 264      27.631  32.330  11.829  1.00106.59           C
ATOM   2073  CG  GLU B 264      27.528  33.704  12.494  1.00106.59           C
ATOM   2074  CD  GLU B 264      28.505  33.753  13.658  1.00106.59           C
ATOM   2075  OE1 GLU B 264      29.167  32.714  13.921  1.00106.59           O
ATOM   2076  OE2 GLU B 264      28.604  34.832  14.301  1.00106.59           O
ATOM   2077  C   GLU B 264      25.567  31.509  12.853  1.00106.59           C
ATOM   2078  O   GLU B 264      24.800  31.608  11.896  1.00106.59           O
ATOM   2079  N   VAL B 265      25.161  31.668  14.127  1.00 63.73           N
ATOM   2080  CA  VAL B 265      23.805  32.017  14.431  1.00 63.73           C
ATOM   2081  CB  VAL B 265      23.381  31.630  15.822  1.00 63.73           C
ATOM   2082  CG1 VAL B 265      21.994  32.233  16.105  1.00 63.73           C
ATOM   2083  CG2 VAL B 265      23.413  30.095  15.934  1.00 63.73           C
ATOM   2084  C   VAL B 265      23.689  33.501  14.316  1.00 63.73           C
ATOM   2085  O   VAL B 265      24.566  34.242  14.754  1.00 63.73           O
ATOM   2086  N   TYR B 266      22.579  33.967  13.714  1.00 63.23           N
ATOM   2087  CA  TYR B 266      22.339  35.370  13.542  1.00 63.23           C
ATOM   2088  CB  TYR B 266      22.212  35.820  12.074  1.00 63.23           C
ATOM   2089  CG  TYR B 266      23.547  35.743  11.411  1.00 63.23           C
ATOM   2090  CD1 TYR B 266      24.473  36.744  11.600  1.00 63.23           C
ATOM   2091  CD2 TYR B 266      23.870  34.687  10.590  1.00 63.23           C
ATOM   2092  CE1 TYR B 266      25.704  36.690  10.991  1.00 63.23           C
ATOM   2093  CE2 TYR B 266      25.101  34.627   9.977  1.00 63.23           C
ATOM   2094  CZ  TYR B 266      26.020  35.629  10.178  1.00 63.23           C
ATOM   2095  OH  TYR B 266      27.283  35.570   9.550  1.00 63.23           O
ATOM   2096  C   TYR B 266      21.026  35.648  14.199  1.00 63.23           C
ATOM   2097  O   TYR B 266      20.259  34.728  14.475  1.00 63.23           O
ATOM   2098  N   ASP B 267      20.732  36.938  14.452  1.00 45.39           N
ATOM   2099  CA  ASP B 267      19.562  37.337  15.182  1.00 45.39           C
ATOM   2100  CB  ASP B 267      19.422  38.864  15.299  1.00 45.39           C
ATOM   2101  CG  ASP B 267      18.261  39.162  16.238  1.00 45.39           C
ATOM   2102  OD1 ASP B 267      17.868  38.244  17.008  1.00 45.39           O
ATOM   2103  OD2 ASP B 267      17.745  40.310  16.193  1.00 45.39           O
ATOM   2104  C   ASP B 267      18.333  36.841  14.489  1.00 45.39           C
ATOM   2105  O   ASP B 267      17.391  36.396  15.142  1.00 45.39           O
ATOM   2106  N   ASP B 268      18.308  36.880  13.145  1.00 55.90           N
ATOM   2107  CA  ASP B 268      17.127  36.475  12.439  1.00 55.90           C
ATOM   2108  CB  ASP B 268      17.202  36.677  10.910  1.00 55.90           C
ATOM   2109  CG  ASP B 268      18.295  35.813  10.296  1.00 55.90           C
ATOM   2110  OD1 ASP B 268      19.234  35.411  11.031  1.00 55.90           O
ATOM   2111  OD2 ASP B 268      18.205  35.552   9.066  1.00 55.90           O
ATOM   2112  C   ASP B 268      16.866  35.032  12.738  1.00 55.90           C
ATOM   2113  O   ASP B 268      15.720  34.588  12.735  1.00 55.90           O
ATOM   2114  N   PHE B 269      17.937  34.264  12.996  1.00120.32           N
ATOM   2115  CA  PHE B 269      17.867  32.860  13.284  1.00120.32           C
ATOM   2116  CB  PHE B 269      19.268  32.222  13.374  1.00120.32           C
ATOM   2117  CG  PHE B 269      19.143  30.743  13.540  1.00120.32           C
ATOM   2118  CD1 PHE B 269      19.022  29.925  12.440  1.00120.32           C
ATOM   2119  CD2 PHE B 269      19.148  30.172  14.792  1.00120.32           C
ATOM   2120  CE1 PHE B 269      18.907  28.562  12.583  1.00120.32           C
ATOM   2121  CE2 PHE B 269      19.035  28.809  14.941  1.00120.32           C
ATOM   2122  CZ  PHE B 269      18.916  28.000  13.837  1.00120.32           C
ATOM   2123  C   PHE B 269      17.149  32.659  14.586  1.00120.32           C
ATOM   2124  O   PHE B 269      16.403  31.696  14.747  1.00120.32           O
ATOM   2125  N   LEU B 270      17.339  33.572  15.557  1.00101.45           N
ATOM   2126  CA  LEU B 270      16.745  33.364  16.848  1.00101.45           C
ATOM   2127  CB  LEU B 270      17.072  34.467  17.866  1.00101.45           C
ATOM   2128  CG  LEU B 270      18.567  34.509  18.227  1.00101.45           C
ATOM   2129  CD1 LEU B 270      19.413  35.041  17.063  1.00101.45           C
ATOM   2130  CD2 LEU B 270      18.809  35.251  19.545  1.00101.45           C
ATOM   2131  C   LEU B 270      15.251  33.268  16.722  1.00101.45           C
ATOM   2132  O   LEU B 270      14.615  32.468  17.407  1.00101.45           O
ATOM   2133  N   HIS B 271      14.659  34.087  15.840  1.00121.99           N
ATOM   2134  CA  HIS B 271      13.245  34.198  15.598  1.00121.99           C
ATOM   2135  ND1 HIS B 271      13.370  37.367  16.196  0.00121.99           N
ATOM   2136  CG  HIS B 271      13.596  36.655  15.040  0.00121.99           C
ATOM   2137  CB  HIS B 271      12.902  35.378  14.673  1.00121.99           C
ATOM   2138  NE2 HIS B 271      14.909  38.490  15.046  0.00121.99           N
ATOM   2139  CD2 HIS B 271      14.538  37.353  14.350  0.00121.99           C
ATOM   2140  CE1 HIS B 271      14.181  38.454  16.148  0.00121.99           C
ATOM   2141  C   HIS B 271      12.696  32.988  14.894  1.00121.99           C
ATOM   2142  O   HIS B 271      11.487  32.790  14.894  1.00121.99           O
ATOM   2143  N   TYR B 272      13.546  32.193  14.217  1.00117.56           N
ATOM   2144  CA  TYR B 272      13.138  31.117  13.340  1.00117.56           C
ATOM   2145  CB  TYR B 272      14.354  30.259  12.934  1.00117.56           C
ATOM   2146  CG  TYR B 272      13.940  28.991  12.269  1.00117.56           C
ATOM   2147  CD1 TYR B 272      13.642  27.880  13.027  1.00117.56           C
ATOM   2148  CD2 TYR B 272      13.866  28.899  10.898  1.00117.56           C
ATOM   2149  CE1 TYR B 272      13.268  26.699  12.430  1.00117.56           C
ATOM   2150  CE2 TYR B 272      13.493  27.720  10.295  1.00117.56           C
ATOM   2151  CZ  TYR B 272      13.193  26.617  11.060  1.00117.56           C
ATOM   2152  OH  TYR B 272      12.811  25.406  10.444  1.00117.56           O
ATOM   2153  C   TYR B 272      12.084  30.224  13.930  1.00117.56           C
ATOM   2154  O   TYR B 272      12.289  29.602  14.970  1.00117.56           O
ATOM   2155  N   ARG B 273      10.866  30.260  13.328  1.00177.80           N
ATOM   2156  CA  ARG B 273       9.773  29.369  13.631  1.00177.80           C
ATOM   2157  CB  ARG B 273       8.399  29.999  13.347  1.00177.80           C
ATOM   2158  CG  ARG B 273       8.062  31.184  14.253  1.00177.80           C
ATOM   2159  CD  ARG B 273       8.922  32.419  13.985  1.00177.80           C
ATOM   2160  NE  ARG B 273       8.561  32.930  12.632  1.00177.80           N
ATOM   2161  CZ  ARG B 273       8.932  34.188  12.255  1.00177.80           C
ATOM   2162  NH1 ARG B 273       9.627  34.983  13.119  1.00177.80           N
ATOM   2163  NH2 ARG B 273       8.608  34.651  11.012  1.00177.80           N
ATOM   2164  C   ARG B 273       9.807  28.078  12.858  1.00177.80           C
ATOM   2165  O   ARG B 273       9.714  26.997  13.437  1.00177.80           O
ATOM   2166  N   LYS B 274       9.946  28.168  11.510  1.00 98.79           N
ATOM   2167  CA  LYS B 274       9.850  27.001  10.667  1.00 98.79           C
ATOM   2168  CB  LYS B 274       8.415  26.479  10.476  1.00 98.79           C
ATOM   2169  CG  LYS B 274       7.774  25.876  11.725  1.00 98.79           C
ATOM   2170  CD  LYS B 274       6.273  25.628  11.563  1.00 98.79           C
ATOM   2171  CE  LYS B 274       5.611  25.026  12.803  1.00 98.79           C
ATOM   2172  NZ  LYS B 274       4.167  24.816  12.553  1.00 98.79           N
ATOM   2173  C   LYS B 274      10.324  27.344   9.284  1.00 98.79           C
ATOM   2174  O   LYS B 274      10.628  28.495   8.977  1.00 98.79           O
ATOM   2175  N   GLY B 275      10.384  26.321   8.402  1.00 29.15           N
ATOM   2176  CA  GLY B 275      10.776  26.529   7.034  1.00 29.15           C
ATOM   2177  C   GLY B 275      12.248  26.300   6.875  1.00 29.15           C
ATOM   2178  O   GLY B 275      12.912  25.759   7.758  1.00 29.15           O
ATOM   2179  N   VAL B 276      12.785  26.685   5.696  1.00103.34           N
ATOM   2180  CA  VAL B 276      14.186  26.514   5.439  1.00103.34           C
ATOM   2181  CB  VAL B 276      14.488  26.018   4.050  1.00103.34           C
ATOM   2182  CG1 VAL B 276      13.941  24.585   3.929  1.00103.34           C
ATOM   2183  CG2 VAL B 276      13.879  26.979   3.015  1.00103.34           C
ATOM   2184  C   VAL B 276      14.852  27.841   5.650  1.00103.34           C
ATOM   2185  O   VAL B 276      14.625  28.801   4.916  1.00103.34           O
ATOM   2186  N   TYR B 277      15.731  27.898   6.668  1.00180.99           N
ATOM   2187  CA  TYR B 277      16.401  29.090   7.105  1.00180.99           C
ATOM   2188  CB  TYR B 277      17.017  28.928   8.507  1.00180.99           C
ATOM   2189  CG  TYR B 277      17.876  30.103   8.820  1.00180.99           C
ATOM   2190  CD1 TYR B 277      17.344  31.234   9.395  1.00180.99           C
ATOM   2191  CD2 TYR B 277      19.222  30.071   8.534  1.00180.99           C
ATOM   2192  CE1 TYR B 277      18.145  32.313   9.686  1.00180.99           C
ATOM   2193  CE2 TYR B 277      20.027  31.146   8.822  1.00180.99           C
ATOM   2194  CZ  TYR B 277      19.488  32.269   9.402  1.00180.99           C
ATOM   2195  OH  TYR B 277      20.310  33.374   9.702  1.00180.99           O
ATOM   2196  C   TYR B 277      17.483  29.494   6.153  1.00180.99           C
ATOM   2197  O   TYR B 277      18.170  28.649   5.579  1.00180.99           O
ATOM   2198  N   HIS B 278      17.623  30.825   5.940  1.00106.06           N
ATOM   2199  CA  HIS B 278      18.626  31.347   5.056  1.00106.06           C
ATOM   2200  ND1 HIS B 278      19.183  33.313   2.289  1.00106.06           N
ATOM   2201  CG  HIS B 278      19.155  31.980   2.639  1.00106.06           C
ATOM   2202  CB  HIS B 278      18.154  31.388   3.589  1.00106.06           C
ATOM   2203  NE2 HIS B 278      20.848  32.333   1.189  1.00106.06           N
ATOM   2204  CD2 HIS B 278      20.179  31.398   1.958  1.00106.06           C
ATOM   2205  CE1 HIS B 278      20.214  33.468   1.421  1.00106.06           C
ATOM   2206  C   HIS B 278      18.991  32.763   5.430  1.00106.06           C
ATOM   2207  O   HIS B 278      18.212  33.483   6.051  1.00106.06           O
ATOM   2208  N   HIS B 279      20.239  33.151   5.072  1.00237.50           N
ATOM   2209  CA  HIS B 279      20.816  34.481   5.080  1.00237.50           C
ATOM   2210  ND1 HIS B 279      18.705  36.865   5.974  0.00237.50           N
ATOM   2211  CG  HIS B 279      18.752  35.998   4.905  0.00237.50           C
ATOM   2212  CB  HIS B 279      20.025  35.525   4.265  1.00237.50           C
ATOM   2213  NE2 HIS B 279      16.597  36.406   5.436  0.00237.50           N
ATOM   2214  CD2 HIS B 279      17.455  35.728   4.589  0.00237.50           C
ATOM   2215  CE1 HIS B 279      17.393  37.075   6.250  0.00237.50           C
ATOM   2216  C   HIS B 279      21.152  35.084   6.410  1.00237.50           C
ATOM   2217  O   HIS B 279      20.833  34.548   7.469  1.00237.50           O
ATOM   2218  N   THR B 280      21.930  36.199   6.312  1.00124.29           N
ATOM   2219  CA  THR B 280      22.363  37.134   7.325  1.00124.29           C
ATOM   2220  CB  THR B 280      21.902  36.781   8.733  1.00124.29           C
ATOM   2221  OG1 THR B 280      20.483  36.728   8.759  1.00124.29           O
ATOM   2222  CG2 THR B 280      22.324  37.856   9.753  1.00124.29           C
ATOM   2223  C   THR B 280      23.865  37.263   7.191  1.00124.29           C
ATOM   2224  O   THR B 280      24.470  36.671   6.299  1.00124.29           O
ATOM   2225  N   GLY B 281      24.498  38.119   8.019  1.00 54.07           N
ATOM   2226  CA  GLY B 281      25.925  38.235   8.141  1.00 54.07           C
ATOM   2227  C   GLY B 281      26.592  38.627   6.867  1.00 54.07           C
ATOM   2228  O   GLY B 281      26.158  39.509   6.124  1.00 54.07           O
ATOM   2229  N   LEU B 282      27.751  37.980   6.649  1.00100.11           N
ATOM   2230  CA  LEU B 282      28.611  38.197   5.535  1.00100.11           C
ATOM   2231  CB  LEU B 282      29.036  39.668   5.384  1.00100.11           C
ATOM   2232  CG  LEU B 282      29.967  39.932   4.186  0.00100.11           C
ATOM   2233  CD1 LEU B 282      29.255  39.657   2.852  0.00100.11           C
ATOM   2234  CD2 LEU B 282      30.576  41.342   4.255  0.00100.11           C
ATOM   2235  C   LEU B 282      29.823  37.402   5.889  1.00100.11           C
ATOM   2236  O   LEU B 282      29.924  36.212   5.596  1.00100.11           O
ATOM   2237  N   ARG B 283      30.790  38.073   6.530  1.00130.06           N
ATOM   2238  CA  ARG B 283      31.958  37.377   6.973  1.00130.06           C
ATOM   2239  CB  ARG B 283      33.180  37.616   6.071  1.00130.06           C
ATOM   2240  CG  ARG B 283      34.425  36.857   6.528  1.00130.06           C
ATOM   2241  CD  ARG B 283      34.246  35.337   6.526  1.00130.06           C
ATOM   2242  NE  ARG B 283      33.978  34.909   5.124  1.00130.06           N
ATOM   2243  CZ  ARG B 283      33.958  33.581   4.810  1.00130.06           C
ATOM   2244  NH1 ARG B 283      34.209  32.648   5.775  1.00130.06           N
ATOM   2245  NH2 ARG B 283      33.684  33.184   3.533  1.00130.06           N
ATOM   2246  C   ARG B 283      32.283  37.921   8.358  1.00130.06           C
ATOM   2247  O   ARG B 283      33.298  37.471   8.954  1.00130.06           O
ATOM   2248  OXT ARG B 283      31.518  38.799   8.839  1.00130.06           O
TER    2249      ARG B 283
ATOM   2250  N   ASP C 284      44.525  30.294  -1.190  1.00 47.49           N
ATOM   2251  CA  ASP C 284      45.308  31.398  -1.780  1.00 47.49           C
ATOM   2252  CB  ASP C 284      44.483  32.067  -2.893  1.00 47.49           C
ATOM   2253  CG  ASP C 284      45.362  33.067  -3.631  0.00 47.49           C
ATOM   2254  OD1 ASP C 284      46.570  33.161  -3.291  0.00 47.49           O
ATOM   2255  OD2 ASP C 284      44.833  33.754  -4.545  0.00 47.49           O
ATOM   2256  C   ASP C 284      45.689  32.451  -0.783  1.00 47.49           C
ATOM   2257  O   ASP C 284      45.248  33.592  -0.916  1.00 47.49           O
ATOM   2258  N   PRO C 285      46.477  32.153   0.224  1.00 77.89           N
ATOM   2259  CA  PRO C 285      46.941  30.819   0.506  1.00 77.89           C
ATOM   2260  CD  PRO C 285      47.399  33.158   0.726  1.00 77.89           C
ATOM   2261  CB  PRO C 285      48.281  30.971   1.227  1.00 77.89           C
ATOM   2262  CG  PRO C 285      48.270  32.415   1.749  1.00 77.89           C
ATOM   2263  C   PRO C 285      45.910  30.128   1.339  1.00 77.89           C
ATOM   2264  O   PRO C 285      45.065  30.803   1.926  1.00 77.89           O
ATOM   2265  N   PHE C 286      45.972  28.788   1.415  1.00140.29           N
ATOM   2266  CA  PHE C 286      44.994  28.020   2.126  1.00140.29           C
ATOM   2267  CB  PHE C 286      45.390  26.526   2.098  1.00140.29           C
ATOM   2268  CG  PHE C 286      44.357  25.636   2.696  1.00140.29           C
ATOM   2269  CD1 PHE C 286      43.204  25.347   2.003  1.00140.29           C
ATOM   2270  CD2 PHE C 286      44.539  25.089   3.944  1.00140.29           C
ATOM   2271  CE1 PHE C 286      42.248  24.520   2.543  1.00140.29           C
ATOM   2272  CE2 PHE C 286      43.587  24.261   4.489  1.00140.29           C
ATOM   2273  CZ  PHE C 286      42.439  23.975   3.789  1.00140.29           C
ATOM   2274  C   PHE C 286      44.924  28.534   3.535  1.00140.29           C
ATOM   2275  O   PHE C 286      45.918  28.547   4.260  1.00140.29           O
ATOM   2276  N   ASN C 287      43.726  29.023   3.928  1.00106.43           N
ATOM   2277  CA  ASN C 287      43.437  29.501   5.255  1.00106.43           C
ATOM   2278  CB  ASN C 287      43.430  31.036   5.389  1.00106.43           C
ATOM   2279  CG  ASN C 287      44.805  31.583   5.728  1.00106.43           C
ATOM   2280  OD1 ASN C 287      45.037  32.005   6.859  1.00106.43           O
ATOM   2281  ND2 ASN C 287      45.735  31.594   4.737  1.00106.43           N
ATOM   2282  C   ASN C 287      42.020  29.134   5.547  1.00106.43           C
ATOM   2283  O   ASN C 287      41.124  29.939   5.294  1.00106.43           O
ATOM   2284  N   PRO C 288      41.751  27.976   6.072  1.00108.93           N
ATOM   2285  CA  PRO C 288      40.394  27.643   6.391  1.00108.93           C
ATOM   2286  CD  PRO C 288      42.579  26.800   5.879  1.00108.93           C
ATOM   2287  CB  PRO C 288      40.331  26.117   6.457  1.00108.93           C
ATOM   2288  CG  PRO C 288      41.802  25.682   6.595  1.00108.93           C
ATOM   2289  C   PRO C 288      39.981  28.312   7.658  1.00108.93           C
ATOM   2290  O   PRO C 288      40.635  28.117   8.683  1.00108.93           O
ATOM   2291  N   PHE C 289      38.881  29.079   7.617  1.00119.37           N
ATOM   2292  CA  PHE C 289      38.374  29.692   8.802  1.00119.37           C
ATOM   2293  CB  PHE C 289      39.277  30.809   9.356  1.00119.37           C
ATOM   2294  CG  PHE C 289      38.516  31.526  10.420  1.00119.37           C
ATOM   2295  CD1 PHE C 289      38.534  31.081  11.720  1.00119.37           C
ATOM   2296  CD2 PHE C 289      37.770  32.642  10.112  1.00119.37           C
ATOM   2297  CE1 PHE C 289      37.826  31.746  12.694  1.00119.37           C
ATOM   2298  CE2 PHE C 289      37.063  33.312  11.083  1.00119.37           C
ATOM   2299  CZ  PHE C 289      37.089  32.861  12.380  1.00119.37           C
ATOM   2300  C   PHE C 289      37.084  30.323   8.427  1.00119.37           C
ATOM   2301  O   PHE C 289      37.036  31.173   7.540  1.00119.37           O
ATOM   2302  N   GLU C 290      36.002  29.915   9.106  1.00 72.12           N
ATOM   2303  CA  GLU C 290      34.733  30.526   8.882  1.00 72.12           C
ATOM   2304  CB  GLU C 290      33.770  29.661   8.051  1.00 72.12           C
ATOM   2305  CG  GLU C 290      34.229  29.526   6.596  1.00 72.12           C
ATOM   2306  CD  GLU C 290      33.231  28.661   5.840  1.00 72.12           C
ATOM   2307  OE1 GLU C 290      32.015  28.997   5.864  1.00 72.12           O
ATOM   2308  OE2 GLU C 290      33.672  27.656   5.223  1.00 72.12           O
ATOM   2309  C   GLU C 290      34.169  30.724  10.247  1.00 72.12           C
ATOM   2310  O   GLU C 290      34.166  29.806  11.066  1.00 72.12           O
ATOM   2311  N   LEU C 291      33.679  31.942  10.530  1.00 57.52           N
ATOM   2312  CA  LEU C 291      33.221  32.245  11.855  1.00 57.52           C
ATOM   2313  CB  LEU C 291      32.866  33.735  12.031  1.00 57.52           C
ATOM   2314  CG  LEU C 291      32.366  34.114  13.436  1.00 57.52           C
ATOM   2315  CD1 LEU C 291      33.478  33.938  14.484  1.00 57.52           C
ATOM   2316  CD2 LEU C 291      31.759  35.525  13.452  1.00 57.52           C
ATOM   2317  C   LEU C 291      31.993  31.437  12.144  1.00 57.52           C
ATOM   2318  O   LEU C 291      31.085  31.343  11.319  1.00 57.52           O
ATOM   2319  N   THR C 292      31.958  30.816  13.342  1.00 61.95           N
ATOM   2320  CA  THR C 292      30.841  30.030  13.785  1.00 61.95           C
ATOM   2321  CB  THR C 292      31.101  28.554  13.700  1.00 61.95           C
ATOM   2322  OG1 THR C 292      32.231  28.213  14.491  1.00 61.95           O
ATOM   2323  CG2 THR C 292      31.349  28.177  12.230  1.00 61.95           C
ATOM   2324  C   THR C 292      30.622  30.362  15.232  1.00 61.95           C
ATOM   2325  O   THR C 292      31.495  30.943  15.874  1.00 61.95           O
ATOM   2326  N   ASN C 293      29.427  30.056  15.786  1.00129.88           N
ATOM   2327  CA  ASN C 293      29.253  30.347  17.182  1.00129.88           C
ATOM   2328  CB  ASN C 293      28.699  31.761  17.432  1.00129.88           C
ATOM   2329  CG  ASN C 293      27.323  31.878  16.794  1.00129.88           C
ATOM   2330  OD1 ASN C 293      26.855  30.967  16.113  1.00129.88           O
ATOM   2331  ND2 ASN C 293      26.658  33.045  17.009  1.00129.88           N
ATOM   2332  C   ASN C 293      28.305  29.364  17.808  1.00129.88           C
ATOM   2333  O   ASN C 293      27.950  29.518  18.977  1.00129.88           O
ATOM   2334  N   HIS C 294      27.878  28.314  17.075  1.00 95.76           N
ATOM   2335  CA  HIS C 294      26.942  27.411  17.687  1.00 95.76           C
ATOM   2336  ND1 HIS C 294      23.429  26.412  17.720  1.00 95.76           N
ATOM   2337  CG  HIS C 294      24.464  27.132  18.274  1.00 95.76           C
ATOM   2338  CB  HIS C 294      25.489  27.879  17.478  1.00 95.76           C
ATOM   2339  NE2 HIS C 294      23.220  26.232  19.927  1.00 95.76           N
ATOM   2340  CD2 HIS C 294      24.322  27.011  19.622  1.00 95.76           C
ATOM   2341  CE1 HIS C 294      22.717  25.897  18.753  1.00 95.76           C
ATOM   2342  C   HIS C 294      27.120  26.040  17.094  1.00 95.76           C
ATOM   2343  O   HIS C 294      27.167  25.883  15.875  1.00 95.76           O
ATOM   2344  N   ALA C 295      27.207  24.997  17.951  1.00 47.28           N
ATOM   2345  CA  ALA C 295      27.420  23.655  17.472  1.00 47.28           C
ATOM   2346  CB  ALA C 295      28.482  22.879  18.270  1.00 47.28           C
ATOM   2347  C   ALA C 295      26.130  22.890  17.584  1.00 47.28           C
ATOM   2348  O   ALA C 295      25.435  22.989  18.593  1.00 47.28           O
ATOM   2349  N   VAL C 296      25.793  22.091  16.540  1.00 69.24           N
ATOM   2350  CA  VAL C 296      24.550  21.359  16.487  1.00 69.24           C
ATOM   2351  CB  VAL C 296      23.488  22.074  15.703  1.00 69.24           C
ATOM   2352  CG1 VAL C 296      23.100  23.355  16.463  1.00 69.24           C
ATOM   2353  CG2 VAL C 296      24.026  22.342  14.286  1.00 69.24           C
ATOM   2354  C   VAL C 296      24.765  20.016  15.835  1.00 69.24           C
ATOM   2355  O   VAL C 296      25.891  19.659  15.489  1.00 69.24           O
ATOM   2356  N   LEU C 297      23.672  19.220  15.681  1.00141.89           N
ATOM   2357  CA  LEU C 297      23.783  17.883  15.142  1.00141.89           C
ATOM   2358  CB  LEU C 297      23.200  16.832  16.109  1.00141.89           C
ATOM   2359  CG  LEU C 297      23.686  15.386  15.887  1.00141.89           C
ATOM   2360  CD1 LEU C 297      22.738  14.373  16.549  1.00141.89           C
ATOM   2361  CD2 LEU C 297      24.024  15.085  14.426  1.00141.89           C
ATOM   2362  C   LEU C 297      23.000  17.782  13.847  1.00141.89           C
ATOM   2363  O   LEU C 297      21.800  18.052  13.803  1.00141.89           O
ATOM   2364  N   LEU C 298      23.670  17.340  12.756  1.00 89.58           N
ATOM   2365  CA  LEU C 298      23.055  17.198  11.456  1.00 89.58           C
ATOM   2366  CB  LEU C 298      24.096  17.327  10.328  1.00 89.58           C
ATOM   2367  CG  LEU C 298      23.536  17.186   8.904  1.00 89.58           C
ATOM   2368  CD1 LEU C 298      22.579  18.334   8.562  1.00 89.58           C
ATOM   2369  CD2 LEU C 298      24.679  17.036   7.885  1.00 89.58           C
ATOM   2370  C   LEU C 298      22.456  15.813  11.384  1.00 89.58           C
ATOM   2371  O   LEU C 298      23.155  14.818  11.563  1.00 89.58           O
ATOM   2372  N   VAL C 299      21.108  15.738  11.298  1.00118.45           N
ATOM   2373  CA  VAL C 299      20.340  14.522  11.186  1.00118.45           C
ATOM   2374  CB  VAL C 299      19.104  14.557  12.034  1.00118.45           C
ATOM   2375  CG1 VAL C 299      19.552  14.685  13.501  1.00118.45           C
ATOM   2376  CG2 VAL C 299      18.192  15.700  11.562  1.00118.45           C
ATOM   2377  C   VAL C 299      19.959  14.066   9.795  1.00118.45           C
ATOM   2378  O   VAL C 299      19.691  12.879   9.606  1.00118.45           O
ATOM   2379  N   GLY C 300      19.821  14.975   8.799  1.00 46.46           N
ATOM   2380  CA  GLY C 300      19.338  14.505   7.517  1.00 46.46           C
ATOM   2381  C   GLY C 300      19.338  15.612   6.496  1.00 46.46           C
ATOM   2382  O   GLY C 300      19.837  16.706   6.747  1.00 46.46           O
ATOM   2383  N   TYR C 301      18.814  15.322   5.277  1.00 66.09           N
ATOM   2384  CA  TYR C 301      18.740  16.311   4.233  1.00 66.09           C
ATOM   2385  CB  TYR C 301      20.013  16.393   3.369  1.00 66.09           C
ATOM   2386  CG  TYR C 301      20.258  15.060   2.749  1.00 66.09           C
ATOM   2387  CD1 TYR C 301      19.615  14.695   1.589  1.00 66.09           C
ATOM   2388  CD2 TYR C 301      21.140  14.177   3.329  1.00 66.09           C
ATOM   2389  CE1 TYR C 301      19.845  13.464   1.019  1.00 66.09           C
ATOM   2390  CE2 TYR C 301      21.375  12.946   2.763  1.00 66.09           C
ATOM   2391  CZ  TYR C 301      20.726  12.588   1.606  1.00 66.09           C
ATOM   2392  OH  TYR C 301      20.964  11.325   1.023  1.00 66.09           O
ATOM   2393  C   TYR C 301      17.575  16.020   3.333  1.00 66.09           C
ATOM   2394  O   TYR C 301      17.038  14.913   3.327  1.00 66.09           O
ATOM   2395  N   GLY C 302      17.149  17.026   2.536  1.00 36.20           N
ATOM   2396  CA  GLY C 302      16.045  16.822   1.637  1.00 36.20           C
ATOM   2397  C   GLY C 302      15.973  17.979   0.700  1.00 36.20           C
ATOM   2398  O   GLY C 302      16.825  18.865   0.715  1.00 36.20           O
ATOM   2399  N   THR C 303      14.968  17.975  -0.197  1.00134.22           N
ATOM   2400  CA  THR C 303      14.841  19.135  -1.033  1.00134.22           C
ATOM   2401  CB  THR C 303      15.451  18.978  -2.396  1.00134.22           C
ATOM   2402  OG1 THR C 303      15.639  20.252  -2.992  1.00134.22           O
ATOM   2403  CG2 THR C 303      14.528  18.117  -3.268  1.00134.22           C
ATOM   2404  C   THR C 303      13.389  19.479  -1.157  1.00134.22           C
ATOM   2405  O   THR C 303      12.550  18.624  -1.433  1.00134.22           O
ATOM   2406  N   ASP C 304      13.055  20.764  -0.939  1.00 69.75           N
ATOM   2407  CA  ASP C 304      11.697  21.227  -1.025  1.00 69.75           C
ATOM   2408  CB  ASP C 304      11.547  22.720  -0.676  1.00 69.75           C
ATOM   2409  CG  ASP C 304      10.068  23.044  -0.519  1.00 69.75           C
ATOM   2410  OD1 ASP C 304       9.321  22.174   0.004  1.00 69.75           O
ATOM   2411  OD2 ASP C 304       9.666  24.173  -0.907  1.00 69.75           O
ATOM   2412  C   ASP C 304      11.219  21.028  -2.433  1.00 69.75           C
ATOM   2413  O   ASP C 304      11.821  21.523  -3.386  1.00 69.75           O
ATOM   2414  N   ALA C 305      10.111  20.278  -2.605  1.00 43.13           N
ATOM   2415  CA  ALA C 305       9.636  20.036  -3.935  1.00 43.13           C
ATOM   2416  CB  ALA C 305       8.456  19.050  -3.972  1.00 43.13           C
ATOM   2417  C   ALA C 305       9.172  21.309  -4.586  1.00 43.13           C
ATOM   2418  O   ALA C 305       9.567  21.605  -5.713  1.00 43.13           O
ATOM   2419  N   ALA C 306       8.340  22.114  -3.890  1.00 55.00           N
ATOM   2420  CA  ALA C 306       7.781  23.274  -4.534  1.00 55.00           C
ATOM   2421  CB  ALA C 306       6.779  24.023  -3.641  1.00 55.00           C
ATOM   2422  C   ALA C 306       8.859  24.239  -4.893  1.00 55.00           C
ATOM   2423  O   ALA C 306       9.002  24.626  -6.052  1.00 55.00           O
ATOM   2424  N   SER C 307       9.681  24.630  -3.907  1.00189.49           N
ATOM   2425  CA  SER C 307      10.784  25.477  -4.231  1.00189.49           C
ATOM   2426  CB  SER C 307      11.001  26.649  -3.250  1.00189.49           C
ATOM   2427  OG  SER C 307      11.277  26.181  -1.938  1.00189.49           O
ATOM   2428  C   SER C 307      11.911  24.535  -4.108  1.00189.49           C
ATOM   2429  O   SER C 307      12.124  24.009  -3.030  1.00189.49           O
ATOM   2430  N   GLY C 308      12.693  24.374  -5.182  1.00125.23           N
ATOM   2431  CA  GLY C 308      13.698  23.376  -5.423  1.00125.23           C
ATOM   2432  C   GLY C 308      14.783  23.353  -4.393  1.00125.23           C
ATOM   2433  O   GLY C 308      15.597  22.433  -4.402  1.00125.23           O
ATOM   2434  N   LEU C 309      14.897  24.398  -3.557  1.00144.32           N
ATOM   2435  CA  LEU C 309      15.986  24.520  -2.623  1.00144.32           C
ATOM   2436  CB  LEU C 309      15.870  25.765  -1.727  1.00144.32           C
ATOM   2437  CG  LEU C 309      15.956  27.092  -2.504  1.00144.32           C
ATOM   2438  CD1 LEU C 309      14.781  27.245  -3.483  1.00144.32           C
ATOM   2439  CD2 LEU C 309      16.096  28.289  -1.550  1.00144.32           C
ATOM   2440  C   LEU C 309      16.160  23.329  -1.717  1.00144.32           C
ATOM   2441  O   LEU C 309      15.233  22.850  -1.065  1.00144.32           O
ATOM   2442  N   ASP C 310      17.413  22.822  -1.662  1.00130.51           N
ATOM   2443  CA  ASP C 310      17.761  21.721  -0.810  1.00130.51           C
ATOM   2444  CB  ASP C 310      18.884  20.826  -1.373  1.00130.51           C
ATOM   2445  CG  ASP C 310      20.094  21.668  -1.731  1.00130.51           C
ATOM   2446  OD1 ASP C 310      20.016  22.914  -1.580  1.00130.51           O
ATOM   2447  OD2 ASP C 310      21.113  21.078  -2.178  1.00130.51           O
ATOM   2448  C   ASP C 310      18.080  22.222   0.564  1.00130.51           C
ATOM   2449  O   ASP C 310      18.419  23.390   0.750  1.00130.51           O
ATOM   2450  N   TYR C 311      17.939  21.344   1.582  1.00 85.44           N
ATOM   2451  CA  TYR C 311      18.170  21.780   2.923  1.00 85.44           C
ATOM   2452  CB  TYR C 311      16.908  22.320   3.624  1.00 85.44           C
ATOM   2453  CG  TYR C 311      15.842  21.277   3.591  1.00 85.44           C
ATOM   2454  CD1 TYR C 311      15.868  20.212   4.461  1.00 85.44           C
ATOM   2455  CD2 TYR C 311      14.802  21.376   2.695  1.00 85.44           C
ATOM   2456  CE1 TYR C 311      14.879  19.256   4.430  1.00 85.44           C
ATOM   2457  CE2 TYR C 311      13.810  20.424   2.659  1.00 85.44           C
ATOM   2458  CZ  TYR C 311      13.849  19.361   3.528  1.00 85.44           C
ATOM   2459  OH  TYR C 311      12.834  18.381   3.495  1.00 85.44           O
ATOM   2460  C   TYR C 311      18.732  20.665   3.747  1.00 85.44           C
ATOM   2461  O   TYR C 311      18.755  19.506   3.332  1.00 85.44           O
ATOM   2462  N   TRP C 312      19.232  21.026   4.948  1.00 96.54           N
ATOM   2463  CA  TRP C 312      19.757  20.079   5.887  1.00 96.54           C
ATOM   2464  CB  TRP C 312      21.097  20.500   6.526  1.00 96.54           C
ATOM   2465  CG  TRP C 312      22.286  20.652   5.599  1.00 96.54           C
ATOM   2466  CD2 TRP C 312      23.054  19.560   5.067  1.00 96.54           C
ATOM   2467  CD1 TRP C 312      22.859  21.794   5.117  1.00 96.54           C
ATOM   2468  NE1 TRP C 312      23.944  21.484   4.331  1.00 96.54           N
ATOM   2469  CE2 TRP C 312      24.073  20.112   4.288  1.00 96.54           C
ATOM   2470  CE3 TRP C 312      22.924  18.209   5.216  1.00 96.54           C
ATOM   2471  CZ2 TRP C 312      24.980  19.317   3.646  1.00 96.54           C
ATOM   2472  CZ3 TRP C 312      23.838  17.410   4.565  1.00 96.54           C
ATOM   2473  CH2 TRP C 312      24.846  17.954   3.795  1.00 96.54           C
ATOM   2474  C   TRP C 312      18.767  20.066   7.013  1.00 96.54           C
ATOM   2475  O   TRP C 312      18.086  21.061   7.255  1.00 96.54           O
ATOM   2476  N   ILE C 313      18.643  18.923   7.715  1.00113.07           N
ATOM   2477  CA  ILE C 313      17.753  18.816   8.840  1.00113.07           C
ATOM   2478  CB  ILE C 313      17.015  17.506   8.873  1.00113.07           C
ATOM   2479  CG1 ILE C 313      16.098  17.328   7.652  1.00113.07           C
ATOM   2480  CG2 ILE C 313      16.249  17.453  10.201  1.00113.07           C
ATOM   2481  CD1 ILE C 313      14.877  18.245   7.664  1.00113.07           C
ATOM   2482  C   ILE C 313      18.656  18.806  10.039  1.00113.07           C
ATOM   2483  O   ILE C 313      19.493  17.913  10.168  1.00113.07           O
ATOM   2484  N   VAL C 314      18.518  19.792  10.958  1.00 52.65           N
ATOM   2485  CA  VAL C 314      19.442  19.851  12.058  1.00 52.65           C
ATOM   2486  CB  VAL C 314      20.308  21.078  12.018  1.00 52.65           C
ATOM   2487  CG1 VAL C 314      21.258  21.059  13.228  1.00 52.65           C
ATOM   2488  CG2 VAL C 314      21.022  21.133  10.657  1.00 52.65           C
ATOM   2489  C   VAL C 314      18.724  19.866  13.384  1.00 52.65           C
ATOM   2490  O   VAL C 314      17.654  20.458  13.517  1.00 52.65           O
ATOM   2491  N   LYS C 315      19.320  19.207  14.409  1.00123.99           N
ATOM   2492  CA  LYS C 315      18.714  19.195  15.715  1.00123.99           C
ATOM   2493  CB  LYS C 315      18.688  17.825  16.419  1.00123.99           C
ATOM   2494  CG  LYS C 315      20.002  17.418  17.076  1.00123.99           C
ATOM   2495  CD  LYS C 315      19.866  16.211  18.008  1.00123.99           C
ATOM   2496  CE  LYS C 315      19.014  16.476  19.249  1.00123.99           C
ATOM   2497  NZ  LYS C 315      18.941  15.255  20.083  1.00123.99           N
ATOM   2498  C   LYS C 315      19.447  20.168  16.593  1.00123.99           C
ATOM   2499  O   LYS C 315      20.670  20.129  16.721  1.00123.99           O
ATOM   2500  N   ASN C 316      18.684  21.091  17.213  1.00 81.30           N
ATOM   2501  CA  ASN C 316      19.216  22.135  18.046  1.00 81.30           C
ATOM   2502  CB  ASN C 316      18.392  23.431  17.921  1.00 81.30           C
ATOM   2503  CG  ASN C 316      19.248  24.638  18.280  1.00 81.30           C
ATOM   2504  OD1 ASN C 316      20.261  24.523  18.967  1.00 81.30           O
ATOM   2505  ND2 ASN C 316      18.829  25.836  17.791  1.00 81.30           N
ATOM   2506  C   ASN C 316      19.174  21.667  19.482  1.00 81.30           C
ATOM   2507  O   ASN C 316      18.569  20.644  19.793  1.00 81.30           O
ATOM   2508  N   SER C 317      19.943  22.338  20.367  1.00106.86           N
ATOM   2509  CA  SER C 317      20.008  22.087  21.789  1.00106.86           C
ATOM   2510  CB  SER C 317      21.449  22.121  22.328  1.00106.86           C
ATOM   2511  OG  SER C 317      22.006  23.416  22.164  1.00106.86           O
ATOM   2512  C   SER C 317      19.199  23.051  22.622  1.00106.86           C
ATOM   2513  O   SER C 317      19.446  23.159  23.825  1.00106.86           O
ATOM   2514  N   TRP C 318      18.334  23.865  21.991  1.00151.93           N
ATOM   2515  CA  TRP C 318      17.503  24.880  22.593  1.00151.93           C
ATOM   2516  CB  TRP C 318      17.232  26.047  21.636  1.00151.93           C
ATOM   2517  CG  TRP C 318      18.526  26.793  21.395  1.00151.93           C
ATOM   2518  CD2 TRP C 318      18.719  27.858  20.451  1.00151.93           C
ATOM   2519  CD1 TRP C 318      19.733  26.593  22.003  1.00151.93           C
ATOM   2520  NE1 TRP C 318      20.666  27.465  21.498  1.00151.93           N
ATOM   2521  CE2 TRP C 318      20.056  28.250  20.541  1.00151.93           C
ATOM   2522  CE3 TRP C 318      17.856  28.460  19.580  1.00151.93           C
ATOM   2523  CZ2 TRP C 318      20.551  29.253  19.757  1.00151.93           C
ATOM   2524  CZ3 TRP C 318      18.360  29.474  18.793  1.00151.93           C
ATOM   2525  CH2 TRP C 318      19.681  29.862  18.879  1.00151.93           C
ATOM   2526  C   TRP C 318      16.243  24.349  23.215  1.00151.93           C
ATOM   2527  O   TRP C 318      15.433  25.118  23.731  1.00151.93           O
ATOM   2528  N   GLY C 319      15.956  23.045  23.077  1.00 37.24           N
ATOM   2529  CA  GLY C 319      14.748  22.540  23.664  1.00 37.24           C
ATOM   2530  C   GLY C 319      13.759  22.345  22.558  1.00 37.24           C
ATOM   2531  O   GLY C 319      13.929  22.857  21.455  1.00 37.24           O
ATOM   2532  N   THR C 320      12.698  21.569  22.851  1.00 49.08           N
ATOM   2533  CA  THR C 320      11.649  21.217  21.936  1.00 49.08           C
ATOM   2534  CB  THR C 320      10.756  20.138  22.473  1.00 49.08           C
ATOM   2535  OG1 THR C 320      10.099  20.581  23.651  1.00 49.08           O
ATOM   2536  CG2 THR C 320      11.617  18.900  22.776  1.00 49.08           C
ATOM   2537  C   THR C 320      10.794  22.409  21.632  1.00 49.08           C
ATOM   2538  O   THR C 320      10.138  22.462  20.594  1.00 49.08           O
ATOM   2539  N   SER C 321      10.738  23.380  22.558  1.00 84.72           N
ATOM   2540  CA  SER C 321       9.882  24.525  22.419  1.00 84.72           C
ATOM   2541  CB  SER C 321       9.881  25.419  23.672  1.00 84.72           C
ATOM   2542  OG  SER C 321      11.167  25.988  23.866  1.00 84.72           O
ATOM   2543  C   SER C 321      10.309  25.384  21.267  1.00 84.72           C
ATOM   2544  O   SER C 321       9.552  26.253  20.837  1.00 84.72           O
ATOM   2545  N   TRP C 322      11.527  25.181  20.731  1.00 71.12           N
ATOM   2546  CA  TRP C 322      11.985  26.066  19.694  1.00 71.12           C
ATOM   2547  CB  TRP C 322      13.429  26.543  19.932  1.00 71.12           C
ATOM   2548  CG  TRP C 322      13.997  27.457  18.871  1.00 71.12           C
ATOM   2549  CD2 TRP C 322      14.764  26.998  17.747  1.00 71.12           C
ATOM   2550  CD1 TRP C 322      13.934  28.816  18.768  1.00 71.12           C
ATOM   2551  NE1 TRP C 322      14.617  29.233  17.650  1.00 71.12           N
ATOM   2552  CE2 TRP C 322      15.133  28.124  17.013  1.00 71.12           C
ATOM   2553  CE3 TRP C 322      15.134  25.741  17.362  1.00 71.12           C
ATOM   2554  CZ2 TRP C 322      15.881  28.010  15.876  1.00 71.12           C
ATOM   2555  CZ3 TRP C 322      15.885  25.629  16.213  1.00 71.12           C
ATOM   2556  CH2 TRP C 322      16.252  26.742  15.485  1.00 71.12           C
ATOM   2557  C   TRP C 322      11.949  25.393  18.352  1.00 71.12           C
ATOM   2558  O   TRP C 322      12.118  24.183  18.230  1.00 71.12           O
ATOM   2559  N   GLY C 323      11.675  26.194  17.303  1.00 34.64           N
ATOM   2560  CA  GLY C 323      11.715  25.766  15.930  1.00 34.64           C
ATOM   2561  C   GLY C 323      10.714  24.690  15.675  1.00 34.64           C
ATOM   2562  O   GLY C 323       9.591  24.725  16.176  1.00 34.64           O
ATOM   2563  N   GLU C 324      11.113  23.707  14.842  1.00 65.73           N
ATOM   2564  CA  GLU C 324      10.229  22.634  14.515  1.00 65.73           C
ATOM   2565  CB  GLU C 324      10.417  22.138  13.073  1.00 65.73           C
ATOM   2566  CG  GLU C 324      10.044  23.200  12.035  1.00 65.73           C
ATOM   2567  CD  GLU C 324      10.357  22.654  10.650  1.00 65.73           C
ATOM   2568  OE1 GLU C 324      11.253  21.775  10.549  1.00 65.73           O
ATOM   2569  OE2 GLU C 324       9.706  23.112   9.674  1.00 65.73           O
ATOM   2570  C   GLU C 324      10.548  21.511  15.445  1.00 65.73           C
ATOM   2571  O   GLU C 324      11.318  20.610  15.118  1.00 65.73           O
ATOM   2572  N   ASN C 325       9.923  21.539  16.636  1.00 66.73           N
ATOM   2573  CA  ASN C 325      10.095  20.521  17.629  1.00 66.73           C
ATOM   2574  CB  ASN C 325       9.559  19.151  17.181  1.00 66.73           C
ATOM   2575  CG  ASN C 325       8.047  19.269  17.056  1.00 66.73           C
ATOM   2576  OD1 ASN C 325       7.464  18.901  16.037  1.00 66.73           O
ATOM   2577  ND2 ASN C 325       7.392  19.801  18.121  1.00 66.73           N
ATOM   2578  C   ASN C 325      11.541  20.368  17.991  1.00 66.73           C
ATOM   2579  O   ASN C 325      11.998  19.258  18.263  1.00 66.73           O
ATOM   2580  N   GLY C 326      12.299  21.481  18.034  1.00 37.51           N
ATOM   2581  CA  GLY C 326      13.670  21.415  18.459  1.00 37.51           C
ATOM   2582  C   GLY C 326      14.593  21.290  17.283  1.00 37.51           C
ATOM   2583  O   GLY C 326      15.809  21.326  17.458  1.00 37.51           O
ATOM   2584  N   TYR C 327      14.054  21.175  16.052  1.00113.51           N
ATOM   2585  CA  TYR C 327      14.882  21.000  14.887  1.00113.51           C
ATOM   2586  CB  TYR C 327      14.538  19.756  14.045  1.00113.51           C
ATOM   2587  CG  TYR C 327      14.911  18.490  14.743  1.00113.51           C
ATOM   2588  CD1 TYR C 327      14.126  17.970  15.747  1.00113.51           C
ATOM   2589  CD2 TYR C 327      16.044  17.805  14.367  1.00113.51           C
ATOM   2590  CE1 TYR C 327      14.475  16.794  16.370  1.00113.51           C
ATOM   2591  CE2 TYR C 327      16.397  16.629  14.985  1.00113.51           C
ATOM   2592  CZ  TYR C 327      15.611  16.121  15.989  1.00113.51           C
ATOM   2593  OH  TYR C 327      15.969  14.914  16.625  1.00113.51           O
ATOM   2594  C   TYR C 327      14.665  22.151  13.951  1.00113.51           C
ATOM   2595  O   TYR C 327      13.714  22.918  14.098  1.00113.51           O
ATOM   2596  N   PHE C 328      15.600  22.330  12.987  1.00 78.55           N
ATOM   2597  CA  PHE C 328      15.430  23.358  11.997  1.00 78.55           C
ATOM   2598  CB  PHE C 328      16.072  24.712  12.370  1.00 78.55           C
ATOM   2599  CG  PHE C 328      17.555  24.573  12.476  1.00 78.55           C
ATOM   2600  CD1 PHE C 328      18.140  24.117  13.635  1.00 78.55           C
ATOM   2601  CD2 PHE C 328      18.366  24.918  11.418  1.00 78.55           C
ATOM   2602  CE1 PHE C 328      19.507  23.997  13.732  1.00 78.55           C
ATOM   2603  CE2 PHE C 328      19.734  24.802  11.508  1.00 78.55           C
ATOM   2604  CZ  PHE C 328      20.307  24.339  12.668  1.00 78.55           C
ATOM   2605  C   PHE C 328      16.031  22.895  10.703  1.00 78.55           C
ATOM   2606  O   PHE C 328      16.923  22.048  10.683  1.00 78.55           O
ATOM   2607  N   ARG C 329      15.525  23.434   9.572  1.00178.36           N
ATOM   2608  CA  ARG C 329      16.066  23.110   8.282  1.00178.36           C
ATOM   2609  CB  ARG C 329      15.026  22.788   7.192  1.00178.36           C
ATOM   2610  CG  ARG C 329      14.456  21.368   7.240  1.00178.36           C
ATOM   2611  CD  ARG C 329      13.378  21.143   8.296  1.00178.36           C
ATOM   2612  NE  ARG C 329      12.179  21.927   7.887  1.00178.36           N
ATOM   2613  CZ  ARG C 329      11.265  21.389   7.027  1.00178.36           C
ATOM   2614  NH1 ARG C 329      11.454  20.134   6.526  1.00178.36           N
ATOM   2615  NH2 ARG C 329      10.160  22.107   6.674  1.00178.36           N
ATOM   2616  C   ARG C 329      16.813  24.321   7.825  1.00178.36           C
ATOM   2617  O   ARG C 329      16.449  25.447   8.160  1.00178.36           O
ATOM   2618  N   ILE C 330      17.913  24.112   7.074  1.00128.75           N
ATOM   2619  CA  ILE C 330      18.715  25.213   6.634  1.00128.75           C
ATOM   2620  CB  ILE C 330      19.897  25.399   7.556  1.00128.75           C
ATOM   2621  CG1 ILE C 330      20.603  26.756   7.389  1.00128.75           C
ATOM   2622  CG2 ILE C 330      20.815  24.180   7.377  1.00128.75           C
ATOM   2623  CD1 ILE C 330      21.404  26.907   6.104  1.00128.75           C
ATOM   2624  C   ILE C 330      19.165  24.920   5.233  1.00128.75           C
ATOM   2625  O   ILE C 330      19.365  23.762   4.868  1.00128.75           O
ATOM   2626  N   ARG C 331      19.347  25.972   4.407  1.00106.03           N
ATOM   2627  CA  ARG C 331      19.696  25.774   3.030  1.00106.03           C
ATOM   2628  CB  ARG C 331      19.896  27.075   2.244  1.00106.03           C
ATOM   2629  CG  ARG C 331      20.076  26.841   0.745  1.00106.03           C
ATOM   2630  CD  ARG C 331      20.618  28.067   0.021  0.00106.03           C
ATOM   2631  NE  ARG C 331      20.734  27.739  -1.424  0.00106.03           N
ATOM   2632  CZ  ARG C 331      21.069  28.734  -2.296  0.00106.03           C
ATOM   2633  NH1 ARG C 331      21.268  30.004  -1.836  0.00106.03           N
ATOM   2634  NH2 ARG C 331      21.210  28.462  -3.624  0.00106.03           N
ATOM   2635  C   ARG C 331      20.974  25.006   2.957  1.00106.03           C
ATOM   2636  O   ARG C 331      21.907  25.233   3.726  1.00106.03           O
ATOM   2637  N   ARG C 332      21.028  24.065   1.996  1.00179.24           N
ATOM   2638  CA  ARG C 332      22.148  23.188   1.829  1.00179.24           C
ATOM   2639  CB  ARG C 332      21.719  21.707   1.860  1.00179.24           C
ATOM   2640  CG  ARG C 332      22.776  20.711   1.379  1.00179.24           C
ATOM   2641  CD  ARG C 332      22.435  19.255   1.716  1.00179.24           C
ATOM   2642  NE  ARG C 332      21.016  18.999   1.336  1.00179.24           N
ATOM   2643  CZ  ARG C 332      20.705  18.514   0.098  1.00179.24           C
ATOM   2644  NH1 ARG C 332      21.694  18.274  -0.811  1.00179.24           N
ATOM   2645  NH2 ARG C 332      19.405  18.252  -0.224  1.00179.24           N
ATOM   2646  C   ARG C 332      22.792  23.450   0.499  1.00179.24           C
ATOM   2647  O   ARG C 332      22.123  23.785  -0.475  1.00179.24           O
ATOM   2648  N   GLY C 333      24.135  23.320   0.442  1.00 53.83           N
ATOM   2649  CA  GLY C 333      24.856  23.430  -0.798  1.00 53.83           C
ATOM   2650  C   GLY C 333      25.524  24.769  -0.953  1.00 53.83           C
ATOM   2651  O   GLY C 333      26.387  24.941  -1.813  1.00 53.83           O
ATOM   2652  N   THR C 334      25.053  25.770  -0.195  1.00178.21           N
ATOM   2653  CA  THR C 334      25.528  27.127  -0.161  1.00178.21           C
ATOM   2654  CB  THR C 334      24.422  28.067   0.212  1.00178.21           C
ATOM   2655  OG1 THR C 334      23.316  27.860  -0.646  1.00178.21           O
ATOM   2656  CG2 THR C 334      24.909  29.510   0.041  1.00178.21           C
ATOM   2657  C   THR C 334      26.625  27.334   0.849  1.00178.21           C
ATOM   2658  O   THR C 334      27.269  28.383   0.846  1.00178.21           O
ATOM   2659  N   ASP C 335      26.833  26.386   1.787  1.00 83.14           N
ATOM   2660  CA  ASP C 335      27.726  26.652   2.884  1.00 83.14           C
ATOM   2661  CB  ASP C 335      29.131  27.100   2.439  1.00 83.14           C
ATOM   2662  CG  ASP C 335      30.050  27.094   3.656  1.00 83.14           C
ATOM   2663  OD1 ASP C 335      29.594  26.658   4.747  1.00 83.14           O
ATOM   2664  OD2 ASP C 335      31.224  27.528   3.510  1.00 83.14           O
ATOM   2665  C   ASP C 335      27.099  27.764   3.660  1.00 83.14           C
ATOM   2666  O   ASP C 335      27.763  28.687   4.132  1.00 83.14           O
ATOM   2667  N   GLU C 336      25.764  27.676   3.818  1.00106.10           N
ATOM   2668  CA  GLU C 336      25.040  28.720   4.473  1.00106.10           C
ATOM   2669  CB  GLU C 336      23.522  28.547   4.423  1.00106.10           C
ATOM   2670  CG  GLU C 336      22.793  29.791   4.916  1.00106.10           C
ATOM   2671  CD  GLU C 336      21.320  29.519   4.734  1.00106.10           C
ATOM   2672  OE1 GLU C 336      20.914  29.252   3.573  1.00106.10           O
ATOM   2673  OE2 GLU C 336      20.584  29.558   5.754  1.00106.10           O
ATOM   2674  C   GLU C 336      25.453  28.833   5.905  1.00106.10           C
ATOM   2675  O   GLU C 336      25.413  27.878   6.679  1.00106.10           O
ATOM   2676  N   CYS C 337      25.859  30.055   6.286  1.00 71.19           N
ATOM   2677  CA  CYS C 337      26.231  30.384   7.631  1.00 71.19           C
ATOM   2678  CB  CYS C 337      25.060  30.269   8.624  1.00 71.19           C
ATOM   2679  SG  CYS C 337      23.744  31.480   8.292  1.00 71.19           S
ATOM   2680  C   CYS C 337      27.340  29.487   8.104  1.00 71.19           C
ATOM   2681  O   CYS C 337      27.443  29.222   9.301  1.00 71.19           O
ATOM   2682  N   ALA C 338      28.221  29.039   7.183  1.00 59.06           N
ATOM   2683  CA  ALA C 338      29.368  28.224   7.491  1.00 59.06           C
ATOM   2684  CB  ALA C 338      30.312  28.884   8.511  1.00 59.06           C
ATOM   2685  C   ALA C 338      28.979  26.876   8.034  1.00 59.06           C
ATOM   2686  O   ALA C 338      29.770  26.228   8.714  1.00 59.06           O
ATOM   2687  N   ILE C 339      27.769  26.391   7.713  1.00 89.12           N
ATOM   2688  CA  ILE C 339      27.299  25.116   8.187  1.00 89.12           C
ATOM   2689  CB  ILE C 339      25.841  24.872   7.910  1.00 89.12           C
ATOM   2690  CG1 ILE C 339      25.342  23.689   8.757  1.00 89.12           C
ATOM   2691  CG2 ILE C 339      25.646  24.691   6.395  1.00 89.12           C
ATOM   2692  CD1 ILE C 339      23.821  23.592   8.847  1.00 89.12           C
ATOM   2693  C   ILE C 339      28.105  23.985   7.603  1.00 89.12           C
ATOM   2694  O   ILE C 339      28.176  22.892   8.160  1.00 89.12           O
ATOM   2695  N   GLU C 340      28.595  24.172   6.373  1.00150.59           N
ATOM   2696  CA  GLU C 340      29.379  23.226   5.624  1.00150.59           C
ATOM   2697  CB  GLU C 340      29.112  23.326   4.114  1.00150.59           C
ATOM   2698  CG  GLU C 340      27.675  22.873   3.831  1.00150.59           C
ATOM   2699  CD  GLU C 340      27.370  22.957   2.346  1.00150.59           C
ATOM   2700  OE1 GLU C 340      28.277  23.352   1.566  1.00150.59           O
ATOM   2701  OE2 GLU C 340      26.213  22.622   1.974  1.00150.59           O
ATOM   2702  C   GLU C 340      30.855  23.243   5.931  1.00150.59           C
ATOM   2703  O   GLU C 340      31.603  22.575   5.231  1.00150.59           O
ATOM   2704  N   SER C 341      31.349  24.139   6.807  1.00121.66           N
ATOM   2705  CA  SER C 341      32.769  24.262   7.056  1.00121.66           C
ATOM   2706  CB  SER C 341      33.135  25.685   7.514  1.00121.66           C
ATOM   2707  OG  SER C 341      32.497  25.980   8.748  1.00121.66           O
ATOM   2708  C   SER C 341      33.437  23.305   8.036  1.00121.66           C
ATOM   2709  O   SER C 341      34.604  22.966   7.880  1.00121.66           O
ATOM   2710  N   ILE C 342      32.793  23.091   9.189  1.00278.68           N
ATOM   2711  CA  ILE C 342      33.151  22.393  10.401  1.00278.68           C
ATOM   2712  CB  ILE C 342      32.931  23.297  11.591  1.00278.68           C
ATOM   2713  CG1 ILE C 342      33.786  22.926  12.820  1.00278.68           C
ATOM   2714  CG2 ILE C 342      31.426  23.342  11.846  1.00278.68           C
ATOM   2715  CD1 ILE C 342      35.272  23.239  12.662  1.00278.68           C
ATOM   2716  C   ILE C 342      32.698  20.971  10.688  1.00278.68           C
ATOM   2717  O   ILE C 342      32.779  20.593  11.852  1.00278.68           O
ATOM   2718  N   ALA C 343      31.965  20.244   9.823  1.00 72.69           N
ATOM   2719  CA  ALA C 343      31.415  18.975  10.269  1.00 72.69           C
ATOM   2720  CB  ALA C 343      30.697  18.201   9.150  1.00 72.69           C
ATOM   2721  C   ALA C 343      32.466  18.064  10.865  1.00 72.69           C
ATOM   2722  O   ALA C 343      33.572  17.945  10.341  1.00 72.69           O
ATOM   2723  N   LEU C 344      32.130  17.412  12.014  1.00158.48           N
ATOM   2724  CA  LEU C 344      33.008  16.492  12.700  1.00158.48           C
ATOM   2725  CB  LEU C 344      33.372  16.858  14.157  1.00158.48           C
ATOM   2726  CG  LEU C 344      34.480  17.906  14.372  1.00158.48           C
ATOM   2727  CD1 LEU C 344      35.823  17.403  13.823  1.00158.48           C
ATOM   2728  CD2 LEU C 344      34.085  19.296  13.870  1.00158.48           C
ATOM   2729  C   LEU C 344      32.329  15.167  12.843  1.00158.48           C
ATOM   2730  O   LEU C 344      31.133  15.100  13.120  1.00158.48           O
ATOM   2731  N   ALA C 345      33.098  14.067  12.687  1.00 40.80           N
ATOM   2732  CA  ALA C 345      32.536  12.758  12.840  1.00 40.80           C
ATOM   2733  CB  ALA C 345      32.527  11.938  11.539  1.00 40.80           C
ATOM   2734  C   ALA C 345      33.368  12.010  13.836  1.00 40.80           C
ATOM   2735  O   ALA C 345      34.576  12.221  13.942  1.00 40.80           O
ATOM   2736  N   ALA C 346      32.717  11.130  14.624  1.00 37.84           N
ATOM   2737  CA  ALA C 346      33.417  10.322  15.581  1.00 37.84           C
ATOM   2738  CB  ALA C 346      33.433  10.921  16.997  1.00 37.84           C
ATOM   2739  C   ALA C 346      32.660   9.036  15.650  1.00 37.84           C
ATOM   2740  O   ALA C 346      31.456   9.015  15.408  1.00 37.84           O
ATOM   2741  N   THR C 347      33.346   7.919  15.965  1.00 51.21           N
ATOM   2742  CA  THR C 347      32.668   6.655  16.037  1.00 51.21           C
ATOM   2743  CB  THR C 347      33.293   5.608  15.161  1.00 51.21           C
ATOM   2744  OG1 THR C 347      33.255   6.025  13.804  1.00 51.21           O
ATOM   2745  CG2 THR C 347      32.540   4.279  15.339  1.00 51.21           C
ATOM   2746  C   THR C 347      32.741   6.160  17.451  1.00 51.21           C
ATOM   2747  O   THR C 347      33.826   5.933  17.983  1.00 51.21           O
ATOM   2748  N   PRO C 348      31.599   6.001  18.074  1.00 85.93           N
ATOM   2749  CA  PRO C 348      31.534   5.525  19.436  1.00 85.93           C
ATOM   2750  CD  PRO C 348      30.444   6.813  17.735  1.00 85.93           C
ATOM   2751  CB  PRO C 348      30.219   6.046  20.017  1.00 85.93           C
ATOM   2752  CG  PRO C 348      29.388   6.423  18.784  1.00 85.93           C
ATOM   2753  C   PRO C 348      31.638   4.032  19.512  1.00 85.93           C
ATOM   2754  O   PRO C 348      31.365   3.358  18.520  1.00 85.93           O
ATOM   2755  N   ILE C 349      32.030   3.491  20.684  1.00 61.87           N
ATOM   2756  CA  ILE C 349      32.096   2.066  20.839  1.00 61.87           C
ATOM   2757  CB  ILE C 349      33.369   1.607  21.489  1.00 61.87           C
ATOM   2758  CG1 ILE C 349      34.578   2.068  20.664  1.00 61.87           C
ATOM   2759  CG2 ILE C 349      33.298   0.083  21.684  1.00 61.87           C
ATOM   2760  CD1 ILE C 349      35.915   1.895  21.381  1.00 61.87           C
ATOM   2761  C   ILE C 349      30.978   1.693  21.768  1.00 61.87           C
ATOM   2762  O   ILE C 349      31.024   2.003  22.957  1.00 61.87           O
ATOM   2763  N   PRO C 350      29.987   1.008  21.254  1.00 80.59           N
ATOM   2764  CA  PRO C 350      28.836   0.632  22.045  1.00 80.59           C
ATOM   2765  CD  PRO C 350      29.648   1.164  19.848  1.00 80.59           C
ATOM   2766  CB  PRO C 350      27.770   0.194  21.044  1.00 80.59           C
ATOM   2767  CG  PRO C 350      28.126   0.967  19.763  1.00 80.59           C
ATOM   2768  C   PRO C 350      29.201  -0.453  23.001  1.00 80.59           C
ATOM   2769  O   PRO C 350      30.287  -1.012  22.856  1.00 80.59           O
ATOM   2770  N   LYS C 351      28.352  -0.749  24.013  1.00208.56           N
ATOM   2771  CA  LYS C 351      28.732  -1.858  24.831  1.00208.56           C
ATOM   2772  CB  LYS C 351      28.410  -1.845  26.346  1.00208.56           C
ATOM   2773  CG  LYS C 351      27.541  -0.727  26.922  1.00208.56           C
ATOM   2774  CD  LYS C 351      26.040  -0.982  26.912  1.00208.56           C
ATOM   2775  CE  LYS C 351      25.413  -0.656  28.268  1.00208.56           C
ATOM   2776  NZ  LYS C 351      26.043   0.553  28.837  1.00208.56           N
ATOM   2777  C   LYS C 351      28.385  -3.135  24.145  1.00208.56           C
ATOM   2778  O   LYS C 351      27.704  -3.151  23.123  1.00208.56           O
ATOM   2779  N   LEU C 352      28.923  -4.246  24.668  1.00158.46           N
ATOM   2780  CA  LEU C 352      28.841  -5.510  24.010  1.00158.46           C
ATOM   2781  CB  LEU C 352      30.241  -6.155  24.137  1.00158.46           C
ATOM   2782  CG  LEU C 352      30.633  -7.321  23.215  1.00158.46           C
ATOM   2783  CD1 LEU C 352      29.976  -8.638  23.623  1.00158.46           C
ATOM   2784  CD2 LEU C 352      30.441  -6.956  21.734  1.00158.46           C
ATOM   2785  C   LEU C 352      27.772  -6.290  24.766  1.00158.46           C
ATOM   2786  O   LEU C 352      26.684  -5.694  24.995  1.00158.46           O
ATOM   2787  OXT LEU C 352      28.016  -7.470  25.130  1.00158.46           O
TER    2788      LEU C 352
ATOM   2789  N   ASP D 353      52.581 -23.564  25.491  1.00 68.99           N
ATOM   2790  CA  ASP D 353      51.187 -23.815  25.071  1.00 68.99           C
ATOM   2791  CB  ASP D 353      51.118 -24.479  23.694  1.00 68.99           C
ATOM   2792  CG  ASP D 353      51.437 -23.411  22.661  1.00 68.99           C
ATOM   2793  OD1 ASP D 353      52.147 -22.421  22.987  1.00 68.99           O
ATOM   2794  OD2 ASP D 353      50.934 -23.585  21.519  1.00 68.99           O
ATOM   2795  C   ASP D 353      50.422 -24.628  26.049  1.00 68.99           C
ATOM   2796  O   ASP D 353      50.956 -25.092  27.054  1.00 68.99           O
ATOM   2797  N   THR D 354      49.116 -24.759  25.774  1.00136.47           N
ATOM   2798  CA  THR D 354      48.190 -25.515  26.554  1.00136.47           C
ATOM   2799  CB  THR D 354      46.830 -24.860  26.528  1.00136.47           C
ATOM   2800  OG1 THR D 354      45.818 -25.759  26.934  1.00136.47           O
ATOM   2801  CG2 THR D 354      46.539 -24.283  25.137  1.00136.47           C
ATOM   2802  C   THR D 354      48.155 -26.901  25.982  1.00136.47           C
ATOM   2803  O   THR D 354      48.748 -27.163  24.938  1.00136.47           O
ATOM   2804  N   PRO D 355      47.510 -27.812  26.659  1.00 81.69           N
ATOM   2805  CA  PRO D 355      47.432 -29.170  26.180  1.00 81.69           C
ATOM   2806  CD  PRO D 355      47.479 -27.757  28.116  1.00 81.69           C
ATOM   2807  CB  PRO D 355      46.917 -29.993  27.362  1.00 81.69           C
ATOM   2808  CG  PRO D 355      47.412 -29.215  28.594  1.00 81.69           C
ATOM   2809  C   PRO D 355      46.577 -29.293  24.952  1.00 81.69           C
ATOM   2810  O   PRO D 355      46.530 -30.378  24.372  1.00 81.69           O
ATOM   2811  N   ALA D 356      45.876 -28.215  24.555  1.00 70.95           N
ATOM   2812  CA  ALA D 356      44.943 -28.274  23.461  1.00 70.95           C
ATOM   2813  CB  ALA D 356      44.009 -27.052  23.422  1.00 70.95           C
ATOM   2814  C   ALA D 356      45.612 -28.363  22.119  1.00 70.95           C
ATOM   2815  O   ALA D 356      46.612 -27.697  21.855  1.00 70.95           O
ATOM   2816  N   ASN D 357      45.051 -29.224  21.235  1.00180.70           N
ATOM   2817  CA  ASN D 357      45.452 -29.334  19.856  1.00180.70           C
ATOM   2818  CB  ASN D 357      46.181 -30.643  19.504  1.00180.70           C
ATOM   2819  CG  ASN D 357      47.664 -30.419  19.740  1.00180.70           C
ATOM   2820  OD1 ASN D 357      48.325 -29.752  18.943  1.00180.70           O
ATOM   2821  ND2 ASN D 357      48.201 -30.971  20.861  1.00180.70           N
ATOM   2822  C   ASN D 357      44.206 -29.282  19.026  1.00180.70           C
ATOM   2823  O   ASN D 357      43.744 -30.299  18.510  1.00180.70           O
ATOM   2824  N   CYS D 358      43.650 -28.073  18.837  1.00 79.69           N
ATOM   2825  CA  CYS D 358      42.433 -27.951  18.091  1.00 79.69           C
ATOM   2826  CB  CYS D 358      41.418 -26.970  18.703  1.00 79.69           C
ATOM   2827  SG  CYS D 358      40.761 -27.633  20.261  1.00 79.69           S
ATOM   2828  C   CYS D 358      42.738 -27.520  16.696  1.00 79.69           C
ATOM   2829  O   CYS D 358      43.839 -27.064  16.386  1.00 79.69           O
ATOM   2830  N   THR D 359      41.722 -27.642  15.815  1.00138.03           N
ATOM   2831  CA  THR D 359      41.911 -27.406  14.414  1.00138.03           C
ATOM   2832  CB  THR D 359      41.361 -28.530  13.587  1.00138.03           C
ATOM   2833  OG1 THR D 359      41.809 -29.774  14.087  1.00138.03           O
ATOM   2834  CG2 THR D 359      41.908 -28.395  12.166  1.00138.03           C
ATOM   2835  C   THR D 359      41.126 -26.198  13.998  1.00138.03           C
ATOM   2836  O   THR D 359      40.238 -25.722  14.702  1.00138.03           O
ATOM   2837  N   TYR D 360      41.464 -25.689  12.802  1.00189.95           N
ATOM   2838  CA  TYR D 360      40.850 -24.565  12.173  1.00189.95           C
ATOM   2839  CB  TYR D 360      41.607 -24.273  10.852  1.00189.95           C
ATOM   2840  CG  TYR D 360      40.839 -23.331  10.017  1.00189.95           C
ATOM   2841  CD1 TYR D 360      39.893 -23.805   9.145  1.00189.95           C
ATOM   2842  CD2 TYR D 360      41.082 -21.986  10.094  1.00189.95           C
ATOM   2843  CE1 TYR D 360      39.170 -22.940   8.367  1.00189.95           C
ATOM   2844  CE2 TYR D 360      40.363 -21.120   9.321  1.00189.95           C
ATOM   2845  CZ  TYR D 360      39.414 -21.598   8.469  1.00189.95           C
ATOM   2846  OH  TYR D 360      38.690 -20.693   7.694  1.00189.95           O
ATOM   2847  C   TYR D 360      39.406 -24.924  11.943  1.00189.95           C
ATOM   2848  O   TYR D 360      38.523 -24.103  12.184  1.00189.95           O
ATOM   2849  N   PRO D 361      39.121 -26.124  11.496  1.00150.81           N
ATOM   2850  CA  PRO D 361      37.743 -26.493  11.315  1.00150.81           C
ATOM   2851  CD  PRO D 361      39.952 -26.754  10.492  1.00150.81           C
ATOM   2852  CB  PRO D 361      37.744 -27.767  10.480  1.00150.81           C
ATOM   2853  CG  PRO D 361      39.005 -27.599   9.624  1.00150.81           C
ATOM   2854  C   PRO D 361      36.958 -26.589  12.584  1.00150.81           C
ATOM   2855  O   PRO D 361      35.741 -26.407  12.534  1.00150.81           O
ATOM   2856  N   ASP D 362      37.610 -26.868  13.725  1.00 61.76           N
ATOM   2857  CA  ASP D 362      36.865 -26.957  14.948  1.00 61.76           C
ATOM   2858  CB  ASP D 362      37.735 -27.341  16.152  1.00 61.76           C
ATOM   2859  CG  ASP D 362      38.061 -28.816  16.023  1.00 61.76           C
ATOM   2860  OD1 ASP D 362      37.105 -29.634  16.041  1.00 61.76           O
ATOM   2861  OD2 ASP D 362      39.276 -29.142  15.914  1.00 61.76           O
ATOM   2862  C   ASP D 362      36.290 -25.603  15.207  1.00 61.76           C
ATOM   2863  O   ASP D 362      35.205 -25.466  15.770  1.00 61.76           O
ATOM   2864  N   LEU D 363      37.056 -24.579  14.804  1.00158.58           N
ATOM   2865  CA  LEU D 363      36.808 -23.178  14.995  1.00158.58           C
ATOM   2866  CB  LEU D 363      38.050 -22.371  14.569  1.00158.58           C
ATOM   2867  CG  LEU D 363      38.165 -20.918  15.083  1.00158.58           C
ATOM   2868  CD1 LEU D 363      36.928 -20.063  14.808  1.00158.58           C
ATOM   2869  CD2 LEU D 363      38.621 -20.867  16.542  1.00158.58           C
ATOM   2870  C   LEU D 363      35.650 -22.710  14.152  1.00158.58           C
ATOM   2871  O   LEU D 363      34.878 -21.847  14.567  1.00158.58           O
ATOM   2872  N   LEU D 364      35.514 -23.243  12.924  1.00 62.97           N
ATOM   2873  CA  LEU D 364      34.513 -22.713  12.036  1.00 62.97           C
ATOM   2874  CB  LEU D 364      34.676 -23.234  10.599  1.00 62.97           C
ATOM   2875  CG  LEU D 364      36.051 -22.879   9.999  1.00 62.97           C
ATOM   2876  CD1 LEU D 364      36.192 -23.409   8.564  1.00 62.97           C
ATOM   2877  CD2 LEU D 364      36.350 -21.375  10.122  1.00 62.97           C
ATOM   2878  C   LEU D 364      33.158 -23.103  12.544  1.00 62.97           C
ATOM   2879  O   LEU D 364      32.959 -24.230  12.993  1.00 62.97           O
ATOM   2880  N   GLY D 365      32.182 -22.165  12.501  1.00 35.04           N
ATOM   2881  CA  GLY D 365      30.857 -22.496  12.940  1.00 35.04           C
ATOM   2882  C   GLY D 365      30.256 -21.368  13.724  1.00 35.04           C
ATOM   2883  O   GLY D 365      30.667 -20.213  13.613  1.00 35.04           O
ATOM   2884  N   THR D 366      29.236 -21.696  14.548  1.00 39.66           N
ATOM   2885  CA  THR D 366      28.576 -20.691  15.329  1.00 39.66           C
ATOM   2886  CB  THR D 366      27.081 -20.794  15.265  1.00 39.66           C
ATOM   2887  OG1 THR D 366      26.654 -20.725  13.913  1.00 39.66           O
ATOM   2888  CG2 THR D 366      26.473 -19.629  16.062  1.00 39.66           C
ATOM   2889  C   THR D 366      28.991 -20.874  16.755  1.00 39.66           C
ATOM   2890  O   THR D 366      29.046 -21.991  17.266  1.00 39.66           O
ATOM   2891  N   TRP D 367      29.317 -19.758  17.434  1.00 89.49           N
ATOM   2892  CA  TRP D 367      29.768 -19.833  18.795  1.00 89.49           C
ATOM   2893  CB  TRP D 367      31.240 -19.412  18.963  1.00 89.49           C
ATOM   2894  CG  TRP D 367      32.265 -20.367  18.391  1.00 89.49           C
ATOM   2895  CD2 TRP D 367      33.028 -21.277  19.198  1.00 89.49           C
ATOM   2896  CD1 TRP D 367      32.689 -20.540  17.105  1.00 89.49           C
ATOM   2897  NE1 TRP D 367      33.670 -21.504  17.061  1.00 89.49           N
ATOM   2898  CE2 TRP D 367      33.890 -21.964  18.344  1.00 89.49           C
ATOM   2899  CE3 TRP D 367      33.016 -21.510  20.543  1.00 89.49           C
ATOM   2900  CZ2 TRP D 367      34.755 -22.905  18.827  1.00 89.49           C
ATOM   2901  CZ3 TRP D 367      33.885 -22.461  21.027  1.00 89.49           C
ATOM   2902  CH2 TRP D 367      34.736 -23.145  20.185  1.00 89.49           C
ATOM   2903  C   TRP D 367      28.948 -18.891  19.621  1.00 89.49           C
ATOM   2904  O   TRP D 367      28.591 -17.802  19.174  1.00 89.49           O
ATOM   2905  N   VAL D 368      28.610 -19.298  20.862  1.00113.88           N
ATOM   2906  CA  VAL D 368      27.894 -18.382  21.697  1.00113.88           C
ATOM   2907  CB  VAL D 368      26.619 -18.922  22.292  1.00113.88           C
ATOM   2908  CG1 VAL D 368      26.925 -19.835  23.489  1.00113.88           C
ATOM   2909  CG2 VAL D 368      25.717 -17.728  22.635  1.00113.88           C
ATOM   2910  C   VAL D 368      28.835 -17.995  22.793  1.00113.88           C
ATOM   2911  O   VAL D 368      29.472 -18.837  23.426  1.00113.88           O
ATOM   2912  N   PHE D 369      28.970 -16.680  23.028  1.00107.25           N
ATOM   2913  CA  PHE D 369      29.890 -16.236  24.024  1.00107.25           C
ATOM   2914  CB  PHE D 369      30.864 -15.174  23.499  1.00107.25           C
ATOM   2915  CG  PHE D 369      31.753 -15.798  22.480  1.00107.25           C
ATOM   2916  CD1 PHE D 369      32.541 -16.877  22.807  1.00107.25           C
ATOM   2917  CD2 PHE D 369      31.839 -15.276  21.210  1.00107.25           C
ATOM   2918  CE1 PHE D 369      33.374 -17.443  21.873  1.00107.25           C
ATOM   2919  CE2 PHE D 369      32.671 -15.835  20.272  1.00107.25           C
ATOM   2920  CZ  PHE D 369      33.438 -16.923  20.605  1.00107.25           C
ATOM   2921  C   PHE D 369      29.102 -15.647  25.145  1.00107.25           C
ATOM   2922  O   PHE D 369      28.222 -14.812  24.944  1.00107.25           O
ATOM   2923  N   GLN D 370      29.399 -16.081  26.380  1.00153.29           N
ATOM   2924  CA  GLN D 370      28.661 -15.529  27.466  1.00153.29           C
ATOM   2925  CB  GLN D 370      28.103 -16.626  28.371  1.00153.29           C
ATOM   2926  CG  GLN D 370      26.834 -16.196  29.083  1.00153.29           C
ATOM   2927  CD  GLN D 370      25.961 -17.436  29.115  1.00153.29           C
ATOM   2928  OE1 GLN D 370      24.758 -17.354  29.356  1.00153.29           O
ATOM   2929  NE2 GLN D 370      26.571 -18.614  28.817  1.00153.29           N
ATOM   2930  C   GLN D 370      29.631 -14.637  28.166  1.00153.29           C
ATOM   2931  O   GLN D 370      30.739 -15.050  28.507  1.00153.29           O
ATOM   2932  N   VAL D 371      29.227 -13.370  28.368  1.00 67.91           N
ATOM   2933  CA  VAL D 371      30.122 -12.362  28.857  1.00 67.91           C
ATOM   2934  CB  VAL D 371      30.033 -11.116  28.020  1.00 67.91           C
ATOM   2935  CG1 VAL D 371      30.971 -10.045  28.592  1.00 67.91           C
ATOM   2936  CG2 VAL D 371      30.307 -11.488  26.552  1.00 67.91           C
ATOM   2937  C   VAL D 371      29.749 -11.970  30.252  1.00 67.91           C
ATOM   2938  O   VAL D 371      28.593 -11.673  30.543  1.00 67.91           O
ATOM   2939  N   GLY D 372      30.747 -11.965  31.159  1.00 51.08           N
ATOM   2940  CA  GLY D 372      30.541 -11.521  32.509  1.00 51.08           C
ATOM   2941  C   GLY D 372      31.143 -10.155  32.580  1.00 51.08           C
ATOM   2942  O   GLY D 372      31.080  -9.411  31.606  1.00 51.08           O
ATOM   2943  N   SER D 373      31.711  -9.815  33.760  1.00142.91           N
ATOM   2944  CA  SER D 373      32.474  -8.632  34.091  1.00142.91           C
ATOM   2945  CB  SER D 373      33.990  -8.836  33.916  1.00142.91           C
ATOM   2946  OG  SER D 373      34.443  -9.880  34.764  1.00142.91           O
ATOM   2947  C   SER D 373      32.086  -7.398  33.322  1.00142.91           C
ATOM   2948  O   SER D 373      30.956  -7.242  32.862  1.00142.91           O
ATOM   2949  N   SER D 374      33.018  -6.412  33.324  1.00208.18           N
ATOM   2950  CA  SER D 374      32.974  -5.193  32.553  1.00208.18           C
ATOM   2951  CB  SER D 374      31.556  -4.631  32.309  1.00208.18           C
ATOM   2952  OG  SER D 374      30.911  -4.320  33.535  1.00208.18           O
ATOM   2953  C   SER D 374      33.766  -4.144  33.283  1.00208.18           C
ATOM   2954  O   SER D 374      33.206  -3.197  33.832  1.00208.18           O
ATOM   2955  N   GLY D 375      35.109  -4.225  33.237  1.00 58.22           N
ATOM   2956  CA  GLY D 375      35.897  -3.279  33.981  1.00 58.22           C
ATOM   2957  C   GLY D 375      37.102  -2.925  33.173  1.00 58.22           C
ATOM   2958  O   GLY D 375      37.080  -2.974  31.946  1.00 58.22           O
ATOM   2959  N   SER D 376      38.182  -2.499  33.856  1.00 81.55           N
ATOM   2960  CA  SER D 376      39.400  -2.145  33.189  1.00 81.55           C
ATOM   2961  CB  SER D 376      40.151  -0.987  33.871  1.00 81.55           C
ATOM   2962  OG  SER D 376      40.518  -1.352  35.192  1.00 81.55           O
ATOM   2963  C   SER D 376      40.295  -3.347  33.164  1.00 81.55           C
ATOM   2964  O   SER D 376      39.922  -4.429  33.615  1.00 81.55           O
ATOM   2965  N   GLN D 377      41.513  -3.166  32.614  1.00139.81           N
ATOM   2966  CA  GLN D 377      42.500  -4.204  32.488  1.00139.81           C
ATOM   2967  CB  GLN D 377      43.848  -3.677  31.964  1.00139.81           C
ATOM   2968  CG  GLN D 377      43.820  -2.902  30.648  1.00139.81           C
ATOM   2969  CD  GLN D 377      45.203  -2.282  30.486  1.00139.81           C
ATOM   2970  OE1 GLN D 377      46.218  -2.969  30.586  1.00139.81           O
ATOM   2971  NE2 GLN D 377      45.246  -0.942  30.252  1.00139.81           N
ATOM   2972  C   GLN D 377      42.850  -4.660  33.872  1.00139.81           C
ATOM   2973  O   GLN D 377      43.163  -5.828  34.100  1.00139.81           O
ATOM   2974  N   ARG D 378      42.934  -3.690  34.800  1.00119.88           N
ATOM   2975  CA  ARG D 378      43.247  -3.914  36.184  1.00119.88           C
ATOM   2976  CB  ARG D 378      43.592  -2.612  36.922  1.00119.88           C
ATOM   2977  CG  ARG D 378      44.205  -2.836  38.305  0.00119.88           C
ATOM   2978  CD  ARG D 378      44.325  -1.552  39.126  0.00119.88           C
ATOM   2979  NE  ARG D 378      45.020  -0.543  38.278  0.00119.88           N
ATOM   2980  CZ  ARG D 378      45.254   0.709  38.767  0.00119.88           C
ATOM   2981  NH1 ARG D 378      44.929   1.004  40.060  0.00119.88           N
ATOM   2982  NH2 ARG D 378      45.808   1.666  37.966  0.00119.88           N
ATOM   2983  C   ARG D 378      42.089  -4.524  36.913  1.00119.88           C
ATOM   2984  O   ARG D 378      42.270  -5.380  37.778  1.00119.88           O
ATOM   2985  N   ASP D 379      40.866  -4.068  36.580  1.00 52.47           N
ATOM   2986  CA  ASP D 379      39.657  -4.446  37.259  1.00 52.47           C
ATOM   2987  CB  ASP D 379      38.413  -3.702  36.742  1.00 52.47           C
ATOM   2988  CG  ASP D 379      38.486  -2.262  37.222  0.00 52.47           C
ATOM   2989  OD1 ASP D 379      38.983  -2.042  38.359  0.00 52.47           O
ATOM   2990  OD2 ASP D 379      38.039  -1.362  36.461  0.00 52.47           O
ATOM   2991  C   ASP D 379      39.380  -5.902  37.088  1.00 52.47           C
ATOM   2992  O   ASP D 379      38.869  -6.542  38.005  1.00 52.47           O
ATOM   2993  N   VAL D 380      39.678  -6.477  35.910  1.00134.06           N
ATOM   2994  CA  VAL D 380      39.330  -7.858  35.766  1.00134.06           C
ATOM   2995  CB  VAL D 380      38.358  -8.184  34.667  1.00134.06           C
ATOM   2996  CG1 VAL D 380      37.015  -7.510  34.959  1.00134.06           C
ATOM   2997  CG2 VAL D 380      38.984  -7.813  33.316  1.00134.06           C
ATOM   2998  C   VAL D 380      40.536  -8.673  35.462  1.00134.06           C
ATOM   2999  O   VAL D 380      41.590  -8.169  35.073  1.00134.06           O
ATOM   3000  N   ASN D 381      40.391  -9.984  35.725  1.00 93.28           N
ATOM   3001  CA  ASN D 381      41.357 -10.982  35.391  1.00 93.28           C
ATOM   3002  CB  ASN D 381      42.299 -11.363  36.548  1.00 93.28           C
ATOM   3003  CG  ASN D 381      43.410 -12.225  35.973  0.00 93.28           C
ATOM   3004  OD1 ASN D 381      44.138 -11.796  35.079  0.00 93.28           O
ATOM   3005  ND2 ASN D 381      43.547 -13.474  36.497  0.00 93.28           N
ATOM   3006  C   ASN D 381      40.525 -12.182  35.087  1.00 93.28           C
ATOM   3007  O   ASN D 381      39.769 -12.642  35.941  1.00 93.28           O
ATOM   3008  N   CYS D 382      40.648 -12.735  33.867  1.00 81.23           N
ATOM   3009  CA  CYS D 382      39.761 -13.800  33.514  1.00 81.23           C
ATOM   3010  CB  CYS D 382      39.374 -13.740  32.032  1.00 81.23           C
ATOM   3011  SG  CYS D 382      38.742 -12.086  31.636  1.00 81.23           S
ATOM   3012  C   CYS D 382      40.437 -15.101  33.765  1.00 81.23           C
ATOM   3013  O   CYS D 382      40.776 -15.831  32.835  1.00 81.23           O
ATOM   3014  N   SER D 383      40.736 -15.372  35.046  1.00131.91           N
ATOM   3015  CA  SER D 383      41.269 -16.633  35.441  1.00131.91           C
ATOM   3016  CB  SER D 383      42.068 -16.520  36.745  1.00131.91           C
ATOM   3017  OG  SER D 383      42.593 -17.788  37.089  1.00131.91           O
ATOM   3018  C   SER D 383      40.141 -17.608  35.664  1.00131.91           C
ATOM   3019  O   SER D 383      40.207 -18.757  35.226  1.00131.91           O
ATOM   3020  N   VAL D 384      39.149 -17.202  36.496  1.00155.05           N
ATOM   3021  CA  VAL D 384      38.023 -18.041  36.836  1.00155.05           C
ATOM   3022  CB  VAL D 384      37.455 -17.713  38.179  1.00155.05           C
ATOM   3023  CG1 VAL D 384      36.264 -18.647  38.437  1.00155.05           C
ATOM   3024  CG2 VAL D 384      38.574 -17.807  39.221  1.00155.05           C
ATOM   3025  C   VAL D 384      36.844 -18.025  35.902  1.00155.05           C
ATOM   3026  O   VAL D 384      36.512 -19.041  35.293  1.00155.05           O
ATOM   3027  N   MET D 385      36.183 -16.838  35.802  1.00182.41           N
ATOM   3028  CA  MET D 385      34.961 -16.582  35.073  1.00182.41           C
ATOM   3029  CB  MET D 385      34.227 -17.791  34.481  1.00182.41           C
ATOM   3030  CG  MET D 385      33.014 -17.300  33.697  1.00182.41           C
ATOM   3031  SD  MET D 385      32.006 -18.555  32.872  1.00182.41           S
ATOM   3032  CE  MET D 385      30.832 -17.292  32.300  1.00182.41           C
ATOM   3033  C   MET D 385      33.992 -15.899  36.006  1.00182.41           C
ATOM   3034  O   MET D 385      34.107 -14.704  36.269  1.00182.41           O
ATOM   3035  N   GLY D 386      32.981 -16.649  36.514  1.00 46.26           N
ATOM   3036  CA  GLY D 386      31.992 -16.094  37.407  1.00 46.26           C
ATOM   3037  C   GLY D 386      30.717 -15.843  36.646  1.00 46.26           C
ATOM   3038  O   GLY D 386      30.559 -16.272  35.507  1.00 46.26           O
ATOM   3039  N   PRO D 387      29.790 -15.169  37.283  1.00 87.15           N
ATOM   3040  CA  PRO D 387      28.471 -14.901  36.747  1.00 87.15           C
ATOM   3041  CD  PRO D 387      30.127 -14.277  38.380  1.00 87.15           C
ATOM   3042  CB  PRO D 387      27.773 -14.075  37.824  1.00 87.15           C
ATOM   3043  CG  PRO D 387      28.936 -13.309  38.484  1.00 87.15           C
ATOM   3044  C   PRO D 387      28.483 -14.164  35.430  1.00 87.15           C
ATOM   3045  O   PRO D 387      29.325 -13.285  35.247  1.00 87.15           O
ATOM   3046  N   PRO D 388      27.628 -14.555  34.505  1.00126.14           N
ATOM   3047  CA  PRO D 388      27.537 -13.842  33.244  1.00126.14           C
ATOM   3048  CD  PRO D 388      27.446 -15.986  34.315  1.00126.14           C
ATOM   3049  CB  PRO D 388      27.448 -14.911  32.156  1.00126.14           C
ATOM   3050  CG  PRO D 388      26.898 -16.143  32.889  1.00126.14           C
ATOM   3051  C   PRO D 388      26.424 -12.831  33.123  1.00126.14           C
ATOM   3052  O   PRO D 388      25.315 -13.107  33.584  1.00126.14           O
ATOM   3053  N   GLU D 389      26.705 -11.655  32.512  1.00139.60           N
ATOM   3054  CA  GLU D 389      25.745 -10.614  32.239  1.00139.60           C
ATOM   3055  CB  GLU D 389      26.423  -9.241  32.125  1.00139.60           C
ATOM   3056  CG  GLU D 389      27.357  -8.937  33.300  1.00139.60           C
ATOM   3057  CD  GLU D 389      26.762  -9.521  34.573  1.00139.60           C
ATOM   3058  OE1 GLU D 389      25.666  -9.060  34.990  0.00139.60           O
ATOM   3059  OE2 GLU D 389      27.400 -10.443  35.147  0.00139.60           O
ATOM   3060  C   GLU D 389      24.983 -10.829  30.952  1.00139.60           C
ATOM   3061  O   GLU D 389      23.762 -10.678  30.919  1.00139.60           O
ATOM   3062  N   LYS D 390      25.683 -11.180  29.843  1.00153.52           N
ATOM   3063  CA  LYS D 390      24.990 -11.244  28.581  1.00153.52           C
ATOM   3064  CB  LYS D 390      24.779  -9.866  27.927  1.00153.52           C
ATOM   3065  CG  LYS D 390      25.964  -8.908  28.038  1.00153.52           C
ATOM   3066  CD  LYS D 390      25.760  -7.643  27.212  1.00153.52           C
ATOM   3067  CE  LYS D 390      26.544  -6.435  27.722  1.00153.52           C
ATOM   3068  NZ  LYS D 390      27.991  -6.715  27.719  1.00153.52           N
ATOM   3069  C   LYS D 390      25.632 -12.183  27.602  1.00153.52           C
ATOM   3070  O   LYS D 390      26.739 -12.677  27.803  1.00153.52           O
ATOM   3071  N   LYS D 391      24.899 -12.455  26.498  1.00154.56           N
ATOM   3072  CA  LYS D 391      25.285 -13.403  25.486  1.00154.56           C
ATOM   3073  CB  LYS D 391      24.115 -14.335  25.110  1.00154.56           C
ATOM   3074  CG  LYS D 391      24.476 -15.651  24.418  1.00154.56           C
ATOM   3075  CD  LYS D 391      24.803 -16.775  25.398  1.00154.56           C
ATOM   3076  CE  LYS D 391      23.660 -17.041  26.382  1.00154.56           C
ATOM   3077  NZ  LYS D 391      22.356 -17.010  25.678  1.00154.56           N
ATOM   3078  C   LYS D 391      25.596 -12.650  24.224  1.00154.56           C
ATOM   3079  O   LYS D 391      25.043 -11.579  23.974  1.00154.56           O
ATOM   3080  N   VAL D 392      26.522 -13.196  23.405  1.00 61.81           N
ATOM   3081  CA  VAL D 392      26.845 -12.617  22.126  1.00 61.81           C
ATOM   3082  CB  VAL D 392      28.121 -11.844  22.144  1.00 61.81           C
ATOM   3083  CG1 VAL D 392      28.391 -11.291  20.738  1.00 61.81           C
ATOM   3084  CG2 VAL D 392      27.990 -10.766  23.228  1.00 61.81           C
ATOM   3085  C   VAL D 392      27.049 -13.781  21.195  1.00 61.81           C
ATOM   3086  O   VAL D 392      27.785 -14.714  21.514  1.00 61.81           O
ATOM   3087  N   VAL D 393      26.424 -13.759  19.998  1.00 47.37           N
ATOM   3088  CA  VAL D 393      26.596 -14.886  19.127  1.00 47.37           C
ATOM   3089  CB  VAL D 393      25.303 -15.437  18.594  1.00 47.37           C
ATOM   3090  CG1 VAL D 393      25.611 -16.579  17.606  1.00 47.37           C
ATOM   3091  CG2 VAL D 393      24.439 -15.868  19.793  1.00 47.37           C
ATOM   3092  C   VAL D 393      27.442 -14.460  17.970  1.00 47.37           C
ATOM   3093  O   VAL D 393      27.256 -13.377  17.421  1.00 47.37           O
ATOM   3094  N   VAL D 394      28.418 -15.309  17.578  1.00 47.87           N
ATOM   3095  CA  VAL D 394      29.282 -14.953  16.488  1.00 47.87           C
ATOM   3096  CB  VAL D 394      30.686 -14.648  16.920  1.00 47.87           C
ATOM   3097  CG1 VAL D 394      30.664 -13.406  17.826  1.00 47.87           C
ATOM   3098  CG2 VAL D 394      31.270 -15.899  17.596  1.00 47.87           C
ATOM   3099  C   VAL D 394      29.369 -16.114  15.545  1.00 47.87           C
ATOM   3100  O   VAL D 394      29.343 -17.274  15.952  1.00 47.87           O
ATOM   3101  N   HIS D 395      29.471 -15.811  14.237  1.00 52.69           N
ATOM   3102  CA  HIS D 395      29.599 -16.824  13.232  1.00 52.69           C
ATOM   3103  ND1 HIS D 395      26.423 -17.913  12.638  1.00 52.69           N
ATOM   3104  CG  HIS D 395      27.151 -16.750  12.507  1.00 52.69           C
ATOM   3105  CB  HIS D 395      28.589 -16.681  12.080  1.00 52.69           C
ATOM   3106  NE2 HIS D 395      25.055 -16.243  13.174  1.00 52.69           N
ATOM   3107  CD2 HIS D 395      26.299 -15.741  12.838  1.00 52.69           C
ATOM   3108  CE1 HIS D 395      25.177 -17.551  13.040  1.00 52.69           C
ATOM   3109  C   HIS D 395      30.954 -16.662  12.609  1.00 52.69           C
ATOM   3110  O   HIS D 395      31.346 -15.560  12.224  1.00 52.69           O
ATOM   3111  N   LEU D 396      31.711 -17.773  12.503  1.00132.82           N
ATOM   3112  CA  LEU D 396      33.025 -17.733  11.906  1.00132.82           C
ATOM   3113  CB  LEU D 396      34.100 -18.463  12.742  1.00132.82           C
ATOM   3114  CG  LEU D 396      34.398 -17.865  14.135  1.00132.82           C
ATOM   3115  CD1 LEU D 396      35.055 -16.485  14.047  1.00132.82           C
ATOM   3116  CD2 LEU D 396      33.156 -17.858  15.026  1.00132.82           C
ATOM   3117  C   LEU D 396      32.941 -18.481  10.603  1.00132.82           C
ATOM   3118  O   LEU D 396      32.536 -19.641  10.572  1.00132.82           O
ATOM   3119  N   LYS D 397      33.363 -17.851   9.488  1.00164.32           N
ATOM   3120  CA  LYS D 397      33.203 -18.470   8.198  1.00164.32           C
ATOM   3121  CB  LYS D 397      32.351 -17.586   7.271  1.00164.32           C
ATOM   3122  CG  LYS D 397      31.653 -18.287   6.105  1.00164.32           C
ATOM   3123  CD  LYS D 397      30.442 -19.113   6.546  1.00164.32           C
ATOM   3124  CE  LYS D 397      29.429 -19.378   5.432  1.00164.32           C
ATOM   3125  NZ  LYS D 397      30.088 -20.055   4.297  1.00164.32           N
ATOM   3126  C   LYS D 397      34.536 -18.649   7.521  1.00164.32           C
ATOM   3127  O   LYS D 397      35.449 -17.843   7.695  1.00164.32           O
ATOM   3128  N   LYS D 398      34.618 -19.683   6.647  1.00207.21           N
ATOM   3129  CA  LYS D 398      35.801 -20.121   5.942  1.00207.21           C
ATOM   3130  CB  LYS D 398      35.519 -20.918   4.655  1.00207.21           C
ATOM   3131  CG  LYS D 398      34.806 -22.251   4.865  1.00207.21           C
ATOM   3132  CD  LYS D 398      33.367 -22.090   5.347  1.00207.21           C
ATOM   3133  CE  LYS D 398      32.472 -23.265   4.962  1.00207.21           C
ATOM   3134  NZ  LYS D 398      32.173 -23.191   3.513  1.00207.21           N
ATOM   3135  C   LYS D 398      36.641 -18.974   5.505  1.00207.21           C
ATOM   3136  O   LYS D 398      36.179 -17.985   4.941  1.00207.21           O
ATOM   3137  N   LEU D 399      37.950 -19.166   5.721  1.00241.04           N
ATOM   3138  CA  LEU D 399      38.978 -18.198   5.577  1.00241.04           C
ATOM   3139  CB  LEU D 399      38.923 -17.297   4.324  1.00241.04           C
ATOM   3140  CG  LEU D 399      39.539 -17.958   3.069  1.00241.04           C
ATOM   3141  CD1 LEU D 399      41.018 -18.296   3.302  1.00241.04           C
ATOM   3142  CD2 LEU D 399      38.757 -19.182   2.589  1.00241.04           C
ATOM   3143  C   LEU D 399      38.982 -17.410   6.857  1.00241.04           C
ATOM   3144  O   LEU D 399      39.335 -17.949   7.902  1.00241.04           O
ATOM   3145  N   ASP D 400      38.794 -16.082   6.766  1.00195.15           N
ATOM   3146  CA  ASP D 400      38.824 -15.127   7.852  1.00195.15           C
ATOM   3147  CB  ASP D 400      39.836 -14.005   7.573  1.00195.15           C
ATOM   3148  CG  ASP D 400      39.450 -13.272   6.295  1.00195.15           C
ATOM   3149  OD1 ASP D 400      38.999 -13.924   5.316  1.00195.15           O
ATOM   3150  OD2 ASP D 400      39.623 -12.026   6.281  1.00195.15           O
ATOM   3151  C   ASP D 400      37.577 -14.497   8.453  1.00195.15           C
ATOM   3152  O   ASP D 400      37.725 -13.775   9.434  1.00195.15           O
ATOM   3153  N   THR D 401      36.353 -14.629   7.902  1.00109.92           N
ATOM   3154  CA  THR D 401      35.309 -13.711   8.327  1.00109.92           C
ATOM   3155  CB  THR D 401      34.266 -13.504   7.270  1.00109.92           C
ATOM   3156  OG1 THR D 401      34.849 -12.946   6.107  1.00109.92           O
ATOM   3157  CG2 THR D 401      33.181 -12.563   7.803  1.00109.92           C
ATOM   3158  C   THR D 401      34.563 -14.080   9.575  1.00109.92           C
ATOM   3159  O   THR D 401      34.257 -15.243   9.830  1.00109.92           O
ATOM   3160  N   ALA D 402      34.235 -13.042  10.387  1.00 60.60           N
ATOM   3161  CA  ALA D 402      33.430 -13.218  11.563  1.00 60.60           C
ATOM   3162  CB  ALA D 402      34.184 -12.968  12.882  1.00 60.60           C
ATOM   3163  C   ALA D 402      32.314 -12.217  11.482  1.00 60.60           C
ATOM   3164  O   ALA D 402      32.517 -11.098  11.011  1.00 60.60           O
ATOM   3165  N   TYR D 403      31.082 -12.614  11.883  1.00 84.55           N
ATOM   3166  CA  TYR D 403      29.987 -11.679  11.907  1.00 84.55           C
ATOM   3167  CB  TYR D 403      29.201 -11.577  10.581  1.00 84.55           C
ATOM   3168  CG  TYR D 403      28.557 -12.875  10.222  1.00 84.55           C
ATOM   3169  CD1 TYR D 403      29.248 -13.843   9.527  1.00 84.55           C
ATOM   3170  CD2 TYR D 403      27.247 -13.113  10.568  1.00 84.55           C
ATOM   3171  CE1 TYR D 403      28.641 -15.032   9.192  1.00 84.55           C
ATOM   3172  CE2 TYR D 403      26.634 -14.298  10.236  1.00 84.55           C
ATOM   3173  CZ  TYR D 403      27.332 -15.259   9.545  1.00 84.55           C
ATOM   3174  OH  TYR D 403      26.703 -16.474   9.201  1.00 84.55           O
ATOM   3175  C   TYR D 403      29.050 -12.046  13.021  1.00 84.55           C
ATOM   3176  O   TYR D 403      29.013 -13.193  13.463  1.00 84.55           O
ATOM   3177  N   ASP D 404      28.306 -11.044  13.542  1.00 88.61           N
ATOM   3178  CA  ASP D 404      27.373 -11.249  14.616  1.00 88.61           C
ATOM   3179  CB  ASP D 404      27.660 -10.337  15.820  1.00 88.61           C
ATOM   3180  CG  ASP D 404      27.666  -8.899  15.329  1.00 88.61           C
ATOM   3181  OD1 ASP D 404      28.481  -8.578  14.424  1.00 88.61           O
ATOM   3182  OD2 ASP D 404      26.843  -8.102  15.850  1.00 88.61           O
ATOM   3183  C   ASP D 404      25.954 -11.055  14.146  1.00 88.61           C
ATOM   3184  O   ASP D 404      25.686 -10.915  12.954  1.00 88.61           O
ATOM   3185  N   ASP D 405      25.001 -11.065  15.110  1.00 53.38           N
ATOM   3186  CA  ASP D 405      23.581 -10.911  14.893  1.00 53.38           C
ATOM   3187  CB  ASP D 405      22.740 -11.182  16.152  1.00 53.38           C
ATOM   3188  CG  ASP D 405      22.688 -12.687  16.376  1.00 53.38           C
ATOM   3189  OD1 ASP D 405      22.909 -13.443  15.392  1.00 53.38           O
ATOM   3190  OD2 ASP D 405      22.419 -13.102  17.535  1.00 53.38           O
ATOM   3191  C   ASP D 405      23.250  -9.524  14.415  1.00 53.38           C
ATOM   3192  O   ASP D 405      22.316  -9.337  13.638  1.00 53.38           O
ATOM   3193  N   PHE D 406      24.020  -8.518  14.864  1.00100.35           N
ATOM   3194  CA  PHE D 406      23.855  -7.125  14.529  1.00100.35           C
ATOM   3195  CB  PHE D 406      24.987  -6.236  15.074  1.00100.35           C
ATOM   3196  CG  PHE D 406      24.767  -5.807  16.484  1.00100.35           C
ATOM   3197  CD1 PHE D 406      24.820  -6.685  17.544  1.00100.35           C
ATOM   3198  CD2 PHE D 406      24.478  -4.484  16.736  1.00100.35           C
ATOM   3199  CE1 PHE D 406      24.607  -6.242  18.829  1.00100.35           C
ATOM   3200  CE2 PHE D 406      24.271  -4.036  18.017  1.00100.35           C
ATOM   3201  CZ  PHE D 406      24.336  -4.916  19.068  1.00100.35           C
ATOM   3202  C   PHE D 406      24.000  -6.982  13.058  1.00100.35           C
ATOM   3203  O   PHE D 406      23.485  -6.027  12.482  1.00100.35           O
ATOM   3204  N   GLY D 407      24.780  -7.873  12.425  1.00 33.29           N
ATOM   3205  CA  GLY D 407      24.984  -7.748  11.016  1.00 33.29           C
ATOM   3206  C   GLY D 407      26.342  -7.162  10.808  1.00 33.29           C
ATOM   3207  O   GLY D 407      26.717  -6.816   9.689  1.00 33.29           O
ATOM   3208  N   ASN D 408      27.111  -7.032  11.907  1.00 85.52           N
ATOM   3209  CA  ASN D 408      28.435  -6.477  11.851  1.00 85.52           C
ATOM   3210  CB  ASN D 408      29.011  -6.135  13.239  1.00 85.52           C
ATOM   3211  CG  ASN D 408      28.096  -5.140  13.935  1.00 85.52           C
ATOM   3212  OD1 ASN D 408      27.672  -5.361  15.067  1.00 85.52           O
ATOM   3213  ND2 ASN D 408      27.778  -4.012  13.250  1.00 85.52           N
ATOM   3214  C   ASN D 408      29.351  -7.513  11.271  1.00 85.52           C
ATOM   3215  O   ASN D 408      29.128  -8.713  11.433  1.00 85.52           O
ATOM   3216  N   SER D 409      30.419  -7.072  10.572  1.00 43.59           N
ATOM   3217  CA  SER D 409      31.335  -8.025  10.004  1.00 43.59           C
ATOM   3218  CB  SER D 409      31.365  -8.019   8.466  1.00 43.59           C
ATOM   3219  OG  SER D 409      32.265  -9.007   7.988  1.00 43.59           O
ATOM   3220  C   SER D 409      32.725  -7.712  10.495  1.00 43.59           C
ATOM   3221  O   SER D 409      33.026  -6.571  10.845  1.00 43.59           O
ATOM   3222  N   GLY D 410      33.618  -8.731  10.530  1.00 42.50           N
ATOM   3223  CA  GLY D 410      34.957  -8.526  11.019  1.00 42.50           C
ATOM   3224  C   GLY D 410      35.789  -9.720  10.642  1.00 42.50           C
ATOM   3225  O   GLY D 410      35.462 -10.429   9.690  1.00 42.50           O
ATOM   3226  N   HIS D 411      36.898  -9.974  11.378  1.00 84.14           N
ATOM   3227  CA  HIS D 411      37.750 -11.073  10.999  1.00 84.14           C
ATOM   3228  ND1 HIS D 411      39.839  -9.324   8.297  1.00 84.14           N
ATOM   3229  CG  HIS D 411      38.853 -10.011   8.967  1.00 84.14           C
ATOM   3230  CB  HIS D 411      39.055 -10.640  10.313  1.00 84.14           C
ATOM   3231  NE2 HIS D 411      38.034  -9.265   7.002  1.00 84.14           N
ATOM   3232  CD2 HIS D 411      37.756  -9.967   8.161  1.00 84.14           C
ATOM   3233  CE1 HIS D 411      39.296  -8.900   7.130  1.00 84.14           C
ATOM   3234  C   HIS D 411      38.171 -11.864  12.201  1.00 84.14           C
ATOM   3235  O   HIS D 411      37.980 -11.440  13.340  1.00 84.14           O
ATOM   3236  N   PHE D 412      38.742 -13.068  11.960  1.00176.97           N
ATOM   3237  CA  PHE D 412      39.215 -13.904  13.031  1.00176.97           C
ATOM   3238  CB  PHE D 412      38.158 -14.896  13.570  1.00176.97           C
ATOM   3239  CG  PHE D 412      37.950 -16.018  12.601  1.00176.97           C
ATOM   3240  CD1 PHE D 412      37.007 -15.949  11.598  1.00176.97           C
ATOM   3241  CD2 PHE D 412      38.714 -17.161  12.709  1.00176.97           C
ATOM   3242  CE1 PHE D 412      36.848 -17.004  10.725  1.00176.97           C
ATOM   3243  CE2 PHE D 412      38.560 -18.214  11.840  1.00176.97           C
ATOM   3244  CZ  PHE D 412      37.622 -18.136  10.842  1.00176.97           C
ATOM   3245  C   PHE D 412      40.359 -14.728  12.510  1.00176.97           C
ATOM   3246  O   PHE D 412      40.540 -14.854  11.299  1.00176.97           O
ATOM   3247  N   THR D 413      41.196 -15.279  13.419  1.00170.41           N
ATOM   3248  CA  THR D 413      42.228 -16.184  12.998  1.00170.41           C
ATOM   3249  CB  THR D 413      43.613 -15.607  12.928  1.00170.41           C
ATOM   3250  OG1 THR D 413      44.133 -15.442  14.237  1.00170.41           O
ATOM   3251  CG2 THR D 413      43.561 -14.239  12.235  1.00170.41           C
ATOM   3252  C   THR D 413      42.355 -17.184  14.098  1.00170.41           C
ATOM   3253  O   THR D 413      42.091 -16.868  15.257  1.00170.41           O
ATOM   3254  N   ILE D 414      42.763 -18.425  13.776  1.00188.05           N
ATOM   3255  CA  ILE D 414      43.008 -19.316  14.863  1.00188.05           C
ATOM   3256  CB  ILE D 414      42.924 -20.802  14.587  1.00188.05           C
ATOM   3257  CG1 ILE D 414      44.061 -21.347  13.724  1.00188.05           C
ATOM   3258  CG2 ILE D 414      41.584 -21.069  13.920  1.00188.05           C
ATOM   3259  CD1 ILE D 414      44.049 -22.878  13.684  1.00188.05           C
ATOM   3260  C   ILE D 414      44.424 -19.015  15.215  1.00188.05           C
ATOM   3261  O   ILE D 414      45.195 -18.532  14.387  1.00188.05           O
ATOM   3262  N   ILE D 415      44.763 -19.187  16.497  1.00156.20           N
ATOM   3263  CA  ILE D 415      46.114 -19.057  16.944  1.00156.20           C
ATOM   3264  CB  ILE D 415      46.189 -18.421  18.304  1.00156.20           C
ATOM   3265  CG1 ILE D 415      45.884 -16.918  18.131  1.00156.20           C
ATOM   3266  CG2 ILE D 415      47.555 -18.728  18.930  1.00156.20           C
ATOM   3267  CD1 ILE D 415      45.587 -16.132  19.405  1.00156.20           C
ATOM   3268  C   ILE D 415      46.524 -20.485  16.984  1.00156.20           C
ATOM   3269  O   ILE D 415      45.996 -21.252  17.778  1.00156.20           O
ATOM   3270  N   TYR D 416      47.646 -20.834  16.334  1.00381.65           N
ATOM   3271  CA  TYR D 416      47.949 -22.118  15.753  1.00381.65           C
ATOM   3272  CB  TYR D 416      49.482 -22.183  15.959  1.00381.65           C
ATOM   3273  CG  TYR D 416      50.186 -23.417  16.377  1.00381.65           C
ATOM   3274  CD1 TYR D 416      50.081 -23.768  17.701  1.00381.65           C
ATOM   3275  CD2 TYR D 416      50.969 -24.179  15.536  1.00381.65           C
ATOM   3276  CE1 TYR D 416      50.723 -24.873  18.202  1.00381.65           C
ATOM   3277  CE2 TYR D 416      51.625 -25.287  16.032  1.00381.65           C
ATOM   3278  CZ  TYR D 416      51.501 -25.634  17.363  1.00381.65           C
ATOM   3279  OH  TYR D 416      52.168 -26.768  17.879  1.00381.65           O
ATOM   3280  C   TYR D 416      47.060 -23.245  16.281  1.00381.65           C
ATOM   3281  O   TYR D 416      46.087 -23.518  15.574  1.00381.65           O
ATOM   3282  N   ASN D 417      47.166 -23.830  17.488  1.00281.81           N
ATOM   3283  CA  ASN D 417      46.221 -24.909  17.793  1.00281.81           C
ATOM   3284  CB  ASN D 417      46.862 -26.184  18.358  1.00281.81           C
ATOM   3285  CG  ASN D 417      47.499 -27.079  17.338  1.00281.81           C
ATOM   3286  OD1 ASN D 417      48.720 -27.237  17.327  1.00281.81           O
ATOM   3287  ND2 ASN D 417      46.645 -27.705  16.489  1.00281.81           N
ATOM   3288  C   ASN D 417      45.534 -24.499  19.053  1.00281.81           C
ATOM   3289  O   ASN D 417      44.584 -25.127  19.512  1.00281.81           O
ATOM   3290  N   GLN D 418      46.032 -23.412  19.655  1.00237.02           N
ATOM   3291  CA  GLN D 418      45.658 -23.021  20.979  1.00237.02           C
ATOM   3292  CB  GLN D 418      46.769 -22.214  21.620  1.00237.02           C
ATOM   3293  CG  GLN D 418      46.482 -21.893  23.066  1.00237.02           C
ATOM   3294  CD  GLN D 418      47.843 -21.688  23.682  1.00237.02           C
ATOM   3295  OE1 GLN D 418      48.123 -20.680  24.328  1.00237.02           O
ATOM   3296  NE2 GLN D 418      48.723 -22.698  23.461  1.00237.02           N
ATOM   3297  C   GLN D 418      44.354 -22.317  21.220  1.00237.02           C
ATOM   3298  O   GLN D 418      43.694 -22.596  22.222  1.00237.02           O
ATOM   3299  N   GLY D 419      43.955 -21.359  20.363  1.00 46.11           N
ATOM   3300  CA  GLY D 419      42.780 -20.586  20.662  1.00 46.11           C
ATOM   3301  C   GLY D 419      42.543 -19.684  19.495  1.00 46.11           C
ATOM   3302  O   GLY D 419      43.015 -19.967  18.396  1.00 46.11           O
ATOM   3303  N   PHE D 420      41.802 -18.571  19.703  1.00197.20           N
ATOM   3304  CA  PHE D 420      41.469 -17.733  18.586  1.00197.20           C
ATOM   3305  CB  PHE D 420      40.115 -18.131  17.963  1.00197.20           C
ATOM   3306  CG  PHE D 420      39.087 -18.101  19.054  1.00197.20           C
ATOM   3307  CD1 PHE D 420      38.484 -16.920  19.420  1.00197.20           C
ATOM   3308  CD2 PHE D 420      38.737 -19.242  19.742  1.00197.20           C
ATOM   3309  CE1 PHE D 420      37.538 -16.862  20.421  1.00197.20           C
ATOM   3310  CE2 PHE D 420      37.793 -19.198  20.744  1.00197.20           C
ATOM   3311  CZ  PHE D 420      37.189 -18.011  21.089  1.00197.20           C
ATOM   3312  C   PHE D 420      41.342 -16.294  18.998  1.00197.20           C
ATOM   3313  O   PHE D 420      41.183 -15.970  20.175  1.00197.20           O
ATOM   3314  N   GLU D 421      41.438 -15.390  17.997  1.00157.37           N
ATOM   3315  CA  GLU D 421      41.245 -13.975  18.162  1.00157.37           C
ATOM   3316  CB  GLU D 421      42.461 -13.110  17.775  1.00157.37           C
ATOM   3317  CG  GLU D 421      43.512 -12.910  18.860  1.00157.37           C
ATOM   3318  CD  GLU D 421      43.716 -11.407  18.997  1.00157.37           C
ATOM   3319  OE1 GLU D 421      44.029 -10.753  17.965  1.00157.37           O
ATOM   3320  OE2 GLU D 421      43.560 -10.891  20.134  1.00157.37           O
ATOM   3321  C   GLU D 421      40.206 -13.560  17.169  1.00157.37           C
ATOM   3322  O   GLU D 421      40.307 -13.911  15.995  1.00157.37           O
ATOM   3323  N   ILE D 422      39.172 -12.812  17.610  1.00124.74           N
ATOM   3324  CA  ILE D 422      38.228 -12.286  16.659  1.00124.74           C
ATOM   3325  CB  ILE D 422      36.799 -12.775  16.757  1.00124.74           C
ATOM   3326  CG1 ILE D 422      36.648 -14.276  16.469  1.00124.74           C
ATOM   3327  CG2 ILE D 422      35.960 -11.920  15.796  1.00124.74           C
ATOM   3328  CD1 ILE D 422      36.889 -15.177  17.672  1.00124.74           C
ATOM   3329  C   ILE D 422      38.146 -10.809  16.876  1.00124.74           C
ATOM   3330  O   ILE D 422      38.081 -10.344  18.014  1.00124.74           O
ATOM   3331  N   VAL D 423      38.176 -10.028  15.773  1.00 59.78           N
ATOM   3332  CA  VAL D 423      38.012  -8.606  15.872  1.00 59.78           C
ATOM   3333  CB  VAL D 423      39.085  -7.844  15.154  1.00 59.78           C
ATOM   3334  CG1 VAL D 423      38.781  -6.336  15.234  1.00 59.78           C
ATOM   3335  CG2 VAL D 423      40.437  -8.263  15.757  1.00 59.78           C
ATOM   3336  C   VAL D 423      36.708  -8.300  15.202  1.00 59.78           C
ATOM   3337  O   VAL D 423      36.583  -8.415  13.983  1.00 59.78           O
ATOM   3338  N   LEU D 424      35.693  -7.911  16.001  1.00183.89           N
ATOM   3339  CA  LEU D 424      34.386  -7.610  15.478  1.00183.89           C
ATOM   3340  CB  LEU D 424      33.337  -8.715  15.693  1.00183.89           C
ATOM   3341  CG  LEU D 424      33.380  -9.878  14.694  1.00183.89           C
ATOM   3342  CD1 LEU D 424      32.298 -10.919  15.001  1.00183.89           C
ATOM   3343  CD2 LEU D 424      33.227  -9.354  13.260  1.00183.89           C
ATOM   3344  C   LEU D 424      33.842  -6.436  16.221  1.00183.89           C
ATOM   3345  O   LEU D 424      33.969  -6.353  17.441  1.00183.89           O
ATOM   3346  N   ASN D 425      33.222  -5.503  15.472  1.00159.46           N
ATOM   3347  CA  ASN D 425      32.604  -4.301  15.963  1.00159.46           C
ATOM   3348  CB  ASN D 425      31.072  -4.314  16.199  1.00159.46           C
ATOM   3349  CG  ASN D 425      30.631  -5.285  17.273  1.00159.46           C
ATOM   3350  OD1 ASN D 425      30.456  -6.471  17.010  1.00159.46           O
ATOM   3351  ND2 ASN D 425      30.397  -4.766  18.509  1.00159.46           N
ATOM   3352  C   ASN D 425      33.343  -3.662  17.104  1.00159.46           C
ATOM   3353  O   ASN D 425      32.812  -3.475  18.200  1.00159.46           O
ATOM   3354  N   ASP D 426      34.605  -3.278  16.834  1.00119.80           N
ATOM   3355  CA  ASP D 426      35.435  -2.512  17.725  1.00119.80           C
ATOM   3356  CB  ASP D 426      34.742  -1.187  18.093  1.00119.80           C
ATOM   3357  CG  ASP D 426      35.786  -0.156  18.464  1.00119.80           C
ATOM   3358  OD1 ASP D 426      36.902  -0.532  18.903  1.00119.80           O
ATOM   3359  OD2 ASP D 426      35.469   1.048  18.290  1.00119.80           O
ATOM   3360  C   ASP D 426      35.750  -3.260  18.989  1.00119.80           C
ATOM   3361  O   ASP D 426      36.079  -2.657  20.010  1.00119.80           O
ATOM   3362  N   TYR D 427      35.691  -4.603  18.945  1.00 93.23           N
ATOM   3363  CA  TYR D 427      36.038  -5.412  20.084  1.00 93.23           C
ATOM   3364  CB  TYR D 427      34.849  -6.146  20.735  1.00 93.23           C
ATOM   3365  CG  TYR D 427      34.052  -5.197  21.555  1.00 93.23           C
ATOM   3366  CD1 TYR D 427      34.516  -4.880  22.802  1.00 93.23           C
ATOM   3367  CD2 TYR D 427      32.886  -4.614  21.112  1.00 93.23           C
ATOM   3368  CE1 TYR D 427      33.830  -4.016  23.613  1.00 93.23           C
ATOM   3369  CE2 TYR D 427      32.191  -3.744  21.925  1.00 93.23           C
ATOM   3370  CZ  TYR D 427      32.664  -3.446  23.181  1.00 93.23           C
ATOM   3371  OH  TYR D 427      31.973  -2.561  24.034  1.00 93.23           O
ATOM   3372  C   TYR D 427      36.960  -6.501  19.618  1.00 93.23           C
ATOM   3373  O   TYR D 427      36.879  -6.933  18.469  1.00 93.23           O
ATOM   3374  N   LYS D 428      37.889  -6.952  20.497  1.00134.50           N
ATOM   3375  CA  LYS D 428      38.717  -8.096  20.187  1.00134.50           C
ATOM   3376  CB  LYS D 428      40.265  -7.935  20.238  1.00134.50           C
ATOM   3377  CG  LYS D 428      41.019  -7.409  18.992  1.00134.50           C
ATOM   3378  CD  LYS D 428      41.258  -5.897  18.870  1.00134.50           C
ATOM   3379  CE  LYS D 428      42.449  -5.575  17.949  1.00134.50           C
ATOM   3380  NZ  LYS D 428      42.931  -4.203  18.191  1.00134.50           N
ATOM   3381  C   LYS D 428      38.397  -9.168  21.197  1.00134.50           C
ATOM   3382  O   LYS D 428      38.305  -8.892  22.392  1.00134.50           O
ATOM   3383  N   TRP D 429      38.244 -10.429  20.727  1.00152.16           N
ATOM   3384  CA  TRP D 429      37.858 -11.548  21.550  1.00152.16           C
ATOM   3385  CB  TRP D 429      36.720 -12.343  20.873  1.00152.16           C
ATOM   3386  CG  TRP D 429      35.559 -11.470  20.425  1.00152.16           C
ATOM   3387  CD2 TRP D 429      34.176 -11.622  20.783  1.00152.16           C
ATOM   3388  CD1 TRP D 429      35.610 -10.403  19.579  1.00152.16           C
ATOM   3389  NE1 TRP D 429      34.361  -9.857  19.422  1.00152.16           N
ATOM   3390  CE2 TRP D 429      33.464 -10.600  20.151  1.00152.16           C
ATOM   3391  CE3 TRP D 429      33.542 -12.537  21.566  1.00152.16           C
ATOM   3392  CZ2 TRP D 429      32.113 -10.471  20.303  1.00152.16           C
ATOM   3393  CZ3 TRP D 429      32.176 -12.399  21.713  1.00152.16           C
ATOM   3394  CH2 TRP D 429      31.477 -11.388  21.100  1.00152.16           C
ATOM   3395  C   TRP D 429      39.034 -12.483  21.551  1.00152.16           C
ATOM   3396  O   TRP D 429      39.600 -12.759  20.494  1.00152.16           O
ATOM   3397  N   PHE D 430      39.439 -12.987  22.737  1.00446.33           N
ATOM   3398  CA  PHE D 430      40.565 -13.883  22.823  1.00446.33           C
ATOM   3399  CB  PHE D 430      41.830 -13.191  23.365  1.00446.33           C
ATOM   3400  CG  PHE D 430      42.940 -14.355  23.707  1.00446.33           C
ATOM   3401  CD1 PHE D 430      43.521 -15.309  24.611  1.00446.33           C
ATOM   3402  CD2 PHE D 430      43.991 -14.944  23.038  1.00446.33           C
ATOM   3403  CE1 PHE D 430      43.866 -15.018  23.358  1.00446.33           C
ATOM   3404  CE2 PHE D 430      44.315 -15.777  24.155  1.00446.33           C
ATOM   3405  CZ  PHE D 430      43.240 -15.072  24.593  1.00446.33           C
ATOM   3406  C   PHE D 430      40.265 -14.934  23.837  1.00446.33           C
ATOM   3407  O   PHE D 430      39.735 -14.639  24.908  1.00446.33           O
ATOM   3408  N   ALA D 431      40.633 -16.197  23.537  1.00 79.97           N
ATOM   3409  CA  ALA D 431      40.381 -17.229  24.495  1.00 79.97           C
ATOM   3410  CB  ALA D 431      38.867 -17.426  24.652  1.00 79.97           C
ATOM   3411  C   ALA D 431      41.070 -18.485  24.023  1.00 79.97           C
ATOM   3412  O   ALA D 431      41.288 -18.668  22.828  1.00 79.97           O
ATOM   3413  N   PHE D 432      41.456 -19.377  24.963  1.00158.32           N
ATOM   3414  CA  PHE D 432      42.148 -20.594  24.626  1.00158.32           C
ATOM   3415  CB  PHE D 432      43.108 -21.095  25.719  1.00158.32           C
ATOM   3416  CG  PHE D 432      44.045 -20.010  26.132  1.00158.32           C
ATOM   3417  CD1 PHE D 432      45.169 -19.718  25.398  1.00158.32           C
ATOM   3418  CD2 PHE D 432      43.795 -19.277  27.269  1.00158.32           C
ATOM   3419  CE1 PHE D 432      46.029 -18.720  25.796  1.00158.32           C
ATOM   3420  CE2 PHE D 432      44.646 -18.278  27.675  1.00158.32           C
ATOM   3421  CZ  PHE D 432      45.770 -18.001  26.936  1.00158.32           C
ATOM   3422  C   PHE D 432      41.102 -21.668  24.582  1.00158.32           C
ATOM   3423  O   PHE D 432      40.117 -21.605  25.313  1.00158.32           O
ATOM   3424  N   PHE D 433      41.290 -22.701  23.737  1.00103.10           N
ATOM   3425  CA  PHE D 433      40.312 -23.757  23.704  1.00103.10           C
ATOM   3426  CB  PHE D 433      40.525 -24.797  22.582  1.00103.10           C
ATOM   3427  CG  PHE D 433      40.229 -24.169  21.251  1.00103.10           C
ATOM   3428  CD1 PHE D 433      38.930 -23.909  20.868  1.00103.10           C
ATOM   3429  CD2 PHE D 433      41.241 -23.872  20.361  1.00103.10           C
ATOM   3430  CE1 PHE D 433      38.646 -23.336  19.647  1.00103.10           C
ATOM   3431  CE2 PHE D 433      40.968 -23.299  19.138  1.00103.10           C
ATOM   3432  CZ  PHE D 433      39.669 -23.026  18.780  1.00103.10           C
ATOM   3433  C   PHE D 433      40.378 -24.446  25.039  1.00103.10           C
ATOM   3434  O   PHE D 433      41.430 -24.462  25.675  1.00103.10           O
ATOM   3435  N   LYS D 434      39.253 -25.022  25.525  1.00172.02           N
ATOM   3436  CA  LYS D 434      39.280 -25.520  26.875  1.00172.02           C
ATOM   3437  CB  LYS D 434      37.948 -25.415  27.649  1.00172.02           C
ATOM   3438  CG  LYS D 434      36.951 -26.554  27.485  1.00172.02           C
ATOM   3439  CD  LYS D 434      35.769 -26.415  28.454  1.00172.02           C
ATOM   3440  CE  LYS D 434      36.090 -26.692  29.925  1.00172.02           C
ATOM   3441  NZ  LYS D 434      35.934 -28.135  30.212  1.00172.02           N
ATOM   3442  C   LYS D 434      39.846 -26.899  27.008  1.00172.02           C
ATOM   3443  O   LYS D 434      39.817 -27.720  26.092  1.00172.02           O
ATOM   3444  N   TYR D 435      40.454 -27.135  28.190  1.00171.06           N
ATOM   3445  CA  TYR D 435      41.028 -28.396  28.555  1.00171.06           C
ATOM   3446  CB  TYR D 435      42.532 -28.476  28.236  1.00171.06           C
ATOM   3447  CG  TYR D 435      43.233 -27.346  28.913  1.00171.06           C
ATOM   3448  CD1 TYR D 435      43.328 -26.121  28.292  1.00171.06           C
ATOM   3449  CD2 TYR D 435      43.785 -27.498  30.164  1.00171.06           C
ATOM   3450  CE1 TYR D 435      43.974 -25.069  28.899  1.00171.06           C
ATOM   3451  CE2 TYR D 435      44.433 -26.450  30.774  1.00171.06           C
ATOM   3452  CZ  TYR D 435      44.532 -25.235  30.141  1.00171.06           C
ATOM   3453  OH  TYR D 435      45.193 -24.156  30.763  1.00171.06           O
ATOM   3454  C   TYR D 435      40.833 -28.552  30.031  1.00171.06           C
ATOM   3455  O   TYR D 435      40.725 -27.564  30.756  1.00171.06           O
ATOM   3456  N   LYS D 436      40.764 -29.804  30.525  1.00139.17           N
ATOM   3457  CA  LYS D 436      40.581 -29.958  31.938  1.00139.17           C
ATOM   3458  CB  LYS D 436      39.135 -30.333  32.307  1.00139.17           C
ATOM   3459  CG  LYS D 436      38.806 -30.145  33.786  1.00139.17           C
ATOM   3460  CD  LYS D 436      37.305 -30.077  34.073  1.00139.17           C
ATOM   3461  CE  LYS D 436      36.787 -28.651  34.284  0.00139.17           C
ATOM   3462  NZ  LYS D 436      36.699 -27.940  32.989  0.00139.17           N
ATOM   3463  C   LYS D 436      41.506 -31.033  32.406  1.00139.17           C
ATOM   3464  O   LYS D 436      41.596 -32.096  31.795  1.00139.17           O
ATOM   3465  N   GLU D 437      42.241 -30.766  33.504  1.00148.60           N
ATOM   3466  CA  GLU D 437      43.140 -31.754  34.016  1.00148.60           C
ATOM   3467  CB  GLU D 437      44.522 -31.195  34.392  1.00148.60           C
ATOM   3468  CG  GLU D 437      44.481 -30.092  35.447  1.00148.60           C
ATOM   3469  CD  GLU D 437      43.839 -28.853  34.846  1.00148.60           C
ATOM   3470  OE1 GLU D 437      44.349 -28.366  33.801  1.00148.60           O
ATOM   3471  OE2 GLU D 437      42.827 -28.376  35.425  1.00148.60           O
ATOM   3472  C   GLU D 437      42.500 -32.354  35.224  1.00148.60           C
ATOM   3473  O   GLU D 437      42.431 -31.748  36.293  1.00148.60           O
ATOM   3474  N   GLU D 438      41.998 -33.587  35.033  1.00124.66           N
ATOM   3475  CA  GLU D 438      41.306 -34.396  35.989  1.00124.66           C
ATOM   3476  CB  GLU D 438      40.437 -35.505  35.357  0.00124.66           C
ATOM   3477  CG  GLU D 438      41.145 -36.774  34.887  0.00124.66           C
ATOM   3478  CD  GLU D 438      40.535 -37.899  35.715  0.00124.66           C
ATOM   3479  OE1 GLU D 438      40.234 -37.641  36.910  0.00124.66           O
ATOM   3480  OE2 GLU D 438      40.351 -39.020  35.169  0.00124.66           O
ATOM   3481  C   GLU D 438      42.291 -34.960  36.955  1.00124.66           C
ATOM   3482  O   GLU D 438      41.903 -35.572  37.947  1.00124.66           O
ATOM   3483  N   GLY D 439      43.602 -34.783  36.698  1.00 52.72           N
ATOM   3484  CA  GLY D 439      44.553 -35.418  37.558  1.00 52.72           C
ATOM   3485  C   GLY D 439      45.091 -36.602  36.831  1.00 52.72           C
ATOM   3486  O   GLY D 439      44.782 -37.749  37.139  1.00 52.72           O
ATOM   3487  N   GLY D 440      45.871 -36.318  35.772  1.00 26.15           N
ATOM   3488  CA  GLY D 440      46.529 -37.338  35.016  1.00 26.15           C
ATOM   3489  C   GLY D 440      45.794 -37.494  33.735  1.00 26.15           C
ATOM   3490  O   GLY D 440      46.371 -37.873  32.717  1.00 26.15           O
ATOM   3491  N   LYS D 441      44.489 -37.180  33.742  1.00146.02           N
ATOM   3492  CA  LYS D 441      43.776 -37.337  32.514  1.00146.02           C
ATOM   3493  CB  LYS D 441      42.520 -38.219  32.688  1.00146.02           C
ATOM   3494  CG  LYS D 441      41.793 -38.592  31.394  1.00146.02           C
ATOM   3495  CD  LYS D 441      40.990 -37.449  30.780  0.00146.02           C
ATOM   3496  CE  LYS D 441      39.502 -37.516  31.128  0.00146.02           C
ATOM   3497  NZ  LYS D 441      39.333 -37.700  32.587  0.00146.02           N
ATOM   3498  C   LYS D 441      43.409 -35.968  32.038  1.00146.02           C
ATOM   3499  O   LYS D 441      42.715 -35.220  32.725  1.00146.02           O
ATOM   3500  N   VAL D 442      43.899 -35.591  30.840  1.00 46.76           N
ATOM   3501  CA  VAL D 442      43.606 -34.284  30.329  1.00 46.76           C
ATOM   3502  CB  VAL D 442      44.812 -33.527  29.857  1.00 46.76           C
ATOM   3503  CG1 VAL D 442      44.340 -32.167  29.316  1.00 46.76           C
ATOM   3504  CG2 VAL D 442      45.813 -33.417  31.022  1.00 46.76           C
ATOM   3505  C   VAL D 442      42.675 -34.440  29.173  1.00 46.76           C
ATOM   3506  O   VAL D 442      42.868 -35.290  28.304  1.00 46.76           O
ATOM   3507  N   THR D 443      41.611 -33.614  29.154  1.00 49.02           N
ATOM   3508  CA  THR D 443      40.649 -33.694  28.096  1.00 49.02           C
ATOM   3509  CB  THR D 443      39.266 -34.013  28.586  1.00 49.02           C
ATOM   3510  OG1 THR D 443      39.277 -35.235  29.307  1.00 49.02           O
ATOM   3511  CG2 THR D 443      38.317 -34.129  27.383  1.00 49.02           C
ATOM   3512  C   THR D 443      40.582 -32.346  27.456  1.00 49.02           C
ATOM   3513  O   THR D 443      40.540 -31.322  28.136  1.00 49.02           O
ATOM   3514  N   SER D 444      40.565 -32.316  26.111  1.00 44.66           N
ATOM   3515  CA  SER D 444      40.499 -31.055  25.440  1.00 44.66           C
ATOM   3516  CB  SER D 444      41.540 -30.907  24.321  1.00 44.66           C
ATOM   3517  OG  SER D 444      42.847 -30.936  24.874  1.00 44.66           O
ATOM   3518  C   SER D 444      39.145 -30.958  24.824  1.00 44.66           C
ATOM   3519  O   SER D 444      38.580 -31.957  24.378  1.00 44.66           O
ATOM   3520  N   TYR D 445      38.570 -29.741  24.847  1.00147.25           N
ATOM   3521  CA  TYR D 445      37.278 -29.509  24.277  1.00147.25           C
ATOM   3522  CB  TYR D 445      36.280 -28.977  25.319  1.00147.25           C
ATOM   3523  CG  TYR D 445      36.102 -30.017  26.374  1.00147.25           C
ATOM   3524  CD1 TYR D 445      37.066 -30.192  27.343  1.00147.25           C
ATOM   3525  CD2 TYR D 445      34.988 -30.830  26.392  1.00147.25           C
ATOM   3526  CE1 TYR D 445      36.917 -31.152  28.319  1.00147.25           C
ATOM   3527  CE2 TYR D 445      34.832 -31.791  27.365  1.00147.25           C
ATOM   3528  CZ  TYR D 445      35.797 -31.953  28.332  1.00147.25           C
ATOM   3529  OH  TYR D 445      35.640 -32.937  29.334  1.00147.25           O
ATOM   3530  C   TYR D 445      37.447 -28.426  23.261  1.00147.25           C
ATOM   3531  O   TYR D 445      37.571 -27.253  23.609  1.00147.25           O
ATOM   3532  N   CYS D 446      37.457 -28.803  21.972  1.00 67.35           N
ATOM   3533  CA  CYS D 446      37.595 -27.878  20.884  1.00 67.35           C
ATOM   3534  CB  CYS D 446      37.973 -28.569  19.565  1.00 67.35           C
ATOM   3535  SG  CYS D 446      39.659 -29.241  19.674  1.00 67.35           S
ATOM   3536  C   CYS D 446      36.322 -27.097  20.728  1.00 67.35           C
ATOM   3537  O   CYS D 446      36.314 -26.041  20.095  1.00 67.35           O
ATOM   3538  N   HIS D 447      35.205 -27.661  21.234  1.00122.63           N
ATOM   3539  CA  HIS D 447      33.886 -27.081  21.238  1.00122.63           C
ATOM   3540  ND1 HIS D 447      31.009 -28.888  20.333  1.00122.63           N
ATOM   3541  CG  HIS D 447      32.186 -29.063  21.027  1.00122.63           C
ATOM   3542  CB  HIS D 447      32.811 -27.991  21.871  1.00122.63           C
ATOM   3543  NE2 HIS D 447      31.621 -31.002  20.019  1.00122.63           N
ATOM   3544  CD2 HIS D 447      32.548 -30.360  20.821  1.00122.63           C
ATOM   3545  CE1 HIS D 447      30.716 -30.078  19.751  1.00122.63           C
ATOM   3546  C   HIS D 447      33.850 -25.880  22.132  1.00122.63           C
ATOM   3547  O   HIS D 447      33.088 -24.948  21.882  1.00122.63           O
ATOM   3548  N   GLU D 448      34.606 -25.878  23.245  1.00143.44           N
ATOM   3549  CA  GLU D 448      34.449 -24.753  24.121  1.00143.44           C
ATOM   3550  CB  GLU D 448      33.588 -25.009  25.373  1.00143.44           C
ATOM   3551  CG  GLU D 448      33.914 -26.263  26.172  1.00143.44           C
ATOM   3552  CD  GLU D 448      33.007 -26.233  27.391  1.00143.44           C
ATOM   3553  OE1 GLU D 448      33.163 -25.283  28.203  1.00143.44           O
ATOM   3554  OE2 GLU D 448      32.143 -27.141  27.524  1.00143.44           O
ATOM   3555  C   GLU D 448      35.741 -24.089  24.472  1.00143.44           C
ATOM   3556  O   GLU D 448      36.808 -24.447  23.975  1.00143.44           O
ATOM   3557  N   THR D 449      35.647 -23.050  25.330  1.00155.27           N
ATOM   3558  CA  THR D 449      36.782 -22.218  25.585  1.00155.27           C
ATOM   3559  CB  THR D 449      36.497 -20.798  25.219  1.00155.27           C
ATOM   3560  OG1 THR D 449      35.906 -20.685  23.938  1.00155.27           O
ATOM   3561  CG2 THR D 449      37.842 -20.102  25.165  1.00155.27           C
ATOM   3562  C   THR D 449      37.039 -22.140  27.062  1.00155.27           C
ATOM   3563  O   THR D 449      36.173 -22.432  27.885  1.00155.27           O
ATOM   3564  N   MET D 450      38.278 -21.744  27.421  1.00 75.58           N
ATOM   3565  CA  MET D 450      38.632 -21.437  28.776  1.00 75.58           C
ATOM   3566  CB  MET D 450      40.151 -21.342  29.000  1.00 75.58           C
ATOM   3567  CG  MET D 450      40.883 -22.677  28.864  1.00 75.58           C
ATOM   3568  SD  MET D 450      40.688 -23.783  30.292  1.00 75.58           S
ATOM   3569  CE  MET D 450      41.892 -22.899  31.330  1.00 75.58           C
ATOM   3570  C   MET D 450      38.088 -20.061  28.951  1.00 75.58           C
ATOM   3571  O   MET D 450      37.549 -19.484  28.009  1.00 75.58           O
ATOM   3572  N   THR D 451      38.167 -19.490  30.162  1.00141.87           N
ATOM   3573  CA  THR D 451      37.635 -18.163  30.238  1.00141.87           C
ATOM   3574  CB  THR D 451      37.348 -17.681  31.633  1.00141.87           C
ATOM   3575  OG1 THR D 451      36.619 -16.465  31.593  1.00141.87           O
ATOM   3576  CG2 THR D 451      38.655 -17.502  32.401  1.00141.87           C
ATOM   3577  C   THR D 451      38.584 -17.259  29.503  1.00141.87           C
ATOM   3578  O   THR D 451      39.803 -17.373  29.642  1.00141.87           O
ATOM   3579  N   GLY D 452      38.032 -16.339  28.680  1.00 49.42           N
ATOM   3580  CA  GLY D 452      38.856 -15.515  27.844  1.00 49.42           C
ATOM   3581  C   GLY D 452      38.631 -14.067  28.141  1.00 49.42           C
ATOM   3582  O   GLY D 452      37.889 -13.710  29.057  1.00 49.42           O
ATOM   3583  N   TRP D 453      39.288 -13.196  27.340  1.00 90.41           N
ATOM   3584  CA  TRP D 453      39.227 -11.777  27.557  1.00 90.41           C
ATOM   3585  CB  TRP D 453      40.613 -11.135  27.713  1.00 90.41           C
ATOM   3586  CG  TRP D 453      41.431 -11.650  28.865  1.00 90.41           C
ATOM   3587  CD2 TRP D 453      42.201 -12.857  28.792  1.00 90.41           C
ATOM   3588  CD1 TRP D 453      41.615 -11.142  30.117  1.00 90.41           C
ATOM   3589  NE1 TRP D 453      42.468 -11.954  30.828  1.00 90.41           N
ATOM   3590  CE2 TRP D 453      42.832 -13.016  30.024  1.00 90.41           C
ATOM   3591  CE3 TRP D 453      42.368 -13.756  27.779  1.00 90.41           C
ATOM   3592  CZ2 TRP D 453      43.645 -14.086  30.264  1.00 90.41           C
ATOM   3593  CZ3 TRP D 453      43.187 -14.834  28.024  1.00 90.41           C
ATOM   3594  CH2 TRP D 453      43.812 -14.995  29.243  1.00 90.41           C
ATOM   3595  C   TRP D 453      38.654 -11.106  26.342  1.00 90.41           C
ATOM   3596  O   TRP D 453      39.040 -11.411  25.214  1.00 90.41           O
ATOM   3597  N   VAL D 454      37.706 -10.167  26.549  1.00139.41           N
ATOM   3598  CA  VAL D 454      37.220  -9.370  25.458  1.00139.41           C
ATOM   3599  CB  VAL D 454      35.775  -9.540  25.090  1.00139.41           C
ATOM   3600  CG1 VAL D 454      34.887  -9.031  26.234  1.00139.41           C
ATOM   3601  CG2 VAL D 454      35.486  -8.893  23.723  1.00139.41           C
ATOM   3602  C   VAL D 454      37.357  -7.958  25.899  1.00139.41           C
ATOM   3603  O   VAL D 454      37.138  -7.635  27.066  1.00139.41           O
ATOM   3604  N   HIS D 455      37.753  -7.075  24.968  1.00 88.06           N
ATOM   3605  CA  HIS D 455      37.885  -5.692  25.313  1.00 88.06           C
ATOM   3606  ND1 HIS D 455      41.720  -5.694  25.623  1.00 88.06           N
ATOM   3607  CG  HIS D 455      40.427  -5.712  25.150  1.00 88.06           C
ATOM   3608  CB  HIS D 455      39.230  -5.339  25.970  1.00 88.06           C
ATOM   3609  NE2 HIS D 455      41.827  -6.352  23.502  1.00 88.06           N
ATOM   3610  CD2 HIS D 455      40.510  -6.121  23.855  1.00 88.06           C
ATOM   3611  CE1 HIS D 455      42.517  -6.078  24.594  1.00 88.06           C
ATOM   3612  C   HIS D 455      37.776  -4.912  24.043  1.00 88.06           C
ATOM   3613  O   HIS D 455      37.953  -5.457  22.956  1.00 88.06           O
ATOM   3614  N   ASP D 456      37.479  -3.605  24.139  1.00 86.44           N
ATOM   3615  CA  ASP D 456      37.379  -2.853  22.925  1.00 86.44           C
ATOM   3616  CB  ASP D 456      36.709  -1.476  23.086  1.00 86.44           C
ATOM   3617  CG  ASP D 456      37.471  -0.685  24.134  1.00 86.44           C
ATOM   3618  OD1 ASP D 456      37.109  -0.800  25.335  1.00 86.44           O
ATOM   3619  OD2 ASP D 456      38.413   0.058  23.749  1.00 86.44           O
ATOM   3620  C   ASP D 456      38.759  -2.710  22.363  1.00 86.44           C
ATOM   3621  O   ASP D 456      39.749  -2.992  23.035  1.00 86.44           O
ATOM   3622  N   VAL D 457      38.850  -2.266  21.095  1.00 76.96           N
ATOM   3623  CA  VAL D 457      40.105  -2.206  20.398  1.00 76.96           C
ATOM   3624  CB  VAL D 457      40.003  -1.688  18.993  1.00 76.96           C
ATOM   3625  CG1 VAL D 457      39.044  -2.596  18.208  1.00 76.96           C
ATOM   3626  CG2 VAL D 457      39.621  -0.199  19.024  1.00 76.96           C
ATOM   3627  C   VAL D 457      41.060  -1.306  21.131  1.00 76.96           C
ATOM   3628  O   VAL D 457      42.270  -1.507  21.066  1.00 76.96           O
ATOM   3629  N   LEU D 458      40.550  -0.249  21.788  1.00 86.20           N
ATOM   3630  CA  LEU D 458      41.368   0.678  22.522  1.00 86.20           C
ATOM   3631  CB  LEU D 458      40.606   1.935  22.982  1.00 86.20           C
ATOM   3632  CG  LEU D 458      40.149   2.833  21.816  1.00 86.20           C
ATOM   3633  CD1 LEU D 458      39.395   4.070  22.329  1.00 86.20           C
ATOM   3634  CD2 LEU D 458      41.324   3.199  20.896  1.00 86.20           C
ATOM   3635  C   LEU D 458      41.952   0.027  23.738  1.00 86.20           C
ATOM   3636  O   LEU D 458      43.048   0.391  24.161  1.00 86.20           O
ATOM   3637  N   GLY D 459      41.232  -0.936  24.351  1.00 46.45           N
ATOM   3638  CA  GLY D 459      41.726  -1.596  25.531  1.00 46.45           C
ATOM   3639  C   GLY D 459      41.147  -0.954  26.762  1.00 46.45           C
ATOM   3640  O   GLY D 459      41.633  -1.189  27.867  1.00 46.45           O
ATOM   3641  N   ARG D 460      40.146  -0.063  26.597  1.00127.54           N
ATOM   3642  CA  ARG D 460      39.527   0.610  27.714  1.00127.54           C
ATOM   3643  CB  ARG D 460      38.602   1.743  27.250  1.00127.54           C
ATOM   3644  CG  ARG D 460      39.344   2.812  26.456  1.00127.54           C
ATOM   3645  CD  ARG D 460      40.121   3.777  27.344  1.00127.54           C
ATOM   3646  NE  ARG D 460      40.983   4.593  26.450  1.00127.54           N
ATOM   3647  CZ  ARG D 460      42.279   4.236  26.222  1.00127.54           C
ATOM   3648  NH1 ARG D 460      42.809   3.131  26.827  1.00127.54           N
ATOM   3649  NH2 ARG D 460      43.045   5.000  25.394  1.00127.54           N
ATOM   3650  C   ARG D 460      38.673  -0.289  28.567  1.00127.54           C
ATOM   3651  O   ARG D 460      38.950  -0.484  29.751  1.00127.54           O
ATOM   3652  N   ASN D 461      37.633  -0.910  27.964  1.00 55.49           N
ATOM   3653  CA  ASN D 461      36.690  -1.687  28.722  1.00 55.49           C
ATOM   3654  CB  ASN D 461      35.222  -1.424  28.332  1.00 55.49           C
ATOM   3655  CG  ASN D 461      34.831  -0.020  28.779  1.00 55.49           C
ATOM   3656  OD1 ASN D 461      35.108   0.389  29.906  1.00 55.49           O
ATOM   3657  ND2 ASN D 461      34.164   0.743  27.871  1.00 55.49           N
ATOM   3658  C   ASN D 461      36.965  -3.130  28.449  1.00 55.49           C
ATOM   3659  O   ASN D 461      37.159  -3.528  27.301  1.00 55.49           O
ATOM   3660  N   ARG D 462      36.982  -3.947  29.524  1.00 99.06           N
ATOM   3661  CA  ARG D 462      37.297  -5.342  29.420  1.00 99.06           C
ATOM   3662  CB  ARG D 462      38.645  -5.714  30.064  1.00 99.06           C
ATOM   3663  CG  ARG D 462      39.847  -5.030  29.409  1.00 99.06           C
ATOM   3664  CD  ARG D 462      41.188  -5.408  30.043  1.00 99.06           C
ATOM   3665  NE  ARG D 462      41.637  -6.686  29.421  1.00 99.06           N
ATOM   3666  CZ  ARG D 462      42.823  -7.247  29.798  1.00 99.06           C
ATOM   3667  NH1 ARG D 462      43.580  -6.649  30.763  1.00 99.06           N
ATOM   3668  NH2 ARG D 462      43.248  -8.404  29.209  1.00 99.06           N
ATOM   3669  C   ARG D 462      36.246  -6.138  30.134  1.00 99.06           C
ATOM   3670  O   ARG D 462      35.505  -5.616  30.965  1.00 99.06           O
ATOM   3671  N   ALA D 463      36.149  -7.440  29.788  1.00 43.08           N
ATOM   3672  CA  ALA D 463      35.217  -8.350  30.395  1.00 43.08           C
ATOM   3673  CB  ALA D 463      33.805  -8.269  29.791  1.00 43.08           C
ATOM   3674  C   ALA D 463      35.735  -9.734  30.141  1.00 43.08           C
ATOM   3675  O   ALA D 463      36.672  -9.920  29.366  1.00 43.08           O
ATOM   3676  N   CYS D 464      35.146 -10.744  30.814  1.00 59.55           N
ATOM   3677  CA  CYS D 464      35.577 -12.110  30.664  1.00 59.55           C
ATOM   3678  CB  CYS D 464      35.860 -12.784  32.013  1.00 59.55           C
ATOM   3679  SG  CYS D 464      37.168 -11.893  32.896  1.00 59.55           S
ATOM   3680  C   CYS D 464      34.455 -12.866  30.015  1.00 59.55           C
ATOM   3681  O   CYS D 464      33.294 -12.501  30.185  1.00 59.55           O
ATOM   3682  N   PHE D 465      34.777 -13.930  29.238  1.00324.01           N
ATOM   3683  CA  PHE D 465      33.756 -14.723  28.591  1.00324.01           C
ATOM   3684  CB  PHE D 465      33.801 -14.980  27.099  1.00324.01           C
ATOM   3685  CG  PHE D 465      33.606 -13.898  26.182  1.00324.01           C
ATOM   3686  CD1 PHE D 465      34.656 -13.094  25.872  1.00324.01           C
ATOM   3687  CD2 PHE D 465      32.387 -13.801  25.589  1.00324.01           C
ATOM   3688  CE1 PHE D 465      34.433 -12.101  24.983  1.00324.01           C
ATOM   3689  CE2 PHE D 465      32.178 -12.800  24.695  1.00324.01           C
ATOM   3690  CZ  PHE D 465      33.210 -11.950  24.407  1.00324.01           C
ATOM   3691  C   PHE D 465      34.139 -16.156  28.638  1.00324.01           C
ATOM   3692  O   PHE D 465      35.282 -16.535  28.881  1.00324.01           O
ATOM   3693  N   THR D 466      33.144 -16.968  28.227  1.00 69.77           N
ATOM   3694  CA  THR D 466      33.337 -18.352  27.927  1.00 69.77           C
ATOM   3695  CB  THR D 466      32.804 -19.285  28.967  1.00 69.77           C
ATOM   3696  OG1 THR D 466      31.415 -19.063  29.156  1.00 69.77           O
ATOM   3697  CG2 THR D 466      33.577 -19.053  30.276  1.00 69.77           C
ATOM   3698  C   THR D 466      32.576 -18.590  26.658  1.00 69.77           C
ATOM   3699  O   THR D 466      31.514 -18.008  26.442  1.00 69.77           O
ATOM   3700  N   GLY D 467      33.096 -19.457  25.773  1.00 43.53           N
ATOM   3701  CA  GLY D 467      32.400 -19.673  24.538  1.00 43.53           C
ATOM   3702  C   GLY D 467      32.114 -21.131  24.369  1.00 43.53           C
ATOM   3703  O   GLY D 467      32.861 -21.993  24.832  1.00 43.53           O
ATOM   3704  N   ARG D 468      30.989 -21.436  23.691  1.00153.52           N
ATOM   3705  CA  ARG D 468      30.651 -22.798  23.407  1.00153.52           C
ATOM   3706  CB  ARG D 468      29.568 -23.359  24.341  1.00153.52           C
ATOM   3707  CG  ARG D 468      29.547 -24.885  24.373  1.00153.52           C
ATOM   3708  CD  ARG D 468      28.730 -25.451  25.535  1.00153.52           C
ATOM   3709  NE  ARG D 468      27.345 -25.711  25.051  1.00153.52           N
ATOM   3710  CZ  ARG D 468      27.029 -26.936  24.538  1.00153.52           C
ATOM   3711  NH1 ARG D 468      27.983 -27.909  24.460  1.00153.52           N
ATOM   3712  NH2 ARG D 468      25.758 -27.194  24.113  1.00153.52           N
ATOM   3713  C   ARG D 468      30.158 -22.842  21.990  1.00153.52           C
ATOM   3714  O   ARG D 468      29.424 -21.960  21.549  1.00153.52           O
ATOM   3715  N   LYS D 469      30.588 -23.880  21.242  1.00133.01           N
ATOM   3716  CA  LYS D 469      30.269 -24.099  19.857  1.00133.01           C
ATOM   3717  CB  LYS D 469      31.164 -25.220  19.283  1.00133.01           C
ATOM   3718  CG  LYS D 469      30.993 -25.584  17.809  1.00133.01           C
ATOM   3719  CD  LYS D 469      31.742 -24.691  16.828  1.00133.01           C
ATOM   3720  CE  LYS D 469      31.783 -25.287  15.422  1.00133.01           C
ATOM   3721  NZ  LYS D 469      32.592 -26.528  15.430  1.00133.01           N
ATOM   3722  C   LYS D 469      28.851 -24.577  19.780  1.00133.01           C
ATOM   3723  O   LYS D 469      28.512 -25.635  20.308  1.00133.01           O
ATOM   3724  N   THR D 470      27.988 -23.776  19.127  1.00 68.26           N
ATOM   3725  CA  THR D 470      26.594 -24.052  18.905  1.00 68.26           C
ATOM   3726  CB  THR D 470      25.796 -22.831  18.538  1.00 68.26           C
ATOM   3727  OG1 THR D 470      25.903 -21.852  19.561  1.00 68.26           O
ATOM   3728  CG2 THR D 470      24.322 -23.239  18.370  0.00 68.26           C
ATOM   3729  C   THR D 470      26.442 -25.046  17.804  1.00 68.26           C
ATOM   3730  O   THR D 470      25.399 -25.679  17.698  1.00 68.26           O
ATOM   3731  N   GLY D 471      27.420 -25.161  16.891  1.00 25.94           N
ATOM   3732  CA  GLY D 471      27.275 -26.094  15.809  1.00 25.94           C
ATOM   3733  C   GLY D 471      28.504 -25.959  14.924  1.00 25.94           C
ATOM   3734  O   GLY D 471      28.937 -24.799  14.689  1.00 25.94           O
ATOM   3735  OXT GLY D 471      29.028 -27.013  14.475  1.00 25.94           O
TER    3736      GLY D 471
ATOM   3737  N   LEU E 472      62.355  -4.843  -4.596  1.00 51.19           N
ATOM   3738  CA  LEU E 472      62.741  -5.896  -3.632  1.00 51.19           C
ATOM   3739  CB  LEU E 472      61.734  -7.059  -3.709  1.00 51.19           C
ATOM   3740  CG  LEU E 472      61.934  -8.152  -2.644  1.00 51.19           C
ATOM   3741  CD1 LEU E 472      61.682  -7.600  -1.230  1.00 51.19           C
ATOM   3742  CD2 LEU E 472      61.078  -9.391  -2.954  1.00 51.19           C
ATOM   3743  C   LEU E 472      64.114  -6.398  -3.965  1.00 51.19           C
ATOM   3744  O   LEU E 472      64.403  -6.740  -5.111  1.00 51.19           O
ATOM   3745  N   PRO E 473      64.968  -6.415  -2.970  1.00 74.01           N
ATOM   3746  CA  PRO E 473      66.336  -6.826  -3.176  1.00 74.01           C
ATOM   3747  CD  PRO E 473      64.865  -5.394  -1.938  1.00 74.01           C
ATOM   3748  CB  PRO E 473      67.128  -6.258  -2.000  1.00 74.01           C
ATOM   3749  CG  PRO E 473      66.310  -5.034  -1.560  1.00 74.01           C
ATOM   3750  C   PRO E 473      66.505  -8.308  -3.303  1.00 74.01           C
ATOM   3751  O   PRO E 473      65.605  -9.056  -2.926  1.00 74.01           O
ATOM   3752  N   THR E 474      67.641  -8.738  -3.890  1.00 44.42           N
ATOM   3753  CA  THR E 474      67.999 -10.119  -4.026  1.00 44.42           C
ATOM   3754  CB  THR E 474      69.158 -10.327  -4.957  1.00 44.42           C
ATOM   3755  OG1 THR E 474      70.324  -9.701  -4.444  1.00 44.42           O
ATOM   3756  CG2 THR E 474      68.793  -9.726  -6.324  1.00 44.42           C
ATOM   3757  C   THR E 474      68.402 -10.646  -2.684  1.00 44.42           C
ATOM   3758  O   THR E 474      68.142 -11.805  -2.361  1.00 44.42           O
ATOM   3759  N   SER E 475      69.084  -9.802  -1.878  1.00 83.96           N
ATOM   3760  CA  SER E 475      69.543 -10.223  -0.585  1.00 83.96           C
ATOM   3761  CB  SER E 475      71.063 -10.441  -0.500  1.00 83.96           C
ATOM   3762  OG  SER E 475      71.446 -11.557  -1.288  1.00 83.96           O
ATOM   3763  C   SER E 475      69.215  -9.159   0.414  1.00 83.96           C
ATOM   3764  O   SER E 475      69.091  -7.984   0.070  1.00 83.96           O
ATOM   3765  N   TRP E 476      69.038  -9.563   1.692  1.00 77.26           N
ATOM   3766  CA  TRP E 476      68.750  -8.596   2.713  1.00 77.26           C
ATOM   3767  CB  TRP E 476      67.248  -8.289   2.840  1.00 77.26           C
ATOM   3768  CG  TRP E 476      66.915  -7.185   3.813  1.00 77.26           C
ATOM   3769  CD2 TRP E 476      66.821  -5.800   3.446  1.00 77.26           C
ATOM   3770  CD1 TRP E 476      66.643  -7.251   5.147  1.00 77.26           C
ATOM   3771  NE1 TRP E 476      66.391  -5.992   5.638  1.00 77.26           N
ATOM   3772  CE2 TRP E 476      66.497  -5.089   4.601  1.00 77.26           C
ATOM   3773  CE3 TRP E 476      66.993  -5.173   2.246  1.00 77.26           C
ATOM   3774  CZ2 TRP E 476      66.339  -3.733   4.574  1.00 77.26           C
ATOM   3775  CZ3 TRP E 476      66.831  -3.805   2.220  1.00 77.26           C
ATOM   3776  CH2 TRP E 476      66.511  -3.100   3.362  1.00 77.26           C
ATOM   3777  C   TRP E 476      69.207  -9.142   4.035  1.00 77.26           C
ATOM   3778  O   TRP E 476      69.069 -10.332   4.313  1.00 77.26           O
ATOM   3779  N   ASP E 477      69.778  -8.264   4.888  1.00 87.96           N
ATOM   3780  CA  ASP E 477      70.228  -8.653   6.195  1.00 87.96           C
ATOM   3781  CB  ASP E 477      71.709  -9.081   6.206  1.00 87.96           C
ATOM   3782  CG  ASP E 477      72.040  -9.750   7.533  1.00 87.96           C
ATOM   3783  OD1 ASP E 477      71.292  -9.526   8.521  1.00 87.96           O
ATOM   3784  OD2 ASP E 477      73.051 -10.502   7.572  1.00 87.96           O
ATOM   3785  C   ASP E 477      70.091  -7.433   7.062  1.00 87.96           C
ATOM   3786  O   ASP E 477      70.760  -6.427   6.837  1.00 87.96           O
ATOM   3787  N   TRP E 478      69.220  -7.494   8.086  1.00114.65           N
ATOM   3788  CA  TRP E 478      68.974  -6.370   8.948  1.00114.65           C
ATOM   3789  CB  TRP E 478      67.768  -6.524   9.889  1.00114.65           C
ATOM   3790  CG  TRP E 478      66.448  -6.272   9.198  1.00114.65           C
ATOM   3791  CD2 TRP E 478      65.947  -4.956   8.906  1.00114.65           C
ATOM   3792  CD1 TRP E 478      65.523  -7.152   8.720  1.00114.65           C
ATOM   3793  NE1 TRP E 478      64.472  -6.467   8.155  1.00114.65           N
ATOM   3794  CE2 TRP E 478      64.722  -5.115   8.260  1.00114.65           C
ATOM   3795  CE3 TRP E 478      66.467  -3.717   9.154  1.00114.65           C
ATOM   3796  CZ2 TRP E 478      63.994  -4.033   7.851  1.00114.65           C
ATOM   3797  CZ3 TRP E 478      65.730  -2.629   8.741  1.00114.65           C
ATOM   3798  CH2 TRP E 478      64.517  -2.784   8.103  1.00114.65           C
ATOM   3799  C   TRP E 478      70.185  -6.039   9.754  1.00114.65           C
ATOM   3800  O   TRP E 478      70.285  -4.938  10.294  1.00114.65           O
ATOM   3801  N   ARG E 479      71.079  -7.023   9.948  1.00 93.16           N
ATOM   3802  CA  ARG E 479      72.304  -6.820  10.665  1.00 93.16           C
ATOM   3803  CB  ARG E 479      73.073  -8.130  10.894  1.00 93.16           C
ATOM   3804  CG  ARG E 479      72.333  -9.113  11.804  1.00 93.16           C
ATOM   3805  CD  ARG E 479      73.085 -10.428  12.013  1.00 93.16           C
ATOM   3806  NE  ARG E 479      73.223 -11.066  10.674  1.00 93.16           N
ATOM   3807  CZ  ARG E 479      73.902 -12.241  10.537  1.00 93.16           C
ATOM   3808  NH1 ARG E 479      74.446 -12.850  11.631  1.00 93.16           N
ATOM   3809  NH2 ARG E 479      74.037 -12.808   9.303  1.00 93.16           N
ATOM   3810  C   ARG E 479      73.185  -5.904   9.878  1.00 93.16           C
ATOM   3811  O   ARG E 479      73.911  -5.094  10.451  1.00 93.16           O
ATOM   3812  N   ASN E 480      73.189  -6.026   8.535  1.00 61.82           N
ATOM   3813  CA  ASN E 480      74.060  -5.156   7.802  1.00 61.82           C
ATOM   3814  CB  ASN E 480      75.265  -5.900   7.193  1.00 61.82           C
ATOM   3815  CG  ASN E 480      76.280  -4.878   6.699  1.00 61.82           C
ATOM   3816  OD1 ASN E 480      75.919  -3.806   6.216  1.00 61.82           O
ATOM   3817  ND2 ASN E 480      77.592  -5.216   6.823  1.00 61.82           N
ATOM   3818  C   ASN E 480      73.307  -4.522   6.678  1.00 61.82           C
ATOM   3819  O   ASN E 480      73.217  -5.078   5.584  1.00 61.82           O
ATOM   3820  N   VAL E 481      72.750  -3.321   6.918  1.00130.77           N
ATOM   3821  CA  VAL E 481      72.124  -2.604   5.853  1.00130.77           C
ATOM   3822  CB  VAL E 481      70.741  -2.125   6.205  1.00130.77           C
ATOM   3823  CG1 VAL E 481      70.787  -1.408   7.564  1.00130.77           C
ATOM   3824  CG2 VAL E 481      70.211  -1.252   5.055  1.00130.77           C
ATOM   3825  C   VAL E 481      73.031  -1.449   5.585  1.00130.77           C
ATOM   3826  O   VAL E 481      72.927  -0.383   6.191  1.00130.77           O
ATOM   3827  N   HIS E 482      73.954  -1.655   4.630  1.00 63.07           N
ATOM   3828  CA  HIS E 482      74.912  -0.667   4.247  1.00 63.07           C
ATOM   3829  ND1 HIS E 482      74.035  -0.383   1.189  1.00 63.07           N
ATOM   3830  CG  HIS E 482      73.471   0.080   2.358  1.00 63.07           C
ATOM   3831  CB  HIS E 482      74.261   0.537   3.550  1.00 63.07           C
ATOM   3832  NE2 HIS E 482      71.831  -0.534   0.933  1.00 63.07           N
ATOM   3833  CD2 HIS E 482      72.125  -0.017   2.183  1.00 63.07           C
ATOM   3834  CE1 HIS E 482      73.010  -0.738   0.374  1.00 63.07           C
ATOM   3835  C   HIS E 482      75.716  -0.225   5.434  1.00 63.07           C
ATOM   3836  O   HIS E 482      75.971   0.964   5.614  1.00 63.07           O
ATOM   3837  N   GLY E 483      76.140  -1.192   6.278  1.00 30.31           N
ATOM   3838  CA  GLY E 483      77.033  -0.918   7.373  1.00 30.31           C
ATOM   3839  C   GLY E 483      76.301  -0.758   8.675  1.00 30.31           C
ATOM   3840  O   GLY E 483      76.913  -0.843   9.738  1.00 30.31           O
ATOM   3841  N   ILE E 484      74.974  -0.549   8.654  1.00 53.47           N
ATOM   3842  CA  ILE E 484      74.285  -0.304   9.895  1.00 53.47           C
ATOM   3843  CB  ILE E 484      73.187   0.712   9.765  1.00 53.47           C
ATOM   3844  CG1 ILE E 484      73.751   2.056   9.275  1.00 53.47           C
ATOM   3845  CG2 ILE E 484      72.466   0.809  11.119  1.00 53.47           C
ATOM   3846  CD1 ILE E 484      72.672   3.041   8.825  1.00 53.47           C
ATOM   3847  C   ILE E 484      73.644  -1.572  10.394  1.00 53.47           C
ATOM   3848  O   ILE E 484      73.089  -2.342   9.612  1.00 53.47           O
ATOM   3849  N   ASN E 485      73.728  -1.826  11.725  1.00 69.05           N
ATOM   3850  CA  ASN E 485      73.151  -3.008  12.324  1.00 69.05           C
ATOM   3851  CB  ASN E 485      74.116  -3.748  13.265  1.00 69.05           C
ATOM   3852  CG  ASN E 485      73.408  -4.997  13.773  1.00 69.05           C
ATOM   3853  OD1 ASN E 485      72.459  -5.481  13.160  1.00 69.05           O
ATOM   3854  ND2 ASN E 485      73.874  -5.530  14.933  1.00 69.05           N
ATOM   3855  C   ASN E 485      71.956  -2.620  13.158  1.00 69.05           C
ATOM   3856  O   ASN E 485      72.048  -1.768  14.039  1.00 69.05           O
ATOM   3857  N   PHE E 486      70.772  -3.163  12.798  1.00136.60           N
ATOM   3858  CA  PHE E 486      69.496  -3.014  13.456  1.00136.60           C
ATOM   3859  CB  PHE E 486      68.333  -2.847  12.469  1.00136.60           C
ATOM   3860  CG  PHE E 486      68.551  -1.498  11.869  1.00136.60           C
ATOM   3861  CD1 PHE E 486      68.193  -0.363  12.561  1.00136.60           C
ATOM   3862  CD2 PHE E 486      69.122  -1.364  10.624  1.00136.60           C
ATOM   3863  CE1 PHE E 486      68.391   0.885  12.019  1.00136.60           C
ATOM   3864  CE2 PHE E 486      69.324  -0.118  10.077  1.00136.60           C
ATOM   3865  CZ  PHE E 486      68.959   1.009  10.774  1.00136.60           C
ATOM   3866  C   PHE E 486      69.152  -4.060  14.494  1.00136.60           C
ATOM   3867  O   PHE E 486      68.191  -3.878  15.239  1.00136.60           O
ATOM   3868  N   VAL E 487      69.819  -5.233  14.507  1.00 65.67           N
ATOM   3869  CA  VAL E 487      69.403  -6.302  15.384  1.00 65.67           C
ATOM   3870  CB  VAL E 487      69.654  -7.657  14.790  1.00 65.67           C
ATOM   3871  CG1 VAL E 487      69.193  -8.736  15.783  1.00 65.67           C
ATOM   3872  CG2 VAL E 487      68.946  -7.724  13.426  1.00 65.67           C
ATOM   3873  C   VAL E 487      70.106  -6.252  16.713  1.00 65.67           C
ATOM   3874  O   VAL E 487      71.289  -5.939  16.810  1.00 65.67           O
ATOM   3875  N   THR E 488      69.354  -6.583  17.786  1.00 53.44           N
ATOM   3876  CA  THR E 488      69.832  -6.605  19.146  1.00 53.44           C
ATOM   3877  CB  THR E 488      68.683  -6.660  20.118  1.00 53.44           C
ATOM   3878  OG1 THR E 488      67.853  -5.522  19.943  1.00 53.44           O
ATOM   3879  CG2 THR E 488      69.197  -6.728  21.562  1.00 53.44           C
ATOM   3880  C   THR E 488      70.655  -7.855  19.309  1.00 53.44           C
ATOM   3881  O   THR E 488      70.555  -8.766  18.491  1.00 53.44           O
ATOM   3882  N   PRO E 489      71.466  -7.929  20.339  1.00 75.95           N
ATOM   3883  CA  PRO E 489      72.324  -9.078  20.504  1.00 75.95           C
ATOM   3884  CD  PRO E 489      72.122  -6.719  20.820  1.00 75.95           C
ATOM   3885  CB  PRO E 489      73.353  -8.681  21.559  1.00 75.95           C
ATOM   3886  CG  PRO E 489      73.491  -7.161  21.362  1.00 75.95           C
ATOM   3887  C   PRO E 489      71.638 -10.378  20.777  1.00 75.95           C
ATOM   3888  O   PRO E 489      70.496 -10.389  21.236  1.00 75.95           O
ATOM   3889  N   VAL E 490      72.333 -11.491  20.462  1.00 36.15           N
ATOM   3890  CA  VAL E 490      71.821 -12.819  20.653  1.00 36.15           C
ATOM   3891  CB  VAL E 490      72.666 -13.877  20.000  1.00 36.15           C
ATOM   3892  CG1 VAL E 490      72.089 -15.257  20.355  1.00 36.15           C
ATOM   3893  CG2 VAL E 490      72.736 -13.597  18.490  1.00 36.15           C
ATOM   3894  C   VAL E 490      71.823 -13.092  22.124  1.00 36.15           C
ATOM   3895  O   VAL E 490      72.719 -12.656  22.845  1.00 36.15           O
ATOM   3896  N   ARG E 491      70.796 -13.824  22.603  1.00123.51           N
ATOM   3897  CA  ARG E 491      70.672 -14.137  24.001  1.00123.51           C
ATOM   3898  CB  ARG E 491      69.449 -13.486  24.672  1.00123.51           C
ATOM   3899  CG  ARG E 491      69.488 -11.958  24.737  1.00123.51           C
ATOM   3900  CD  ARG E 491      70.188 -11.410  25.983  1.00123.51           C
ATOM   3901  NE  ARG E 491      69.473 -11.929  27.184  1.00123.51           N
ATOM   3902  CZ  ARG E 491      68.471 -11.207  27.767  1.00123.51           C
ATOM   3903  NH1 ARG E 491      68.071 -10.019  27.228  1.00123.51           N
ATOM   3904  NH2 ARG E 491      67.872 -11.672  28.902  1.00123.51           N
ATOM   3905  C   ARG E 491      70.473 -15.618  24.134  1.00123.51           C
ATOM   3906  O   ARG E 491      70.326 -16.331  23.142  1.00123.51           O
ATOM   3907  N   ASN E 492      70.499 -16.123  25.388  1.00 45.31           N
ATOM   3908  CA  ASN E 492      70.305 -17.528  25.626  1.00 45.31           C
ATOM   3909  CB  ASN E 492      71.491 -18.172  26.367  1.00 45.31           C
ATOM   3910  CG  ASN E 492      71.395 -19.687  26.257  1.00 45.31           C
ATOM   3911  OD1 ASN E 492      70.308 -20.255  26.154  1.00 45.31           O
ATOM   3912  ND2 ASN E 492      72.574 -20.364  26.281  1.00 45.31           N
ATOM   3913  C   ASN E 492      69.087 -17.691  26.493  1.00 45.31           C
ATOM   3914  O   ASN E 492      68.998 -17.116  27.576  1.00 45.31           O
ATOM   3915  N   GLN E 493      68.103 -18.476  26.012  1.00 73.57           N
ATOM   3916  CA  GLN E 493      66.875 -18.758  26.707  1.00 73.57           C
ATOM   3917  CB  GLN E 493      65.808 -19.385  25.796  1.00 73.57           C
ATOM   3918  CG  GLN E 493      66.186 -20.741  25.203  1.00 73.57           C
ATOM   3919  CD  GLN E 493      65.084 -21.103  24.218  1.00 73.57           C
ATOM   3920  OE1 GLN E 493      63.936 -20.693  24.381  1.00 73.57           O
ATOM   3921  NE2 GLN E 493      65.441 -21.873  23.156  1.00 73.57           N
ATOM   3922  C   GLN E 493      67.127 -19.653  27.880  1.00 73.57           C
ATOM   3923  O   GLN E 493      66.371 -19.644  28.851  1.00 73.57           O
ATOM   3924  N   GLY E 494      68.166 -20.504  27.796  1.00 28.95           N
ATOM   3925  CA  GLY E 494      68.455 -21.369  28.900  1.00 28.95           C
ATOM   3926  C   GLY E 494      67.486 -22.507  28.850  1.00 28.95           C
ATOM   3927  O   GLY E 494      66.960 -22.849  27.794  1.00 28.95           O
ATOM   3928  N   SER E 495      67.245 -23.120  30.023  1.00 54.02           N
ATOM   3929  CA  SER E 495      66.425 -24.285  30.182  1.00 54.02           C
ATOM   3930  CB  SER E 495      66.612 -24.949  31.559  1.00 54.02           C
ATOM   3931  OG  SER E 495      66.212 -24.064  32.595  1.00 54.02           O
ATOM   3932  C   SER E 495      64.954 -24.012  30.004  1.00 54.02           C
ATOM   3933  O   SER E 495      64.199 -24.955  29.777  1.00 54.02           O
ATOM   3934  N   CYS E 496      64.473 -22.755  30.118  1.00127.94           N
ATOM   3935  CA  CYS E 496      63.041 -22.604  30.007  1.00127.94           C
ATOM   3936  CB  CYS E 496      62.401 -21.380  30.681  1.00127.94           C
ATOM   3937  SG  CYS E 496      61.992 -21.720  32.407  1.00127.94           S
ATOM   3938  C   CYS E 496      62.596 -22.552  28.590  1.00127.94           C
ATOM   3939  O   CYS E 496      63.320 -22.114  27.700  1.00127.94           O
ATOM   3940  N   GLY E 497      61.343 -22.991  28.358  1.00 65.22           N
ATOM   3941  CA  GLY E 497      60.815 -22.998  27.024  1.00 65.22           C
ATOM   3942  C   GLY E 497      60.262 -21.634  26.751  1.00 65.22           C
ATOM   3943  O   GLY E 497      59.063 -21.470  26.516  1.00 65.22           O
ATOM   3944  N   SER E 498      61.158 -20.626  26.806  1.00165.12           N
ATOM   3945  CA  SER E 498      60.865 -19.232  26.625  1.00165.12           C
ATOM   3946  CB  SER E 498      61.684 -18.308  27.557  1.00165.12           C
ATOM   3947  OG  SER E 498      63.072 -18.359  27.266  1.00165.12           O
ATOM   3948  C   SER E 498      61.027 -18.740  25.208  1.00165.12           C
ATOM   3949  O   SER E 498      60.954 -17.536  24.965  1.00165.12           O
ATOM   3950  N   CYS E 499      61.200 -19.628  24.215  1.00136.08           N
ATOM   3951  CA  CYS E 499      61.605 -19.208  22.899  1.00136.08           C
ATOM   3952  CB  CYS E 499      61.734 -20.413  21.965  1.00136.08           C
ATOM   3953  SG  CYS E 499      63.186 -20.193  20.914  1.00136.08           S
ATOM   3954  C   CYS E 499      60.650 -18.188  22.327  1.00136.08           C
ATOM   3955  O   CYS E 499      61.076 -17.183  21.761  1.00136.08           O
ATOM   3956  N   TYR E 500      59.333 -18.364  22.514  1.00 74.21           N
ATOM   3957  CA  TYR E 500      58.354 -17.469  21.953  1.00 74.21           C
ATOM   3958  CB  TYR E 500      56.903 -17.890  22.252  1.00 74.21           C
ATOM   3959  CG  TYR E 500      56.661 -17.811  23.719  1.00 74.21           C
ATOM   3960  CD1 TYR E 500      57.084 -18.818  24.557  1.00 74.21           C
ATOM   3961  CD2 TYR E 500      55.992 -16.737  24.256  1.00 74.21           C
ATOM   3962  CE1 TYR E 500      56.852 -18.748  25.910  1.00 74.21           C
ATOM   3963  CE2 TYR E 500      55.756 -16.660  25.608  1.00 74.21           C
ATOM   3964  CZ  TYR E 500      56.189 -17.666  26.437  1.00 74.21           C
ATOM   3965  OH  TYR E 500      55.945 -17.589  27.824  1.00 74.21           O
ATOM   3966  C   TYR E 500      58.568 -16.082  22.482  1.00 74.21           C
ATOM   3967  O   TYR E 500      58.358 -15.098  21.770  1.00 74.21           O
ATOM   3968  N   SER E 501      58.931 -15.968  23.771  1.00 53.65           N
ATOM   3969  CA  SER E 501      59.163 -14.689  24.385  1.00 53.65           C
ATOM   3970  CB  SER E 501      59.435 -14.819  25.896  1.00 53.65           C
ATOM   3971  OG  SER E 501      59.656 -13.539  26.468  1.00 53.65           O
ATOM   3972  C   SER E 501      60.364 -14.032  23.770  1.00 53.65           C
ATOM   3973  O   SER E 501      60.337 -12.843  23.456  1.00 53.65           O
ATOM   3974  N   PHE E 502      61.460 -14.793  23.583  1.00 59.13           N
ATOM   3975  CA  PHE E 502      62.662 -14.228  23.036  1.00 59.13           C
ATOM   3976  CB  PHE E 502      63.853 -15.198  23.011  1.00 59.13           C
ATOM   3977  CG  PHE E 502      64.443 -15.238  24.380  1.00 59.13           C
ATOM   3978  CD1 PHE E 502      63.914 -16.027  25.377  1.00 59.13           C
ATOM   3979  CD2 PHE E 502      65.551 -14.470  24.655  1.00 59.13           C
ATOM   3980  CE1 PHE E 502      64.487 -16.042  26.628  1.00 59.13           C
ATOM   3981  CE2 PHE E 502      66.126 -14.482  25.903  1.00 59.13           C
ATOM   3982  CZ  PHE E 502      65.595 -15.273  26.892  1.00 59.13           C
ATOM   3983  C   PHE E 502      62.419 -13.764  21.636  1.00 59.13           C
ATOM   3984  O   PHE E 502      62.852 -12.677  21.259  1.00 59.13           O
ATOM   3985  N   ALA E 503      61.719 -14.575  20.820  1.00 31.98           N
ATOM   3986  CA  ALA E 503      61.471 -14.200  19.455  1.00 31.98           C
ATOM   3987  CB  ALA E 503      60.663 -15.262  18.686  1.00 31.98           C
ATOM   3988  C   ALA E 503      60.670 -12.938  19.447  1.00 31.98           C
ATOM   3989  O   ALA E 503      60.941 -12.019  18.675  1.00 31.98           O
ATOM   3990  N   SER E 504      59.667 -12.851  20.334  1.00 48.61           N
ATOM   3991  CA  SER E 504      58.797 -11.713  20.364  1.00 48.61           C
ATOM   3992  CB  SER E 504      57.685 -11.870  21.409  1.00 48.61           C
ATOM   3993  OG  SER E 504      56.849 -12.953  21.041  1.00 48.61           O
ATOM   3994  C   SER E 504      59.571 -10.477  20.687  1.00 48.61           C
ATOM   3995  O   SER E 504      59.425  -9.454  20.021  1.00 48.61           O
ATOM   3996  N   MET E 505      60.424 -10.553  21.718  1.00136.87           N
ATOM   3997  CA  MET E 505      61.178  -9.435  22.190  1.00136.87           C
ATOM   3998  CB  MET E 505      61.930  -9.854  23.458  1.00136.87           C
ATOM   3999  CG  MET E 505      61.788  -8.827  24.563  1.00136.87           C
ATOM   4000  SD  MET E 505      60.046  -8.515  25.004  1.00136.87           S
ATOM   4001  CE  MET E 505      59.605 -10.228  25.408  1.00136.87           C
ATOM   4002  C   MET E 505      62.149  -9.021  21.120  1.00136.87           C
ATOM   4003  O   MET E 505      62.329  -7.834  20.851  1.00136.87           O
ATOM   4004  N   GLY E 506      62.774 -10.006  20.444  1.00 31.60           N
ATOM   4005  CA  GLY E 506      63.777  -9.723  19.454  1.00 31.60           C
ATOM   4006  C   GLY E 506      63.177  -8.921  18.349  1.00 31.60           C
ATOM   4007  O   GLY E 506      63.779  -7.989  17.820  1.00 31.60           O
ATOM   4008  N   MET E 507      61.958  -9.298  17.963  1.00160.01           N
ATOM   4009  CA  MET E 507      61.220  -8.663  16.923  1.00160.01           C
ATOM   4010  CB  MET E 507      59.892  -9.413  16.908  1.00160.01           C
ATOM   4011  CG  MET E 507      58.716  -8.596  16.463  1.00160.01           C
ATOM   4012  SD  MET E 507      58.687  -8.258  14.710  1.00160.01           S
ATOM   4013  CE  MET E 507      57.045  -7.663  15.096  1.00160.01           C
ATOM   4014  C   MET E 507      60.994  -7.214  17.265  1.00160.01           C
ATOM   4015  O   MET E 507      61.335  -6.315  16.496  1.00160.01           O
ATOM   4016  N   MET E 508      60.463  -6.948  18.469  1.00123.81           N
ATOM   4017  CA  MET E 508      60.140  -5.608  18.874  1.00123.81           C
ATOM   4018  CB  MET E 508      59.389  -5.549  20.216  1.00123.81           C
ATOM   4019  CG  MET E 508      58.908  -4.145  20.594  1.00123.81           C
ATOM   4020  SD  MET E 508      57.851  -4.080  22.072  1.00123.81           S
ATOM   4021  CE  MET E 508      56.413  -4.814  21.243  1.00123.81           C
ATOM   4022  C   MET E 508      61.386  -4.786  19.007  1.00123.81           C
ATOM   4023  O   MET E 508      61.386  -3.595  18.702  1.00123.81           O
ATOM   4024  N   GLU E 509      62.479  -5.398  19.496  1.00 52.11           N
ATOM   4025  CA  GLU E 509      63.701  -4.676  19.737  1.00 52.11           C
ATOM   4026  CB  GLU E 509      64.759  -5.564  20.410  1.00 52.11           C
ATOM   4027  CG  GLU E 509      64.348  -6.018  21.814  1.00 52.11           C
ATOM   4028  CD  GLU E 509      65.333  -7.077  22.290  1.00 52.11           C
ATOM   4029  OE1 GLU E 509      66.170  -7.529  21.463  1.00 52.11           O
ATOM   4030  OE2 GLU E 509      65.255  -7.452  23.489  1.00 52.11           O
ATOM   4031  C   GLU E 509      64.284  -4.170  18.449  1.00 52.11           C
ATOM   4032  O   GLU E 509      64.725  -3.023  18.373  1.00 52.11           O
ATOM   4033  N   ALA E 510      64.329  -5.023  17.405  1.00 37.71           N
ATOM   4034  CA  ALA E 510      64.901  -4.617  16.152  1.00 37.71           C
ATOM   4035  CB  ALA E 510      65.015  -5.773  15.143  1.00 37.71           C
ATOM   4036  C   ALA E 510      64.053  -3.554  15.520  1.00 37.71           C
ATOM   4037  O   ALA E 510      64.563  -2.557  15.010  1.00 37.71           O
ATOM   4038  N   ARG E 511      62.719  -3.736  15.561  1.00148.38           N
ATOM   4039  CA  ARG E 511      61.804  -2.839  14.908  1.00148.38           C
ATOM   4040  CB  ARG E 511      60.335  -3.312  15.005  1.00148.38           C
ATOM   4041  CG  ARG E 511      60.108  -4.736  14.467  1.00148.38           C
ATOM   4042  CD  ARG E 511      59.841  -4.866  12.958  1.00148.38           C
ATOM   4043  NE  ARG E 511      58.399  -4.578  12.689  1.00148.38           N
ATOM   4044  CZ  ARG E 511      57.751  -5.190  11.650  1.00148.38           C
ATOM   4045  NH1 ARG E 511      58.395  -6.114  10.876  1.00148.38           N
ATOM   4046  NH2 ARG E 511      56.453  -4.872  11.372  1.00148.38           N
ATOM   4047  C   ARG E 511      61.915  -1.477  15.523  1.00148.38           C
ATOM   4048  O   ARG E 511      61.798  -0.466  14.833  1.00148.38           O
ATOM   4049  N   ILE E 512      62.119  -1.409  16.850  1.00 45.02           N
ATOM   4050  CA  ILE E 512      62.267  -0.140  17.505  1.00 45.02           C
ATOM   4051  CB  ILE E 512      62.427  -0.246  18.997  1.00 45.02           C
ATOM   4052  CG1 ILE E 512      61.148  -0.810  19.638  1.00 45.02           C
ATOM   4053  CG2 ILE E 512      62.833   1.139  19.534  1.00 45.02           C
ATOM   4054  CD1 ILE E 512      61.320  -1.191  21.109  1.00 45.02           C
ATOM   4055  C   ILE E 512      63.506   0.505  16.971  1.00 45.02           C
ATOM   4056  O   ILE E 512      63.525   1.709  16.726  1.00 45.02           O
ATOM   4057  N   ARG E 513      64.582  -0.285  16.785  1.00 75.85           N
ATOM   4058  CA  ARG E 513      65.827   0.272  16.341  1.00 75.85           C
ATOM   4059  CB  ARG E 513      66.976  -0.750  16.286  1.00 75.85           C
ATOM   4060  CG  ARG E 513      67.463  -1.189  17.670  1.00 75.85           C
ATOM   4061  CD  ARG E 513      68.776  -1.974  17.637  1.00 75.85           C
ATOM   4062  NE  ARG E 513      69.129  -2.332  19.039  1.00 75.85           N
ATOM   4063  CZ  ARG E 513      70.415  -2.671  19.347  1.00 75.85           C
ATOM   4064  NH1 ARG E 513      71.375  -2.643  18.378  1.00 75.85           N
ATOM   4065  NH2 ARG E 513      70.740  -3.041  20.620  1.00 75.85           N
ATOM   4066  C   ARG E 513      65.679   0.875  14.979  1.00 75.85           C
ATOM   4067  O   ARG E 513      66.116   2.000  14.748  1.00 75.85           O
ATOM   4068  N   ILE E 514      65.048   0.155  14.034  1.00137.62           N
ATOM   4069  CA  ILE E 514      64.915   0.682  12.706  1.00137.62           C
ATOM   4070  CB  ILE E 514      64.479  -0.345  11.687  1.00137.62           C
ATOM   4071  CG1 ILE E 514      63.127  -0.983  12.012  1.00137.62           C
ATOM   4072  CG2 ILE E 514      65.608  -1.377  11.574  1.00137.62           C
ATOM   4073  CD1 ILE E 514      62.657  -1.951  10.924  1.00137.62           C
ATOM   4074  C   ILE E 514      64.034   1.895  12.697  1.00137.62           C
ATOM   4075  O   ILE E 514      64.334   2.882  12.026  1.00137.62           O
ATOM   4076  N   LEU E 515      62.930   1.881  13.470  1.00 70.14           N
ATOM   4077  CA  LEU E 515      61.999   2.982  13.456  1.00 70.14           C
ATOM   4078  CB  LEU E 515      60.811   2.754  14.407  1.00 70.14           C
ATOM   4079  CG  LEU E 515      59.883   1.596  13.996  1.00 70.14           C
ATOM   4080  CD1 LEU E 515      58.723   1.432  14.991  1.00 70.14           C
ATOM   4081  CD2 LEU E 515      59.395   1.766  12.545  1.00 70.14           C
ATOM   4082  C   LEU E 515      62.688   4.227  13.919  1.00 70.14           C
ATOM   4083  O   LEU E 515      62.470   5.312  13.388  1.00 70.14           O
ATOM   4084  N   THR E 516      63.485   4.080  14.981  1.00172.18           N
ATOM   4085  CA  THR E 516      64.240   5.063  15.697  1.00172.18           C
ATOM   4086  CB  THR E 516      64.507   4.537  17.074  1.00172.18           C
ATOM   4087  OG1 THR E 516      64.903   5.576  17.936  1.00172.18           O
ATOM   4088  CG2 THR E 516      65.604   3.470  17.009  1.00172.18           C
ATOM   4089  C   THR E 516      65.535   5.383  15.002  1.00172.18           C
ATOM   4090  O   THR E 516      66.189   6.371  15.331  1.00172.18           O
ATOM   4091  N   ASN E 517      65.973   4.525  14.060  1.00 70.74           N
ATOM   4092  CA  ASN E 517      67.240   4.702  13.407  1.00 70.74           C
ATOM   4093  CB  ASN E 517      67.395   6.067  12.713  1.00 70.74           C
ATOM   4094  CG  ASN E 517      68.622   5.997  11.812  1.00 70.74           C
ATOM   4095  OD1 ASN E 517      69.236   4.942  11.659  1.00 70.74           O
ATOM   4096  ND2 ASN E 517      68.995   7.154  11.202  1.00 70.74           N
ATOM   4097  C   ASN E 517      68.330   4.567  14.425  1.00 70.74           C
ATOM   4098  O   ASN E 517      69.285   5.342  14.445  1.00 70.74           O
ATOM   4099  N   ASN E 518      68.187   3.553  15.300  1.00 70.21           N
ATOM   4100  CA  ASN E 518      69.143   3.188  16.306  1.00 70.21           C
ATOM   4101  CB  ASN E 518      70.552   2.921  15.745  1.00 70.21           C
ATOM   4102  CG  ASN E 518      70.533   1.591  15.008  1.00 70.21           C
ATOM   4103  OD1 ASN E 518      69.967   0.611  15.488  1.00 70.21           O
ATOM   4104  ND2 ASN E 518      71.172   1.551  13.808  1.00 70.21           N
ATOM   4105  C   ASN E 518      69.273   4.254  17.342  1.00 70.21           C
ATOM   4106  O   ASN E 518      70.194   4.206  18.156  1.00 70.21           O
ATOM   4107  N   THR E 519      68.371   5.252  17.372  1.00137.97           N
ATOM   4108  CA  THR E 519      68.544   6.176  18.450  1.00137.97           C
ATOM   4109  CB  THR E 519      67.960   7.559  18.271  1.00137.97           C
ATOM   4110  OG1 THR E 519      66.549   7.557  18.202  1.00137.97           O
ATOM   4111  CG2 THR E 519      68.548   8.151  16.978  1.00137.97           C
ATOM   4112  C   THR E 519      68.099   5.510  19.721  1.00137.97           C
ATOM   4113  O   THR E 519      68.608   5.830  20.794  1.00137.97           O
ATOM   4114  N   GLN E 520      67.122   4.574  19.635  1.00 70.34           N
ATOM   4115  CA  GLN E 520      66.666   3.856  20.803  1.00 70.34           C
ATOM   4116  CB  GLN E 520      65.151   3.984  21.026  1.00 70.34           C
ATOM   4117  CG  GLN E 520      64.719   5.421  21.313  1.00 70.34           C
ATOM   4118  CD  GLN E 520      63.206   5.450  21.446  1.00 70.34           C
ATOM   4119  OE1 GLN E 520      62.584   4.485  21.889  1.00 70.34           O
ATOM   4120  NE2 GLN E 520      62.595   6.595  21.041  1.00 70.34           N
ATOM   4121  C   GLN E 520      66.981   2.389  20.632  1.00 70.34           C
ATOM   4122  O   GLN E 520      66.514   1.736  19.702  1.00 70.34           O
ATOM   4123  N   THR E 521      67.874   1.884  21.506  1.00137.55           N
ATOM   4124  CA  THR E 521      68.404   0.546  21.650  1.00137.55           C
ATOM   4125  CB  THR E 521      69.870   0.535  21.970  1.00137.55           C
ATOM   4126  OG1 THR E 521      70.115   1.177  23.213  1.00137.55           O
ATOM   4127  CG2 THR E 521      70.612   1.261  20.833  1.00137.55           C
ATOM   4128  C   THR E 521      67.706  -0.381  22.625  1.00137.55           C
ATOM   4129  O   THR E 521      68.292  -1.433  22.872  1.00137.55           O
ATOM   4130  N   PRO E 522      66.603  -0.096  23.278  1.00196.83           N
ATOM   4131  CA  PRO E 522      66.121  -0.905  24.385  1.00196.83           C
ATOM   4132  CD  PRO E 522      65.521   0.654  22.664  1.00196.83           C
ATOM   4133  CB  PRO E 522      64.682  -0.449  24.647  1.00196.83           C
ATOM   4134  CG  PRO E 522      64.501   0.821  23.798  1.00196.83           C
ATOM   4135  C   PRO E 522      66.151  -2.403  24.254  1.00196.83           C
ATOM   4136  O   PRO E 522      65.968  -2.937  23.160  1.00196.83           O
ATOM   4137  N   ILE E 523      66.432  -3.088  25.386  1.00113.23           N
ATOM   4138  CA  ILE E 523      66.423  -4.522  25.464  1.00113.23           C
ATOM   4139  CB  ILE E 523      67.619  -5.083  26.181  1.00113.23           C
ATOM   4140  CG1 ILE E 523      68.915  -4.656  25.472  1.00113.23           C
ATOM   4141  CG2 ILE E 523      67.442  -6.609  26.285  1.00113.23           C
ATOM   4142  CD1 ILE E 523      68.995  -5.107  24.015  1.00113.23           C
ATOM   4143  C   ILE E 523      65.226  -4.838  26.308  1.00113.23           C
ATOM   4144  O   ILE E 523      65.175  -4.465  27.478  1.00113.23           O
ATOM   4145  N   LEU E 524      64.222  -5.527  25.730  1.00 65.59           N
ATOM   4146  CA  LEU E 524      62.999  -5.808  26.428  1.00 65.59           C
ATOM   4147  CB  LEU E 524      61.815  -6.035  25.483  1.00 65.59           C
ATOM   4148  CG  LEU E 524      61.510  -4.825  24.578  1.00 65.59           C
ATOM   4149  CD1 LEU E 524      60.320  -5.113  23.651  1.00 65.59           C
ATOM   4150  CD2 LEU E 524      61.309  -3.542  25.400  1.00 65.59           C
ATOM   4151  C   LEU E 524      63.180  -7.026  27.292  1.00 65.59           C
ATOM   4152  O   LEU E 524      64.169  -7.746  27.158  1.00 65.59           O
ATOM   4153  N   SER E 525      62.218  -7.278  28.216  1.00 68.00           N
ATOM   4154  CA  SER E 525      62.353  -8.350  29.175  1.00 68.00           C
ATOM   4155  CB  SER E 525      61.963  -7.906  30.597  1.00 68.00           C
ATOM   4156  OG  SER E 525      62.011  -9.008  31.490  1.00 68.00           O
ATOM   4157  C   SER E 525      61.480  -9.536  28.846  1.00 68.00           C
ATOM   4158  O   SER E 525      60.252  -9.472  28.900  1.00 68.00           O
ATOM   4159  N   PRO E 526      62.112 -10.638  28.514  1.00 88.83           N
ATOM   4160  CA  PRO E 526      61.406 -11.872  28.255  1.00 88.83           C
ATOM   4161  CD  PRO E 526      63.370 -10.569  27.786  1.00 88.83           C
ATOM   4162  CB  PRO E 526      62.413 -12.791  27.565  1.00 88.83           C
ATOM   4163  CG  PRO E 526      63.402 -11.820  26.895  1.00 88.83           C
ATOM   4164  C   PRO E 526      60.834 -12.472  29.507  1.00 88.83           C
ATOM   4165  O   PRO E 526      59.821 -13.168  29.433  1.00 88.83           O
ATOM   4166  N   GLN E 527      61.476 -12.230  30.666  1.00142.95           N
ATOM   4167  CA  GLN E 527      61.037 -12.810  31.909  1.00142.95           C
ATOM   4168  CB  GLN E 527      61.944 -12.536  33.114  1.00142.95           C
ATOM   4169  CG  GLN E 527      63.020 -13.589  33.324  1.00142.95           C
ATOM   4170  CD  GLN E 527      62.321 -14.850  33.817  1.00142.95           C
ATOM   4171  OE1 GLN E 527      62.635 -15.957  33.384  1.00142.95           O
ATOM   4172  NE2 GLN E 527      61.346 -14.682  34.750  1.00142.95           N
ATOM   4173  C   GLN E 527      59.703 -12.302  32.312  1.00142.95           C
ATOM   4174  O   GLN E 527      58.876 -13.056  32.820  1.00142.95           O
ATOM   4175  N   GLU E 528      59.458 -11.003  32.101  1.00 96.84           N
ATOM   4176  CA  GLU E 528      58.234 -10.439  32.570  1.00 96.84           C
ATOM   4177  CB  GLU E 528      58.177  -8.929  32.262  1.00 96.84           C
ATOM   4178  CG  GLU E 528      57.208  -8.143  33.145  1.00 96.84           C
ATOM   4179  CD  GLU E 528      55.945  -7.886  32.341  1.00 96.84           C
ATOM   4180  OE1 GLU E 528      56.045  -7.193  31.293  1.00 96.84           O
ATOM   4181  OE2 GLU E 528      54.865  -8.374  32.768  1.00 96.84           O
ATOM   4182  C   GLU E 528      57.120 -11.167  31.882  1.00 96.84           C
ATOM   4183  O   GLU E 528      56.107 -11.500  32.497  1.00 96.84           O
ATOM   4184  N   VAL E 529      57.289 -11.461  30.579  1.00115.28           N
ATOM   4185  CA  VAL E 529      56.259 -12.154  29.865  1.00115.28           C
ATOM   4186  CB  VAL E 529      56.502 -12.209  28.373  1.00115.28           C
ATOM   4187  CG1 VAL E 529      57.334 -13.443  27.999  1.00115.28           C
ATOM   4188  CG2 VAL E 529      55.151 -12.121  27.655  1.00115.28           C
ATOM   4189  C   VAL E 529      56.133 -13.546  30.421  1.00115.28           C
ATOM   4190  O   VAL E 529      55.026 -14.040  30.631  1.00115.28           O
ATOM   4191  N   VAL E 530      57.271 -14.217  30.701  1.00125.02           N
ATOM   4192  CA  VAL E 530      57.212 -15.576  31.165  1.00125.02           C
ATOM   4193  CB  VAL E 530      58.565 -16.250  31.227  1.00125.02           C
ATOM   4194  CG1 VAL E 530      59.252 -15.957  32.567  1.00125.02           C
ATOM   4195  CG2 VAL E 530      58.387 -17.743  30.918  1.00125.02           C
ATOM   4196  C   VAL E 530      56.550 -15.630  32.513  1.00125.02           C
ATOM   4197  O   VAL E 530      55.767 -16.538  32.785  1.00125.02           O
ATOM   4198  N   SER E 531      56.876 -14.683  33.416  1.00 76.67           N
ATOM   4199  CA  SER E 531      56.320 -14.702  34.744  1.00 76.67           C
ATOM   4200  CB  SER E 531      57.156 -13.858  35.724  1.00 76.67           C
ATOM   4201  OG  SER E 531      58.466 -14.396  35.826  1.00 76.67           O
ATOM   4202  C   SER E 531      54.905 -14.189  34.808  1.00 76.67           C
ATOM   4203  O   SER E 531      54.059 -14.784  35.473  1.00 76.67           O
ATOM   4204  N   CYS E 532      54.668 -12.990  34.233  1.00110.77           N
ATOM   4205  CA  CYS E 532      53.424 -12.265  34.314  1.00110.77           C
ATOM   4206  CB  CYS E 532      53.704 -10.754  34.253  1.00110.77           C
ATOM   4207  SG  CYS E 532      55.116 -10.290  35.316  1.00110.77           S
ATOM   4208  C   CYS E 532      52.326 -12.598  33.321  1.00110.77           C
ATOM   4209  O   CYS E 532      51.149 -12.564  33.681  1.00110.77           O
ATOM   4210  N   SER E 533      52.647 -12.923  32.045  1.00143.19           N
ATOM   4211  CA  SER E 533      51.584 -12.938  31.067  1.00143.19           C
ATOM   4212  CB  SER E 533      52.027 -12.623  29.618  1.00143.19           C
ATOM   4213  OG  SER E 533      52.689 -13.724  29.019  1.00143.19           O
ATOM   4214  C   SER E 533      50.740 -14.180  31.054  1.00143.19           C
ATOM   4215  O   SER E 533      51.220 -15.309  30.975  1.00143.19           O
ATOM   4216  N   GLN E 534      49.411 -13.953  31.147  1.00115.56           N
ATOM   4217  CA  GLN E 534      48.374 -14.950  31.104  1.00115.56           C
ATOM   4218  CB  GLN E 534      47.049 -14.536  31.760  1.00115.56           C
ATOM   4219  CG  GLN E 534      47.169 -14.539  33.284  1.00115.56           C
ATOM   4220  CD  GLN E 534      45.777 -14.671  33.882  1.00115.56           C
ATOM   4221  OE1 GLN E 534      44.898 -13.842  33.651  1.00115.56           O
ATOM   4222  NE2 GLN E 534      45.568 -15.760  34.670  1.00115.56           N
ATOM   4223  C   GLN E 534      48.127 -15.425  29.703  1.00115.56           C
ATOM   4224  O   GLN E 534      47.422 -16.413  29.493  1.00115.56           O
ATOM   4225  N   TYR E 535      48.592 -14.643  28.711  1.00167.06           N
ATOM   4226  CA  TYR E 535      48.481 -14.938  27.309  1.00167.06           C
ATOM   4227  CB  TYR E 535      48.868 -13.780  26.375  1.00167.06           C
ATOM   4228  CG  TYR E 535      47.813 -12.747  26.565  1.00167.06           C
ATOM   4229  CD1 TYR E 535      46.484 -13.108  26.514  1.00167.06           C
ATOM   4230  CD2 TYR E 535      48.134 -11.421  26.741  1.00167.06           C
ATOM   4231  CE1 TYR E 535      45.487 -12.175  26.676  1.00167.06           C
ATOM   4232  CE2 TYR E 535      47.140 -10.482  26.902  1.00167.06           C
ATOM   4233  CZ  TYR E 535      45.819 -10.858  26.876  1.00167.06           C
ATOM   4234  OH  TYR E 535      44.808  -9.891  27.042  1.00167.06           O
ATOM   4235  C   TYR E 535      49.328 -16.121  26.955  1.00167.06           C
ATOM   4236  O   TYR E 535      49.192 -16.667  25.863  1.00167.06           O
ATOM   4237  N   ALA E 536      50.328 -16.453  27.792  1.00 75.64           N
ATOM   4238  CA  ALA E 536      51.196 -17.564  27.511  1.00 75.64           C
ATOM   4239  CB  ALA E 536      52.597 -17.132  27.031  1.00 75.64           C
ATOM   4240  C   ALA E 536      51.374 -18.404  28.750  1.00 75.64           C
ATOM   4241  O   ALA E 536      50.900 -18.076  29.836  1.00 75.64           O
ATOM   4242  N   GLN E 537      51.994 -19.583  28.547  1.00197.42           N
ATOM   4243  CA  GLN E 537      52.322 -20.623  29.486  1.00197.42           C
ATOM   4244  CB  GLN E 537      52.322 -22.024  28.848  1.00197.42           C
ATOM   4245  CG  GLN E 537      50.912 -22.639  28.759  1.00197.42           C
ATOM   4246  CD  GLN E 537      49.936 -21.662  28.100  1.00197.42           C
ATOM   4247  OE1 GLN E 537      49.889 -21.541  26.878  1.00197.42           O
ATOM   4248  NE2 GLN E 537      49.117 -20.958  28.931  1.00197.42           N
ATOM   4249  C   GLN E 537      53.554 -20.400  30.328  1.00197.42           C
ATOM   4250  O   GLN E 537      53.860 -21.233  31.172  1.00197.42           O
ATOM   4251  N   GLY E 538      54.394 -19.381  30.077  1.00 56.39           N
ATOM   4252  CA  GLY E 538      55.554 -19.277  30.926  1.00 56.39           C
ATOM   4253  C   GLY E 538      56.615 -20.122  30.297  1.00 56.39           C
ATOM   4254  O   GLY E 538      56.875 -20.007  29.104  1.00 56.39           O
ATOM   4255  N   CYS E 539      57.296 -20.956  31.101  1.00 79.70           N
ATOM   4256  CA  CYS E 539      58.348 -21.823  30.652  1.00 79.70           C
ATOM   4257  CB  CYS E 539      59.140 -22.424  31.812  1.00 79.70           C
ATOM   4258  SG  CYS E 539      60.075 -21.126  32.660  1.00 79.70           S
ATOM   4259  C   CYS E 539      57.803 -22.928  29.796  1.00 79.70           C
ATOM   4260  O   CYS E 539      58.549 -23.596  29.084  1.00 79.70           O
ATOM   4261  N   GLU E 540      56.501 -23.213  29.922  1.00178.13           N
ATOM   4262  CA  GLU E 540      55.829 -24.228  29.157  1.00178.13           C
ATOM   4263  CB  GLU E 540      54.594 -24.855  29.842  1.00178.13           C
ATOM   4264  CG  GLU E 540      53.796 -23.922  30.742  1.00178.13           C
ATOM   4265  CD  GLU E 540      54.617 -23.767  32.020  1.00178.13           C
ATOM   4266  OE1 GLU E 540      55.703 -24.402  32.102  1.00178.13           O
ATOM   4267  OE2 GLU E 540      54.174 -23.027  32.937  1.00178.13           O
ATOM   4268  C   GLU E 540      55.575 -23.832  27.720  1.00178.13           C
ATOM   4269  O   GLU E 540      55.146 -24.669  26.925  1.00178.13           O
ATOM   4270  N   GLY E 541      55.708 -22.536  27.356  1.00 53.41           N
ATOM   4271  CA  GLY E 541      55.583 -22.205  25.953  1.00 53.41           C
ATOM   4272  C   GLY E 541      54.611 -21.074  25.756  1.00 53.41           C
ATOM   4273  O   GLY E 541      54.016 -20.587  26.715  1.00 53.41           O
ATOM   4274  N   GLY E 542      54.425 -20.639  24.482  1.00 48.86           N
ATOM   4275  CA  GLY E 542      53.527 -19.559  24.163  1.00 48.86           C
ATOM   4276  C   GLY E 542      53.634 -19.255  22.688  1.00 48.86           C
ATOM   4277  O   GLY E 542      54.343 -19.942  21.954  1.00 48.86           O
ATOM   4278  N   PHE E 543      52.922 -18.197  22.221  1.00127.45           N
ATOM   4279  CA  PHE E 543      52.920 -17.824  20.823  1.00127.45           C
ATOM   4280  CB  PHE E 543      51.527 -17.823  20.189  1.00127.45           C
ATOM   4281  CG  PHE E 543      50.880 -19.155  20.189  1.00127.45           C
ATOM   4282  CD1 PHE E 543      50.344 -19.672  21.343  1.00127.45           C
ATOM   4283  CD2 PHE E 543      50.786 -19.864  19.008  1.00127.45           C
ATOM   4284  CE1 PHE E 543      49.732 -20.893  21.312  1.00127.45           C
ATOM   4285  CE2 PHE E 543      50.168 -21.094  18.964  1.00127.45           C
ATOM   4286  CZ  PHE E 543      49.641 -21.595  20.133  1.00127.45           C
ATOM   4287  C   PHE E 543      53.265 -16.366  20.675  1.00127.45           C
ATOM   4288  O   PHE E 543      52.719 -15.521  21.385  1.00127.45           O
ATOM   4289  N   PRO E 544      54.078 -16.039  19.697  1.00 77.81           N
ATOM   4290  CA  PRO E 544      54.453 -14.664  19.459  1.00 77.81           C
ATOM   4291  CD  PRO E 544      55.083 -16.967  19.199  1.00 77.81           C
ATOM   4292  CB  PRO E 544      55.555 -14.713  18.406  1.00 77.81           C
ATOM   4293  CG  PRO E 544      56.216 -16.084  18.639  1.00 77.81           C
ATOM   4294  C   PRO E 544      53.286 -13.798  19.093  1.00 77.81           C
ATOM   4295  O   PRO E 544      53.309 -12.601  19.376  1.00 77.81           O
ATOM   4296  N   TYR E 545      52.251 -14.375  18.468  1.00159.18           N
ATOM   4297  CA  TYR E 545      51.102 -13.622  18.061  1.00159.18           C
ATOM   4298  CB  TYR E 545      50.093 -14.590  17.421  1.00159.18           C
ATOM   4299  CG  TYR E 545      48.862 -13.887  16.969  1.00159.18           C
ATOM   4300  CD1 TYR E 545      48.797 -13.301  15.724  1.00159.18           C
ATOM   4301  CD2 TYR E 545      47.759 -13.831  17.786  1.00159.18           C
ATOM   4302  CE1 TYR E 545      47.653 -12.657  15.309  1.00159.18           C
ATOM   4303  CE2 TYR E 545      46.616 -13.187  17.367  1.00159.18           C
ATOM   4304  CZ  TYR E 545      46.556 -12.590  16.129  1.00159.18           C
ATOM   4305  OH  TYR E 545      45.376 -11.937  15.713  1.00159.18           O
ATOM   4306  C   TYR E 545      50.506 -13.043  19.312  1.00159.18           C
ATOM   4307  O   TYR E 545      50.151 -11.866  19.362  1.00159.18           O
ATOM   4308  N   LEU E 546      50.373 -13.873  20.364  1.00118.37           N
ATOM   4309  CA  LEU E 546      49.829 -13.422  21.613  1.00118.37           C
ATOM   4310  CB  LEU E 546      49.417 -14.568  22.561  1.00118.37           C
ATOM   4311  CG  LEU E 546      48.170 -15.347  22.091  1.00118.37           C
ATOM   4312  CD1 LEU E 546      47.742 -16.408  23.118  1.00118.37           C
ATOM   4313  CD2 LEU E 546      47.027 -14.394  21.709  1.00118.37           C
ATOM   4314  C   LEU E 546      50.760 -12.515  22.373  1.00118.37           C
ATOM   4315  O   LEU E 546      50.284 -11.678  23.133  1.00118.37           O
ATOM   4316  N   ILE E 547      52.089 -12.760  22.380  1.00205.23           N
ATOM   4317  CA  ILE E 547      52.937 -11.840  23.109  1.00205.23           C
ATOM   4318  CB  ILE E 547      54.030 -12.477  23.913  1.00205.23           C
ATOM   4319  CG1 ILE E 547      54.978 -13.303  23.064  1.00205.23           C
ATOM   4320  CG2 ILE E 547      53.377 -13.281  25.043  1.00205.23           C
ATOM   4321  CD1 ILE E 547      56.114 -13.803  23.936  1.00205.23           C
ATOM   4322  C   ILE E 547      53.457 -10.647  22.363  1.00205.23           C
ATOM   4323  O   ILE E 547      53.329  -9.517  22.832  1.00205.23           O
ATOM   4324  N   ALA E 548      54.067 -10.853  21.180  1.00 73.80           N
ATOM   4325  CA  ALA E 548      54.604  -9.725  20.479  1.00 73.80           C
ATOM   4326  CB  ALA E 548      55.245 -10.126  19.140  1.00 73.80           C
ATOM   4327  C   ALA E 548      53.443  -8.850  20.157  1.00 73.80           C
ATOM   4328  O   ALA E 548      53.561  -7.625  20.183  1.00 73.80           O
ATOM   4329  N   GLY E 549      52.335  -9.466  19.694  1.00 86.96           N
ATOM   4330  CA  GLY E 549      51.182  -8.674  19.390  1.00 86.96           C
ATOM   4331  C   GLY E 549      50.240  -8.312  20.514  1.00 86.96           C
ATOM   4332  O   GLY E 549      50.200  -7.171  20.970  1.00 86.96           O
ATOM   4333  N   LYS E 550      49.488  -9.312  21.036  1.00203.29           N
ATOM   4334  CA  LYS E 550      48.380  -8.960  21.894  1.00203.29           C
ATOM   4335  CB  LYS E 550      47.311 -10.052  22.038  1.00203.29           C
ATOM   4336  CG  LYS E 550      47.182 -10.645  23.433  1.00203.29           C
ATOM   4337  CD  LYS E 550      45.892 -11.450  23.604  1.00203.29           C
ATOM   4338  CE  LYS E 550      44.694 -10.879  22.839  1.00203.29           C
ATOM   4339  NZ  LYS E 550      44.467  -9.459  23.192  1.00203.29           N
ATOM   4340  C   LYS E 550      48.806  -8.495  23.253  1.00203.29           C
ATOM   4341  O   LYS E 550      48.319  -7.483  23.754  1.00203.29           O
ATOM   4342  N   TYR E 551      49.748  -9.219  23.878  1.00104.59           N
ATOM   4343  CA  TYR E 551      50.229  -8.904  25.193  1.00104.59           C
ATOM   4344  CB  TYR E 551      51.281  -9.953  25.619  1.00104.59           C
ATOM   4345  CG  TYR E 551      51.999  -9.580  26.868  1.00104.59           C
ATOM   4346  CD1 TYR E 551      51.386  -9.686  28.097  1.00104.59           C
ATOM   4347  CD2 TYR E 551      53.312  -9.156  26.802  1.00104.59           C
ATOM   4348  CE1 TYR E 551      52.076  -9.351  29.238  1.00104.59           C
ATOM   4349  CE2 TYR E 551      54.000  -8.821  27.944  1.00104.59           C
ATOM   4350  CZ  TYR E 551      53.377  -8.917  29.160  1.00104.59           C
ATOM   4351  OH  TYR E 551      54.086  -8.571  30.324  1.00104.59           O
ATOM   4352  C   TYR E 551      50.866  -7.551  25.137  1.00104.59           C
ATOM   4353  O   TYR E 551      50.658  -6.713  26.014  1.00104.59           O
ATOM   4354  N   ALA E 552      51.651  -7.296  24.077  1.00 38.58           N
ATOM   4355  CA  ALA E 552      52.327  -6.038  23.950  1.00 38.58           C
ATOM   4356  CB  ALA E 552      53.174  -5.941  22.668  1.00 38.58           C
ATOM   4357  C   ALA E 552      51.303  -4.943  23.884  1.00 38.58           C
ATOM   4358  O   ALA E 552      51.486  -3.886  24.485  1.00 38.58           O
ATOM   4359  N   GLN E 553      50.203  -5.146  23.132  1.00148.13           N
ATOM   4360  CA  GLN E 553      49.212  -4.105  23.025  1.00148.13           C
ATOM   4361  CB  GLN E 553      48.025  -4.420  22.093  1.00148.13           C
ATOM   4362  CG  GLN E 553      48.232  -4.298  20.588  1.00148.13           C
ATOM   4363  CD  GLN E 553      46.842  -4.350  19.961  1.00148.13           C
ATOM   4364  OE1 GLN E 553      46.564  -3.678  18.966  1.00148.13           O
ATOM   4365  NE2 GLN E 553      45.938  -5.168  20.561  1.00148.13           N
ATOM   4366  C   GLN E 553      48.498  -3.894  24.323  1.00148.13           C
ATOM   4367  O   GLN E 553      48.293  -2.763  24.760  1.00148.13           O
ATOM   4368  N   ASP E 554      48.039  -5.001  24.927  1.00164.70           N
ATOM   4369  CA  ASP E 554      47.175  -4.958  26.065  1.00164.70           C
ATOM   4370  CB  ASP E 554      46.633  -6.378  26.296  1.00164.70           C
ATOM   4371  CG  ASP E 554      45.183  -6.294  26.720  1.00164.70           C
ATOM   4372  OD1 ASP E 554      44.730  -5.159  27.033  1.00164.70           O
ATOM   4373  OD2 ASP E 554      44.500  -7.352  26.686  1.00164.70           O
ATOM   4374  C   ASP E 554      47.887  -4.489  27.313  1.00164.70           C
ATOM   4375  O   ASP E 554      47.468  -3.519  27.947  1.00164.70           O
ATOM   4376  N   PHE E 555      48.920  -5.250  27.752  1.00187.19           N
ATOM   4377  CA  PHE E 555      49.713  -4.954  28.925  1.00187.19           C
ATOM   4378  CB  PHE E 555      50.201  -6.209  29.661  1.00187.19           C
ATOM   4379  CG  PHE E 555      48.985  -6.930  30.117  1.00187.19           C
ATOM   4380  CD1 PHE E 555      48.359  -6.594  31.296  1.00187.19           C
ATOM   4381  CD2 PHE E 555      48.462  -7.937  29.343  1.00187.19           C
ATOM   4382  CE1 PHE E 555      47.231  -7.268  31.701  1.00187.19           C
ATOM   4383  CE2 PHE E 555      47.336  -8.614  29.743  1.00187.19           C
ATOM   4384  CZ  PHE E 555      46.721  -8.281  30.925  1.00187.19           C
ATOM   4385  C   PHE E 555      50.937  -4.111  28.700  1.00187.19           C
ATOM   4386  O   PHE E 555      51.277  -3.275  29.534  1.00187.19           O
ATOM   4387  N   GLY E 556      51.676  -4.360  27.599  1.00 45.27           N
ATOM   4388  CA  GLY E 556      52.912  -3.658  27.356  1.00 45.27           C
ATOM   4389  C   GLY E 556      54.075  -4.497  27.833  1.00 45.27           C
ATOM   4390  O   GLY E 556      53.903  -5.435  28.610  1.00 45.27           O
ATOM   4391  N   LEU E 557      55.313  -4.139  27.397  1.00120.42           N
ATOM   4392  CA  LEU E 557      56.534  -4.829  27.752  1.00120.42           C
ATOM   4393  CB  LEU E 557      57.372  -5.336  26.566  1.00120.42           C
ATOM   4394  CG  LEU E 557      56.730  -6.493  25.795  1.00120.42           C
ATOM   4395  CD1 LEU E 557      56.447  -7.680  26.735  1.00120.42           C
ATOM   4396  CD2 LEU E 557      55.498  -6.024  25.011  1.00120.42           C
ATOM   4397  C   LEU E 557      57.451  -3.911  28.506  1.00120.42           C
ATOM   4398  O   LEU E 557      57.416  -2.695  28.330  1.00120.42           O
ATOM   4399  N   VAL E 558      58.300  -4.486  29.388  1.00138.72           N
ATOM   4400  CA  VAL E 558      59.177  -3.677  30.187  1.00138.72           C
ATOM   4401  CB  VAL E 558      59.171  -4.026  31.636  1.00138.72           C
ATOM   4402  CG1 VAL E 558      59.814  -2.865  32.389  1.00138.72           C
ATOM   4403  CG2 VAL E 558      57.767  -4.405  32.094  1.00138.72           C
ATOM   4404  C   VAL E 558      60.572  -4.009  29.755  1.00138.72           C
ATOM   4405  O   VAL E 558      60.799  -4.978  29.034  1.00138.72           O
ATOM   4406  N   GLU E 559      61.549  -3.189  30.183  1.00 64.25           N
ATOM   4407  CA  GLU E 559      62.923  -3.388  29.821  1.00 64.25           C
ATOM   4408  CB  GLU E 559      63.770  -2.124  30.042  1.00 64.25           C
ATOM   4409  CG  GLU E 559      63.280  -0.954  29.185  1.00 64.25           C
ATOM   4410  CD  GLU E 559      64.138   0.269  29.471  1.00 64.25           C
ATOM   4411  OE1 GLU E 559      65.274   0.341  28.934  1.00 64.25           O
ATOM   4412  OE2 GLU E 559      63.661   1.156  30.227  1.00 64.25           O
ATOM   4413  C   GLU E 559      63.500  -4.509  30.639  1.00 64.25           C
ATOM   4414  O   GLU E 559      62.952  -4.900  31.669  1.00 64.25           O
ATOM   4415  N   GLU E 560      64.642  -5.056  30.173  1.00 81.16           N
ATOM   4416  CA  GLU E 560      65.314  -6.169  30.792  1.00 81.16           C
ATOM   4417  CB  GLU E 560      66.597  -6.568  30.040  1.00 81.16           C
ATOM   4418  CG  GLU E 560      67.466  -7.598  30.770  1.00 81.16           C
ATOM   4419  CD  GLU E 560      66.899  -8.992  30.544  1.00 81.16           C
ATOM   4420  OE1 GLU E 560      65.969  -9.130  29.705  1.00 81.16           O
ATOM   4421  OE2 GLU E 560      67.396  -9.940  31.208  1.00 81.16           O
ATOM   4422  C   GLU E 560      65.713  -5.806  32.191  1.00 81.16           C
ATOM   4423  O   GLU E 560      65.601  -6.617  33.110  1.00 81.16           O
ATOM   4424  N   ASP E 561      66.172  -4.559  32.394  1.00 79.16           N
ATOM   4425  CA  ASP E 561      66.647  -4.116  33.673  1.00 79.16           C
ATOM   4426  CB  ASP E 561      67.109  -2.647  33.630  1.00 79.16           C
ATOM   4427  CG  ASP E 561      67.798  -2.279  34.938  1.00 79.16           C
ATOM   4428  OD1 ASP E 561      68.576  -3.121  35.461  1.00 79.16           O
ATOM   4429  OD2 ASP E 561      67.545  -1.151  35.437  1.00 79.16           O
ATOM   4430  C   ASP E 561      65.526  -4.213  34.664  1.00 79.16           C
ATOM   4431  O   ASP E 561      65.748  -4.506  35.839  1.00 79.16           O
ATOM   4432  N   CYS E 562      64.286  -3.947  34.217  1.00 44.18           N
ATOM   4433  CA  CYS E 562      63.167  -3.959  35.113  1.00 44.18           C
ATOM   4434  CB  CYS E 562      61.854  -3.533  34.435  1.00 44.18           C
ATOM   4435  SG  CYS E 562      60.481  -3.435  35.618  1.00 44.18           S
ATOM   4436  C   CYS E 562      62.962  -5.338  35.664  1.00 44.18           C
ATOM   4437  O   CYS E 562      62.725  -5.495  36.862  1.00 44.18           O
ATOM   4438  N   PHE E 563      63.023  -6.376  34.803  1.00153.24           N
ATOM   4439  CA  PHE E 563      62.821  -7.715  35.283  1.00153.24           C
ATOM   4440  CB  PHE E 563      61.452  -8.262  34.836  1.00153.24           C
ATOM   4441  CG  PHE E 563      61.062  -9.438  35.665  1.00153.24           C
ATOM   4442  CD1 PHE E 563      61.777 -10.611  35.626  1.00153.24           C
ATOM   4443  CD2 PHE E 563      59.940  -9.371  36.458  1.00153.24           C
ATOM   4444  CE1 PHE E 563      61.393 -11.688  36.391  1.00153.24           C
ATOM   4445  CE2 PHE E 563      59.551 -10.445  37.223  1.00153.24           C
ATOM   4446  CZ  PHE E 563      60.281 -11.607  37.194  1.00153.24           C
ATOM   4447  C   PHE E 563      63.865  -8.556  34.602  1.00153.24           C
ATOM   4448  O   PHE E 563      63.638  -9.029  33.491  1.00153.24           O
ATOM   4449  N   PRO E 564      64.971  -8.825  35.242  1.00149.33           N
ATOM   4450  CA  PRO E 564      66.048  -9.559  34.625  1.00149.33           C
ATOM   4451  CD  PRO E 564      65.431  -8.021  36.357  1.00149.33           C
ATOM   4452  CB  PRO E 564      67.250  -9.413  35.563  1.00149.33           C
ATOM   4453  CG  PRO E 564      66.678  -8.773  36.845  1.00149.33           C
ATOM   4454  C   PRO E 564      65.647 -10.969  34.327  1.00149.33           C
ATOM   4455  O   PRO E 564      64.783 -11.499  35.021  1.00149.33           O
ATOM   4456  N   TYR E 565      66.265 -11.595  33.302  1.00101.30           N
ATOM   4457  CA  TYR E 565      65.844 -12.902  32.873  1.00101.30           C
ATOM   4458  CB  TYR E 565      66.301 -13.211  31.431  1.00101.30           C
ATOM   4459  CG  TYR E 565      65.777 -14.534  30.982  1.00101.30           C
ATOM   4460  CD1 TYR E 565      64.446 -14.693  30.665  1.00101.30           C
ATOM   4461  CD2 TYR E 565      66.623 -15.609  30.843  1.00101.30           C
ATOM   4462  CE1 TYR E 565      63.963 -15.909  30.240  1.00101.30           C
ATOM   4463  CE2 TYR E 565      66.146 -16.827  30.417  1.00101.30           C
ATOM   4464  CZ  TYR E 565      64.814 -16.981  30.117  1.00101.30           C
ATOM   4465  OH  TYR E 565      64.324 -18.231  29.680  1.00101.30           O
ATOM   4466  C   TYR E 565      66.366 -13.955  33.807  1.00101.30           C
ATOM   4467  O   TYR E 565      67.567 -14.045  34.053  1.00101.30           O
ATOM   4468  N   THR E 566      65.418 -14.677  34.451  1.00 82.26           N
ATOM   4469  CA  THR E 566      65.621 -15.794  35.337  1.00 82.26           C
ATOM   4470  CB  THR E 566      64.514 -15.919  36.337  1.00 82.26           C
ATOM   4471  OG1 THR E 566      64.432 -14.742  37.127  1.00 82.26           O
ATOM   4472  CG2 THR E 566      64.787 -17.141  37.228  1.00 82.26           C
ATOM   4473  C   THR E 566      65.718 -17.110  34.625  1.00 82.26           C
ATOM   4474  O   THR E 566      66.558 -17.946  34.957  1.00 82.26           O
ATOM   4475  N   GLY E 567      64.848 -17.331  33.619  1.00 43.20           N
ATOM   4476  CA  GLY E 567      64.798 -18.607  32.965  1.00 43.20           C
ATOM   4477  C   GLY E 567      63.988 -19.550  33.804  1.00 43.20           C
ATOM   4478  O   GLY E 567      64.228 -20.755  33.774  1.00 43.20           O
ATOM   4479  N   THR E 568      63.033 -19.029  34.606  1.00 63.00           N
ATOM   4480  CA  THR E 568      62.190 -19.889  35.395  1.00 63.00           C
ATOM   4481  CB  THR E 568      62.672 -20.109  36.800  1.00 63.00           C
ATOM   4482  OG1 THR E 568      62.640 -18.890  37.526  1.00 63.00           O
ATOM   4483  CG2 THR E 568      64.105 -20.667  36.756  1.00 63.00           C
ATOM   4484  C   THR E 568      60.834 -19.252  35.516  1.00 63.00           C
ATOM   4485  O   THR E 568      60.608 -18.115  35.111  1.00 63.00           O
ATOM   4486  N   ASP E 569      59.903 -20.014  36.114  1.00117.80           N
ATOM   4487  CA  ASP E 569      58.518 -19.736  36.395  1.00117.80           C
ATOM   4488  CB  ASP E 569      57.690 -20.999  36.679  1.00117.80           C
ATOM   4489  CG  ASP E 569      57.447 -21.668  35.333  1.00117.80           C
ATOM   4490  OD1 ASP E 569      56.714 -21.072  34.497  1.00117.80           O
ATOM   4491  OD2 ASP E 569      58.009 -22.772  35.112  1.00117.80           O
ATOM   4492  C   ASP E 569      58.380 -18.782  37.548  1.00117.80           C
ATOM   4493  O   ASP E 569      57.343 -18.769  38.211  1.00117.80           O
ATOM   4494  N   SER E 570      59.466 -18.069  37.908  1.00 67.29           N
ATOM   4495  CA  SER E 570      59.460 -17.172  39.037  1.00 67.29           C
ATOM   4496  CB  SER E 570      60.681 -16.237  39.076  1.00 67.29           C
ATOM   4497  OG  SER E 570      60.662 -15.364  37.956  1.00 67.29           O
ATOM   4498  C   SER E 570      58.229 -16.308  39.036  1.00 67.29           C
ATOM   4499  O   SER E 570      57.555 -16.123  38.025  1.00 67.29           O
ATOM   4500  N   PRO E 571      57.915 -15.811  40.208  1.00 88.15           N
ATOM   4501  CA  PRO E 571      56.758 -14.992  40.469  1.00 88.15           C
ATOM   4502  CD  PRO E 571      58.720 -16.044  41.394  1.00 88.15           C
ATOM   4503  CB  PRO E 571      56.706 -14.838  41.990  1.00 88.15           C
ATOM   4504  CG  PRO E 571      58.162 -15.065  42.439  1.00 88.15           C
ATOM   4505  C   PRO E 571      56.861 -13.671  39.773  1.00 88.15           C
ATOM   4506  O   PRO E 571      57.973 -13.225  39.499  1.00 88.15           O
ATOM   4507  N   CYS E 572      55.711 -13.026  39.485  1.00 54.41           N
ATOM   4508  CA  CYS E 572      55.722 -11.775  38.785  1.00 54.41           C
ATOM   4509  CB  CYS E 572      54.384 -11.474  38.068  1.00 54.41           C
ATOM   4510  SG  CYS E 572      54.342  -9.896  37.158  1.00 54.41           S
ATOM   4511  C   CYS E 572      56.012 -10.677  39.760  1.00 54.41           C
ATOM   4512  O   CYS E 572      55.110 -10.138  40.399  1.00 54.41           O
ATOM   4513  N   ARG E 573      57.309 -10.328  39.899  1.00 70.10           N
ATOM   4514  CA  ARG E 573      57.702  -9.263  40.776  1.00 70.10           C
ATOM   4515  CB  ARG E 573      58.278  -9.771  42.105  1.00 70.10           C
ATOM   4516  CG  ARG E 573      58.252  -8.740  43.231  1.00 70.10           C
ATOM   4517  CD  ARG E 573      59.079  -9.160  44.445  1.00 70.10           C
ATOM   4518  NE  ARG E 573      58.515  -8.457  45.631  1.00 70.10           N
ATOM   4519  CZ  ARG E 573      58.880  -7.175  45.917  1.00 70.10           C
ATOM   4520  NH1 ARG E 573      59.781  -6.525  45.124  1.00 70.10           N
ATOM   4521  NH2 ARG E 573      58.329  -6.538  46.991  1.00 70.10           N
ATOM   4522  C   ARG E 573      58.811  -8.541  40.078  1.00 70.10           C
ATOM   4523  O   ARG E 573      59.785  -9.158  39.649  1.00 70.10           O
ATOM   4524  N   LEU E 574      58.697  -7.205  39.943  1.00112.54           N
ATOM   4525  CA  LEU E 574      59.705  -6.460  39.241  1.00112.54           C
ATOM   4526  CB  LEU E 574      59.339  -6.176  37.773  1.00112.54           C
ATOM   4527  CG  LEU E 574      58.156  -5.205  37.586  1.00112.54           C
ATOM   4528  CD1 LEU E 574      57.833  -5.018  36.097  1.00112.54           C
ATOM   4529  CD2 LEU E 574      56.930  -5.617  38.412  1.00112.54           C
ATOM   4530  C   LEU E 574      59.895  -5.140  39.921  1.00112.54           C
ATOM   4531  O   LEU E 574      59.328  -4.884  40.982  1.00112.54           O
ATOM   4532  N   LYS E 575      60.738  -4.277  39.313  1.00113.98           N
ATOM   4533  CA  LYS E 575      61.009  -2.962  39.825  1.00113.98           C
ATOM   4534  CB  LYS E 575      62.154  -2.229  39.101  1.00113.98           C
ATOM   4535  CG  LYS E 575      63.557  -2.723  39.470  1.00113.98           C
ATOM   4536  CD  LYS E 575      63.931  -2.449  40.929  1.00113.98           C
ATOM   4537  CE  LYS E 575      65.367  -2.828  41.293  1.00113.98           C
ATOM   4538  NZ  LYS E 575      65.457  -4.278  41.567  1.00113.98           N
ATOM   4539  C   LYS E 575      59.770  -2.147  39.658  1.00113.98           C
ATOM   4540  O   LYS E 575      58.878  -2.478  38.877  1.00113.98           O
ATOM   4541  N   GLU E 576      59.678  -1.064  40.444  1.00 86.25           N
ATOM   4542  CA  GLU E 576      58.510  -0.243  40.460  1.00 86.25           C
ATOM   4543  CB  GLU E 576      58.387   0.404  41.850  1.00 86.25           C
ATOM   4544  CG  GLU E 576      56.971   0.569  42.397  1.00 86.25           C
ATOM   4545  CD  GLU E 576      57.133   0.608  43.915  1.00 86.25           C
ATOM   4546  OE1 GLU E 576      58.304   0.700  44.371  1.00 86.25           O
ATOM   4547  OE2 GLU E 576      56.103   0.527  44.637  1.00 86.25           O
ATOM   4548  C   GLU E 576      58.652   0.802  39.382  1.00 86.25           C
ATOM   4549  O   GLU E 576      59.762   1.206  39.039  1.00 86.25           O
ATOM   4550  N   GLY E 577      57.518   1.226  38.783  1.00 31.36           N
ATOM   4551  CA  GLY E 577      57.491   2.318  37.843  1.00 31.36           C
ATOM   4552  C   GLY E 577      58.317   2.053  36.617  1.00 31.36           C
ATOM   4553  O   GLY E 577      59.134   2.891  36.238  1.00 31.36           O
ATOM   4554  N   CYS E 578      58.138   0.898  35.948  1.00 39.67           N
ATOM   4555  CA  CYS E 578      58.933   0.658  34.773  1.00 39.67           C
ATOM   4556  CB  CYS E 578      59.322  -0.823  34.596  1.00 39.67           C
ATOM   4557  SG  CYS E 578      60.311  -1.445  35.987  1.00 39.67           S
ATOM   4558  C   CYS E 578      58.142   1.074  33.560  1.00 39.67           C
ATOM   4559  O   CYS E 578      56.935   0.856  33.475  1.00 39.67           O
ATOM   4560  N   PHE E 579      58.829   1.697  32.580  1.00124.25           N
ATOM   4561  CA  PHE E 579      58.223   2.156  31.358  1.00124.25           C
ATOM   4562  CB  PHE E 579      59.206   2.958  30.481  1.00124.25           C
ATOM   4563  CG  PHE E 579      58.524   3.487  29.265  1.00124.25           C
ATOM   4564  CD1 PHE E 579      58.395   2.716  28.133  1.00124.25           C
ATOM   4565  CD2 PHE E 579      58.035   4.775  29.248  1.00124.25           C
ATOM   4566  CE1 PHE E 579      57.768   3.208  27.012  1.00124.25           C
ATOM   4567  CE2 PHE E 579      57.406   5.276  28.130  1.00124.25           C
ATOM   4568  CZ  PHE E 579      57.275   4.491  27.010  1.00124.25           C
ATOM   4569  C   PHE E 579      57.816   0.938  30.594  1.00124.25           C
ATOM   4570  O   PHE E 579      58.470  -0.101  30.667  1.00124.25           O
ATOM   4571  N   ARG E 580      56.703   1.033  29.840  1.00220.05           N
ATOM   4572  CA  ARG E 580      56.210  -0.131  29.158  1.00220.05           C
ATOM   4573  CB  ARG E 580      54.860  -0.567  29.746  1.00220.05           C
ATOM   4574  CG  ARG E 580      54.411  -1.974  29.402  1.00220.05           C
ATOM   4575  CD  ARG E 580      55.177  -3.064  30.137  1.00220.05           C
ATOM   4576  NE  ARG E 580      55.303  -2.722  31.578  1.00220.05           N
ATOM   4577  CZ  ARG E 580      54.927  -3.676  32.469  1.00220.05           C
ATOM   4578  NH1 ARG E 580      54.310  -4.796  31.992  1.00220.05           N
ATOM   4579  NH2 ARG E 580      55.133  -3.505  33.804  1.00220.05           N
ATOM   4580  C   ARG E 580      56.006   0.216  27.708  1.00220.05           C
ATOM   4581  O   ARG E 580      55.394   1.231  27.382  1.00220.05           O
ATOM   4582  N   TYR E 581      56.511  -0.643  26.796  1.00 78.39           N
ATOM   4583  CA  TYR E 581      56.404  -0.449  25.373  1.00 78.39           C
ATOM   4584  CB  TYR E 581      57.630  -0.988  24.605  1.00 78.39           C
ATOM   4585  CG  TYR E 581      58.877  -0.328  25.114  1.00 78.39           C
ATOM   4586  CD1 TYR E 581      59.497  -0.792  26.255  1.00 78.39           C
ATOM   4587  CD2 TYR E 581      59.442   0.738  24.447  1.00 78.39           C
ATOM   4588  CE1 TYR E 581      60.645  -0.197  26.727  1.00 78.39           C
ATOM   4589  CE2 TYR E 581      60.589   1.336  24.914  1.00 78.39           C
ATOM   4590  CZ  TYR E 581      61.190   0.870  26.055  1.00 78.39           C
ATOM   4591  OH  TYR E 581      62.366   1.484  26.531  1.00 78.39           O
ATOM   4592  C   TYR E 581      55.212  -1.241  24.896  1.00 78.39           C
ATOM   4593  O   TYR E 581      55.011  -2.376  25.325  1.00 78.39           O
ATOM   4594  N   TYR E 582      54.394  -0.669  23.981  1.00 72.22           N
ATOM   4595  CA  TYR E 582      53.199  -1.338  23.525  1.00 72.22           C
ATOM   4596  CB  TYR E 582      51.911  -0.541  23.817  1.00 72.22           C
ATOM   4597  CG  TYR E 582      51.742  -0.384  25.296  1.00 72.22           C
ATOM   4598  CD1 TYR E 582      52.462   0.561  25.992  1.00 72.22           C
ATOM   4599  CD2 TYR E 582      50.850  -1.170  25.993  1.00 72.22           C
ATOM   4600  CE1 TYR E 582      52.300   0.711  27.351  1.00 72.22           C
ATOM   4601  CE2 TYR E 582      50.684  -1.027  27.351  1.00 72.22           C
ATOM   4602  CZ  TYR E 582      51.411  -0.084  28.036  1.00 72.22           C
ATOM   4603  OH  TYR E 582      51.251   0.073  29.430  1.00 72.22           O
ATOM   4604  C   TYR E 582      53.273  -1.503  22.030  1.00 72.22           C
ATOM   4605  O   TYR E 582      54.087  -0.872  21.358  1.00 72.22           O
ATOM   4606  N   SER E 583      52.432  -2.403  21.472  1.00 87.80           N
ATOM   4607  CA  SER E 583      52.443  -2.631  20.054  1.00 87.80           C
ATOM   4608  CB  SER E 583      52.524  -4.121  19.693  1.00 87.80           C
ATOM   4609  OG  SER E 583      52.548  -4.277  18.285  1.00 87.80           O
ATOM   4610  C   SER E 583      51.172  -2.072  19.472  1.00 87.80           C
ATOM   4611  O   SER E 583      50.075  -2.385  19.926  1.00 87.80           O
ATOM   4612  N   SER E 584      51.307  -1.204  18.446  1.00109.17           N
ATOM   4613  CA  SER E 584      50.212  -0.543  17.781  1.00109.17           C
ATOM   4614  CB  SER E 584      50.683   0.524  16.777  1.00109.17           C
ATOM   4615  OG  SER E 584      51.539   1.464  17.402  1.00109.17           O
ATOM   4616  C   SER E 584      49.425  -1.516  16.945  1.00109.17           C
ATOM   4617  O   SER E 584      48.222  -1.328  16.757  1.00109.17           O
ATOM   4618  N   GLU E 585      50.082  -2.551  16.374  1.00123.15           N
ATOM   4619  CA  GLU E 585      49.345  -3.445  15.515  1.00123.15           C
ATOM   4620  CB  GLU E 585      49.279  -2.986  14.048  1.00123.15           C
ATOM   4621  CG  GLU E 585      50.519  -3.347  13.221  1.00123.15           C
ATOM   4622  CD  GLU E 585      50.196  -4.623  12.456  1.00123.15           C
ATOM   4623  OE1 GLU E 585      49.139  -4.631  11.774  1.00123.15           O
ATOM   4624  OE2 GLU E 585      50.987  -5.601  12.532  1.00123.15           O
ATOM   4625  C   GLU E 585      50.042  -4.773  15.472  1.00123.15           C
ATOM   4626  O   GLU E 585      51.238  -4.868  15.742  1.00123.15           O
ATOM   4627  N   TYR E 586      49.286  -5.850  15.159  1.00107.47           N
ATOM   4628  CA  TYR E 586      49.864  -7.160  15.026  1.00107.47           C
ATOM   4629  CB  TYR E 586      49.958  -7.919  16.357  1.00107.47           C
ATOM   4630  CG  TYR E 586      48.612  -7.951  16.989  1.00107.47           C
ATOM   4631  CD1 TYR E 586      48.115  -6.822  17.597  1.00107.47           C
ATOM   4632  CD2 TYR E 586      47.858  -9.101  17.003  1.00107.47           C
ATOM   4633  CE1 TYR E 586      46.879  -6.825  18.198  1.00107.47           C
ATOM   4634  CE2 TYR E 586      46.619  -9.112  17.604  1.00107.47           C
ATOM   4635  CZ  TYR E 586      46.130  -7.975  18.206  1.00107.47           C
ATOM   4636  OH  TYR E 586      44.863  -7.980  18.828  1.00107.47           O
ATOM   4637  C   TYR E 586      49.034  -7.959  14.062  1.00107.47           C
ATOM   4638  O   TYR E 586      47.831  -7.733  13.939  1.00107.47           O
ATOM   4639  N   HIS E 587      49.670  -8.941  13.380  1.00237.03           N
ATOM   4640  CA  HIS E 587      49.069  -9.718  12.321  1.00237.03           C
ATOM   4641  ND1 HIS E 587      48.165  -8.757   8.898  1.00237.03           N
ATOM   4642  CG  HIS E 587      48.642  -8.318  10.110  1.00237.03           C
ATOM   4643  CB  HIS E 587      49.477  -9.213  10.939  1.00237.03           C
ATOM   4644  NE2 HIS E 587      47.600  -6.618   9.080  1.00237.03           N
ATOM   4645  CD2 HIS E 587      48.284  -7.014  10.216  1.00237.03           C
ATOM   4646  CE1 HIS E 587      47.553  -7.700   8.321  1.00237.03           C
ATOM   4647  C   HIS E 587      49.841 -10.979  12.111  1.00237.03           C
ATOM   4648  O   HIS E 587      51.050 -11.025  12.323  1.00237.03           O
ATOM   4649  N   TYR E 588      49.159 -12.016  11.583  1.00120.57           N
ATOM   4650  CA  TYR E 588      49.894 -13.125  11.039  1.00120.57           C
ATOM   4651  CB  TYR E 588      49.130 -14.468  10.944  1.00120.57           C
ATOM   4652  CG  TYR E 588      49.091 -15.231  12.235  1.00120.57           C
ATOM   4653  CD1 TYR E 588      50.188 -15.972  12.625  1.00120.57           C
ATOM   4654  CD2 TYR E 588      47.970 -15.240  13.037  1.00120.57           C
ATOM   4655  CE1 TYR E 588      50.181 -16.704  13.789  1.00120.57           C
ATOM   4656  CE2 TYR E 588      47.962 -15.972  14.203  1.00120.57           C
ATOM   4657  CZ  TYR E 588      49.062 -16.706  14.580  1.00120.57           C
ATOM   4658  OH  TYR E 588      49.042 -17.453  15.776  1.00120.57           O
ATOM   4659  C   TYR E 588      50.138 -12.689   9.622  1.00120.57           C
ATOM   4660  O   TYR E 588      49.234 -12.160   8.981  1.00120.57           O
ATOM   4661  N   VAL E 589      51.366 -12.853   9.090  1.00 70.20           N
ATOM   4662  CA  VAL E 589      51.578 -12.419   7.740  1.00 70.20           C
ATOM   4663  CB  VAL E 589      52.986 -12.592   7.255  1.00 70.20           C
ATOM   4664  CG1 VAL E 589      53.920 -11.794   8.182  1.00 70.20           C
ATOM   4665  CG2 VAL E 589      53.311 -14.091   7.158  1.00 70.20           C
ATOM   4666  C   VAL E 589      50.689 -13.257   6.881  1.00 70.20           C
ATOM   4667  O   VAL E 589      50.592 -14.471   7.068  1.00 70.20           O
ATOM   4668  N   GLY E 590      50.023 -12.623   5.897  1.00 36.23           N
ATOM   4669  CA  GLY E 590      49.101 -13.355   5.088  1.00 36.23           C
ATOM   4670  C   GLY E 590      47.718 -13.001   5.551  1.00 36.23           C
ATOM   4671  O   GLY E 590      46.737 -13.309   4.877  1.00 36.23           O
ATOM   4672  N   GLY E 591      47.603 -12.355   6.728  1.00 44.05           N
ATOM   4673  CA  GLY E 591      46.340 -11.866   7.203  1.00 44.05           C
ATOM   4674  C   GLY E 591      45.784 -12.724   8.302  1.00 44.05           C
ATOM   4675  O   GLY E 591      45.108 -12.216   9.197  1.00 44.05           O
ATOM   4676  N   PHE E 592      46.032 -14.045   8.268  1.00 87.03           N
ATOM   4677  CA  PHE E 592      45.545 -14.913   9.304  1.00 87.03           C
ATOM   4678  CB  PHE E 592      44.054 -15.274   9.147  1.00 87.03           C
ATOM   4679  CG  PHE E 592      43.820 -15.764   7.758  1.00 87.03           C
ATOM   4680  CD1 PHE E 592      43.526 -14.869   6.755  1.00 87.03           C
ATOM   4681  CD2 PHE E 592      43.888 -17.104   7.451  1.00 87.03           C
ATOM   4682  CE1 PHE E 592      43.305 -15.298   5.469  1.00 87.03           C
ATOM   4683  CE2 PHE E 592      43.667 -17.542   6.165  1.00 87.03           C
ATOM   4684  CZ  PHE E 592      43.376 -16.638   5.173  1.00 87.03           C
ATOM   4685  C   PHE E 592      46.384 -16.155   9.286  1.00 87.03           C
ATOM   4686  O   PHE E 592      47.255 -16.321   8.434  1.00 87.03           O
ATOM   4687  N   TYR E 593      46.149 -17.072  10.244  1.00113.86           N
ATOM   4688  CA  TYR E 593      46.981 -18.241  10.329  1.00113.86           C
ATOM   4689  CB  TYR E 593      46.701 -19.069  11.602  1.00113.86           C
ATOM   4690  CG  TYR E 593      47.785 -20.076  11.811  1.00113.86           C
ATOM   4691  CD1 TYR E 593      47.897 -21.190  11.015  1.00113.86           C
ATOM   4692  CD2 TYR E 593      48.726 -19.890  12.794  1.00113.86           C
ATOM   4693  CE1 TYR E 593      48.895 -22.117  11.211  1.00113.86           C
ATOM   4694  CE2 TYR E 593      49.725 -20.816  12.994  1.00113.86           C
ATOM   4695  CZ  TYR E 593      49.816 -21.936  12.205  1.00113.86           C
ATOM   4696  OH  TYR E 593      50.838 -22.891  12.402  1.00113.86           O
ATOM   4697  C   TYR E 593      46.632 -19.114   9.160  1.00113.86           C
ATOM   4698  O   TYR E 593      45.482 -19.532   9.022  1.00113.86           O
ATOM   4699  N   GLY E 594      47.636 -19.448   8.316  1.00 54.27           N
ATOM   4700  CA  GLY E 594      47.433 -20.274   7.155  1.00 54.27           C
ATOM   4701  C   GLY E 594      47.696 -19.500   5.891  1.00 54.27           C
ATOM   4702  O   GLY E 594      47.818 -20.085   4.815  1.00 54.27           O
ATOM   4703  N   GLY E 595      47.713 -18.158   5.992  1.00 81.79           N
ATOM   4704  CA  GLY E 595      47.981 -17.189   4.954  1.00 81.79           C
ATOM   4705  C   GLY E 595      49.438 -17.035   4.588  1.00 81.79           C
ATOM   4706  O   GLY E 595      49.754 -16.444   3.561  1.00 81.79           O
ATOM   4707  N   CYS E 596      50.375 -17.441   5.458  1.00 79.87           N
ATOM   4708  CA  CYS E 596      51.769 -17.115   5.261  1.00 79.87           C
ATOM   4709  CB  CYS E 596      52.658 -17.484   6.464  1.00 79.87           C
ATOM   4710  SG  CYS E 596      54.370 -16.897   6.270  1.00 79.87           S
ATOM   4711  C   CYS E 596      52.380 -17.744   4.041  1.00 79.87           C
ATOM   4712  O   CYS E 596      51.983 -18.820   3.597  1.00 79.87           O
ATOM   4713  N   ASN E 597      53.368 -17.028   3.446  1.00 84.57           N
ATOM   4714  CA  ASN E 597      54.120 -17.523   2.325  1.00 84.57           C
ATOM   4715  CB  ASN E 597      53.395 -17.361   0.973  1.00 84.57           C
ATOM   4716  CG  ASN E 597      53.184 -15.892   0.654  1.00 84.57           C
ATOM   4717  OD1 ASN E 597      54.099 -15.210   0.199  1.00 84.57           O
ATOM   4718  ND2 ASN E 597      51.939 -15.390   0.869  1.00 84.57           N
ATOM   4719  C   ASN E 597      55.437 -16.792   2.295  1.00 84.57           C
ATOM   4720  O   ASN E 597      55.627 -15.802   2.998  1.00 84.57           O
ATOM   4721  N   GLU E 598      56.397 -17.289   1.487  1.00108.77           N
ATOM   4722  CA  GLU E 598      57.733 -16.755   1.416  1.00108.77           C
ATOM   4723  CB  GLU E 598      58.648 -17.628   0.529  1.00108.77           C
ATOM   4724  CG  GLU E 598      60.131 -17.237   0.514  1.00108.77           C
ATOM   4725  CD  GLU E 598      60.449 -16.556  -0.808  1.00108.77           C
ATOM   4726  OE1 GLU E 598      59.584 -15.789  -1.308  1.00108.77           O
ATOM   4727  OE2 GLU E 598      61.566 -16.798  -1.340  1.00108.77           O
ATOM   4728  C   GLU E 598      57.721 -15.359   0.874  1.00108.77           C
ATOM   4729  O   GLU E 598      58.413 -14.482   1.391  1.00108.77           O
ATOM   4730  N   ALA E 599      56.918 -15.109  -0.174  1.00 43.78           N
ATOM   4731  CA  ALA E 599      56.907 -13.823  -0.811  1.00 43.78           C
ATOM   4732  CB  ALA E 599      55.952 -13.774  -2.018  1.00 43.78           C
ATOM   4733  C   ALA E 599      56.465 -12.775   0.164  1.00 43.78           C
ATOM   4734  O   ALA E 599      57.093 -11.723   0.275  1.00 43.78           O
ATOM   4735  N   LEU E 600      55.385 -13.044   0.920  1.00 56.34           N
ATOM   4736  CA  LEU E 600      54.883 -12.082   1.857  1.00 56.34           C
ATOM   4737  CB  LEU E 600      53.551 -12.487   2.511  1.00 56.34           C
ATOM   4738  CG  LEU E 600      52.365 -12.496   1.527  1.00 56.34           C
ATOM   4739  CD1 LEU E 600      51.052 -12.856   2.240  1.00 56.34           C
ATOM   4740  CD2 LEU E 600      52.271 -11.172   0.749  1.00 56.34           C
ATOM   4741  C   LEU E 600      55.891 -11.890   2.937  1.00 56.34           C
ATOM   4742  O   LEU E 600      56.048 -10.793   3.469  1.00 56.34           O
ATOM   4743  N   MET E 601      56.588 -12.972   3.310  1.00107.52           N
ATOM   4744  CA  MET E 601      57.515 -12.885   4.395  1.00107.52           C
ATOM   4745  CB  MET E 601      58.049 -14.274   4.777  1.00107.52           C
ATOM   4746  CG  MET E 601      58.531 -14.368   6.221  1.00107.52           C
ATOM   4747  SD  MET E 601      58.503 -16.058   6.895  1.00107.52           S
ATOM   4748  CE  MET E 601      59.826 -16.709   5.842  1.00107.52           C
ATOM   4749  C   MET E 601      58.633 -11.946   4.037  1.00107.52           C
ATOM   4750  O   MET E 601      59.016 -11.103   4.847  1.00107.52           O
ATOM   4751  N   LYS E 602      59.185 -12.034   2.810  1.00164.40           N
ATOM   4752  CA  LYS E 602      60.273 -11.149   2.498  1.00164.40           C
ATOM   4753  CB  LYS E 602      61.121 -11.557   1.275  1.00164.40           C
ATOM   4754  CG  LYS E 602      60.410 -11.633  -0.071  1.00164.40           C
ATOM   4755  CD  LYS E 602      61.408 -11.774  -1.223  1.00164.40           C
ATOM   4756  CE  LYS E 602      62.558 -12.737  -0.917  1.00164.40           C
ATOM   4757  NZ  LYS E 602      62.076 -14.137  -0.945  1.00164.40           N
ATOM   4758  C   LYS E 602      59.797  -9.732   2.376  1.00164.40           C
ATOM   4759  O   LYS E 602      60.540  -8.802   2.680  1.00164.40           O
ATOM   4760  N   LEU E 603      58.557  -9.513   1.898  1.00 46.35           N
ATOM   4761  CA  LEU E 603      58.063  -8.169   1.790  1.00 46.35           C
ATOM   4762  CB  LEU E 603      56.681  -8.089   1.118  1.00 46.35           C
ATOM   4763  CG  LEU E 603      56.713  -8.439  -0.385  1.00 46.35           C
ATOM   4764  CD1 LEU E 603      55.311  -8.346  -1.009  1.00 46.35           C
ATOM   4765  CD2 LEU E 603      57.741  -7.571  -1.135  1.00 46.35           C
ATOM   4766  C   LEU E 603      57.959  -7.578   3.167  1.00 46.35           C
ATOM   4767  O   LEU E 603      58.367  -6.439   3.392  1.00 46.35           O
ATOM   4768  N   GLU E 604      57.427  -8.347   4.137  1.00 98.56           N
ATOM   4769  CA  GLU E 604      57.281  -7.838   5.474  1.00 98.56           C
ATOM   4770  CB  GLU E 604      56.602  -8.842   6.428  1.00 98.56           C
ATOM   4771  CG  GLU E 604      56.358  -8.319   7.850  1.00 98.56           C
ATOM   4772  CD  GLU E 604      55.109  -7.457   7.847  1.00 98.56           C
ATOM   4773  OE1 GLU E 604      55.086  -6.487   7.049  1.00 98.56           O
ATOM   4774  OE2 GLU E 604      54.166  -7.751   8.629  1.00 98.56           O
ATOM   4775  C   GLU E 604      58.640  -7.546   6.030  1.00 98.56           C
ATOM   4776  O   GLU E 604      58.853  -6.512   6.662  1.00 98.56           O
ATOM   4777  N   LEU E 605      59.609  -8.445   5.784  1.00 60.20           N
ATOM   4778  CA  LEU E 605      60.909  -8.309   6.379  1.00 60.20           C
ATOM   4779  CB  LEU E 605      61.833  -9.482   6.007  1.00 60.20           C
ATOM   4780  CG  LEU E 605      63.220  -9.426   6.670  1.00 60.20           C
ATOM   4781  CD1 LEU E 605      63.102  -9.547   8.198  1.00 60.20           C
ATOM   4782  CD2 LEU E 605      64.170 -10.473   6.067  1.00 60.20           C
ATOM   4783  C   LEU E 605      61.583  -7.040   5.944  1.00 60.20           C
ATOM   4784  O   LEU E 605      62.009  -6.245   6.780  1.00 60.20           O
ATOM   4785  N   VAL E 606      61.689  -6.796   4.623  1.00 67.38           N
ATOM   4786  CA  VAL E 606      62.413  -5.637   4.180  1.00 67.38           C
ATOM   4787  CB  VAL E 606      62.701  -5.642   2.702  1.00 67.38           C
ATOM   4788  CG1 VAL E 606      63.512  -6.905   2.370  1.00 67.38           C
ATOM   4789  CG2 VAL E 606      61.386  -5.518   1.918  1.00 67.38           C
ATOM   4790  C   VAL E 606      61.671  -4.378   4.502  1.00 67.38           C
ATOM   4791  O   VAL E 606      62.271  -3.379   4.895  1.00 67.38           O
ATOM   4792  N   HIS E 607      60.346  -4.359   4.279  1.00 77.35           N
ATOM   4793  CA  HIS E 607      59.649  -3.140   4.544  1.00 77.35           C
ATOM   4794  ND1 HIS E 607      58.716  -2.198   1.625  1.00 77.35           N
ATOM   4795  CG  HIS E 607      58.297  -3.223   2.443  1.00 77.35           C
ATOM   4796  CB  HIS E 607      58.236  -3.126   3.939  1.00 77.35           C
ATOM   4797  NE2 HIS E 607      58.232  -3.912   0.295  1.00 77.35           N
ATOM   4798  CD2 HIS E 607      58.004  -4.263   1.614  1.00 77.35           C
ATOM   4799  CE1 HIS E 607      58.658  -2.664   0.352  1.00 77.35           C
ATOM   4800  C   HIS E 607      59.563  -2.867   6.019  1.00 77.35           C
ATOM   4801  O   HIS E 607      59.928  -1.782   6.462  1.00 77.35           O
ATOM   4802  N   GLN E 608      59.015  -3.831   6.792  1.00135.91           N
ATOM   4803  CA  GLN E 608      58.747  -3.718   8.209  1.00135.91           C
ATOM   4804  CB  GLN E 608      57.541  -4.563   8.622  1.00135.91           C
ATOM   4805  CG  GLN E 608      56.281  -4.129   7.882  1.00135.91           C
ATOM   4806  CD  GLN E 608      55.997  -2.677   8.246  1.00135.91           C
ATOM   4807  OE1 GLN E 608      56.613  -2.084   9.130  1.00135.91           O
ATOM   4808  NE2 GLN E 608      55.018  -2.065   7.538  1.00135.91           N
ATOM   4809  C   GLN E 608      59.858  -4.025   9.184  1.00135.91           C
ATOM   4810  O   GLN E 608      59.945  -3.377  10.227  1.00135.91           O
ATOM   4811  N   GLY E 609      60.693  -5.057   8.939  1.00 53.83           N
ATOM   4812  CA  GLY E 609      61.710  -5.394   9.907  1.00 53.83           C
ATOM   4813  C   GLY E 609      61.649  -6.871  10.188  1.00 53.83           C
ATOM   4814  O   GLY E 609      60.821  -7.587   9.626  1.00 53.83           O
ATOM   4815  N   PRO E 610      62.490  -7.343  11.082  1.00 89.04           N
ATOM   4816  CA  PRO E 610      62.526  -8.748  11.384  1.00 89.04           C
ATOM   4817  CD  PRO E 610      63.764  -6.693  11.343  1.00 89.04           C
ATOM   4818  CB  PRO E 610      63.760  -8.944  12.262  1.00 89.04           C
ATOM   4819  CG  PRO E 610      64.706  -7.813  11.819  1.00 89.04           C
ATOM   4820  C   PRO E 610      61.231  -9.139  12.005  1.00 89.04           C
ATOM   4821  O   PRO E 610      60.608  -8.284  12.625  1.00 89.04           O
ATOM   4822  N   MET E 611      60.778 -10.395  11.811  1.00190.78           N
ATOM   4823  CA  MET E 611      59.541 -10.826  12.399  1.00190.78           C
ATOM   4824  CB  MET E 611      58.308 -10.780  11.473  1.00190.78           C
ATOM   4825  CG  MET E 611      58.594 -10.924   9.980  1.00190.78           C
ATOM   4826  SD  MET E 611      59.147 -12.530   9.358  1.00190.78           S
ATOM   4827  CE  MET E 611      59.745 -11.751   7.830  1.00190.78           C
ATOM   4828  C   MET E 611      59.710 -12.199  12.953  1.00190.78           C
ATOM   4829  O   MET E 611      60.653 -12.913  12.616  1.00190.78           O
ATOM   4830  N   ALA E 612      58.803 -12.572  13.876  1.00 51.45           N
ATOM   4831  CA  ALA E 612      58.868 -13.846  14.530  1.00 51.45           C
ATOM   4832  CB  ALA E 612      58.018 -13.907  15.810  1.00 51.45           C
ATOM   4833  C   ALA E 612      58.387 -14.919  13.600  1.00 51.45           C
ATOM   4834  O   ALA E 612      57.436 -14.730  12.843  1.00 51.45           O
ATOM   4835  N   VAL E 613      59.051 -16.093  13.654  1.00 54.73           N
ATOM   4836  CA  VAL E 613      58.696 -17.230  12.850  1.00 54.73           C
ATOM   4837  CB  VAL E 613      59.613 -17.433  11.678  1.00 54.73           C
ATOM   4838  CG1 VAL E 613      59.452 -16.249  10.709  1.00 54.73           C
ATOM   4839  CG2 VAL E 613      61.045 -17.600  12.211  1.00 54.73           C
ATOM   4840  C   VAL E 613      58.827 -18.441  13.726  1.00 54.73           C
ATOM   4841  O   VAL E 613      59.467 -18.385  14.775  1.00 54.73           O
ATOM   4842  N   ALA E 614      58.192 -19.566  13.332  1.00 45.31           N
ATOM   4843  CA  ALA E 614      58.304 -20.779  14.098  1.00 45.31           C
ATOM   4844  CB  ALA E 614      57.030 -21.129  14.884  1.00 45.31           C
ATOM   4845  C   ALA E 614      58.549 -21.899  13.132  1.00 45.31           C
ATOM   4846  O   ALA E 614      58.129 -21.833  11.977  1.00 45.31           O
ATOM   4847  N   PHE E 615      59.270 -22.952  13.573  1.00181.94           N
ATOM   4848  CA  PHE E 615      59.517 -24.071  12.705  1.00181.94           C
ATOM   4849  CB  PHE E 615      60.736 -23.894  11.772  1.00181.94           C
ATOM   4850  CG  PHE E 615      62.024 -23.890  12.529  1.00181.94           C
ATOM   4851  CD1 PHE E 615      62.509 -22.737  13.103  1.00181.94           C
ATOM   4852  CD2 PHE E 615      62.757 -25.048  12.660  1.00181.94           C
ATOM   4853  CE1 PHE E 615      63.701 -22.741  13.791  1.00181.94           C
ATOM   4854  CE2 PHE E 615      63.949 -25.058  13.346  1.00181.94           C
ATOM   4855  CZ  PHE E 615      64.425 -23.902  13.915  1.00181.94           C
ATOM   4856  C   PHE E 615      59.715 -25.287  13.550  1.00181.94           C
ATOM   4857  O   PHE E 615      59.745 -25.205  14.778  1.00181.94           O
ATOM   4858  N   GLU E 616      59.823 -26.472  12.918  1.00145.67           N
ATOM   4859  CA  GLU E 616      59.995 -27.610  13.769  1.00145.67           C
ATOM   4860  CB  GLU E 616      59.117 -28.825  13.445  1.00145.67           C
ATOM   4861  CG  GLU E 616      59.262 -29.906  14.517  1.00145.67           C
ATOM   4862  CD  GLU E 616      57.912 -30.566  14.657  1.00145.67           C
ATOM   4863  OE1 GLU E 616      56.954 -30.005  14.067  1.00145.67           O
ATOM   4864  OE2 GLU E 616      57.803 -31.605  15.359  1.00145.67           O
ATOM   4865  C   GLU E 616      61.427 -28.007  13.801  1.00145.67           C
ATOM   4866  O   GLU E 616      62.056 -28.278  12.777  1.00145.67           O
ATOM   4867  N   VAL E 617      61.979 -28.019  15.027  1.00 79.06           N
ATOM   4868  CA  VAL E 617      63.343 -28.380  15.242  1.00 79.06           C
ATOM   4869  CB  VAL E 617      63.915 -27.817  16.514  1.00 79.06           C
ATOM   4870  CG1 VAL E 617      65.300 -28.439  16.766  1.00 79.06           C
ATOM   4871  CG2 VAL E 617      63.948 -26.284  16.386  1.00 79.06           C
ATOM   4872  C   VAL E 617      63.412 -29.865  15.323  1.00 79.06           C
ATOM   4873  O   VAL E 617      62.558 -30.517  15.922  1.00 79.06           O
ATOM   4874  N   TYR E 618      64.455 -30.434  14.697  1.00158.06           N
ATOM   4875  CA  TYR E 618      64.670 -31.848  14.708  1.00158.06           C
ATOM   4876  CB  TYR E 618      64.508 -32.500  13.328  1.00158.06           C
ATOM   4877  CG  TYR E 618      63.040 -32.613  13.066  1.00158.06           C
ATOM   4878  CD1 TYR E 618      62.304 -31.563  12.563  1.00158.06           C
ATOM   4879  CD2 TYR E 618      62.389 -33.788  13.361  1.00158.06           C
ATOM   4880  CE1 TYR E 618      60.953 -31.697  12.330  1.00158.06           C
ATOM   4881  CE2 TYR E 618      61.041 -33.929  13.132  1.00158.06           C
ATOM   4882  CZ  TYR E 618      60.320 -32.884  12.612  1.00158.06           C
ATOM   4883  OH  TYR E 618      58.937 -33.028  12.375  1.00158.06           O
ATOM   4884  C   TYR E 618      66.059 -32.055  15.223  1.00158.06           C
ATOM   4885  O   TYR E 618      66.849 -31.114  15.279  1.00158.06           O
ATOM   4886  N   ASP E 619      66.397 -33.294  15.625  1.00 61.33           N
ATOM   4887  CA  ASP E 619      67.657 -33.520  16.277  1.00 61.33           C
ATOM   4888  CB  ASP E 619      67.901 -34.965  16.734  1.00 61.33           C
ATOM   4889  CG  ASP E 619      69.100 -34.919  17.674  1.00 61.33           C
ATOM   4890  OD1 ASP E 619      69.415 -33.804  18.170  1.00 61.33           O
ATOM   4891  OD2 ASP E 619      69.713 -35.992  17.915  1.00 61.33           O
ATOM   4892  C   ASP E 619      68.790 -33.148  15.374  1.00 61.33           C
ATOM   4893  O   ASP E 619      69.810 -32.649  15.842  1.00 61.33           O
ATOM   4894  N   ASP E 620      68.647 -33.366  14.056  1.00 62.02           N
ATOM   4895  CA  ASP E 620      69.729 -33.076  13.160  1.00 62.02           C
ATOM   4896  CB  ASP E 620      69.427 -33.442  11.688  1.00 62.02           C
ATOM   4897  CG  ASP E 620      68.230 -32.665  11.145  1.00 62.02           C
ATOM   4898  OD1 ASP E 620      67.431 -32.127  11.956  1.00 62.02           O
ATOM   4899  OD2 ASP E 620      68.095 -32.616   9.894  1.00 62.02           O
ATOM   4900  C   ASP E 620      70.054 -31.618  13.267  1.00 62.02           C
ATOM   4901  O   ASP E 620      71.206 -31.216  13.113  1.00 62.02           O
ATOM   4902  N   PHE E 621      69.031 -30.791  13.537  1.00120.80           N
ATOM   4903  CA  PHE E 621      69.152 -29.367  13.668  1.00120.80           C
ATOM   4904  CB  PHE E 621      67.773 -28.688  13.795  1.00120.80           C
ATOM   4905  CG  PHE E 621      67.936 -27.205  13.809  1.00120.80           C
ATOM   4906  CD1 PHE E 621      67.984 -26.497  12.629  1.00120.80           C
ATOM   4907  CD2 PHE E 621      68.038 -26.519  14.997  1.00120.80           C
ATOM   4908  CE1 PHE E 621      68.131 -25.129  12.634  1.00120.80           C
ATOM   4909  CE2 PHE E 621      68.184 -25.151  15.007  1.00120.80           C
ATOM   4910  CZ  PHE E 621      68.230 -24.452  13.825  1.00120.80           C
ATOM   4911  C   PHE E 621      69.965 -29.058  14.889  1.00120.80           C
ATOM   4912  O   PHE E 621      70.724 -28.091  14.919  1.00120.80           O
ATOM   4913  N   LEU E 622      69.838 -29.895  15.930  1.00149.75           N
ATOM   4914  CA  LEU E 622      70.476 -29.649  17.190  1.00149.75           C
ATOM   4915  CB  LEU E 622      70.175 -30.804  18.163  1.00149.75           C
ATOM   4916  CG  LEU E 622      70.679 -30.594  19.595  1.00149.75           C
ATOM   4917  CD1 LEU E 622      72.210 -30.680  19.681  1.00149.75           C
ATOM   4918  CD2 LEU E 622      70.108 -29.294  20.185  1.00149.75           C
ATOM   4919  C   LEU E 622      71.963 -29.531  16.979  1.00149.75           C
ATOM   4920  O   LEU E 622      72.616 -28.660  17.552  1.00149.75           O
ATOM   4921  N   HIS E 623      72.525 -30.412  16.136  1.00122.32           N
ATOM   4922  CA  HIS E 623      73.923 -30.531  15.818  1.00122.32           C
ATOM   4923  ND1 HIS E 623      73.958 -33.471  17.030  0.00122.32           N
ATOM   4924  CG  HIS E 623      73.609 -33.029  15.775  0.00122.32           C
ATOM   4925  CB  HIS E 623      74.227 -31.848  15.088  1.00122.32           C
ATOM   4926  NE2 HIS E 623      72.343 -34.819  16.308  0.00122.32           N
ATOM   4927  CD2 HIS E 623      72.621 -33.863  15.348  0.00122.32           C
ATOM   4928  CE1 HIS E 623      73.170 -34.543  17.300  0.00122.32           C
ATOM   4929  C   HIS E 623      74.411 -29.417  14.931  1.00122.32           C
ATOM   4930  O   HIS E 623      75.616 -29.239  14.801  1.00122.32           O
ATOM   4931  N   TYR E 624      73.509 -28.690  14.244  1.00116.93           N
ATOM   4932  CA  TYR E 624      73.841 -27.713  13.228  1.00116.93           C
ATOM   4933  CB  TYR E 624      72.600 -26.873  12.856  1.00116.93           C
ATOM   4934  CG  TYR E 624      72.960 -25.688  12.027  1.00116.93           C
ATOM   4935  CD1 TYR E 624      73.343 -24.510  12.629  1.00116.93           C
ATOM   4936  CD2 TYR E 624      72.896 -25.740  10.654  1.00116.93           C
ATOM   4937  CE1 TYR E 624      73.666 -23.405  11.876  1.00116.93           C
ATOM   4938  CE2 TYR E 624      73.218 -24.638   9.895  1.00116.93           C
ATOM   4939  CZ  TYR E 624      73.605 -23.467  10.505  1.00116.93           C
ATOM   4940  OH  TYR E 624      73.934 -22.335   9.728  1.00116.93           O
ATOM   4941  C   TYR E 624      74.949 -26.786  13.633  1.00116.93           C
ATOM   4942  O   TYR E 624      74.845 -26.065  14.624  1.00116.93           O
ATOM   4943  N   ARG E 625      76.104 -26.899  12.929  1.00148.71           N
ATOM   4944  CA  ARG E 625      77.231 -26.010  13.057  1.00148.71           C
ATOM   4945  CB  ARG E 625      78.560 -26.710  12.736  1.00148.71           C
ATOM   4946  CG  ARG E 625      78.804 -27.954  13.593  1.00148.71           C
ATOM   4947  CD  ARG E 625      78.519 -27.749  15.082  1.00148.71           C
ATOM   4948  NE  ARG E 625      78.803 -29.042  15.767  1.00148.71           N
ATOM   4949  CZ  ARG E 625      78.797 -29.114  17.130  1.00148.71           C
ATOM   4950  NH1 ARG E 625      78.522 -28.001  17.871  1.00148.71           N
ATOM   4951  NH2 ARG E 625      79.068 -30.299  17.752  1.00148.71           N
ATOM   4952  C   ARG E 625      77.149 -24.795  12.170  1.00148.71           C
ATOM   4953  O   ARG E 625      77.325 -23.667  12.629  1.00148.71           O
ATOM   4954  N   LYS E 626      76.872 -25.005  10.858  1.00 91.86           N
ATOM   4955  CA  LYS E 626      76.902 -23.912   9.918  1.00 91.86           C
ATOM   4956  CB  LYS E 626      78.318 -23.372   9.648  1.00 91.86           C
ATOM   4957  CG  LYS E 626      79.249 -24.387   8.981  1.00 91.86           C
ATOM   4958  CD  LYS E 626      80.528 -23.764   8.417  1.00 91.86           C
ATOM   4959  CE  LYS E 626      81.460 -24.775   7.745  1.00 91.86           C
ATOM   4960  NZ  LYS E 626      82.667 -24.088   7.233  1.00 91.86           N
ATOM   4961  C   LYS E 626      76.347 -24.369   8.597  1.00 91.86           C
ATOM   4962  O   LYS E 626      76.040 -25.544   8.407  1.00 91.86           O
ATOM   4963  N   GLY E 627      76.207 -23.427   7.637  1.00 26.31           N
ATOM   4964  CA  GLY E 627      75.706 -23.757   6.329  1.00 26.31           C
ATOM   4965  C   GLY E 627      74.228 -23.519   6.272  1.00 26.31           C
ATOM   4966  O   GLY E 627      73.646 -22.873   7.143  1.00 26.31           O
ATOM   4967  N   VAL E 628      73.587 -24.019   5.193  1.00 41.07           N
ATOM   4968  CA  VAL E 628      72.172 -23.839   5.035  1.00 41.07           C
ATOM   4969  CB  VAL E 628      71.766 -23.549   3.620  1.00 41.07           C
ATOM   4970  CG1 VAL E 628      70.231 -23.487   3.554  1.00 41.07           C
ATOM   4971  CG2 VAL E 628      72.465 -22.256   3.165  1.00 41.07           C
ATOM   4972  C   VAL E 628      71.514 -25.124   5.432  1.00 41.07           C
ATOM   4973  O   VAL E 628      71.655 -26.141   4.756  1.00 41.07           O
ATOM   4974  N   TYR E 629      70.737 -25.080   6.532  1.00186.31           N
ATOM   4975  CA  TYR E 629      70.091 -26.220   7.124  1.00186.31           C
ATOM   4976  CB  TYR E 629      69.572 -25.941   8.549  1.00186.31           C
ATOM   4977  CG  TYR E 629      68.688 -27.058   9.001  1.00186.31           C
ATOM   4978  CD1 TYR E 629      69.199 -28.153   9.661  1.00186.31           C
ATOM   4979  CD2 TYR E 629      67.333 -27.004   8.764  1.00186.31           C
ATOM   4980  CE1 TYR E 629      68.373 -29.173  10.078  1.00186.31           C
ATOM   4981  CE2 TYR E 629      66.502 -28.019   9.179  1.00186.31           C
ATOM   4982  CZ  TYR E 629      67.021 -29.107   9.839  1.00186.31           C
ATOM   4983  OH  TYR E 629      66.172 -30.149  10.267  1.00186.31           O
ATOM   4984  C   TYR E 629      68.940 -26.691   6.293  1.00186.31           C
ATOM   4985  O   TYR E 629      68.227 -25.894   5.683  1.00186.31           O
ATOM   4986  N   HIS E 630      68.769 -28.033   6.229  1.00106.49           N
ATOM   4987  CA  HIS E 630      67.705 -28.622   5.468  1.00106.49           C
ATOM   4988  ND1 HIS E 630      66.992 -30.813   2.929  1.00106.49           N
ATOM   4989  CG  HIS E 630      67.049 -29.452   3.134  1.00106.49           C
ATOM   4990  CB  HIS E 630      68.086 -28.780   3.984  1.00106.49           C
ATOM   4991  NE2 HIS E 630      65.325 -29.925   1.758  1.00106.49           N
ATOM   4992  CD2 HIS E 630      66.024 -28.925   2.411  1.00106.49           C
ATOM   4993  CE1 HIS E 630      65.943 -31.041   2.099  1.00106.49           C
ATOM   4994  C   HIS E 630      67.368 -29.999   5.990  1.00106.49           C
ATOM   4995  O   HIS E 630      68.170 -30.654   6.652  1.00106.49           O
ATOM   4996  N   HIS E 631      66.116 -30.424   5.707  1.00244.05           N
ATOM   4997  CA  HIS E 631      65.541 -31.742   5.875  1.00244.05           C
ATOM   4998  ND1 HIS E 631      67.640 -34.131   6.789  0.00244.05           N
ATOM   4999  CG  HIS E 631      67.556 -33.296   5.698  0.00244.05           C
ATOM   5000  CB  HIS E 631      66.261 -32.852   5.085  1.00244.05           C
ATOM   5001  NE2 HIS E 631      69.728 -33.662   6.188  0.00244.05           N
ATOM   5002  CD2 HIS E 631      68.841 -33.019   5.343  0.00244.05           C
ATOM   5003  CE1 HIS E 631      68.961 -34.317   7.040  0.00244.05           C
ATOM   5004  C   HIS E 631      65.370 -32.230   7.272  1.00244.05           C
ATOM   5005  O   HIS E 631      65.952 -31.696   8.215  1.00244.05           O
ATOM   5006  N   THR E 632      64.461 -33.239   7.384  1.00193.68           N
ATOM   5007  CA  THR E 632      64.142 -34.016   8.554  1.00193.68           C
ATOM   5008  CB  THR E 632      64.464 -33.293   9.822  1.00193.68           C
ATOM   5009  OG1 THR E 632      64.401 -34.151  10.944  1.00193.68           O
ATOM   5010  CG2 THR E 632      63.487 -32.117   9.938  1.00193.68           C
ATOM   5011  C   THR E 632      62.658 -34.279   8.534  1.00193.68           C
ATOM   5012  O   THR E 632      61.955 -33.912   7.594  1.00193.68           O
ATOM   5013  N   GLY E 633      62.165 -34.983   9.572  1.00 58.91           N
ATOM   5014  CA  GLY E 633      60.765 -35.166   9.855  1.00 58.91           C
ATOM   5015  C   GLY E 633      59.978 -35.700   8.707  1.00 58.91           C
ATOM   5016  O   GLY E 633      60.346 -36.655   8.025  1.00 58.91           O
ATOM   5017  N   LEU E 634      58.795 -35.084   8.544  1.00163.73           N
ATOM   5018  CA  LEU E 634      57.833 -35.437   7.554  1.00163.73           C
ATOM   5019  CB  LEU E 634      57.340 -36.890   7.708  1.00163.73           C
ATOM   5020  CG  LEU E 634      56.538 -37.453   6.514  0.00163.73           C
ATOM   5021  CD1 LEU E 634      56.092 -38.897   6.790  0.00163.73           C
ATOM   5022  CD2 LEU E 634      55.374 -36.543   6.094  0.00163.73           C
ATOM   5023  C   LEU E 634      56.714 -34.508   7.877  1.00163.73           C
ATOM   5024  O   LEU E 634      56.791 -33.313   7.606  1.00163.73           O
ATOM   5025  N   ARG E 635      55.628 -35.036   8.467  1.00135.46           N
ATOM   5026  CA  ARG E 635      54.566 -34.168   8.873  1.00135.46           C
ATOM   5027  CB  ARG E 635      53.624 -33.744   7.726  1.00135.46           C
ATOM   5028  CG  ARG E 635      54.250 -32.732   6.761  1.00135.46           C
ATOM   5029  CD  ARG E 635      54.609 -31.399   7.429  1.00135.46           C
ATOM   5030  NE  ARG E 635      55.366 -30.577   6.441  1.00135.46           N
[truncated: 483,567 more chars]
