# Supplementary material for: Evolutionary Analysis of Dipeptidyl Peptidase I
Source: Int J Mol Sci. 2022 Feb 6;23(3):1852. doi: 10.3390/ijms23031852 (PMC8836896; doi:10.3390/ijms23031852)
Supplement: Supplementary file 1 [file ijms-23-01852-s001.zip › Supplementary File S2 Homology models/Modeller/Bos taurus/mod.B99990004.pdb]

EXPDTA    THEORETICAL MODEL, MODELLER 10.1 2021/11/11 14:22:54
REMARK   6 MODELLER OBJECTIVE FUNCTION:     14883.6338
REMARK   6 MODELLER BEST TEMPLATE % SEQ ID:  92.614
REMARK   6 SEQUENCE: mod
REMARK   6 ALIGNMENT: alignment.pir
REMARK   6 SCRIPT: model.py
REMARK   6 DOPE score: -168192.93750
REMARK   6 GA341 score: 1.00000
REMARK   6 DOPE-HR score: -142514.71875
REMARK   6 TEMPLATE: 1K3B 1:A - 119:A MODELS 1:A - 119:A AT 92.6%
REMARK   6 TEMPLATE: 1K3B 120:B - 283:B MODELS 120:B - 283:B AT 92.6%
REMARK   6 TEMPLATE: 1K3B 284:C - 352:C MODELS 284:C - 352:C AT 92.6%
REMARK   6 TEMPLATE: 1K3B 353:D - 471:D MODELS 353:D - 471:D AT 92.6%
REMARK   6 TEMPLATE: 1K3B 472:E - 635:E MODELS 472:E - 635:E AT 92.6%
REMARK   6 TEMPLATE: 1K3B 636:F - 704:F MODELS 636:F - 704:F AT 92.6%
REMARK   6 TEMPLATE: 1K3B 705:G - 823:G MODELS 705:G - 823:G AT 92.6%
REMARK   6 TEMPLATE: 1K3B 824:H - 987:H MODELS 824:H - 987:H AT 92.6%
REMARK   6 TEMPLATE: 1K3B 988:I - 1056:I MODELS 988:I - 1056:I AT 92.6%
REMARK   6 TEMPLATE: 1K3B 1057:J - 1175:J MODELS 1057:J - 1175:J AT 92.6%
REMARK   6 TEMPLATE: 1K3B 1176:K - 1339:K MODELS 1176:K - 1339:K AT 92.6%
REMARK   6 TEMPLATE: 1K3B 1340:L - 1408:L MODELS 1340:L - 1408:L AT 92.6%
SSBOND   1 CYS A    6    CYS A   94                          1555   1555  2.00
SSBOND   2 CYS A   30    CYS A  112                          1555   1555  1.99
SSBOND   3 CYS B  144    CYS B  187                          1555   1555  2.04
SSBOND   4 CYS B  180    CYS B  220                          1555   1555  2.04
SSBOND   5 CYS B  210    CYS B  226                          1555   1555  2.03
SSBOND   6 CYS D  358    CYS D  446                          1555   1555  2.00
SSBOND   7 CYS D  382    CYS D  464                          1555   1555  2.03
SSBOND   8 CYS E  496    CYS E  539                          1555   1555  2.04
SSBOND   9 CYS E  532    CYS E  572                          1555   1555  2.03
SSBOND  10 CYS E  562    CYS E  578                          1555   1555  2.00
SSBOND  11 CYS G  710    CYS G  798                          1555   1555  2.03
SSBOND  12 CYS G  734    CYS G  816                          1555   1555  2.03
SSBOND  13 CYS H  848    CYS H  891                          1555   1555  2.02
SSBOND  14 CYS H  884    CYS H  924                          1555   1555  2.03
SSBOND  15 CYS H  914    CYS H  930                          1555   1555  2.03
SSBOND  16 CYS J 1062    CYS J 1150                          1555   1555  1.94
SSBOND  17 CYS J 1086    CYS J 1168                          1555   1555  2.03
SSBOND  18 CYS K 1200    CYS K 1243                          1555   1555  2.03
SSBOND  19 CYS K 1236    CYS K 1276                          1555   1555  2.04
SSBOND  20 CYS K 1266    CYS K 1282                          1555   1555  2.01
ATOM      1  N   ASP A   1      40.211  21.915  29.818  1.00 60.36           N
ATOM      2  CA  ASP A   1      41.376  22.404  29.055  1.00 60.36           C
ATOM      3  CB  ASP A   1      41.085  23.753  28.362  1.00 60.36           C
ATOM      4  CG  ASP A   1      40.163  23.584  27.161  1.00 60.36           C
ATOM      5  OD1 ASP A   1      39.435  22.561  27.098  1.00 60.36           O
ATOM      6  OD2 ASP A   1      40.176  24.492  26.286  1.00 60.36           O
ATOM      7  C   ASP A   1      42.505  22.675  29.974  1.00 60.36           C
ATOM      8  O   ASP A   1      42.339  22.847  31.181  1.00 60.36           O
ATOM      9  N   THR A   2      43.704  22.690  29.384  1.00 75.52           N
ATOM     10  CA  THR A   2      44.903  23.031  30.070  1.00 75.52           C
ATOM     11  CB  THR A   2      46.059  22.237  29.540  1.00 75.52           C
ATOM     12  OG1 THR A   2      46.270  22.548  28.170  1.00 75.52           O
ATOM     13  CG2 THR A   2      45.733  20.736  29.687  1.00 75.52           C
ATOM     14  C   THR A   2      45.123  24.472  29.720  1.00 75.52           C
ATOM     15  O   THR A   2      44.469  24.991  28.818  1.00 75.52           O
ATOM     16  N   PRO A   3      46.000  25.144  30.406  1.00161.97           N
ATOM     17  CA  PRO A   3      46.296  26.521  30.099  1.00161.97           C
ATOM     18  CD  PRO A   3      46.227  24.863  31.812  1.00161.97           C
ATOM     19  CB  PRO A   3      47.080  27.070  31.301  1.00161.97           C
ATOM     20  CG  PRO A   3      47.349  25.841  32.194  1.00161.97           C
ATOM     21  C   PRO A   3      47.019  26.642  28.790  1.00161.97           C
ATOM     22  O   PRO A   3      47.210  27.764  28.323  1.00161.97           O
ATOM     23  N   ALA A   4      47.471  25.519  28.195  1.00 84.13           N
ATOM     24  CA  ALA A   4      48.263  25.619  27.000  1.00 84.13           C
ATOM     25  CB  ALA A   4      49.143  24.390  26.711  1.00 84.13           C
ATOM     26  C   ALA A   4      47.423  25.854  25.794  1.00 84.13           C
ATOM     27  O   ALA A   4      46.319  25.329  25.646  1.00 84.13           O
ATOM     28  N   ASN A   5      47.941  26.710  24.900  1.00201.29           N
ATOM     29  CA  ASN A   5      47.339  26.892  23.622  1.00201.29           C
ATOM     30  CB  ASN A   5      46.523  28.175  23.447  1.00201.29           C
ATOM     31  CG  ASN A   5      45.087  27.799  23.780  1.00201.29           C
ATOM     32  OD1 ASN A   5      44.344  27.384  22.890  1.00201.29           O
ATOM     33  ND2 ASN A   5      44.690  27.924  25.076  1.00201.29           N
ATOM     34  C   ASN A   5      48.430  26.881  22.628  1.00201.29           C
ATOM     35  O   ASN A   5      48.963  27.921  22.244  1.00201.29           O
ATOM     36  N   CYS A   6      48.793  25.681  22.150  1.00153.17           N
ATOM     37  CA  CYS A   6      49.856  25.783  21.223  1.00153.17           C
ATOM     38  CB  CYS A   6      51.160  25.141  21.663  1.00153.17           C
ATOM     39  SG  CYS A   6      52.520  26.069  20.945  1.00153.17           S
ATOM     40  C   CYS A   6      49.352  25.289  19.910  1.00153.17           C
ATOM     41  O   CYS A   6      48.197  24.876  19.806  1.00153.17           O
ATOM     42  N   THR A   7      50.176  25.343  18.847  1.00 77.07           N
ATOM     43  CA  THR A   7      49.574  25.018  17.590  1.00 77.07           C
ATOM     44  CB  THR A   7      49.577  26.127  16.583  1.00 77.07           C
ATOM     45  OG1 THR A   7      50.907  26.474  16.238  1.00 77.07           O
ATOM     46  CG2 THR A   7      48.849  27.336  17.187  1.00 77.07           C
ATOM     47  C   THR A   7      50.203  23.845  16.932  1.00 77.07           C
ATOM     48  O   THR A   7      51.177  23.253  17.392  1.00 77.07           O
ATOM     49  N   TYR A   8      49.588  23.511  15.790  1.00186.68           N
ATOM     50  CA  TYR A   8      49.893  22.423  14.924  1.00186.68           C
ATOM     51  CB  TYR A   8      48.860  22.429  13.779  1.00186.68           C
ATOM     52  CG  TYR A   8      49.332  21.600  12.654  1.00186.68           C
ATOM     53  CD1 TYR A   8      50.112  22.197  11.697  1.00186.68           C
ATOM     54  CD2 TYR A   8      49.008  20.270  12.551  1.00186.68           C
ATOM     55  CE1 TYR A   8      50.576  21.476  10.633  1.00186.68           C
ATOM     56  CE2 TYR A   8      49.470  19.540  11.485  1.00186.68           C
ATOM     57  CZ  TYR A   8      50.252  20.150  10.535  1.00186.68           C
ATOM     58  OH  TYR A   8      50.732  19.415   9.442  1.00186.68           O
ATOM     59  C   TYR A   8      51.301  22.586  14.427  1.00186.68           C
ATOM     60  O   TYR A   8      52.054  21.612  14.391  1.00186.68           O
ATOM     61  N   PRO A   9      51.705  23.771  14.050  1.00151.74           N
ATOM     62  CA  PRO A   9      53.059  23.943  13.600  1.00151.74           C
ATOM     63  CD  PRO A   9      50.803  24.713  13.408  1.00151.74           C
ATOM     64  CB  PRO A   9      53.115  25.340  12.981  1.00151.74           C
ATOM     65  CG  PRO A   9      51.681  25.551  12.464  1.00151.74           C
ATOM     66  C   PRO A   9      54.055  23.685  14.674  1.00151.74           C
ATOM     67  O   PRO A   9      55.151  23.206  14.389  1.00151.74           O
ATOM     68  N   ASP A  10      53.704  23.999  15.922  1.00104.62           N
ATOM     69  CA  ASP A  10      54.638  23.776  16.965  1.00104.62           C
ATOM     70  CB  ASP A  10      54.263  24.511  18.214  1.00104.62           C
ATOM     71  CG  ASP A  10      54.743  25.947  18.022  1.00104.62           C
ATOM     72  OD1 ASP A  10      55.444  26.223  17.013  1.00104.62           O
ATOM     73  OD2 ASP A  10      54.422  26.793  18.896  1.00104.62           O
ATOM     74  C   ASP A  10      54.805  22.309  17.138  1.00104.62           C
ATOM     75  O   ASP A  10      55.827  21.863  17.635  1.00104.62           O
ATOM     76  N   LEU A  11      53.785  21.515  16.773  1.00168.62           N
ATOM     77  CA  LEU A  11      53.833  20.072  16.776  1.00168.62           C
ATOM     78  CB  LEU A  11      52.493  19.419  16.400  1.00168.62           C
ATOM     79  CG  LEU A  11      51.553  19.028  17.551  1.00168.62           C
ATOM     80  CD1 LEU A  11      51.214  20.200  18.482  1.00168.62           C
ATOM     81  CD2 LEU A  11      50.304  18.327  16.990  1.00168.62           C
ATOM     82  C   LEU A  11      54.767  19.525  15.734  1.00168.62           C
ATOM     83  O   LEU A  11      55.402  18.495  15.960  1.00168.62           O
ATOM     84  N   LEU A  12      54.866  20.154  14.544  1.00114.39           N
ATOM     85  CA  LEU A  12      55.639  19.463  13.545  1.00114.39           C
ATOM     86  CB  LEU A  12      55.575  19.986  12.098  1.00114.39           C
ATOM     87  CG  LEU A  12      54.168  20.321  11.586  1.00114.39           C
ATOM     88  CD1 LEU A  12      53.910  21.830  11.682  1.00114.39           C
ATOM     89  CD2 LEU A  12      53.874  19.700  10.217  1.00114.39           C
ATOM     90  C   LEU A  12      57.078  19.550  13.916  1.00114.39           C
ATOM     91  O   LEU A  12      57.518  20.533  14.508  1.00114.39           O
ATOM     92  N   GLY A  13      57.849  18.495  13.586  1.00 43.70           N
ATOM     93  CA  GLY A  13      59.250  18.545  13.844  1.00 43.70           C
ATOM     94  C   GLY A  13      59.707  17.253  14.429  1.00 43.70           C
ATOM     95  O   GLY A  13      59.035  16.225  14.341  1.00 43.70           O
ATOM     96  N   THR A  14      60.901  17.295  15.052  1.00128.15           N
ATOM     97  CA  THR A  14      61.440  16.102  15.617  1.00128.15           C
ATOM     98  CB  THR A  14      62.850  15.843  15.181  1.00128.15           C
ATOM     99  OG1 THR A  14      63.321  14.612  15.704  1.00128.15           O
ATOM    100  CG2 THR A  14      63.725  17.008  15.642  1.00128.15           C
ATOM    101  C   THR A  14      61.382  16.235  17.103  1.00128.15           C
ATOM    102  O   THR A  14      61.675  17.284  17.672  1.00128.15           O
ATOM    103  N   TRP A  15      60.940  15.152  17.762  1.00150.57           N
ATOM    104  CA  TRP A  15      60.804  15.136  19.186  1.00150.57           C
ATOM    105  CB  TRP A  15      59.348  14.994  19.674  1.00150.57           C
ATOM    106  CG  TRP A  15      58.514  16.259  19.739  1.00150.57           C
ATOM    107  CD2 TRP A  15      57.780  16.646  20.912  1.00150.57           C
ATOM    108  CD1 TRP A  15      58.235  17.196  18.789  1.00150.57           C
ATOM    109  NE1 TRP A  15      57.385  18.152  19.300  1.00150.57           N
ATOM    110  CE2 TRP A  15      57.097  17.824  20.612  1.00150.57           C
ATOM    111  CE3 TRP A  15      57.661  16.053  22.132  1.00150.57           C
ATOM    112  CZ2 TRP A  15      56.297  18.430  21.543  1.00150.57           C
ATOM    113  CZ3 TRP A  15      56.872  16.677  23.069  1.00150.57           C
ATOM    114  CH2 TRP A  15      56.206  17.847  22.787  1.00150.57           C
ATOM    115  C   TRP A  15      61.603  13.979  19.718  1.00150.57           C
ATOM    116  O   TRP A  15      61.841  12.993  19.023  1.00150.57           O
ATOM    117  N   VAL A  16      62.100  14.106  20.969  1.00 65.79           N
ATOM    118  CA  VAL A  16      62.793  13.023  21.618  1.00 65.79           C
ATOM    119  CB  VAL A  16      64.170  13.402  22.149  1.00 65.79           C
ATOM    120  CG1 VAL A  16      64.798  12.192  22.883  1.00 65.79           C
ATOM    121  CG2 VAL A  16      65.025  13.950  20.984  1.00 65.79           C
ATOM    122  C   VAL A  16      61.939  12.639  22.785  1.00 65.79           C
ATOM    123  O   VAL A  16      61.665  13.465  23.653  1.00 65.79           O
ATOM    124  N   PHE A  17      61.490  11.370  22.844  1.00139.97           N
ATOM    125  CA  PHE A  17      60.637  10.960  23.931  1.00139.97           C
ATOM    126  CB  PHE A  17      59.436  10.111  23.470  1.00139.97           C
ATOM    127  CG  PHE A  17      58.576  10.904  22.524  1.00139.97           C
ATOM    128  CD1 PHE A  17      58.855  12.207  22.222  1.00139.97           C
ATOM    129  CD2 PHE A  17      57.487  10.356  21.875  1.00139.97           C
ATOM    130  CE1 PHE A  17      58.068  12.941  21.355  1.00139.97           C
ATOM    131  CE2 PHE A  17      56.681  11.077  21.003  1.00139.97           C
ATOM    132  CZ  PHE A  17      56.966  12.394  20.737  1.00139.97           C
ATOM    133  C   PHE A  17      61.458  10.115  24.864  1.00139.97           C
ATOM    134  O   PHE A  17      62.166   9.198  24.446  1.00139.97           O
ATOM    135  N   GLN A  18      61.424  10.440  26.170  1.00107.75           N
ATOM    136  CA  GLN A  18      62.119   9.611  27.112  1.00107.75           C
ATOM    137  CB  GLN A  18      62.970  10.396  28.126  1.00107.75           C
ATOM    138  CG  GLN A  18      64.359  10.777  27.581  1.00107.75           C
ATOM    139  CD  GLN A  18      65.366  10.189  28.546  1.00107.75           C
ATOM    140  OE1 GLN A  18      66.440   9.709  28.185  1.00107.75           O
ATOM    141  NE2 GLN A  18      64.996  10.262  29.843  1.00107.75           N
ATOM    142  C   GLN A  18      61.074   8.792  27.799  1.00107.75           C
ATOM    143  O   GLN A  18      60.088   9.315  28.312  1.00107.75           O
ATOM    144  N   VAL A  19      61.303   7.465  27.828  1.00 88.58           N
ATOM    145  CA  VAL A  19      60.363   6.465  28.264  1.00 88.58           C
ATOM    146  CB  VAL A  19      60.423   5.272  27.339  1.00 88.58           C
ATOM    147  CG1 VAL A  19      59.591   4.118  27.916  1.00 88.58           C
ATOM    148  CG2 VAL A  19      60.020   5.716  25.923  1.00 88.58           C
ATOM    149  C   VAL A  19      60.771   5.917  29.594  1.00 88.58           C
ATOM    150  O   VAL A  19      61.894   5.452  29.766  1.00 88.58           O
ATOM    151  N   GLY A  20      59.851   5.949  30.576  1.00 54.87           N
ATOM    152  CA  GLY A  20      60.126   5.344  31.843  1.00 54.87           C
ATOM    153  C   GLY A  20      59.355   4.065  31.846  1.00 54.87           C
ATOM    154  O   GLY A  20      59.121   3.488  30.787  1.00 54.87           O
ATOM    155  N   SER A  21      58.968   3.612  33.057  1.00147.43           N
ATOM    156  CA  SER A  21      58.155   2.466  33.401  1.00147.43           C
ATOM    157  CB  SER A  21      56.734   2.851  33.828  1.00147.43           C
ATOM    158  OG  SER A  21      56.798   3.635  35.011  1.00147.43           O
ATOM    159  C   SER A  21      58.099   1.380  32.356  1.00147.43           C
ATOM    160  O   SER A  21      59.062   1.128  31.637  1.00147.43           O
ATOM    161  N   SER A  22      57.001   0.587  32.398  1.00159.25           N
ATOM    162  CA  SER A  22      56.629  -0.430  31.445  1.00159.25           C
ATOM    163  CB  SER A  22      57.813  -1.146  30.764  1.00159.25           C
ATOM    164  OG  SER A  22      57.340  -2.096  29.818  1.00159.25           O
ATOM    165  C   SER A  22      55.823  -1.462  32.179  1.00159.25           C
ATOM    166  O   SER A  22      56.311  -2.555  32.459  1.00159.25           O
ATOM    167  N   GLY A  23      54.534  -1.174  32.450  1.00 64.41           N
ATOM    168  CA  GLY A  23      53.707  -2.085  33.199  1.00 64.41           C
ATOM    169  C   GLY A  23      52.350  -2.094  32.570  1.00 64.41           C
ATOM    170  O   GLY A  23      52.212  -1.824  31.380  1.00 64.41           O
ATOM    171  N   SER A  24      51.312  -2.477  33.341  1.00 87.62           N
ATOM    172  CA  SER A  24      49.991  -2.446  32.783  1.00 87.62           C
ATOM    173  CB  SER A  24      49.053  -3.573  33.251  1.00 87.62           C
ATOM    174  OG  SER A  24      47.884  -3.590  32.444  1.00 87.62           O
ATOM    175  C   SER A  24      49.371  -1.124  33.116  1.00 87.62           C
ATOM    176  O   SER A  24      50.022  -0.253  33.689  1.00 87.62           O
ATOM    177  N   GLN A  25      48.087  -0.937  32.742  1.00 76.89           N
ATOM    178  CA  GLN A  25      47.388   0.303  32.963  1.00 76.89           C
ATOM    179  CB  GLN A  25      45.987   0.346  32.320  1.00 76.89           C
ATOM    180  CG  GLN A  25      45.006  -0.683  32.885  1.00 76.89           C
ATOM    181  CD  GLN A  25      43.658  -0.490  32.199  1.00 76.89           C
ATOM    182  OE1 GLN A  25      43.248   0.631  31.900  1.00 76.89           O
ATOM    183  NE2 GLN A  25      42.944  -1.618  31.946  1.00 76.89           N
ATOM    184  C   GLN A  25      47.240   0.553  34.435  1.00 76.89           C
ATOM    185  O   GLN A  25      47.172   1.704  34.867  1.00 76.89           O
ATOM    186  N   ARG A  26      47.056  -0.515  35.234  1.00118.79           N
ATOM    187  CA  ARG A  26      46.973  -0.379  36.664  1.00118.79           C
ATOM    188  CB  ARG A  26      46.329  -1.586  37.364  1.00118.79           C
ATOM    189  CG  ARG A  26      45.925  -1.271  38.808  0.00118.79           C
ATOM    190  CD  ARG A  26      45.381  -2.473  39.582  0.00118.79           C
ATOM    191  NE  ARG A  26      46.552  -3.312  39.963  0.00118.79           N
ATOM    192  CZ  ARG A  26      46.390  -4.403  40.765  0.00118.79           C
ATOM    193  NH1 ARG A  26      45.154  -4.720  41.251  0.00118.79           N
ATOM    194  NH2 ARG A  26      47.467  -5.179  41.082  0.00118.79           N
ATOM    195  C   ARG A  26      48.331  -0.177  37.264  1.00118.79           C
ATOM    196  O   ARG A  26      48.479   0.538  38.252  1.00118.79           O
ATOM    197  N   ASP A  27      49.356  -0.838  36.688  1.00 53.72           N
ATOM    198  CA  ASP A  27      50.702  -0.823  37.200  1.00 53.72           C
ATOM    199  CB  ASP A  27      51.656  -1.751  36.419  1.00 53.72           C
ATOM    200  CG  ASP A  27      51.321  -3.207  36.731  0.00 53.72           C
ATOM    201  OD1 ASP A  27      51.014  -3.521  37.912  0.00 53.72           O
ATOM    202  OD2 ASP A  27      51.363  -4.028  35.778  0.00 53.72           O
ATOM    203  C   ASP A  27      51.269   0.561  37.120  1.00 53.72           C
ATOM    204  O   ASP A  27      52.061   0.959  37.974  1.00 53.72           O
ATOM    205  N   VAL A  28      50.901   1.331  36.079  1.00 80.81           N
ATOM    206  CA  VAL A  28      51.484   2.628  35.894  1.00 80.81           C
ATOM    207  CB  VAL A  28      52.231   2.734  34.583  1.00 80.81           C
ATOM    208  CG1 VAL A  28      52.617   4.187  34.307  1.00 80.81           C
ATOM    209  CG2 VAL A  28      53.457   1.819  34.644  1.00 80.81           C
ATOM    210  C   VAL A  28      50.407   3.668  35.876  1.00 80.81           C
ATOM    211  O   VAL A  28      49.248   3.397  35.560  1.00 80.81           O
ATOM    212  N   ASN A  29      50.769   4.889  36.318  1.00108.98           N
ATOM    213  CA  ASN A  29      49.921   6.037  36.192  1.00108.98           C
ATOM    214  CB  ASN A  29      49.052   6.348  37.416  1.00108.98           C
ATOM    215  CG  ASN A  29      48.044   7.386  36.942  0.00108.98           C
ATOM    216  OD1 ASN A  29      47.786   7.502  35.744  0.00108.98           O
ATOM    217  ND2 ASN A  29      47.472   8.176  37.889  0.00108.98           N
ATOM    218  C   ASN A  29      50.863   7.165  36.008  1.00108.98           C
ATOM    219  O   ASN A  29      51.705   7.401  36.873  1.00108.98           O
ATOM    220  N   CYS A  30      50.772   7.916  34.892  1.00154.60           N
ATOM    221  CA  CYS A  30      51.846   8.844  34.838  1.00154.60           C
ATOM    222  CB  CYS A  30      52.832   8.542  33.730  1.00154.60           C
ATOM    223  SG  CYS A  30      53.652   7.022  34.297  1.00154.60           S
ATOM    224  C   CYS A  30      51.427  10.253  34.998  1.00154.60           C
ATOM    225  O   CYS A  30      51.205  11.020  34.063  1.00154.60           O
ATOM    226  N   SER A  31      51.187  10.566  36.275  1.00132.37           N
ATOM    227  CA  SER A  31      50.977  11.893  36.729  1.00132.37           C
ATOM    228  CB  SER A  31      50.100  11.916  37.983  1.00132.37           C
ATOM    229  OG  SER A  31      48.878  11.244  37.717  1.00132.37           O
ATOM    230  C   SER A  31      52.325  12.466  37.057  1.00132.37           C
ATOM    231  O   SER A  31      52.571  13.666  36.941  1.00132.37           O
ATOM    232  N   VAL A  32      53.191  11.594  37.614  1.00118.81           N
ATOM    233  CA  VAL A  32      54.518  11.917  38.061  1.00118.81           C
ATOM    234  CB  VAL A  32      54.920  10.900  39.096  1.00118.81           C
ATOM    235  CG1 VAL A  32      54.042  11.119  40.341  1.00118.81           C
ATOM    236  CG2 VAL A  32      54.694   9.485  38.520  1.00118.81           C
ATOM    237  C   VAL A  32      55.616  12.028  37.026  1.00118.81           C
ATOM    238  O   VAL A  32      56.024  13.133  36.672  1.00118.81           O
ATOM    239  N   MET A  33      56.060  10.862  36.486  1.00109.06           N
ATOM    240  CA  MET A  33      57.207  10.684  35.628  1.00109.06           C
ATOM    241  CB  MET A  33      58.063  11.934  35.333  1.00109.06           C
ATOM    242  CG  MET A  33      59.290  11.610  34.478  1.00109.06           C
ATOM    243  SD  MET A  33      58.907  10.904  32.849  1.00109.06           S
ATOM    244  CE  MET A  33      58.672   9.192  33.419  1.00109.06           C
ATOM    245  C   MET A  33      58.090   9.655  36.286  1.00109.06           C
ATOM    246  O   MET A  33      57.779   8.466  36.287  1.00109.06           O
ATOM    247  N   GLY A  34      59.235  10.088  36.860  1.00 41.02           N
ATOM    248  CA  GLY A  34      60.113   9.153  37.513  1.00 41.02           C
ATOM    249  C   GLY A  34      61.256   8.844  36.595  1.00 41.02           C
ATOM    250  O   GLY A  34      61.434   9.493  35.567  1.00 41.02           O
ATOM    251  N   PRO A  35      62.065   7.883  36.967  1.00180.43           N
ATOM    252  CA  PRO A  35      63.237   7.570  36.181  1.00180.43           C
ATOM    253  CD  PRO A  35      62.277   7.622  38.381  1.00180.43           C
ATOM    254  CB  PRO A  35      64.154   6.759  37.097  1.00180.43           C
ATOM    255  CG  PRO A  35      63.755   7.223  38.512  1.00180.43           C
ATOM    256  C   PRO A  35      62.963   6.944  34.840  1.00180.43           C
ATOM    257  O   PRO A  35      62.054   6.126  34.699  1.00180.43           O
ATOM    258  N   PRO A  36      63.705   7.425  33.872  1.00131.02           N
ATOM    259  CA  PRO A  36      63.602   6.946  32.507  1.00131.02           C
ATOM    260  CD  PRO A  36      64.019   8.845  33.926  1.00131.02           C
ATOM    261  CB  PRO A  36      63.783   8.182  31.629  1.00131.02           C
ATOM    262  CG  PRO A  36      64.513   9.194  32.528  1.00131.02           C
ATOM    263  C   PRO A  36      64.532   5.839  32.086  1.00131.02           C
ATOM    264  O   PRO A  36      65.730   5.936  32.356  1.00131.02           O
ATOM    265  N   GLU A  37      64.007   4.778  31.432  1.00154.88           N
ATOM    266  CA  GLU A  37      64.801   3.721  30.862  1.00154.88           C
ATOM    267  CB  GLU A  37      64.142   2.332  30.997  1.00154.88           C
ATOM    268  CG  GLU A  37      64.482   1.598  32.309  1.00154.88           C
ATOM    269  CD  GLU A  37      63.897   2.287  33.541  1.00154.88           C
ATOM    270  OE1 GLU A  37      63.128   3.270  33.389  0.00154.88           O
ATOM    271  OE2 GLU A  37      64.225   1.824  34.667  0.00154.88           O
ATOM    272  C   GLU A  37      65.239   3.941  29.428  1.00154.88           C
ATOM    273  O   GLU A  37      66.375   3.618  29.084  1.00154.88           O
ATOM    274  N   LYS A  38      64.368   4.502  28.547  1.00200.51           N
ATOM    275  CA  LYS A  38      64.653   4.497  27.123  1.00200.51           C
ATOM    276  CB  LYS A  38      63.662   3.664  26.312  1.00200.51           C
ATOM    277  CG  LYS A  38      63.403   2.246  26.782  1.00200.51           C
ATOM    278  CD  LYS A  38      64.547   1.279  26.550  1.00200.51           C
ATOM    279  CE  LYS A  38      64.043  -0.156  26.600  1.00200.51           C
ATOM    280  NZ  LYS A  38      65.062  -1.070  26.059  1.00200.51           N
ATOM    281  C   LYS A  38      64.365   5.827  26.489  1.00200.51           C
ATOM    282  O   LYS A  38      63.700   6.697  27.050  1.00200.51           O
ATOM    283  N   LYS A  39      64.841   5.958  25.231  1.00198.43           N
ATOM    284  CA  LYS A  39      64.590   7.071  24.359  1.00198.43           C
ATOM    285  CB  LYS A  39      65.828   7.916  24.012  1.00198.43           C
ATOM    286  CG  LYS A  39      67.153   7.200  24.259  1.00198.43           C
ATOM    287  CD  LYS A  39      67.243   5.749  23.777  1.00198.43           C
ATOM    288  CE  LYS A  39      67.457   5.524  22.283  1.00198.43           C
ATOM    289  NZ  LYS A  39      67.566   4.066  22.029  1.00198.43           N
ATOM    290  C   LYS A  39      64.053   6.547  23.060  1.00198.43           C
ATOM    291  O   LYS A  39      64.415   5.461  22.609  1.00198.43           O
ATOM    292  N   VAL A  40      63.116   7.309  22.459  1.00134.25           N
ATOM    293  CA  VAL A  40      62.566   7.047  21.157  1.00134.25           C
ATOM    294  CB  VAL A  40      61.217   6.392  21.163  1.00134.25           C
ATOM    295  CG1 VAL A  40      61.408   4.881  21.298  1.00134.25           C
ATOM    296  CG2 VAL A  40      60.416   6.963  22.345  1.00134.25           C
ATOM    297  C   VAL A  40      62.445   8.365  20.463  1.00134.25           C
ATOM    298  O   VAL A  40      61.927   9.332  21.016  1.00134.25           O
ATOM    299  N   VAL A  41      62.912   8.437  19.204  1.00 66.49           N
ATOM    300  CA  VAL A  41      62.842   9.685  18.509  1.00 66.49           C
ATOM    301  CB  VAL A  41      64.172  10.102  17.938  1.00 66.49           C
ATOM    302  CG1 VAL A  41      64.014  11.432  17.185  1.00 66.49           C
ATOM    303  CG2 VAL A  41      65.190  10.175  19.093  1.00 66.49           C
ATOM    304  C   VAL A  41      61.843   9.530  17.413  1.00 66.49           C
ATOM    305  O   VAL A  41      61.842   8.530  16.699  1.00 66.49           O
ATOM    306  N   VAL A  42      60.925  10.508  17.279  1.00125.29           N
ATOM    307  CA  VAL A  42      59.939  10.410  16.246  1.00125.29           C
ATOM    308  CB  VAL A  42      58.632   9.828  16.720  1.00125.29           C
ATOM    309  CG1 VAL A  42      58.686   9.673  18.246  1.00125.29           C
ATOM    310  CG2 VAL A  42      57.496  10.759  16.300  1.00125.29           C
ATOM    311  C   VAL A  42      59.798  11.717  15.533  1.00125.29           C
ATOM    312  O   VAL A  42      59.930  12.790  16.122  1.00125.29           O
ATOM    313  N   HIS A  43      59.549  11.629  14.208  1.00 79.96           N
ATOM    314  CA  HIS A  43      59.411  12.767  13.340  1.00 79.96           C
ATOM    315  ND1 HIS A  43      62.513  13.261  12.228  1.00 79.96           N
ATOM    316  CG  HIS A  43      61.533  12.355  11.887  1.00 79.96           C
ATOM    317  CB  HIS A  43      60.058  12.618  11.947  1.00 79.96           C
ATOM    318  NE2 HIS A  43      63.559  11.438  11.498  1.00 79.96           N
ATOM    319  CD2 HIS A  43      62.190  11.247  11.446  1.00 79.96           C
ATOM    320  CE1 HIS A  43      63.705  12.661  11.975  1.00 79.96           C
ATOM    321  C   HIS A  43      57.965  12.913  12.982  1.00 79.96           C
ATOM    322  O   HIS A  43      57.304  11.938  12.627  1.00 79.96           O
ATOM    323  N   LEU A  44      57.445  14.154  13.036  1.00 83.57           N
ATOM    324  CA  LEU A  44      56.075  14.367  12.645  1.00 83.57           C
ATOM    325  CB  LEU A  44      55.242  15.068  13.737  1.00 83.57           C
ATOM    326  CG  LEU A  44      55.177  14.299  15.074  1.00 83.57           C
ATOM    327  CD1 LEU A  44      54.327  15.049  16.117  1.00 83.57           C
ATOM    328  CD2 LEU A  44      54.712  12.847  14.865  1.00 83.57           C
ATOM    329  C   LEU A  44      56.092  15.277  11.445  1.00 83.57           C
ATOM    330  O   LEU A  44      56.682  16.356  11.485  1.00 83.57           O
ATOM    331  N   LYS A  45      55.431  14.873  10.336  1.00162.85           N
ATOM    332  CA  LYS A  45      55.457  15.691   9.149  1.00162.85           C
ATOM    333  CB  LYS A  45      56.174  15.038   7.953  1.00162.85           C
ATOM    334  CG  LYS A  45      57.690  15.250   7.939  1.00162.85           C
ATOM    335  CD  LYS A  45      58.112  16.688   7.623  1.00162.85           C
ATOM    336  CE  LYS A  45      58.421  16.906   6.138  1.00162.85           C
ATOM    337  NZ  LYS A  45      59.628  16.139   5.754  1.00162.85           N
ATOM    338  C   LYS A  45      54.081  16.102   8.688  1.00162.85           C
ATOM    339  O   LYS A  45      53.090  15.390   8.853  1.00162.85           O
ATOM    340  N   LYS A  46      54.048  17.265   7.997  1.00133.42           N
ATOM    341  CA  LYS A  46      52.885  17.990   7.547  1.00133.42           C
ATOM    342  CB  LYS A  46      53.163  18.925   6.355  1.00133.42           C
ATOM    343  CG  LYS A  46      51.955  19.778   5.958  1.00133.42           C
ATOM    344  CD  LYS A  46      52.259  20.825   4.884  1.00133.42           C
ATOM    345  CE  LYS A  46      52.417  20.227   3.481  1.00133.42           C
ATOM    346  NZ  LYS A  46      52.423  21.300   2.461  1.00133.42           N
ATOM    347  C   LYS A  46      51.761  17.096   7.151  1.00133.42           C
ATOM    348  O   LYS A  46      51.905  16.141   6.388  1.00133.42           O
ATOM    349  N   LEU A  47      50.575  17.473   7.662  1.00219.21           N
ATOM    350  CA  LEU A  47      49.365  16.735   7.562  1.00219.21           C
ATOM    351  CB  LEU A  47      49.064  16.136   6.177  1.00219.21           C
ATOM    352  CG  LEU A  47      48.478  17.204   5.223  1.00219.21           C
ATOM    353  CD1 LEU A  47      49.440  18.384   5.015  1.00219.21           C
ATOM    354  CD2 LEU A  47      47.996  16.586   3.902  1.00219.21           C
ATOM    355  C   LEU A  47      49.384  15.736   8.693  1.00219.21           C
ATOM    356  O   LEU A  47      49.263  16.128   9.850  1.00219.21           O
ATOM    357  N   ASP A  48      49.352  14.430   8.368  1.00272.09           N
ATOM    358  CA  ASP A  48      49.290  13.275   9.242  1.00272.09           C
ATOM    359  CB  ASP A  48      48.438  12.157   8.626  1.00272.09           C
ATOM    360  CG  ASP A  48      46.963  12.437   8.768  1.00272.09           C
ATOM    361  OD1 ASP A  48      46.448  12.355   9.915  1.00272.09           O
ATOM    362  OD2 ASP A  48      46.329  12.726   7.721  1.00272.09           O
ATOM    363  C   ASP A  48      50.500  12.485   9.676  1.00272.09           C
ATOM    364  O   ASP A  48      50.371  11.760  10.656  1.00272.09           O
ATOM    365  N   THR A  49      51.660  12.486   8.988  1.00174.30           N
ATOM    366  CA  THR A  49      52.504  11.323   9.210  1.00174.30           C
ATOM    367  CB  THR A  49      53.255  10.888   7.986  1.00174.30           C
ATOM    368  OG1 THR A  49      54.271  11.827   7.669  1.00174.30           O
ATOM    369  CG2 THR A  49      52.254  10.787   6.821  1.00174.30           C
ATOM    370  C   THR A  49      53.527  11.418  10.304  1.00174.30           C
ATOM    371  O   THR A  49      54.101  12.469  10.581  1.00174.30           O
ATOM    372  N   ALA A  50      53.782  10.257  10.956  1.00 60.44           N
ATOM    373  CA  ALA A  50      54.790  10.164  11.973  1.00 60.44           C
ATOM    374  CB  ALA A  50      54.222   9.915  13.381  1.00 60.44           C
ATOM    375  C   ALA A  50      55.665   8.991  11.632  1.00 60.44           C
ATOM    376  O   ALA A  50      55.172   7.980  11.135  1.00 60.44           O
ATOM    377  N   TYR A  51      57.002   9.111  11.821  1.00106.55           N
ATOM    378  CA  TYR A  51      57.833   7.951  11.626  1.00106.55           C
ATOM    379  CB  TYR A  51      58.238   7.643  10.161  1.00106.55           C
ATOM    380  CG  TYR A  51      59.126   8.655   9.517  1.00106.55           C
ATOM    381  CD1 TYR A  51      58.635   9.855   9.056  1.00106.55           C
ATOM    382  CD2 TYR A  51      60.460   8.370   9.333  1.00106.55           C
ATOM    383  CE1 TYR A  51      59.468  10.765   8.445  1.00106.55           C
ATOM    384  CE2 TYR A  51      61.297   9.275   8.722  1.00106.55           C
ATOM    385  CZ  TYR A  51      60.800  10.476   8.279  1.00106.55           C
ATOM    386  OH  TYR A  51      61.651  11.409   7.651  1.00106.55           O
ATOM    387  C   TYR A  51      59.026   8.020  12.537  1.00106.55           C
ATOM    388  O   TYR A  51      59.420   9.100  12.981  1.00106.55           O
ATOM    389  N   ASP A  52      59.579   6.836  12.892  1.00 93.03           N
ATOM    390  CA  ASP A  52      60.705   6.735  13.781  1.00 93.03           C
ATOM    391  CB  ASP A  52      60.463   5.780  14.970  1.00 93.03           C
ATOM    392  CG  ASP A  52      60.111   4.381  14.470  1.00 93.03           C
ATOM    393  OD1 ASP A  52      59.730   4.246  13.278  1.00 93.03           O
ATOM    394  OD2 ASP A  52      60.209   3.424  15.284  1.00 93.03           O
ATOM    395  C   ASP A  52      61.959   6.323  13.058  1.00 93.03           C
ATOM    396  O   ASP A  52      62.038   6.337  11.830  1.00 93.03           O
ATOM    397  N   ASP A  53      62.992   5.973  13.858  1.00 62.62           N
ATOM    398  CA  ASP A  53      64.302   5.552  13.419  1.00 62.62           C
ATOM    399  CB  ASP A  53      65.302   5.329  14.572  1.00 62.62           C
ATOM    400  CG  ASP A  53      65.758   6.667  15.135  1.00 62.62           C
ATOM    401  OD1 ASP A  53      65.302   7.718  14.613  1.00 62.62           O
ATOM    402  OD2 ASP A  53      66.571   6.655  16.098  1.00 62.62           O
ATOM    403  C   ASP A  53      64.239   4.229  12.711  1.00 62.62           C
ATOM    404  O   ASP A  53      64.975   3.998  11.753  1.00 62.62           O
ATOM    405  N   PHE A  54      63.360   3.317  13.166  1.00133.13           N
ATOM    406  CA  PHE A  54      63.301   1.997  12.602  1.00133.13           C
ATOM    407  CB  PHE A  54      62.333   0.997  13.275  1.00133.13           C
ATOM    408  CG  PHE A  54      62.833   0.596  14.624  1.00133.13           C
ATOM    409  CD1 PHE A  54      64.000  -0.121  14.760  1.00133.13           C
ATOM    410  CD2 PHE A  54      62.145   0.960  15.757  1.00133.13           C
ATOM    411  CE1 PHE A  54      64.460  -0.487  16.003  1.00133.13           C
ATOM    412  CE2 PHE A  54      62.600   0.593  17.002  1.00133.13           C
ATOM    413  CZ  PHE A  54      63.758  -0.133  17.129  1.00133.13           C
ATOM    414  C   PHE A  54      62.877   2.108  11.179  1.00133.13           C
ATOM    415  O   PHE A  54      63.112   1.190  10.397  1.00133.13           O
ATOM    416  N   GLY A  55      62.181   3.200  10.812  1.00 33.54           N
ATOM    417  CA  GLY A  55      61.758   3.325   9.449  1.00 33.54           C
ATOM    418  C   GLY A  55      60.300   3.016   9.392  1.00 33.54           C
ATOM    419  O   GLY A  55      59.720   2.887   8.315  1.00 33.54           O
ATOM    420  N   ASN A  56      59.672   2.885  10.575  1.00 63.91           N
ATOM    421  CA  ASN A  56      58.274   2.585  10.666  1.00 63.91           C
ATOM    422  CB  ASN A  56      57.880   2.050  12.055  1.00 63.91           C
ATOM    423  CG  ASN A  56      58.654   0.755  12.301  1.00 63.91           C
ATOM    424  OD1 ASN A  56      58.586  -0.192  11.518  1.00 63.91           O
ATOM    425  ND2 ASN A  56      59.426   0.721  13.421  1.00 63.91           N
ATOM    426  C   ASN A  56      57.512   3.849  10.391  1.00 63.91           C
ATOM    427  O   ASN A  56      58.005   4.951  10.630  1.00 63.91           O
ATOM    428  N   SER A  57      56.279   3.717   9.857  1.00 43.82           N
ATOM    429  CA  SER A  57      55.490   4.872   9.536  1.00 43.82           C
ATOM    430  CB  SER A  57      55.219   4.997   8.027  1.00 43.82           C
ATOM    431  OG  SER A  57      54.449   6.155   7.744  1.00 43.82           O
ATOM    432  C   SER A  57      54.168   4.776  10.240  1.00 43.82           C
ATOM    433  O   SER A  57      53.653   3.684  10.478  1.00 43.82           O
ATOM    434  N   GLY A  58      53.573   5.940  10.586  1.00 39.02           N
ATOM    435  CA  GLY A  58      52.324   5.931  11.304  1.00 39.02           C
ATOM    436  C   GLY A  58      51.670   7.270  11.139  1.00 39.02           C
ATOM    437  O   GLY A  58      52.007   8.025  10.230  1.00 39.02           O
ATOM    438  N   HIS A  59      50.697   7.598  12.019  1.00 71.73           N
ATOM    439  CA  HIS A  59      49.989   8.841  11.865  1.00 71.73           C
ATOM    440  ND1 HIS A  59      48.089   6.473  10.142  1.00 71.73           N
ATOM    441  CG  HIS A  59      48.465   7.798  10.131  1.00 71.73           C
ATOM    442  CB  HIS A  59      48.546   8.647  11.366  1.00 71.73           C
ATOM    443  NE2 HIS A  59      48.534   6.986   8.026  1.00 71.73           N
ATOM    444  CD2 HIS A  59      48.733   8.095   8.830  1.00 71.73           C
ATOM    445  CE1 HIS A  59      48.147   6.037   8.859  1.00 71.73           C
ATOM    446  C   HIS A  59      49.903   9.554  13.184  1.00 71.73           C
ATOM    447  O   HIS A  59      50.165   8.970  14.235  1.00 71.73           O
ATOM    448  N   PHE A  60      49.555  10.866  13.151  1.00174.16           N
ATOM    449  CA  PHE A  60      49.411  11.626  14.364  1.00174.16           C
ATOM    450  CB  PHE A  60      50.687  12.363  14.805  1.00174.16           C
ATOM    451  CG  PHE A  60      50.863  13.595  13.985  1.00174.16           C
ATOM    452  CD1 PHE A  60      51.425  13.550  12.732  1.00174.16           C
ATOM    453  CD2 PHE A  60      50.448  14.806  14.491  1.00174.16           C
ATOM    454  CE1 PHE A  60      51.572  14.707  12.001  1.00174.16           C
ATOM    455  CE2 PHE A  60      50.595  15.962  13.763  1.00174.16           C
ATOM    456  CZ  PHE A  60      51.158  15.913  12.513  1.00174.16           C
ATOM    457  C   PHE A  60      48.407  12.707  14.111  1.00174.16           C
ATOM    458  O   PHE A  60      48.080  13.010  12.965  1.00174.16           O
ATOM    459  N   THR A  61      47.849  13.281  15.199  1.00146.49           N
ATOM    460  CA  THR A  61      47.004  14.430  15.074  1.00146.49           C
ATOM    461  CB  THR A  61      45.536  14.146  14.914  1.00146.49           C
ATOM    462  OG1 THR A  61      44.829  15.367  14.742  1.00146.49           O
ATOM    463  CG2 THR A  61      45.016  13.388  16.145  1.00146.49           C
ATOM    464  C   THR A  61      47.187  15.228  16.318  1.00146.49           C
ATOM    465  O   THR A  61      47.469  14.679  17.382  1.00146.49           O
ATOM    466  N   ILE A  62      47.062  16.560  16.210  1.00103.85           N
ATOM    467  CA  ILE A  62      47.126  17.374  17.382  1.00103.85           C
ATOM    468  CB  ILE A  62      47.411  18.821  17.129  1.00103.85           C
ATOM    469  CG1 ILE A  62      47.652  19.547  18.473  1.00103.85           C
ATOM    470  CG2 ILE A  62      46.235  19.395  16.315  1.00103.85           C
ATOM    471  CD1 ILE A  62      48.141  20.988  18.316  1.00103.85           C
ATOM    472  C   ILE A  62      45.743  17.312  17.928  1.00103.85           C
ATOM    473  O   ILE A  62      44.808  17.031  17.182  1.00103.85           O
ATOM    474  N   ILE A  63      45.577  17.458  19.255  1.00112.94           N
ATOM    475  CA  ILE A  63      44.233  17.527  19.734  1.00112.94           C
ATOM    476  CB  ILE A  63      43.891  16.605  20.860  1.00112.94           C
ATOM    477  CG1 ILE A  63      43.804  15.173  20.314  1.00112.94           C
ATOM    478  CG2 ILE A  63      42.599  17.106  21.523  1.00112.94           C
ATOM    479  CD1 ILE A  63      43.575  14.129  21.388  1.00112.94           C
ATOM    480  C   ILE A  63      43.985  18.937  20.141  1.00112.94           C
ATOM    481  O   ILE A  63      44.459  19.410  21.174  1.00112.94           O
ATOM    482  N   TYR A  64      43.244  19.651  19.277  1.00202.11           N
ATOM    483  CA  TYR A  64      42.918  21.024  19.474  1.00202.11           C
ATOM    484  CB  TYR A  64      41.969  21.225  20.674  1.00202.11           C
ATOM    485  CG  TYR A  64      41.430  22.620  20.683  1.00202.11           C
ATOM    486  CD1 TYR A  64      40.828  23.150  19.562  1.00202.11           C
ATOM    487  CD2 TYR A  64      41.460  23.382  21.830  1.00202.11           C
ATOM    488  CE1 TYR A  64      40.316  24.426  19.567  1.00202.11           C
ATOM    489  CE2 TYR A  64      40.945  24.660  21.839  1.00202.11           C
ATOM    490  CZ  TYR A  64      40.375  25.187  20.706  1.00202.11           C
ATOM    491  OH  TYR A  64      39.850  26.497  20.720  1.00202.11           O
ATOM    492  C   TYR A  64      44.228  21.729  19.627  1.00202.11           C
ATOM    493  O   TYR A  64      45.034  21.768  18.700  1.00202.11           O
ATOM    494  N   ASN A  65      44.515  22.284  20.816  1.00188.50           N
ATOM    495  CA  ASN A  65      45.795  22.910  21.007  1.00188.50           C
ATOM    496  CB  ASN A  65      45.679  24.434  20.855  1.00188.50           C
ATOM    497  CG  ASN A  65      44.405  24.843  21.572  1.00188.50           C
ATOM    498  OD1 ASN A  65      44.092  24.351  22.654  1.00188.50           O
ATOM    499  ND2 ASN A  65      43.614  25.740  20.931  1.00188.50           N
ATOM    500  C   ASN A  65      46.359  22.471  22.331  1.00188.50           C
ATOM    501  O   ASN A  65      47.298  23.070  22.859  1.00188.50           O
ATOM    502  N   GLN A  66      45.744  21.413  22.906  1.00174.62           N
ATOM    503  CA  GLN A  66      46.114  20.773  24.144  1.00174.62           C
ATOM    504  CB  GLN A  66      44.970  19.949  24.767  1.00174.62           C
ATOM    505  CG  GLN A  66      44.091  20.671  25.792  1.00174.62           C
ATOM    506  CD  GLN A  66      43.743  22.081  25.372  1.00174.62           C
ATOM    507  OE1 GLN A  66      42.588  22.371  25.073  1.00174.62           O
ATOM    508  NE2 GLN A  66      44.746  22.998  25.401  1.00174.62           N
ATOM    509  C   GLN A  66      47.290  19.840  24.102  1.00174.62           C
ATOM    510  O   GLN A  66      48.132  19.886  24.993  1.00174.62           O
ATOM    511  N   GLY A  67      47.382  18.952  23.087  1.00 53.36           N
ATOM    512  CA  GLY A  67      48.406  17.936  23.110  1.00 53.36           C
ATOM    513  C   GLY A  67      48.290  17.128  21.849  1.00 53.36           C
ATOM    514  O   GLY A  67      47.683  17.584  20.875  1.00 53.36           O
ATOM    515  N   PHE A  68      48.866  15.889  21.854  1.00582.10           N
ATOM    516  CA  PHE A  68      49.014  15.077  20.661  1.00582.10           C
ATOM    517  CB  PHE A  68      50.369  14.444  20.358  1.00582.10           C
ATOM    518  CG  PHE A  68      51.756  15.267  20.330  1.00582.10           C
ATOM    519  CD1 PHE A  68      52.625  16.076  21.053  1.00582.10           C
ATOM    520  CD2 PHE A  68      52.796  15.501  19.456  1.00582.10           C
ATOM    521  CE1 PHE A  68      52.705  15.587  19.738  1.00582.10           C
ATOM    522  CE2 PHE A  68      53.648  16.333  20.175  1.00582.10           C
ATOM    523  CZ  PHE A  68      52.602  16.048  21.012  1.00582.10           C
ATOM    524  C   PHE A  68      48.554  13.674  20.951  1.00582.10           C
ATOM    525  O   PHE A  68      48.411  13.230  22.092  1.00582.10           O
ATOM    526  N   GLU A  69      48.414  12.938  19.826  1.00215.32           N
ATOM    527  CA  GLU A  69      48.158  11.528  19.721  1.00215.32           C
ATOM    528  CB  GLU A  69      46.788  11.230  19.100  1.00215.32           C
ATOM    529  CG  GLU A  69      45.578  11.246  20.017  1.00215.32           C
ATOM    530  CD  GLU A  69      45.164   9.796  20.202  1.00215.32           C
ATOM    531  OE1 GLU A  69      45.775   9.136  21.084  1.00215.32           O
ATOM    532  OE2 GLU A  69      44.255   9.344  19.447  1.00215.32           O
ATOM    533  C   GLU A  69      49.026  11.047  18.602  1.00215.32           C
ATOM    534  O   GLU A  69      48.910  11.569  17.493  1.00215.32           O
ATOM    535  N   ILE A  70      49.903  10.046  18.823  1.00207.22           N
ATOM    536  CA  ILE A  70      50.538   9.485  17.659  1.00207.22           C
ATOM    537  CB  ILE A  70      51.997   9.779  17.397  1.00207.22           C
ATOM    538  CG1 ILE A  70      52.940   9.304  18.493  1.00207.22           C
ATOM    539  CG2 ILE A  70      52.179  11.255  17.091  1.00207.22           C
ATOM    540  CD1 ILE A  70      54.387   9.637  18.140  1.00207.22           C
ATOM    541  C   ILE A  70      50.409   8.010  17.723  1.00207.22           C
ATOM    542  O   ILE A  70      50.562   7.401  18.777  1.00207.22           O
ATOM    543  N   VAL A  71      50.061   7.385  16.588  1.00 90.34           N
ATOM    544  CA  VAL A  71      50.118   5.956  16.585  1.00 90.34           C
ATOM    545  CB  VAL A  71      48.874   5.243  16.137  1.00 90.34           C
ATOM    546  CG1 VAL A  71      49.222   3.744  16.047  1.00 90.34           C
ATOM    547  CG2 VAL A  71      47.739   5.543  17.141  1.00 90.34           C
ATOM    548  C   VAL A  71      51.235   5.603  15.649  1.00 90.34           C
ATOM    549  O   VAL A  71      51.205   5.972  14.475  1.00 90.34           O
ATOM    550  N   LEU A  72      52.281   4.933  16.179  1.00224.19           N
ATOM    551  CA  LEU A  72      53.413   4.437  15.435  1.00224.19           C
ATOM    552  CB  LEU A  72      54.767   5.078  15.783  1.00224.19           C
ATOM    553  CG  LEU A  72      55.158   6.332  14.984  1.00224.19           C
ATOM    554  CD1 LEU A  72      56.509   6.893  15.478  1.00224.19           C
ATOM    555  CD2 LEU A  72      55.207   6.002  13.482  1.00224.19           C
ATOM    556  C   LEU A  72      53.516   3.005  15.784  1.00224.19           C
ATOM    557  O   LEU A  72      53.065   2.667  16.866  1.00224.19           O
ATOM    558  N   ASN A  73      54.237   2.184  14.980  1.00220.96           N
ATOM    559  CA  ASN A  73      54.055   0.745  14.942  1.00220.96           C
ATOM    560  CB  ASN A  73      55.045  -0.139  14.141  1.00220.96           C
ATOM    561  CG  ASN A  73      56.289  -0.634  14.855  1.00220.96           C
ATOM    562  OD1 ASN A  73      56.799  -0.029  15.796  1.00220.96           O
ATOM    563  ND2 ASN A  73      56.798  -1.788  14.336  1.00220.96           N
ATOM    564  C   ASN A  73      53.601   0.085  16.211  1.00220.96           C
ATOM    565  O   ASN A  73      54.335  -0.248  17.144  1.00220.96           O
ATOM    566  N   ASP A  74      52.263  -0.071  16.208  1.00124.44           N
ATOM    567  CA  ASP A  74      51.410  -0.681  17.174  1.00124.44           C
ATOM    568  CB  ASP A  74      51.432  -2.218  17.123  1.00124.44           C
ATOM    569  CG  ASP A  74      50.638  -2.542  15.869  1.00124.44           C
ATOM    570  OD1 ASP A  74      50.295  -1.583  15.141  1.00124.44           O
ATOM    571  OD2 ASP A  74      50.355  -3.744  15.609  1.00124.44           O
ATOM    572  C   ASP A  74      51.594  -0.117  18.553  1.00124.44           C
ATOM    573  O   ASP A  74      51.471  -0.824  19.550  1.00124.44           O
ATOM    574  N   TYR A  75      51.821   1.208  18.645  1.00142.16           N
ATOM    575  CA  TYR A  75      51.858   1.892  19.911  1.00142.16           C
ATOM    576  CB  TYR A  75      53.165   2.557  20.368  1.00142.16           C
ATOM    577  CG  TYR A  75      54.301   1.650  20.448  1.00142.16           C
ATOM    578  CD1 TYR A  75      54.232   0.516  21.208  1.00142.16           C
ATOM    579  CD2 TYR A  75      55.405   1.946  19.699  1.00142.16           C
ATOM    580  CE1 TYR A  75      55.328  -0.312  21.257  1.00142.16           C
ATOM    581  CE2 TYR A  75      56.495   1.123  19.751  1.00142.16           C
ATOM    582  CZ  TYR A  75      56.460  -0.002  20.535  1.00142.16           C
ATOM    583  OH  TYR A  75      57.588  -0.841  20.575  1.00142.16           O
ATOM    584  C   TYR A  75      51.066   3.146  19.739  1.00142.16           C
ATOM    585  O   TYR A  75      50.946   3.675  18.634  1.00142.16           O
ATOM    586  N   LYS A  76      50.542   3.691  20.850  1.00126.74           N
ATOM    587  CA  LYS A  76      49.885   4.956  20.751  1.00126.74           C
ATOM    588  CB  LYS A  76      48.376   4.840  20.983  1.00126.74           C
ATOM    589  CG  LYS A  76      47.763   3.743  20.112  1.00126.74           C
ATOM    590  CD  LYS A  76      46.318   3.455  20.472  1.00126.74           C
ATOM    591  CE  LYS A  76      46.127   2.683  21.769  1.00126.74           C
ATOM    592  NZ  LYS A  76      44.682   2.622  22.111  1.00126.74           N
ATOM    593  C   LYS A  76      50.520   5.825  21.795  1.00126.74           C
ATOM    594  O   LYS A  76      50.782   5.371  22.906  1.00126.74           O
ATOM    595  N   TRP A  77      50.788   7.098  21.438  1.00143.97           N
ATOM    596  CA  TRP A  77      51.496   8.026  22.280  1.00143.97           C
ATOM    597  CB  TRP A  77      52.748   8.554  21.517  1.00143.97           C
ATOM    598  CG  TRP A  77      53.794   7.500  21.166  1.00143.97           C
ATOM    599  CD2 TRP A  77      55.053   7.349  21.841  1.00143.97           C
ATOM    600  CD1 TRP A  77      53.769   6.522  20.224  1.00143.97           C
ATOM    601  NE1 TRP A  77      54.926   5.786  20.263  1.00143.97           N
ATOM    602  CE2 TRP A  77      55.721   6.292  21.247  1.00143.97           C
ATOM    603  CE3 TRP A  77      55.592   8.051  22.848  1.00143.97           C
ATOM    604  CZ2 TRP A  77      56.946   5.925  21.695  1.00143.97           C
ATOM    605  CZ3 TRP A  77      56.845   7.723  23.290  1.00143.97           C
ATOM    606  CH2 TRP A  77      57.500   6.678  22.701  1.00143.97           C
ATOM    607  C   TRP A  77      50.553   9.160  22.584  1.00143.97           C
ATOM    608  O   TRP A  77      49.794   9.602  21.726  1.00143.97           O
ATOM    609  N   PHE A  78      50.581   9.669  23.834  1.00293.19           N
ATOM    610  CA  PHE A  78      49.680  10.696  24.313  1.00293.19           C
ATOM    611  CB  PHE A  78      48.900  10.183  25.501  1.00293.19           C
ATOM    612  CG  PHE A  78      47.470  10.406  25.268  1.00293.19           C
ATOM    613  CD1 PHE A  78      47.032  10.806  24.035  1.00293.19           C
ATOM    614  CD2 PHE A  78      46.597  10.142  26.282  1.00293.19           C
ATOM    615  CE1 PHE A  78      45.710  10.997  23.847  1.00293.19           C
ATOM    616  CE2 PHE A  78      45.270  10.337  26.067  1.00293.19           C
ATOM    617  CZ  PHE A  78      44.863  10.761  24.871  1.00293.19           C
ATOM    618  C   PHE A  78      50.495  11.637  25.131  1.00293.19           C
ATOM    619  O   PHE A  78      51.501  11.214  25.703  1.00293.19           O
ATOM    620  N   ALA A  79      50.032  12.899  25.224  1.00114.21           N
ATOM    621  CA  ALA A  79      50.624  13.794  26.148  1.00114.21           C
ATOM    622  CB  ALA A  79      52.124  13.949  25.901  1.00114.21           C
ATOM    623  C   ALA A  79      49.989  15.115  25.901  1.00114.21           C
ATOM    624  O   ALA A  79      49.587  15.428  24.783  1.00114.21           O
ATOM    625  N   PHE A  80      49.989  15.961  26.946  1.00158.03           N
ATOM    626  CA  PHE A  80      49.456  17.288  26.847  1.00158.03           C
ATOM    627  CB  PHE A  80      48.517  17.608  28.032  1.00158.03           C
ATOM    628  CG  PHE A  80      47.238  16.849  27.843  1.00158.03           C
ATOM    629  CD1 PHE A  80      47.217  15.486  27.731  1.00158.03           C
ATOM    630  CD2 PHE A  80      46.015  17.468  27.828  1.00158.03           C
ATOM    631  CE1 PHE A  80      46.050  14.780  27.567  1.00158.03           C
ATOM    632  CE2 PHE A  80      44.840  16.782  27.655  1.00158.03           C
ATOM    633  CZ  PHE A  80      44.843  15.422  27.518  1.00158.03           C
ATOM    634  C   PHE A  80      50.673  18.192  26.857  1.00158.03           C
ATOM    635  O   PHE A  80      51.680  17.811  27.451  1.00158.03           O
ATOM    636  N   PHE A  81      50.662  19.380  26.187  1.00159.77           N
ATOM    637  CA  PHE A  81      51.904  20.131  26.167  1.00159.77           C
ATOM    638  CB  PHE A  81      52.048  21.471  25.431  1.00159.77           C
ATOM    639  CG  PHE A  81      51.341  21.420  24.151  1.00159.77           C
ATOM    640  CD1 PHE A  81      51.390  20.322  23.331  1.00159.77           C
ATOM    641  CD2 PHE A  81      50.688  22.550  23.729  1.00159.77           C
ATOM    642  CE1 PHE A  81      50.731  20.325  22.123  1.00159.77           C
ATOM    643  CE2 PHE A  81      50.023  22.588  22.524  1.00159.77           C
ATOM    644  CZ  PHE A  81      50.049  21.460  21.730  1.00159.77           C
ATOM    645  C   PHE A  81      52.064  20.616  27.563  1.00159.77           C
ATOM    646  O   PHE A  81      51.110  20.764  28.318  1.00159.77           O
ATOM    647  N   LYS A  82      53.293  20.925  27.973  1.00178.03           N
ATOM    648  CA  LYS A  82      53.513  21.296  29.344  1.00178.03           C
ATOM    649  CB  LYS A  82      54.950  21.169  29.909  1.00178.03           C
ATOM    650  CG  LYS A  82      55.038  20.104  30.998  1.00178.03           C
ATOM    651  CD  LYS A  82      56.423  19.944  31.583  1.00178.03           C
ATOM    652  CE  LYS A  82      56.364  19.516  33.050  1.00178.03           C
ATOM    653  NZ  LYS A  82      55.266  18.563  33.275  1.00178.03           N
ATOM    654  C   LYS A  82      53.034  22.648  29.739  1.00178.03           C
ATOM    655  O   LYS A  82      53.033  23.583  28.940  1.00178.03           O
ATOM    656  N   TYR A  83      52.587  22.728  31.013  1.00144.34           N
ATOM    657  CA  TYR A  83      52.198  23.949  31.662  1.00144.34           C
ATOM    658  CB  TYR A  83      50.671  24.259  31.650  1.00144.34           C
ATOM    659  CG  TYR A  83      49.755  23.277  32.355  1.00144.34           C
ATOM    660  CD1 TYR A  83      49.771  23.050  33.709  1.00144.34           C
ATOM    661  CD2 TYR A  83      48.789  22.596  31.619  1.00144.34           C
ATOM    662  CE1 TYR A  83      48.904  22.171  34.315  1.00144.34           C
ATOM    663  CE2 TYR A  83      47.903  21.718  32.216  1.00144.34           C
ATOM    664  CZ  TYR A  83      47.959  21.500  33.574  1.00144.34           C
ATOM    665  OH  TYR A  83      47.071  20.612  34.209  1.00144.34           O
ATOM    666  C   TYR A  83      52.696  23.900  33.077  1.00144.34           C
ATOM    667  O   TYR A  83      52.681  22.845  33.713  1.00144.34           O
ATOM    668  N   LYS A  84      53.153  25.056  33.602  1.00140.85           N
ATOM    669  CA  LYS A  84      53.727  25.159  34.917  1.00140.85           C
ATOM    670  CB  LYS A  84      55.121  25.786  34.898  1.00140.85           C
ATOM    671  CG  LYS A  84      56.225  24.856  34.411  1.00140.85           C
ATOM    672  CD  LYS A  84      56.466  23.666  35.339  1.00140.85           C
ATOM    673  CE  LYS A  84      57.851  23.048  35.141  0.00140.85           C
ATOM    674  NZ  LYS A  84      58.874  23.925  35.764  0.00140.85           N
ATOM    675  C   LYS A  84      52.897  26.069  35.768  1.00140.85           C
ATOM    676  O   LYS A  84      52.405  27.103  35.315  1.00140.85           O
ATOM    677  N   GLU A  85      52.730  25.668  37.045  1.00 82.32           N
ATOM    678  CA  GLU A  85      51.976  26.413  38.004  1.00 82.32           C
ATOM    679  CB  GLU A  85      50.977  25.498  38.736  1.00 82.32           C
ATOM    680  CG  GLU A  85      50.038  24.757  37.763  1.00 82.32           C
ATOM    681  CD  GLU A  85      49.190  23.724  38.496  1.00 82.32           C
ATOM    682  OE1 GLU A  85      48.091  24.111  38.973  1.00 82.32           O
ATOM    683  OE2 GLU A  85      49.621  22.548  38.582  1.00 82.32           O
ATOM    684  C   GLU A  85      52.950  26.905  39.024  1.00 82.32           C
ATOM    685  O   GLU A  85      53.165  26.272  40.054  1.00 82.32           O
ATOM    686  N   GLU A  86      53.565  28.063  38.748  1.00118.87           N
ATOM    687  CA  GLU A  86      54.479  28.726  39.630  1.00118.87           C
ATOM    688  CB  GLU A  86      55.130  29.977  39.016  0.00118.87           C
ATOM    689  CG  GLU A  86      56.511  29.791  38.400  0.00118.87           C
ATOM    690  CD  GLU A  86      57.434  30.321  39.498  0.00118.87           C
ATOM    691  OE1 GLU A  86      57.048  30.158  40.686  0.00118.87           O
ATOM    692  OE2 GLU A  86      58.496  30.922  39.176  0.00118.87           O
ATOM    693  C   GLU A  86      53.734  29.233  40.801  1.00118.87           C
ATOM    694  O   GLU A  86      54.299  29.383  41.882  1.00118.87           O
ATOM    695  N   GLY A  87      52.432  29.508  40.650  1.00 65.26           N
ATOM    696  CA  GLY A  87      51.896  30.234  41.744  1.00 65.26           C
ATOM    697  C   GLY A  87      52.482  31.572  41.485  1.00 65.26           C
ATOM    698  O   GLY A  87      53.576  31.887  41.935  1.00 65.26           O
ATOM    699  N   GLY A  88      51.787  32.359  40.654  1.00 58.13           N
ATOM    700  CA  GLY A  88      52.238  33.647  40.249  1.00 58.13           C
ATOM    701  C   GLY A  88      52.253  33.608  38.777  1.00 58.13           C
ATOM    702  O   GLY A  88      51.686  34.480  38.125  1.00 58.13           O
ATOM    703  N   LYS A  89      52.895  32.608  38.169  1.00177.86           N
ATOM    704  CA  LYS A  89      52.598  32.648  36.781  1.00177.86           C
ATOM    705  CB  LYS A  89      53.514  33.478  35.849  1.00177.86           C
ATOM    706  CG  LYS A  89      54.864  32.920  35.385  1.00177.86           C
ATOM    707  CD  LYS A  89      55.990  32.983  36.414  0.00177.86           C
ATOM    708  CE  LYS A  89      57.367  32.688  35.805  0.00177.86           C
ATOM    709  NZ  LYS A  89      58.283  33.838  36.020  0.00177.86           N
ATOM    710  C   LYS A  89      52.473  31.273  36.247  1.00177.86           C
ATOM    711  O   LYS A  89      53.040  30.310  36.766  1.00177.86           O
ATOM    712  N   VAL A  90      51.639  31.172  35.201  1.00 69.45           N
ATOM    713  CA  VAL A  90      51.442  29.945  34.505  1.00 69.45           C
ATOM    714  CB  VAL A  90      50.005  29.717  34.167  1.00 69.45           C
ATOM    715  CG1 VAL A  90      49.867  28.388  33.424  1.00 69.45           C
ATOM    716  CG2 VAL A  90      49.197  29.774  35.475  1.00 69.45           C
ATOM    717  C   VAL A  90      52.270  30.061  33.272  1.00 69.45           C
ATOM    718  O   VAL A  90      52.230  31.073  32.574  1.00 69.45           O
ATOM    719  N   THR A  91      53.059  29.008  32.996  1.00 80.31           N
ATOM    720  CA  THR A  91      53.998  29.033  31.911  1.00 80.31           C
ATOM    721  CB  THR A  91      55.377  28.701  32.403  1.00 80.31           C
ATOM    722  OG1 THR A  91      55.742  29.572  33.461  1.00 80.31           O
ATOM    723  CG2 THR A  91      56.383  28.850  31.262  1.00 80.31           C
ATOM    724  C   THR A  91      53.600  27.954  30.942  1.00 80.31           C
ATOM    725  O   THR A  91      53.120  26.896  31.351  1.00 80.31           O
ATOM    726  N   SER A  92      53.807  28.202  29.629  1.00103.43           N
ATOM    727  CA  SER A  92      53.412  27.303  28.574  1.00103.43           C
ATOM    728  CB  SER A  92      52.797  28.087  27.403  1.00103.43           C
ATOM    729  OG  SER A  92      52.138  29.247  27.893  1.00103.43           O
ATOM    730  C   SER A  92      54.712  26.824  27.982  1.00103.43           C
ATOM    731  O   SER A  92      55.616  27.625  27.755  1.00103.43           O
ATOM    732  N   TYR A  93      54.842  25.504  27.733  1.00186.24           N
ATOM    733  CA  TYR A  93      56.018  24.969  27.096  1.00186.24           C
ATOM    734  CB  TYR A  93      56.780  23.992  28.030  1.00186.24           C
ATOM    735  CG  TYR A  93      57.378  24.650  29.242  1.00186.24           C
ATOM    736  CD1 TYR A  93      56.598  25.347  30.140  1.00186.24           C
ATOM    737  CD2 TYR A  93      58.734  24.599  29.490  1.00186.24           C
ATOM    738  CE1 TYR A  93      57.135  25.955  31.255  1.00186.24           C
ATOM    739  CE2 TYR A  93      59.292  25.198  30.601  1.00186.24           C
ATOM    740  CZ  TYR A  93      58.487  25.880  31.491  1.00186.24           C
ATOM    741  OH  TYR A  93      59.035  26.507  32.638  1.00186.24           O
ATOM    742  C   TYR A  93      55.504  24.157  25.928  1.00186.24           C
ATOM    743  O   TYR A  93      55.117  22.999  26.069  1.00186.24           O
ATOM    744  N   CYS A  94      55.484  24.773  24.735  1.00147.96           N
ATOM    745  CA  CYS A  94      54.995  24.226  23.508  1.00147.96           C
ATOM    746  CB  CYS A  94      54.937  25.354  22.515  1.00147.96           C
ATOM    747  SG  CYS A  94      54.004  24.748  21.144  1.00147.96           S
ATOM    748  C   CYS A  94      55.920  23.163  22.984  1.00147.96           C
ATOM    749  O   CYS A  94      55.504  22.252  22.261  1.00147.96           O
ATOM    750  N   HIS A  95      57.228  23.332  23.254  1.00171.20           N
ATOM    751  CA  HIS A  95      58.202  22.378  22.821  1.00171.20           C
ATOM    752  ND1 HIS A  95      59.891  25.242  23.519  1.00171.20           N
ATOM    753  CG  HIS A  95      60.289  23.930  23.382  1.00171.20           C
ATOM    754  CB  HIS A  95      59.614  22.921  22.495  1.00171.20           C
ATOM    755  NE2 HIS A  95      61.791  25.038  24.660  1.00171.20           N
ATOM    756  CD2 HIS A  95      61.448  23.825  24.091  1.00171.20           C
ATOM    757  CE1 HIS A  95      60.825  25.859  24.290  1.00171.20           C
ATOM    758  C   HIS A  95      58.255  21.190  23.728  1.00171.20           C
ATOM    759  O   HIS A  95      58.869  20.179  23.399  1.00171.20           O
ATOM    760  N   GLU A  96      57.665  21.287  24.930  1.00126.94           N
ATOM    761  CA  GLU A  96      57.748  20.242  25.920  1.00126.94           C
ATOM    762  CB  GLU A  96      58.127  20.816  27.297  1.00126.94           C
ATOM    763  CG  GLU A  96      59.528  21.420  27.402  1.00126.94           C
ATOM    764  CD  GLU A  96      60.374  20.429  28.176  1.00126.94           C
ATOM    765  OE1 GLU A  96      60.238  19.209  27.906  1.00126.94           O
ATOM    766  OE2 GLU A  96      61.158  20.875  29.056  1.00126.94           O
ATOM    767  C   GLU A  96      56.406  19.619  26.156  1.00126.94           C
ATOM    768  O   GLU A  96      55.379  20.121  25.703  1.00126.94           O
ATOM    769  N   THR A  97      56.399  18.481  26.889  1.00147.47           N
ATOM    770  CA  THR A  97      55.157  17.852  27.220  1.00147.47           C
ATOM    771  CB  THR A  97      54.889  16.615  26.431  1.00147.47           C
ATOM    772  OG1 THR A  97      53.563  16.191  26.670  1.00147.47           O
ATOM    773  CG2 THR A  97      55.856  15.520  26.880  1.00147.47           C
ATOM    774  C   THR A  97      55.154  17.503  28.677  1.00147.47           C
ATOM    775  O   THR A  97      56.197  17.454  29.331  1.00147.47           O
ATOM    776  N   MET A  98      53.942  17.314  29.233  1.00184.54           N
ATOM    777  CA  MET A  98      53.840  16.869  30.585  1.00184.54           C
ATOM    778  CB  MET A  98      52.530  17.254  31.279  1.00184.54           C
ATOM    779  CG  MET A  98      51.252  16.645  30.731  1.00184.54           C
ATOM    780  SD  MET A  98      49.832  17.278  31.645  1.00184.54           S
ATOM    781  CE  MET A  98      50.391  16.469  33.162  1.00184.54           C
ATOM    782  C   MET A  98      54.015  15.388  30.515  1.00184.54           C
ATOM    783  O   MET A  98      54.231  14.851  29.432  1.00184.54           O
ATOM    784  N   THR A  99      53.984  14.673  31.654  1.00 62.81           N
ATOM    785  CA  THR A  99      54.189  13.258  31.537  1.00 62.81           C
ATOM    786  CB  THR A  99      54.323  12.528  32.844  1.00 62.81           C
ATOM    787  OG1 THR A  99      55.416  13.052  33.585  1.00 62.81           O
ATOM    788  CG2 THR A  99      54.576  11.037  32.540  1.00 62.81           C
ATOM    789  C   THR A  99      53.023  12.698  30.784  1.00 62.81           C
ATOM    790  O   THR A  99      51.873  13.013  31.081  1.00 62.81           O
ATOM    791  N   GLY A 100      53.308  11.847  29.772  1.00 52.66           N
ATOM    792  CA  GLY A 100      52.273  11.299  28.943  1.00 52.66           C
ATOM    793  C   GLY A 100      52.241   9.809  29.040  1.00 52.66           C
ATOM    794  O   GLY A 100      53.041   9.204  29.754  1.00 52.66           O
ATOM    795  N   TRP A 101      51.293   9.192  28.295  1.00124.78           N
ATOM    796  CA  TRP A 101      51.093   7.776  28.383  1.00124.78           C
ATOM    797  CB  TRP A 101      49.628   7.440  28.705  1.00124.78           C
ATOM    798  CG  TRP A 101      49.105   8.142  29.933  1.00124.78           C
ATOM    799  CD2 TRP A 101      48.591   9.481  29.901  1.00124.78           C
ATOM    800  CD1 TRP A 101      49.020   7.726  31.230  1.00124.78           C
ATOM    801  NE1 TRP A 101      48.487   8.728  32.007  1.00124.78           N
ATOM    802  CE2 TRP A 101      48.220   9.814  31.200  1.00124.78           C
ATOM    803  CE3 TRP A 101      48.449  10.362  28.868  1.00124.78           C
ATOM    804  CZ2 TRP A 101      47.696  11.044  31.485  1.00124.78           C
ATOM    805  CZ3 TRP A 101      47.917  11.596  29.153  1.00124.78           C
ATOM    806  CH2 TRP A 101      47.549  11.929  30.439  1.00124.78           C
ATOM    807  C   TRP A 101      51.375   7.172  27.036  1.00124.78           C
ATOM    808  O   TRP A 101      50.922   7.674  26.012  1.00124.78           O
ATOM    809  N   VAL A 102      52.131   6.059  27.006  1.00145.84           N
ATOM    810  CA  VAL A 102      52.437   5.348  25.794  1.00145.84           C
ATOM    811  CB  VAL A 102      53.888   5.512  25.398  1.00145.84           C
ATOM    812  CG1 VAL A 102      54.791   5.354  26.633  1.00145.84           C
ATOM    813  CG2 VAL A 102      54.208   4.501  24.284  1.00145.84           C
ATOM    814  C   VAL A 102      52.138   3.894  26.057  1.00145.84           C
ATOM    815  O   VAL A 102      52.569   3.336  27.066  1.00145.84           O
ATOM    816  N   HIS A 103      51.354   3.248  25.161  1.00 80.07           N
ATOM    817  CA  HIS A 103      50.974   1.867  25.337  1.00 80.07           C
ATOM    818  ND1 HIS A 103      48.451   3.894  25.850  1.00 80.07           N
ATOM    819  CG  HIS A 103      48.585   2.564  25.526  1.00 80.07           C
ATOM    820  CB  HIS A 103      49.654   1.693  26.106  1.00 80.07           C
ATOM    821  NE2 HIS A 103      46.846   3.436  24.389  1.00 80.07           N
ATOM    822  CD2 HIS A 103      47.598   2.298  24.628  1.00 80.07           C
ATOM    823  CE1 HIS A 103      47.397   4.368  25.144  1.00 80.07           C
ATOM    824  C   HIS A 103      50.721   1.283  23.985  1.00 80.07           C
ATOM    825  O   HIS A 103      50.364   1.989  23.042  1.00 80.07           O
ATOM    826  N   ASP A 104      50.869  -0.047  23.845  1.00113.22           N
ATOM    827  CA  ASP A 104      50.596  -0.586  22.549  1.00113.22           C
ATOM    828  CB  ASP A 104      51.245  -1.955  22.257  1.00113.22           C
ATOM    829  CG  ASP A 104      50.924  -2.917  23.386  1.00113.22           C
ATOM    830  OD1 ASP A 104      49.769  -2.948  23.873  1.00113.22           O
ATOM    831  OD2 ASP A 104      51.861  -3.655  23.777  1.00113.22           O
ATOM    832  C   ASP A 104      49.124  -0.530  22.309  1.00113.22           C
ATOM    833  O   ASP A 104      48.337  -0.189  23.189  1.00113.22           O
ATOM    834  N   VAL A 105      48.733  -0.850  21.070  1.00152.92           N
ATOM    835  CA  VAL A 105      47.404  -0.773  20.536  1.00152.92           C
ATOM    836  CB  VAL A 105      47.409  -1.470  19.205  1.00152.92           C
ATOM    837  CG1 VAL A 105      48.334  -2.688  19.348  1.00152.92           C
ATOM    838  CG2 VAL A 105      45.985  -1.918  18.844  1.00152.92           C
ATOM    839  C   VAL A 105      46.438  -1.514  21.425  1.00152.92           C
ATOM    840  O   VAL A 105      45.298  -1.081  21.587  1.00152.92           O
ATOM    841  N   LEU A 106      46.854  -2.676  21.969  1.00201.72           N
ATOM    842  CA  LEU A 106      46.054  -3.507  22.843  1.00201.72           C
ATOM    843  CB  LEU A 106      46.797  -4.711  23.472  1.00201.72           C
ATOM    844  CG  LEU A 106      46.732  -6.088  22.797  1.00201.72           C
ATOM    845  CD1 LEU A 106      45.273  -6.536  22.720  1.00201.72           C
ATOM    846  CD2 LEU A 106      47.516  -6.201  21.486  1.00201.72           C
ATOM    847  C   LEU A 106      45.720  -2.795  24.093  1.00201.72           C
ATOM    848  O   LEU A 106      44.641  -2.989  24.651  1.00201.72           O
ATOM    849  N   GLY A 107      46.673  -1.996  24.587  1.00 57.30           N
ATOM    850  CA  GLY A 107      46.485  -1.354  25.840  1.00 57.30           C
ATOM    851  C   GLY A 107      47.091  -2.240  26.871  1.00 57.30           C
ATOM    852  O   GLY A 107      46.876  -2.035  28.063  1.00 57.30           O
ATOM    853  N   ARG A 108      47.799  -3.306  26.436  1.00289.58           N
ATOM    854  CA  ARG A 108      48.347  -4.171  27.431  1.00289.58           C
ATOM    855  CB  ARG A 108      48.420  -5.633  27.012  1.00289.58           C
ATOM    856  CG  ARG A 108      48.532  -6.430  28.308  1.00289.58           C
ATOM    857  CD  ARG A 108      47.380  -7.427  28.543  1.00289.58           C
ATOM    858  NE  ARG A 108      46.419  -7.461  27.391  1.00289.58           N
ATOM    859  CZ  ARG A 108      45.183  -6.917  27.597  1.00289.58           C
ATOM    860  NH1 ARG A 108      44.915  -6.273  28.767  1.00289.58           N
ATOM    861  NH2 ARG A 108      44.209  -7.064  26.654  1.00289.58           N
ATOM    862  C   ARG A 108      49.593  -3.672  28.137  1.00289.58           C
ATOM    863  O   ARG A 108      49.633  -3.651  29.368  1.00289.58           O
ATOM    864  N   ASN A 109      50.625  -3.216  27.396  1.00117.37           N
ATOM    865  CA  ASN A 109      51.843  -2.805  28.035  1.00117.37           C
ATOM    866  CB  ASN A 109      53.062  -3.365  27.289  1.00117.37           C
ATOM    867  CG  ASN A 109      53.981  -4.051  28.293  1.00117.37           C
ATOM    868  OD1 ASN A 109      54.382  -3.464  29.297  1.00117.37           O
ATOM    869  ND2 ASN A 109      54.310  -5.342  28.018  1.00117.37           N
ATOM    870  C   ASN A 109      51.922  -1.305  27.939  1.00117.37           C
ATOM    871  O   ASN A 109      51.793  -0.744  26.852  1.00117.37           O
ATOM    872  N   ARG A 110      52.119  -0.595  29.075  1.00166.27           N
ATOM    873  CA  ARG A 110      52.269   0.832  28.968  1.00166.27           C
ATOM    874  CB  ARG A 110      51.016   1.729  29.118  1.00166.27           C
ATOM    875  CG  ARG A 110      50.190   1.644  30.386  1.00166.27           C
ATOM    876  CD  ARG A 110      48.987   2.592  30.352  1.00166.27           C
ATOM    877  NE  ARG A 110      49.381   3.899  30.944  1.00166.27           N
ATOM    878  CZ  ARG A 110      49.043   4.141  32.243  1.00166.27           C
ATOM    879  NH1 ARG A 110      48.342   3.191  32.931  1.00166.27           N
ATOM    880  NH2 ARG A 110      49.383   5.312  32.850  1.00166.27           N
ATOM    881  C   ARG A 110      53.404   1.356  29.794  1.00166.27           C
ATOM    882  O   ARG A 110      54.025   0.638  30.577  1.00166.27           O
ATOM    883  N   ALA A 111      53.741   2.643  29.564  1.00 56.58           N
ATOM    884  CA  ALA A 111      54.800   3.325  30.256  1.00 56.58           C
ATOM    885  CB  ALA A 111      56.186   3.083  29.634  1.00 56.58           C
ATOM    886  C   ALA A 111      54.525   4.795  30.140  1.00 56.58           C
ATOM    887  O   ALA A 111      53.626   5.213  29.414  1.00 56.58           O
ATOM    888  N   CYS A 112      55.266   5.633  30.889  1.00132.33           N
ATOM    889  CA  CYS A 112      55.074   7.053  30.728  1.00132.33           C
ATOM    890  CB  CYS A 112      54.817   7.883  31.963  1.00132.33           C
ATOM    891  SG  CYS A 112      55.461   7.198  33.481  1.00132.33           S
ATOM    892  C   CYS A 112      56.239   7.665  30.022  1.00132.33           C
ATOM    893  O   CYS A 112      57.310   7.061  29.970  1.00132.33           O
ATOM    894  N   PHE A 113      56.038   8.890  29.482  1.00210.84           N
ATOM    895  CA  PHE A 113      57.000   9.493  28.625  1.00210.84           C
ATOM    896  CB  PHE A 113      56.599   9.299  27.103  1.00210.84           C
ATOM    897  CG  PHE A 113      55.998  10.438  26.324  1.00210.84           C
ATOM    898  CD1 PHE A 113      55.173  11.473  26.720  1.00210.84           C
ATOM    899  CD2 PHE A 113      56.288  10.548  24.990  1.00210.84           C
ATOM    900  CE1 PHE A 113      54.685  12.484  25.937  1.00210.84           C
ATOM    901  CE2 PHE A 113      55.871  11.515  24.093  1.00210.84           C
ATOM    902  CZ  PHE A 113      55.055  12.493  24.606  1.00210.84           C
ATOM    903  C   PHE A 113      57.059  10.947  28.895  1.00210.84           C
ATOM    904  O   PHE A 113      56.134  11.530  29.460  1.00210.84           O
ATOM    905  N   THR A 114      58.160  11.574  28.465  1.00100.71           N
ATOM    906  CA  THR A 114      58.381  12.987  28.484  1.00100.71           C
ATOM    907  CB  THR A 114      59.595  13.367  29.263  1.00100.71           C
ATOM    908  OG1 THR A 114      60.735  12.699  28.735  1.00100.71           O
ATOM    909  CG2 THR A 114      59.372  13.038  30.732  1.00100.71           C
ATOM    910  C   THR A 114      58.796  13.284  27.073  1.00100.71           C
ATOM    911  O   THR A 114      59.520  12.500  26.460  1.00100.71           O
ATOM    912  N   GLY A 115      58.416  14.449  26.529  1.00 44.46           N
ATOM    913  CA  GLY A 115      58.830  14.732  25.188  1.00 44.46           C
ATOM    914  C   GLY A 115      59.392  16.114  25.148  1.00 44.46           C
ATOM    915  O   GLY A 115      58.900  17.027  25.812  1.00 44.46           O
ATOM    916  N   ARG A 116      60.465  16.286  24.355  1.00126.88           N
ATOM    917  CA  ARG A 116      61.103  17.559  24.175  1.00126.88           C
ATOM    918  CB  ARG A 116      62.523  17.611  24.783  1.00126.88           C
ATOM    919  CG  ARG A 116      62.559  17.503  26.311  1.00126.88           C
ATOM    920  CD  ARG A 116      63.910  17.050  26.884  1.00126.88           C
ATOM    921  NE  ARG A 116      64.971  17.988  26.414  1.00126.88           N
ATOM    922  CZ  ARG A 116      66.032  18.296  27.218  1.00126.88           C
ATOM    923  NH1 ARG A 116      66.136  17.748  28.465  1.00126.88           N
ATOM    924  NH2 ARG A 116      66.988  19.166  26.776  1.00126.88           N
ATOM    925  C   ARG A 116      61.265  17.711  22.693  1.00126.88           C
ATOM    926  O   ARG A 116      61.656  16.768  22.007  1.00126.88           O
ATOM    927  N   LYS A 117      60.949  18.906  22.158  1.00150.42           N
ATOM    928  CA  LYS A 117      61.073  19.163  20.752  1.00150.42           C
ATOM    929  CB  LYS A 117      60.377  20.452  20.350  1.00150.42           C
ATOM    930  CG  LYS A 117      60.703  20.851  18.913  1.00150.42           C
ATOM    931  CD  LYS A 117      59.897  22.043  18.406  1.00150.42           C
ATOM    932  CE  LYS A 117      58.536  21.617  17.896  1.00150.42           C
ATOM    933  NZ  LYS A 117      57.879  20.822  18.957  1.00150.42           N
ATOM    934  C   LYS A 117      62.498  19.446  20.449  1.00150.42           C
ATOM    935  O   LYS A 117      63.046  20.441  20.921  1.00150.42           O
ATOM    936  N   THR A 118      63.145  18.584  19.650  1.00 73.88           N
ATOM    937  CA  THR A 118      64.496  18.898  19.323  1.00 73.88           C
ATOM    938  CB  THR A 118      65.333  17.748  18.874  1.00 73.88           C
ATOM    939  OG1 THR A 118      65.357  16.747  19.881  1.00 73.88           O
ATOM    940  CG2 THR A 118      66.759  18.287  18.661  0.00 73.88           C
ATOM    941  C   THR A 118      64.527  19.986  18.305  1.00 73.88           C
ATOM    942  O   THR A 118      65.457  20.772  18.293  1.00 73.88           O
ATOM    943  N   GLY A 119      63.547  20.079  17.395  1.00 31.55           N
ATOM    944  CA  GLY A 119      63.610  21.130  16.418  1.00 31.55           C
ATOM    945  C   GLY A 119      62.631  20.777  15.306  1.00 31.55           C
ATOM    946  O   GLY A 119      61.568  20.185  15.619  1.00 31.55           O
ATOM    947  OXT GLY A 119      62.933  21.100  14.125  1.00 31.55           O
TER     948      GLY A 119
ATOM    949  N   LEU B 120      22.722   9.620   0.219  1.00112.69           N
ATOM    950  CA  LEU B 120      22.407  10.482   1.382  1.00112.69           C
ATOM    951  CB  LEU B 120      23.533  11.484   1.694  1.00112.69           C
ATOM    952  CG  LEU B 120      24.682  10.886   2.519  1.00112.69           C
ATOM    953  CD1 LEU B 120      25.318   9.686   1.809  1.00112.69           C
ATOM    954  CD2 LEU B 120      25.706  11.965   2.906  1.00112.69           C
ATOM    955  C   LEU B 120      21.139  11.254   1.271  1.00112.69           C
ATOM    956  O   LEU B 120      20.772  11.779   0.221  1.00112.69           O
ATOM    957  N   PRO B 121      20.475  11.292   2.395  1.00 74.51           N
ATOM    958  CA  PRO B 121      19.215  11.978   2.480  1.00 74.51           C
ATOM    959  CD  PRO B 121      20.515  10.133   3.274  1.00 74.51           C
ATOM    960  CB  PRO B 121      18.511  11.420   3.715  1.00 74.51           C
ATOM    961  CG  PRO B 121      19.104  10.011   3.868  1.00 74.51           C
ATOM    962  C   PRO B 121      19.378  13.461   2.541  1.00 74.51           C
ATOM    963  O   PRO B 121      20.474  13.937   2.831  1.00 74.51           O
ATOM    964  N   THR B 122      18.299  14.195   2.207  1.00 98.97           N
ATOM    965  CA  THR B 122      18.251  15.623   2.290  1.00 98.97           C
ATOM    966  CB  THR B 122      17.062  16.208   1.588  1.00 98.97           C
ATOM    967  OG1 THR B 122      17.125  17.627   1.622  1.00 98.97           O
ATOM    968  CG2 THR B 122      15.783  15.709   2.277  1.00 98.97           C
ATOM    969  C   THR B 122      18.171  16.015   3.731  1.00 98.97           C
ATOM    970  O   THR B 122      18.703  17.052   4.128  1.00 98.97           O
ATOM    971  N   SER B 123      17.466  15.201   4.549  1.00 42.81           N
ATOM    972  CA  SER B 123      17.302  15.532   5.935  1.00 42.81           C
ATOM    973  CB  SER B 123      15.896  16.071   6.256  1.00 42.81           C
ATOM    974  OG  SER B 123      15.800  16.423   7.627  1.00 42.81           O
ATOM    975  C   SER B 123      17.530  14.297   6.755  1.00 42.81           C
ATOM    976  O   SER B 123      17.329  13.181   6.278  1.00 42.81           O
ATOM    977  N   TRP B 124      18.000  14.468   8.013  1.00 83.13           N
ATOM    978  CA  TRP B 124      18.221  13.324   8.855  1.00 83.13           C
ATOM    979  CB  TRP B 124      19.616  12.708   8.660  1.00 83.13           C
ATOM    980  CG  TRP B 124      19.824  11.392   9.370  1.00 83.13           C
ATOM    981  CD2 TRP B 124      19.589  10.117   8.752  1.00 83.13           C
ATOM    982  CD1 TRP B 124      20.258  11.137  10.635  1.00 83.13           C
ATOM    983  NE1 TRP B 124      20.303   9.780  10.852  1.00 83.13           N
ATOM    984  CE2 TRP B 124      19.898   9.140   9.701  1.00 83.13           C
ATOM    985  CE3 TRP B 124      19.157   9.788   7.501  1.00 83.13           C
ATOM    986  CZ2 TRP B 124      19.774   7.811   9.406  1.00 83.13           C
ATOM    987  CZ3 TRP B 124      19.034   8.449   7.207  1.00 83.13           C
ATOM    988  CH2 TRP B 124      19.337   7.480   8.143  1.00 83.13           C
ATOM    989  C   TRP B 124      18.119  13.756  10.290  1.00 83.13           C
ATOM    990  O   TRP B 124      18.559  14.845  10.660  1.00 83.13           O
ATOM    991  N   ASP B 125      17.518  12.898  11.141  1.00 93.75           N
ATOM    992  CA  ASP B 125      17.389  13.192  12.541  1.00 93.75           C
ATOM    993  CB  ASP B 125      16.070  13.920  12.866  1.00 93.75           C
ATOM    994  CG  ASP B 125      16.155  14.538  14.254  1.00 93.75           C
ATOM    995  OD1 ASP B 125      17.031  14.106  15.050  1.00 93.75           O
ATOM    996  OD2 ASP B 125      15.344  15.462  14.533  1.00 93.75           O
ATOM    997  C   ASP B 125      17.392  11.865  13.246  1.00 93.75           C
ATOM    998  O   ASP B 125      16.498  11.045  13.046  1.00 93.75           O
ATOM    999  N   TRP B 126      18.405  11.620  14.098  1.00110.60           N
ATOM   1000  CA  TRP B 126      18.554  10.368  14.791  1.00110.60           C
ATOM   1001  CB  TRP B 126      19.907  10.189  15.496  1.00110.60           C
ATOM   1002  CG  TRP B 126      21.011   9.813  14.538  1.00110.60           C
ATOM   1003  CD2 TRP B 126      21.143   8.498  13.976  1.00110.60           C
ATOM   1004  CD1 TRP B 126      22.027  10.560  14.017  1.00110.60           C
ATOM   1005  NE1 TRP B 126      22.791   9.787  13.170  1.00110.60           N
ATOM   1006  CE2 TRP B 126      22.257   8.517  13.135  1.00110.60           C
ATOM   1007  CE3 TRP B 126      20.397   7.368  14.144  1.00110.60           C
ATOM   1008  CZ2 TRP B 126      22.642   7.399  12.451  1.00110.60           C
ATOM   1009  CZ3 TRP B 126      20.789   6.242  13.452  1.00110.60           C
ATOM   1010  CH2 TRP B 126      21.889   6.258  12.624  1.00110.60           C
ATOM   1011  C   TRP B 126      17.448  10.162  15.770  1.00110.60           C
ATOM   1012  O   TRP B 126      17.219   9.040  16.221  1.00110.60           O
ATOM   1013  N   ARG B 127      16.811  11.260  16.203  1.00 97.70           N
ATOM   1014  CA  ARG B 127      15.694  11.201  17.097  1.00 97.70           C
ATOM   1015  CB  ARG B 127      15.265  12.601  17.571  1.00 97.70           C
ATOM   1016  CG  ARG B 127      16.333  13.282  18.433  1.00 97.70           C
ATOM   1017  CD  ARG B 127      15.978  14.707  18.861  1.00 97.70           C
ATOM   1018  NE  ARG B 127      16.028  15.568  17.646  1.00 97.70           N
ATOM   1019  CZ  ARG B 127      15.724  16.896  17.742  1.00 97.70           C
ATOM   1020  NH1 ARG B 127      15.359  17.425  18.945  1.00 97.70           N
ATOM   1021  NH2 ARG B 127      15.789  17.694  16.637  1.00 97.70           N
ATOM   1022  C   ARG B 127      14.545  10.560  16.386  1.00 97.70           C
ATOM   1023  O   ARG B 127      13.764   9.835  16.996  1.00 97.70           O
ATOM   1024  N   ASN B 128      14.376  10.832  15.077  1.00 65.77           N
ATOM   1025  CA  ASN B 128      13.249  10.237  14.421  1.00 65.77           C
ATOM   1026  CB  ASN B 128      12.145  11.264  14.109  1.00 65.77           C
ATOM   1027  CG  ASN B 128      10.906  10.531  13.617  1.00 65.77           C
ATOM   1028  OD1 ASN B 128      10.962   9.750  12.671  1.00 65.77           O
ATOM   1029  ND2 ASN B 128       9.745  10.795  14.277  1.00 65.77           N
ATOM   1030  C   ASN B 128      13.667   9.627  13.121  1.00 65.77           C
ATOM   1031  O   ASN B 128      13.690  10.298  12.090  1.00 65.77           O
ATOM   1032  N   VAL B 129      13.996   8.322  13.131  1.00131.82           N
ATOM   1033  CA  VAL B 129      14.259   7.667  11.889  1.00131.82           C
ATOM   1034  CB  VAL B 129      15.605   6.994  11.834  1.00131.82           C
ATOM   1035  CG1 VAL B 129      15.771   6.089  13.064  1.00131.82           C
ATOM   1036  CG2 VAL B 129      15.724   6.251  10.492  1.00131.82           C
ATOM   1037  C   VAL B 129      13.157   6.667  11.736  1.00131.82           C
ATOM   1038  O   VAL B 129      13.190   5.575  12.300  1.00131.82           O
ATOM   1039  N   HIS B 130      12.144   7.030  10.931  1.00 76.83           N
ATOM   1040  CA  HIS B 130      10.992   6.200  10.741  1.00 76.83           C
ATOM   1041  ND1 HIS B 130      10.537   4.672   7.708  1.00 76.83           N
ATOM   1042  CG  HIS B 130      11.541   4.853   8.633  1.00 76.83           C
ATOM   1043  CB  HIS B 130      11.311   4.829  10.114  1.00 76.83           C
ATOM   1044  NE2 HIS B 130      12.422   4.925   6.559  1.00 76.83           N
ATOM   1045  CD2 HIS B 130      12.685   5.009   7.915  1.00 76.83           C
ATOM   1046  CE1 HIS B 130      11.119   4.722   6.486  1.00 76.83           C
ATOM   1047  C   HIS B 130      10.293   5.943  12.045  1.00 76.83           C
ATOM   1048  O   HIS B 130       9.784   4.846  12.268  1.00 76.83           O
ATOM   1049  N   GLY B 131      10.235   6.951  12.941  1.00 28.96           N
ATOM   1050  CA  GLY B 131       9.473   6.820  14.154  1.00 28.96           C
ATOM   1051  C   GLY B 131      10.327   6.330  15.289  1.00 28.96           C
ATOM   1052  O   GLY B 131       9.902   6.369  16.441  1.00 28.96           O
ATOM   1053  N   ILE B 132      11.563   5.879  15.018  1.00 59.46           N
ATOM   1054  CA  ILE B 132      12.386   5.340  16.072  1.00 59.46           C
ATOM   1055  CB  ILE B 132      13.303   4.251  15.599  1.00 59.46           C
ATOM   1056  CG1 ILE B 132      12.509   3.085  14.989  1.00 59.46           C
ATOM   1057  CG2 ILE B 132      14.191   3.839  16.786  1.00 59.46           C
ATOM   1058  CD1 ILE B 132      13.381   2.118  14.186  1.00 59.46           C
ATOM   1059  C   ILE B 132      13.291   6.413  16.611  1.00 59.46           C
ATOM   1060  O   ILE B 132      13.837   7.209  15.850  1.00 59.46           O
ATOM   1061  N   ASN B 133      13.457   6.464  17.956  1.00 72.88           N
ATOM   1062  CA  ASN B 133      14.324   7.426  18.594  1.00 72.88           C
ATOM   1063  CB  ASN B 133      13.663   8.153  19.777  1.00 72.88           C
ATOM   1064  CG  ASN B 133      14.680   9.118  20.373  1.00 72.88           C
ATOM   1065  OD1 ASN B 133      15.437   9.772  19.656  1.00 72.88           O
ATOM   1066  ND2 ASN B 133      14.714   9.192  21.730  1.00 72.88           N
ATOM   1067  C   ASN B 133      15.537   6.723  19.147  1.00 72.88           C
ATOM   1068  O   ASN B 133      15.423   5.786  19.934  1.00 72.88           O
ATOM   1069  N   PHE B 134      16.729   7.092  18.633  1.00131.59           N
ATOM   1070  CA  PHE B 134      18.044   6.640  19.012  1.00131.59           C
ATOM   1071  CB  PHE B 134      18.980   6.506  17.808  1.00131.59           C
ATOM   1072  CG  PHE B 134      18.449   5.330  17.069  1.00131.59           C
ATOM   1073  CD1 PHE B 134      18.784   4.060  17.475  1.00131.59           C
ATOM   1074  CD2 PHE B 134      17.616   5.492  15.987  1.00131.59           C
ATOM   1075  CE1 PHE B 134      18.301   2.959  16.809  1.00131.59           C
ATOM   1076  CE2 PHE B 134      17.129   4.395  15.316  1.00131.59           C
ATOM   1077  CZ  PHE B 134      17.472   3.128  15.727  1.00131.59           C
ATOM   1078  C   PHE B 134      18.745   7.443  20.081  1.00131.59           C
ATOM   1079  O   PHE B 134      19.737   6.974  20.636  1.00131.59           O
ATOM   1080  N   VAL B 135      18.347   8.709  20.326  1.00 62.59           N
ATOM   1081  CA  VAL B 135      19.114   9.548  21.214  1.00 62.59           C
ATOM   1082  CB  VAL B 135      19.067  11.000  20.823  1.00 62.59           C
ATOM   1083  CG1 VAL B 135      19.867  11.822  21.846  1.00 62.59           C
ATOM   1084  CG2 VAL B 135      19.576  11.134  19.378  1.00 62.59           C
ATOM   1085  C   VAL B 135      18.630   9.454  22.634  1.00 62.59           C
ATOM   1086  O   VAL B 135      17.433   9.363  22.901  1.00 62.59           O
ATOM   1087  N   THR B 136      19.584   9.490  23.594  1.00125.26           N
ATOM   1088  CA  THR B 136      19.269   9.425  24.998  1.00125.26           C
ATOM   1089  CB  THR B 136      20.463   9.168  25.865  1.00125.26           C
ATOM   1090  OG1 THR B 136      21.345  10.278  25.798  1.00125.26           O
ATOM   1091  CG2 THR B 136      21.175   7.895  25.377  1.00125.26           C
ATOM   1092  C   THR B 136      18.765  10.782  25.384  1.00125.26           C
ATOM   1093  O   THR B 136      18.921  11.740  24.631  1.00125.26           O
ATOM   1094  N   PRO B 137      18.189  10.899  26.553  1.00147.41           N
ATOM   1095  CA  PRO B 137      17.579  12.114  27.026  1.00147.41           C
ATOM   1096  CD  PRO B 137      17.934   9.765  27.423  1.00147.41           C
ATOM   1097  CB  PRO B 137      16.842  11.734  28.313  1.00147.41           C
ATOM   1098  CG  PRO B 137      17.485  10.403  28.746  1.00147.41           C
ATOM   1099  C   PRO B 137      18.545  13.237  27.222  1.00147.41           C
ATOM   1100  O   PRO B 137      19.736  12.993  27.411  1.00147.41           O
ATOM   1101  N   VAL B 138      18.036  14.483  27.149  1.00 36.06           N
ATOM   1102  CA  VAL B 138      18.837  15.654  27.355  1.00 36.06           C
ATOM   1103  CB  VAL B 138      18.145  16.929  26.961  1.00 36.06           C
ATOM   1104  CG1 VAL B 138      19.052  18.116  27.327  1.00 36.06           C
ATOM   1105  CG2 VAL B 138      17.788  16.857  25.467  1.00 36.06           C
ATOM   1106  C   VAL B 138      19.112  15.729  28.821  1.00 36.06           C
ATOM   1107  O   VAL B 138      18.265  15.378  29.640  1.00 36.06           O
ATOM   1108  N   ARG B 139      20.327  16.180  29.186  1.00109.50           N
ATOM   1109  CA  ARG B 139      20.698  16.261  30.568  1.00109.50           C
ATOM   1110  CB  ARG B 139      21.817  15.280  30.947  1.00109.50           C
ATOM   1111  CG  ARG B 139      21.419  13.813  30.780  1.00109.50           C
ATOM   1112  CD  ARG B 139      22.502  12.842  31.245  1.00109.50           C
ATOM   1113  NE  ARG B 139      22.670  13.050  32.710  1.00109.50           N
ATOM   1114  CZ  ARG B 139      23.758  12.539  33.354  1.00109.50           C
ATOM   1115  NH1 ARG B 139      24.689  11.822  32.659  1.00109.50           N
ATOM   1116  NH2 ARG B 139      23.915  12.746  34.694  1.00109.50           N
ATOM   1117  C   ARG B 139      21.221  17.639  30.826  1.00109.50           C
ATOM   1118  O   ARG B 139      21.375  18.443  29.907  1.00109.50           O
ATOM   1119  N   ASN B 140      21.473  17.957  32.113  1.00 44.07           N
ATOM   1120  CA  ASN B 140      21.983  19.257  32.448  1.00 44.07           C
ATOM   1121  CB  ASN B 140      21.073  20.024  33.422  1.00 44.07           C
ATOM   1122  CG  ASN B 140      21.478  21.489  33.411  1.00 44.07           C
ATOM   1123  OD1 ASN B 140      22.615  21.832  33.094  1.00 44.07           O
ATOM   1124  ND2 ASN B 140      20.517  22.383  33.765  1.00 44.07           N
ATOM   1125  C   ASN B 140      23.319  19.079  33.113  1.00 44.07           C
ATOM   1126  O   ASN B 140      23.448  18.356  34.100  1.00 44.07           O
ATOM   1127  N   GLN B 141      24.355  19.737  32.558  1.00 67.23           N
ATOM   1128  CA  GLN B 141      25.702  19.699  33.065  1.00 67.23           C
ATOM   1129  CB  GLN B 141      26.730  20.286  32.080  1.00 67.23           C
ATOM   1130  CG  GLN B 141      26.538  21.772  31.767  1.00 67.23           C
ATOM   1131  CD  GLN B 141      27.622  22.173  30.772  1.00 67.23           C
ATOM   1132  OE1 GLN B 141      28.813  22.158  31.086  1.00 67.23           O
ATOM   1133  NE2 GLN B 141      27.197  22.536  29.533  1.00 67.23           N
ATOM   1134  C   GLN B 141      25.785  20.442  34.360  1.00 67.23           C
ATOM   1135  O   GLN B 141      26.635  20.144  35.198  1.00 67.23           O
ATOM   1136  N   GLY B 142      24.936  21.472  34.541  1.00 28.28           N
ATOM   1137  CA  GLY B 142      24.989  22.217  35.763  1.00 28.28           C
ATOM   1138  C   GLY B 142      26.132  23.176  35.638  1.00 28.28           C
ATOM   1139  O   GLY B 142      26.544  23.523  34.534  1.00 28.28           O
ATOM   1140  N   SER B 143      26.662  23.631  36.789  1.00 95.04           N
ATOM   1141  CA  SER B 143      27.711  24.611  36.857  1.00 95.04           C
ATOM   1142  CB  SER B 143      27.822  25.263  38.244  1.00 95.04           C
ATOM   1143  OG  SER B 143      26.648  26.013  38.517  1.00 95.04           O
ATOM   1144  C   SER B 143      29.064  24.051  36.510  1.00 95.04           C
ATOM   1145  O   SER B 143      30.023  24.813  36.406  1.00 95.04           O
ATOM   1146  N   CYS B 144      29.204  22.722  36.344  1.00 63.85           N
ATOM   1147  CA  CYS B 144      30.506  22.153  36.086  1.00 63.85           C
ATOM   1148  CB  CYS B 144      30.547  20.655  36.458  1.00 63.85           C
ATOM   1149  SG  CYS B 144      32.137  19.824  36.162  1.00 63.85           S
ATOM   1150  C   CYS B 144      30.816  22.281  34.615  1.00 63.85           C
ATOM   1151  O   CYS B 144      29.929  22.159  33.773  1.00 63.85           O
ATOM   1152  N   GLY B 145      32.097  22.523  34.250  1.00 56.45           N
ATOM   1153  CA  GLY B 145      32.421  22.681  32.853  1.00 56.45           C
ATOM   1154  C   GLY B 145      32.635  21.311  32.285  1.00 56.45           C
ATOM   1155  O   GLY B 145      33.720  20.980  31.806  1.00 56.45           O
ATOM   1156  N   SER B 146      31.574  20.483  32.359  1.00153.54           N
ATOM   1157  CA  SER B 146      31.574  19.109  31.944  1.00153.54           C
ATOM   1158  CB  SER B 146      30.773  18.184  32.878  1.00153.54           C
ATOM   1159  OG  SER B 146      29.382  18.415  32.746  1.00153.54           O
ATOM   1160  C   SER B 146      31.105  18.855  30.531  1.00153.54           C
ATOM   1161  O   SER B 146      30.900  17.695  30.179  1.00153.54           O
ATOM   1162  N   CYS B 147      30.946  19.879  29.670  1.00 65.68           N
ATOM   1163  CA  CYS B 147      30.324  19.685  28.379  1.00 65.68           C
ATOM   1164  CB  CYS B 147      30.348  20.959  27.517  1.00 65.68           C
ATOM   1165  SG  CYS B 147      32.035  21.537  27.163  1.00 65.68           S
ATOM   1166  C   CYS B 147      30.978  18.579  27.592  1.00 65.68           C
ATOM   1167  O   CYS B 147      30.284  17.736  27.026  1.00 65.68           O
ATOM   1168  N   TYR B 148      32.318  18.501  27.566  1.00 73.37           N
ATOM   1169  CA  TYR B 148      32.972  17.504  26.760  1.00 73.37           C
ATOM   1170  CB  TYR B 148      34.511  17.601  26.779  1.00 73.37           C
ATOM   1171  CG  TYR B 148      35.018  17.302  28.147  1.00 73.37           C
ATOM   1172  CD1 TYR B 148      34.944  18.248  29.144  1.00 73.37           C
ATOM   1173  CD2 TYR B 148      35.589  16.082  28.426  1.00 73.37           C
ATOM   1174  CE1 TYR B 148      35.418  17.974  30.404  1.00 73.37           C
ATOM   1175  CE2 TYR B 148      36.066  15.803  29.684  1.00 73.37           C
ATOM   1176  CZ  TYR B 148      35.979  16.750  30.676  1.00 73.37           C
ATOM   1177  OH  TYR B 148      36.468  16.467  31.969  1.00 73.37           O
ATOM   1178  C   TYR B 148      32.563  16.129  27.205  1.00 73.37           C
ATOM   1179  O   TYR B 148      32.430  15.223  26.383  1.00 73.37           O
ATOM   1180  N   SER B 149      32.400  15.922  28.525  1.00 44.41           N
ATOM   1181  CA  SER B 149      32.006  14.641  29.046  1.00 44.41           C
ATOM   1182  CB  SER B 149      32.019  14.611  30.584  1.00 44.41           C
ATOM   1183  OG  SER B 149      31.649  13.324  31.055  1.00 44.41           O
ATOM   1184  C   SER B 149      30.614  14.300  28.594  1.00 44.41           C
ATOM   1185  O   SER B 149      30.353  13.171  28.181  1.00 44.41           O
ATOM   1186  N   PHE B 150      29.679  15.268  28.664  1.00 61.17           N
ATOM   1187  CA  PHE B 150      28.318  15.021  28.273  1.00 61.17           C
ATOM   1188  CB  PHE B 150      27.378  16.216  28.512  1.00 61.17           C
ATOM   1189  CG  PHE B 150      26.947  16.196  29.937  1.00 61.17           C
ATOM   1190  CD1 PHE B 150      27.796  16.570  30.952  1.00 61.17           C
ATOM   1191  CD2 PHE B 150      25.665  15.811  30.255  1.00 61.17           C
ATOM   1192  CE1 PHE B 150      27.372  16.545  32.262  1.00 61.17           C
ATOM   1193  CE2 PHE B 150      25.235  15.785  31.561  1.00 61.17           C
ATOM   1194  CZ  PHE B 150      26.091  16.152  32.570  1.00 61.17           C
ATOM   1195  C   PHE B 150      28.255  14.687  26.814  1.00 61.17           C
ATOM   1196  O   PHE B 150      27.572  13.743  26.422  1.00 61.17           O
ATOM   1197  N   ALA B 151      28.971  15.448  25.965  1.00 33.54           N
ATOM   1198  CA  ALA B 151      28.917  15.203  24.551  1.00 33.54           C
ATOM   1199  CB  ALA B 151      29.784  16.180  23.741  1.00 33.54           C
ATOM   1200  C   ALA B 151      29.435  13.825  24.293  1.00 33.54           C
ATOM   1201  O   ALA B 151      28.874  13.065  23.506  1.00 33.54           O
ATOM   1202  N   SER B 152      30.523  13.461  24.986  1.00 87.27           N
ATOM   1203  CA  SER B 152      31.155  12.189  24.806  1.00 87.27           C
ATOM   1204  CB  SER B 152      32.371  12.048  25.732  1.00 87.27           C
ATOM   1205  OG  SER B 152      32.983  10.784  25.550  1.00 87.27           O
ATOM   1206  C   SER B 152      30.199  11.084  25.141  1.00 87.27           C
ATOM   1207  O   SER B 152      30.023  10.153  24.357  1.00 87.27           O
ATOM   1208  N   MET B 153      29.547  11.166  26.316  1.00 57.85           N
ATOM   1209  CA  MET B 153      28.659  10.131  26.761  1.00 57.85           C
ATOM   1210  CB  MET B 153      28.086  10.418  28.158  1.00 57.85           C
ATOM   1211  CG  MET B 153      29.146  10.652  29.241  1.00 57.85           C
ATOM   1212  SD  MET B 153      30.366   9.321  29.460  1.00 57.85           S
ATOM   1213  CE  MET B 153      31.485   9.891  28.149  1.00 57.85           C
ATOM   1214  C   MET B 153      27.503  10.064  25.812  1.00 57.85           C
ATOM   1215  O   MET B 153      27.040   8.981  25.459  1.00 57.85           O
ATOM   1216  N   GLY B 154      27.020  11.236  25.359  1.00 27.80           N
ATOM   1217  CA  GLY B 154      25.867  11.290  24.508  1.00 27.80           C
ATOM   1218  C   GLY B 154      26.133  10.545  23.237  1.00 27.80           C
ATOM   1219  O   GLY B 154      25.267   9.824  22.745  1.00 27.80           O
ATOM   1220  N   MET B 155      27.335  10.711  22.657  1.00 90.62           N
ATOM   1221  CA  MET B 155      27.641  10.054  21.418  1.00 90.62           C
ATOM   1222  CB  MET B 155      29.061  10.376  20.931  1.00 90.62           C
ATOM   1223  CG  MET B 155      29.405   9.760  19.577  1.00 90.62           C
ATOM   1224  SD  MET B 155      31.189   9.683  19.233  1.00 90.62           S
ATOM   1225  CE  MET B 155      31.514  11.422  19.636  1.00 90.62           C
ATOM   1226  C   MET B 155      27.604   8.567  21.616  1.00 90.62           C
ATOM   1227  O   MET B 155      26.971   7.830  20.863  1.00 90.62           O
ATOM   1228  N   MET B 156      28.266   8.099  22.683  1.00 61.34           N
ATOM   1229  CA  MET B 156      28.420   6.705  22.982  1.00 61.34           C
ATOM   1230  CB  MET B 156      29.284   6.556  24.242  1.00 61.34           C
ATOM   1231  CG  MET B 156      30.643   7.241  24.070  1.00 61.34           C
ATOM   1232  SD  MET B 156      31.454   7.759  25.614  1.00 61.34           S
ATOM   1233  CE  MET B 156      31.844   6.084  26.187  1.00 61.34           C
ATOM   1234  C   MET B 156      27.078   6.091  23.247  1.00 61.34           C
ATOM   1235  O   MET B 156      26.808   4.962  22.840  1.00 61.34           O
ATOM   1236  N   GLU B 157      26.204   6.821  23.960  1.00 56.14           N
ATOM   1237  CA  GLU B 157      24.913   6.312  24.338  1.00 56.14           C
ATOM   1238  CB  GLU B 157      24.171   7.292  25.258  1.00 56.14           C
ATOM   1239  CG  GLU B 157      24.860   7.480  26.611  1.00 56.14           C
ATOM   1240  CD  GLU B 157      24.376   8.799  27.191  1.00 56.14           C
ATOM   1241  OE1 GLU B 157      23.743   9.572  26.424  1.00 56.14           O
ATOM   1242  OE2 GLU B 157      24.640   9.061  28.394  1.00 56.14           O
ATOM   1243  C   GLU B 157      24.057   6.090  23.124  1.00 56.14           C
ATOM   1244  O   GLU B 157      23.383   5.066  23.020  1.00 56.14           O
ATOM   1245  N   ALA B 158      24.038   7.058  22.183  1.00 40.88           N
ATOM   1246  CA  ALA B 158      23.220   6.931  21.008  1.00 40.88           C
ATOM   1247  CB  ALA B 158      23.220   8.203  20.142  1.00 40.88           C
ATOM   1248  C   ALA B 158      23.719   5.807  20.148  1.00 40.88           C
ATOM   1249  O   ALA B 158      22.935   4.999  19.654  1.00 40.88           O
ATOM   1250  N   ARG B 159      25.050   5.716  19.964  1.00 90.68           N
ATOM   1251  CA  ARG B 159      25.619   4.729  19.087  1.00 90.68           C
ATOM   1252  CB  ARG B 159      27.134   4.892  18.869  1.00 90.68           C
ATOM   1253  CG  ARG B 159      27.450   6.185  18.116  1.00 90.68           C
ATOM   1254  CD  ARG B 159      28.852   6.271  17.505  1.00 90.68           C
ATOM   1255  NE  ARG B 159      28.943   7.622  16.879  1.00 90.68           N
ATOM   1256  CZ  ARG B 159      29.839   7.893  15.883  1.00 90.68           C
ATOM   1257  NH1 ARG B 159      30.677   6.928  15.412  1.00 90.68           N
ATOM   1258  NH2 ARG B 159      29.888   9.149  15.351  1.00 90.68           N
ATOM   1259  C   ARG B 159      25.344   3.353  19.607  1.00 90.68           C
ATOM   1260  O   ARG B 159      25.159   2.417  18.830  1.00 90.68           O
ATOM   1261  N   ILE B 160      25.347   3.186  20.939  1.00 48.32           N
ATOM   1262  CA  ILE B 160      25.050   1.916  21.536  1.00 48.32           C
ATOM   1263  CB  ILE B 160      25.125   1.964  23.036  1.00 48.32           C
ATOM   1264  CG1 ILE B 160      26.566   2.229  23.502  1.00 48.32           C
ATOM   1265  CG2 ILE B 160      24.510   0.672  23.594  1.00 48.32           C
ATOM   1266  CD1 ILE B 160      26.663   2.609  24.980  1.00 48.32           C
ATOM   1267  C   ILE B 160      23.635   1.576  21.180  1.00 48.32           C
ATOM   1268  O   ILE B 160      23.321   0.432  20.856  1.00 48.32           O
ATOM   1269  N   ARG B 161      22.737   2.578  21.243  1.00 72.11           N
ATOM   1270  CA  ARG B 161      21.343   2.356  20.983  1.00 72.11           C
ATOM   1271  CB  ARG B 161      20.492   3.619  21.208  1.00 72.11           C
ATOM   1272  CG  ARG B 161      20.465   4.069  22.673  1.00 72.11           C
ATOM   1273  CD  ARG B 161      19.525   5.246  22.944  1.00 72.11           C
ATOM   1274  NE  ARG B 161      19.615   5.562  24.398  1.00 72.11           N
ATOM   1275  CZ  ARG B 161      18.497   5.943  25.080  1.00 72.11           C
ATOM   1276  NH1 ARG B 161      17.299   6.019  24.431  1.00 72.11           N
ATOM   1277  NH2 ARG B 161      18.573   6.238  26.411  1.00 72.11           N
ATOM   1278  C   ARG B 161      21.154   1.902  19.569  1.00 72.11           C
ATOM   1279  O   ARG B 161      20.458   0.923  19.310  1.00 72.11           O
ATOM   1280  N   ILE B 162      21.795   2.590  18.611  1.00 54.82           N
ATOM   1281  CA  ILE B 162      21.645   2.264  17.223  1.00 54.82           C
ATOM   1282  CB  ILE B 162      22.374   3.235  16.349  1.00 54.82           C
ATOM   1283  CG1 ILE B 162      21.838   4.654  16.606  1.00 54.82           C
ATOM   1284  CG2 ILE B 162      22.220   2.772  14.891  1.00 54.82           C
ATOM   1285  CD1 ILE B 162      22.747   5.764  16.088  1.00 54.82           C
ATOM   1286  C   ILE B 162      22.199   0.893  16.972  1.00 54.82           C
ATOM   1287  O   ILE B 162      21.579   0.083  16.284  1.00 54.82           O
ATOM   1288  N   LEU B 163      23.381   0.581  17.542  1.00 72.80           N
ATOM   1289  CA  LEU B 163      24.009  -0.684  17.267  1.00 72.80           C
ATOM   1290  CB  LEU B 163      25.402  -0.839  17.899  1.00 72.80           C
ATOM   1291  CG  LEU B 163      26.475   0.048  17.241  1.00 72.80           C
ATOM   1292  CD1 LEU B 163      27.846  -0.157  17.904  1.00 72.80           C
ATOM   1293  CD2 LEU B 163      26.518  -0.164  15.716  1.00 72.80           C
ATOM   1294  C   LEU B 163      23.156  -1.820  17.756  1.00 72.80           C
ATOM   1295  O   LEU B 163      23.032  -2.833  17.075  1.00 72.80           O
ATOM   1296  N   THR B 164      22.601  -1.698  18.976  1.00 93.04           N
ATOM   1297  CA  THR B 164      21.746  -2.666  19.615  1.00 93.04           C
ATOM   1298  CB  THR B 164      21.757  -2.608  21.117  1.00 93.04           C
ATOM   1299  OG1 THR B 164      21.354  -1.326  21.570  1.00 93.04           O
ATOM   1300  CG2 THR B 164      23.175  -2.945  21.612  1.00 93.04           C
ATOM   1301  C   THR B 164      20.328  -2.562  19.133  1.00 93.04           C
ATOM   1302  O   THR B 164      19.500  -3.408  19.465  1.00 93.04           O
ATOM   1303  N   ASN B 165      19.981  -1.487  18.403  1.00 79.81           N
ATOM   1304  CA  ASN B 165      18.630  -1.289  17.956  1.00 79.81           C
ATOM   1305  CB  ASN B 165      18.077  -2.464  17.131  1.00 79.81           C
ATOM   1306  CG  ASN B 165      16.895  -1.927  16.342  1.00 79.81           C
ATOM   1307  OD1 ASN B 165      17.009  -0.905  15.667  1.00 79.81           O
ATOM   1308  ND2 ASN B 165      15.729  -2.621  16.429  1.00 79.81           N
ATOM   1309  C   ASN B 165      17.750  -1.089  19.150  1.00 79.81           C
ATOM   1310  O   ASN B 165      16.666  -1.661  19.257  1.00 79.81           O
ATOM   1311  N   ASN B 166      18.239  -0.244  20.079  1.00 81.70           N
ATOM   1312  CA  ASN B 166      17.586   0.169  21.287  1.00 81.70           C
ATOM   1313  CB  ASN B 166      16.292   0.964  21.041  1.00 81.70           C
ATOM   1314  CG  ASN B 166      16.738   2.388  20.713  1.00 81.70           C
ATOM   1315  OD1 ASN B 166      17.545   2.973  21.435  1.00 81.70           O
ATOM   1316  ND2 ASN B 166      16.218   2.967  19.598  1.00 81.70           N
ATOM   1317  C   ASN B 166      17.354  -0.987  22.205  1.00 81.70           C
ATOM   1318  O   ASN B 166      16.554  -0.899  23.135  1.00 81.70           O
ATOM   1319  N   THR B 167      18.078  -2.100  21.988  1.00 40.77           N
ATOM   1320  CA  THR B 167      18.002  -3.210  22.892  1.00 40.77           C
ATOM   1321  CB  THR B 167      18.719  -4.434  22.400  1.00 40.77           C
ATOM   1322  OG1 THR B 167      18.174  -4.867  21.163  1.00 40.77           O
ATOM   1323  CG2 THR B 167      18.573  -5.536  23.463  1.00 40.77           C
ATOM   1324  C   THR B 167      18.672  -2.787  24.160  1.00 40.77           C
ATOM   1325  O   THR B 167      18.259  -3.174  25.252  1.00 40.77           O
ATOM   1326  N   GLN B 168      19.750  -1.987  24.027  1.00126.06           N
ATOM   1327  CA  GLN B 168      20.517  -1.537  25.154  1.00126.06           C
ATOM   1328  CB  GLN B 168      21.987  -1.939  25.008  1.00126.06           C
ATOM   1329  CG  GLN B 168      22.847  -1.648  26.228  1.00126.06           C
ATOM   1330  CD  GLN B 168      24.283  -1.872  25.791  1.00126.06           C
ATOM   1331  OE1 GLN B 168      24.565  -2.027  24.604  1.00126.06           O
ATOM   1332  NE2 GLN B 168      25.224  -1.874  26.769  1.00126.06           N
ATOM   1333  C   GLN B 168      20.462  -0.031  25.187  1.00126.06           C
ATOM   1334  O   GLN B 168      20.898   0.639  24.255  1.00126.06           O
ATOM   1335  N   THR B 169      19.833   0.511  26.248  1.00137.55           N
ATOM   1336  CA  THR B 169      19.600   1.894  26.603  1.00137.55           C
ATOM   1337  CB  THR B 169      18.234   2.122  27.178  1.00137.55           C
ATOM   1338  OG1 THR B 169      18.063   1.362  28.365  1.00137.55           O
ATOM   1339  CG2 THR B 169      17.194   1.711  26.121  1.00137.55           C
ATOM   1340  C   THR B 169      20.605   2.553  27.524  1.00137.55           C
ATOM   1341  O   THR B 169      20.285   3.647  27.988  1.00137.55           O
ATOM   1342  N   PRO B 170      21.713   1.981  27.919  1.00109.84           N
ATOM   1343  CA  PRO B 170      22.516   2.528  28.998  1.00109.84           C
ATOM   1344  CD  PRO B 170      22.544   1.275  26.958  1.00109.84           C
ATOM   1345  CB  PRO B 170      23.832   1.757  28.946  1.00109.84           C
ATOM   1346  CG  PRO B 170      23.989   1.448  27.450  1.00109.84           C
ATOM   1347  C   PRO B 170      22.789   4.007  29.014  1.00109.84           C
ATOM   1348  O   PRO B 170      22.935   4.623  27.959  1.00109.84           O
ATOM   1349  N   ILE B 171      22.820   4.589  30.235  1.00110.01           N
ATOM   1350  CA  ILE B 171      23.163   5.967  30.436  1.00110.01           C
ATOM   1351  CB  ILE B 171      22.233   6.695  31.363  1.00110.01           C
ATOM   1352  CG1 ILE B 171      20.816   6.740  30.768  1.00110.01           C
ATOM   1353  CG2 ILE B 171      22.829   8.086  31.640  1.00110.01           C
ATOM   1354  CD1 ILE B 171      20.749   7.453  29.418  1.00110.01           C
ATOM   1355  C   ILE B 171      24.512   5.929  31.086  1.00110.01           C
ATOM   1356  O   ILE B 171      24.667   5.394  32.182  1.00110.01           O
ATOM   1357  N   LEU B 172      25.526   6.491  30.401  1.00 69.69           N
ATOM   1358  CA  LEU B 172      26.896   6.485  30.843  1.00 69.69           C
ATOM   1359  CB  LEU B 172      27.873   6.870  29.716  1.00 69.69           C
ATOM   1360  CG  LEU B 172      27.805   5.977  28.464  1.00 69.69           C
ATOM   1361  CD1 LEU B 172      28.813   6.440  27.399  1.00 69.69           C
ATOM   1362  CD2 LEU B 172      27.968   4.492  28.817  1.00 69.69           C
ATOM   1363  C   LEU B 172      27.060   7.534  31.901  1.00 69.69           C
ATOM   1364  O   LEU B 172      26.209   8.412  32.035  1.00 69.69           O
ATOM   1365  N   SER B 173      28.163   7.474  32.689  1.00109.35           N
ATOM   1366  CA  SER B 173      28.317   8.460  33.729  1.00109.35           C
ATOM   1367  CB  SER B 173      28.688   7.885  35.110  1.00109.35           C
ATOM   1368  OG  SER B 173      30.060   7.523  35.152  1.00109.35           O
ATOM   1369  C   SER B 173      29.382   9.463  33.370  1.00109.35           C
ATOM   1370  O   SER B 173      30.558   9.140  33.201  1.00109.35           O
ATOM   1371  N   PRO B 174      28.963  10.695  33.231  1.00 88.47           N
ATOM   1372  CA  PRO B 174      29.877  11.774  32.956  1.00 88.47           C
ATOM   1373  CD  PRO B 174      27.640  10.958  32.692  1.00 88.47           C
ATOM   1374  CB  PRO B 174      29.011  12.954  32.520  1.00 88.47           C
ATOM   1375  CG  PRO B 174      27.759  12.286  31.927  1.00 88.47           C
ATOM   1376  C   PRO B 174      30.726  12.086  34.147  1.00 88.47           C
ATOM   1377  O   PRO B 174      31.830  12.605  33.983  1.00 88.47           O
ATOM   1378  N   GLN B 175      30.217  11.792  35.355  1.00 63.05           N
ATOM   1379  CA  GLN B 175      30.886  12.135  36.576  1.00 63.05           C
ATOM   1380  CB  GLN B 175      30.023  11.859  37.814  1.00 63.05           C
ATOM   1381  CG  GLN B 175      30.683  12.348  39.099  1.00 63.05           C
ATOM   1382  CD  GLN B 175      30.859  13.852  38.965  1.00 63.05           C
ATOM   1383  OE1 GLN B 175      29.922  14.570  38.618  1.00 63.05           O
ATOM   1384  NE2 GLN B 175      32.097  14.345  39.237  1.00 63.05           N
ATOM   1385  C   GLN B 175      32.157  11.362  36.725  1.00 63.05           C
ATOM   1386  O   GLN B 175      33.172  11.902  37.163  1.00 63.05           O
ATOM   1387  N   GLU B 176      32.144  10.072  36.352  1.00 88.97           N
ATOM   1388  CA  GLU B 176      33.316   9.265  36.525  1.00 88.97           C
ATOM   1389  CB  GLU B 176      33.076   7.821  36.042  1.00 88.97           C
ATOM   1390  CG  GLU B 176      34.298   6.907  36.121  1.00 88.97           C
ATOM   1391  CD  GLU B 176      34.958   6.904  34.748  1.00 88.97           C
ATOM   1392  OE1 GLU B 176      34.233   7.126  33.741  1.00 88.97           O
ATOM   1393  OE2 GLU B 176      36.194   6.671  34.686  1.00 88.97           O
ATOM   1394  C   GLU B 176      34.424   9.882  35.729  1.00 88.97           C
ATOM   1395  O   GLU B 176      35.565   9.960  36.186  1.00 88.97           O
ATOM   1396  N   VAL B 177      34.112  10.352  34.508  1.00 46.02           N
ATOM   1397  CA  VAL B 177      35.108  10.966  33.678  1.00 46.02           C
ATOM   1398  CB  VAL B 177      34.558  11.362  32.338  1.00 46.02           C
ATOM   1399  CG1 VAL B 177      35.650  12.114  31.560  1.00 46.02           C
ATOM   1400  CG2 VAL B 177      34.037  10.099  31.630  1.00 46.02           C
ATOM   1401  C   VAL B 177      35.604  12.207  34.348  1.00 46.02           C
ATOM   1402  O   VAL B 177      36.807  12.452  34.424  1.00 46.02           O
ATOM   1403  N   VAL B 178      34.673  13.021  34.872  1.00 53.96           N
ATOM   1404  CA  VAL B 178      35.041  14.267  35.485  1.00 53.96           C
ATOM   1405  CB  VAL B 178      33.841  15.044  35.946  1.00 53.96           C
ATOM   1406  CG1 VAL B 178      34.323  16.318  36.659  1.00 53.96           C
ATOM   1407  CG2 VAL B 178      32.931  15.308  34.732  1.00 53.96           C
ATOM   1408  C   VAL B 178      35.920  14.019  36.676  1.00 53.96           C
ATOM   1409  O   VAL B 178      36.915  14.716  36.869  1.00 53.96           O
ATOM   1410  N   SER B 179      35.555  13.054  37.541  1.00 71.54           N
ATOM   1411  CA  SER B 179      36.331  12.821  38.732  1.00 71.54           C
ATOM   1412  CB  SER B 179      35.538  12.060  39.810  1.00 71.54           C
ATOM   1413  OG  SER B 179      34.459  12.857  40.276  1.00 71.54           O
ATOM   1414  C   SER B 179      37.603  12.051  38.493  1.00 71.54           C
ATOM   1415  O   SER B 179      38.648  12.393  39.044  1.00 71.54           O
ATOM   1416  N   CYS B 180      37.504  10.911  37.779  1.00107.28           N
ATOM   1417  CA  CYS B 180      38.593   9.989  37.581  1.00107.28           C
ATOM   1418  CB  CYS B 180      38.052   8.554  37.482  1.00107.28           C
ATOM   1419  SG  CYS B 180      36.859   8.201  38.822  1.00107.28           S
ATOM   1420  C   CYS B 180      39.555  10.249  36.438  1.00107.28           C
ATOM   1421  O   CYS B 180      40.740   9.946  36.564  1.00107.28           O
ATOM   1422  N   SER B 181      39.092  10.799  35.292  1.00 79.09           N
ATOM   1423  CA  SER B 181      39.899  10.815  34.091  1.00 79.09           C
ATOM   1424  CB  SER B 181      39.063  11.026  32.814  1.00 79.09           C
ATOM   1425  OG  SER B 181      39.906  11.033  31.672  1.00 79.09           O
ATOM   1426  C   SER B 181      41.015  11.829  34.074  1.00 79.09           C
ATOM   1427  O   SER B 181      40.822  13.031  34.245  1.00 79.09           O
ATOM   1428  N   GLN B 182      42.237  11.304  33.831  1.00146.37           N
ATOM   1429  CA  GLN B 182      43.513  11.965  33.700  1.00146.37           C
ATOM   1430  CB  GLN B 182      44.665  10.946  33.676  1.00146.37           C
ATOM   1431  CG  GLN B 182      44.714  10.007  34.884  1.00146.37           C
ATOM   1432  CD  GLN B 182      45.505  10.675  35.995  1.00146.37           C
ATOM   1433  OE1 GLN B 182      46.570  10.199  36.384  1.00146.37           O
ATOM   1434  NE2 GLN B 182      44.975  11.806  36.526  1.00146.37           N
ATOM   1435  C   GLN B 182      43.603  12.679  32.374  1.00146.37           C
ATOM   1436  O   GLN B 182      44.388  13.611  32.200  1.00146.37           O
ATOM   1437  N   TYR B 183      42.862  12.153  31.385  1.00208.04           N
ATOM   1438  CA  TYR B 183      42.753  12.564  30.012  1.00208.04           C
ATOM   1439  CB  TYR B 183      41.883  11.579  29.202  1.00208.04           C
ATOM   1440  CG  TYR B 183      42.639  10.302  29.002  1.00208.04           C
ATOM   1441  CD1 TYR B 183      43.325   9.707  30.036  1.00208.04           C
ATOM   1442  CD2 TYR B 183      42.610   9.659  27.787  1.00208.04           C
ATOM   1443  CE1 TYR B 183      44.006   8.525  29.850  1.00208.04           C
ATOM   1444  CE2 TYR B 183      43.282   8.476  27.588  1.00208.04           C
ATOM   1445  CZ  TYR B 183      43.987   7.909  28.622  1.00208.04           C
ATOM   1446  OH  TYR B 183      44.680   6.697  28.423  1.00208.04           O
ATOM   1447  C   TYR B 183      42.124  13.924  29.939  1.00208.04           C
ATOM   1448  O   TYR B 183      42.186  14.574  28.898  1.00208.04           O
ATOM   1449  N   ALA B 184      41.382  14.328  30.991  1.00 78.14           N
ATOM   1450  CA  ALA B 184      40.695  15.591  30.991  1.00 78.14           C
ATOM   1451  CB  ALA B 184      39.180  15.447  30.774  1.00 78.14           C
ATOM   1452  C   ALA B 184      40.889  16.306  32.302  1.00 78.14           C
ATOM   1453  O   ALA B 184      41.502  15.809  33.244  1.00 78.14           O
ATOM   1454  N   GLN B 185      40.422  17.567  32.304  1.00188.25           N
ATOM   1455  CA  GLN B 185      40.439  18.607  33.295  1.00188.25           C
ATOM   1456  CB  GLN B 185      40.448  19.991  32.620  1.00188.25           C
ATOM   1457  CG  GLN B 185      41.700  20.235  31.752  1.00188.25           C
ATOM   1458  CD  GLN B 185      41.682  19.334  30.506  1.00188.25           C
ATOM   1459  OE1 GLN B 185      40.695  19.260  29.774  1.00188.25           O
ATOM   1460  NE2 GLN B 185      42.805  18.609  30.258  1.00188.25           N
ATOM   1461  C   GLN B 185      39.386  18.533  34.378  1.00188.25           C
ATOM   1462  O   GLN B 185      39.400  19.379  35.270  1.00188.25           O
ATOM   1463  N   GLY B 186      38.364  17.656  34.292  1.00 55.81           N
ATOM   1464  CA  GLY B 186      37.365  17.663  35.335  1.00 55.81           C
ATOM   1465  C   GLY B 186      36.375  18.733  34.978  1.00 55.81           C
ATOM   1466  O   GLY B 186      35.912  18.796  33.843  1.00 55.81           O
ATOM   1467  N   CYS B 187      35.997  19.577  35.959  1.00 83.68           N
ATOM   1468  CA  CYS B 187      35.078  20.670  35.780  1.00 83.68           C
ATOM   1469  CB  CYS B 187      34.575  21.289  37.098  1.00 83.68           C
ATOM   1470  SG  CYS B 187      33.248  20.273  37.809  1.00 83.68           S
ATOM   1471  C   CYS B 187      35.725  21.735  34.951  1.00 83.68           C
ATOM   1472  O   CYS B 187      35.066  22.663  34.486  1.00 83.68           O
ATOM   1473  N   GLU B 188      37.060  21.657  34.847  1.00141.86           N
ATOM   1474  CA  GLU B 188      37.947  22.530  34.132  1.00141.86           C
ATOM   1475  CB  GLU B 188      39.414  22.286  34.526  1.00141.86           C
ATOM   1476  CG  GLU B 188      39.788  22.876  35.890  1.00141.86           C
ATOM   1477  CD  GLU B 188      38.818  22.353  36.943  1.00141.86           C
ATOM   1478  OE1 GLU B 188      38.923  21.154  37.318  1.00141.86           O
ATOM   1479  OE2 GLU B 188      37.950  23.152  37.384  1.00141.86           O
ATOM   1480  C   GLU B 188      37.814  22.378  32.634  1.00141.86           C
ATOM   1481  O   GLU B 188      38.282  23.243  31.894  1.00141.86           O
ATOM   1482  N   GLY B 189      37.277  21.243  32.131  1.00 46.35           N
ATOM   1483  CA  GLY B 189      37.117  21.110  30.701  1.00 46.35           C
ATOM   1484  C   GLY B 189      37.814  19.865  30.214  1.00 46.35           C
ATOM   1485  O   GLY B 189      38.426  19.136  30.991  1.00 46.35           O
ATOM   1486  N   GLY B 190      37.729  19.585  28.890  1.00 38.89           N
ATOM   1487  CA  GLY B 190      38.356  18.422  28.308  1.00 38.89           C
ATOM   1488  C   GLY B 190      37.947  18.331  26.859  1.00 38.89           C
ATOM   1489  O   GLY B 190      37.268  19.221  26.348  1.00 38.89           O
ATOM   1490  N   PHE B 191      38.374  17.260  26.143  1.00101.89           N
ATOM   1491  CA  PHE B 191      37.949  17.115  24.769  1.00101.89           C
ATOM   1492  CB  PHE B 191      38.977  17.551  23.705  1.00101.89           C
ATOM   1493  CG  PHE B 191      38.966  19.048  23.700  1.00101.89           C
ATOM   1494  CD1 PHE B 191      39.782  19.757  24.548  1.00101.89           C
ATOM   1495  CD2 PHE B 191      38.130  19.748  22.854  1.00101.89           C
ATOM   1496  CE1 PHE B 191      39.769  21.133  24.548  1.00101.89           C
ATOM   1497  CE2 PHE B 191      38.113  21.125  22.851  1.00101.89           C
ATOM   1498  CZ  PHE B 191      38.935  21.823  23.701  1.00101.89           C
ATOM   1499  C   PHE B 191      37.478  15.711  24.479  1.00101.89           C
ATOM   1500  O   PHE B 191      38.044  14.723  24.945  1.00101.89           O
ATOM   1501  N   PRO B 192      36.444  15.617  23.671  1.00 78.28           N
ATOM   1502  CA  PRO B 192      35.825  14.353  23.355  1.00 78.28           C
ATOM   1503  CD  PRO B 192      35.506  16.717  23.524  1.00 78.28           C
ATOM   1504  CB  PRO B 192      34.575  14.685  22.550  1.00 78.28           C
ATOM   1505  CG  PRO B 192      34.179  16.071  23.083  1.00 78.28           C
ATOM   1506  C   PRO B 192      36.730  13.370  22.691  1.00 78.28           C
ATOM   1507  O   PRO B 192      36.535  12.169  22.868  1.00 78.28           O
ATOM   1508  N   TYR B 193      37.728  13.833  21.929  1.00166.65           N
ATOM   1509  CA  TYR B 193      38.572  12.898  21.257  1.00166.65           C
ATOM   1510  CB  TYR B 193      39.581  13.629  20.342  1.00166.65           C
ATOM   1511  CG  TYR B 193      40.195  12.675  19.370  1.00166.65           C
ATOM   1512  CD1 TYR B 193      39.500  12.273  18.246  1.00166.65           C
ATOM   1513  CD2 TYR B 193      41.460  12.176  19.587  1.00166.65           C
ATOM   1514  CE1 TYR B 193      40.067  11.394  17.350  1.00166.65           C
ATOM   1515  CE2 TYR B 193      42.025  11.301  18.691  1.00166.65           C
ATOM   1516  CZ  TYR B 193      41.335  10.908  17.571  1.00166.65           C
ATOM   1517  OH  TYR B 193      41.931  10.008  16.661  1.00166.65           O
ATOM   1518  C   TYR B 193      39.244  12.088  22.330  1.00166.65           C
ATOM   1519  O   TYR B 193      39.387  10.874  22.201  1.00166.65           O
ATOM   1520  N   LEU B 194      39.695  12.739  23.421  1.00135.26           N
ATOM   1521  CA  LEU B 194      40.314  12.020  24.500  1.00135.26           C
ATOM   1522  CB  LEU B 194      41.267  12.849  25.368  1.00135.26           C
ATOM   1523  CG  LEU B 194      42.484  13.281  24.558  1.00135.26           C
ATOM   1524  CD1 LEU B 194      43.651  13.713  25.434  1.00135.26           C
ATOM   1525  CD2 LEU B 194      42.804  12.253  23.490  1.00135.26           C
ATOM   1526  C   LEU B 194      39.343  11.258  25.364  1.00135.26           C
ATOM   1527  O   LEU B 194      39.750  10.293  26.007  1.00135.26           O
ATOM   1528  N   ILE B 195      38.102  11.753  25.563  1.00147.08           N
ATOM   1529  CA  ILE B 195      37.158  11.033  26.392  1.00147.08           C
ATOM   1530  CB  ILE B 195      36.176  11.958  27.048  1.00147.08           C
ATOM   1531  CG1 ILE B 195      36.940  13.028  27.842  1.00147.08           C
ATOM   1532  CG2 ILE B 195      35.228  11.115  27.920  1.00147.08           C
ATOM   1533  CD1 ILE B 195      37.905  12.441  28.872  1.00147.08           C
ATOM   1534  C   ILE B 195      36.363   9.977  25.677  1.00147.08           C
ATOM   1535  O   ILE B 195      36.371   8.801  26.044  1.00147.08           O
ATOM   1536  N   ALA B 196      35.642  10.379  24.609  1.00 64.50           N
ATOM   1537  CA  ALA B 196      34.799   9.439  23.932  1.00 64.50           C
ATOM   1538  CB  ALA B 196      34.007  10.066  22.772  1.00 64.50           C
ATOM   1539  C   ALA B 196      35.694   8.413  23.343  1.00 64.50           C
ATOM   1540  O   ALA B 196      35.354   7.231  23.309  1.00 64.50           O
ATOM   1541  N   GLY B 197      36.804   8.869  22.729  1.00 88.42           N
ATOM   1542  CA  GLY B 197      37.704   7.910  22.162  1.00 88.42           C
ATOM   1543  C   GLY B 197      38.696   7.257  23.094  1.00 88.42           C
ATOM   1544  O   GLY B 197      38.576   6.088  23.457  1.00 88.42           O
ATOM   1545  N   LYS B 198      39.674   8.061  23.565  1.00210.60           N
ATOM   1546  CA  LYS B 198      40.852   7.514  24.192  1.00210.60           C
ATOM   1547  CB  LYS B 198      41.942   8.586  24.268  1.00210.60           C
ATOM   1548  CG  LYS B 198      43.334   8.030  24.029  1.00210.60           C
ATOM   1549  CD  LYS B 198      43.799   6.948  24.978  1.00210.60           C
ATOM   1550  CE  LYS B 198      45.061   6.284  24.452  1.00210.60           C
ATOM   1551  NZ  LYS B 198      44.879   6.017  23.008  1.00210.60           N
ATOM   1552  C   LYS B 198      40.579   6.940  25.558  1.00210.60           C
ATOM   1553  O   LYS B 198      40.947   5.803  25.853  1.00210.60           O
ATOM   1554  N   TYR B 199      39.894   7.710  26.422  1.00 81.11           N
ATOM   1555  CA  TYR B 199      39.636   7.292  27.770  1.00 81.11           C
ATOM   1556  CB  TYR B 199      38.911   8.412  28.550  1.00 81.11           C
ATOM   1557  CG  TYR B 199      38.830   8.102  30.008  1.00 81.11           C
ATOM   1558  CD1 TYR B 199      39.952   8.200  30.802  1.00 81.11           C
ATOM   1559  CD2 TYR B 199      37.635   7.745  30.593  1.00 81.11           C
ATOM   1560  CE1 TYR B 199      39.888   7.927  32.148  1.00 81.11           C
ATOM   1561  CE2 TYR B 199      37.565   7.472  31.939  1.00 81.11           C
ATOM   1562  CZ  TYR B 199      38.693   7.560  32.719  1.00 81.11           C
ATOM   1563  OH  TYR B 199      38.623   7.279  34.100  1.00 81.11           O
ATOM   1564  C   TYR B 199      38.757   6.087  27.699  1.00 81.11           C
ATOM   1565  O   TYR B 199      38.942   5.113  28.428  1.00 81.11           O
ATOM   1566  N   ALA B 200      37.771   6.123  26.789  1.00 41.30           N
ATOM   1567  CA  ALA B 200      36.851   5.035  26.664  1.00 41.30           C
ATOM   1568  CB  ALA B 200      35.781   5.287  25.589  1.00 41.30           C
ATOM   1569  C   ALA B 200      37.599   3.787  26.293  1.00 41.30           C
ATOM   1570  O   ALA B 200      37.298   2.718  26.818  1.00 41.30           O
ATOM   1571  N   GLN B 201      38.570   3.866  25.359  1.00 97.41           N
ATOM   1572  CA  GLN B 201      39.255   2.660  24.977  1.00 97.41           C
ATOM   1573  CB  GLN B 201      40.062   2.787  23.670  1.00 97.41           C
ATOM   1574  CG  GLN B 201      40.646   1.454  23.178  1.00 97.41           C
ATOM   1575  CD  GLN B 201      41.268   1.689  21.806  1.00 97.41           C
ATOM   1576  OE1 GLN B 201      42.241   1.041  21.424  1.00 97.41           O
ATOM   1577  NE2 GLN B 201      40.682   2.644  21.038  1.00 97.41           N
ATOM   1578  C   GLN B 201      40.172   2.165  26.061  1.00 97.41           C
ATOM   1579  O   GLN B 201      40.207   0.968  26.344  1.00 97.41           O
ATOM   1580  N   ASP B 202      40.981   3.057  26.671  1.00123.64           N
ATOM   1581  CA  ASP B 202      41.913   2.593  27.664  1.00123.64           C
ATOM   1582  CB  ASP B 202      42.981   3.622  28.052  1.00123.64           C
ATOM   1583  CG  ASP B 202      44.033   3.635  26.961  1.00123.64           C
ATOM   1584  OD1 ASP B 202      43.812   2.970  25.914  1.00123.64           O
ATOM   1585  OD2 ASP B 202      45.076   4.309  27.169  1.00123.64           O
ATOM   1586  C   ASP B 202      41.282   2.176  28.962  1.00123.64           C
ATOM   1587  O   ASP B 202      41.567   1.094  29.475  1.00123.64           O
ATOM   1588  N   PHE B 203      40.534   3.105  29.594  1.00186.51           N
ATOM   1589  CA  PHE B 203      39.919   2.893  30.877  1.00186.51           C
ATOM   1590  CB  PHE B 203      39.892   4.192  31.684  1.00186.51           C
ATOM   1591  CG  PHE B 203      41.329   4.568  31.731  1.00186.51           C
ATOM   1592  CD1 PHE B 203      42.168   3.998  32.657  1.00186.51           C
ATOM   1593  CD2 PHE B 203      41.847   5.454  30.815  1.00186.51           C
ATOM   1594  CE1 PHE B 203      43.501   4.332  32.688  1.00186.51           C
ATOM   1595  CE2 PHE B 203      43.179   5.792  30.844  1.00186.51           C
ATOM   1596  CZ  PHE B 203      44.009   5.233  31.784  1.00186.51           C
ATOM   1597  C   PHE B 203      38.540   2.303  30.847  1.00186.51           C
ATOM   1598  O   PHE B 203      38.202   1.449  31.665  1.00186.51           O
ATOM   1599  N   GLY B 204      37.686   2.775  29.919  1.00 40.29           N
ATOM   1600  CA  GLY B 204      36.323   2.316  29.872  1.00 40.29           C
ATOM   1601  C   GLY B 204      35.448   3.266  30.637  1.00 40.29           C
ATOM   1602  O   GLY B 204      35.926   4.060  31.447  1.00 40.29           O
ATOM   1603  N   LEU B 205      34.120   3.201  30.387  1.00110.31           N
ATOM   1604  CA  LEU B 205      33.191   4.069  31.056  1.00110.31           C
ATOM   1605  CB  LEU B 205      32.432   5.022  30.118  1.00110.31           C
ATOM   1606  CG  LEU B 205      33.334   6.137  29.554  1.00110.31           C
ATOM   1607  CD1 LEU B 205      34.463   5.565  28.686  1.00110.31           C
ATOM   1608  CD2 LEU B 205      32.518   7.216  28.830  1.00110.31           C
ATOM   1609  C   LEU B 205      32.202   3.241  31.821  1.00110.31           C
ATOM   1610  O   LEU B 205      31.930   2.092  31.476  1.00110.31           O
ATOM   1611  N   VAL B 206      31.647   3.824  32.906  1.00 57.86           N
ATOM   1612  CA  VAL B 206      30.713   3.136  33.758  1.00 57.86           C
ATOM   1613  CB  VAL B 206      31.063   3.215  35.218  1.00 57.86           C
ATOM   1614  CG1 VAL B 206      32.439   2.564  35.436  1.00 57.86           C
ATOM   1615  CG2 VAL B 206      30.986   4.684  35.667  1.00 57.86           C
ATOM   1616  C   VAL B 206      29.371   3.784  33.602  1.00 57.86           C
ATOM   1617  O   VAL B 206      29.251   4.872  33.039  1.00 57.86           O
ATOM   1618  N   GLU B 207      28.307   3.104  34.077  1.00 65.67           N
ATOM   1619  CA  GLU B 207      26.979   3.639  33.950  1.00 65.67           C
ATOM   1620  CB  GLU B 207      25.873   2.566  33.958  1.00 65.67           C
ATOM   1621  CG  GLU B 207      25.897   1.729  32.672  1.00 65.67           C
ATOM   1622  CD  GLU B 207      24.793   0.682  32.712  1.00 65.67           C
ATOM   1623  OE1 GLU B 207      23.598   1.080  32.722  1.00 65.67           O
ATOM   1624  OE2 GLU B 207      25.131  -0.532  32.723  1.00 65.67           O
ATOM   1625  C   GLU B 207      26.731   4.666  35.016  1.00 65.67           C
ATOM   1626  O   GLU B 207      27.459   4.758  36.003  1.00 65.67           O
ATOM   1627  N   GLU B 208      25.673   5.482  34.822  1.00111.60           N
ATOM   1628  CA  GLU B 208      25.360   6.570  35.710  1.00111.60           C
ATOM   1629  CB  GLU B 208      24.095   7.351  35.319  1.00111.60           C
ATOM   1630  CG  GLU B 208      24.369   8.481  34.335  1.00111.60           C
ATOM   1631  CD  GLU B 208      24.958   9.617  35.159  1.00111.60           C
ATOM   1632  OE1 GLU B 208      24.258  10.096  36.091  1.00111.60           O
ATOM   1633  OE2 GLU B 208      26.119  10.015  34.878  1.00111.60           O
ATOM   1634  C   GLU B 208      25.137   6.070  37.101  1.00111.60           C
ATOM   1635  O   GLU B 208      25.563   6.705  38.066  1.00111.60           O
ATOM   1636  N   ASP B 209      24.478   4.911  37.245  1.00 72.65           N
ATOM   1637  CA  ASP B 209      24.144   4.409  38.546  1.00 72.65           C
ATOM   1638  CB  ASP B 209      23.381   3.073  38.484  1.00 72.65           C
ATOM   1639  CG  ASP B 209      22.794   2.794  39.861  1.00 72.65           C
ATOM   1640  OD1 ASP B 209      22.966   3.657  40.763  1.00 72.65           O
ATOM   1641  OD2 ASP B 209      22.164   1.716  40.028  1.00 72.65           O
ATOM   1642  C   ASP B 209      25.403   4.176  39.326  1.00 72.65           C
ATOM   1643  O   ASP B 209      25.430   4.362  40.542  1.00 72.65           O
ATOM   1644  N   CYS B 210      26.481   3.741  38.649  1.00 41.61           N
ATOM   1645  CA  CYS B 210      27.709   3.459  39.337  1.00 41.61           C
ATOM   1646  CB  CYS B 210      28.808   2.875  38.426  1.00 41.61           C
ATOM   1647  SG  CYS B 210      30.345   2.536  39.341  1.00 41.61           S
ATOM   1648  C   CYS B 210      28.267   4.709  39.945  1.00 41.61           C
ATOM   1649  O   CYS B 210      28.733   4.687  41.085  1.00 41.61           O
ATOM   1650  N   PHE B 211      28.261   5.828  39.190  1.00150.35           N
ATOM   1651  CA  PHE B 211      28.833   7.039  39.706  1.00150.35           C
ATOM   1652  CB  PHE B 211      30.142   7.357  38.956  1.00150.35           C
ATOM   1653  CG  PHE B 211      31.054   8.196  39.780  1.00150.35           C
ATOM   1654  CD1 PHE B 211      30.717   9.469  40.170  1.00150.35           C
ATOM   1655  CD2 PHE B 211      32.292   7.702  40.126  1.00150.35           C
ATOM   1656  CE1 PHE B 211      31.592  10.218  40.923  1.00150.35           C
ATOM   1657  CE2 PHE B 211      33.171   8.447  40.876  1.00150.35           C
ATOM   1658  CZ  PHE B 211      32.818   9.711  41.280  1.00150.35           C
ATOM   1659  C   PHE B 211      27.858   8.128  39.349  1.00150.35           C
ATOM   1660  O   PHE B 211      27.962   8.707  38.269  1.00150.35           O
ATOM   1661  N   PRO B 212      26.960   8.477  40.232  1.00 79.23           N
ATOM   1662  CA  PRO B 212      25.954   9.461  39.907  1.00 79.23           C
ATOM   1663  CD  PRO B 212      26.474   7.511  41.204  1.00 79.23           C
ATOM   1664  CB  PRO B 212      24.933   9.390  41.039  1.00 79.23           C
ATOM   1665  CG  PRO B 212      25.024   7.926  41.511  1.00 79.23           C
ATOM   1666  C   PRO B 212      26.547  10.815  39.673  1.00 79.23           C
ATOM   1667  O   PRO B 212      27.596  11.110  40.240  1.00 79.23           O
ATOM   1668  N   TYR B 213      25.882  11.654  38.848  1.00 97.13           N
ATOM   1669  CA  TYR B 213      26.438  12.916  38.437  1.00 97.13           C
ATOM   1670  CB  TYR B 213      25.752  13.439  37.163  1.00 97.13           C
ATOM   1671  CG  TYR B 213      26.496  14.632  36.690  1.00 97.13           C
ATOM   1672  CD1 TYR B 213      27.762  14.482  36.179  1.00 97.13           C
ATOM   1673  CD2 TYR B 213      25.928  15.884  36.725  1.00 97.13           C
ATOM   1674  CE1 TYR B 213      28.468  15.569  35.728  1.00 97.13           C
ATOM   1675  CE2 TYR B 213      26.630  16.977  36.274  1.00 97.13           C
ATOM   1676  CZ  TYR B 213      27.902  16.819  35.777  1.00 97.13           C
ATOM   1677  OH  TYR B 213      28.626  17.936  35.314  1.00 97.13           O
ATOM   1678  C   TYR B 213      26.287  13.936  39.526  1.00 97.13           C
ATOM   1679  O   TYR B 213      25.178  14.212  39.980  1.00 97.13           O
ATOM   1680  N   THR B 214      27.442  14.415  40.052  1.00172.55           N
ATOM   1681  CA  THR B 214      27.554  15.465  41.034  1.00172.55           C
ATOM   1682  CB  THR B 214      28.791  15.373  41.874  1.00172.55           C
ATOM   1683  OG1 THR B 214      29.945  15.451  41.054  1.00172.55           O
ATOM   1684  CG2 THR B 214      28.792  14.061  42.655  1.00172.55           C
ATOM   1685  C   THR B 214      27.596  16.838  40.437  1.00172.55           C
ATOM   1686  O   THR B 214      26.961  17.761  40.942  1.00172.55           O
ATOM   1687  N   GLY B 215      28.365  17.008  39.339  1.00 42.14           N
ATOM   1688  CA  GLY B 215      28.576  18.318  38.792  1.00 42.14           C
ATOM   1689  C   GLY B 215      29.707  18.971  39.533  1.00 42.14           C
ATOM   1690  O   GLY B 215      29.827  20.195  39.531  1.00 42.14           O
ATOM   1691  N   THR B 216      30.568  18.171  40.200  1.00 74.55           N
ATOM   1692  CA  THR B 216      31.658  18.739  40.945  1.00 74.55           C
ATOM   1693  CB  THR B 216      31.423  18.742  42.427  1.00 74.55           C
ATOM   1694  OG1 THR B 216      31.353  17.408  42.911  1.00 74.55           O
ATOM   1695  CG2 THR B 216      30.104  19.476  42.720  1.00 74.55           C
ATOM   1696  C   THR B 216      32.887  17.900  40.737  1.00 74.55           C
ATOM   1697  O   THR B 216      32.845  16.808  40.177  1.00 74.55           O
ATOM   1698  N   ASP B 217      34.017  18.433  41.232  1.00111.40           N
ATOM   1699  CA  ASP B 217      35.364  17.930  41.235  1.00111.40           C
ATOM   1700  CB  ASP B 217      36.410  19.009  41.569  1.00111.40           C
ATOM   1701  CG  ASP B 217      36.513  19.941  40.367  1.00111.40           C
ATOM   1702  OD1 ASP B 217      36.077  19.527  39.260  1.00111.40           O
ATOM   1703  OD2 ASP B 217      37.029  21.078  40.538  1.00111.40           O
ATOM   1704  C   ASP B 217      35.490  16.822  42.241  1.00111.40           C
ATOM   1705  O   ASP B 217      36.593  16.545  42.711  1.00111.40           O
ATOM   1706  N   SER B 218      34.352  16.263  42.700  1.00 67.19           N
ATOM   1707  CA  SER B 218      34.341  15.250  43.727  1.00 67.19           C
ATOM   1708  CB  SER B 218      32.985  14.537  43.882  1.00 67.19           C
ATOM   1709  OG  SER B 218      32.712  13.745  42.735  1.00 67.19           O
ATOM   1710  C   SER B 218      35.380  14.203  43.460  1.00 67.19           C
ATOM   1711  O   SER B 218      35.908  14.053  42.359  1.00 67.19           O
ATOM   1712  N   PRO B 219      35.701  13.503  44.518  1.00 83.16           N
ATOM   1713  CA  PRO B 219      36.718  12.484  44.494  1.00 83.16           C
ATOM   1714  CD  PRO B 219      35.497  14.036  45.853  1.00 83.16           C
ATOM   1715  CB  PRO B 219      37.066  12.198  45.959  1.00 83.16           C
ATOM   1716  CG  PRO B 219      35.964  12.901  46.775  1.00 83.16           C
ATOM   1717  C   PRO B 219      36.305  11.275  43.717  1.00 83.16           C
ATOM   1718  O   PRO B 219      35.110  11.011  43.599  1.00 83.16           O
ATOM   1719  N   CYS B 220      37.291  10.526  43.185  1.00 55.71           N
ATOM   1720  CA  CYS B 220      37.017   9.384  42.365  1.00 55.71           C
ATOM   1721  CB  CYS B 220      38.220   9.002  41.469  1.00 55.71           C
ATOM   1722  SG  CYS B 220      37.960   7.545  40.404  1.00 55.71           S
ATOM   1723  C   CYS B 220      36.677   8.216  43.237  1.00 55.71           C
ATOM   1724  O   CYS B 220      37.549   7.445  43.633  1.00 55.71           O
ATOM   1725  N   ARG B 221      35.378   8.067  43.574  1.00119.69           N
ATOM   1726  CA  ARG B 221      34.946   6.920  44.318  1.00119.69           C
ATOM   1727  CB  ARG B 221      34.676   7.157  45.807  1.00119.69           C
ATOM   1728  CG  ARG B 221      34.223   5.866  46.490  1.00119.69           C
ATOM   1729  CD  ARG B 221      33.628   6.070  47.878  1.00119.69           C
ATOM   1730  NE  ARG B 221      34.709   6.616  48.741  1.00119.69           N
ATOM   1731  CZ  ARG B 221      34.383   7.302  49.874  1.00119.69           C
ATOM   1732  NH1 ARG B 221      33.071   7.478  50.205  1.00119.69           N
ATOM   1733  NH2 ARG B 221      35.367   7.810  50.671  1.00119.69           N
ATOM   1734  C   ARG B 221      33.638   6.496  43.736  1.00119.69           C
ATOM   1735  O   ARG B 221      32.745   7.315  43.536  1.00119.69           O
ATOM   1736  N   LEU B 222      33.495   5.189  43.459  1.00117.25           N
ATOM   1737  CA  LEU B 222      32.295   4.688  42.854  1.00117.25           C
ATOM   1738  CB  LEU B 222      32.438   4.419  41.342  1.00117.25           C
ATOM   1739  CG  LEU B 222      33.469   3.331  40.965  1.00117.25           C
ATOM   1740  CD1 LEU B 222      33.538   3.147  39.441  1.00117.25           C
ATOM   1741  CD2 LEU B 222      34.858   3.602  41.569  1.00117.25           C
ATOM   1742  C   LEU B 222      31.942   3.388  43.503  1.00117.25           C
ATOM   1743  O   LEU B 222      32.587   2.953  44.455  1.00117.25           O
ATOM   1744  N   LYS B 223      30.867   2.745  43.002  1.00113.19           N
ATOM   1745  CA  LYS B 223      30.426   1.481  43.520  1.00113.19           C
ATOM   1746  CB  LYS B 223      29.031   1.066  43.022  1.00113.19           C
ATOM   1747  CG  LYS B 223      27.939   2.074  43.381  1.00113.19           C
ATOM   1748  CD  LYS B 223      27.797   2.330  44.883  1.00113.19           C
ATOM   1749  CE  LYS B 223      27.001   1.252  45.621  1.00113.19           C
ATOM   1750  NZ  LYS B 223      26.890   1.603  47.055  1.00113.19           N
ATOM   1751  C   LYS B 223      31.397   0.444  43.053  1.00113.19           C
ATOM   1752  O   LYS B 223      32.158   0.666  42.114  1.00113.19           O
ATOM   1753  N   GLU B 224      31.425  -0.712  43.742  1.00 76.63           N
ATOM   1754  CA  GLU B 224      32.330  -1.761  43.372  1.00 76.63           C
ATOM   1755  CB  GLU B 224      32.626  -2.747  44.517  1.00 76.63           C
ATOM   1756  CG  GLU B 224      33.691  -3.792  44.174  1.00 76.63           C
ATOM   1757  CD  GLU B 224      33.711  -4.833  45.287  1.00 76.63           C
ATOM   1758  OE1 GLU B 224      32.605  -5.193  45.773  1.00 76.63           O
ATOM   1759  OE2 GLU B 224      34.826  -5.281  45.666  1.00 76.63           O
ATOM   1760  C   GLU B 224      31.727  -2.559  42.256  1.00 76.63           C
ATOM   1761  O   GLU B 224      30.508  -2.618  42.097  1.00 76.63           O
ATOM   1762  N   GLY B 225      32.596  -3.167  41.425  1.00 34.99           N
ATOM   1763  CA  GLY B 225      32.173  -4.088  40.408  1.00 34.99           C
ATOM   1764  C   GLY B 225      31.314  -3.436  39.375  1.00 34.99           C
ATOM   1765  O   GLY B 225      30.264  -3.973  39.024  1.00 34.99           O
ATOM   1766  N   CYS B 226      31.729  -2.269  38.846  1.00 45.22           N
ATOM   1767  CA  CYS B 226      30.909  -1.635  37.855  1.00 45.22           C
ATOM   1768  CB  CYS B 226      30.940  -0.096  37.935  1.00 45.22           C
ATOM   1769  SG  CYS B 226      30.371   0.514  39.551  1.00 45.22           S
ATOM   1770  C   CYS B 226      31.401  -2.042  36.497  1.00 45.22           C
ATOM   1771  O   CYS B 226      32.602  -2.072  36.229  1.00 45.22           O
ATOM   1772  N   PHE B 227      30.446  -2.380  35.608  1.00138.73           N
ATOM   1773  CA  PHE B 227      30.665  -2.791  34.249  1.00138.73           C
ATOM   1774  CB  PHE B 227      29.332  -3.260  33.636  1.00138.73           C
ATOM   1775  CG  PHE B 227      29.508  -3.627  32.210  1.00138.73           C
ATOM   1776  CD1 PHE B 227      29.373  -2.672  31.229  1.00138.73           C
ATOM   1777  CD2 PHE B 227      29.792  -4.925  31.858  1.00138.73           C
ATOM   1778  CE1 PHE B 227      29.529  -3.008  29.906  1.00138.73           C
ATOM   1779  CE2 PHE B 227      29.950  -5.265  30.537  1.00138.73           C
ATOM   1780  CZ  PHE B 227      29.819  -4.306  29.561  1.00138.73           C
ATOM   1781  C   PHE B 227      31.162  -1.594  33.492  1.00138.73           C
ATOM   1782  O   PHE B 227      30.712  -0.476  33.735  1.00138.73           O
ATOM   1783  N   ARG B 228      32.124  -1.785  32.560  1.00 84.08           N
ATOM   1784  CA  ARG B 228      32.628  -0.644  31.839  1.00 84.08           C
ATOM   1785  CB  ARG B 228      34.097  -0.302  32.129  1.00 84.08           C
ATOM   1786  CG  ARG B 228      34.346   0.225  33.541  1.00 84.08           C
ATOM   1787  CD  ARG B 228      35.650   1.018  33.654  1.00 84.08           C
ATOM   1788  NE  ARG B 228      35.777   1.498  35.058  1.00 84.08           N
ATOM   1789  CZ  ARG B 228      36.157   2.785  35.311  1.00 84.08           C
ATOM   1790  NH1 ARG B 228      36.367   3.661  34.284  1.00 84.08           N
ATOM   1791  NH2 ARG B 228      36.330   3.198  36.600  1.00 84.08           N
ATOM   1792  C   ARG B 228      32.530  -0.878  30.359  1.00 84.08           C
ATOM   1793  O   ARG B 228      32.832  -1.962  29.864  1.00 84.08           O
ATOM   1794  N   TYR B 229      32.114   0.173  29.617  1.00 83.33           N
ATOM   1795  CA  TYR B 229      31.981   0.147  28.182  1.00 83.33           C
ATOM   1796  CB  TYR B 229      30.838   1.027  27.634  1.00 83.33           C
ATOM   1797  CG  TYR B 229      29.524   0.585  28.182  1.00 83.33           C
ATOM   1798  CD1 TYR B 229      29.068   1.089  29.379  1.00 83.33           C
ATOM   1799  CD2 TYR B 229      28.745  -0.319  27.497  1.00 83.33           C
ATOM   1800  CE1 TYR B 229      27.855   0.692  29.890  1.00 83.33           C
ATOM   1801  CE2 TYR B 229      27.532  -0.719  28.004  1.00 83.33           C
ATOM   1802  CZ  TYR B 229      27.086  -0.214  29.201  1.00 83.33           C
ATOM   1803  OH  TYR B 229      25.840  -0.626  29.719  1.00 83.33           O
ATOM   1804  C   TYR B 229      33.226   0.757  27.601  1.00 83.33           C
ATOM   1805  O   TYR B 229      33.700   1.780  28.091  1.00 83.33           O
ATOM   1806  N   TYR B 230      33.782   0.158  26.522  1.00 85.26           N
ATOM   1807  CA  TYR B 230      35.004   0.661  25.937  1.00 85.26           C
ATOM   1808  CB  TYR B 230      36.169  -0.355  25.991  1.00 85.26           C
ATOM   1809  CG  TYR B 230      36.548  -0.566  27.423  1.00 85.26           C
ATOM   1810  CD1 TYR B 230      35.779  -1.360  28.245  1.00 85.26           C
ATOM   1811  CD2 TYR B 230      37.683   0.020  27.940  1.00 85.26           C
ATOM   1812  CE1 TYR B 230      36.129  -1.550  29.562  1.00 85.26           C
ATOM   1813  CE2 TYR B 230      38.036  -0.167  29.256  1.00 85.26           C
ATOM   1814  CZ  TYR B 230      37.257  -0.951  30.070  1.00 85.26           C
ATOM   1815  OH  TYR B 230      37.616  -1.143  31.421  1.00 85.26           O
ATOM   1816  C   TYR B 230      34.758   0.988  24.486  1.00 85.26           C
ATOM   1817  O   TYR B 230      33.767   0.558  23.898  1.00 85.26           O
ATOM   1818  N   SER B 231      35.643   1.811  23.876  1.00 91.30           N
ATOM   1819  CA  SER B 231      35.480   2.177  22.492  1.00 91.30           C
ATOM   1820  CB  SER B 231      35.580   3.691  22.250  1.00 91.30           C
ATOM   1821  OG  SER B 231      36.815   4.184  22.746  1.00 91.30           O
ATOM   1822  C   SER B 231      36.540   1.487  21.679  1.00 91.30           C
ATOM   1823  O   SER B 231      37.731   1.575  21.975  1.00 91.30           O
ATOM   1824  N   SER B 232      36.114   0.753  20.629  1.00 67.50           N
ATOM   1825  CA  SER B 232      37.020   0.014  19.793  1.00 67.50           C
ATOM   1826  CB  SER B 232      36.338  -1.067  18.928  1.00 67.50           C
ATOM   1827  OG  SER B 232      35.499  -0.469  17.952  1.00 67.50           O
ATOM   1828  C   SER B 232      37.784   0.923  18.875  1.00 67.50           C
ATOM   1829  O   SER B 232      38.883   0.565  18.449  1.00 67.50           O
ATOM   1830  N   GLU B 233      37.227   2.103  18.516  1.00125.65           N
ATOM   1831  CA  GLU B 233      37.950   2.961  17.611  1.00125.65           C
ATOM   1832  CB  GLU B 233      37.739   2.616  16.126  1.00125.65           C
ATOM   1833  CG  GLU B 233      36.391   3.063  15.553  1.00125.65           C
ATOM   1834  CD  GLU B 233      36.578   4.430  14.894  1.00125.65           C
ATOM   1835  OE1 GLU B 233      37.752   4.853  14.722  1.00125.65           O
ATOM   1836  OE2 GLU B 233      35.548   5.067  14.546  1.00125.65           O
ATOM   1837  C   GLU B 233      37.502   4.382  17.797  1.00125.65           C
ATOM   1838  O   GLU B 233      36.407   4.642  18.294  1.00125.65           O
ATOM   1839  N   TYR B 234      38.376   5.346  17.426  1.00110.85           N
ATOM   1840  CA  TYR B 234      38.074   6.748  17.554  1.00110.85           C
ATOM   1841  CB  TYR B 234      38.467   7.263  18.949  1.00110.85           C
ATOM   1842  CG  TYR B 234      39.901   6.891  19.171  1.00110.85           C
ATOM   1843  CD1 TYR B 234      40.252   5.633  19.616  1.00110.85           C
ATOM   1844  CD2 TYR B 234      40.904   7.800  18.930  1.00110.85           C
ATOM   1845  CE1 TYR B 234      41.571   5.289  19.822  1.00110.85           C
ATOM   1846  CE2 TYR B 234      42.224   7.467  19.132  1.00110.85           C
ATOM   1847  CZ  TYR B 234      42.562   6.211  19.580  1.00110.85           C
ATOM   1848  OH  TYR B 234      43.917   5.874  19.787  1.00110.85           O
ATOM   1849  C   TYR B 234      38.884   7.516  16.546  1.00110.85           C
ATOM   1850  O   TYR B 234      39.986   7.096  16.194  1.00110.85           O
ATOM   1851  N   HIS B 235      38.365   8.668  16.051  1.00 80.00           N
ATOM   1852  CA  HIS B 235      39.143   9.481  15.149  1.00 80.00           C
ATOM   1853  ND1 HIS B 235      37.802   9.471  11.932  1.00 80.00           N
ATOM   1854  CG  HIS B 235      38.187   8.606  12.933  1.00 80.00           C
ATOM   1855  CB  HIS B 235      39.408   8.809  13.786  1.00 80.00           C
ATOM   1856  NE2 HIS B 235      36.314   7.819  11.951  1.00 80.00           N
ATOM   1857  CD2 HIS B 235      37.266   7.604  12.932  1.00 80.00           C
ATOM   1858  CE1 HIS B 235      36.678   8.952  11.377  1.00 80.00           C
ATOM   1859  C   HIS B 235      38.440  10.789  14.900  1.00 80.00           C
ATOM   1860  O   HIS B 235      37.238  10.920  15.127  1.00 80.00           O
ATOM   1861  N   TYR B 236      39.198  11.815  14.454  1.00116.65           N
ATOM   1862  CA  TYR B 236      38.614  13.075  14.063  1.00116.65           C
ATOM   1863  CB  TYR B 236      39.611  14.229  13.822  1.00116.65           C
ATOM   1864  CG  TYR B 236      39.937  14.995  15.052  1.00116.65           C
ATOM   1865  CD1 TYR B 236      39.104  16.025  15.428  1.00116.65           C
ATOM   1866  CD2 TYR B 236      41.060  14.730  15.799  1.00116.65           C
ATOM   1867  CE1 TYR B 236      39.370  16.767  16.552  1.00116.65           C
ATOM   1868  CE2 TYR B 236      41.330  15.470  16.927  1.00116.65           C
ATOM   1869  CZ  TYR B 236      40.484  16.487  17.305  1.00116.65           C
ATOM   1870  OH  TYR B 236      40.759  17.245  18.461  1.00116.65           O
ATOM   1871  C   TYR B 236      38.041  12.851  12.704  1.00116.65           C
ATOM   1872  O   TYR B 236      38.684  12.233  11.859  1.00116.65           O
ATOM   1873  N   VAL B 237      36.814  13.336  12.440  1.00 55.63           N
ATOM   1874  CA  VAL B 237      36.308  13.145  11.117  1.00 55.63           C
ATOM   1875  CB  VAL B 237      34.906  13.641  10.900  1.00 55.63           C
ATOM   1876  CG1 VAL B 237      33.958  12.871  11.834  1.00 55.63           C
ATOM   1877  CG2 VAL B 237      34.884  15.165  11.087  1.00 55.63           C
ATOM   1878  C   VAL B 237      37.215  13.915  10.215  1.00 55.63           C
ATOM   1879  O   VAL B 237      37.589  15.050  10.511  1.00 55.63           O
ATOM   1880  N   GLY B 238      37.588  13.307   9.073  1.00 37.86           N
ATOM   1881  CA  GLY B 238      38.516  13.959   8.205  1.00 37.86           C
ATOM   1882  C   GLY B 238      39.856  13.301   8.388  1.00 37.86           C
ATOM   1883  O   GLY B 238      40.773  13.518   7.598  1.00 37.86           O
ATOM   1884  N   GLY B 239      40.009  12.489   9.454  1.00 48.25           N
ATOM   1885  CA  GLY B 239      41.200  11.712   9.667  1.00 48.25           C
ATOM   1886  C   GLY B 239      42.083  12.304  10.727  1.00 48.25           C
ATOM   1887  O   GLY B 239      42.763  11.569  11.443  1.00 48.25           O
ATOM   1888  N   PHE B 240      42.121  13.643  10.856  1.00 91.89           N
ATOM   1889  CA  PHE B 240      42.926  14.246  11.881  1.00 91.89           C
ATOM   1890  CB  PHE B 240      44.426  14.319  11.531  1.00 91.89           C
ATOM   1891  CG  PHE B 240      44.614  15.040  10.240  1.00 91.89           C
ATOM   1892  CD1 PHE B 240      44.384  14.400   9.044  1.00 91.89           C
ATOM   1893  CD2 PHE B 240      45.044  16.346  10.219  1.00 91.89           C
ATOM   1894  CE1 PHE B 240      44.563  15.056   7.848  1.00 91.89           C
ATOM   1895  CE2 PHE B 240      45.225  17.007   9.026  1.00 91.89           C
ATOM   1896  CZ  PHE B 240      44.984  16.364   7.837  1.00 91.89           C
ATOM   1897  C   PHE B 240      42.378  15.615  12.124  1.00 91.89           C
ATOM   1898  O   PHE B 240      41.452  16.053  11.443  1.00 91.89           O
ATOM   1899  N   TYR B 241      42.928  16.335  13.119  1.00152.75           N
ATOM   1900  CA  TYR B 241      42.363  17.617  13.430  1.00152.75           C
ATOM   1901  CB  TYR B 241      42.887  18.175  14.768  1.00152.75           C
ATOM   1902  CG  TYR B 241      42.250  19.492  15.057  1.00152.75           C
ATOM   1903  CD1 TYR B 241      41.012  19.548  15.658  1.00152.75           C
ATOM   1904  CD2 TYR B 241      42.882  20.668  14.724  1.00152.75           C
ATOM   1905  CE1 TYR B 241      40.411  20.753  15.932  1.00152.75           C
ATOM   1906  CE2 TYR B 241      42.288  21.878  14.996  1.00152.75           C
ATOM   1907  CZ  TYR B 241      41.054  21.922  15.600  1.00152.75           C
ATOM   1908  OH  TYR B 241      40.450  23.166  15.877  1.00152.75           O
ATOM   1909  C   TYR B 241      42.718  18.558  12.323  1.00152.75           C
ATOM   1910  O   TYR B 241      43.894  18.773  12.027  1.00152.75           O
ATOM   1911  N   GLY B 242      41.685  19.174  11.708  1.00 50.32           N
ATOM   1912  CA  GLY B 242      41.867  20.099  10.622  1.00 50.32           C
ATOM   1913  C   GLY B 242      41.263  19.563   9.349  1.00 50.32           C
ATOM   1914  O   GLY B 242      41.099  20.304   8.381  1.00 50.32           O
ATOM   1915  N   GLY B 243      40.988  18.247   9.312  1.00 80.66           N
ATOM   1916  CA  GLY B 243      40.386  17.489   8.244  1.00 80.66           C
ATOM   1917  C   GLY B 243      38.895  17.655   8.107  1.00 80.66           C
ATOM   1918  O   GLY B 243      38.321  17.259   7.098  1.00 80.66           O
ATOM   1919  N   CYS B 244      38.199  18.124   9.153  1.00 76.96           N
ATOM   1920  CA  CYS B 244      36.754  18.095   9.176  1.00 76.96           C
ATOM   1921  CB  CYS B 244      36.176  18.453  10.556  1.00 76.96           C
ATOM   1922  SG  CYS B 244      34.375  18.225  10.644  1.00 76.96           S
ATOM   1923  C   CYS B 244      36.098  18.990   8.161  1.00 76.96           C
ATOM   1924  O   CYS B 244      36.636  20.019   7.758  1.00 76.96           O
ATOM   1925  N   ASN B 245      34.901  18.565   7.682  1.00 79.06           N
ATOM   1926  CA  ASN B 245      34.092  19.376   6.813  1.00 79.06           C
ATOM   1927  CB  ASN B 245      34.533  19.396   5.332  1.00 79.06           C
ATOM   1928  CG  ASN B 245      34.435  18.010   4.719  1.00 79.06           C
ATOM   1929  OD1 ASN B 245      33.377  17.387   4.730  1.00 79.06           O
ATOM   1930  ND2 ASN B 245      35.567  17.517   4.148  1.00 79.06           N
ATOM   1931  C   ASN B 245      32.667  18.906   6.927  1.00 79.06           C
ATOM   1932  O   ASN B 245      32.387  17.878   7.541  1.00 79.06           O
ATOM   1933  N   GLU B 246      31.722  19.677   6.350  1.00 90.86           N
ATOM   1934  CA  GLU B 246      30.310  19.414   6.442  1.00 90.86           C
ATOM   1935  CB  GLU B 246      29.475  20.447   5.673  1.00 90.86           C
ATOM   1936  CG  GLU B 246      27.974  20.166   5.733  1.00 90.86           C
ATOM   1937  CD  GLU B 246      27.336  20.832   4.523  1.00 90.86           C
ATOM   1938  OE1 GLU B 246      28.098  21.258   3.615  1.00 90.86           O
ATOM   1939  OE2 GLU B 246      26.080  20.913   4.484  1.00 90.86           O
ATOM   1940  C   GLU B 246      29.963  18.108   5.802  1.00 90.86           C
ATOM   1941  O   GLU B 246      29.207  17.317   6.366  1.00 90.86           O
ATOM   1942  N   ALA B 247      30.513  17.852   4.600  1.00 44.04           N
ATOM   1943  CA  ALA B 247      30.143  16.683   3.857  1.00 44.04           C
ATOM   1944  CB  ALA B 247      30.870  16.586   2.505  1.00 44.04           C
ATOM   1945  C   ALA B 247      30.495  15.463   4.645  1.00 44.04           C
ATOM   1946  O   ALA B 247      29.681  14.555   4.788  1.00 44.04           O
ATOM   1947  N   LEU B 248      31.712  15.429   5.213  1.00 53.51           N
ATOM   1948  CA  LEU B 248      32.185  14.296   5.954  1.00 53.51           C
ATOM   1949  CB  LEU B 248      33.646  14.456   6.409  1.00 53.51           C
ATOM   1950  CG  LEU B 248      34.634  14.562   5.232  1.00 53.51           C
ATOM   1951  CD1 LEU B 248      36.081  14.718   5.726  1.00 53.51           C
ATOM   1952  CD2 LEU B 248      34.457  13.396   4.246  1.00 53.51           C
ATOM   1953  C   LEU B 248      31.341  14.128   7.174  1.00 53.51           C
ATOM   1954  O   LEU B 248      31.065  13.008   7.600  1.00 53.51           O
ATOM   1955  N   MET B 249      30.920  15.249   7.782  1.00 48.55           N
ATOM   1956  CA  MET B 249      30.156  15.179   8.995  1.00 48.55           C
ATOM   1957  CB  MET B 249      29.831  16.571   9.563  1.00 48.55           C
ATOM   1958  CG  MET B 249      31.069  17.330  10.046  1.00 48.55           C
ATOM   1959  SD  MET B 249      30.749  19.035  10.589  1.00 48.55           S
ATOM   1960  CE  MET B 249      29.759  18.567  12.035  1.00 48.55           C
ATOM   1961  C   MET B 249      28.861  14.478   8.728  1.00 48.55           C
ATOM   1962  O   MET B 249      28.438  13.614   9.492  1.00 48.55           O
ATOM   1963  N   LYS B 250      28.208  14.825   7.610  1.00117.29           N
ATOM   1964  CA  LYS B 250      26.931  14.280   7.256  1.00117.29           C
ATOM   1965  CB  LYS B 250      26.445  14.947   5.958  1.00117.29           C
ATOM   1966  CG  LYS B 250      25.001  14.690   5.552  1.00117.29           C
ATOM   1967  CD  LYS B 250      24.564  15.633   4.427  1.00117.29           C
ATOM   1968  CE  LYS B 250      24.819  17.107   4.757  1.00117.29           C
ATOM   1969  NZ  LYS B 250      24.720  17.944   3.539  1.00117.29           N
ATOM   1970  C   LYS B 250      27.065  12.806   7.002  1.00117.29           C
ATOM   1971  O   LYS B 250      26.197  12.027   7.394  1.00117.29           O
ATOM   1972  N   LEU B 251      28.143  12.374   6.313  1.00 92.27           N
ATOM   1973  CA  LEU B 251      28.282  10.966   6.057  1.00 92.27           C
ATOM   1974  CB  LEU B 251      29.457  10.572   5.143  1.00 92.27           C
ATOM   1975  CG  LEU B 251      29.216  10.823   3.642  1.00 92.27           C
ATOM   1976  CD1 LEU B 251      29.227  12.314   3.281  1.00 92.27           C
ATOM   1977  CD2 LEU B 251      30.172   9.980   2.788  1.00 92.27           C
ATOM   1978  C   LEU B 251      28.462  10.236   7.348  1.00 92.27           C
ATOM   1979  O   LEU B 251      27.849   9.193   7.569  1.00 92.27           O
ATOM   1980  N   GLU B 252      29.296  10.776   8.253  1.00 86.36           N
ATOM   1981  CA  GLU B 252      29.549  10.109   9.497  1.00 86.36           C
ATOM   1982  CB  GLU B 252      30.525  10.891  10.396  1.00 86.36           C
ATOM   1983  CG  GLU B 252      30.761  10.245  11.765  1.00 86.36           C
ATOM   1984  CD  GLU B 252      31.741   9.093  11.605  1.00 86.36           C
ATOM   1985  OE1 GLU B 252      32.518   9.105  10.614  1.00 86.36           O
ATOM   1986  OE2 GLU B 252      31.730   8.190  12.483  1.00 86.36           O
ATOM   1987  C   GLU B 252      28.264   9.986  10.254  1.00 86.36           C
ATOM   1988  O   GLU B 252      27.951   8.931  10.803  1.00 86.36           O
ATOM   1989  N   LEU B 253      27.467  11.068  10.274  1.00 58.69           N
ATOM   1990  CA  LEU B 253      26.280  11.089  11.077  1.00 58.69           C
ATOM   1991  CB  LEU B 253      25.567  12.450  10.994  1.00 58.69           C
ATOM   1992  CG  LEU B 253      24.324  12.571  11.890  1.00 58.69           C
ATOM   1993  CD1 LEU B 253      24.703  12.457  13.375  1.00 58.69           C
ATOM   1994  CD2 LEU B 253      23.540  13.857  11.580  1.00 58.69           C
ATOM   1995  C   LEU B 253      25.313  10.028  10.641  1.00 58.69           C
ATOM   1996  O   LEU B 253      24.872   9.216  11.453  1.00 58.69           O
ATOM   1997  N   VAL B 254      24.970   9.986   9.339  1.00 72.04           N
ATOM   1998  CA  VAL B 254      23.987   9.044   8.888  1.00 72.04           C
ATOM   1999  CB  VAL B 254      23.523   9.317   7.479  1.00 72.04           C
ATOM   2000  CG1 VAL B 254      22.900  10.723   7.437  1.00 72.04           C
ATOM   2001  CG2 VAL B 254      24.698   9.145   6.507  1.00 72.04           C
ATOM   2002  C   VAL B 254      24.516   7.643   8.956  1.00 72.04           C
ATOM   2003  O   VAL B 254      23.796   6.718   9.332  1.00 72.04           O
ATOM   2004  N   HIS B 255      25.776   7.427   8.535  1.00 76.73           N
ATOM   2005  CA  HIS B 255      26.281   6.086   8.564  1.00 76.73           C
ATOM   2006  ND1 HIS B 255      26.934   5.303   5.487  1.00 76.73           N
ATOM   2007  CG  HIS B 255      27.532   6.184   6.366  1.00 76.73           C
ATOM   2008  CB  HIS B 255      27.630   5.942   7.842  1.00 76.73           C
ATOM   2009  NE2 HIS B 255      27.661   7.019   4.272  1.00 76.73           N
ATOM   2010  CD2 HIS B 255      27.968   7.222   5.608  1.00 76.73           C
ATOM   2011  CE1 HIS B 255      27.040   5.852   4.254  1.00 76.73           C
ATOM   2012  C   HIS B 255      26.481   5.591   9.970  1.00 76.73           C
ATOM   2013  O   HIS B 255      25.920   4.565  10.348  1.00 76.73           O
ATOM   2014  N   GLN B 256      27.341   6.296  10.746  1.00135.97           N
ATOM   2015  CA  GLN B 256      27.782   5.960  12.082  1.00135.97           C
ATOM   2016  CB  GLN B 256      29.160   6.561  12.406  1.00135.97           C
ATOM   2017  CG  GLN B 256      30.290   5.996  11.544  1.00135.97           C
ATOM   2018  CD  GLN B 256      30.494   4.538  11.931  1.00135.97           C
ATOM   2019  OE1 GLN B 256      31.219   3.802  11.264  1.00135.97           O
ATOM   2020  NE2 GLN B 256      29.835   4.105  13.040  1.00135.97           N
ATOM   2021  C   GLN B 256      26.887   6.318  13.243  1.00135.97           C
ATOM   2022  O   GLN B 256      26.791   5.551  14.199  1.00135.97           O
ATOM   2023  N   GLY B 257      26.260   7.512  13.245  1.00 50.92           N
ATOM   2024  CA  GLY B 257      25.482   7.899  14.395  1.00 50.92           C
ATOM   2025  C   GLY B 257      25.890   9.287  14.810  1.00 50.92           C
ATOM   2026  O   GLY B 257      26.734   9.914  14.173  1.00 50.92           O
ATOM   2027  N   PRO B 258      25.329   9.771  15.896  1.00 79.06           N
ATOM   2028  CA  PRO B 258      25.623  11.102  16.360  1.00 79.06           C
ATOM   2029  CD  PRO B 258      24.023   9.310  16.337  1.00 79.06           C
ATOM   2030  CB  PRO B 258      24.629  11.363  17.489  1.00 79.06           C
ATOM   2031  CG  PRO B 258      23.418  10.487  17.122  1.00 79.06           C
ATOM   2032  C   PRO B 258      27.062  11.186  16.758  1.00 79.06           C
ATOM   2033  O   PRO B 258      27.628  10.174  17.172  1.00 79.06           O
ATOM   2034  N   MET B 259      27.680  12.376  16.621  1.00103.87           N
ATOM   2035  CA  MET B 259      29.076  12.518  16.917  1.00103.87           C
ATOM   2036  CB  MET B 259      29.929  12.632  15.647  1.00103.87           C
ATOM   2037  CG  MET B 259      29.664  13.935  14.891  1.00103.87           C
ATOM   2038  SD  MET B 259      30.219  13.928  13.162  1.00103.87           S
ATOM   2039  CE  MET B 259      28.918  12.776  12.634  1.00103.87           C
ATOM   2040  C   MET B 259      29.258  13.788  17.684  1.00103.87           C
ATOM   2041  O   MET B 259      28.420  14.686  17.624  1.00103.87           O
ATOM   2042  N   ALA B 260      30.364  13.876  18.451  1.00 43.63           N
ATOM   2043  CA  ALA B 260      30.631  15.050  19.234  1.00 43.63           C
ATOM   2044  CB  ALA B 260      31.652  14.814  20.361  1.00 43.63           C
ATOM   2045  C   ALA B 260      31.171  16.138  18.351  1.00 43.63           C
ATOM   2046  O   ALA B 260      31.943  15.886  17.426  1.00 43.63           O
ATOM   2047  N   VAL B 261      30.773  17.396  18.640  1.00 48.02           N
ATOM   2048  CA  VAL B 261      31.231  18.546  17.907  1.00 48.02           C
ATOM   2049  CB  VAL B 261      30.232  19.071  16.916  1.00 48.02           C
ATOM   2050  CG1 VAL B 261      29.970  17.983  15.861  1.00 48.02           C
ATOM   2051  CG2 VAL B 261      28.972  19.525  17.671  1.00 48.02           C
ATOM   2052  C   VAL B 261      31.457  19.634  18.917  1.00 48.02           C
ATOM   2053  O   VAL B 261      30.995  19.549  20.052  1.00 48.02           O
ATOM   2054  N   ALA B 262      32.210  20.681  18.532  1.00 46.20           N
ATOM   2055  CA  ALA B 262      32.495  21.791  19.399  1.00 46.20           C
ATOM   2056  CB  ALA B 262      33.931  21.786  19.952  1.00 46.20           C
ATOM   2057  C   ALA B 262      32.347  23.043  18.589  1.00 46.20           C
ATOM   2058  O   ALA B 262      32.564  23.038  17.377  1.00 46.20           O
ATOM   2059  N   PHE B 263      31.947  24.156  19.243  1.00175.58           N
ATOM   2060  CA  PHE B 263      31.803  25.401  18.540  1.00175.58           C
ATOM   2061  CB  PHE B 263      30.431  25.582  17.852  1.00175.58           C
ATOM   2062  CG  PHE B 263      29.342  25.735  18.863  1.00175.58           C
ATOM   2063  CD1 PHE B 263      28.769  24.635  19.460  1.00175.58           C
ATOM   2064  CD2 PHE B 263      28.891  26.987  19.216  1.00175.58           C
ATOM   2065  CE1 PHE B 263      27.763  24.785  20.388  1.00175.58           C
ATOM   2066  CE2 PHE B 263      27.886  27.142  20.143  1.00175.58           C
ATOM   2067  CZ  PHE B 263      27.319  26.039  20.732  1.00175.58           C
ATOM   2068  C   PHE B 263      32.015  26.517  19.513  1.00175.58           C
ATOM   2069  O   PHE B 263      32.162  26.290  20.713  1.00175.58           O
ATOM   2070  N   GLU B 264      32.062  27.766  19.006  1.00127.48           N
ATOM   2071  CA  GLU B 264      32.290  28.890  19.872  1.00127.48           C
ATOM   2072  CB  GLU B 264      33.123  30.010  19.221  1.00127.48           C
ATOM   2073  CG  GLU B 264      33.369  31.213  20.137  1.00127.48           C
ATOM   2074  CD  GLU B 264      34.340  30.800  21.236  1.00127.48           C
ATOM   2075  OE1 GLU B 264      34.702  29.595  21.289  1.00127.48           O
ATOM   2076  OE2 GLU B 264      34.731  31.689  22.039  1.00127.48           O
ATOM   2077  C   GLU B 264      30.973  29.477  20.258  1.00127.48           C
ATOM   2078  O   GLU B 264      30.207  29.947  19.416  1.00127.48           O
ATOM   2079  N   VAL B 265      30.681  29.451  21.572  1.00 69.61           N
ATOM   2080  CA  VAL B 265      29.468  30.018  22.076  1.00 69.61           C
ATOM   2081  CB  VAL B 265      29.039  29.440  23.395  1.00 69.61           C
ATOM   2082  CG1 VAL B 265      27.853  30.259  23.931  1.00 69.61           C
ATOM   2083  CG2 VAL B 265      28.713  27.950  23.192  1.00 69.61           C
ATOM   2084  C   VAL B 265      29.705  31.480  22.273  1.00 69.61           C
ATOM   2085  O   VAL B 265      30.755  31.897  22.760  1.00 69.61           O
ATOM   2086  N   TYR B 266      28.710  32.298  21.892  1.00150.96           N
ATOM   2087  CA  TYR B 266      28.794  33.720  22.040  1.00150.96           C
ATOM   2088  CB  TYR B 266      28.730  34.496  20.714  1.00150.96           C
ATOM   2089  CG  TYR B 266      30.049  34.393  20.024  1.00150.96           C
ATOM   2090  CD1 TYR B 266      30.378  33.296  19.261  1.00150.96           C
ATOM   2091  CD2 TYR B 266      30.972  35.405  20.162  1.00150.96           C
ATOM   2092  CE1 TYR B 266      31.595  33.221  18.627  1.00150.96           C
ATOM   2093  CE2 TYR B 266      32.191  35.335  19.531  1.00150.96           C
ATOM   2094  CZ  TYR B 266      32.503  34.244  18.759  1.00150.96           C
ATOM   2095  OH  TYR B 266      33.753  34.171  18.110  1.00150.96           O
ATOM   2096  C   TYR B 266      27.615  34.122  22.861  1.00150.96           C
ATOM   2097  O   TYR B 266      26.683  33.343  23.043  1.00150.96           O
ATOM   2098  N   ASP B 267      27.628  35.368  23.370  1.00 48.27           N
ATOM   2099  CA  ASP B 267      26.624  35.846  24.276  1.00 48.27           C
ATOM   2100  CB  ASP B 267      26.839  37.318  24.667  1.00 48.27           C
ATOM   2101  CG  ASP B 267      25.882  37.664  25.799  1.00 48.27           C
ATOM   2102  OD1 ASP B 267      25.393  36.721  26.475  1.00 48.27           O
ATOM   2103  OD2 ASP B 267      25.624  38.881  25.999  1.00 48.27           O
ATOM   2104  C   ASP B 267      25.277  35.750  23.631  1.00 48.27           C
ATOM   2105  O   ASP B 267      24.299  35.392  24.285  1.00 48.27           O
ATOM   2106  N   ASP B 268      25.188  36.041  22.323  1.00 65.41           N
ATOM   2107  CA  ASP B 268      23.920  36.034  21.654  1.00 65.41           C
ATOM   2108  CB  ASP B 268      24.006  36.440  20.167  1.00 65.41           C
ATOM   2109  CG  ASP B 268      24.841  35.434  19.382  1.00 65.41           C
ATOM   2110  OD1 ASP B 268      25.760  34.814  19.979  1.00 65.41           O
ATOM   2111  OD2 ASP B 268      24.571  35.281  18.160  1.00 65.41           O
ATOM   2112  C   ASP B 268      23.341  34.658  21.735  1.00 65.41           C
ATOM   2113  O   ASP B 268      22.125  34.489  21.798  1.00 65.41           O
ATOM   2114  N   PHE B 269      24.211  33.635  21.729  1.00122.45           N
ATOM   2115  CA  PHE B 269      23.829  32.254  21.759  1.00122.45           C
ATOM   2116  CB  PHE B 269      25.038  31.323  21.546  1.00122.45           C
ATOM   2117  CG  PHE B 269      24.568  29.909  21.510  1.00122.45           C
ATOM   2118  CD1 PHE B 269      24.114  29.354  20.336  1.00122.45           C
ATOM   2119  CD2 PHE B 269      24.576  29.138  22.649  1.00122.45           C
ATOM   2120  CE1 PHE B 269      23.680  28.050  20.297  1.00122.45           C
ATOM   2121  CE2 PHE B 269      24.144  27.832  22.617  1.00122.45           C
ATOM   2122  CZ  PHE B 269      23.695  27.285  21.439  1.00122.45           C
ATOM   2123  C   PHE B 269      23.181  31.928  23.073  1.00122.45           C
ATOM   2124  O   PHE B 269      22.253  31.125  23.128  1.00122.45           O
ATOM   2125  N   LEU B 270      23.637  32.548  24.178  1.00 99.68           N
ATOM   2126  CA  LEU B 270      23.106  32.166  25.457  1.00 99.68           C
ATOM   2127  CB  LEU B 270      23.730  32.920  26.641  1.00 99.68           C
ATOM   2128  CG  LEU B 270      25.231  32.622  26.803  1.00 99.68           C
ATOM   2129  CD1 LEU B 270      26.063  33.314  25.715  1.00 99.68           C
ATOM   2130  CD2 LEU B 270      25.714  32.914  28.228  1.00 99.68           C
ATOM   2131  C   LEU B 270      21.620  32.381  25.488  1.00 99.68           C
ATOM   2132  O   LEU B 270      20.880  31.573  26.045  1.00 99.68           O
ATOM   2133  N   HIS B 271      21.157  33.486  24.886  1.00123.52           N
ATOM   2134  CA  HIS B 271      19.788  33.922  24.839  1.00123.52           C
ATOM   2135  ND1 HIS B 271      20.543  36.556  26.435  0.00123.52           N
ATOM   2136  CG  HIS B 271      20.617  36.280  25.089  0.00123.52           C
ATOM   2137  CB  HIS B 271      19.674  35.376  24.354  1.00123.52           C
ATOM   2138  NE2 HIS B 271      22.296  37.677  25.656  0.00123.52           N
ATOM   2139  CD2 HIS B 271      21.695  36.975  24.628  0.00123.52           C
ATOM   2140  CE1 HIS B 271      21.571  37.396  26.721  0.00123.52           C
ATOM   2141  C   HIS B 271      18.950  33.074  23.922  1.00123.52           C
ATOM   2142  O   HIS B 271      17.729  33.171  23.962  1.00123.52           O
ATOM   2143  N   TYR B 272      19.569  32.282  23.025  1.00118.91           N
ATOM   2144  CA  TYR B 272      18.894  31.535  21.987  1.00118.91           C
ATOM   2145  CB  TYR B 272      19.870  30.553  21.305  1.00118.91           C
ATOM   2146  CG  TYR B 272      19.152  29.548  20.470  1.00118.91           C
ATOM   2147  CD1 TYR B 272      18.676  28.392  21.046  1.00118.91           C
ATOM   2148  CD2 TYR B 272      18.973  29.740  19.120  1.00118.91           C
ATOM   2149  CE1 TYR B 272      18.021  27.445  20.295  1.00118.91           C
ATOM   2150  CE2 TYR B 272      18.318  28.796  18.362  1.00118.91           C
ATOM   2151  CZ  TYR B 272      17.841  27.646  18.948  1.00118.91           C
ATOM   2152  OH  TYR B 272      17.170  26.676  18.171  1.00118.91           O
ATOM   2153  C   TYR B 272      17.703  30.774  22.489  1.00118.91           C
ATOM   2154  O   TYR B 272      17.813  29.916  23.365  1.00118.91           O
ATOM   2155  N   ARG B 273      16.502  31.193  22.024  1.00182.40           N
ATOM   2156  CA  ARG B 273      15.243  30.535  22.254  1.00182.40           C
ATOM   2157  CB  ARG B 273      14.107  31.562  22.282  1.00182.40           C
ATOM   2158  CG  ARG B 273      14.327  32.556  23.423  1.00182.40           C
ATOM   2159  CD  ARG B 273      13.521  33.843  23.309  1.00182.40           C
ATOM   2160  NE  ARG B 273      13.980  34.563  22.088  1.00182.40           N
ATOM   2161  CZ  ARG B 273      13.409  34.288  20.879  1.00182.40           C
ATOM   2162  NH1 ARG B 273      12.423  33.347  20.788  1.00182.40           N
ATOM   2163  NH2 ARG B 273      13.819  34.957  19.762  1.00182.40           N
ATOM   2164  C   ARG B 273      14.920  29.465  21.246  1.00182.40           C
ATOM   2165  O   ARG B 273      14.571  28.343  21.611  1.00182.40           O
ATOM   2166  N   LYS B 274      15.033  29.788  19.934  1.00 96.83           N
ATOM   2167  CA  LYS B 274      14.677  28.827  18.924  1.00 96.83           C
ATOM   2168  CB  LYS B 274      13.187  28.437  18.901  1.00 96.83           C
ATOM   2169  CG  LYS B 274      12.229  29.522  18.413  1.00 96.83           C
ATOM   2170  CD  LYS B 274      10.847  28.955  18.075  1.00 96.83           C
ATOM   2171  CE  LYS B 274       9.839  29.993  17.580  1.00 96.83           C
ATOM   2172  NZ  LYS B 274       8.568  29.321  17.223  1.00 96.83           N
ATOM   2173  C   LYS B 274      15.049  29.360  17.570  1.00 96.83           C
ATOM   2174  O   LYS B 274      15.522  30.487  17.436  1.00 96.83           O
ATOM   2175  N   GLY B 275      14.842  28.538  16.518  1.00 27.30           N
ATOM   2176  CA  GLY B 275      15.166  28.949  15.181  1.00 27.30           C
ATOM   2177  C   GLY B 275      16.538  28.463  14.827  1.00 27.30           C
ATOM   2178  O   GLY B 275      17.117  27.620  15.511  1.00 27.30           O
ATOM   2179  N   VAL B 276      17.079  28.969  13.698  1.00103.09           N
ATOM   2180  CA  VAL B 276      18.388  28.558  13.280  1.00103.09           C
ATOM   2181  CB  VAL B 276      18.496  28.311  11.798  1.00103.09           C
ATOM   2182  CG1 VAL B 276      18.058  29.571  11.029  1.00103.09           C
ATOM   2183  CG2 VAL B 276      19.935  27.866  11.489  1.00103.09           C
ATOM   2184  C   VAL B 276      19.355  29.636  13.670  1.00103.09           C
ATOM   2185  O   VAL B 276      19.317  30.752  13.154  1.00103.09           O
ATOM   2186  N   TYR B 277      20.273  29.292  14.590  1.00189.15           N
ATOM   2187  CA  TYR B 277      21.238  30.187  15.165  1.00189.15           C
ATOM   2188  CB  TYR B 277      21.932  29.586  16.402  1.00189.15           C
ATOM   2189  CG  TYR B 277      23.113  30.419  16.766  1.00189.15           C
ATOM   2190  CD1 TYR B 277      22.983  31.509  17.597  1.00189.15           C
ATOM   2191  CD2 TYR B 277      24.359  30.105  16.271  1.00189.15           C
ATOM   2192  CE1 TYR B 277      24.079  32.271  17.931  1.00189.15           C
ATOM   2193  CE2 TYR B 277      25.458  30.863  16.603  1.00189.15           C
ATOM   2194  CZ  TYR B 277      25.318  31.948  17.435  1.00189.15           C
ATOM   2195  OH  TYR B 277      26.442  32.728  17.779  1.00189.15           O
ATOM   2196  C   TYR B 277      22.296  30.565  14.178  1.00189.15           C
ATOM   2197  O   TYR B 277      22.719  29.751  13.359  1.00189.15           O
ATOM   2198  N   HIS B 278      22.717  31.852  14.222  1.00101.66           N
ATOM   2199  CA  HIS B 278      23.743  32.336  13.342  1.00101.66           C
ATOM   2200  ND1 HIS B 278      24.589  34.652  11.000  1.00101.66           N
ATOM   2201  CG  HIS B 278      24.228  33.328  11.040  1.00101.66           C
ATOM   2202  CB  HIS B 278      23.191  32.768  11.971  1.00101.66           C
ATOM   2203  NE2 HIS B 278      25.815  33.618   9.465  1.00101.66           N
ATOM   2204  CD2 HIS B 278      24.988  32.705  10.094  1.00101.66           C
ATOM   2205  CE1 HIS B 278      25.543  34.773  10.039  1.00101.66           C
ATOM   2206  C   HIS B 278      24.418  33.550  13.930  1.00101.66           C
ATOM   2207  O   HIS B 278      23.860  34.253  14.771  1.00101.66           O
ATOM   2208  N   HIS B 279      25.681  33.766  13.500  1.00246.67           N
ATOM   2209  CA  HIS B 279      26.512  34.935  13.693  1.00246.67           C
ATOM   2210  ND1 HIS B 279      24.988  37.481  15.212  0.00246.67           N
ATOM   2211  CG  HIS B 279      24.782  36.816  14.018  0.00246.67           C
ATOM   2212  CB  HIS B 279      25.891  36.251  13.174  1.00246.67           C
ATOM   2213  NE2 HIS B 279      22.793  37.490  14.848  0.00246.67           N
ATOM   2214  CD2 HIS B 279      23.442  36.832  13.814  0.00246.67           C
ATOM   2215  CE1 HIS B 279      23.767  37.860  15.661  0.00246.67           C
ATOM   2216  C   HIS B 279      27.042  35.196  15.067  1.00246.67           C
ATOM   2217  O   HIS B 279      26.570  34.656  16.067  1.00246.67           O
ATOM   2218  N   THR B 280      28.133  36.010  15.066  1.00194.21           N
ATOM   2219  CA  THR B 280      28.869  36.593  16.160  1.00194.21           C
ATOM   2220  CB  THR B 280      28.629  35.988  17.508  1.00194.21           C
ATOM   2221  OG1 THR B 280      28.736  34.576  17.437  1.00194.21           O
ATOM   2222  CG2 THR B 280      27.267  36.434  18.038  1.00194.21           C
ATOM   2223  C   THR B 280      30.334  36.492  15.864  1.00194.21           C
ATOM   2224  O   THR B 280      30.746  36.076  14.783  1.00194.21           O
ATOM   2225  N   GLY B 281      31.156  36.948  16.830  1.00 55.92           N
ATOM   2226  CA  GLY B 281      32.584  36.793  16.832  1.00 55.92           C
ATOM   2227  C   GLY B 281      33.226  37.272  15.570  1.00 55.92           C
ATOM   2228  O   GLY B 281      32.948  38.351  15.045  1.00 55.92           O
ATOM   2229  N   LEU B 282      34.190  36.453  15.113  1.00151.37           N
ATOM   2230  CA  LEU B 282      34.982  36.667  13.943  1.00151.37           C
ATOM   2231  CB  LEU B 282      35.725  38.019  13.944  1.00151.37           C
ATOM   2232  CG  LEU B 282      36.396  38.402  12.604  0.00151.37           C
ATOM   2233  CD1 LEU B 282      37.108  39.759  12.717  0.00151.37           C
ATOM   2234  CD2 LEU B 282      37.315  37.297  12.060  0.00151.37           C
ATOM   2235  C   LEU B 282      35.995  35.580  14.054  1.00151.37           C
ATOM   2236  O   LEU B 282      35.815  34.474  13.547  1.00151.37           O
ATOM   2237  N   ARG B 283      37.116  35.894  14.726  1.00125.90           N
ATOM   2238  CA  ARG B 283      38.123  34.910  14.982  1.00125.90           C
ATOM   2239  CB  ARG B 283      39.256  34.896  13.942  1.00125.90           C
ATOM   2240  CG  ARG B 283      38.856  34.204  12.639  1.00125.90           C
ATOM   2241  CD  ARG B 283      38.772  32.683  12.787  1.00125.90           C
ATOM   2242  NE  ARG B 283      38.303  32.117  11.492  1.00125.90           N
ATOM   2243  CZ  ARG B 283      38.314  30.765  11.301  1.00125.90           C
ATOM   2244  NH1 ARG B 283      38.783  29.943  12.285  1.00125.90           N
ATOM   2245  NH2 ARG B 283      37.854  30.237  10.130  1.00125.90           N
ATOM   2246  C   ARG B 283      38.738  35.245  16.334  1.00125.90           C
ATOM   2247  O   ARG B 283      39.593  34.447  16.806  1.00125.90           O
ATOM   2248  OXT ARG B 283      38.361  36.297  16.912  1.00125.90           O
TER    2249      ARG B 283
ATOM   2250  N   ASP C 284      48.384  27.273   4.766  1.00 51.10           N
ATOM   2251  CA  ASP C 284      49.451  28.197   4.333  1.00 51.10           C
ATOM   2252  CB  ASP C 284      48.887  29.198   3.308  1.00 51.10           C
ATOM   2253  CG  ASP C 284      50.028  29.992   2.685  0.00 51.10           C
ATOM   2254  OD1 ASP C 284      51.200  29.767   3.085  0.00 51.10           O
ATOM   2255  OD2 ASP C 284      49.738  30.840   1.799  0.00 51.10           O
ATOM   2256  C   ASP C 284      50.037  28.968   5.476  1.00 51.10           C
ATOM   2257  O   ASP C 284      49.827  30.177   5.569  1.00 51.10           O
ATOM   2258  N   PRO C 285      50.758  28.335   6.369  1.00 87.39           N
ATOM   2259  CA  PRO C 285      50.957  26.909   6.364  1.00 87.39           C
ATOM   2260  CD  PRO C 285      51.837  29.027   7.056  1.00 87.39           C
ATOM   2261  CB  PRO C 285      52.290  26.660   7.071  1.00 87.39           C
ATOM   2262  CG  PRO C 285      52.532  27.939   7.886  1.00 87.39           C
ATOM   2263  C   PRO C 285      49.812  26.268   7.077  1.00 87.39           C
ATOM   2264  O   PRO C 285      49.128  26.949   7.840  1.00 87.39           O
ATOM   2265  N   PHE C 286      49.610  24.955   6.866  1.00152.54           N
ATOM   2266  CA  PHE C 286      48.504  24.271   7.460  1.00152.54           C
ATOM   2267  CB  PHE C 286      48.508  22.781   7.062  1.00152.54           C
ATOM   2268  CG  PHE C 286      47.282  22.081   7.535  1.00152.54           C
ATOM   2269  CD1 PHE C 286      46.050  22.384   7.001  1.00152.54           C
ATOM   2270  CD2 PHE C 286      47.367  21.133   8.526  1.00152.54           C
ATOM   2271  CE1 PHE C 286      44.917  21.737   7.437  1.00152.54           C
ATOM   2272  CE2 PHE C 286      46.239  20.481   8.963  1.00152.54           C
ATOM   2273  CZ  PHE C 286      45.013  20.780   8.419  1.00152.54           C
ATOM   2274  C   PHE C 286      48.596  24.474   8.935  1.00152.54           C
ATOM   2275  O   PHE C 286      49.610  24.182   9.569  1.00152.54           O
ATOM   2276  N   ASN C 287      47.521  25.052   9.499  1.00140.08           N
ATOM   2277  CA  ASN C 287      47.468  25.344  10.894  1.00140.08           C
ATOM   2278  CB  ASN C 287      47.872  26.800  11.137  1.00140.08           C
ATOM   2279  CG  ASN C 287      48.277  26.972  12.578  1.00140.08           C
ATOM   2280  OD1 ASN C 287      47.683  26.396  13.489  1.00140.08           O
ATOM   2281  ND2 ASN C 287      49.336  27.798  12.779  1.00140.08           N
ATOM   2282  C   ASN C 287      46.027  25.236  11.269  1.00140.08           C
ATOM   2283  O   ASN C 287      45.320  26.244  11.271  1.00140.08           O
ATOM   2284  N   PRO C 288      45.549  24.065  11.581  1.00110.56           N
ATOM   2285  CA  PRO C 288      44.171  23.918  11.947  1.00110.56           C
ATOM   2286  CD  PRO C 288      46.159  22.813  11.172  1.00110.56           C
ATOM   2287  CB  PRO C 288      43.850  22.430  11.787  1.00110.56           C
ATOM   2288  CG  PRO C 288      45.229  21.742  11.766  1.00110.56           C
ATOM   2289  C   PRO C 288      43.964  24.427  13.328  1.00110.56           C
ATOM   2290  O   PRO C 288      44.626  23.949  14.247  1.00110.56           O
ATOM   2291  N   PHE C 289      43.034  25.377  13.501  1.00135.88           N
ATOM   2292  CA  PHE C 289      42.733  25.863  14.806  1.00135.88           C
ATOM   2293  CB  PHE C 289      43.914  26.581  15.473  1.00135.88           C
ATOM   2294  CG  PHE C 289      43.347  27.327  16.622  1.00135.88           C
ATOM   2295  CD1 PHE C 289      43.051  26.689  17.802  1.00135.88           C
ATOM   2296  CD2 PHE C 289      43.081  28.669  16.496  1.00135.88           C
ATOM   2297  CE1 PHE C 289      42.516  27.387  18.858  1.00135.88           C
ATOM   2298  CE2 PHE C 289      42.549  29.370  17.549  1.00135.88           C
ATOM   2299  CZ  PHE C 289      42.268  28.732  18.733  1.00135.88           C
ATOM   2300  C   PHE C 289      41.616  26.829  14.661  1.00135.88           C
ATOM   2301  O   PHE C 289      41.732  27.833  13.961  1.00135.88           O
ATOM   2302  N   GLU C 290      40.496  26.532  15.337  1.00 69.38           N
ATOM   2303  CA  GLU C 290      39.374  27.411  15.329  1.00 69.38           C
ATOM   2304  CB  GLU C 290      38.205  26.885  14.477  1.00 69.38           C
ATOM   2305  CG  GLU C 290      38.564  26.782  12.991  1.00 69.38           C
ATOM   2306  CD  GLU C 290      37.359  26.258  12.221  1.00 69.38           C
ATOM   2307  OE1 GLU C 290      36.217  26.383  12.739  1.00 69.38           O
ATOM   2308  OE2 GLU C 290      37.565  25.732  11.095  1.00 69.38           O
ATOM   2309  C   GLU C 290      38.947  27.459  16.755  1.00 69.38           C
ATOM   2310  O   GLU C 290      38.781  26.419  17.392  1.00 69.38           O
ATOM   2311  N   LEU C 291      38.760  28.672  17.302  1.00 57.40           N
ATOM   2312  CA  LEU C 291      38.451  28.773  18.700  1.00 57.40           C
ATOM   2313  CB  LEU C 291      38.428  30.224  19.216  1.00 57.40           C
ATOM   2314  CG  LEU C 291      38.134  30.346  20.722  1.00 57.40           C
ATOM   2315  CD1 LEU C 291      39.240  29.679  21.556  1.00 57.40           C
ATOM   2316  CD2 LEU C 291      37.896  31.810  21.128  1.00 57.40           C
ATOM   2317  C   LEU C 291      37.103  28.167  18.946  1.00 57.40           C
ATOM   2318  O   LEU C 291      36.165  28.376  18.181  1.00 57.40           O
ATOM   2319  N   THR C 292      36.997  27.371  20.034  1.00 71.66           N
ATOM   2320  CA  THR C 292      35.771  26.726  20.425  1.00 71.66           C
ATOM   2321  CB  THR C 292      35.787  25.250  20.145  1.00 71.66           C
ATOM   2322  OG1 THR C 292      36.794  24.627  20.929  1.00 71.66           O
ATOM   2323  CG2 THR C 292      36.077  25.017  18.653  1.00 71.66           C
ATOM   2324  C   THR C 292      35.692  26.833  21.920  1.00 71.66           C
ATOM   2325  O   THR C 292      36.702  27.094  22.572  1.00 71.66           O
ATOM   2326  N   ASN C 293      34.488  26.683  22.519  1.00141.08           N
ATOM   2327  CA  ASN C 293      34.473  26.684  23.956  1.00141.08           C
ATOM   2328  CB  ASN C 293      34.372  28.088  24.582  1.00141.08           C
ATOM   2329  CG  ASN C 293      33.040  28.717  24.216  1.00141.08           C
ATOM   2330  OD1 ASN C 293      32.427  28.375  23.207  1.00141.08           O
ATOM   2331  ND2 ASN C 293      32.579  29.675  25.063  1.00141.08           N
ATOM   2332  C   ASN C 293      33.339  25.846  24.475  1.00141.08           C
ATOM   2333  O   ASN C 293      33.060  25.868  25.674  1.00141.08           O
ATOM   2334  N   HIS C 294      32.663  25.057  23.609  1.00 98.20           N
ATOM   2335  CA  HIS C 294      31.574  24.274  24.127  1.00 98.20           C
ATOM   2336  ND1 HIS C 294      27.938  24.035  24.323  1.00 98.20           N
ATOM   2337  CG  HIS C 294      29.137  24.415  24.882  1.00 98.20           C
ATOM   2338  CB  HIS C 294      30.253  25.065  24.124  1.00 98.20           C
ATOM   2339  NE2 HIS C 294      27.832  23.506  26.480  1.00 98.20           N
ATOM   2340  CD2 HIS C 294      29.056  24.084  26.199  1.00 98.20           C
ATOM   2341  CE1 HIS C 294      27.195  23.499  25.323  1.00 98.20           C
ATOM   2342  C   HIS C 294      31.416  23.040  23.280  1.00 98.20           C
ATOM   2343  O   HIS C 294      31.362  23.123  22.054  1.00 98.20           O
ATOM   2344  N   ALA C 295      31.318  21.852  23.920  1.00 48.20           N
ATOM   2345  CA  ALA C 295      31.206  20.620  23.180  1.00 48.20           C
ATOM   2346  CB  ALA C 295      32.127  19.502  23.698  1.00 48.20           C
ATOM   2347  C   ALA C 295      29.794  20.120  23.276  1.00 48.20           C
ATOM   2348  O   ALA C 295      29.195  20.150  24.350  1.00 48.20           O
ATOM   2349  N   VAL C 296      29.233  19.636  22.140  1.00 69.20           N
ATOM   2350  CA  VAL C 296      27.865  19.182  22.083  1.00 69.20           C
ATOM   2351  CB  VAL C 296      26.911  20.238  21.601  1.00 69.20           C
ATOM   2352  CG1 VAL C 296      26.847  21.356  22.657  1.00 69.20           C
ATOM   2353  CG2 VAL C 296      27.380  20.732  20.222  1.00 69.20           C
ATOM   2354  C   VAL C 296      27.751  17.988  21.166  1.00 69.20           C
ATOM   2355  O   VAL C 296      28.754  17.491  20.652  1.00 69.20           O
ATOM   2356  N   LEU C 297      26.507  17.474  20.972  1.00141.62           N
ATOM   2357  CA  LEU C 297      26.301  16.278  20.188  1.00141.62           C
ATOM   2358  CB  LEU C 297      25.560  15.195  20.997  1.00141.62           C
ATOM   2359  CG  LEU C 297      25.719  13.753  20.477  1.00141.62           C
ATOM   2360  CD1 LEU C 297      24.625  12.835  21.042  1.00141.62           C
ATOM   2361  CD2 LEU C 297      25.891  13.684  18.957  1.00141.62           C
ATOM   2362  C   LEU C 297      25.453  16.593  18.972  1.00141.62           C
ATOM   2363  O   LEU C 297      24.336  17.097  19.085  1.00141.62           O
ATOM   2364  N   LEU C 298      25.956  16.253  17.762  1.00 86.28           N
ATOM   2365  CA  LEU C 298      25.260  16.491  16.518  1.00 86.28           C
ATOM   2366  CB  LEU C 298      26.231  16.604  15.329  1.00 86.28           C
ATOM   2367  CG  LEU C 298      25.566  16.858  13.964  1.00 86.28           C
ATOM   2368  CD1 LEU C 298      24.911  18.247  13.906  1.00 86.28           C
ATOM   2369  CD2 LEU C 298      26.559  16.615  12.815  1.00 86.28           C
ATOM   2370  C   LEU C 298      24.368  15.305  16.262  1.00 86.28           C
ATOM   2371  O   LEU C 298      24.834  14.170  16.200  1.00 86.28           O
ATOM   2372  N   VAL C 299      23.037  15.530  16.287  1.00118.32           N
ATOM   2373  CA  VAL C 299      22.012  14.552  16.029  1.00118.32           C
ATOM   2374  CB  VAL C 299      20.863  14.692  16.980  1.00118.32           C
ATOM   2375  CG1 VAL C 299      21.393  14.390  18.394  1.00118.32           C
ATOM   2376  CG2 VAL C 299      20.266  16.101  16.839  1.00118.32           C
ATOM   2377  C   VAL C 299      21.470  14.473  14.620  1.00118.32           C
ATOM   2378  O   VAL C 299      20.943  13.428  14.240  1.00118.32           O
ATOM   2379  N   GLY C 300      21.484  15.574  13.829  1.00 48.32           N
ATOM   2380  CA  GLY C 300      20.848  15.486  12.532  1.00 48.32           C
ATOM   2381  C   GLY C 300      21.035  16.758  11.745  1.00 48.32           C
ATOM   2382  O   GLY C 300      21.765  17.657  12.154  1.00 48.32           O
ATOM   2383  N   TYR C 301      20.408  16.835  10.544  1.00 70.71           N
ATOM   2384  CA  TYR C 301      20.496  18.019   9.726  1.00 70.71           C
ATOM   2385  CB  TYR C 301      21.719  18.041   8.786  1.00 70.71           C
ATOM   2386  CG  TYR C 301      21.677  16.859   7.877  1.00 70.71           C
ATOM   2387  CD1 TYR C 301      20.940  16.888   6.715  1.00 70.71           C
ATOM   2388  CD2 TYR C 301      22.386  15.720   8.186  1.00 70.71           C
ATOM   2389  CE1 TYR C 301      20.909  15.796   5.878  1.00 70.71           C
ATOM   2390  CE2 TYR C 301      22.358  14.626   7.353  1.00 70.71           C
ATOM   2391  CZ  TYR C 301      21.619  14.661   6.195  1.00 70.71           C
ATOM   2392  OH  TYR C 301      21.591  13.539   5.338  1.00 70.71           O
ATOM   2393  C   TYR C 301      19.250  18.174   8.902  1.00 70.71           C
ATOM   2394  O   TYR C 301      18.480  17.229   8.735  1.00 70.71           O
ATOM   2395  N   GLY C 302      19.016  19.391   8.358  1.00 32.38           N
ATOM   2396  CA  GLY C 302      17.838  19.612   7.564  1.00 32.38           C
ATOM   2397  C   GLY C 302      17.968  20.926   6.862  1.00 32.38           C
ATOM   2398  O   GLY C 302      19.016  21.566   6.908  1.00 32.38           O
ATOM   2399  N   THR C 303      16.897  21.333   6.147  1.00129.57           N
ATOM   2400  CA  THR C 303      16.879  22.601   5.475  1.00129.57           C
ATOM   2401  CB  THR C 303      16.949  22.498   3.983  1.00129.57           C
ATOM   2402  OG1 THR C 303      15.836  21.769   3.498  1.00129.57           O
ATOM   2403  CG2 THR C 303      18.240  21.776   3.591  1.00129.57           C
ATOM   2404  C   THR C 303      15.571  23.258   5.784  1.00129.57           C
ATOM   2405  O   THR C 303      14.519  22.617   5.755  1.00129.57           O
ATOM   2406  N   ASP C 304      15.602  24.567   6.098  1.00 62.70           N
ATOM   2407  CA  ASP C 304      14.372  25.250   6.364  1.00 62.70           C
ATOM   2408  CB  ASP C 304      14.584  26.662   6.942  1.00 62.70           C
ATOM   2409  CG  ASP C 304      13.292  27.130   7.600  1.00 62.70           C
ATOM   2410  OD1 ASP C 304      12.228  27.094   6.929  1.00 62.70           O
ATOM   2411  OD2 ASP C 304      13.356  27.518   8.797  1.00 62.70           O
ATOM   2412  C   ASP C 304      13.681  25.348   5.043  1.00 62.70           C
ATOM   2413  O   ASP C 304      14.256  25.821   4.066  1.00 62.70           O
ATOM   2414  N   ALA C 305      12.421  24.884   4.965  1.00 40.89           N
ATOM   2415  CA  ALA C 305      11.769  24.887   3.689  1.00 40.89           C
ATOM   2416  CB  ALA C 305      10.375  24.237   3.742  1.00 40.89           C
ATOM   2417  C   ALA C 305      11.587  26.288   3.193  1.00 40.89           C
ATOM   2418  O   ALA C 305      11.949  26.601   2.060  1.00 40.89           O
ATOM   2419  N   ALA C 306      11.021  27.176   4.034  1.00 38.65           N
ATOM   2420  CA  ALA C 306      10.751  28.513   3.583  1.00 38.65           C
ATOM   2421  CB  ALA C 306       9.900  29.309   4.586  1.00 38.65           C
ATOM   2422  C   ALA C 306      12.013  29.288   3.361  1.00 38.65           C
ATOM   2423  O   ALA C 306      12.211  29.879   2.300  1.00 38.65           O
ATOM   2424  N   SER C 307      12.912  29.282   4.365  1.00 89.54           N
ATOM   2425  CA  SER C 307      14.121  30.058   4.327  1.00 89.54           C
ATOM   2426  CB  SER C 307      14.863  30.056   5.674  1.00 89.54           C
ATOM   2427  OG  SER C 307      14.058  30.641   6.685  1.00 89.54           O
ATOM   2428  C   SER C 307      15.069  29.484   3.327  1.00 89.54           C
ATOM   2429  O   SER C 307      15.723  30.212   2.584  1.00 89.54           O
ATOM   2430  N   GLY C 308      15.176  28.146   3.289  1.00 23.34           N
ATOM   2431  CA  GLY C 308      16.089  27.526   2.377  1.00 23.34           C
ATOM   2432  C   GLY C 308      17.444  27.456   3.020  1.00 23.34           C
ATOM   2433  O   GLY C 308      18.422  27.086   2.372  1.00 23.34           O
ATOM   2434  N   LEU C 309      17.551  27.790   4.322  1.00 45.69           N
ATOM   2435  CA  LEU C 309      18.847  27.770   4.948  1.00 45.69           C
ATOM   2436  CB  LEU C 309      18.996  28.826   6.058  1.00 45.69           C
ATOM   2437  CG  LEU C 309      20.385  28.832   6.724  1.00 45.69           C
ATOM   2438  CD1 LEU C 309      21.476  29.262   5.728  1.00 45.69           C
ATOM   2439  CD2 LEU C 309      20.388  29.672   8.011  1.00 45.69           C
ATOM   2440  C   LEU C 309      19.063  26.419   5.570  1.00 45.69           C
ATOM   2441  O   LEU C 309      18.183  25.885   6.243  1.00 45.69           O
ATOM   2442  N   ASP C 310      20.255  25.824   5.336  1.00 56.46           N
ATOM   2443  CA  ASP C 310      20.577  24.520   5.858  1.00 56.46           C
ATOM   2444  CB  ASP C 310      21.769  23.860   5.144  1.00 56.46           C
ATOM   2445  CG  ASP C 310      21.356  23.564   3.708  1.00 56.46           C
ATOM   2446  OD1 ASP C 310      20.149  23.733   3.394  1.00 56.46           O
ATOM   2447  OD2 ASP C 310      22.243  23.176   2.902  1.00 56.46           O
ATOM   2448  C   ASP C 310      20.942  24.651   7.305  1.00 56.46           C
ATOM   2449  O   ASP C 310      21.456  25.682   7.735  1.00 56.46           O
ATOM   2450  N   TYR C 311      20.671  23.598   8.108  1.00 71.20           N
ATOM   2451  CA  TYR C 311      21.010  23.668   9.502  1.00 71.20           C
ATOM   2452  CB  TYR C 311      19.886  24.252  10.380  1.00 71.20           C
ATOM   2453  CG  TYR C 311      18.659  23.419  10.228  1.00 71.20           C
ATOM   2454  CD1 TYR C 311      18.492  22.271  10.966  1.00 71.20           C
ATOM   2455  CD2 TYR C 311      17.667  23.794   9.350  1.00 71.20           C
ATOM   2456  CE1 TYR C 311      17.357  21.507  10.827  1.00 71.20           C
ATOM   2457  CE2 TYR C 311      16.530  23.035   9.207  1.00 71.20           C
ATOM   2458  CZ  TYR C 311      16.375  21.888   9.947  1.00 71.20           C
ATOM   2459  OH  TYR C 311      15.210  21.104   9.804  1.00 71.20           O
ATOM   2460  C   TYR C 311      21.385  22.317  10.039  1.00 71.20           C
ATOM   2461  O   TYR C 311      21.146  21.283   9.415  1.00 71.20           O
ATOM   2462  N   TRP C 312      22.018  22.317  11.233  1.00102.42           N
ATOM   2463  CA  TRP C 312      22.393  21.115  11.926  1.00102.42           C
ATOM   2464  CB  TRP C 312      23.816  21.152  12.522  1.00102.42           C
ATOM   2465  CG  TRP C 312      24.973  21.272  11.551  1.00102.42           C
ATOM   2466  CD2 TRP C 312      25.462  20.203  10.722  1.00102.42           C
ATOM   2467  CD1 TRP C 312      25.765  22.353  11.287  1.00102.42           C
ATOM   2468  NE1 TRP C 312      26.726  22.020  10.360  1.00102.42           N
ATOM   2469  CE2 TRP C 312      26.547  20.700  10.001  1.00102.42           C
ATOM   2470  CE3 TRP C 312      25.042  18.910  10.577  1.00102.42           C
ATOM   2471  CZ2 TRP C 312      27.233  19.910   9.121  1.00102.42           C
ATOM   2472  CZ3 TRP C 312      25.733  18.117   9.687  1.00102.42           C
ATOM   2473  CH2 TRP C 312      26.808  18.608   8.973  1.00102.42           C
ATOM   2474  C   TRP C 312      21.480  21.063  13.115  1.00102.42           C
ATOM   2475  O   TRP C 312      21.032  22.101  13.600  1.00102.42           O
ATOM   2476  N   ILE C 313      21.159  19.846  13.598  1.00112.18           N
ATOM   2477  CA  ILE C 313      20.322  19.687  14.757  1.00112.18           C
ATOM   2478  CB  ILE C 313      19.323  18.573  14.613  1.00112.18           C
ATOM   2479  CG1 ILE C 313      18.331  18.839  13.471  1.00112.18           C
ATOM   2480  CG2 ILE C 313      18.633  18.398  15.973  1.00112.18           C
ATOM   2481  CD1 ILE C 313      17.347  19.964  13.770  1.00112.18           C
ATOM   2482  C   ILE C 313      21.262  19.256  15.843  1.00112.18           C
ATOM   2483  O   ILE C 313      21.890  18.204  15.733  1.00112.18           O
ATOM   2484  N   VAL C 314      21.382  20.056  16.927  1.00 53.61           N
ATOM   2485  CA  VAL C 314      22.351  19.736  17.942  1.00 53.61           C
ATOM   2486  CB  VAL C 314      23.407  20.796  18.079  1.00 53.61           C
ATOM   2487  CG1 VAL C 314      24.397  20.377  19.176  1.00 53.61           C
ATOM   2488  CG2 VAL C 314      24.054  21.030  16.704  1.00 53.61           C
ATOM   2489  C   VAL C 314      21.699  19.601  19.292  1.00 53.61           C
ATOM   2490  O   VAL C 314      20.747  20.307  19.621  1.00 53.61           O
ATOM   2491  N   LYS C 315      22.236  18.670  20.114  1.00 64.00           N
ATOM   2492  CA  LYS C 315      21.772  18.387  21.449  1.00 64.00           C
ATOM   2493  CB  LYS C 315      21.867  16.889  21.774  1.00 64.00           C
ATOM   2494  CG  LYS C 315      21.392  16.511  23.175  1.00 64.00           C
ATOM   2495  CD  LYS C 315      21.491  15.010  23.448  1.00 64.00           C
ATOM   2496  CE  LYS C 315      21.069  14.617  24.864  1.00 64.00           C
ATOM   2497  NZ  LYS C 315      21.196  13.153  25.039  1.00 64.00           N
ATOM   2498  C   LYS C 315      22.692  19.075  22.417  1.00 64.00           C
ATOM   2499  O   LYS C 315      23.894  18.814  22.435  1.00 64.00           O
ATOM   2500  N   ASN C 316      22.142  19.974  23.260  1.00 79.90           N
ATOM   2501  CA  ASN C 316      22.923  20.711  24.220  1.00 79.90           C
ATOM   2502  CB  ASN C 316      22.392  22.147  24.412  1.00 79.90           C
ATOM   2503  CG  ASN C 316      23.495  23.047  24.956  1.00 79.90           C
ATOM   2504  OD1 ASN C 316      24.528  22.580  25.431  1.00 79.90           O
ATOM   2505  ND2 ASN C 316      23.272  24.387  24.880  1.00 79.90           N
ATOM   2506  C   ASN C 316      22.851  19.988  25.543  1.00 79.90           C
ATOM   2507  O   ASN C 316      22.052  19.070  25.715  1.00 79.90           O
ATOM   2508  N   SER C 317      23.791  20.293  26.463  1.00108.80           N
ATOM   2509  CA  SER C 317      23.863  19.753  27.801  1.00108.80           C
ATOM   2510  CB  SER C 317      25.295  19.342  28.191  1.00108.80           C
ATOM   2511  OG  SER C 317      26.166  20.462  28.135  1.00108.80           O
ATOM   2512  C   SER C 317      23.336  20.682  28.870  1.00108.80           C
ATOM   2513  O   SER C 317      23.658  20.494  30.044  1.00108.80           O
ATOM   2514  N   TRP C 318      22.641  21.767  28.482  1.00149.42           N
ATOM   2515  CA  TRP C 318      22.082  22.788  29.335  1.00149.42           C
ATOM   2516  CB  TRP C 318      22.033  24.166  28.649  1.00149.42           C
ATOM   2517  CG  TRP C 318      23.439  24.707  28.490  1.00149.42           C
ATOM   2518  CD2 TRP C 318      23.828  25.874  27.742  1.00149.42           C
ATOM   2519  CD1 TRP C 318      24.591  24.190  29.012  1.00149.42           C
ATOM   2520  NE1 TRP C 318      25.668  24.955  28.636  1.00149.42           N
ATOM   2521  CE2 TRP C 318      25.213  25.995  27.854  1.00149.42           C
ATOM   2522  CE3 TRP C 318      23.093  26.769  27.019  1.00149.42           C
ATOM   2523  CZ2 TRP C 318      25.888  27.015  27.244  1.00149.42           C
ATOM   2524  CZ3 TRP C 318      23.777  27.798  26.407  1.00149.42           C
ATOM   2525  CH2 TRP C 318      25.147  27.920  26.516  1.00149.42           C
ATOM   2526  C   TRP C 318      20.768  22.410  29.961  1.00149.42           C
ATOM   2527  O   TRP C 318      20.173  23.208  30.683  1.00149.42           O
ATOM   2528  N   GLY C 319      20.197  21.246  29.613  1.00 39.79           N
ATOM   2529  CA  GLY C 319      18.936  20.890  30.205  1.00 39.79           C
ATOM   2530  C   GLY C 319      17.881  21.111  29.170  1.00 39.79           C
ATOM   2531  O   GLY C 319      18.098  21.804  28.179  1.00 39.79           O
ATOM   2532  N   THR C 320      16.704  20.497  29.391  1.00111.02           N
ATOM   2533  CA  THR C 320      15.582  20.536  28.498  1.00111.02           C
ATOM   2534  CB  THR C 320      14.535  19.526  28.853  1.00111.02           C
ATOM   2535  OG1 THR C 320      15.107  18.227  28.895  1.00111.02           O
ATOM   2536  CG2 THR C 320      13.457  19.566  27.761  1.00111.02           C
ATOM   2537  C   THR C 320      14.952  21.895  28.505  1.00111.02           C
ATOM   2538  O   THR C 320      14.273  22.280  27.555  1.00111.02           O
ATOM   2539  N   SER C 321      15.115  22.643  29.609  1.00 82.80           N
ATOM   2540  CA  SER C 321      14.499  23.930  29.766  1.00 82.80           C
ATOM   2541  CB  SER C 321      14.695  24.509  31.177  1.00 82.80           C
ATOM   2542  OG  SER C 321      14.053  25.771  31.280  1.00 82.80           O
ATOM   2543  C   SER C 321      15.062  24.927  28.795  1.00 82.80           C
ATOM   2544  O   SER C 321      14.494  26.006  28.627  1.00 82.80           O
ATOM   2545  N   TRP C 322      16.188  24.608  28.134  1.00 69.50           N
ATOM   2546  CA  TRP C 322      16.807  25.581  27.276  1.00 69.50           C
ATOM   2547  CB  TRP C 322      18.332  25.640  27.485  1.00 69.50           C
ATOM   2548  CG  TRP C 322      19.073  26.623  26.615  1.00 69.50           C
ATOM   2549  CD2 TRP C 322      19.673  26.293  25.354  1.00 69.50           C
ATOM   2550  CD1 TRP C 322      19.335  27.945  26.835  1.00 69.50           C
ATOM   2551  NE1 TRP C 322      20.066  28.456  25.789  1.00 69.50           N
ATOM   2552  CE2 TRP C 322      20.281  27.450  24.871  1.00 69.50           C
ATOM   2553  CE3 TRP C 322      19.717  25.117  24.659  1.00 69.50           C
ATOM   2554  CZ2 TRP C 322      20.947  27.452  23.679  1.00 69.50           C
ATOM   2555  CZ3 TRP C 322      20.386  25.124  23.454  1.00 69.50           C
ATOM   2556  CH2 TRP C 322      20.988  26.267  22.975  1.00 69.50           C
ATOM   2557  C   TRP C 322      16.570  25.247  25.830  1.00 69.50           C
ATOM   2558  O   TRP C 322      16.460  24.086  25.446  1.00 69.50           O
ATOM   2559  N   GLY C 323      16.445  26.299  24.993  1.00 34.41           N
ATOM   2560  CA  GLY C 323      16.334  26.176  23.564  1.00 34.41           C
ATOM   2561  C   GLY C 323      15.112  25.406  23.187  1.00 34.41           C
ATOM   2562  O   GLY C 323      14.045  25.563  23.778  1.00 34.41           O
ATOM   2563  N   GLU C 324      15.254  24.561  22.143  1.00 63.95           N
ATOM   2564  CA  GLU C 324      14.154  23.781  21.668  1.00 63.95           C
ATOM   2565  CB  GLU C 324      14.225  23.536  20.150  1.00 63.95           C
ATOM   2566  CG  GLU C 324      14.121  24.821  19.323  1.00 63.95           C
ATOM   2567  CD  GLU C 324      14.464  24.488  17.876  1.00 63.95           C
ATOM   2568  OE1 GLU C 324      15.309  23.579  17.662  1.00 63.95           O
ATOM   2569  OE2 GLU C 324      13.886  25.139  16.966  1.00 63.95           O
ATOM   2570  C   GLU C 324      14.241  22.450  22.341  1.00 63.95           C
ATOM   2571  O   GLU C 324      14.769  21.490  21.782  1.00 63.95           O
ATOM   2572  N   ASN C 325      13.685  22.362  23.561  1.00 47.86           N
ATOM   2573  CA  ASN C 325      13.662  21.143  24.314  1.00 47.86           C
ATOM   2574  CB  ASN C 325      12.807  20.049  23.653  1.00 47.86           C
ATOM   2575  CG  ASN C 325      11.356  20.509  23.702  1.00 47.86           C
ATOM   2576  OD1 ASN C 325      10.888  21.019  24.719  1.00 47.86           O
ATOM   2577  ND2 ASN C 325      10.623  20.333  22.570  1.00 47.86           N
ATOM   2578  C   ASN C 325      15.051  20.610  24.510  1.00 47.86           C
ATOM   2579  O   ASN C 325      15.258  19.397  24.509  1.00 47.86           O
ATOM   2580  N   GLY C 326      16.041  21.503  24.713  1.00 36.94           N
ATOM   2581  CA  GLY C 326      17.377  21.060  24.999  1.00 36.94           C
ATOM   2582  C   GLY C 326      18.202  21.002  23.747  1.00 36.94           C
ATOM   2583  O   GLY C 326      19.405  20.760  23.820  1.00 36.94           O
ATOM   2584  N   TYR C 327      17.598  21.254  22.568  1.00 87.43           N
ATOM   2585  CA  TYR C 327      18.328  21.166  21.332  1.00 87.43           C
ATOM   2586  CB  TYR C 327      17.715  20.206  20.293  1.00 87.43           C
ATOM   2587  CG  TYR C 327      17.883  18.787  20.716  1.00 87.43           C
ATOM   2588  CD1 TYR C 327      17.060  18.226  21.665  1.00 87.43           C
ATOM   2589  CD2 TYR C 327      18.859  18.008  20.136  1.00 87.43           C
ATOM   2590  CE1 TYR C 327      17.218  16.911  22.038  1.00 87.43           C
ATOM   2591  CE2 TYR C 327      19.021  16.694  20.505  1.00 87.43           C
ATOM   2592  CZ  TYR C 327      18.200  16.144  21.458  1.00 87.43           C
ATOM   2593  OH  TYR C 327      18.362  14.795  21.838  1.00 87.43           O
ATOM   2594  C   TYR C 327      18.319  22.504  20.662  1.00 87.43           C
ATOM   2595  O   TYR C 327      17.543  23.390  21.022  1.00 87.43           O
ATOM   2596  N   PHE C 328      19.243  22.697  19.694  1.00 77.33           N
ATOM   2597  CA  PHE C 328      19.251  23.919  18.943  1.00 77.33           C
ATOM   2598  CB  PHE C 328      20.161  25.024  19.523  1.00 77.33           C
ATOM   2599  CG  PHE C 328      21.588  24.592  19.501  1.00 77.33           C
ATOM   2600  CD1 PHE C 328      22.102  23.804  20.505  1.00 77.33           C
ATOM   2601  CD2 PHE C 328      22.419  24.994  18.481  1.00 77.33           C
ATOM   2602  CE1 PHE C 328      23.422  23.415  20.484  1.00 77.33           C
ATOM   2603  CE2 PHE C 328      23.739  24.609  18.454  1.00 77.33           C
ATOM   2604  CZ  PHE C 328      24.243  23.816  19.457  1.00 77.33           C
ATOM   2605  C   PHE C 328      19.688  23.612  17.546  1.00 77.33           C
ATOM   2606  O   PHE C 328      20.325  22.594  17.281  1.00 77.33           O
ATOM   2607  N   ARG C 329      19.324  24.491  16.595  1.00123.19           N
ATOM   2608  CA  ARG C 329      19.713  24.263  15.239  1.00123.19           C
ATOM   2609  CB  ARG C 329      18.525  24.273  14.270  1.00123.19           C
ATOM   2610  CG  ARG C 329      17.499  23.201  14.633  1.00123.19           C
ATOM   2611  CD  ARG C 329      16.244  23.213  13.765  1.00123.19           C
ATOM   2612  NE  ARG C 329      15.215  22.427  14.498  1.00123.19           N
ATOM   2613  CZ  ARG C 329      13.900  22.551  14.160  1.00123.19           C
ATOM   2614  NH1 ARG C 329      13.542  23.337  13.103  1.00123.19           N
ATOM   2615  NH2 ARG C 329      12.946  21.897  14.884  1.00123.19           N
ATOM   2616  C   ARG C 329      20.622  25.392  14.883  1.00123.19           C
ATOM   2617  O   ARG C 329      20.443  26.505  15.375  1.00123.19           O
ATOM   2618  N   ILE C 330      21.667  25.124  14.068  1.00149.34           N
ATOM   2619  CA  ILE C 330      22.514  26.213  13.677  1.00149.34           C
ATOM   2620  CB  ILE C 330      23.848  26.328  14.365  1.00149.34           C
ATOM   2621  CG1 ILE C 330      24.828  25.232  13.957  1.00149.34           C
ATOM   2622  CG2 ILE C 330      23.603  26.330  15.873  1.00149.34           C
ATOM   2623  CD1 ILE C 330      26.244  25.559  14.426  1.00149.34           C
ATOM   2624  C   ILE C 330      22.807  26.070  12.221  1.00149.34           C
ATOM   2625  O   ILE C 330      22.731  24.975  11.663  1.00149.34           O
ATOM   2626  N   ARG C 331      23.178  27.192  11.572  1.00125.92           N
ATOM   2627  CA  ARG C 331      23.382  27.172  10.156  1.00125.92           C
ATOM   2628  CB  ARG C 331      23.697  28.549   9.544  1.00125.92           C
ATOM   2629  CG  ARG C 331      23.473  28.568   8.031  1.00125.92           C
ATOM   2630  CD  ARG C 331      24.761  28.591   7.213  0.00125.92           C
ATOM   2631  NE  ARG C 331      25.239  29.998   7.207  0.00125.92           N
ATOM   2632  CZ  ARG C 331      24.922  30.812   6.158  0.00125.92           C
ATOM   2633  NH1 ARG C 331      24.196  30.322   5.111  0.00125.92           N
ATOM   2634  NH2 ARG C 331      25.340  32.111   6.150  0.00125.92           N
ATOM   2635  C   ARG C 331      24.477  26.212   9.832  1.00125.92           C
ATOM   2636  O   ARG C 331      25.493  26.133  10.522  1.00125.92           O
ATOM   2637  N   ARG C 332      24.262  25.447   8.744  1.00168.49           N
ATOM   2638  CA  ARG C 332      25.149  24.406   8.316  1.00168.49           C
ATOM   2639  CB  ARG C 332      24.405  23.071   8.127  1.00168.49           C
ATOM   2640  CG  ARG C 332      25.168  22.005   7.338  1.00168.49           C
ATOM   2641  CD  ARG C 332      24.481  20.635   7.360  1.00168.49           C
ATOM   2642  NE  ARG C 332      23.039  20.825   7.025  1.00168.49           N
ATOM   2643  CZ  ARG C 332      22.600  20.708   5.737  1.00168.49           C
ATOM   2644  NH1 ARG C 332      23.478  20.411   4.737  1.00168.49           N
ATOM   2645  NH2 ARG C 332      21.273  20.870   5.454  1.00168.49           N
ATOM   2646  C   ARG C 332      25.746  24.776   6.992  1.00168.49           C
ATOM   2647  O   ARG C 332      25.099  25.402   6.154  1.00168.49           O
ATOM   2648  N   GLY C 333      27.026  24.397   6.787  1.00 52.06           N
ATOM   2649  CA  GLY C 333      27.672  24.595   5.519  1.00 52.06           C
ATOM   2650  C   GLY C 333      28.640  25.748   5.544  1.00 52.06           C
ATOM   2651  O   GLY C 333      29.496  25.856   4.668  1.00 52.06           O
ATOM   2652  N   THR C 334      28.453  26.696   6.475  1.00116.97           N
ATOM   2653  CA  THR C 334      29.293  27.847   6.678  1.00116.97           C
ATOM   2654  CB  THR C 334      28.533  29.087   7.030  1.00116.97           C
ATOM   2655  OG1 THR C 334      27.722  28.871   8.175  1.00116.97           O
ATOM   2656  CG2 THR C 334      27.682  29.473   5.811  1.00116.97           C
ATOM   2657  C   THR C 334      30.402  27.637   7.673  1.00116.97           C
ATOM   2658  O   THR C 334      31.224  28.535   7.851  1.00116.97           O
ATOM   2659  N   ASP C 335      30.431  26.503   8.406  1.00 78.02           N
ATOM   2660  CA  ASP C 335      31.401  26.361   9.461  1.00 78.02           C
ATOM   2661  CB  ASP C 335      32.851  26.585   8.989  1.00 78.02           C
ATOM   2662  CG  ASP C 335      33.797  26.150  10.103  1.00 78.02           C
ATOM   2663  OD1 ASP C 335      33.297  25.654  11.148  1.00 78.02           O
ATOM   2664  OD2 ASP C 335      35.034  26.307   9.922  1.00 78.02           O
ATOM   2665  C   ASP C 335      31.074  27.396  10.488  1.00 78.02           C
ATOM   2666  O   ASP C 335      31.950  28.048  11.056  1.00 78.02           O
ATOM   2667  N   GLU C 336      29.761  27.549  10.751  1.00117.29           N
ATOM   2668  CA  GLU C 336      29.263  28.534  11.667  1.00117.29           C
ATOM   2669  CB  GLU C 336      27.727  28.515  11.774  1.00117.29           C
ATOM   2670  CG  GLU C 336      27.160  29.558  12.736  1.00117.29           C
ATOM   2671  CD  GLU C 336      27.305  30.923  12.080  1.00117.29           C
ATOM   2672  OE1 GLU C 336      27.242  30.986  10.822  1.00117.29           O
ATOM   2673  OE2 GLU C 336      27.481  31.921  12.827  1.00117.29           O
ATOM   2674  C   GLU C 336      29.826  28.291  13.034  1.00117.29           C
ATOM   2675  O   GLU C 336      29.643  27.232  13.632  1.00117.29           O
ATOM   2676  N   CYS C 337      30.532  29.304  13.563  1.00 75.76           N
ATOM   2677  CA  CYS C 337      31.083  29.288  14.890  1.00 75.76           C
ATOM   2678  CB  CYS C 337      30.012  29.284  15.994  1.00 75.76           C
ATOM   2679  SG  CYS C 337      29.061  30.831  16.035  1.00 75.76           S
ATOM   2680  C   CYS C 337      31.967  28.090  15.086  1.00 75.76           C
ATOM   2681  O   CYS C 337      32.056  27.571  16.197  1.00 75.76           O
ATOM   2682  N   ALA C 338      32.674  27.655  14.023  1.00 60.75           N
ATOM   2683  CA  ALA C 338      33.613  26.565  14.070  1.00 60.75           C
ATOM   2684  CB  ALA C 338      34.733  26.786  15.103  1.00 60.75           C
ATOM   2685  C   ALA C 338      32.958  25.248  14.390  1.00 60.75           C
ATOM   2686  O   ALA C 338      33.619  24.324  14.859  1.00 60.75           O
ATOM   2687  N   ILE C 339      31.654  25.098  14.107  1.00 93.74           N
ATOM   2688  CA  ILE C 339      30.959  23.872  14.394  1.00 93.74           C
ATOM   2689  CB  ILE C 339      29.468  23.960  14.238  1.00 93.74           C
ATOM   2690  CG1 ILE C 339      28.811  22.753  14.931  1.00 93.74           C
ATOM   2691  CG2 ILE C 339      29.134  24.086  12.741  1.00 93.74           C
ATOM   2692  CD1 ILE C 339      27.316  22.923  15.195  1.00 93.74           C
ATOM   2693  C   ILE C 339      31.465  22.741  13.536  1.00 93.74           C
ATOM   2694  O   ILE C 339      31.333  21.568  13.876  1.00 93.74           O
ATOM   2695  N   GLU C 340      31.909  23.062  12.317  1.00151.64           N
ATOM   2696  CA  GLU C 340      32.420  22.141  11.339  1.00151.64           C
ATOM   2697  CB  GLU C 340      32.116  22.597   9.902  1.00151.64           C
ATOM   2698  CG  GLU C 340      30.606  22.524   9.643  1.00151.64           C
ATOM   2699  CD  GLU C 340      30.277  23.077   8.267  1.00151.64           C
ATOM   2700  OE1 GLU C 340      31.224  23.466   7.534  1.00151.64           O
ATOM   2701  OE2 GLU C 340      29.062  23.118   7.935  1.00151.64           O
ATOM   2702  C   GLU C 340      33.874  21.778  11.508  1.00151.64           C
ATOM   2703  O   GLU C 340      34.407  21.090  10.648  1.00151.64           O
ATOM   2704  N   SER C 341      34.614  22.373  12.465  1.00124.12           N
ATOM   2705  CA  SER C 341      36.039  22.140  12.578  1.00124.12           C
ATOM   2706  CB  SER C 341      36.758  23.337  13.225  1.00124.12           C
ATOM   2707  OG  SER C 341      36.332  23.494  14.570  1.00124.12           O
ATOM   2708  C   SER C 341      36.534  20.897  13.302  1.00124.12           C
ATOM   2709  O   SER C 341      37.597  20.373  12.995  1.00124.12           O
ATOM   2710  N   ILE C 342      35.900  20.598  14.435  1.00281.66           N
ATOM   2711  CA  ILE C 342      36.094  19.658  15.508  1.00281.66           C
ATOM   2712  CB  ILE C 342      35.854  20.428  16.766  1.00281.66           C
ATOM   2713  CG1 ILE C 342      36.436  19.801  18.043  1.00281.66           C
ATOM   2714  CG2 ILE C 342      34.361  20.724  16.755  1.00281.66           C
ATOM   2715  CD1 ILE C 342      37.952  19.947  18.157  1.00281.66           C
ATOM   2716  C   ILE C 342      35.411  18.304  15.563  1.00281.66           C
ATOM   2717  O   ILE C 342      35.521  17.677  16.611  1.00281.66           O
ATOM   2718  N   ALA C 343      34.500  17.902  14.657  1.00 74.35           N
ATOM   2719  CA  ALA C 343      33.719  16.704  14.914  1.00 74.35           C
ATOM   2720  CB  ALA C 343      32.806  16.312  13.737  1.00 74.35           C
ATOM   2721  C   ALA C 343      34.574  15.505  15.250  1.00 74.35           C
ATOM   2722  O   ALA C 343      35.610  15.277  14.629  1.00 74.35           O
ATOM   2723  N   LEU C 344      34.143  14.710  16.270  1.00169.07           N
ATOM   2724  CA  LEU C 344      34.861  13.528  16.687  1.00169.07           C
ATOM   2725  CB  LEU C 344      35.359  13.521  18.144  1.00169.07           C
ATOM   2726  CG  LEU C 344      36.279  14.679  18.546  1.00169.07           C
ATOM   2727  CD1 LEU C 344      37.473  14.780  17.589  1.00169.07           C
ATOM   2728  CD2 LEU C 344      35.492  15.982  18.753  1.00169.07           C
ATOM   2729  C   LEU C 344      33.928  12.355  16.655  1.00169.07           C
ATOM   2730  O   LEU C 344      32.759  12.477  17.019  1.00169.07           O
ATOM   2731  N   ALA C 345      34.435  11.170  16.248  1.00 40.83           N
ATOM   2732  CA  ALA C 345      33.614   9.994  16.215  1.00 40.83           C
ATOM   2733  CB  ALA C 345      33.373   9.457  14.793  1.00 40.83           C
ATOM   2734  C   ALA C 345      34.315   8.912  16.981  1.00 40.83           C
ATOM   2735  O   ALA C 345      35.543   8.846  17.010  1.00 40.83           O
ATOM   2736  N   ALA C 346      33.534   8.045  17.658  1.00 41.18           N
ATOM   2737  CA  ALA C 346      34.099   6.945  18.386  1.00 41.18           C
ATOM   2738  CB  ALA C 346      34.351   7.256  19.871  1.00 41.18           C
ATOM   2739  C   ALA C 346      33.085   5.848  18.319  1.00 41.18           C
ATOM   2740  O   ALA C 346      31.892   6.118  18.189  1.00 41.18           O
ATOM   2741  N   THR C 347      33.525   4.574  18.374  1.00 61.67           N
ATOM   2742  CA  THR C 347      32.565   3.506  18.337  1.00 61.67           C
ATOM   2743  CB  THR C 347      32.744   2.552  17.198  1.00 61.67           C
ATOM   2744  OG1 THR C 347      32.606   3.244  15.965  1.00 61.67           O
ATOM   2745  CG2 THR C 347      31.675   1.451  17.308  1.00 61.67           C
ATOM   2746  C   THR C 347      32.646   2.729  19.615  1.00 61.67           C
ATOM   2747  O   THR C 347      33.693   2.197  19.982  1.00 61.67           O
ATOM   2748  N   PRO C 348      31.530   2.690  20.298  1.00173.22           N
ATOM   2749  CA  PRO C 348      31.426   1.987  21.555  1.00173.22           C
ATOM   2750  CD  PRO C 348      30.604   3.809  20.228  1.00173.22           C
ATOM   2751  CB  PRO C 348      30.206   2.564  22.269  1.00173.22           C
ATOM   2752  CG  PRO C 348      30.019   3.951  21.641  1.00173.22           C
ATOM   2753  C   PRO C 348      31.267   0.517  21.345  1.00173.22           C
ATOM   2754  O   PRO C 348      30.816   0.111  20.274  1.00173.22           O
ATOM   2755  N   ILE C 349      31.619  -0.302  22.356  1.00 88.44           N
ATOM   2756  CA  ILE C 349      31.412  -1.714  22.207  1.00 88.44           C
ATOM   2757  CB  ILE C 349      32.619  -2.549  22.558  1.00 88.44           C
ATOM   2758  CG1 ILE C 349      33.851  -2.133  21.725  1.00 88.44           C
ATOM   2759  CG2 ILE C 349      32.229  -4.020  22.346  1.00 88.44           C
ATOM   2760  CD1 ILE C 349      35.172  -2.744  22.205  1.00 88.44           C
ATOM   2761  C   ILE C 349      30.301  -2.068  23.149  1.00 88.44           C
ATOM   2762  O   ILE C 349      30.473  -2.045  24.367  1.00 88.44           O
ATOM   2763  N   PRO C 350      29.157  -2.402  22.612  1.00167.09           N
ATOM   2764  CA  PRO C 350      27.987  -2.719  23.385  1.00167.09           C
ATOM   2765  CD  PRO C 350      28.871  -2.238  21.196  1.00167.09           C
ATOM   2766  CB  PRO C 350      26.829  -2.764  22.381  1.00167.09           C
ATOM   2767  CG  PRO C 350      27.505  -2.916  21.005  1.00167.09           C
ATOM   2768  C   PRO C 350      28.197  -4.004  24.117  1.00167.09           C
ATOM   2769  O   PRO C 350      29.181  -4.696  23.861  1.00167.09           O
ATOM   2770  N   LYS C 351      27.307  -4.307  25.077  1.00115.05           N
ATOM   2771  CA  LYS C 351      27.408  -5.510  25.849  1.00115.05           C
ATOM   2772  CB  LYS C 351      26.567  -5.465  27.126  1.00115.05           C
ATOM   2773  CG  LYS C 351      26.954  -4.262  27.976  1.00115.05           C
ATOM   2774  CD  LYS C 351      26.012  -3.980  29.140  1.00115.05           C
ATOM   2775  CE  LYS C 351      26.334  -4.837  30.362  1.00115.05           C
ATOM   2776  NZ  LYS C 351      26.352  -3.990  31.570  1.00115.05           N
ATOM   2777  C   LYS C 351      26.875  -6.612  24.997  1.00115.05           C
ATOM   2778  O   LYS C 351      26.177  -6.362  24.016  1.00115.05           O
ATOM   2779  N   LEU C 352      27.243  -7.870  25.306  1.00132.76           N
ATOM   2780  CA  LEU C 352      26.654  -8.929  24.550  1.00132.76           C
ATOM   2781  CB  LEU C 352      27.438 -10.255  24.457  1.00132.76           C
ATOM   2782  CG  LEU C 352      28.733 -10.242  23.625  1.00132.76           C
ATOM   2783  CD1 LEU C 352      28.476  -9.718  22.208  1.00132.76           C
ATOM   2784  CD2 LEU C 352      29.889  -9.550  24.353  1.00132.76           C
ATOM   2785  C   LEU C 352      25.383  -9.306  25.303  1.00132.76           C
ATOM   2786  O   LEU C 352      24.820  -8.427  26.004  1.00132.76           O
ATOM   2787  OXT LEU C 352      24.963 -10.491  25.189  1.00132.76           O
TER    2788      LEU C 352
ATOM   2789  N   ASP D 353      45.629 -30.697  20.757  1.00140.53           N
ATOM   2790  CA  ASP D 353      44.664 -31.589  20.102  1.00140.53           C
ATOM   2791  CB  ASP D 353      45.426 -32.793  19.743  1.00140.53           C
ATOM   2792  CG  ASP D 353      46.419 -32.569  18.593  1.00140.53           C
ATOM   2793  OD1 ASP D 353      47.341 -31.732  18.707  1.00140.53           O
ATOM   2794  OD2 ASP D 353      46.234 -33.203  17.523  1.00140.53           O
ATOM   2795  C   ASP D 353      43.683 -32.191  21.076  1.00140.53           C
ATOM   2796  O   ASP D 353      43.987 -32.791  22.118  1.00140.53           O
ATOM   2797  N   THR D 354      42.421 -31.892  20.785  1.00 80.93           N
ATOM   2798  CA  THR D 354      41.356 -32.479  21.529  1.00 80.93           C
ATOM   2799  CB  THR D 354      40.171 -31.588  21.670  1.00 80.93           C
ATOM   2800  OG1 THR D 354      39.696 -31.247  20.377  1.00 80.93           O
ATOM   2801  CG2 THR D 354      40.601 -30.318  22.423  1.00 80.93           C
ATOM   2802  C   THR D 354      40.910 -33.646  20.709  1.00 80.93           C
ATOM   2803  O   THR D 354      41.267 -33.745  19.540  1.00 80.93           O
ATOM   2804  N   PRO D 355      40.184 -34.558  21.287  1.00162.15           N
ATOM   2805  CA  PRO D 355      39.684 -35.677  20.536  1.00162.15           C
ATOM   2806  CD  PRO D 355      40.565 -35.006  22.612  1.00162.15           C
ATOM   2807  CB  PRO D 355      39.230 -36.718  21.575  1.00162.15           C
ATOM   2808  CG  PRO D 355      39.534 -36.085  22.941  1.00162.15           C
ATOM   2809  C   PRO D 355      38.641 -35.250  19.545  1.00162.15           C
ATOM   2810  O   PRO D 355      38.161 -36.106  18.806  1.00162.15           O
ATOM   2811  N   ALA D 356      38.246 -33.961  19.535  1.00 79.03           N
ATOM   2812  CA  ALA D 356      37.202 -33.495  18.660  1.00 79.03           C
ATOM   2813  CB  ALA D 356      36.756 -32.047  18.946  1.00 79.03           C
ATOM   2814  C   ALA D 356      37.627 -33.561  17.232  1.00 79.03           C
ATOM   2815  O   ALA D 356      38.726 -33.167  16.859  1.00 79.03           O
ATOM   2816  N   ASN D 357      36.721 -34.067  16.383  1.00188.55           N
ATOM   2817  CA  ASN D 357      36.933 -34.271  14.980  1.00188.55           C
ATOM   2818  CB  ASN D 357      36.960 -35.795  14.759  1.00188.55           C
ATOM   2819  CG  ASN D 357      37.248 -36.156  13.315  1.00188.55           C
ATOM   2820  OD1 ASN D 357      36.338 -36.275  12.497  1.00188.55           O
ATOM   2821  ND2 ASN D 357      38.551 -36.345  12.988  1.00188.55           N
ATOM   2822  C   ASN D 357      35.736 -33.716  14.249  1.00188.55           C
ATOM   2823  O   ASN D 357      34.957 -34.472  13.666  1.00188.55           O
ATOM   2824  N   CYS D 358      35.551 -32.383  14.203  1.00119.99           N
ATOM   2825  CA  CYS D 358      34.380 -31.990  13.478  1.00119.99           C
ATOM   2826  CB  CYS D 358      33.525 -30.903  14.112  1.00119.99           C
ATOM   2827  SG  CYS D 358      33.676 -30.946  15.894  1.00119.99           S
ATOM   2828  C   CYS D 358      34.876 -31.251  12.284  1.00119.99           C
ATOM   2829  O   CYS D 358      36.062 -30.963  12.130  1.00119.99           O
ATOM   2830  N   THR D 359      33.928 -30.864  11.415  1.00129.91           N
ATOM   2831  CA  THR D 359      34.303 -30.158  10.236  1.00129.91           C
ATOM   2832  CB  THR D 359      34.260 -30.909   8.943  1.00129.91           C
ATOM   2833  OG1 THR D 359      33.129 -31.757   8.874  1.00129.91           O
ATOM   2834  CG2 THR D 359      35.560 -31.681   8.757  1.00129.91           C
ATOM   2835  C   THR D 359      33.537 -28.925  10.032  1.00129.91           C
ATOM   2836  O   THR D 359      32.711 -28.500  10.841  1.00129.91           O
ATOM   2837  N   TYR D 360      33.869 -28.361   8.865  1.00271.50           N
ATOM   2838  CA  TYR D 360      33.439 -27.101   8.425  1.00271.50           C
ATOM   2839  CB  TYR D 360      34.084 -26.825   7.053  1.00271.50           C
ATOM   2840  CG  TYR D 360      33.806 -25.404   6.946  1.00271.50           C
ATOM   2841  CD1 TYR D 360      32.613 -24.923   6.477  1.00271.50           C
ATOM   2842  CD2 TYR D 360      34.776 -24.560   7.376  1.00271.50           C
ATOM   2843  CE1 TYR D 360      32.391 -23.581   6.459  1.00271.50           C
ATOM   2844  CE2 TYR D 360      34.558 -23.231   7.368  1.00271.50           C
ATOM   2845  CZ  TYR D 360      33.368 -22.761   6.916  1.00271.50           C
ATOM   2846  OH  TYR D 360      33.149 -21.392   6.926  1.00271.50           O
ATOM   2847  C   TYR D 360      31.934 -27.105   8.330  1.00271.50           C
ATOM   2848  O   TYR D 360      31.304 -26.193   8.861  1.00271.50           O
ATOM   2849  N   PRO D 361      31.279 -28.039   7.699  1.00188.69           N
ATOM   2850  CA  PRO D 361      29.857 -27.951   7.743  1.00188.69           C
ATOM   2851  CD  PRO D 361      31.664 -28.399   6.350  1.00188.69           C
ATOM   2852  CB  PRO D 361      29.314 -28.783   6.599  1.00188.69           C
ATOM   2853  CG  PRO D 361      30.385 -28.579   5.528  1.00188.69           C
ATOM   2854  C   PRO D 361      29.205 -28.182   9.058  1.00188.69           C
ATOM   2855  O   PRO D 361      28.089 -27.697   9.230  1.00188.69           O
ATOM   2856  N   ASP D 362      29.827 -28.902  10.003  1.00117.25           N
ATOM   2857  CA  ASP D 362      29.138 -28.987  11.262  1.00117.25           C
ATOM   2858  CB  ASP D 362      29.745 -29.966  12.291  1.00117.25           C
ATOM   2859  CG  ASP D 362      29.071 -31.316  12.099  1.00117.25           C
ATOM   2860  OD1 ASP D 362      27.978 -31.492  12.697  1.00117.25           O
ATOM   2861  OD2 ASP D 362      29.644 -32.176  11.371  1.00117.25           O
ATOM   2862  C   ASP D 362      29.021 -27.607  11.846  1.00117.25           C
ATOM   2863  O   ASP D 362      28.100 -27.310  12.608  1.00117.25           O
ATOM   2864  N   LEU D 363      30.009 -26.761  11.523  1.00176.40           N
ATOM   2865  CA  LEU D 363      30.140 -25.411  11.984  1.00176.40           C
ATOM   2866  CB  LEU D 363      31.558 -24.876  11.676  1.00176.40           C
ATOM   2867  CG  LEU D 363      32.099 -23.810  12.662  1.00176.40           C
ATOM   2868  CD1 LEU D 363      31.210 -22.574  12.805  1.00176.40           C
ATOM   2869  CD2 LEU D 363      32.383 -24.431  14.034  1.00176.40           C
ATOM   2870  C   LEU D 363      29.096 -24.532  11.321  1.00176.40           C
ATOM   2871  O   LEU D 363      28.601 -23.581  11.925  1.00176.40           O
ATOM   2872  N   LEU D 364      28.725 -24.805  10.049  1.00158.92           N
ATOM   2873  CA  LEU D 364      27.744 -23.947   9.422  1.00158.92           C
ATOM   2874  CB  LEU D 364      27.330 -24.299   7.991  1.00158.92           C
ATOM   2875  CG  LEU D 364      28.328 -23.898   6.912  1.00158.92           C
ATOM   2876  CD1 LEU D 364      29.623 -24.710   6.954  1.00158.92           C
ATOM   2877  CD2 LEU D 364      27.653 -23.946   5.546  1.00158.92           C
ATOM   2878  C   LEU D 364      26.443 -24.092  10.146  1.00158.92           C
ATOM   2879  O   LEU D 364      26.144 -25.148  10.696  1.00158.92           O
ATOM   2880  N   GLY D 365      25.638 -23.009  10.186  1.00 49.07           N
ATOM   2881  CA  GLY D 365      24.331 -23.082  10.764  1.00 49.07           C
ATOM   2882  C   GLY D 365      24.187 -22.043  11.823  1.00 49.07           C
ATOM   2883  O   GLY D 365      24.962 -21.089  11.907  1.00 49.07           O
ATOM   2884  N   THR D 366      23.162 -22.230  12.676  1.00 58.38           N
ATOM   2885  CA  THR D 366      22.899 -21.282  13.709  1.00 58.38           C
ATOM   2886  CB  THR D 366      21.439 -20.958  13.846  1.00 58.38           C
ATOM   2887  OG1 THR D 366      20.938 -20.450  12.618  1.00 58.38           O
ATOM   2888  CG2 THR D 366      21.264 -19.910  14.958  1.00 58.38           C
ATOM   2889  C   THR D 366      23.382 -21.855  15.010  1.00 58.38           C
ATOM   2890  O   THR D 366      23.208 -23.042  15.281  1.00 58.38           O
ATOM   2891  N   TRP D 367      24.028 -21.009  15.844  1.00144.39           N
ATOM   2892  CA  TRP D 367      24.533 -21.452  17.120  1.00144.39           C
ATOM   2893  CB  TRP D 367      26.074 -21.248  17.325  1.00144.39           C
ATOM   2894  CG  TRP D 367      27.053 -22.016  16.429  1.00144.39           C
ATOM   2895  CD2 TRP D 367      28.028 -23.009  16.848  1.00144.39           C
ATOM   2896  CD1 TRP D 367      27.236 -21.858  15.084  1.00144.39           C
ATOM   2897  NE1 TRP D 367      28.229 -22.696  14.637  1.00144.39           N
ATOM   2898  CE2 TRP D 367      28.730 -23.403  15.710  1.00144.39           C
ATOM   2899  CE3 TRP D 367      28.331 -23.541  18.070  1.00144.39           C
ATOM   2900  CZ2 TRP D 367      29.729 -24.337  15.777  1.00144.39           C
ATOM   2901  CZ3 TRP D 367      29.344 -24.483  18.120  1.00144.39           C
ATOM   2902  CH2 TRP D 367      30.033 -24.883  17.000  1.00144.39           C
ATOM   2903  C   TRP D 367      23.889 -20.580  18.161  1.00144.39           C
ATOM   2904  O   TRP D 367      23.598 -19.412  17.908  1.00144.39           O
ATOM   2905  N   VAL D 368      23.626 -21.144  19.357  1.00 65.90           N
ATOM   2906  CA  VAL D 368      23.117 -20.359  20.444  1.00 65.90           C
ATOM   2907  CB  VAL D 368      21.950 -20.979  21.161  1.00 65.90           C
ATOM   2908  CG1 VAL D 368      21.627 -20.152  22.425  1.00 65.90           C
ATOM   2909  CG2 VAL D 368      20.780 -21.066  20.173  1.00 65.90           C
ATOM   2910  C   VAL D 368      24.235 -20.326  21.447  1.00 65.90           C
ATOM   2911  O   VAL D 368      24.753 -21.372  21.835  1.00 65.90           O
ATOM   2912  N   PHE D 369      24.655 -19.132  21.902  1.00128.41           N
ATOM   2913  CA  PHE D 369      25.696 -19.109  22.886  1.00128.41           C
ATOM   2914  CB  PHE D 369      26.790 -18.048  22.683  1.00128.41           C
ATOM   2915  CG  PHE D 369      27.403 -18.123  21.332  1.00128.41           C
ATOM   2916  CD1 PHE D 369      27.671 -19.301  20.693  1.00128.41           C
ATOM   2917  CD2 PHE D 369      27.815 -16.976  20.709  1.00128.41           C
ATOM   2918  CE1 PHE D 369      28.260 -19.340  19.456  1.00128.41           C
ATOM   2919  CE2 PHE D 369      28.408 -16.971  19.475  1.00128.41           C
ATOM   2920  CZ  PHE D 369      28.621 -18.171  18.846  1.00128.41           C
ATOM   2921  C   PHE D 369      25.064 -18.682  24.163  1.00128.41           C
ATOM   2922  O   PHE D 369      24.361 -17.673  24.204  1.00128.41           O
ATOM   2923  N   GLN D 370      25.286 -19.442  25.250  1.00103.13           N
ATOM   2924  CA  GLN D 370      24.747 -18.984  26.493  1.00103.13           C
ATOM   2925  CB  GLN D 370      23.932 -20.025  27.282  1.00103.13           C
ATOM   2926  CG  GLN D 370      22.736 -20.477  26.433  1.00103.13           C
ATOM   2927  CD  GLN D 370      21.589 -20.858  27.338  1.00103.13           C
ATOM   2928  OE1 GLN D 370      21.534 -20.457  28.498  1.00103.13           O
ATOM   2929  NE2 GLN D 370      20.618 -21.626  26.785  1.00103.13           N
ATOM   2930  C   GLN D 370      25.917 -18.498  27.269  1.00103.13           C
ATOM   2931  O   GLN D 370      26.867 -19.239  27.515  1.00103.13           O
ATOM   2932  N   VAL D 371      25.868 -17.213  27.664  1.00 68.73           N
ATOM   2933  CA  VAL D 371      27.011 -16.599  28.264  1.00 68.73           C
ATOM   2934  CB  VAL D 371      27.379 -15.297  27.598  1.00 68.73           C
ATOM   2935  CG1 VAL D 371      28.564 -14.661  28.343  1.00 68.73           C
ATOM   2936  CG2 VAL D 371      27.683 -15.580  26.115  1.00 68.73           C
ATOM   2937  C   VAL D 371      26.741 -16.323  29.698  1.00 68.73           C
ATOM   2938  O   VAL D 371      25.690 -15.813  30.079  1.00 68.73           O
ATOM   2939  N   GLY D 372      27.717 -16.692  30.542  1.00 58.87           N
ATOM   2940  CA  GLY D 372      27.644 -16.433  31.945  1.00 58.87           C
ATOM   2941  C   GLY D 372      28.543 -15.267  32.170  1.00 58.87           C
ATOM   2942  O   GLY D 372      28.619 -14.371  31.329  1.00 58.87           O
ATOM   2943  N   SER D 373      29.200 -15.269  33.348  1.00186.43           N
ATOM   2944  CA  SER D 373      30.235 -14.368  33.777  1.00186.43           C
ATOM   2945  CB  SER D 373      31.627 -14.915  33.422  1.00186.43           C
ATOM   2946  OG  SER D 373      32.643 -14.252  34.154  1.00186.43           O
ATOM   2947  C   SER D 373      30.079 -12.972  33.230  1.00186.43           C
ATOM   2948  O   SER D 373      28.974 -12.500  32.974  1.00186.43           O
ATOM   2949  N   SER D 374      31.214 -12.230  33.231  1.00205.13           N
ATOM   2950  CA  SER D 374      31.426 -10.926  32.656  1.00205.13           C
ATOM   2951  CB  SER D 374      30.189 -10.002  32.634  1.00205.13           C
ATOM   2952  OG  SER D 374      29.299 -10.357  31.586  1.00205.13           O
ATOM   2953  C   SER D 374      32.460 -10.232  33.484  1.00205.13           C
ATOM   2954  O   SER D 374      32.139  -9.298  34.214  1.00205.13           O
ATOM   2955  N   GLY D 375      33.742 -10.621  33.353  1.00 68.11           N
ATOM   2956  CA  GLY D 375      34.759 -10.035  34.182  1.00 68.11           C
ATOM   2957  C   GLY D 375      35.997  -9.816  33.369  1.00 68.11           C
ATOM   2958  O   GLY D 375      35.944  -9.673  32.153  1.00 68.11           O
ATOM   2959  N   SER D 376      37.153  -9.762  34.056  1.00 60.30           N
ATOM   2960  CA  SER D 376      38.445  -9.489  33.487  1.00 60.30           C
ATOM   2961  CB  SER D 376      39.364  -8.859  34.545  1.00 60.30           C
ATOM   2962  OG  SER D 376      38.667  -7.828  35.234  1.00 60.30           O
ATOM   2963  C   SER D 376      39.074 -10.791  33.071  1.00 60.30           C
ATOM   2964  O   SER D 376      38.482 -11.852  33.256  1.00 60.30           O
ATOM   2965  N   GLN D 377      40.295 -10.744  32.483  1.00129.92           N
ATOM   2966  CA  GLN D 377      40.956 -11.960  32.071  1.00129.92           C
ATOM   2967  CB  GLN D 377      42.369 -11.844  31.432  1.00129.92           C
ATOM   2968  CG  GLN D 377      43.535 -11.724  32.435  1.00129.92           C
ATOM   2969  CD  GLN D 377      44.345 -10.448  32.281  1.00129.92           C
ATOM   2970  OE1 GLN D 377      45.561 -10.511  32.103  1.00129.92           O
ATOM   2971  NE2 GLN D 377      43.680  -9.266  32.377  1.00129.92           N
ATOM   2972  C   GLN D 377      41.262 -12.705  33.337  1.00129.92           C
ATOM   2973  O   GLN D 377      41.363 -13.931  33.331  1.00129.92           O
ATOM   2974  N   ARG D 378      41.554 -11.950  34.424  1.00181.88           N
ATOM   2975  CA  ARG D 378      41.898 -12.490  35.717  1.00181.88           C
ATOM   2976  CB  ARG D 378      42.095 -11.448  36.839  1.00181.88           C
ATOM   2977  CG  ARG D 378      43.247 -10.452  36.820  0.00181.88           C
ATOM   2978  CD  ARG D 378      43.114  -9.452  37.983  0.00181.88           C
ATOM   2979  NE  ARG D 378      44.068  -9.827  39.067  0.00181.88           N
ATOM   2980  CZ  ARG D 378      44.252  -8.982  40.126  0.00181.88           C
ATOM   2981  NH1 ARG D 378      43.433  -7.902  40.287  0.00181.88           N
ATOM   2982  NH2 ARG D 378      45.269  -9.200  41.010  0.00181.88           N
ATOM   2983  C   ARG D 378      40.734 -13.158  36.351  1.00181.88           C
ATOM   2984  O   ARG D 378      40.815 -14.289  36.825  1.00181.88           O
ATOM   2985  N   ASP D 379      39.625 -12.400  36.405  1.00112.51           N
ATOM   2986  CA  ASP D 379      38.517 -12.774  37.222  1.00112.51           C
ATOM   2987  CB  ASP D 379      37.728 -11.592  37.784  1.00112.51           C
ATOM   2988  CG  ASP D 379      38.654 -11.143  38.921  0.00112.51           C
ATOM   2989  OD1 ASP D 379      38.548 -11.723  40.036  0.00112.51           O
ATOM   2990  OD2 ASP D 379      39.519 -10.260  38.673  0.00112.51           O
ATOM   2991  C   ASP D 379      37.724 -13.901  36.685  1.00112.51           C
ATOM   2992  O   ASP D 379      36.948 -14.524  37.408  1.00112.51           O
ATOM   2993  N   VAL D 380      37.871 -14.180  35.384  1.00 72.77           N
ATOM   2994  CA  VAL D 380      37.150 -15.280  34.833  1.00 72.77           C
ATOM   2995  CB  VAL D 380      36.353 -14.916  33.617  1.00 72.77           C
ATOM   2996  CG1 VAL D 380      35.638 -16.181  33.124  1.00 72.77           C
ATOM   2997  CG2 VAL D 380      35.379 -13.788  33.986  1.00 72.77           C
ATOM   2998  C   VAL D 380      38.119 -16.326  34.397  1.00 72.77           C
ATOM   2999  O   VAL D 380      39.262 -16.032  34.054  1.00 72.77           O
ATOM   3000  N   ASN D 381      37.679 -17.598  34.463  1.00111.63           N
ATOM   3001  CA  ASN D 381      38.429 -18.705  33.954  1.00111.63           C
ATOM   3002  CB  ASN D 381      39.290 -19.390  35.022  1.00111.63           C
ATOM   3003  CG  ASN D 381      40.347 -20.177  34.275  0.00111.63           C
ATOM   3004  OD1 ASN D 381      40.249 -21.391  34.113  0.00111.63           O
ATOM   3005  ND2 ASN D 381      41.378 -19.456  33.767  0.00111.63           N
ATOM   3006  C   ASN D 381      37.373 -19.674  33.528  1.00111.63           C
ATOM   3007  O   ASN D 381      36.602 -20.156  34.360  1.00111.63           O
ATOM   3008  N   CYS D 382      37.334 -20.006  32.223  1.00 99.98           N
ATOM   3009  CA  CYS D 382      36.243 -20.779  31.706  1.00 99.98           C
ATOM   3010  CB  CYS D 382      35.908 -20.371  30.263  1.00 99.98           C
ATOM   3011  SG  CYS D 382      35.592 -18.591  30.199  1.00 99.98           S
ATOM   3012  C   CYS D 382      36.599 -22.221  31.722  1.00 99.98           C
ATOM   3013  O   CYS D 382      36.704 -22.862  30.677  1.00 99.98           O
ATOM   3014  N   SER D 383      36.875 -22.739  32.929  1.00149.35           N
ATOM   3015  CA  SER D 383      37.138 -24.126  33.127  1.00149.35           C
ATOM   3016  CB  SER D 383      37.934 -24.328  34.423  1.00149.35           C
ATOM   3017  OG  SER D 383      38.363 -25.671  34.537  1.00149.35           O
ATOM   3018  C   SER D 383      35.838 -24.906  33.208  1.00149.35           C
ATOM   3019  O   SER D 383      35.685 -25.916  32.522  1.00149.35           O
ATOM   3020  N   VAL D 384      34.931 -24.549  34.159  1.00111.21           N
ATOM   3021  CA  VAL D 384      33.657 -25.231  34.303  1.00111.21           C
ATOM   3022  CB  VAL D 384      33.212 -25.427  35.725  1.00111.21           C
ATOM   3023  CG1 VAL D 384      34.172 -26.415  36.410  1.00111.21           C
ATOM   3024  CG2 VAL D 384      33.131 -24.057  36.416  1.00111.21           C
ATOM   3025  C   VAL D 384      32.457 -24.726  33.540  1.00111.21           C
ATOM   3026  O   VAL D 384      31.869 -25.508  32.797  1.00111.21           O
ATOM   3027  N   MET D 385      32.067 -23.427  33.731  1.00205.14           N
ATOM   3028  CA  MET D 385      30.876 -22.776  33.201  1.00205.14           C
ATOM   3029  CB  MET D 385      29.974 -23.650  32.266  1.00205.14           C
ATOM   3030  CG  MET D 385      28.933 -24.644  32.807  1.00205.14           C
ATOM   3031  SD  MET D 385      27.228 -24.123  33.118  1.00205.14           S
ATOM   3032  CE  MET D 385      26.866 -23.475  31.465  1.00205.14           C
ATOM   3033  C   MET D 385      30.151 -22.038  34.312  1.00205.14           C
ATOM   3034  O   MET D 385      30.585 -20.966  34.732  1.00205.14           O
ATOM   3035  N   GLY D 386      29.021 -22.570  34.827  1.00 52.50           N
ATOM   3036  CA  GLY D 386      28.269 -21.908  35.871  1.00 52.50           C
ATOM   3037  C   GLY D 386      27.009 -21.323  35.277  1.00 52.50           C
ATOM   3038  O   GLY D 386      26.728 -21.497  34.097  1.00 52.50           O
ATOM   3039  N   PRO D 387      26.220 -20.620  36.053  1.00 94.86           N
ATOM   3040  CA  PRO D 387      24.960 -20.074  35.609  1.00 94.86           C
ATOM   3041  CD  PRO D 387      26.421 -20.456  37.478  1.00 94.86           C
ATOM   3042  CB  PRO D 387      24.252 -19.562  36.866  1.00 94.86           C
ATOM   3043  CG  PRO D 387      25.384 -19.391  37.892  1.00 94.86           C
ATOM   3044  C   PRO D 387      25.106 -19.049  34.519  1.00 94.86           C
ATOM   3045  O   PRO D 387      26.129 -18.368  34.447  1.00 94.86           O
ATOM   3046  N   PRO D 388      24.131 -19.030  33.635  1.00142.35           N
ATOM   3047  CA  PRO D 388      24.093 -18.144  32.487  1.00142.35           C
ATOM   3048  CD  PRO D 388      23.309 -20.210  33.438  1.00142.35           C
ATOM   3049  CB  PRO D 388      23.410 -18.947  31.385  1.00142.35           C
ATOM   3050  CG  PRO D 388      22.511 -19.926  32.158  1.00142.35           C
ATOM   3051  C   PRO D 388      23.313 -16.870  32.663  1.00142.35           C
ATOM   3052  O   PRO D 388      22.230 -16.930  33.241  1.00142.35           O
ATOM   3053  N   GLU D 389      23.830 -15.712  32.193  1.00128.24           N
ATOM   3054  CA  GLU D 389      23.058 -14.495  32.136  1.00128.24           C
ATOM   3055  CB  GLU D 389      23.917 -13.228  32.228  1.00128.24           C
ATOM   3056  CG  GLU D 389      24.394 -12.945  33.649  1.00128.24           C
ATOM   3057  CD  GLU D 389      25.349 -14.059  34.031  1.00128.24           C
ATOM   3058  OE1 GLU D 389      26.498 -14.035  33.517  0.00128.24           O
ATOM   3059  OE2 GLU D 389      24.950 -14.943  34.834  0.00128.24           O
ATOM   3060  C   GLU D 389      22.256 -14.361  30.865  1.00128.24           C
ATOM   3061  O   GLU D 389      21.075 -14.020  30.908  1.00128.24           O
ATOM   3062  N   LYS D 390      22.870 -14.635  29.686  1.00171.80           N
ATOM   3063  CA  LYS D 390      22.179 -14.284  28.469  1.00171.80           C
ATOM   3064  CB  LYS D 390      22.737 -13.053  27.740  1.00171.80           C
ATOM   3065  CG  LYS D 390      23.342 -11.959  28.609  1.00171.80           C
ATOM   3066  CD  LYS D 390      24.762 -12.280  29.073  1.00171.80           C
ATOM   3067  CE  LYS D 390      25.520 -11.055  29.584  1.00171.80           C
ATOM   3068  NZ  LYS D 390      26.966 -11.352  29.676  1.00171.80           N
ATOM   3069  C   LYS D 390      22.404 -15.326  27.422  1.00171.80           C
ATOM   3070  O   LYS D 390      23.216 -16.237  27.581  1.00171.80           O
ATOM   3071  N   LYS D 391      21.665 -15.182  26.297  1.00153.64           N
ATOM   3072  CA  LYS D 391      21.884 -16.016  25.149  1.00153.64           C
ATOM   3073  CB  LYS D 391      20.704 -16.926  24.741  1.00153.64           C
ATOM   3074  CG  LYS D 391      19.471 -16.176  24.242  1.00153.64           C
ATOM   3075  CD  LYS D 391      18.519 -17.030  23.399  1.00153.64           C
ATOM   3076  CE  LYS D 391      18.327 -18.458  23.909  1.00153.64           C
ATOM   3077  NZ  LYS D 391      17.362 -18.475  25.030  1.00153.64           N
ATOM   3078  C   LYS D 391      22.188 -15.111  23.988  1.00153.64           C
ATOM   3079  O   LYS D 391      21.641 -14.013  23.886  1.00153.64           O
ATOM   3080  N   VAL D 392      23.096 -15.543  23.089  1.00 82.18           N
ATOM   3081  CA  VAL D 392      23.504 -14.762  21.948  1.00 82.18           C
ATOM   3082  CB  VAL D 392      24.944 -14.350  22.082  1.00 82.18           C
ATOM   3083  CG1 VAL D 392      25.355 -13.521  20.856  1.00 82.18           C
ATOM   3084  CG2 VAL D 392      25.150 -13.673  23.451  1.00 82.18           C
ATOM   3085  C   VAL D 392      23.440 -15.708  20.789  1.00 82.18           C
ATOM   3086  O   VAL D 392      23.996 -16.802  20.843  1.00 82.18           O
ATOM   3087  N   VAL D 393      22.769 -15.321  19.687  1.00 75.96           N
ATOM   3088  CA  VAL D 393      22.666 -16.276  18.623  1.00 75.96           C
ATOM   3089  CB  VAL D 393      21.241 -16.564  18.242  1.00 75.96           C
ATOM   3090  CG1 VAL D 393      21.208 -17.566  17.073  1.00 75.96           C
ATOM   3091  CG2 VAL D 393      20.521 -17.075  19.507  1.00 75.96           C
ATOM   3092  C   VAL D 393      23.444 -15.772  17.449  1.00 75.96           C
ATOM   3093  O   VAL D 393      23.411 -14.581  17.136  1.00 75.96           O
ATOM   3094  N   VAL D 394      24.222 -16.670  16.795  1.00 97.91           N
ATOM   3095  CA  VAL D 394      24.942 -16.198  15.639  1.00 97.91           C
ATOM   3096  CB  VAL D 394      26.397 -15.841  15.896  1.00 97.91           C
ATOM   3097  CG1 VAL D 394      26.410 -14.728  16.966  1.00 97.91           C
ATOM   3098  CG2 VAL D 394      27.215 -17.086  16.292  1.00 97.91           C
ATOM   3099  C   VAL D 394      24.873 -17.204  14.529  1.00 97.91           C
ATOM   3100  O   VAL D 394      24.951 -18.408  14.777  1.00 97.91           O
ATOM   3101  N   HIS D 395      24.671 -16.730  13.271  1.00200.31           N
ATOM   3102  CA  HIS D 395      24.709 -17.680  12.201  1.00200.31           C
ATOM   3103  ND1 HIS D 395      21.175 -17.671  10.519  1.00200.31           N
ATOM   3104  CG  HIS D 395      22.279 -17.211  11.203  1.00200.31           C
ATOM   3105  CB  HIS D 395      23.435 -18.110  11.444  1.00200.31           C
ATOM   3106  NE2 HIS D 395      20.734 -15.579  11.105  1.00200.31           N
ATOM   3107  CD2 HIS D 395      21.996 -15.932  11.553  1.00200.31           C
ATOM   3108  CE1 HIS D 395      20.282 -16.656  10.490  1.00200.31           C
ATOM   3109  C   HIS D 395      25.855 -17.492  11.280  1.00200.31           C
ATOM   3110  O   HIS D 395      26.311 -16.395  10.949  1.00200.31           O
ATOM   3111  N   LEU D 396      26.356 -18.668  10.888  1.00254.63           N
ATOM   3112  CA  LEU D 396      27.533 -18.793  10.106  1.00254.63           C
ATOM   3113  CB  LEU D 396      28.487 -19.803  10.711  1.00254.63           C
ATOM   3114  CG  LEU D 396      29.619 -20.093   9.743  1.00254.63           C
ATOM   3115  CD1 LEU D 396      30.122 -18.798   9.091  1.00254.63           C
ATOM   3116  CD2 LEU D 396      30.759 -20.791  10.492  1.00254.63           C
ATOM   3117  C   LEU D 396      27.178 -19.250   8.725  1.00254.63           C
ATOM   3118  O   LEU D 396      26.502 -20.261   8.545  1.00254.63           O
ATOM   3119  N   LYS D 397      27.678 -18.507   7.718  1.00177.50           N
ATOM   3120  CA  LYS D 397      27.351 -18.676   6.328  1.00177.50           C
ATOM   3121  CB  LYS D 397      27.026 -17.284   5.732  1.00177.50           C
ATOM   3122  CG  LYS D 397      25.800 -16.559   6.309  1.00177.50           C
ATOM   3123  CD  LYS D 397      24.467 -16.956   5.672  1.00177.50           C
ATOM   3124  CE  LYS D 397      24.198 -18.455   5.564  1.00177.50           C
ATOM   3125  NZ  LYS D 397      23.019 -18.677   4.696  1.00177.50           N
ATOM   3126  C   LYS D 397      28.555 -19.153   5.553  1.00177.50           C
ATOM   3127  O   LYS D 397      29.668 -18.714   5.818  1.00177.50           O
ATOM   3128  N   LYS D 398      28.315 -19.943   4.477  1.00203.44           N
ATOM   3129  CA  LYS D 398      29.284 -20.566   3.603  1.00203.44           C
ATOM   3130  CB  LYS D 398      28.818 -20.776   2.167  1.00203.44           C
ATOM   3131  CG  LYS D 398      27.358 -21.129   1.963  1.00203.44           C
ATOM   3132  CD  LYS D 398      26.865 -20.715   0.572  1.00203.44           C
ATOM   3133  CE  LYS D 398      25.347 -20.750   0.432  1.00203.44           C
ATOM   3134  NZ  LYS D 398      24.882 -22.116   0.744  1.00203.44           N
ATOM   3135  C   LYS D 398      30.403 -19.637   3.352  1.00203.44           C
ATOM   3136  O   LYS D 398      30.229 -18.469   3.002  1.00203.44           O
ATOM   3137  N   LEU D 399      31.607 -20.197   3.484  1.00257.22           N
ATOM   3138  CA  LEU D 399      32.825 -19.474   3.364  1.00257.22           C
ATOM   3139  CB  LEU D 399      33.045 -18.721   2.042  1.00257.22           C
ATOM   3140  CG  LEU D 399      33.467 -19.721   0.924  1.00257.22           C
ATOM   3141  CD1 LEU D 399      32.359 -20.735   0.585  1.00257.22           C
ATOM   3142  CD2 LEU D 399      34.057 -19.029  -0.318  1.00257.22           C
ATOM   3143  C   LEU D 399      33.114 -18.699   4.637  1.00257.22           C
ATOM   3144  O   LEU D 399      33.588 -19.304   5.588  1.00257.22           O
ATOM   3145  N   ASP D 400      33.011 -17.360   4.658  1.00286.79           N
ATOM   3146  CA  ASP D 400      33.461 -16.523   5.751  1.00286.79           C
ATOM   3147  CB  ASP D 400      34.028 -15.210   5.186  1.00286.79           C
ATOM   3148  CG  ASP D 400      35.044 -15.382   4.050  1.00286.79           C
ATOM   3149  OD1 ASP D 400      34.942 -16.363   3.270  1.00286.79           O
ATOM   3150  OD2 ASP D 400      35.894 -14.462   3.892  1.00286.79           O
ATOM   3151  C   ASP D 400      32.502 -15.972   6.769  1.00286.79           C
ATOM   3152  O   ASP D 400      32.927 -15.634   7.872  1.00286.79           O
ATOM   3153  N   THR D 401      31.224 -15.757   6.432  1.00182.90           N
ATOM   3154  CA  THR D 401      30.525 -14.731   7.170  1.00182.90           C
ATOM   3155  CB  THR D 401      29.704 -13.884   6.233  1.00182.90           C
ATOM   3156  OG1 THR D 401      29.011 -12.860   6.924  1.00182.90           O
ATOM   3157  CG2 THR D 401      28.758 -14.788   5.427  1.00182.90           C
ATOM   3158  C   THR D 401      29.756 -15.139   8.386  1.00182.90           C
ATOM   3159  O   THR D 401      29.116 -16.184   8.437  1.00182.90           O
ATOM   3160  N   ALA D 402      29.818 -14.265   9.423  1.00 75.63           N
ATOM   3161  CA  ALA D 402      29.133 -14.485  10.665  1.00 75.63           C
ATOM   3162  CB  ALA D 402      30.039 -14.592  11.919  1.00 75.63           C
ATOM   3163  C   ALA D 402      28.178 -13.346  10.834  1.00 75.63           C
ATOM   3164  O   ALA D 402      28.371 -12.251  10.309  1.00 75.63           O
ATOM   3165  N   TYR D 403      27.105 -13.614  11.595  1.00293.90           N
ATOM   3166  CA  TYR D 403      25.933 -12.809  11.644  1.00293.90           C
ATOM   3167  CB  TYR D 403      24.994 -13.694  10.812  1.00293.90           C
ATOM   3168  CG  TYR D 403      23.992 -12.913  10.033  1.00293.90           C
ATOM   3169  CD1 TYR D 403      24.438 -12.346   8.880  1.00293.90           C
ATOM   3170  CD2 TYR D 403      22.681 -12.770  10.382  1.00293.90           C
ATOM   3171  CE1 TYR D 403      23.632 -11.639   8.051  1.00293.90           C
ATOM   3172  CE2 TYR D 403      21.825 -12.071   9.570  1.00293.90           C
ATOM   3173  CZ  TYR D 403      22.319 -11.520   8.411  1.00293.90           C
ATOM   3174  OH  TYR D 403      21.461 -10.812   7.574  1.00293.90           O
ATOM   3175  C   TYR D 403      25.380 -12.882  13.050  1.00293.90           C
ATOM   3176  O   TYR D 403      25.467 -13.936  13.675  1.00293.90           O
ATOM   3177  N   ASP D 404      24.643 -11.825  13.487  1.00164.57           N
ATOM   3178  CA  ASP D 404      23.904 -11.892  14.724  1.00164.57           C
ATOM   3179  CB  ASP D 404      24.533 -11.103  15.912  1.00164.57           C
ATOM   3180  CG  ASP D 404      24.927  -9.676  15.495  1.00164.57           C
ATOM   3181  OD1 ASP D 404      24.104  -8.960  14.867  1.00164.57           O
ATOM   3182  OD2 ASP D 404      26.104  -9.315  15.785  1.00164.57           O
ATOM   3183  C   ASP D 404      22.536 -11.379  14.406  1.00164.57           C
ATOM   3184  O   ASP D 404      22.352 -10.734  13.381  1.00164.57           O
ATOM   3185  N   ASP D 405      21.493 -11.669  15.208  1.00150.24           N
ATOM   3186  CA  ASP D 405      20.170 -11.235  14.803  1.00150.24           C
ATOM   3187  CB  ASP D 405      18.962 -12.077  15.242  1.00150.24           C
ATOM   3188  CG  ASP D 405      18.747 -12.976  14.027  1.00150.24           C
ATOM   3189  OD1 ASP D 405      18.524 -12.406  12.929  1.00150.24           O
ATOM   3190  OD2 ASP D 405      18.833 -14.223  14.146  1.00150.24           O
ATOM   3191  C   ASP D 405      19.967  -9.760  14.798  1.00150.24           C
ATOM   3192  O   ASP D 405      19.040  -9.237  14.182  1.00150.24           O
ATOM   3193  N   PHE D 406      20.864  -9.036  15.464  1.00129.63           N
ATOM   3194  CA  PHE D 406      20.907  -7.608  15.493  1.00129.63           C
ATOM   3195  CB  PHE D 406      21.956  -7.113  16.505  1.00129.63           C
ATOM   3196  CG  PHE D 406      21.385  -7.121  17.893  1.00129.63           C
ATOM   3197  CD1 PHE D 406      20.765  -8.218  18.460  1.00129.63           C
ATOM   3198  CD2 PHE D 406      21.416  -5.973  18.646  1.00129.63           C
ATOM   3199  CE1 PHE D 406      20.229  -8.172  19.737  1.00129.63           C
ATOM   3200  CE2 PHE D 406      20.887  -5.905  19.910  1.00129.63           C
ATOM   3201  CZ  PHE D 406      20.288  -7.009  20.476  1.00129.63           C
ATOM   3202  C   PHE D 406      21.188  -7.119  14.092  1.00129.63           C
ATOM   3203  O   PHE D 406      20.932  -5.965  13.764  1.00129.63           O
ATOM   3204  N   GLY D 407      21.742  -7.977  13.209  1.00 54.84           N
ATOM   3205  CA  GLY D 407      21.912  -7.604  11.820  1.00 54.84           C
ATOM   3206  C   GLY D 407      23.362  -7.341  11.535  1.00 54.84           C
ATOM   3207  O   GLY D 407      23.736  -7.086  10.392  1.00 54.84           O
ATOM   3208  N   ASN D 408      24.220  -7.395  12.572  1.00 79.16           N
ATOM   3209  CA  ASN D 408      25.624  -7.127  12.415  1.00 79.16           C
ATOM   3210  CB  ASN D 408      26.366  -6.959  13.752  1.00 79.16           C
ATOM   3211  CG  ASN D 408      25.858  -5.674  14.391  1.00 79.16           C
ATOM   3212  OD1 ASN D 408      26.406  -4.602  14.140  1.00 79.16           O
ATOM   3213  ND2 ASN D 408      24.774  -5.784  15.211  1.00 79.16           N
ATOM   3214  C   ASN D 408      26.300  -8.249  11.704  1.00 79.16           C
ATOM   3215  O   ASN D 408      25.950  -9.419  11.878  1.00 79.16           O
ATOM   3216  N   SER D 409      27.319  -7.885  10.897  1.00102.57           N
ATOM   3217  CA  SER D 409      28.043  -8.843  10.112  1.00102.57           C
ATOM   3218  CB  SER D 409      28.086  -8.484   8.610  1.00102.57           C
ATOM   3219  OG  SER D 409      28.781  -7.258   8.426  1.00102.57           O
ATOM   3220  C   SER D 409      29.470  -8.880  10.588  1.00102.57           C
ATOM   3221  O   SER D 409      29.978  -7.901  11.150  1.00102.57           O
ATOM   3222  N   GLY D 410      30.140 -10.033  10.331  1.00 67.22           N
ATOM   3223  CA  GLY D 410      31.491 -10.196  10.758  1.00 67.22           C
ATOM   3224  C   GLY D 410      32.045 -11.420  10.075  1.00 67.22           C
ATOM   3225  O   GLY D 410      31.616 -11.823   8.992  1.00 67.22           O
ATOM   3226  N   HIS D 411      33.031 -12.050  10.730  1.00181.31           N
ATOM   3227  CA  HIS D 411      33.774 -13.174  10.235  1.00181.31           C
ATOM   3228  ND1 HIS D 411      36.743 -14.234   8.666  1.00181.31           N
ATOM   3229  CG  HIS D 411      35.815 -13.217   8.709  1.00181.31           C
ATOM   3230  CB  HIS D 411      35.229 -12.789  10.007  1.00181.31           C
ATOM   3231  NE2 HIS D 411      36.455 -13.555   6.575  1.00181.31           N
ATOM   3232  CD2 HIS D 411      35.651 -12.816   7.423  1.00181.31           C
ATOM   3233  CE1 HIS D 411      37.092 -14.394   7.373  1.00181.31           C
ATOM   3234  C   HIS D 411      33.833 -14.329  11.193  1.00181.31           C
ATOM   3235  O   HIS D 411      33.461 -14.252  12.361  1.00181.31           O
ATOM   3236  N   PHE D 412      34.328 -15.455  10.635  1.00328.73           N
ATOM   3237  CA  PHE D 412      34.508 -16.754  11.214  1.00328.73           C
ATOM   3238  CB  PHE D 412      33.520 -17.809  10.742  1.00328.73           C
ATOM   3239  CG  PHE D 412      32.655 -18.457  11.731  1.00328.73           C
ATOM   3240  CD1 PHE D 412      33.151 -19.348  12.651  1.00328.73           C
ATOM   3241  CD2 PHE D 412      31.324 -18.184  11.685  1.00328.73           C
ATOM   3242  CE1 PHE D 412      32.290 -19.933  13.545  1.00328.73           C
ATOM   3243  CE2 PHE D 412      30.473 -18.762  12.576  1.00328.73           C
ATOM   3244  CZ  PHE D 412      30.953 -19.636  13.508  1.00328.73           C
ATOM   3245  C   PHE D 412      35.519 -17.483  10.428  1.00328.73           C
ATOM   3246  O   PHE D 412      35.677 -17.282   9.225  1.00328.73           O
ATOM   3247  N   THR D 413      36.146 -18.430  11.133  1.00163.71           N
ATOM   3248  CA  THR D 413      36.845 -19.519  10.544  1.00163.71           C
ATOM   3249  CB  THR D 413      38.191 -19.309   9.880  1.00163.71           C
ATOM   3250  OG1 THR D 413      37.948 -18.723   8.618  1.00163.71           O
ATOM   3251  CG2 THR D 413      38.952 -20.621   9.688  1.00163.71           C
ATOM   3252  C   THR D 413      36.859 -20.607  11.537  1.00163.71           C
ATOM   3253  O   THR D 413      36.880 -20.382  12.742  1.00163.71           O
ATOM   3254  N   ILE D 414      36.749 -21.851  11.052  1.00165.21           N
ATOM   3255  CA  ILE D 414      36.863 -22.942  11.965  1.00165.21           C
ATOM   3256  CB  ILE D 414      36.049 -24.154  11.566  1.00165.21           C
ATOM   3257  CG1 ILE D 414      36.432 -25.385  12.413  1.00165.21           C
ATOM   3258  CG2 ILE D 414      36.079 -24.337  10.032  1.00165.21           C
ATOM   3259  CD1 ILE D 414      35.543 -26.605  12.131  1.00165.21           C
ATOM   3260  C   ILE D 414      38.314 -23.139  12.158  1.00165.21           C
ATOM   3261  O   ILE D 414      39.092 -22.783  11.280  1.00165.21           O
ATOM   3262  N   ILE D 415      38.751 -23.563  13.349  1.00156.92           N
ATOM   3263  CA  ILE D 415      40.164 -23.677  13.472  1.00156.92           C
ATOM   3264  CB  ILE D 415      40.691 -23.143  14.778  1.00156.92           C
ATOM   3265  CG1 ILE D 415      40.068 -21.794  15.202  1.00156.92           C
ATOM   3266  CG2 ILE D 415      42.188 -22.924  14.532  1.00156.92           C
ATOM   3267  CD1 ILE D 415      40.487 -21.387  16.622  1.00156.92           C
ATOM   3268  C   ILE D 415      40.416 -25.128  13.398  1.00156.92           C
ATOM   3269  O   ILE D 415      40.138 -25.839  14.363  1.00156.92           O
ATOM   3270  N   TYR D 416      40.956 -25.620  12.258  1.00329.28           N
ATOM   3271  CA  TYR D 416      41.125 -27.041  12.226  1.00329.28           C
ATOM   3272  CB  TYR D 416      42.043 -27.627  13.300  1.00329.28           C
ATOM   3273  CG  TYR D 416      43.034 -27.979  12.301  1.00329.28           C
ATOM   3274  CD1 TYR D 416      43.857 -26.972  11.897  1.00329.28           C
ATOM   3275  CD2 TYR D 416      43.067 -29.252  11.768  1.00329.28           C
ATOM   3276  CE1 TYR D 416      44.766 -27.227  10.924  1.00329.28           C
ATOM   3277  CE2 TYR D 416      44.005 -29.498  10.787  1.00329.28           C
ATOM   3278  CZ  TYR D 416      44.823 -28.479  10.387  1.00329.28           C
ATOM   3279  OH  TYR D 416      45.781 -28.658   9.383  1.00329.28           O
ATOM   3280  C   TYR D 416      39.798 -27.694  12.395  1.00329.28           C
ATOM   3281  O   TYR D 416      38.819 -27.228  11.816  1.00329.28           O
ATOM   3282  N   ASN D 417      39.817 -28.921  12.975  1.00264.23           N
ATOM   3283  CA  ASN D 417      38.636 -29.639  13.407  1.00264.23           C
ATOM   3284  CB  ASN D 417      38.728 -31.010  14.082  1.00264.23           C
ATOM   3285  CG  ASN D 417      39.658 -32.032  13.525  1.00264.23           C
ATOM   3286  OD1 ASN D 417      39.645 -32.340  12.341  1.00264.23           O
ATOM   3287  ND2 ASN D 417      40.501 -32.581  14.441  1.00264.23           N
ATOM   3288  C   ASN D 417      38.233 -29.150  14.778  1.00264.23           C
ATOM   3289  O   ASN D 417      37.182 -29.553  15.275  1.00264.23           O
ATOM   3290  N   GLN D 418      39.151 -28.508  15.518  1.00284.73           N
ATOM   3291  CA  GLN D 418      38.917 -28.453  16.932  1.00284.73           C
ATOM   3292  CB  GLN D 418      40.141 -28.309  17.800  1.00284.73           C
ATOM   3293  CG  GLN D 418      40.828 -26.970  17.845  1.00284.73           C
ATOM   3294  CD  GLN D 418      41.512 -27.137  19.183  1.00284.73           C
ATOM   3295  OE1 GLN D 418      41.080 -27.913  20.036  1.00284.73           O
ATOM   3296  NE2 GLN D 418      42.632 -26.412  19.369  1.00284.73           N
ATOM   3297  C   GLN D 418      37.912 -27.483  17.456  1.00284.73           C
ATOM   3298  O   GLN D 418      37.287 -27.781  18.475  1.00284.73           O
ATOM   3299  N   GLY D 419      37.743 -26.286  16.861  1.00 61.32           N
ATOM   3300  CA  GLY D 419      36.823 -25.364  17.463  1.00 61.32           C
ATOM   3301  C   GLY D 419      36.628 -24.241  16.489  1.00 61.32           C
ATOM   3302  O   GLY D 419      36.783 -24.430  15.284  1.00 61.32           O
ATOM   3303  N   PHE D 420      36.295 -23.027  16.979  1.00134.16           N
ATOM   3304  CA  PHE D 420      35.991 -21.967  16.056  1.00134.16           C
ATOM   3305  CB  PHE D 420      34.462 -21.907  15.775  1.00134.16           C
ATOM   3306  CG  PHE D 420      33.706 -21.516  17.014  1.00134.16           C
ATOM   3307  CD1 PHE D 420      33.613 -22.346  18.111  1.00134.16           C
ATOM   3308  CD2 PHE D 420      33.051 -20.305  17.057  1.00134.16           C
ATOM   3309  CE1 PHE D 420      32.911 -21.951  19.234  1.00134.16           C
ATOM   3310  CE2 PHE D 420      32.354 -19.904  18.173  1.00134.16           C
ATOM   3311  CZ  PHE D 420      32.284 -20.724  19.272  1.00134.16           C
ATOM   3312  C   PHE D 420      36.352 -20.654  16.668  1.00134.16           C
ATOM   3313  O   PHE D 420      36.459 -20.537  17.887  1.00134.16           O
ATOM   3314  N   GLU D 421      36.556 -19.632  15.812  1.00250.29           N
ATOM   3315  CA  GLU D 421      36.839 -18.332  16.311  1.00250.29           C
ATOM   3316  CB  GLU D 421      38.327 -17.959  16.144  1.00250.29           C
ATOM   3317  CG  GLU D 421      38.937 -17.374  17.440  1.00250.29           C
ATOM   3318  CD  GLU D 421      40.361 -16.866  17.141  1.00250.29           C
ATOM   3319  OE1 GLU D 421      39.700 -16.667  16.090  1.00250.29           O
ATOM   3320  OE2 GLU D 421      40.635 -17.724  18.000  1.00250.29           O
ATOM   3321  C   GLU D 421      35.986 -17.413  15.486  1.00250.29           C
ATOM   3322  O   GLU D 421      36.026 -17.421  14.251  1.00250.29           O
ATOM   3323  N   ILE D 422      35.162 -16.596  16.160  1.00226.13           N
ATOM   3324  CA  ILE D 422      34.270 -15.709  15.477  1.00226.13           C
ATOM   3325  CB  ILE D 422      32.834 -15.800  15.895  1.00226.13           C
ATOM   3326  CG1 ILE D 422      31.981 -15.209  14.816  1.00226.13           C
ATOM   3327  CG2 ILE D 422      32.582 -15.064  17.182  1.00226.13           C
ATOM   3328  CD1 ILE D 422      31.838 -16.233  13.737  1.00226.13           C
ATOM   3329  C   ILE D 422      34.677 -14.335  15.848  1.00226.13           C
ATOM   3330  O   ILE D 422      35.115 -14.081  16.969  1.00226.13           O
ATOM   3331  N   VAL D 423      34.598 -13.414  14.884  1.00172.28           N
ATOM   3332  CA  VAL D 423      34.813 -12.050  15.235  1.00172.28           C
ATOM   3333  CB  VAL D 423      36.092 -11.532  14.648  1.00172.28           C
ATOM   3334  CG1 VAL D 423      36.237 -12.019  13.198  1.00172.28           C
ATOM   3335  CG2 VAL D 423      36.080 -10.012  14.793  1.00172.28           C
ATOM   3336  C   VAL D 423      33.609 -11.301  14.735  1.00172.28           C
ATOM   3337  O   VAL D 423      33.426 -11.114  13.533  1.00172.28           O
ATOM   3338  N   LEU D 424      32.725 -10.897  15.674  1.00207.88           N
ATOM   3339  CA  LEU D 424      31.520 -10.221  15.301  1.00207.88           C
ATOM   3340  CB  LEU D 424      30.183 -10.939  15.650  1.00207.88           C
ATOM   3341  CG  LEU D 424      30.062 -11.661  17.038  1.00207.88           C
ATOM   3342  CD1 LEU D 424      29.908 -10.754  18.279  1.00207.88           C
ATOM   3343  CD2 LEU D 424      28.901 -12.656  17.033  1.00207.88           C
ATOM   3344  C   LEU D 424      31.430  -9.072  16.218  1.00207.88           C
ATOM   3345  O   LEU D 424      31.904  -9.168  17.352  1.00207.88           O
ATOM   3346  N   ASN D 425      30.881  -7.945  15.739  1.00131.66           N
ATOM   3347  CA  ASN D 425      30.482  -6.829  16.565  1.00131.66           C
ATOM   3348  CB  ASN D 425      29.133  -7.084  17.232  1.00131.66           C
ATOM   3349  CG  ASN D 425      28.620  -5.814  17.902  1.00131.66           C
ATOM   3350  OD1 ASN D 425      29.073  -4.702  17.642  1.00131.66           O
ATOM   3351  ND2 ASN D 425      27.680  -6.001  18.862  1.00131.66           N
ATOM   3352  C   ASN D 425      31.507  -6.506  17.641  1.00131.66           C
ATOM   3353  O   ASN D 425      31.134  -6.339  18.808  1.00131.66           O
ATOM   3354  N   ASP D 426      32.811  -6.477  17.261  1.00141.64           N
ATOM   3355  CA  ASP D 426      33.968  -6.232  18.090  1.00141.64           C
ATOM   3356  CB  ASP D 426      34.295  -4.765  18.412  1.00141.64           C
ATOM   3357  CG  ASP D 426      35.084  -4.239  17.213  1.00141.64           C
ATOM   3358  OD1 ASP D 426      34.651  -4.477  16.054  1.00141.64           O
ATOM   3359  OD2 ASP D 426      36.125  -3.571  17.455  1.00141.64           O
ATOM   3360  C   ASP D 426      34.073  -7.122  19.305  1.00141.64           C
ATOM   3361  O   ASP D 426      34.543  -6.740  20.375  1.00141.64           O
ATOM   3362  N   TYR D 427      33.679  -8.392  19.136  1.00113.51           N
ATOM   3363  CA  TYR D 427      33.863  -9.414  20.131  1.00113.51           C
ATOM   3364  CB  TYR D 427      32.551  -9.883  20.788  1.00113.51           C
ATOM   3365  CG  TYR D 427      32.224  -8.860  21.814  1.00113.51           C
ATOM   3366  CD1 TYR D 427      32.718  -9.001  23.086  1.00113.51           C
ATOM   3367  CD2 TYR D 427      31.429  -7.781  21.514  1.00113.51           C
ATOM   3368  CE1 TYR D 427      32.442  -8.076  24.059  1.00113.51           C
ATOM   3369  CE2 TYR D 427      31.123  -6.852  22.475  1.00113.51           C
ATOM   3370  CZ  TYR D 427      31.638  -7.001  23.751  1.00113.51           C
ATOM   3371  OH  TYR D 427      31.339  -6.052  24.745  1.00113.51           O
ATOM   3372  C   TYR D 427      34.472 -10.589  19.433  1.00113.51           C
ATOM   3373  O   TYR D 427      34.255 -10.771  18.237  1.00113.51           O
ATOM   3374  N   LYS D 428      35.292 -11.392  20.149  1.00191.88           N
ATOM   3375  CA  LYS D 428      35.728 -12.608  19.541  1.00191.88           C
ATOM   3376  CB  LYS D 428      37.182 -12.660  18.957  1.00191.88           C
ATOM   3377  CG  LYS D 428      38.323 -11.838  19.594  1.00191.88           C
ATOM   3378  CD  LYS D 428      39.691 -11.980  18.891  1.00191.88           C
ATOM   3379  CE  LYS D 428      39.834 -11.027  17.689  1.00191.88           C
ATOM   3380  NZ  LYS D 428      41.242 -10.521  17.576  1.00191.88           N
ATOM   3381  C   LYS D 428      35.342 -13.746  20.429  1.00191.88           C
ATOM   3382  O   LYS D 428      35.551 -13.716  21.643  1.00191.88           O
ATOM   3383  N   TRP D 429      34.714 -14.768  19.795  1.00151.20           N
ATOM   3384  CA  TRP D 429      34.159 -15.901  20.484  1.00151.20           C
ATOM   3385  CB  TRP D 429      32.691 -16.103  20.013  1.00151.20           C
ATOM   3386  CG  TRP D 429      31.844 -14.855  20.250  1.00151.20           C
ATOM   3387  CD2 TRP D 429      30.756 -14.746  21.188  1.00151.20           C
ATOM   3388  CD1 TRP D 429      31.956 -13.626  19.656  1.00151.20           C
ATOM   3389  NE1 TRP D 429      31.034 -12.756  20.176  1.00151.20           N
ATOM   3390  CE2 TRP D 429      30.284 -13.422  21.120  1.00151.20           C
ATOM   3391  CE3 TRP D 429      30.182 -15.667  22.035  1.00151.20           C
ATOM   3392  CZ2 TRP D 429      29.250 -12.979  21.896  1.00151.20           C
ATOM   3393  CZ3 TRP D 429      29.149 -15.191  22.835  1.00151.20           C
ATOM   3394  CH2 TRP D 429      28.692 -13.881  22.779  1.00151.20           C
ATOM   3395  C   TRP D 429      35.016 -17.078  20.147  1.00151.20           C
ATOM   3396  O   TRP D 429      35.281 -17.303  18.969  1.00151.20           O
ATOM   3397  N   PHE D 430      35.488 -17.815  21.183  1.00167.00           N
ATOM   3398  CA  PHE D 430      36.377 -18.899  20.954  1.00167.00           C
ATOM   3399  CB  PHE D 430      37.802 -18.390  21.248  1.00167.00           C
ATOM   3400  CG  PHE D 430      38.752 -19.503  21.299  1.00167.00           C
ATOM   3401  CD1 PHE D 430      39.068 -20.183  20.149  1.00167.00           C
ATOM   3402  CD2 PHE D 430      39.352 -19.849  22.493  1.00167.00           C
ATOM   3403  CE1 PHE D 430      39.945 -21.227  20.204  1.00167.00           C
ATOM   3404  CE2 PHE D 430      40.241 -20.891  22.538  1.00167.00           C
ATOM   3405  CZ  PHE D 430      40.535 -21.595  21.394  1.00167.00           C
ATOM   3406  C   PHE D 430      35.987 -20.032  21.853  1.00167.00           C
ATOM   3407  O   PHE D 430      35.709 -19.861  23.037  1.00167.00           O
ATOM   3408  N   ALA D 431      36.023 -21.256  21.297  1.00 95.89           N
ATOM   3409  CA  ALA D 431      35.660 -22.386  22.088  1.00 95.89           C
ATOM   3410  CB  ALA D 431      34.183 -22.318  22.508  1.00 95.89           C
ATOM   3411  C   ALA D 431      35.994 -23.636  21.326  1.00 95.89           C
ATOM   3412  O   ALA D 431      36.060 -23.658  20.102  1.00 95.89           O
ATOM   3413  N   PHE D 432      36.148 -24.761  22.056  1.00156.99           N
ATOM   3414  CA  PHE D 432      36.533 -26.053  21.522  1.00156.99           C
ATOM   3415  CB  PHE D 432      37.384 -26.888  22.520  1.00156.99           C
ATOM   3416  CG  PHE D 432      38.523 -26.104  23.148  1.00156.99           C
ATOM   3417  CD1 PHE D 432      38.272 -25.149  24.111  1.00156.99           C
ATOM   3418  CD2 PHE D 432      39.849 -26.374  22.843  1.00156.99           C
ATOM   3419  CE1 PHE D 432      39.280 -24.459  24.720  1.00156.99           C
ATOM   3420  CE2 PHE D 432      40.869 -25.664  23.456  1.00156.99           C
ATOM   3421  CZ  PHE D 432      40.579 -24.710  24.392  1.00156.99           C
ATOM   3422  C   PHE D 432      35.239 -26.853  21.468  1.00156.99           C
ATOM   3423  O   PHE D 432      34.387 -26.700  22.337  1.00156.99           O
ATOM   3424  N   PHE D 433      35.059 -27.748  20.478  1.00135.06           N
ATOM   3425  CA  PHE D 433      33.853 -28.543  20.379  1.00135.06           C
ATOM   3426  CB  PHE D 433      33.793 -29.456  19.129  1.00135.06           C
ATOM   3427  CG  PHE D 433      33.600 -28.506  18.022  1.00135.06           C
ATOM   3428  CD1 PHE D 433      32.430 -27.779  17.941  1.00135.06           C
ATOM   3429  CD2 PHE D 433      34.589 -28.336  17.096  1.00135.06           C
ATOM   3430  CE1 PHE D 433      32.264 -26.852  16.937  1.00135.06           C
ATOM   3431  CE2 PHE D 433      34.417 -27.410  16.090  1.00135.06           C
ATOM   3432  CZ  PHE D 433      33.258 -26.657  16.008  1.00135.06           C
ATOM   3433  C   PHE D 433      33.789 -29.450  21.587  1.00135.06           C
ATOM   3434  O   PHE D 433      34.840 -29.824  22.119  1.00135.06           O
ATOM   3435  N   LYS D 434      32.559 -29.833  22.041  1.00173.88           N
ATOM   3436  CA  LYS D 434      32.559 -30.611  23.261  1.00173.88           C
ATOM   3437  CB  LYS D 434      31.352 -30.570  24.236  1.00173.88           C
ATOM   3438  CG  LYS D 434      31.882 -30.849  25.683  1.00173.88           C
ATOM   3439  CD  LYS D 434      30.906 -30.968  26.866  1.00173.88           C
ATOM   3440  CE  LYS D 434      31.621 -31.623  28.054  1.00173.88           C
ATOM   3441  NZ  LYS D 434      30.658 -32.301  28.938  1.00173.88           N
ATOM   3442  C   LYS D 434      32.993 -32.044  23.083  1.00173.88           C
ATOM   3443  O   LYS D 434      32.894 -32.632  22.011  1.00173.88           O
ATOM   3444  N   TYR D 435      33.470 -32.613  24.211  1.00270.15           N
ATOM   3445  CA  TYR D 435      34.239 -33.801  24.425  1.00270.15           C
ATOM   3446  CB  TYR D 435      35.547 -33.042  24.673  1.00270.15           C
ATOM   3447  CG  TYR D 435      36.882 -33.486  25.145  1.00270.15           C
ATOM   3448  CD1 TYR D 435      37.364 -34.746  25.438  1.00270.15           C
ATOM   3449  CD2 TYR D 435      37.694 -32.386  25.223  1.00270.15           C
ATOM   3450  CE1 TYR D 435      38.695 -34.846  25.828  1.00270.15           C
ATOM   3451  CE2 TYR D 435      38.997 -32.477  25.600  1.00270.15           C
ATOM   3452  CZ  TYR D 435      39.499 -33.716  25.904  1.00270.15           C
ATOM   3453  OH  TYR D 435      40.857 -33.804  26.290  1.00270.15           O
ATOM   3454  C   TYR D 435      33.727 -34.415  25.694  1.00270.15           C
ATOM   3455  O   TYR D 435      33.293 -33.692  26.589  1.00270.15           O
ATOM   3456  N   LYS D 436      33.771 -35.749  25.822  1.00167.04           N
ATOM   3457  CA  LYS D 436      33.431 -36.406  27.053  1.00167.04           C
ATOM   3458  CB  LYS D 436      32.006 -36.986  27.071  1.00167.04           C
ATOM   3459  CG  LYS D 436      30.956 -36.055  27.692  1.00167.04           C
ATOM   3460  CD  LYS D 436      30.754 -36.255  29.198  1.00167.04           C
ATOM   3461  CE  LYS D 436      29.312 -36.615  29.570  0.00167.04           C
ATOM   3462  NZ  LYS D 436      28.965 -37.940  29.031  0.00167.04           N
ATOM   3463  C   LYS D 436      34.436 -37.503  27.217  1.00167.04           C
ATOM   3464  O   LYS D 436      34.788 -38.197  26.263  1.00167.04           O
ATOM   3465  N   GLU D 437      34.932 -37.683  28.448  1.00146.68           N
ATOM   3466  CA  GLU D 437      36.017 -38.598  28.649  1.00146.68           C
ATOM   3467  CB  GLU D 437      37.200 -37.740  29.114  1.00146.68           C
ATOM   3468  CG  GLU D 437      38.629 -38.185  28.836  1.00146.68           C
ATOM   3469  CD  GLU D 437      39.392 -36.945  29.303  1.00146.68           C
ATOM   3470  OE1 GLU D 437      39.070 -36.457  30.424  1.00146.68           O
ATOM   3471  OE2 GLU D 437      40.289 -36.463  28.556  1.00146.68           O
ATOM   3472  C   GLU D 437      35.599 -39.464  29.781  1.00146.68           C
ATOM   3473  O   GLU D 437      36.236 -39.453  30.838  1.00146.68           O
ATOM   3474  N   GLU D 438      34.535 -40.255  29.596  1.00226.80           N
ATOM   3475  CA  GLU D 438      34.076 -40.970  30.732  1.00226.80           C
ATOM   3476  CB  GLU D 438      32.567 -40.962  30.991  0.00226.80           C
ATOM   3477  CG  GLU D 438      32.033 -39.526  31.291  0.00226.80           C
ATOM   3478  CD  GLU D 438      32.974 -38.599  32.118  0.00226.80           C
ATOM   3479  OE1 GLU D 438      34.066 -39.016  32.586  0.00226.80           O
ATOM   3480  OE2 GLU D 438      32.575 -37.416  32.307  0.00226.80           O
ATOM   3481  C   GLU D 438      34.864 -42.186  31.072  1.00226.80           C
ATOM   3482  O   GLU D 438      34.541 -42.882  32.030  1.00226.80           O
ATOM   3483  N   GLY D 439      35.909 -42.496  30.283  1.00 59.06           N
ATOM   3484  CA  GLY D 439      36.717 -43.622  30.660  1.00 59.06           C
ATOM   3485  C   GLY D 439      36.245 -44.826  29.933  1.00 59.06           C
ATOM   3486  O   GLY D 439      35.509 -45.661  30.451  1.00 59.06           O
ATOM   3487  N   GLY D 440      36.659 -44.960  28.669  1.00 61.91           N
ATOM   3488  CA  GLY D 440      36.171 -46.098  27.974  1.00 61.91           C
ATOM   3489  C   GLY D 440      35.434 -45.617  26.804  1.00 61.91           C
ATOM   3490  O   GLY D 440      34.884 -46.396  26.034  1.00 61.91           O
ATOM   3491  N   LYS D 441      35.347 -44.298  26.670  1.00201.88           N
ATOM   3492  CA  LYS D 441      34.829 -43.875  25.422  1.00201.88           C
ATOM   3493  CB  LYS D 441      33.388 -44.306  25.136  1.00201.88           C
ATOM   3494  CG  LYS D 441      32.382 -43.757  26.130  1.00201.88           C
ATOM   3495  CD  LYS D 441      30.975 -44.296  25.924  0.00201.88           C
ATOM   3496  CE  LYS D 441      30.390 -44.094  24.532  0.00201.88           C
ATOM   3497  NZ  LYS D 441      31.048 -44.992  23.561  0.00201.88           N
ATOM   3498  C   LYS D 441      34.912 -42.406  25.373  1.00201.88           C
ATOM   3499  O   LYS D 441      34.774 -41.708  26.379  1.00201.88           O
ATOM   3500  N   VAL D 442      35.175 -41.909  24.164  1.00 86.59           N
ATOM   3501  CA  VAL D 442      35.217 -40.501  24.026  1.00 86.59           C
ATOM   3502  CB  VAL D 442      36.443 -40.014  23.304  1.00 86.59           C
ATOM   3503  CG1 VAL D 442      36.455 -38.479  23.294  1.00 86.59           C
ATOM   3504  CG2 VAL D 442      37.683 -40.669  23.923  1.00 86.59           C
ATOM   3505  C   VAL D 442      34.068 -40.192  23.126  1.00 86.59           C
ATOM   3506  O   VAL D 442      33.947 -40.780  22.051  1.00 86.59           O
ATOM   3507  N   THR D 443      33.154 -39.309  23.563  1.00184.64           N
ATOM   3508  CA  THR D 443      32.158 -38.879  22.629  1.00184.64           C
ATOM   3509  CB  THR D 443      30.740 -39.389  22.773  1.00184.64           C
ATOM   3510  OG1 THR D 443      30.335 -39.487  24.130  1.00184.64           O
ATOM   3511  CG2 THR D 443      30.593 -40.695  21.987  1.00184.64           C
ATOM   3512  C   THR D 443      32.174 -37.402  22.532  1.00184.64           C
ATOM   3513  O   THR D 443      32.151 -36.663  23.514  1.00184.64           O
ATOM   3514  N   SER D 444      32.257 -36.921  21.291  1.00 90.22           N
ATOM   3515  CA  SER D 444      32.292 -35.512  21.152  1.00 90.22           C
ATOM   3516  CB  SER D 444      33.528 -34.952  20.415  1.00 90.22           C
ATOM   3517  OG  SER D 444      34.670 -35.089  21.251  1.00 90.22           O
ATOM   3518  C   SER D 444      31.036 -35.110  20.477  1.00 90.22           C
ATOM   3519  O   SER D 444      30.351 -35.920  19.849  1.00 90.22           O
ATOM   3520  N   TYR D 445      30.669 -33.844  20.717  1.00222.78           N
ATOM   3521  CA  TYR D 445      29.499 -33.262  20.148  1.00222.78           C
ATOM   3522  CB  TYR D 445      28.475 -32.860  21.224  1.00222.78           C
ATOM   3523  CG  TYR D 445      27.781 -34.104  21.640  1.00222.78           C
ATOM   3524  CD1 TYR D 445      28.340 -34.930  22.591  1.00222.78           C
ATOM   3525  CD2 TYR D 445      26.591 -34.450  21.034  1.00222.78           C
ATOM   3526  CE1 TYR D 445      27.692 -36.088  22.937  1.00222.78           C
ATOM   3527  CE2 TYR D 445      25.949 -35.609  21.395  1.00222.78           C
ATOM   3528  CZ  TYR D 445      26.496 -36.434  22.346  1.00222.78           C
ATOM   3529  OH  TYR D 445      25.817 -37.625  22.698  1.00222.78           O
ATOM   3530  C   TYR D 445      29.925 -32.020  19.435  1.00222.78           C
ATOM   3531  O   TYR D 445      30.359 -31.047  20.050  1.00222.78           O
ATOM   3532  N   CYS D 446      29.874 -32.068  18.095  1.00126.25           N
ATOM   3533  CA  CYS D 446      30.239 -30.984  17.237  1.00126.25           C
ATOM   3534  CB  CYS D 446      30.787 -31.498  15.922  1.00126.25           C
ATOM   3535  SG  CYS D 446      32.325 -32.317  16.420  1.00126.25           S
ATOM   3536  C   CYS D 446      29.148 -29.974  17.200  1.00126.25           C
ATOM   3537  O   CYS D 446      29.277 -28.887  16.628  1.00126.25           O
ATOM   3538  N   HIS D 447      28.012 -30.432  17.736  1.00176.60           N
ATOM   3539  CA  HIS D 447      26.735 -29.843  18.016  1.00176.60           C
ATOM   3540  ND1 HIS D 447      23.537 -30.055  19.152  1.00176.60           N
ATOM   3541  CG  HIS D 447      24.409 -31.029  18.704  1.00176.60           C
ATOM   3542  CB  HIS D 447      25.912 -30.967  18.680  1.00176.60           C
ATOM   3543  NE2 HIS D 447      22.305 -31.840  18.622  1.00176.60           N
ATOM   3544  CD2 HIS D 447      23.641 -32.108  18.386  1.00176.60           C
ATOM   3545  CE1 HIS D 447      22.291 -30.598  19.078  1.00176.60           C
ATOM   3546  C   HIS D 447      26.930 -28.837  19.126  1.00176.60           C
ATOM   3547  O   HIS D 447      26.209 -27.847  19.217  1.00176.60           O
ATOM   3548  N   GLU D 448      27.892 -29.127  20.036  1.00143.47           N
ATOM   3549  CA  GLU D 448      28.130 -28.355  21.234  1.00143.47           C
ATOM   3550  CB  GLU D 448      28.108 -29.132  22.548  1.00143.47           C
ATOM   3551  CG  GLU D 448      26.800 -29.342  23.292  1.00143.47           C
ATOM   3552  CD  GLU D 448      27.284 -29.870  24.638  1.00143.47           C
ATOM   3553  OE1 GLU D 448      27.633 -31.078  24.682  1.00143.47           O
ATOM   3554  OE2 GLU D 448      27.382 -29.080  25.612  1.00143.47           O
ATOM   3555  C   GLU D 448      29.542 -27.896  21.347  1.00143.47           C
ATOM   3556  O   GLU D 448      30.415 -28.265  20.569  1.00143.47           O
ATOM   3557  N   THR D 449      29.779 -27.110  22.422  1.00168.40           N
ATOM   3558  CA  THR D 449      31.068 -26.577  22.696  1.00168.40           C
ATOM   3559  CB  THR D 449      31.061 -25.097  22.586  1.00168.40           C
ATOM   3560  OG1 THR D 449      30.481 -24.670  21.372  1.00168.40           O
ATOM   3561  CG2 THR D 449      32.518 -24.702  22.530  1.00168.40           C
ATOM   3562  C   THR D 449      31.428 -26.827  24.144  1.00168.40           C
ATOM   3563  O   THR D 449      30.580 -27.062  25.009  1.00168.40           O
ATOM   3564  N   MET D 450      32.748 -26.769  24.415  1.00133.98           N
ATOM   3565  CA  MET D 450      33.353 -26.785  25.717  1.00133.98           C
ATOM   3566  CB  MET D 450      34.896 -26.901  25.677  1.00133.98           C
ATOM   3567  CG  MET D 450      35.506 -28.278  25.953  1.00133.98           C
ATOM   3568  SD  MET D 450      35.744 -28.530  27.737  1.00133.98           S
ATOM   3569  CE  MET D 450      37.447 -29.153  27.630  1.00133.98           C
ATOM   3570  C   MET D 450      33.109 -25.428  26.264  1.00133.98           C
ATOM   3571  O   MET D 450      32.581 -24.572  25.564  1.00133.98           O
ATOM   3572  N   THR D 451      33.475 -25.197  27.535  1.00 87.10           N
ATOM   3573  CA  THR D 451      33.361 -23.890  28.117  1.00 87.10           C
ATOM   3574  CB  THR D 451      33.828 -23.888  29.553  1.00 87.10           C
ATOM   3575  OG1 THR D 451      33.113 -24.856  30.310  1.00 87.10           O
ATOM   3576  CG2 THR D 451      33.618 -22.493  30.163  1.00 87.10           C
ATOM   3577  C   THR D 451      34.324 -23.040  27.338  1.00 87.10           C
ATOM   3578  O   THR D 451      35.518 -23.337  27.284  1.00 87.10           O
ATOM   3579  N   GLY D 452      33.819 -21.981  26.672  1.00 62.46           N
ATOM   3580  CA  GLY D 452      34.682 -21.170  25.864  1.00 62.46           C
ATOM   3581  C   GLY D 452      34.930 -19.838  26.499  1.00 62.46           C
ATOM   3582  O   GLY D 452      34.404 -19.525  27.568  1.00 62.46           O
ATOM   3583  N   TRP D 453      35.714 -18.997  25.784  1.00145.76           N
ATOM   3584  CA  TRP D 453      36.093 -17.679  26.218  1.00145.76           C
ATOM   3585  CB  TRP D 453      37.626 -17.457  26.131  1.00145.76           C
ATOM   3586  CG  TRP D 453      38.601 -18.162  27.079  1.00145.76           C
ATOM   3587  CD2 TRP D 453      39.116 -19.507  26.936  1.00145.76           C
ATOM   3588  CD1 TRP D 453      39.231 -17.634  28.171  1.00145.76           C
ATOM   3589  NE1 TRP D 453      40.130 -18.545  28.690  1.00145.76           N
ATOM   3590  CE2 TRP D 453      40.061 -19.706  27.949  1.00145.76           C
ATOM   3591  CE3 TRP D 453      38.841 -20.489  26.031  1.00145.76           C
ATOM   3592  CZ2 TRP D 453      40.741 -20.888  28.062  1.00145.76           C
ATOM   3593  CZ3 TRP D 453      39.510 -21.682  26.161  1.00145.76           C
ATOM   3594  CH2 TRP D 453      40.438 -21.875  27.156  1.00145.76           C
ATOM   3595  C   TRP D 453      35.533 -16.690  25.221  1.00145.76           C
ATOM   3596  O   TRP D 453      35.707 -16.849  24.014  1.00145.76           O
ATOM   3597  N   VAL D 454      34.811 -15.648  25.685  1.00141.87           N
ATOM   3598  CA  VAL D 454      34.338 -14.627  24.795  1.00141.87           C
ATOM   3599  CB  VAL D 454      32.862 -14.633  24.558  1.00141.87           C
ATOM   3600  CG1 VAL D 454      32.116 -14.061  25.759  1.00141.87           C
ATOM   3601  CG2 VAL D 454      32.646 -13.888  23.246  1.00141.87           C
ATOM   3602  C   VAL D 454      34.732 -13.334  25.417  1.00141.87           C
ATOM   3603  O   VAL D 454      34.593 -13.137  26.623  1.00141.87           O
ATOM   3604  N   HIS D 455      35.239 -12.406  24.588  1.00150.15           N
ATOM   3605  CA  HIS D 455      35.716 -11.166  25.108  1.00150.15           C
ATOM   3606  ND1 HIS D 455      37.938 -12.255  23.438  1.00150.15           N
ATOM   3607  CG  HIS D 455      38.051 -12.123  24.805  1.00150.15           C
ATOM   3608  CB  HIS D 455      37.151 -11.277  25.665  1.00150.15           C
ATOM   3609  NE2 HIS D 455      39.712 -13.442  24.038  1.00150.15           N
ATOM   3610  CD2 HIS D 455      39.138 -12.857  25.151  1.00150.15           C
ATOM   3611  CE1 HIS D 455      38.957 -13.054  23.032  1.00150.15           C
ATOM   3612  C   HIS D 455      35.720 -10.172  23.994  1.00150.15           C
ATOM   3613  O   HIS D 455      35.693 -10.507  22.811  1.00150.15           O
ATOM   3614  N   ASP D 456      35.784  -8.902  24.398  1.00239.19           N
ATOM   3615  CA  ASP D 456      35.851  -7.733  23.586  1.00239.19           C
ATOM   3616  CB  ASP D 456      36.060  -6.604  24.631  1.00239.19           C
ATOM   3617  CG  ASP D 456      35.739  -5.165  24.295  1.00239.19           C
ATOM   3618  OD1 ASP D 456      34.565  -4.855  23.961  1.00239.19           O
ATOM   3619  OD2 ASP D 456      36.669  -4.339  24.469  1.00239.19           O
ATOM   3620  C   ASP D 456      37.114  -7.922  22.787  1.00239.19           C
ATOM   3621  O   ASP D 456      38.043  -8.584  23.240  1.00239.19           O
ATOM   3622  N   VAL D 457      37.196  -7.348  21.572  1.00195.71           N
ATOM   3623  CA  VAL D 457      38.360  -7.574  20.761  1.00195.71           C
ATOM   3624  CB  VAL D 457      38.228  -7.154  19.314  1.00195.71           C
ATOM   3625  CG1 VAL D 457      38.400  -5.637  19.174  1.00195.71           C
ATOM   3626  CG2 VAL D 457      39.203  -7.991  18.470  1.00195.71           C
ATOM   3627  C   VAL D 457      39.549  -6.967  21.450  1.00195.71           C
ATOM   3628  O   VAL D 457      40.690  -7.366  21.238  1.00195.71           O
ATOM   3629  N   LEU D 458      39.299  -5.940  22.277  1.00204.04           N
ATOM   3630  CA  LEU D 458      40.277  -5.259  23.076  1.00204.04           C
ATOM   3631  CB  LEU D 458      39.634  -4.065  23.767  1.00204.04           C
ATOM   3632  CG  LEU D 458      40.598  -3.147  24.507  1.00204.04           C
ATOM   3633  CD1 LEU D 458      41.037  -1.981  23.621  1.00204.04           C
ATOM   3634  CD2 LEU D 458      40.004  -2.720  25.850  1.00204.04           C
ATOM   3635  C   LEU D 458      40.799  -6.183  24.153  1.00204.04           C
ATOM   3636  O   LEU D 458      41.968  -6.092  24.525  1.00204.04           O
ATOM   3637  N   GLY D 459      39.945  -7.089  24.689  1.00 59.00           N
ATOM   3638  CA  GLY D 459      40.356  -8.024  25.706  1.00 59.00           C
ATOM   3639  C   GLY D 459      39.984  -7.504  27.068  1.00 59.00           C
ATOM   3640  O   GLY D 459      40.487  -7.984  28.084  1.00 59.00           O
ATOM   3641  N   ARG D 460      39.152  -6.447  27.120  1.00243.24           N
ATOM   3642  CA  ARG D 460      38.777  -5.856  28.377  1.00243.24           C
ATOM   3643  CB  ARG D 460      38.151  -4.468  28.172  1.00243.24           C
ATOM   3644  CG  ARG D 460      38.505  -3.521  29.308  1.00243.24           C
ATOM   3645  CD  ARG D 460      39.892  -2.872  29.165  1.00243.24           C
ATOM   3646  NE  ARG D 460      40.778  -3.802  28.404  1.00243.24           N
ATOM   3647  CZ  ARG D 460      42.119  -3.571  28.335  1.00243.24           C
ATOM   3648  NH1 ARG D 460      42.689  -2.660  29.175  1.00243.24           N
ATOM   3649  NH2 ARG D 460      42.882  -4.249  27.424  1.00243.24           N
ATOM   3650  C   ARG D 460      37.787  -6.678  29.173  1.00243.24           C
ATOM   3651  O   ARG D 460      38.062  -7.079  30.307  1.00243.24           O
ATOM   3652  N   ASN D 461      36.620  -6.992  28.556  1.00 73.03           N
ATOM   3653  CA  ASN D 461      35.556  -7.670  29.246  1.00 73.03           C
ATOM   3654  CB  ASN D 461      34.163  -7.072  28.976  1.00 73.03           C
ATOM   3655  CG  ASN D 461      34.064  -5.699  29.613  1.00 73.03           C
ATOM   3656  OD1 ASN D 461      34.339  -5.527  30.798  1.00 73.03           O
ATOM   3657  ND2 ASN D 461      33.650  -4.692  28.798  1.00 73.03           N
ATOM   3658  C   ASN D 461      35.499  -9.065  28.721  1.00 73.03           C
ATOM   3659  O   ASN D 461      35.507  -9.278  27.509  1.00 73.03           O
ATOM   3660  N   ARG D 462      35.432 -10.060  29.630  1.00205.48           N
ATOM   3661  CA  ARG D 462      35.370 -11.418  29.180  1.00205.48           C
ATOM   3662  CB  ARG D 462      36.603 -12.293  29.415  1.00205.48           C
ATOM   3663  CG  ARG D 462      36.864 -12.666  30.875  1.00205.48           C
ATOM   3664  CD  ARG D 462      37.669 -13.960  30.879  1.00205.48           C
ATOM   3665  NE  ARG D 462      38.366 -13.931  29.565  1.00205.48           N
ATOM   3666  CZ  ARG D 462      39.697 -14.174  29.487  1.00205.48           C
ATOM   3667  NH1 ARG D 462      40.368 -14.623  30.585  1.00205.48           N
ATOM   3668  NH2 ARG D 462      40.370 -13.962  28.320  1.00205.48           N
ATOM   3669  C   ARG D 462      34.288 -12.140  29.921  1.00205.48           C
ATOM   3670  O   ARG D 462      33.810 -11.693  30.962  1.00205.48           O
ATOM   3671  N   ALA D 463      33.862 -13.287  29.363  1.00 51.20           N
ATOM   3672  CA  ALA D 463      32.843 -14.087  29.973  1.00 51.20           C
ATOM   3673  CB  ALA D 463      31.410 -13.678  29.593  1.00 51.20           C
ATOM   3674  C   ALA D 463      33.042 -15.481  29.462  1.00 51.20           C
ATOM   3675  O   ALA D 463      33.874 -15.716  28.584  1.00 51.20           O
ATOM   3676  N   CYS D 464      32.298 -16.450  30.029  1.00 66.22           N
ATOM   3677  CA  CYS D 464      32.434 -17.813  29.604  1.00 66.22           C
ATOM   3678  CB  CYS D 464      32.629 -18.780  30.770  1.00 66.22           C
ATOM   3679  SG  CYS D 464      34.170 -18.371  31.625  1.00 66.22           S
ATOM   3680  C   CYS D 464      31.147 -18.167  28.950  1.00 66.22           C
ATOM   3681  O   CYS D 464      30.100 -17.626  29.303  1.00 66.22           O
ATOM   3682  N   PHE D 465      31.175 -19.049  27.931  1.00137.32           N
ATOM   3683  CA  PHE D 465      29.912 -19.343  27.332  1.00137.32           C
ATOM   3684  CB  PHE D 465      29.600 -18.408  26.147  1.00137.32           C
ATOM   3685  CG  PHE D 465      30.013 -19.113  24.903  1.00137.32           C
ATOM   3686  CD1 PHE D 465      31.323 -19.400  24.583  1.00137.32           C
ATOM   3687  CD2 PHE D 465      29.021 -19.552  24.058  1.00137.32           C
ATOM   3688  CE1 PHE D 465      31.635 -20.082  23.422  1.00137.32           C
ATOM   3689  CE2 PHE D 465      29.328 -20.221  22.909  1.00137.32           C
ATOM   3690  CZ  PHE D 465      30.625 -20.490  22.577  1.00137.32           C
ATOM   3691  C   PHE D 465      29.944 -20.755  26.851  1.00137.32           C
ATOM   3692  O   PHE D 465      30.995 -21.384  26.805  1.00137.32           O
ATOM   3693  N   THR D 466      28.768 -21.297  26.503  1.00 77.70           N
ATOM   3694  CA  THR D 466      28.684 -22.625  25.965  1.00 77.70           C
ATOM   3695  CB  THR D 466      27.995 -23.588  26.881  1.00 77.70           C
ATOM   3696  OG1 THR D 466      26.648 -23.186  27.118  1.00 77.70           O
ATOM   3697  CG2 THR D 466      28.784 -23.619  28.201  1.00 77.70           C
ATOM   3698  C   THR D 466      27.795 -22.482  24.763  1.00 77.70           C
ATOM   3699  O   THR D 466      26.868 -21.674  24.752  1.00 77.70           O
ATOM   3700  N   GLY D 467      28.061 -23.252  23.695  1.00 52.03           N
ATOM   3701  CA  GLY D 467      27.238 -23.076  22.532  1.00 52.03           C
ATOM   3702  C   GLY D 467      26.562 -24.373  22.186  1.00 52.03           C
ATOM   3703  O   GLY D 467      27.101 -25.453  22.430  1.00 52.03           O
ATOM   3704  N   ARG D 468      25.334 -24.291  21.625  1.00148.16           N
ATOM   3705  CA  ARG D 468      24.648 -25.449  21.119  1.00148.16           C
ATOM   3706  CB  ARG D 468      23.417 -25.940  21.933  1.00148.16           C
ATOM   3707  CG  ARG D 468      23.756 -26.645  23.260  1.00148.16           C
ATOM   3708  CD  ARG D 468      22.845 -27.841  23.622  1.00148.16           C
ATOM   3709  NE  ARG D 468      21.643 -27.337  24.351  1.00148.16           N
ATOM   3710  CZ  ARG D 468      21.102 -28.058  25.382  1.00148.16           C
ATOM   3711  NH1 ARG D 468      20.790 -29.384  25.262  1.00148.16           N
ATOM   3712  NH2 ARG D 468      20.937 -27.438  26.586  1.00148.16           N
ATOM   3713  C   ARG D 468      24.152 -25.057  19.761  1.00148.16           C
ATOM   3714  O   ARG D 468      23.665 -23.951  19.544  1.00148.16           O
ATOM   3715  N   LYS D 469      24.292 -25.977  18.801  1.00195.10           N
ATOM   3716  CA  LYS D 469      23.917 -25.838  17.425  1.00195.10           C
ATOM   3717  CB  LYS D 469      24.694 -26.934  16.685  1.00195.10           C
ATOM   3718  CG  LYS D 469      24.083 -27.463  15.405  1.00195.10           C
ATOM   3719  CD  LYS D 469      24.316 -26.673  14.134  1.00195.10           C
ATOM   3720  CE  LYS D 469      23.581 -27.368  12.988  1.00195.10           C
ATOM   3721  NZ  LYS D 469      23.476 -28.826  13.284  1.00195.10           N
ATOM   3722  C   LYS D 469      22.435 -26.074  17.326  1.00195.10           C
ATOM   3723  O   LYS D 469      21.960 -27.200  17.454  1.00195.10           O
ATOM   3724  N   THR D 470      21.651 -24.990  17.143  1.00147.68           N
ATOM   3725  CA  THR D 470      20.226 -25.147  17.049  1.00147.68           C
ATOM   3726  CB  THR D 470      19.374 -23.990  17.490  1.00147.68           C
ATOM   3727  OG1 THR D 470      18.058 -24.460  17.761  1.00147.68           O
ATOM   3728  CG2 THR D 470      19.317 -22.945  16.368  0.00147.68           C
ATOM   3729  C   THR D 470      19.801 -25.563  15.684  1.00147.68           C
ATOM   3730  O   THR D 470      18.679 -26.006  15.502  1.00147.68           O
ATOM   3731  N   GLY D 471      20.620 -25.340  14.652  1.00 41.12           N
ATOM   3732  CA  GLY D 471      20.195 -25.731  13.341  1.00 41.12           C
ATOM   3733  C   GLY D 471      20.931 -24.787  12.404  1.00 41.12           C
ATOM   3734  O   GLY D 471      22.181 -24.937  12.331  1.00 41.12           O
ATOM   3735  OXT GLY D 471      20.280 -23.917  11.767  1.00 41.12           O
TER    3736      GLY D 471
ATOM   3737  N   LEU E 472      57.491  -9.746  -6.476  1.00183.52           N
ATOM   3738  CA  LEU E 472      58.085 -11.013  -5.980  1.00183.52           C
ATOM   3739  CB  LEU E 472      57.297 -12.292  -6.354  1.00183.52           C
ATOM   3740  CG  LEU E 472      56.230 -12.773  -5.360  1.00183.52           C
ATOM   3741  CD1 LEU E 472      56.828 -12.901  -3.951  1.00183.52           C
ATOM   3742  CD2 LEU E 472      54.930 -11.975  -5.438  1.00183.52           C
ATOM   3743  C   LEU E 472      59.446 -11.334  -6.459  1.00183.52           C
ATOM   3744  O   LEU E 472      59.787 -11.185  -7.629  1.00183.52           O
ATOM   3745  N   PRO E 473      60.189 -11.814  -5.507  1.00172.23           N
ATOM   3746  CA  PRO E 473      61.529 -12.277  -5.718  1.00172.23           C
ATOM   3747  CD  PRO E 473      59.904 -11.527  -4.115  1.00172.23           C
ATOM   3748  CB  PRO E 473      62.210 -12.201  -4.351  1.00172.23           C
ATOM   3749  CG  PRO E 473      61.043 -12.206  -3.348  1.00172.23           C
ATOM   3750  C   PRO E 473      61.474 -13.673  -6.251  1.00172.23           C
ATOM   3751  O   PRO E 473      60.440 -14.322  -6.095  1.00172.23           O
ATOM   3752  N   THR E 474      62.555 -14.121  -6.923  1.00 62.83           N
ATOM   3753  CA  THR E 474      62.715 -15.448  -7.454  1.00 62.83           C
ATOM   3754  CB  THR E 474      63.936 -15.571  -8.335  1.00 62.83           C
ATOM   3755  OG1 THR E 474      65.114 -15.263  -7.601  1.00 62.83           O
ATOM   3756  CG2 THR E 474      63.799 -14.622  -9.537  1.00 62.83           C
ATOM   3757  C   THR E 474      62.944 -16.389  -6.321  1.00 62.83           C
ATOM   3758  O   THR E 474      62.534 -17.549  -6.356  1.00 62.83           O
ATOM   3759  N   SER E 475      63.672 -15.910  -5.300  1.00104.69           N
ATOM   3760  CA  SER E 475      63.979 -16.734  -4.176  1.00104.69           C
ATOM   3761  CB  SER E 475      65.306 -17.498  -4.355  1.00104.69           C
ATOM   3762  OG  SER E 475      66.330 -16.623  -4.791  1.00104.69           O
ATOM   3763  C   SER E 475      64.017 -15.859  -2.962  1.00104.69           C
ATOM   3764  O   SER E 475      64.214 -14.650  -3.073  1.00104.69           O
ATOM   3765  N   TRP E 476      63.748 -16.439  -1.771  1.00108.10           N
ATOM   3766  CA  TRP E 476      63.811 -15.647  -0.575  1.00108.10           C
ATOM   3767  CB  TRP E 476      62.497 -14.930  -0.206  1.00108.10           C
ATOM   3768  CG  TRP E 476      62.696 -13.962   0.936  1.00108.10           C
ATOM   3769  CD2 TRP E 476      63.241 -12.643   0.772  1.00108.10           C
ATOM   3770  CD1 TRP E 476      62.491 -14.131   2.274  1.00108.10           C
ATOM   3771  NE1 TRP E 476      62.901 -13.008   2.956  1.00108.10           N
ATOM   3772  CE2 TRP E 476      63.362 -12.083   2.043  1.00108.10           C
ATOM   3773  CE3 TRP E 476      63.625 -11.960  -0.346  1.00108.10           C
ATOM   3774  CZ2 TRP E 476      63.867 -10.824   2.215  1.00108.10           C
ATOM   3775  CZ3 TRP E 476      64.126 -10.690  -0.167  1.00108.10           C
ATOM   3776  CH2 TRP E 476      64.247 -10.130   1.087  1.00108.10           C
ATOM   3777  C   TRP E 476      64.174 -16.542   0.572  1.00108.10           C
ATOM   3778  O   TRP E 476      63.731 -17.689   0.648  1.00108.10           O
ATOM   3779  N   ASP E 477      64.995 -16.013   1.501  1.00128.25           N
ATOM   3780  CA  ASP E 477      65.482 -16.789   2.604  1.00128.25           C
ATOM   3781  CB  ASP E 477      66.875 -17.358   2.260  1.00128.25           C
ATOM   3782  CG  ASP E 477      67.162 -18.632   3.037  1.00128.25           C
ATOM   3783  OD1 ASP E 477      66.391 -18.930   3.987  1.00128.25           O
ATOM   3784  OD2 ASP E 477      68.139 -19.335   2.660  1.00128.25           O
ATOM   3785  C   ASP E 477      65.658 -15.819   3.737  1.00128.25           C
ATOM   3786  O   ASP E 477      66.559 -14.986   3.705  1.00128.25           O
ATOM   3787  N   TRP E 478      64.816 -15.914   4.784  1.00142.37           N
ATOM   3788  CA  TRP E 478      64.862 -14.992   5.889  1.00142.37           C
ATOM   3789  CB  TRP E 478      63.680 -15.089   6.865  1.00142.37           C
ATOM   3790  CG  TRP E 478      62.581 -14.203   6.362  1.00142.37           C
ATOM   3791  CD2 TRP E 478      62.783 -12.786   6.291  1.00142.37           C
ATOM   3792  CD1 TRP E 478      61.347 -14.454   5.838  1.00142.37           C
ATOM   3793  NE1 TRP E 478      60.765 -13.271   5.444  1.00142.37           N
ATOM   3794  CE2 TRP E 478      61.643 -12.238   5.717  1.00142.37           C
ATOM   3795  CE3 TRP E 478      63.845 -12.012   6.665  1.00142.37           C
ATOM   3796  CZ2 TRP E 478      61.548 -10.893   5.506  1.00142.37           C
ATOM   3797  CZ3 TRP E 478      63.740 -10.657   6.465  1.00142.37           C
ATOM   3798  CH2 TRP E 478      62.612 -10.109   5.895  1.00142.37           C
ATOM   3799  C   TRP E 478      66.144 -15.083   6.641  1.00142.37           C
ATOM   3800  O   TRP E 478      66.502 -14.149   7.359  1.00142.37           O
ATOM   3801  N   ARG E 479      66.811 -16.245   6.572  1.00249.33           N
ATOM   3802  CA  ARG E 479      68.091 -16.435   7.181  1.00249.33           C
ATOM   3803  CB  ARG E 479      68.549 -17.897   7.122  1.00249.33           C
ATOM   3804  CG  ARG E 479      68.409 -18.435   5.717  1.00249.33           C
ATOM   3805  CD  ARG E 479      69.371 -19.525   5.266  1.00249.33           C
ATOM   3806  NE  ARG E 479      69.716 -20.416   6.398  1.00249.33           N
ATOM   3807  CZ  ARG E 479      69.982 -21.722   6.106  1.00249.33           C
ATOM   3808  NH1 ARG E 479      69.722 -22.196   4.851  1.00249.33           N
ATOM   3809  NH2 ARG E 479      70.523 -22.538   7.057  1.00249.33           N
ATOM   3810  C   ARG E 479      69.099 -15.573   6.489  1.00249.33           C
ATOM   3811  O   ARG E 479      70.034 -15.098   7.129  1.00249.33           O
ATOM   3812  N   ASN E 480      68.993 -15.381   5.157  1.00 73.48           N
ATOM   3813  CA  ASN E 480      69.976 -14.530   4.550  1.00 73.48           C
ATOM   3814  CB  ASN E 480      71.013 -15.283   3.696  1.00 73.48           C
ATOM   3815  CG  ASN E 480      72.061 -14.275   3.234  1.00 73.48           C
ATOM   3816  OD1 ASN E 480      71.813 -13.470   2.338  1.00 73.48           O
ATOM   3817  ND2 ASN E 480      73.263 -14.309   3.871  1.00 73.48           N
ATOM   3818  C   ASN E 480      69.326 -13.519   3.666  1.00 73.48           C
ATOM   3819  O   ASN E 480      69.051 -13.789   2.497  1.00 73.48           O
ATOM   3820  N   VAL E 481      69.068 -12.315   4.207  1.00141.12           N
ATOM   3821  CA  VAL E 481      68.591 -11.257   3.376  1.00141.12           C
ATOM   3822  CB  VAL E 481      67.418 -10.527   3.969  1.00141.12           C
ATOM   3823  CG1 VAL E 481      67.721 -10.175   5.436  1.00141.12           C
ATOM   3824  CG2 VAL E 481      67.123  -9.300   3.090  1.00141.12           C
ATOM   3825  C   VAL E 481      69.759 -10.333   3.253  1.00141.12           C
ATOM   3826  O   VAL E 481      69.984  -9.448   4.076  1.00141.12           O
ATOM   3827  N   HIS E 482      70.543 -10.541   2.184  1.00 69.40           N
ATOM   3828  CA  HIS E 482      71.715  -9.770   1.914  1.00 69.40           C
ATOM   3829  ND1 HIS E 482      70.904  -8.730  -0.962  1.00 69.40           N
ATOM   3830  CG  HIS E 482      70.503  -8.312   0.288  1.00 69.40           C
ATOM   3831  CB  HIS E 482      71.390  -8.325   1.501  1.00 69.40           C
ATOM   3832  NE2 HIS E 482      68.769  -8.138  -1.147  1.00 69.40           N
ATOM   3833  CD2 HIS E 482      69.197  -7.951   0.156  1.00 69.40           C
ATOM   3834  CE1 HIS E 482      69.829  -8.607  -1.780  1.00 69.40           C
ATOM   3835  C   HIS E 482      72.652  -9.809   3.085  1.00 69.40           C
ATOM   3836  O   HIS E 482      73.206  -8.786   3.486  1.00 69.40           O
ATOM   3837  N   GLY E 483      72.848 -11.015   3.662  1.00 30.66           N
ATOM   3838  CA  GLY E 483      73.828 -11.221   4.694  1.00 30.66           C
ATOM   3839  C   GLY E 483      73.217 -11.160   6.062  1.00 30.66           C
ATOM   3840  O   GLY E 483      73.801 -11.663   7.021  1.00 30.66           O
ATOM   3841  N   ILE E 484      72.017 -10.573   6.204  1.00 65.79           N
ATOM   3842  CA  ILE E 484      71.462 -10.426   7.521  1.00 65.79           C
ATOM   3843  CB  ILE E 484      70.691  -9.151   7.677  1.00 65.79           C
ATOM   3844  CG1 ILE E 484      71.636  -7.955   7.460  1.00 65.79           C
ATOM   3845  CG2 ILE E 484      69.997  -9.166   9.049  1.00 65.79           C
ATOM   3846  CD1 ILE E 484      70.915  -6.625   7.240  1.00 65.79           C
ATOM   3847  C   ILE E 484      70.546 -11.572   7.834  1.00 65.79           C
ATOM   3848  O   ILE E 484      69.774 -12.023   6.988  1.00 65.79           O
ATOM   3849  N   ASN E 485      70.643 -12.092   9.078  1.00 93.96           N
ATOM   3850  CA  ASN E 485      69.819 -13.186   9.519  1.00 93.96           C
ATOM   3851  CB  ASN E 485      70.588 -14.273  10.272  1.00 93.96           C
ATOM   3852  CG  ASN E 485      69.530 -15.139  10.933  1.00 93.96           C
ATOM   3853  OD1 ASN E 485      68.840 -15.919  10.281  1.00 93.96           O
ATOM   3854  ND2 ASN E 485      69.391 -14.977  12.277  1.00 93.96           N
ATOM   3855  C   ASN E 485      68.765 -12.700  10.474  1.00 93.96           C
ATOM   3856  O   ASN E 485      69.060 -12.020  11.454  1.00 93.96           O
ATOM   3857  N   PHE E 486      67.490 -12.950  10.112  1.00230.37           N
ATOM   3858  CA  PHE E 486      66.287 -12.691  10.861  1.00230.37           C
ATOM   3859  CB  PHE E 486      65.144 -12.204   9.967  1.00230.37           C
ATOM   3860  CG  PHE E 486      65.550 -10.828   9.562  1.00230.37           C
ATOM   3861  CD1 PHE E 486      66.361 -10.633   8.468  1.00230.37           C
ATOM   3862  CD2 PHE E 486      65.143  -9.734  10.292  1.00230.37           C
ATOM   3863  CE1 PHE E 486      66.743  -9.366   8.096  1.00230.37           C
ATOM   3864  CE2 PHE E 486      65.521  -8.465   9.925  1.00230.37           C
ATOM   3865  CZ  PHE E 486      66.321  -8.281   8.824  1.00230.37           C
ATOM   3866  C   PHE E 486      65.789 -13.817  11.737  1.00230.37           C
ATOM   3867  O   PHE E 486      64.968 -13.572  12.616  1.00230.37           O
ATOM   3868  N   VAL E 487      66.154 -15.094  11.473  1.00163.77           N
ATOM   3869  CA  VAL E 487      65.547 -16.170  12.229  1.00163.77           C
ATOM   3870  CB  VAL E 487      65.128 -17.365  11.422  1.00163.77           C
ATOM   3871  CG1 VAL E 487      63.815 -17.025  10.705  1.00163.77           C
ATOM   3872  CG2 VAL E 487      66.248 -17.716  10.437  1.00163.77           C
ATOM   3873  C   VAL E 487      66.359 -16.614  13.403  1.00163.77           C
ATOM   3874  O   VAL E 487      67.588 -16.577  13.413  1.00163.77           O
ATOM   3875  N   THR E 488      65.634 -17.044  14.458  1.00148.88           N
ATOM   3876  CA  THR E 488      66.234 -17.492  15.683  1.00148.88           C
ATOM   3877  CB  THR E 488      65.265 -17.613  16.816  1.00148.88           C
ATOM   3878  OG1 THR E 488      64.390 -18.708  16.585  1.00148.88           O
ATOM   3879  CG2 THR E 488      64.453 -16.312  16.902  1.00148.88           C
ATOM   3880  C   THR E 488      66.747 -18.884  15.444  1.00148.88           C
ATOM   3881  O   THR E 488      66.422 -19.522  14.445  1.00148.88           O
ATOM   3882  N   PRO E 489      67.513 -19.379  16.380  1.00 89.27           N
ATOM   3883  CA  PRO E 489      68.140 -20.671  16.244  1.00 89.27           C
ATOM   3884  CD  PRO E 489      68.299 -18.481  17.212  1.00 89.27           C
ATOM   3885  CB  PRO E 489      69.153 -20.749  17.384  1.00 89.27           C
ATOM   3886  CG  PRO E 489      69.541 -19.280  17.632  1.00 89.27           C
ATOM   3887  C   PRO E 489      67.209 -21.839  16.192  1.00 89.27           C
ATOM   3888  O   PRO E 489      66.084 -21.746  16.680  1.00 89.27           O
ATOM   3889  N   VAL E 490      67.671 -22.936  15.557  1.00149.32           N
ATOM   3890  CA  VAL E 490      66.939 -24.163  15.439  1.00149.32           C
ATOM   3891  CB  VAL E 490      67.574 -25.054  14.393  1.00149.32           C
ATOM   3892  CG1 VAL E 490      69.023 -25.354  14.804  1.00149.32           C
ATOM   3893  CG2 VAL E 490      66.701 -26.287  14.147  1.00149.32           C
ATOM   3894  C   VAL E 490      66.942 -24.776  16.802  1.00149.32           C
ATOM   3895  O   VAL E 490      67.948 -24.757  17.509  1.00149.32           O
ATOM   3896  N   ARG E 491      65.783 -25.326  17.200  1.00232.19           N
ATOM   3897  CA  ARG E 491      65.548 -25.755  18.544  1.00232.19           C
ATOM   3898  CB  ARG E 491      64.484 -24.810  19.106  1.00232.19           C
ATOM   3899  CG  ARG E 491      63.983 -25.082  20.501  1.00232.19           C
ATOM   3900  CD  ARG E 491      63.839 -23.805  21.316  1.00232.19           C
ATOM   3901  NE  ARG E 491      64.867 -23.899  22.384  1.00232.19           N
ATOM   3902  CZ  ARG E 491      65.252 -22.798  23.088  1.00232.19           C
ATOM   3903  NH1 ARG E 491      64.951 -21.551  22.628  1.00232.19           N
ATOM   3904  NH2 ARG E 491      65.933 -22.937  24.259  1.00232.19           N
ATOM   3905  C   ARG E 491      65.066 -27.176  18.529  1.00232.19           C
ATOM   3906  O   ARG E 491      64.801 -27.741  17.468  1.00232.19           O
ATOM   3907  N   ASN E 492      64.992 -27.812  19.721  1.00105.16           N
ATOM   3908  CA  ASN E 492      64.554 -29.178  19.767  1.00105.16           C
ATOM   3909  CB  ASN E 492      65.605 -30.101  20.391  1.00105.16           C
ATOM   3910  CG  ASN E 492      65.592 -31.417  19.638  1.00105.16           C
ATOM   3911  OD1 ASN E 492      66.636 -31.830  19.145  1.00105.16           O
ATOM   3912  ND2 ASN E 492      64.421 -32.092  19.509  1.00105.16           N
ATOM   3913  C   ASN E 492      63.364 -29.224  20.683  1.00105.16           C
ATOM   3914  O   ASN E 492      63.442 -28.798  21.833  1.00105.16           O
ATOM   3915  N   GLN E 493      62.228 -29.747  20.185  1.00 97.11           N
ATOM   3916  CA  GLN E 493      61.020 -29.890  20.950  1.00 97.11           C
ATOM   3917  CB  GLN E 493      59.758 -30.184  20.099  1.00 97.11           C
ATOM   3918  CG  GLN E 493      59.731 -31.528  19.371  1.00 97.11           C
ATOM   3919  CD  GLN E 493      58.410 -31.605  18.608  1.00 97.11           C
ATOM   3920  OE1 GLN E 493      57.383 -31.076  19.033  1.00 97.11           O
ATOM   3921  NE2 GLN E 493      58.438 -32.271  17.425  1.00 97.11           N
ATOM   3922  C   GLN E 493      61.224 -30.972  21.952  1.00 97.11           C
ATOM   3923  O   GLN E 493      60.513 -31.049  22.953  1.00 97.11           O
ATOM   3924  N   GLY E 494      62.154 -31.899  21.659  1.00 47.86           N
ATOM   3925  CA  GLY E 494      62.413 -32.946  22.588  1.00 47.86           C
ATOM   3926  C   GLY E 494      61.284 -33.891  22.473  1.00 47.86           C
ATOM   3927  O   GLY E 494      60.620 -33.990  21.444  1.00 47.86           O
ATOM   3928  N   SER E 495      61.047 -34.585  23.585  1.00111.36           N
ATOM   3929  CA  SER E 495      60.142 -35.673  23.731  1.00111.36           C
ATOM   3930  CB  SER E 495      60.439 -36.401  25.054  1.00111.36           C
ATOM   3931  OG  SER E 495      61.844 -36.624  25.161  1.00111.36           O
ATOM   3932  C   SER E 495      58.686 -35.262  23.686  1.00111.36           C
ATOM   3933  O   SER E 495      57.848 -36.139  23.489  1.00111.36           O
ATOM   3934  N   CYS E 496      58.276 -33.977  23.871  1.00149.29           N
ATOM   3935  CA  CYS E 496      56.837 -33.861  23.840  1.00149.29           C
ATOM   3936  CB  CYS E 496      56.135 -33.471  25.151  1.00149.29           C
ATOM   3937  SG  CYS E 496      55.895 -31.747  25.600  1.00149.29           S
ATOM   3938  C   CYS E 496      56.291 -33.143  22.641  1.00149.29           C
ATOM   3939  O   CYS E 496      57.006 -32.451  21.918  1.00149.29           O
ATOM   3940  N   GLY E 497      54.970 -33.323  22.400  1.00 66.29           N
ATOM   3941  CA  GLY E 497      54.341 -32.856  21.192  1.00 66.29           C
ATOM   3942  C   GLY E 497      54.102 -31.382  21.254  1.00 66.29           C
ATOM   3943  O   GLY E 497      52.961 -30.922  21.199  1.00 66.29           O
ATOM   3944  N   SER E 498      55.206 -30.620  21.371  1.00171.52           N
ATOM   3945  CA  SER E 498      55.221 -29.190  21.462  1.00171.52           C
ATOM   3946  CB  SER E 498      56.324 -28.655  22.395  1.00171.52           C
ATOM   3947  OG  SER E 498      57.604 -29.065  21.949  1.00171.52           O
ATOM   3948  C   SER E 498      55.328 -28.447  20.146  1.00171.52           C
ATOM   3949  O   SER E 498      55.460 -27.227  20.169  1.00171.52           O
ATOM   3950  N   CYS E 499      55.227 -29.106  18.973  1.00 85.36           N
ATOM   3951  CA  CYS E 499      55.514 -28.488  17.700  1.00 85.36           C
ATOM   3952  CB  CYS E 499      55.171 -29.425  16.526  1.00 85.36           C
ATOM   3953  SG  CYS E 499      53.530 -30.181  16.706  1.00 85.36           S
ATOM   3954  C   CYS E 499      54.768 -27.191  17.513  1.00 85.36           C
ATOM   3955  O   CYS E 499      55.362 -26.205  17.062  1.00 85.36           O
ATOM   3956  N   TYR E 500      53.483 -27.117  17.892  1.00127.37           N
ATOM   3957  CA  TYR E 500      52.660 -25.949  17.692  1.00127.37           C
ATOM   3958  CB  TYR E 500      51.251 -26.051  18.343  1.00127.37           C
ATOM   3959  CG  TYR E 500      51.235 -25.920  19.863  1.00127.37           C
ATOM   3960  CD1 TYR E 500      51.517 -26.979  20.700  1.00127.37           C
ATOM   3961  CD2 TYR E 500      50.947 -24.711  20.476  1.00127.37           C
ATOM   3962  CE1 TYR E 500      51.518 -26.872  22.076  1.00127.37           C
ATOM   3963  CE2 TYR E 500      50.921 -24.587  21.859  1.00127.37           C
ATOM   3964  CZ  TYR E 500      51.209 -25.657  22.666  1.00127.37           C
ATOM   3965  OH  TYR E 500      51.194 -25.531  24.077  1.00127.37           O
ATOM   3966  C   TYR E 500      53.305 -24.771  18.360  1.00127.37           C
ATOM   3967  O   TYR E 500      53.355 -23.679  17.814  1.00127.37           O
ATOM   3968  N   SER E 501      53.841 -24.978  19.574  1.00 75.10           N
ATOM   3969  CA  SER E 501      54.397 -23.943  20.381  1.00 75.10           C
ATOM   3970  CB  SER E 501      54.776 -24.459  21.795  1.00 75.10           C
ATOM   3971  OG  SER E 501      55.522 -23.482  22.501  1.00 75.10           O
ATOM   3972  C   SER E 501      55.645 -23.460  19.736  1.00 75.10           C
ATOM   3973  O   SER E 501      55.880 -22.257  19.652  1.00 75.10           O
ATOM   3974  N   PHE E 502      56.502 -24.394  19.283  1.00161.62           N
ATOM   3975  CA  PHE E 502      57.747 -24.000  18.681  1.00161.62           C
ATOM   3976  CB  PHE E 502      58.700 -25.174  18.387  1.00161.62           C
ATOM   3977  CG  PHE E 502      59.209 -25.532  19.742  1.00161.62           C
ATOM   3978  CD1 PHE E 502      59.984 -24.648  20.442  1.00161.62           C
ATOM   3979  CD2 PHE E 502      58.934 -26.737  20.329  1.00161.62           C
ATOM   3980  CE1 PHE E 502      60.490 -24.924  21.684  1.00161.62           C
ATOM   3981  CE2 PHE E 502      59.443 -27.027  21.577  1.00161.62           C
ATOM   3982  CZ  PHE E 502      60.218 -26.133  22.256  1.00161.62           C
ATOM   3983  C   PHE E 502      57.512 -23.229  17.418  1.00161.62           C
ATOM   3984  O   PHE E 502      58.160 -22.209  17.181  1.00161.62           O
ATOM   3985  N   ALA E 503      56.587 -23.700  16.567  1.00 50.66           N
ATOM   3986  CA  ALA E 503      56.318 -23.047  15.316  1.00 50.66           C
ATOM   3987  CB  ALA E 503      55.149 -23.720  14.596  1.00 50.66           C
ATOM   3988  C   ALA E 503      55.888 -21.653  15.615  1.00 50.66           C
ATOM   3989  O   ALA E 503      56.385 -20.701  15.014  1.00 50.66           O
ATOM   3990  N   SER E 504      55.002 -21.528  16.607  1.00106.15           N
ATOM   3991  CA  SER E 504      54.434 -20.283  17.029  1.00106.15           C
ATOM   3992  CB  SER E 504      53.453 -20.555  18.177  1.00106.15           C
ATOM   3993  OG  SER E 504      52.949 -19.345  18.712  1.00106.15           O
ATOM   3994  C   SER E 504      55.501 -19.336  17.490  1.00106.15           C
ATOM   3995  O   SER E 504      55.571 -18.194  17.040  1.00106.15           O
ATOM   3996  N   MET E 505      56.369 -19.803  18.401  1.00150.57           N
ATOM   3997  CA  MET E 505      57.366 -18.957  18.983  1.00150.57           C
ATOM   3998  CB  MET E 505      58.133 -19.734  20.069  1.00150.57           C
ATOM   3999  CG  MET E 505      58.552 -18.895  21.269  1.00150.57           C
ATOM   4000  SD  MET E 505      57.102 -18.336  22.206  1.00150.57           S
ATOM   4001  CE  MET E 505      56.419 -19.994  22.474  1.00150.57           C
ATOM   4002  C   MET E 505      58.320 -18.537  17.898  1.00150.57           C
ATOM   4003  O   MET E 505      58.724 -17.378  17.819  1.00150.57           O
ATOM   4004  N   GLY E 506      58.668 -19.476  16.996  1.00 38.59           N
ATOM   4005  CA  GLY E 506      59.632 -19.208  15.969  1.00 38.59           C
ATOM   4006  C   GLY E 506      59.158 -18.087  15.101  1.00 38.59           C
ATOM   4007  O   GLY E 506      59.931 -17.211  14.720  1.00 38.59           O
ATOM   4008  N   MET E 507      57.871 -18.098  14.727  1.00100.06           N
ATOM   4009  CA  MET E 507      57.321 -17.071  13.895  1.00100.06           C
ATOM   4010  CB  MET E 507      55.889 -17.479  13.542  1.00100.06           C
ATOM   4011  CG  MET E 507      54.781 -16.446  13.641  1.00100.06           C
ATOM   4012  SD  MET E 507      53.182 -17.223  13.283  1.00100.06           S
ATOM   4013  CE  MET E 507      53.590 -18.749  14.194  1.00100.06           C
ATOM   4014  C   MET E 507      57.402 -15.735  14.577  1.00100.06           C
ATOM   4015  O   MET E 507      57.877 -14.759  13.998  1.00100.06           O
ATOM   4016  N   MET E 508      56.999 -15.665  15.853  1.00 96.83           N
ATOM   4017  CA  MET E 508      56.984 -14.417  16.562  1.00 96.83           C
ATOM   4018  CB  MET E 508      56.292 -14.583  17.930  1.00 96.83           C
ATOM   4019  CG  MET E 508      54.856 -15.100  17.745  1.00 96.83           C
ATOM   4020  SD  MET E 508      53.952 -15.565  19.253  1.00 96.83           S
ATOM   4021  CE  MET E 508      55.281 -16.600  19.931  1.00 96.83           C
ATOM   4022  C   MET E 508      58.388 -13.893  16.733  1.00 96.83           C
ATOM   4023  O   MET E 508      58.617 -12.687  16.642  1.00 96.83           O
ATOM   4024  N   GLU E 509      59.373 -14.778  16.998  1.00 80.23           N
ATOM   4025  CA  GLU E 509      60.725 -14.322  17.221  1.00 80.23           C
ATOM   4026  CB  GLU E 509      61.669 -15.438  17.692  1.00 80.23           C
ATOM   4027  CG  GLU E 509      61.472 -15.751  19.173  1.00 80.23           C
ATOM   4028  CD  GLU E 509      61.428 -17.260  19.287  1.00 80.23           C
ATOM   4029  OE1 GLU E 509      61.587 -17.927  18.234  1.00 80.23           O
ATOM   4030  OE2 GLU E 509      61.215 -17.764  20.424  1.00 80.23           O
ATOM   4031  C   GLU E 509      61.313 -13.718  15.981  1.00 80.23           C
ATOM   4032  O   GLU E 509      61.984 -12.689  16.050  1.00 80.23           O
ATOM   4033  N   ALA E 510      61.112 -14.355  14.814  1.00 42.36           N
ATOM   4034  CA  ALA E 510      61.690 -13.822  13.614  1.00 42.36           C
ATOM   4035  CB  ALA E 510      61.507 -14.735  12.395  1.00 42.36           C
ATOM   4036  C   ALA E 510      61.056 -12.503  13.291  1.00 42.36           C
ATOM   4037  O   ALA E 510      61.736 -11.549  12.916  1.00 42.36           O
ATOM   4038  N   ARG E 511      59.723 -12.411  13.445  1.00157.94           N
ATOM   4039  CA  ARG E 511      59.005 -11.211  13.119  1.00157.94           C
ATOM   4040  CB  ARG E 511      57.505 -11.307  13.417  1.00157.94           C
ATOM   4041  CG  ARG E 511      56.738 -12.302  12.550  1.00157.94           C
ATOM   4042  CD  ARG E 511      56.635 -11.887  11.085  1.00157.94           C
ATOM   4043  NE  ARG E 511      55.643 -12.786  10.438  1.00157.94           N
ATOM   4044  CZ  ARG E 511      54.338 -12.404  10.333  1.00157.94           C
ATOM   4045  NH1 ARG E 511      53.925 -11.189  10.791  1.00157.94           N
ATOM   4046  NH2 ARG E 511      53.424 -13.229   9.748  1.00157.94           N
ATOM   4047  C   ARG E 511      59.494 -10.086  13.983  1.00157.94           C
ATOM   4048  O   ARG E 511      59.621  -8.959  13.515  1.00157.94           O
ATOM   4049  N   ILE E 512      59.768 -10.352  15.273  1.00122.19           N
ATOM   4050  CA  ILE E 512      60.221  -9.323  16.176  1.00122.19           C
ATOM   4051  CB  ILE E 512      60.664  -9.873  17.518  1.00122.19           C
ATOM   4052  CG1 ILE E 512      59.528 -10.490  18.354  1.00122.19           C
ATOM   4053  CG2 ILE E 512      61.414  -8.748  18.254  1.00122.19           C
ATOM   4054  CD1 ILE E 512      58.612  -9.464  19.014  1.00122.19           C
ATOM   4055  C   ILE E 512      61.486  -8.781  15.601  1.00122.19           C
ATOM   4056  O   ILE E 512      61.706  -7.572  15.562  1.00122.19           O
ATOM   4057  N   ARG E 513      62.363  -9.692  15.143  1.00102.61           N
ATOM   4058  CA  ARG E 513      63.645  -9.297  14.646  1.00102.61           C
ATOM   4059  CB  ARG E 513      64.574 -10.485  14.367  1.00102.61           C
ATOM   4060  CG  ARG E 513      65.265 -11.008  15.631  1.00102.61           C
ATOM   4061  CD  ARG E 513      66.076 -12.276  15.373  1.00102.61           C
ATOM   4062  NE  ARG E 513      67.043 -12.455  16.490  1.00102.61           N
ATOM   4063  CZ  ARG E 513      67.974 -13.449  16.397  1.00102.61           C
ATOM   4064  NH1 ARG E 513      67.927 -14.318  15.348  1.00102.61           N
ATOM   4065  NH2 ARG E 513      68.950 -13.579  17.341  1.00102.61           N
ATOM   4066  C   ARG E 513      63.517  -8.452  13.415  1.00102.61           C
ATOM   4067  O   ARG E 513      64.203  -7.443  13.288  1.00102.61           O
ATOM   4068  N   ILE E 514      62.631  -8.824  12.476  1.00 58.18           N
ATOM   4069  CA  ILE E 514      62.460  -8.081  11.255  1.00 58.18           C
ATOM   4070  CB  ILE E 514      61.425  -8.712  10.365  1.00 58.18           C
ATOM   4071  CG1 ILE E 514      61.882 -10.113   9.929  1.00 58.18           C
ATOM   4072  CG2 ILE E 514      61.122  -7.751   9.203  1.00 58.18           C
ATOM   4073  CD1 ILE E 514      60.780 -10.938   9.268  1.00 58.18           C
ATOM   4074  C   ILE E 514      61.954  -6.702  11.568  1.00 58.18           C
ATOM   4075  O   ILE E 514      62.468  -5.704  11.064  1.00 58.18           O
ATOM   4076  N   LEU E 515      60.937  -6.612  12.440  1.00122.53           N
ATOM   4077  CA  LEU E 515      60.307  -5.355  12.734  1.00122.53           C
ATOM   4078  CB  LEU E 515      59.102  -5.509  13.686  1.00122.53           C
ATOM   4079  CG  LEU E 515      57.781  -5.971  13.035  1.00122.53           C
ATOM   4080  CD1 LEU E 515      57.931  -7.252  12.209  1.00122.53           C
ATOM   4081  CD2 LEU E 515      56.703  -6.127  14.115  1.00122.53           C
ATOM   4082  C   LEU E 515      61.278  -4.387  13.353  1.00122.53           C
ATOM   4083  O   LEU E 515      61.308  -3.210  12.996  1.00122.53           O
ATOM   4084  N   THR E 516      62.062  -4.859  14.335  1.00 94.38           N
ATOM   4085  CA  THR E 516      63.043  -4.111  15.076  1.00 94.38           C
ATOM   4086  CB  THR E 516      63.231  -4.640  16.461  1.00 94.38           C
ATOM   4087  OG1 THR E 516      63.668  -5.990  16.429  1.00 94.38           O
ATOM   4088  CG2 THR E 516      61.869  -4.537  17.172  1.00 94.38           C
ATOM   4089  C   THR E 516      64.336  -4.043  14.333  1.00 94.38           C
ATOM   4090  O   THR E 516      65.262  -3.339  14.727  1.00 94.38           O
ATOM   4091  N   ASN E 517      64.447  -4.845  13.266  1.00 95.89           N
ATOM   4092  CA  ASN E 517      65.617  -4.952  12.454  1.00 95.89           C
ATOM   4093  CB  ASN E 517      65.960  -3.670  11.694  1.00 95.89           C
ATOM   4094  CG  ASN E 517      66.549  -4.159  10.383  1.00 95.89           C
ATOM   4095  OD1 ASN E 517      66.921  -5.325  10.253  1.00 95.89           O
ATOM   4096  ND2 ASN E 517      66.602  -3.258   9.368  1.00 95.89           N
ATOM   4097  C   ASN E 517      66.765  -5.391  13.309  1.00 95.89           C
ATOM   4098  O   ASN E 517      67.828  -4.771  13.335  1.00 95.89           O
ATOM   4099  N   ASN E 518      66.535  -6.505  14.036  1.00 82.90           N
ATOM   4100  CA  ASN E 518      67.491  -7.188  14.860  1.00 82.90           C
ATOM   4101  CB  ASN E 518      68.794  -7.483  14.106  1.00 82.90           C
ATOM   4102  CG  ASN E 518      68.449  -8.434  12.972  1.00 82.90           C
ATOM   4103  OD1 ASN E 518      67.796  -9.455  13.178  1.00 82.90           O
ATOM   4104  ND2 ASN E 518      68.884  -8.078  11.733  1.00 82.90           N
ATOM   4105  C   ASN E 518      67.835  -6.362  16.055  1.00 82.90           C
ATOM   4106  O   ASN E 518      68.754  -6.707  16.798  1.00 82.90           O
ATOM   4107  N   THR E 519      67.101  -5.264  16.300  1.00 40.11           N
ATOM   4108  CA  THR E 519      67.393  -4.506  17.480  1.00 40.11           C
ATOM   4109  CB  THR E 519      66.632  -3.217  17.574  1.00 40.11           C
ATOM   4110  OG1 THR E 519      66.927  -2.389  16.459  1.00 40.11           O
ATOM   4111  CG2 THR E 519      67.046  -2.504  18.872  1.00 40.11           C
ATOM   4112  C   THR E 519      67.020  -5.359  18.651  1.00 40.11           C
ATOM   4113  O   THR E 519      67.733  -5.378  19.654  1.00 40.11           O
ATOM   4114  N   GLN E 520      65.880  -6.082  18.555  1.00136.12           N
ATOM   4115  CA  GLN E 520      65.483  -6.933  19.641  1.00136.12           C
ATOM   4116  CB  GLN E 520      64.179  -6.496  20.342  1.00136.12           C
ATOM   4117  CG  GLN E 520      64.356  -5.248  21.226  1.00136.12           C
ATOM   4118  CD  GLN E 520      64.079  -3.996  20.410  1.00136.12           C
ATOM   4119  OE1 GLN E 520      63.431  -4.061  19.370  1.00136.12           O
ATOM   4120  NE2 GLN E 520      64.560  -2.820  20.894  1.00136.12           N
ATOM   4121  C   GLN E 520      65.378  -8.357  19.159  1.00136.12           C
ATOM   4122  O   GLN E 520      64.643  -8.693  18.235  1.00136.12           O
ATOM   4123  N   THR E 521      66.239  -9.196  19.758  1.00146.32           N
ATOM   4124  CA  THR E 521      66.506 -10.607  19.637  1.00146.32           C
ATOM   4125  CB  THR E 521      67.965 -10.884  19.801  1.00146.32           C
ATOM   4126  OG1 THR E 521      68.404 -10.477  21.088  1.00146.32           O
ATOM   4127  CG2 THR E 521      68.709 -10.087  18.713  1.00146.32           C
ATOM   4128  C   THR E 521      65.722 -11.549  20.530  1.00146.32           C
ATOM   4129  O   THR E 521      66.151 -12.702  20.573  1.00146.32           O
ATOM   4130  N   PRO E 522      64.705 -11.264  21.314  1.00146.85           N
ATOM   4131  CA  PRO E 522      64.264 -12.274  22.238  1.00146.85           C
ATOM   4132  CD  PRO E 522      64.476  -9.955  21.899  1.00146.85           C
ATOM   4133  CB  PRO E 522      63.245 -11.604  23.168  1.00146.85           C
ATOM   4134  CG  PRO E 522      63.168 -10.146  22.683  1.00146.85           C
ATOM   4135  C   PRO E 522      63.868 -13.634  21.776  1.00146.85           C
ATOM   4136  O   PRO E 522      63.475 -13.829  20.626  1.00146.85           O
ATOM   4137  N   ILE E 523      64.045 -14.604  22.699  1.00126.91           N
ATOM   4138  CA  ILE E 523      63.722 -15.982  22.490  1.00126.91           C
ATOM   4139  CB  ILE E 523      64.866 -16.873  22.870  1.00126.91           C
ATOM   4140  CG1 ILE E 523      66.111 -16.438  22.078  1.00126.91           C
ATOM   4141  CG2 ILE E 523      64.470 -18.340  22.636  1.00126.91           C
ATOM   4142  CD1 ILE E 523      65.939 -16.493  20.558  1.00126.91           C
ATOM   4143  C   ILE E 523      62.575 -16.218  23.419  1.00126.91           C
ATOM   4144  O   ILE E 523      62.711 -16.091  24.634  1.00126.91           O
ATOM   4145  N   LEU E 524      61.387 -16.530  22.871  1.00176.15           N
ATOM   4146  CA  LEU E 524      60.225 -16.651  23.707  1.00176.15           C
ATOM   4147  CB  LEU E 524      58.974 -16.060  23.058  1.00176.15           C
ATOM   4148  CG  LEU E 524      58.997 -14.527  23.212  1.00176.15           C
ATOM   4149  CD1 LEU E 524      60.346 -14.048  23.740  1.00176.15           C
ATOM   4150  CD2 LEU E 524      58.679 -13.814  21.894  1.00176.15           C
ATOM   4151  C   LEU E 524      60.088 -18.049  24.230  1.00176.15           C
ATOM   4152  O   LEU E 524      60.823 -18.942  23.814  1.00176.15           O
ATOM   4153  N   SER E 525      59.182 -18.256  25.216  1.00 79.09           N
ATOM   4154  CA  SER E 525      59.124 -19.514  25.923  1.00 79.09           C
ATOM   4155  CB  SER E 525      58.957 -19.307  27.446  1.00 79.09           C
ATOM   4156  OG  SER E 525      58.803 -20.550  28.115  1.00 79.09           O
ATOM   4157  C   SER E 525      57.999 -20.399  25.462  1.00 79.09           C
ATOM   4158  O   SER E 525      56.821 -20.114  25.664  1.00 79.09           O
ATOM   4159  N   PRO E 526      58.376 -21.483  24.833  1.00197.91           N
ATOM   4160  CA  PRO E 526      57.480 -22.519  24.361  1.00197.91           C
ATOM   4161  CD  PRO E 526      59.781 -21.746  24.549  1.00197.91           C
ATOM   4162  CB  PRO E 526      58.371 -23.424  23.513  1.00197.91           C
ATOM   4163  CG  PRO E 526      59.793 -23.205  24.081  1.00197.91           C
ATOM   4164  C   PRO E 526      56.834 -23.243  25.501  1.00197.91           C
ATOM   4165  O   PRO E 526      55.676 -23.653  25.386  1.00197.91           O
ATOM   4166  N   GLN E 527      57.575 -23.416  26.610  1.00128.39           N
ATOM   4167  CA  GLN E 527      57.053 -24.172  27.704  1.00128.39           C
ATOM   4168  CB  GLN E 527      58.113 -24.814  28.612  1.00128.39           C
ATOM   4169  CG  GLN E 527      57.551 -25.648  29.768  1.00128.39           C
ATOM   4170  CD  GLN E 527      57.690 -27.176  29.630  1.00128.39           C
ATOM   4171  OE1 GLN E 527      58.096 -27.786  28.637  1.00128.39           O
ATOM   4172  NE2 GLN E 527      57.302 -27.815  30.754  1.00128.39           N
ATOM   4173  C   GLN E 527      55.968 -23.479  28.467  1.00128.39           C
ATOM   4174  O   GLN E 527      55.094 -24.171  28.983  1.00128.39           O
ATOM   4175  N   GLU E 528      55.966 -22.132  28.588  1.00130.64           N
ATOM   4176  CA  GLU E 528      54.890 -21.521  29.334  1.00130.64           C
ATOM   4177  CB  GLU E 528      54.977 -19.986  29.518  1.00130.64           C
ATOM   4178  CG  GLU E 528      53.860 -19.419  30.422  1.00130.64           C
ATOM   4179  CD  GLU E 528      53.885 -17.893  30.451  1.00130.64           C
ATOM   4180  OE1 GLU E 528      54.821 -17.328  31.064  1.00130.64           O
ATOM   4181  OE2 GLU E 528      52.958 -17.258  29.881  1.00130.64           O
ATOM   4182  C   GLU E 528      53.610 -21.827  28.626  1.00130.64           C
ATOM   4183  O   GLU E 528      52.569 -22.046  29.242  1.00130.64           O
ATOM   4184  N   VAL E 529      53.664 -21.832  27.289  1.00 90.74           N
ATOM   4185  CA  VAL E 529      52.545 -22.146  26.458  1.00 90.74           C
ATOM   4186  CB  VAL E 529      52.981 -22.022  25.021  1.00 90.74           C
ATOM   4187  CG1 VAL E 529      51.851 -22.433  24.073  1.00 90.74           C
ATOM   4188  CG2 VAL E 529      53.492 -20.583  24.811  1.00 90.74           C
ATOM   4189  C   VAL E 529      52.107 -23.557  26.754  1.00 90.74           C
ATOM   4190  O   VAL E 529      50.924 -23.801  26.996  1.00 90.74           O
ATOM   4191  N   VAL E 530      53.047 -24.529  26.752  1.00155.50           N
ATOM   4192  CA  VAL E 530      52.647 -25.896  26.992  1.00155.50           C
ATOM   4193  CB  VAL E 530      53.682 -26.984  26.764  1.00155.50           C
ATOM   4194  CG1 VAL E 530      54.143 -26.964  25.303  1.00155.50           C
ATOM   4195  CG2 VAL E 530      54.822 -26.861  27.769  1.00155.50           C
ATOM   4196  C   VAL E 530      52.132 -26.048  28.383  1.00155.50           C
ATOM   4197  O   VAL E 530      51.215 -26.833  28.616  1.00155.50           O
ATOM   4198  N   SER E 531      52.754 -25.355  29.354  1.00 91.44           N
ATOM   4199  CA  SER E 531      52.354 -25.457  30.732  1.00 91.44           C
ATOM   4200  CB  SER E 531      53.411 -24.845  31.680  1.00 91.44           C
ATOM   4201  OG  SER E 531      54.659 -25.502  31.510  1.00 91.44           O
ATOM   4202  C   SER E 531      51.044 -24.769  31.025  1.00 91.44           C
ATOM   4203  O   SER E 531      50.131 -25.396  31.556  1.00 91.44           O
ATOM   4204  N   CYS E 532      50.978 -23.434  30.798  1.00118.43           N
ATOM   4205  CA  CYS E 532      49.838 -22.601  31.127  1.00118.43           C
ATOM   4206  CB  CYS E 532      50.207 -21.127  31.406  1.00118.43           C
ATOM   4207  SG  CYS E 532      50.990 -20.749  33.014  1.00118.43           S
ATOM   4208  C   CYS E 532      48.678 -22.544  30.154  1.00118.43           C
ATOM   4209  O   CYS E 532      47.527 -22.479  30.581  1.00118.43           O
ATOM   4210  N   SER E 533      48.929 -22.536  28.825  1.00 98.81           N
ATOM   4211  CA  SER E 533      47.897 -22.218  27.856  1.00 98.81           C
ATOM   4212  CB  SER E 533      48.482 -22.060  26.434  1.00 98.81           C
ATOM   4213  OG  SER E 533      47.445 -21.859  25.488  1.00 98.81           O
ATOM   4214  C   SER E 533      46.749 -23.200  27.793  1.00 98.81           C
ATOM   4215  O   SER E 533      46.938 -24.389  27.557  1.00 98.81           O
ATOM   4216  N   GLN E 534      45.517 -22.695  28.043  1.00122.27           N
ATOM   4217  CA  GLN E 534      44.255 -23.382  27.972  1.00122.27           C
ATOM   4218  CB  GLN E 534      43.132 -22.717  28.774  1.00122.27           C
ATOM   4219  CG  GLN E 534      43.180 -23.151  30.252  1.00122.27           C
ATOM   4220  CD  GLN E 534      42.118 -22.398  31.043  1.00122.27           C
ATOM   4221  OE1 GLN E 534      41.151 -22.989  31.522  1.00122.27           O
ATOM   4222  NE2 GLN E 534      42.326 -21.063  31.213  1.00122.27           N
ATOM   4223  C   GLN E 534      43.813 -23.556  26.558  1.00122.27           C
ATOM   4224  O   GLN E 534      42.872 -24.293  26.294  1.00122.27           O
ATOM   4225  N   TYR E 535      44.395 -22.765  25.633  1.00220.28           N
ATOM   4226  CA  TYR E 535      44.098 -22.799  24.222  1.00220.28           C
ATOM   4227  CB  TYR E 535      44.622 -21.603  23.387  1.00220.28           C
ATOM   4228  CG  TYR E 535      43.900 -20.436  24.011  1.00220.28           C
ATOM   4229  CD1 TYR E 535      42.549 -20.484  24.285  1.00220.28           C
ATOM   4230  CD2 TYR E 535      44.583 -19.317  24.440  1.00220.28           C
ATOM   4231  CE1 TYR E 535      41.849 -19.448  24.855  1.00220.28           C
ATOM   4232  CE2 TYR E 535      43.919 -18.271  24.993  1.00220.28           C
ATOM   4233  CZ  TYR E 535      42.573 -18.344  25.179  1.00220.28           C
ATOM   4234  OH  TYR E 535      41.902 -17.252  25.735  1.00220.28           O
ATOM   4235  C   TYR E 535      44.639 -24.049  23.596  1.00220.28           C
ATOM   4236  O   TYR E 535      44.321 -24.299  22.435  1.00220.28           O
ATOM   4237  N   ALA E 536      45.639 -24.691  24.249  1.00 82.95           N
ATOM   4238  CA  ALA E 536      46.180 -25.895  23.689  1.00 82.95           C
ATOM   4239  CB  ALA E 536      47.583 -25.724  23.106  1.00 82.95           C
ATOM   4240  C   ALA E 536      46.264 -26.966  24.745  1.00 82.95           C
ATOM   4241  O   ALA E 536      45.933 -26.762  25.911  1.00 82.95           O
ATOM   4242  N   GLN E 537      46.603 -28.183  24.296  1.00215.09           N
ATOM   4243  CA  GLN E 537      46.724 -29.419  25.017  1.00215.09           C
ATOM   4244  CB  GLN E 537      46.228 -30.608  24.179  1.00215.09           C
ATOM   4245  CG  GLN E 537      44.836 -30.320  23.552  1.00215.09           C
ATOM   4246  CD  GLN E 537      43.891 -29.604  24.583  1.00215.09           C
ATOM   4247  OE1 GLN E 537      43.526 -30.139  25.637  1.00215.09           O
ATOM   4248  NE2 GLN E 537      43.465 -28.355  24.229  1.00215.09           N
ATOM   4249  C   GLN E 537      48.058 -29.676  25.682  1.00215.09           C
ATOM   4250  O   GLN E 537      48.255 -30.748  26.238  1.00215.09           O
ATOM   4251  N   GLY E 538      49.081 -28.820  25.530  1.00 56.88           N
ATOM   4252  CA  GLY E 538      50.306 -29.136  26.218  1.00 56.88           C
ATOM   4253  C   GLY E 538      51.110 -30.010  25.319  1.00 56.88           C
ATOM   4254  O   GLY E 538      51.308 -29.698  24.146  1.00 56.88           O
ATOM   4255  N   CYS E 539      51.614 -31.123  25.872  1.00 93.83           N
ATOM   4256  CA  CYS E 539      52.399 -32.059  25.111  1.00 93.83           C
ATOM   4257  CB  CYS E 539      53.171 -33.016  26.005  1.00 93.83           C
ATOM   4258  SG  CYS E 539      54.384 -32.043  26.932  1.00 93.83           S
ATOM   4259  C   CYS E 539      51.520 -32.816  24.130  1.00 93.83           C
ATOM   4260  O   CYS E 539      51.990 -33.487  23.191  1.00 93.83           O
ATOM   4261  N   GLU E 540      50.197 -32.794  24.397  1.00204.96           N
ATOM   4262  CA  GLU E 540      49.205 -33.427  23.534  1.00204.96           C
ATOM   4263  CB  GLU E 540      47.834 -33.890  24.142  1.00204.96           C
ATOM   4264  CG  GLU E 540      47.524 -33.245  25.516  1.00204.96           C
ATOM   4265  CD  GLU E 540      48.565 -34.020  26.440  1.00204.96           C
ATOM   4266  OE1 GLU E 540      48.977 -35.173  26.227  1.00204.96           O
ATOM   4267  OE2 GLU E 540      48.978 -33.468  27.477  1.00204.96           O
ATOM   4268  C   GLU E 540      48.962 -32.680  22.252  1.00204.96           C
ATOM   4269  O   GLU E 540      48.242 -33.142  21.362  1.00204.96           O
ATOM   4270  N   GLY E 541      49.444 -31.439  22.113  1.00 60.71           N
ATOM   4271  CA  GLY E 541      49.276 -30.774  20.832  1.00 60.71           C
ATOM   4272  C   GLY E 541      48.622 -29.430  20.978  1.00 60.71           C
ATOM   4273  O   GLY E 541      48.311 -29.016  22.086  1.00 60.71           O
ATOM   4274  N   GLY E 542      48.390 -28.726  19.841  1.00 49.13           N
ATOM   4275  CA  GLY E 542      47.765 -27.433  19.807  1.00 49.13           C
ATOM   4276  C   GLY E 542      47.855 -26.886  18.407  1.00 49.13           C
ATOM   4277  O   GLY E 542      48.350 -27.561  17.493  1.00 49.13           O
ATOM   4278  N   PHE E 543      47.361 -25.634  18.208  1.00187.76           N
ATOM   4279  CA  PHE E 543      47.431 -25.061  16.873  1.00187.76           C
ATOM   4280  CB  PHE E 543      46.103 -25.032  16.097  1.00187.76           C
ATOM   4281  CG  PHE E 543      45.728 -26.431  15.735  1.00187.76           C
ATOM   4282  CD1 PHE E 543      46.390 -27.071  14.719  1.00187.76           C
ATOM   4283  CD2 PHE E 543      44.765 -27.129  16.420  1.00187.76           C
ATOM   4284  CE1 PHE E 543      46.081 -28.374  14.369  1.00187.76           C
ATOM   4285  CE2 PHE E 543      44.440 -28.431  16.088  1.00187.76           C
ATOM   4286  CZ  PHE E 543      45.099 -29.046  15.058  1.00187.76           C
ATOM   4287  C   PHE E 543      47.932 -23.624  16.916  1.00187.76           C
ATOM   4288  O   PHE E 543      47.520 -22.836  17.760  1.00187.76           O
ATOM   4289  N   PRO E 544      48.814 -23.267  15.997  1.00 94.54           N
ATOM   4290  CA  PRO E 544      49.481 -21.976  15.923  1.00 94.54           C
ATOM   4291  CD  PRO E 544      49.095 -24.112  14.856  1.00 94.54           C
ATOM   4292  CB  PRO E 544      50.306 -22.000  14.630  1.00 94.54           C
ATOM   4293  CG  PRO E 544      50.358 -23.490  14.236  1.00 94.54           C
ATOM   4294  C   PRO E 544      48.513 -20.846  15.897  1.00 94.54           C
ATOM   4295  O   PRO E 544      48.816 -19.773  16.420  1.00 94.54           O
ATOM   4296  N   TYR E 545      47.348 -21.061  15.272  1.00214.94           N
ATOM   4297  CA  TYR E 545      46.358 -20.046  15.133  1.00214.94           C
ATOM   4298  CB  TYR E 545      45.152 -20.689  14.442  1.00214.94           C
ATOM   4299  CG  TYR E 545      44.139 -19.619  14.332  1.00214.94           C
ATOM   4300  CD1 TYR E 545      44.170 -18.787  13.260  1.00214.94           C
ATOM   4301  CD2 TYR E 545      43.213 -19.438  15.316  1.00214.94           C
ATOM   4302  CE1 TYR E 545      43.259 -17.781  13.147  1.00214.94           C
ATOM   4303  CE2 TYR E 545      42.308 -18.419  15.203  1.00214.94           C
ATOM   4304  CZ  TYR E 545      42.315 -17.590  14.121  1.00214.94           C
ATOM   4305  OH  TYR E 545      41.380 -16.552  14.006  1.00214.94           O
ATOM   4306  C   TYR E 545      46.009 -19.596  16.535  1.00214.94           C
ATOM   4307  O   TYR E 545      45.916 -18.402  16.820  1.00214.94           O
ATOM   4308  N   LEU E 546      45.839 -20.577  17.441  1.00151.18           N
ATOM   4309  CA  LEU E 546      45.506 -20.438  18.831  1.00151.18           C
ATOM   4310  CB  LEU E 546      45.374 -21.824  19.495  1.00151.18           C
ATOM   4311  CG  LEU E 546      44.170 -22.637  18.992  1.00151.18           C
ATOM   4312  CD1 LEU E 546      44.197 -24.040  19.608  1.00151.18           C
ATOM   4313  CD2 LEU E 546      42.847 -21.902  19.287  1.00151.18           C
ATOM   4314  C   LEU E 546      46.607 -19.817  19.636  1.00151.18           C
ATOM   4315  O   LEU E 546      46.360 -19.116  20.606  1.00151.18           O
ATOM   4316  N   ILE E 547      47.848 -20.284  19.465  1.00261.05           N
ATOM   4317  CA  ILE E 547      48.918 -19.735  20.247  1.00261.05           C
ATOM   4318  CB  ILE E 547      49.799 -20.783  20.882  1.00261.05           C
ATOM   4319  CG1 ILE E 547      51.174 -20.230  21.224  1.00261.05           C
ATOM   4320  CG2 ILE E 547      49.735 -22.085  20.088  1.00261.05           C
ATOM   4321  CD1 ILE E 547      51.174 -19.104  22.241  1.00261.05           C
ATOM   4322  C   ILE E 547      49.650 -18.545  19.694  1.00261.05           C
ATOM   4323  O   ILE E 547      49.809 -17.528  20.371  1.00261.05           O
ATOM   4324  N   ALA E 548      50.115 -18.613  18.434  1.00 67.50           N
ATOM   4325  CA  ALA E 548      50.845 -17.502  17.904  1.00 67.50           C
ATOM   4326  CB  ALA E 548      51.361 -17.741  16.471  1.00 67.50           C
ATOM   4327  C   ALA E 548      49.899 -16.359  17.844  1.00 67.50           C
ATOM   4328  O   ALA E 548      50.290 -15.220  18.070  1.00 67.50           O
ATOM   4329  N   GLY E 549      48.670 -16.620  17.357  1.00 96.87           N
ATOM   4330  CA  GLY E 549      47.710 -15.555  17.318  1.00 96.87           C
ATOM   4331  C   GLY E 549      46.933 -15.246  18.589  1.00 96.87           C
ATOM   4332  O   GLY E 549      47.097 -14.210  19.230  1.00 96.87           O
ATOM   4333  N   LYS E 550      46.100 -16.218  19.002  1.00264.69           N
ATOM   4334  CA  LYS E 550      45.038 -16.113  19.967  1.00264.69           C
ATOM   4335  CB  LYS E 550      44.360 -17.489  19.796  1.00264.69           C
ATOM   4336  CG  LYS E 550      42.878 -17.739  19.989  1.00264.69           C
ATOM   4337  CD  LYS E 550      42.412 -17.644  21.413  1.00264.69           C
ATOM   4338  CE  LYS E 550      42.099 -16.212  21.770  1.00264.69           C
ATOM   4339  NZ  LYS E 550      41.070 -16.166  22.823  1.00264.69           N
ATOM   4340  C   LYS E 550      45.529 -15.827  21.364  1.00264.69           C
ATOM   4341  O   LYS E 550      45.265 -14.748  21.898  1.00264.69           O
ATOM   4342  N   TYR E 551      46.334 -16.745  21.949  1.00246.79           N
ATOM   4343  CA  TYR E 551      46.839 -16.609  23.295  1.00246.79           C
ATOM   4344  CB  TYR E 551      47.237 -17.954  23.919  1.00246.79           C
ATOM   4345  CG  TYR E 551      47.646 -18.100  25.374  1.00246.79           C
ATOM   4346  CD1 TYR E 551      48.882 -17.694  25.764  1.00246.79           C
ATOM   4347  CD2 TYR E 551      46.861 -18.706  26.327  1.00246.79           C
ATOM   4348  CE1 TYR E 551      49.318 -17.858  27.063  1.00246.79           C
ATOM   4349  CE2 TYR E 551      47.303 -18.887  27.637  1.00246.79           C
ATOM   4350  CZ  TYR E 551      48.547 -18.454  28.018  1.00246.79           C
ATOM   4351  OH  TYR E 551      49.018 -18.627  29.332  1.00246.79           O
ATOM   4352  C   TYR E 551      47.870 -15.527  23.345  1.00246.79           C
ATOM   4353  O   TYR E 551      47.953 -14.811  24.347  1.00246.79           O
ATOM   4354  N   ALA E 552      48.666 -15.366  22.264  1.00 67.70           N
ATOM   4355  CA  ALA E 552      49.619 -14.298  22.280  1.00 67.70           C
ATOM   4356  CB  ALA E 552      50.535 -14.301  21.049  1.00 67.70           C
ATOM   4357  C   ALA E 552      48.921 -12.974  22.441  1.00 67.70           C
ATOM   4358  O   ALA E 552      49.432 -12.094  23.128  1.00 67.70           O
ATOM   4359  N   GLN E 553      47.770 -12.759  21.773  1.00172.88           N
ATOM   4360  CA  GLN E 553      47.098 -11.508  21.984  1.00172.88           C
ATOM   4361  CB  GLN E 553      46.114 -11.118  20.848  1.00172.88           C
ATOM   4362  CG  GLN E 553      44.936 -12.073  20.646  1.00172.88           C
ATOM   4363  CD  GLN E 553      44.186 -11.572  19.416  1.00172.88           C
ATOM   4364  OE1 GLN E 553      43.020 -11.908  19.217  1.00172.88           O
ATOM   4365  NE2 GLN E 553      44.858 -10.745  18.565  1.00172.88           N
ATOM   4366  C   GLN E 553      46.430 -11.442  23.341  1.00172.88           C
ATOM   4367  O   GLN E 553      46.471 -10.413  24.011  1.00172.88           O
ATOM   4368  N   ASP E 554      45.759 -12.526  23.761  1.00231.88           N
ATOM   4369  CA  ASP E 554      45.006 -12.651  24.987  1.00231.88           C
ATOM   4370  CB  ASP E 554      44.273 -14.003  24.847  1.00231.88           C
ATOM   4371  CG  ASP E 554      43.553 -14.487  26.083  1.00231.88           C
ATOM   4372  OD1 ASP E 554      44.278 -14.815  27.050  1.00231.88           O
ATOM   4373  OD2 ASP E 554      42.294 -14.599  26.051  1.00231.88           O
ATOM   4374  C   ASP E 554      45.865 -12.602  26.235  1.00231.88           C
ATOM   4375  O   ASP E 554      45.684 -11.710  27.070  1.00231.88           O
ATOM   4376  N   PHE E 555      46.752 -13.604  26.439  1.00207.68           N
ATOM   4377  CA  PHE E 555      47.682 -13.605  27.546  1.00207.68           C
ATOM   4378  CB  PHE E 555      47.996 -14.989  28.126  1.00207.68           C
ATOM   4379  CG  PHE E 555      46.946 -15.123  29.144  1.00207.68           C
ATOM   4380  CD1 PHE E 555      46.044 -14.109  29.252  1.00207.68           C
ATOM   4381  CD2 PHE E 555      46.846 -16.205  29.974  1.00207.68           C
ATOM   4382  CE1 PHE E 555      45.051 -14.181  30.186  1.00207.68           C
ATOM   4383  CE2 PHE E 555      45.844 -16.289  30.908  1.00207.68           C
ATOM   4384  CZ  PHE E 555      44.941 -15.264  31.013  1.00207.68           C
ATOM   4385  C   PHE E 555      48.999 -12.947  27.310  1.00207.68           C
ATOM   4386  O   PHE E 555      49.515 -12.241  28.180  1.00207.68           O
ATOM   4387  N   GLY E 556      49.586 -13.215  26.128  1.00 54.85           N
ATOM   4388  CA  GLY E 556      50.909 -12.739  25.836  1.00 54.85           C
ATOM   4389  C   GLY E 556      51.894 -13.858  26.077  1.00 54.85           C
ATOM   4390  O   GLY E 556      51.567 -14.862  26.709  1.00 54.85           O
ATOM   4391  N   LEU E 557      53.150 -13.719  25.575  1.00185.83           N
ATOM   4392  CA  LEU E 557      54.122 -14.751  25.862  1.00185.83           C
ATOM   4393  CB  LEU E 557      54.786 -15.542  24.711  1.00185.83           C
ATOM   4394  CG  LEU E 557      54.673 -14.991  23.289  1.00185.83           C
ATOM   4395  CD1 LEU E 557      53.224 -14.756  22.868  1.00185.83           C
ATOM   4396  CD2 LEU E 557      55.607 -13.795  23.081  1.00185.83           C
ATOM   4397  C   LEU E 557      55.291 -14.123  26.574  1.00185.83           C
ATOM   4398  O   LEU E 557      55.541 -12.921  26.446  1.00185.83           O
ATOM   4399  N   VAL E 558      56.047 -14.951  27.338  1.00 86.33           N
ATOM   4400  CA  VAL E 558      57.164 -14.481  28.113  1.00 86.33           C
ATOM   4401  CB  VAL E 558      57.090 -14.868  29.580  1.00 86.33           C
ATOM   4402  CG1 VAL E 558      55.795 -14.290  30.173  1.00 86.33           C
ATOM   4403  CG2 VAL E 558      57.262 -16.389  29.734  1.00 86.33           C
ATOM   4404  C   VAL E 558      58.417 -15.063  27.497  1.00 86.33           C
ATOM   4405  O   VAL E 558      58.345 -15.963  26.661  1.00 86.33           O
ATOM   4406  N   GLU E 559      59.605 -14.516  27.853  1.00128.45           N
ATOM   4407  CA  GLU E 559      60.865 -15.002  27.342  1.00128.45           C
ATOM   4408  CB  GLU E 559      62.147 -14.181  27.659  1.00128.45           C
ATOM   4409  CG  GLU E 559      62.636 -13.224  26.560  1.00128.45           C
ATOM   4410  CD  GLU E 559      62.081 -11.823  26.734  1.00128.45           C
ATOM   4411  OE1 GLU E 559      60.950 -11.695  27.266  1.00128.45           O
ATOM   4412  OE2 GLU E 559      62.791 -10.863  26.322  1.00128.45           O
ATOM   4413  C   GLU E 559      61.147 -16.358  27.877  1.00128.45           C
ATOM   4414  O   GLU E 559      60.598 -16.801  28.885  1.00128.45           O
ATOM   4415  N   GLU E 560      62.056 -17.076  27.193  1.00102.70           N
ATOM   4416  CA  GLU E 560      62.290 -18.416  27.633  1.00102.70           C
ATOM   4417  CB  GLU E 560      63.132 -19.293  26.705  1.00102.70           C
ATOM   4418  CG  GLU E 560      62.686 -20.744  26.861  1.00102.70           C
ATOM   4419  CD  GLU E 560      63.314 -21.557  25.751  1.00102.70           C
ATOM   4420  OE1 GLU E 560      63.195 -21.131  24.573  1.00102.70           O
ATOM   4421  OE2 GLU E 560      63.921 -22.613  26.062  1.00102.70           O
ATOM   4422  C   GLU E 560      62.906 -18.395  28.995  1.00102.70           C
ATOM   4423  O   GLU E 560      62.642 -19.251  29.837  1.00102.70           O
ATOM   4424  N   ASP E 561      63.724 -17.367  29.253  1.00102.47           N
ATOM   4425  CA  ASP E 561      64.473 -17.255  30.465  1.00102.47           C
ATOM   4426  CB  ASP E 561      65.235 -15.914  30.488  1.00102.47           C
ATOM   4427  CG  ASP E 561      66.567 -16.085  31.209  1.00102.47           C
ATOM   4428  OD1 ASP E 561      67.438 -16.785  30.634  1.00102.47           O
ATOM   4429  OD2 ASP E 561      66.743 -15.504  32.315  1.00102.47           O
ATOM   4430  C   ASP E 561      63.514 -17.312  31.617  1.00102.47           C
ATOM   4431  O   ASP E 561      63.821 -17.898  32.654  1.00102.47           O
ATOM   4432  N   CYS E 562      62.335 -16.670  31.533  1.00191.48           N
ATOM   4433  CA  CYS E 562      61.537 -16.873  32.708  1.00191.48           C
ATOM   4434  CB  CYS E 562      60.567 -15.817  33.205  1.00191.48           C
ATOM   4435  SG  CYS E 562      59.897 -14.728  31.975  1.00191.48           S
ATOM   4436  C   CYS E 562      60.938 -18.219  32.837  1.00191.48           C
ATOM   4437  O   CYS E 562      60.703 -18.640  33.970  1.00191.48           O
ATOM   4438  N   PHE E 563      60.598 -18.901  31.728  1.00169.56           N
ATOM   4439  CA  PHE E 563      60.123 -20.230  31.950  1.00169.56           C
ATOM   4440  CB  PHE E 563      58.651 -20.448  31.561  1.00169.56           C
ATOM   4441  CG  PHE E 563      58.204 -21.596  32.386  1.00169.56           C
ATOM   4442  CD1 PHE E 563      58.960 -22.728  32.474  1.00169.56           C
ATOM   4443  CD2 PHE E 563      57.060 -21.513  33.136  1.00169.56           C
ATOM   4444  CE1 PHE E 563      58.533 -23.762  33.260  1.00169.56           C
ATOM   4445  CE2 PHE E 563      56.621 -22.552  33.907  1.00169.56           C
ATOM   4446  CZ  PHE E 563      57.365 -23.697  33.975  1.00169.56           C
ATOM   4447  C   PHE E 563      60.930 -21.110  31.029  1.00169.56           C
ATOM   4448  O   PHE E 563      60.467 -21.346  29.916  1.00169.56           O
ATOM   4449  N   PRO E 564      62.068 -21.643  31.419  1.00100.11           N
ATOM   4450  CA  PRO E 564      62.785 -22.416  30.434  1.00100.11           C
ATOM   4451  CD  PRO E 564      62.998 -20.830  32.194  1.00100.11           C
ATOM   4452  CB  PRO E 564      64.223 -22.506  30.919  1.00100.11           C
ATOM   4453  CG  PRO E 564      64.399 -21.173  31.658  1.00100.11           C
ATOM   4454  C   PRO E 564      62.106 -23.710  30.048  1.00100.11           C
ATOM   4455  O   PRO E 564      61.306 -24.234  30.822  1.00100.11           O
ATOM   4456  N   TYR E 565      62.429 -24.242  28.847  1.00129.58           N
ATOM   4457  CA  TYR E 565      61.736 -25.354  28.257  1.00129.58           C
ATOM   4458  CB  TYR E 565      62.056 -25.513  26.746  1.00129.58           C
ATOM   4459  CG  TYR E 565      61.097 -26.492  26.164  1.00129.58           C
ATOM   4460  CD1 TYR E 565      59.800 -26.123  25.944  1.00129.58           C
ATOM   4461  CD2 TYR E 565      61.478 -27.767  25.821  1.00129.58           C
ATOM   4462  CE1 TYR E 565      58.890 -26.997  25.415  1.00129.58           C
ATOM   4463  CE2 TYR E 565      60.574 -28.664  25.293  1.00129.58           C
ATOM   4464  CZ  TYR E 565      59.269 -28.279  25.093  1.00129.58           C
ATOM   4465  OH  TYR E 565      58.323 -29.183  24.557  1.00129.58           O
ATOM   4466  C   TYR E 565      62.104 -26.631  28.947  1.00129.58           C
ATOM   4467  O   TYR E 565      63.285 -26.939  29.122  1.00129.58           O
ATOM   4468  N   THR E 566      61.082 -27.339  29.492  1.00161.45           N
ATOM   4469  CA  THR E 566      61.285 -28.635  30.085  1.00161.45           C
ATOM   4470  CB  THR E 566      60.577 -28.858  31.390  1.00161.45           C
ATOM   4471  OG1 THR E 566      61.445 -29.588  32.242  1.00161.45           O
ATOM   4472  CG2 THR E 566      59.346 -29.739  31.139  1.00161.45           C
ATOM   4473  C   THR E 566      60.974 -29.783  29.157  1.00161.45           C
ATOM   4474  O   THR E 566      61.600 -30.838  29.247  1.00161.45           O
ATOM   4475  N   GLY E 567      59.972 -29.620  28.258  1.00 52.15           N
ATOM   4476  CA  GLY E 567      59.597 -30.703  27.382  1.00 52.15           C
ATOM   4477  C   GLY E 567      58.567 -31.589  28.023  1.00 52.15           C
ATOM   4478  O   GLY E 567      58.405 -32.737  27.607  1.00 52.15           O
ATOM   4479  N   THR E 568      57.872 -31.104  29.074  1.00 76.79           N
ATOM   4480  CA  THR E 568      56.833 -31.920  29.635  1.00 76.79           C
ATOM   4481  CB  THR E 568      57.277 -32.834  30.749  1.00 76.79           C
ATOM   4482  OG1 THR E 568      57.767 -32.086  31.851  1.00 76.79           O
ATOM   4483  CG2 THR E 568      58.388 -33.772  30.221  1.00 76.79           C
ATOM   4484  C   THR E 568      55.708 -31.053  30.127  1.00 76.79           C
ATOM   4485  O   THR E 568      55.729 -29.828  30.046  1.00 76.79           O
ATOM   4486  N   ASP E 569      54.690 -31.736  30.668  1.00125.89           N
ATOM   4487  CA  ASP E 569      53.413 -31.299  31.160  1.00125.89           C
ATOM   4488  CB  ASP E 569      52.432 -32.474  31.338  1.00125.89           C
ATOM   4489  CG  ASP E 569      52.109 -32.987  29.933  1.00125.89           C
ATOM   4490  OD1 ASP E 569      52.065 -32.135  29.004  1.00125.89           O
ATOM   4491  OD2 ASP E 569      51.904 -34.220  29.771  1.00125.89           O
ATOM   4492  C   ASP E 569      53.566 -30.557  32.456  1.00125.89           C
ATOM   4493  O   ASP E 569      52.589 -30.428  33.197  1.00125.89           O
ATOM   4494  N   SER E 570      54.815 -30.151  32.783  1.00 80.33           N
ATOM   4495  CA  SER E 570      55.184 -29.465  33.998  1.00 80.33           C
ATOM   4496  CB  SER E 570      56.431 -28.583  33.833  1.00 80.33           C
ATOM   4497  OG  SER E 570      56.078 -27.396  33.134  1.00 80.33           O
ATOM   4498  C   SER E 570      54.100 -28.509  34.395  1.00 80.33           C
ATOM   4499  O   SER E 570      53.343 -28.000  33.569  1.00 80.33           O
ATOM   4500  N   PRO E 571      54.006 -28.271  35.674  1.00 92.01           N
ATOM   4501  CA  PRO E 571      52.982 -27.397  36.174  1.00 92.01           C
ATOM   4502  CD  PRO E 571      54.435 -29.236  36.668  1.00 92.01           C
ATOM   4503  CB  PRO E 571      52.881 -27.679  37.678  1.00 92.01           C
ATOM   4504  CG  PRO E 571      54.107 -28.554  38.006  1.00 92.01           C
ATOM   4505  C   PRO E 571      53.306 -25.995  35.800  1.00 92.01           C
ATOM   4506  O   PRO E 571      54.477 -25.705  35.560  1.00 92.01           O
ATOM   4507  N   CYS E 572      52.319 -25.080  35.726  1.00138.95           N
ATOM   4508  CA  CYS E 572      52.840 -23.844  35.261  1.00138.95           C
ATOM   4509  CB  CYS E 572      52.154 -23.254  34.009  1.00138.95           C
ATOM   4510  SG  CYS E 572      50.619 -22.324  34.242  1.00138.95           S
ATOM   4511  C   CYS E 572      53.044 -22.882  36.363  1.00138.95           C
ATOM   4512  O   CYS E 572      52.168 -22.593  37.177  1.00138.95           O
ATOM   4513  N   ARG E 573      54.308 -22.439  36.427  1.00171.14           N
ATOM   4514  CA  ARG E 573      54.768 -21.484  37.363  1.00171.14           C
ATOM   4515  CB  ARG E 573      54.980 -22.133  38.750  1.00171.14           C
ATOM   4516  CG  ARG E 573      56.039 -23.217  38.651  1.00171.14           C
ATOM   4517  CD  ARG E 573      56.189 -24.170  39.830  1.00171.14           C
ATOM   4518  NE  ARG E 573      57.622 -24.578  39.749  1.00171.14           N
ATOM   4519  CZ  ARG E 573      58.087 -25.766  39.262  1.00171.14           C
ATOM   4520  NH1 ARG E 573      57.371 -26.923  39.373  1.00171.14           N
ATOM   4521  NH2 ARG E 573      59.331 -25.794  38.698  1.00171.14           N
ATOM   4522  C   ARG E 573      56.080 -21.013  36.785  1.00171.14           C
ATOM   4523  O   ARG E 573      56.966 -21.813  36.487  1.00171.14           O
ATOM   4524  N   LEU E 574      56.226 -19.687  36.589  1.00156.38           N
ATOM   4525  CA  LEU E 574      57.479 -19.132  36.160  1.00156.38           C
ATOM   4526  CB  LEU E 574      57.689 -18.804  34.658  1.00156.38           C
ATOM   4527  CG  LEU E 574      57.042 -17.533  34.066  1.00156.38           C
ATOM   4528  CD1 LEU E 574      57.645 -17.220  32.684  1.00156.38           C
ATOM   4529  CD2 LEU E 574      55.510 -17.636  33.980  1.00156.38           C
ATOM   4530  C   LEU E 574      57.621 -17.895  36.944  1.00156.38           C
ATOM   4531  O   LEU E 574      56.750 -17.574  37.747  1.00156.38           O
ATOM   4532  N   LYS E 575      58.723 -17.157  36.783  1.00163.88           N
ATOM   4533  CA  LYS E 575      58.814 -16.110  37.742  1.00163.88           C
ATOM   4534  CB  LYS E 575      60.166 -16.015  38.429  1.00163.88           C
ATOM   4535  CG  LYS E 575      60.131 -17.149  39.461  1.00163.88           C
ATOM   4536  CD  LYS E 575      61.470 -17.792  39.769  1.00163.88           C
ATOM   4537  CE  LYS E 575      62.127 -18.303  38.491  1.00163.88           C
ATOM   4538  NZ  LYS E 575      63.141 -19.331  38.809  1.00163.88           N
ATOM   4539  C   LYS E 575      58.140 -14.834  37.392  1.00163.88           C
ATOM   4540  O   LYS E 575      57.646 -14.628  36.290  1.00163.88           O
ATOM   4541  N   GLU E 576      58.021 -13.968  38.404  1.00130.34           N
ATOM   4542  CA  GLU E 576      57.271 -12.761  38.264  1.00130.34           C
ATOM   4543  CB  GLU E 576      56.717 -12.302  39.634  1.00130.34           C
ATOM   4544  CG  GLU E 576      55.903 -11.010  39.661  1.00130.34           C
ATOM   4545  CD  GLU E 576      56.656 -10.065  40.584  1.00130.34           C
ATOM   4546  OE1 GLU E 576      57.141 -10.559  41.637  1.00130.34           O
ATOM   4547  OE2 GLU E 576      56.769  -8.855  40.250  1.00130.34           O
ATOM   4548  C   GLU E 576      58.097 -11.694  37.589  1.00130.34           C
ATOM   4549  O   GLU E 576      59.323 -11.771  37.520  1.00130.34           O
ATOM   4550  N   GLY E 577      57.399 -10.701  36.999  1.00 48.19           N
ATOM   4551  CA  GLY E 577      58.007  -9.530  36.443  1.00 48.19           C
ATOM   4552  C   GLY E 577      58.496  -9.716  35.044  1.00 48.19           C
ATOM   4553  O   GLY E 577      59.243  -8.873  34.558  1.00 48.19           O
ATOM   4554  N   CYS E 578      58.111 -10.780  34.318  1.00 94.85           N
ATOM   4555  CA  CYS E 578      58.657 -10.775  32.991  1.00 94.85           C
ATOM   4556  CB  CYS E 578      58.843 -12.102  32.301  1.00 94.85           C
ATOM   4557  SG  CYS E 578      60.064 -13.101  33.122  1.00 94.85           S
ATOM   4558  C   CYS E 578      57.701 -10.101  32.091  1.00 94.85           C
ATOM   4559  O   CYS E 578      56.490 -10.153  32.285  1.00 94.85           O
ATOM   4560  N   PHE E 579      58.187  -9.492  31.009  1.00378.83           N
ATOM   4561  CA  PHE E 579      57.123  -8.902  30.273  1.00378.83           C
ATOM   4562  CB  PHE E 579      57.211  -8.356  28.867  1.00378.83           C
ATOM   4563  CG  PHE E 579      57.771  -7.078  28.569  1.00378.83           C
ATOM   4564  CD1 PHE E 579      57.232  -5.922  28.999  1.00378.83           C
ATOM   4565  CD2 PHE E 579      58.716  -7.137  27.622  1.00378.83           C
ATOM   4566  CE1 PHE E 579      57.839  -4.771  28.608  1.00378.83           C
ATOM   4567  CE2 PHE E 579      59.283  -5.989  27.263  1.00378.83           C
ATOM   4568  CZ  PHE E 579      58.891  -4.805  27.752  1.00378.83           C
ATOM   4569  C   PHE E 579      56.510  -9.999  29.537  1.00378.83           C
ATOM   4570  O   PHE E 579      56.937 -11.149  29.509  1.00378.83           O
ATOM   4571  N   ARG E 580      55.527  -9.531  28.777  1.00270.43           N
ATOM   4572  CA  ARG E 580      54.830 -10.395  27.940  1.00270.43           C
ATOM   4573  CB  ARG E 580      53.472 -10.702  28.540  1.00270.43           C
ATOM   4574  CG  ARG E 580      53.075 -12.034  28.004  1.00270.43           C
ATOM   4575  CD  ARG E 580      52.667 -13.032  29.076  1.00270.43           C
ATOM   4576  NE  ARG E 580      51.679 -12.416  29.991  1.00270.43           N
ATOM   4577  CZ  ARG E 580      51.865 -12.624  31.316  1.00270.43           C
ATOM   4578  NH1 ARG E 580      53.102 -12.928  31.807  1.00270.43           N
ATOM   4579  NH2 ARG E 580      50.784 -12.623  32.142  1.00270.43           N
ATOM   4580  C   ARG E 580      54.697  -9.668  26.636  1.00270.43           C
ATOM   4581  O   ARG E 580      54.469  -8.461  26.575  1.00270.43           O
ATOM   4582  N   TYR E 581      54.910 -10.414  25.534  1.00256.94           N
ATOM   4583  CA  TYR E 581      54.709  -9.805  24.259  1.00256.94           C
ATOM   4584  CB  TYR E 581      55.734 -10.059  23.149  1.00256.94           C
ATOM   4585  CG  TYR E 581      57.062  -9.784  23.734  1.00256.94           C
ATOM   4586  CD1 TYR E 581      57.489  -8.526  24.069  1.00256.94           C
ATOM   4587  CD2 TYR E 581      57.819 -10.875  24.024  1.00256.94           C
ATOM   4588  CE1 TYR E 581      58.733  -8.369  24.631  1.00256.94           C
ATOM   4589  CE2 TYR E 581      59.060 -10.742  24.573  1.00256.94           C
ATOM   4590  CZ  TYR E 581      59.513  -9.481  24.866  1.00256.94           C
ATOM   4591  OH  TYR E 581      60.795  -9.370  25.432  1.00256.94           O
ATOM   4592  C   TYR E 581      53.422 -10.269  23.714  1.00256.94           C
ATOM   4593  O   TYR E 581      52.972 -11.384  23.946  1.00256.94           O
ATOM   4594  N   TYR E 582      52.831  -9.421  22.863  1.00245.32           N
ATOM   4595  CA  TYR E 582      51.484  -9.714  22.420  1.00245.32           C
ATOM   4596  CB  TYR E 582      50.497  -8.552  22.695  1.00245.32           C
ATOM   4597  CG  TYR E 582      50.716  -8.017  24.082  1.00245.32           C
ATOM   4598  CD1 TYR E 582      50.127  -8.603  25.131  1.00245.32           C
ATOM   4599  CD2 TYR E 582      51.499  -6.930  24.405  1.00245.32           C
ATOM   4600  CE1 TYR E 582      50.295  -8.156  26.410  1.00245.32           C
ATOM   4601  CE2 TYR E 582      51.677  -6.488  25.682  1.00245.32           C
ATOM   4602  CZ  TYR E 582      51.062  -7.120  26.664  1.00245.32           C
ATOM   4603  OH  TYR E 582      51.303  -6.618  27.922  1.00245.32           O
ATOM   4604  C   TYR E 582      51.479  -9.744  20.886  1.00245.32           C
ATOM   4605  O   TYR E 582      52.404  -9.244  20.242  1.00245.32           O
ATOM   4606  N   SER E 583      50.349 -10.232  20.276  1.00 98.04           N
ATOM   4607  CA  SER E 583      50.231 -10.189  18.848  1.00 98.04           C
ATOM   4608  CB  SER E 583      49.814 -11.532  18.217  1.00 98.04           C
ATOM   4609  OG  SER E 583      50.104 -11.516  16.831  1.00 98.04           O
ATOM   4610  C   SER E 583      49.109  -9.242  18.566  1.00 98.04           C
ATOM   4611  O   SER E 583      48.011  -9.426  19.082  1.00 98.04           O
ATOM   4612  N   SER E 584      49.349  -8.217  17.731  1.00 73.66           N
ATOM   4613  CA  SER E 584      48.365  -7.238  17.417  1.00 73.66           C
ATOM   4614  CB  SER E 584      48.952  -6.021  16.669  1.00 73.66           C
ATOM   4615  OG  SER E 584      49.627  -6.427  15.490  1.00 73.66           O
ATOM   4616  C   SER E 584      47.334  -7.887  16.593  1.00 73.66           C
ATOM   4617  O   SER E 584      46.170  -7.555  16.764  1.00 73.66           O
ATOM   4618  N   GLU E 585      47.700  -8.794  15.659  1.00152.00           N
ATOM   4619  CA  GLU E 585      46.625  -9.459  14.971  1.00152.00           C
ATOM   4620  CB  GLU E 585      45.952  -8.730  13.797  1.00152.00           C
ATOM   4621  CG  GLU E 585      46.644  -8.979  12.466  1.00152.00           C
ATOM   4622  CD  GLU E 585      45.573  -8.812  11.394  1.00152.00           C
ATOM   4623  OE1 GLU E 585      44.363  -8.863  11.750  1.00152.00           O
ATOM   4624  OE2 GLU E 585      45.957  -8.637  10.207  1.00152.00           O
ATOM   4625  C   GLU E 585      47.115 -10.761  14.423  1.00152.00           C
ATOM   4626  O   GLU E 585      48.305 -11.063  14.465  1.00152.00           O
ATOM   4627  N   TYR E 586      46.184 -11.612  13.947  1.00208.82           N
ATOM   4628  CA  TYR E 586      46.565 -12.852  13.324  1.00208.82           C
ATOM   4629  CB  TYR E 586      46.822 -13.998  14.300  1.00208.82           C
ATOM   4630  CG  TYR E 586      45.605 -14.093  15.143  1.00208.82           C
ATOM   4631  CD1 TYR E 586      44.507 -14.807  14.721  1.00208.82           C
ATOM   4632  CD2 TYR E 586      45.568 -13.426  16.341  1.00208.82           C
ATOM   4633  CE1 TYR E 586      43.373 -14.889  15.503  1.00208.82           C
ATOM   4634  CE2 TYR E 586      44.448 -13.497  17.133  1.00208.82           C
ATOM   4635  CZ  TYR E 586      43.362 -14.229  16.709  1.00208.82           C
ATOM   4636  OH  TYR E 586      42.211 -14.304  17.519  1.00208.82           O
ATOM   4637  C   TYR E 586      45.502 -13.299  12.370  1.00208.82           C
ATOM   4638  O   TYR E 586      44.359 -12.847  12.469  1.00208.82           O
ATOM   4639  N   HIS E 587      45.881 -14.202  11.427  1.00126.40           N
ATOM   4640  CA  HIS E 587      44.924 -14.720  10.497  1.00126.40           C
ATOM   4641  ND1 HIS E 587      46.166 -13.344   7.310  1.00126.40           N
ATOM   4642  CG  HIS E 587      45.833 -13.123   8.635  1.00126.40           C
ATOM   4643  CB  HIS E 587      44.623 -13.726   9.352  1.00126.40           C
ATOM   4644  NE2 HIS E 587      47.634 -11.853   8.071  1.00126.40           N
ATOM   4645  CD2 HIS E 587      46.752 -12.214   9.079  1.00126.40           C
ATOM   4646  CE1 HIS E 587      47.241 -12.559   7.025  1.00126.40           C
ATOM   4647  C   HIS E 587      45.459 -15.921   9.771  1.00126.40           C
ATOM   4648  O   HIS E 587      46.646 -16.246   9.815  1.00126.40           O
ATOM   4649  N   TYR E 588      44.550 -16.617   9.093  1.00237.64           N
ATOM   4650  CA  TYR E 588      44.794 -17.680   8.183  1.00237.64           C
ATOM   4651  CB  TYR E 588      43.478 -18.317   7.719  1.00237.64           C
ATOM   4652  CG  TYR E 588      42.982 -19.199   8.769  1.00237.64           C
ATOM   4653  CD1 TYR E 588      42.743 -18.744  10.030  1.00237.64           C
ATOM   4654  CD2 TYR E 588      42.792 -20.524   8.501  1.00237.64           C
ATOM   4655  CE1 TYR E 588      42.316 -19.616  10.998  1.00237.64           C
ATOM   4656  CE2 TYR E 588      42.361 -21.411   9.457  1.00237.64           C
ATOM   4657  CZ  TYR E 588      42.121 -20.950  10.727  1.00237.64           C
ATOM   4658  OH  TYR E 588      41.685 -21.821  11.750  1.00237.64           O
ATOM   4659  C   TYR E 588      45.161 -16.943   6.934  1.00237.64           C
ATOM   4660  O   TYR E 588      44.414 -16.059   6.509  1.00237.64           O
ATOM   4661  N   VAL E 589      46.308 -17.248   6.297  1.00116.31           N
ATOM   4662  CA  VAL E 589      46.459 -16.535   5.055  1.00116.31           C
ATOM   4663  CB  VAL E 589      47.818 -16.354   4.422  1.00116.31           C
ATOM   4664  CG1 VAL E 589      48.606 -15.216   5.118  1.00116.31           C
ATOM   4665  CG2 VAL E 589      48.461 -17.738   4.279  1.00116.31           C
ATOM   4666  C   VAL E 589      45.480 -17.102   4.086  1.00116.31           C
ATOM   4667  O   VAL E 589      45.256 -18.307   4.007  1.00116.31           O
ATOM   4668  N   GLY E 590      44.847 -16.198   3.326  1.00 55.18           N
ATOM   4669  CA  GLY E 590      43.740 -16.623   2.519  1.00 55.18           C
ATOM   4670  C   GLY E 590      42.489 -16.067   3.175  1.00 55.18           C
ATOM   4671  O   GLY E 590      41.404 -16.034   2.615  1.00 55.18           O
ATOM   4672  N   GLY E 591      42.631 -15.643   4.439  1.00 59.09           N
ATOM   4673  CA  GLY E 591      41.636 -14.962   5.215  1.00 59.09           C
ATOM   4674  C   GLY E 591      40.940 -15.912   6.140  1.00 59.09           C
ATOM   4675  O   GLY E 591      40.471 -15.509   7.198  1.00 59.09           O
ATOM   4676  N   PHE E 592      40.871 -17.199   5.773  1.00204.76           N
ATOM   4677  CA  PHE E 592      40.085 -18.150   6.509  1.00204.76           C
ATOM   4678  CB  PHE E 592      38.649 -18.191   5.945  1.00204.76           C
ATOM   4679  CG  PHE E 592      38.499 -18.240   4.443  1.00204.76           C
ATOM   4680  CD1 PHE E 592      39.468 -18.602   3.553  1.00204.76           C
ATOM   4681  CD2 PHE E 592      37.270 -17.954   3.914  1.00204.76           C
ATOM   4682  CE1 PHE E 592      39.213 -18.636   2.203  1.00204.76           C
ATOM   4683  CE2 PHE E 592      37.021 -17.993   2.563  1.00204.76           C
ATOM   4684  CZ  PHE E 592      37.995 -18.333   1.679  1.00204.76           C
ATOM   4685  C   PHE E 592      40.645 -19.533   6.326  1.00204.76           C
ATOM   4686  O   PHE E 592      41.540 -19.737   5.511  1.00204.76           O
ATOM   4687  N   TYR E 593      40.152 -20.517   7.116  1.00210.68           N
ATOM   4688  CA  TYR E 593      40.604 -21.882   7.030  1.00210.68           C
ATOM   4689  CB  TYR E 593      39.796 -22.826   7.952  1.00210.68           C
ATOM   4690  CG  TYR E 593      40.511 -24.123   8.116  1.00210.68           C
ATOM   4691  CD1 TYR E 593      41.433 -24.626   7.231  1.00210.68           C
ATOM   4692  CD2 TYR E 593      40.249 -24.871   9.222  1.00210.68           C
ATOM   4693  CE1 TYR E 593      42.090 -25.825   7.454  1.00210.68           C
ATOM   4694  CE2 TYR E 593      40.886 -26.060   9.453  1.00210.68           C
ATOM   4695  CZ  TYR E 593      41.814 -26.547   8.586  1.00210.68           C
ATOM   4696  OH  TYR E 593      42.447 -27.766   8.880  1.00210.68           O
ATOM   4697  C   TYR E 593      40.134 -22.326   5.681  1.00210.68           C
ATOM   4698  O   TYR E 593      38.933 -22.380   5.431  1.00210.68           O
ATOM   4699  N   GLY E 594      41.071 -22.754   4.821  1.00 78.62           N
ATOM   4700  CA  GLY E 594      40.665 -23.265   3.546  1.00 78.62           C
ATOM   4701  C   GLY E 594      41.008 -22.325   2.410  1.00 78.62           C
ATOM   4702  O   GLY E 594      40.890 -22.691   1.235  1.00 78.62           O
ATOM   4703  N   GLY E 595      41.353 -21.069   2.747  1.00 94.21           N
ATOM   4704  CA  GLY E 595      41.750 -20.031   1.847  1.00 94.21           C
ATOM   4705  C   GLY E 595      43.170 -20.125   1.389  1.00 94.21           C
ATOM   4706  O   GLY E 595      43.520 -19.466   0.413  1.00 94.21           O
ATOM   4707  N   CYS E 596      44.067 -20.825   2.116  1.00184.49           N
ATOM   4708  CA  CYS E 596      45.423 -20.581   1.719  1.00184.49           C
ATOM   4709  CB  CYS E 596      46.508 -20.557   2.808  1.00184.49           C
ATOM   4710  SG  CYS E 596      46.931 -22.093   3.605  1.00184.49           S
ATOM   4711  C   CYS E 596      45.847 -21.224   0.435  1.00184.49           C
ATOM   4712  O   CYS E 596      45.236 -22.160  -0.087  1.00184.49           O
ATOM   4713  N   ASN E 597      46.907 -20.609  -0.137  1.00218.33           N
ATOM   4714  CA  ASN E 597      47.500 -20.888  -1.414  1.00218.33           C
ATOM   4715  CB  ASN E 597      47.348 -19.743  -2.430  1.00218.33           C
ATOM   4716  CG  ASN E 597      45.993 -19.505  -3.042  1.00218.33           C
ATOM   4717  OD1 ASN E 597      45.740 -19.976  -4.147  1.00218.33           O
ATOM   4718  ND2 ASN E 597      45.137 -18.692  -2.368  1.00218.33           N
ATOM   4719  C   ASN E 597      48.965 -20.665  -1.272  1.00218.33           C
ATOM   4720  O   ASN E 597      49.433 -20.033  -0.327  1.00218.33           O
ATOM   4721  N   GLU E 598      49.712 -21.139  -2.290  1.00169.95           N
ATOM   4722  CA  GLU E 598      51.123 -20.911  -2.352  1.00169.95           C
ATOM   4723  CB  GLU E 598      51.828 -21.721  -3.447  1.00169.95           C
ATOM   4724  CG  GLU E 598      51.568 -21.205  -4.859  1.00169.95           C
ATOM   4725  CD  GLU E 598      52.863 -20.666  -5.444  1.00169.95           C
ATOM   4726  OE1 GLU E 598      53.207 -19.471  -5.241  1.00169.95           O
ATOM   4727  OE2 GLU E 598      53.520 -21.476  -6.147  1.00169.95           O
ATOM   4728  C   GLU E 598      51.367 -19.460  -2.643  1.00169.95           C
ATOM   4729  O   GLU E 598      52.249 -18.846  -2.046  1.00169.95           O
ATOM   4730  N   ALA E 599      50.578 -18.869  -3.568  1.00 70.81           N
ATOM   4731  CA  ALA E 599      50.794 -17.511  -3.985  1.00 70.81           C
ATOM   4732  CB  ALA E 599      49.761 -17.048  -5.025  1.00 70.81           C
ATOM   4733  C   ALA E 599      50.640 -16.618  -2.799  1.00 70.81           C
ATOM   4734  O   ALA E 599      51.448 -15.717  -2.575  1.00 70.81           O
ATOM   4735  N   LEU E 600      49.596 -16.863  -1.994  1.00 75.18           N
ATOM   4736  CA  LEU E 600      49.343 -16.041  -0.848  1.00 75.18           C
ATOM   4737  CB  LEU E 600      48.072 -16.467  -0.082  1.00 75.18           C
ATOM   4738  CG  LEU E 600      46.773 -16.474  -0.914  1.00 75.18           C
ATOM   4739  CD1 LEU E 600      45.539 -16.665  -0.012  1.00 75.18           C
ATOM   4740  CD2 LEU E 600      46.674 -15.245  -1.832  1.00 75.18           C
ATOM   4741  C   LEU E 600      50.478 -16.198   0.117  1.00 75.18           C
ATOM   4742  O   LEU E 600      50.902 -15.245   0.767  1.00 75.18           O
ATOM   4743  N   MET E 601      50.991 -17.431   0.260  1.00121.55           N
ATOM   4744  CA  MET E 601      51.995 -17.679   1.257  1.00121.55           C
ATOM   4745  CB  MET E 601      52.360 -19.156   1.406  1.00121.55           C
ATOM   4746  CG  MET E 601      51.190 -19.954   1.977  1.00121.55           C
ATOM   4747  SD  MET E 601      51.644 -21.648   2.438  1.00121.55           S
ATOM   4748  CE  MET E 601      49.938 -22.220   2.303  1.00121.55           C
ATOM   4749  C   MET E 601      53.247 -16.924   0.958  1.00121.55           C
ATOM   4750  O   MET E 601      53.866 -16.368   1.862  1.00121.55           O
ATOM   4751  N   LYS E 602      53.662 -16.880  -0.319  1.00174.04           N
ATOM   4752  CA  LYS E 602      54.883 -16.217  -0.672  1.00174.04           C
ATOM   4753  CB  LYS E 602      55.144 -16.180  -2.183  1.00174.04           C
ATOM   4754  CG  LYS E 602      55.101 -17.508  -2.911  1.00174.04           C
ATOM   4755  CD  LYS E 602      54.941 -17.307  -4.413  1.00174.04           C
ATOM   4756  CE  LYS E 602      56.106 -16.607  -5.103  1.00174.04           C
ATOM   4757  NZ  LYS E 602      56.746 -17.544  -6.037  1.00174.04           N
ATOM   4758  C   LYS E 602      54.734 -14.768  -0.362  1.00174.04           C
ATOM   4759  O   LYS E 602      55.669 -14.136   0.123  1.00174.04           O
ATOM   4760  N   LEU E 603      53.558 -14.186  -0.682  1.00 77.11           N
ATOM   4761  CA  LEU E 603      53.400 -12.781  -0.433  1.00 77.11           C
ATOM   4762  CB  LEU E 603      52.040 -12.169  -0.838  1.00 77.11           C
ATOM   4763  CG  LEU E 603      51.886 -11.777  -2.321  1.00 77.11           C
ATOM   4764  CD1 LEU E 603      50.483 -11.200  -2.585  1.00 77.11           C
ATOM   4765  CD2 LEU E 603      52.996 -10.800  -2.757  1.00 77.11           C
ATOM   4766  C   LEU E 603      53.539 -12.527   1.030  1.00 77.11           C
ATOM   4767  O   LEU E 603      54.279 -11.627   1.421  1.00 77.11           O
ATOM   4768  N   GLU E 604      52.858 -13.301   1.901  1.00118.31           N
ATOM   4769  CA  GLU E 604      53.024 -12.917   3.272  1.00118.31           C
ATOM   4770  CB  GLU E 604      52.037 -13.440   4.330  1.00118.31           C
ATOM   4771  CG  GLU E 604      52.480 -12.850   5.682  1.00118.31           C
ATOM   4772  CD  GLU E 604      51.336 -12.625   6.668  1.00118.31           C
ATOM   4773  OE1 GLU E 604      50.155 -12.526   6.238  1.00118.31           O
ATOM   4774  OE2 GLU E 604      51.653 -12.500   7.880  1.00118.31           O
ATOM   4775  C   GLU E 604      54.425 -13.162   3.732  1.00118.31           C
ATOM   4776  O   GLU E 604      54.953 -12.403   4.543  1.00118.31           O
ATOM   4777  N   LEU E 605      55.082 -14.210   3.209  1.00150.42           N
ATOM   4778  CA  LEU E 605      56.390 -14.586   3.675  1.00150.42           C
ATOM   4779  CB  LEU E 605      56.971 -15.701   2.779  1.00150.42           C
ATOM   4780  CG  LEU E 605      58.002 -16.663   3.408  1.00150.42           C
ATOM   4781  CD1 LEU E 605      58.913 -15.987   4.439  1.00150.42           C
ATOM   4782  CD2 LEU E 605      57.336 -17.959   3.882  1.00150.42           C
ATOM   4783  C   LEU E 605      57.319 -13.413   3.479  1.00150.42           C
ATOM   4784  O   LEU E 605      57.896 -12.899   4.436  1.00150.42           O
ATOM   4785  N   VAL E 606      57.471 -12.931   2.227  1.00144.58           N
ATOM   4786  CA  VAL E 606      58.399 -11.858   2.001  1.00144.58           C
ATOM   4787  CB  VAL E 606      58.890 -11.752   0.577  1.00144.58           C
ATOM   4788  CG1 VAL E 606      57.709 -11.797  -0.400  1.00144.58           C
ATOM   4789  CG2 VAL E 606      59.740 -10.477   0.454  1.00144.58           C
ATOM   4790  C   VAL E 606      57.900 -10.549   2.544  1.00144.58           C
ATOM   4791  O   VAL E 606      58.691  -9.741   3.029  1.00144.58           O
ATOM   4792  N   HIS E 607      56.587 -10.262   2.452  1.00113.24           N
ATOM   4793  CA  HIS E 607      56.131  -9.018   3.010  1.00113.24           C
ATOM   4794  ND1 HIS E 607      55.055  -8.742   0.155  1.00113.24           N
ATOM   4795  CG  HIS E 607      54.454  -8.214   1.276  1.00113.24           C
ATOM   4796  CB  HIS E 607      54.658  -8.724   2.674  1.00113.24           C
ATOM   4797  NE2 HIS E 607      53.776  -7.063  -0.545  1.00113.24           N
ATOM   4798  CD2 HIS E 607      53.676  -7.189   0.828  1.00113.24           C
ATOM   4799  CE1 HIS E 607      54.616  -8.016  -0.905  1.00113.24           C
ATOM   4800  C   HIS E 607      56.260  -9.008   4.513  1.00113.24           C
ATOM   4801  O   HIS E 607      56.965  -8.159   5.053  1.00113.24           O
ATOM   4802  N   GLN E 608      55.537  -9.919   5.216  1.00161.69           N
ATOM   4803  CA  GLN E 608      55.477 -10.053   6.659  1.00161.69           C
ATOM   4804  CB  GLN E 608      54.148 -10.622   7.200  1.00161.69           C
ATOM   4805  CG  GLN E 608      53.200  -9.583   7.820  1.00161.69           C
ATOM   4806  CD  GLN E 608      52.638  -8.644   6.765  1.00161.69           C
ATOM   4807  OE1 GLN E 608      51.430  -8.419   6.701  1.00161.69           O
ATOM   4808  NE2 GLN E 608      53.536  -8.058   5.929  1.00161.69           N
ATOM   4809  C   GLN E 608      56.570 -10.796   7.391  1.00161.69           C
ATOM   4810  O   GLN E 608      56.933 -10.392   8.493  1.00161.69           O
ATOM   4811  N   GLY E 609      57.082 -11.932   6.876  1.00 56.09           N
ATOM   4812  CA  GLY E 609      58.057 -12.664   7.647  1.00 56.09           C
ATOM   4813  C   GLY E 609      57.651 -14.115   7.691  1.00 56.09           C
ATOM   4814  O   GLY E 609      56.612 -14.493   7.152  1.00 56.09           O
ATOM   4815  N   PRO E 610      58.437 -14.948   8.339  1.00168.03           N
ATOM   4816  CA  PRO E 610      58.169 -16.360   8.440  1.00168.03           C
ATOM   4817  CD  PRO E 610      59.544 -14.521   9.174  1.00168.03           C
ATOM   4818  CB  PRO E 610      59.313 -16.950   9.264  1.00168.03           C
ATOM   4819  CG  PRO E 610      59.836 -15.740  10.068  1.00168.03           C
ATOM   4820  C   PRO E 610      56.843 -16.571   9.091  1.00168.03           C
ATOM   4821  O   PRO E 610      56.453 -15.766   9.934  1.00168.03           O
ATOM   4822  N   MET E 611      56.132 -17.648   8.708  1.00121.25           N
ATOM   4823  CA  MET E 611      54.833 -17.887   9.268  1.00121.25           C
ATOM   4824  CB  MET E 611      53.693 -17.520   8.308  1.00121.25           C
ATOM   4825  CG  MET E 611      53.607 -18.478   7.119  1.00121.25           C
ATOM   4826  SD  MET E 611      52.656 -17.847   5.716  1.00121.25           S
ATOM   4827  CE  MET E 611      54.026 -16.794   5.146  1.00121.25           C
ATOM   4828  C   MET E 611      54.734 -19.347   9.572  1.00121.25           C
ATOM   4829  O   MET E 611      55.493 -20.151   9.032  1.00121.25           O
ATOM   4830  N   ALA E 612      53.807 -19.721  10.479  1.00 53.27           N
ATOM   4831  CA  ALA E 612      53.644 -21.100  10.846  1.00 53.27           C
ATOM   4832  CB  ALA E 612      52.882 -21.302  12.164  1.00 53.27           C
ATOM   4833  C   ALA E 612      52.881 -21.817   9.775  1.00 53.27           C
ATOM   4834  O   ALA E 612      51.987 -21.254   9.146  1.00 53.27           O
ATOM   4835  N   VAL E 613      53.232 -23.100   9.552  1.00 67.00           N
ATOM   4836  CA  VAL E 613      52.556 -23.933   8.600  1.00 67.00           C
ATOM   4837  CB  VAL E 613      53.255 -23.996   7.270  1.00 67.00           C
ATOM   4838  CG1 VAL E 613      53.188 -22.610   6.604  1.00 67.00           C
ATOM   4839  CG2 VAL E 613      54.690 -24.487   7.492  1.00 67.00           C
ATOM   4840  C   VAL E 613      52.500 -25.314   9.188  1.00 67.00           C
ATOM   4841  O   VAL E 613      53.205 -25.614  10.150  1.00 67.00           O
ATOM   4842  N   ALA E 614      51.610 -26.185   8.658  1.00 60.93           N
ATOM   4843  CA  ALA E 614      51.495 -27.536   9.163  1.00 60.93           C
ATOM   4844  CB  ALA E 614      50.250 -27.753  10.035  1.00 60.93           C
ATOM   4845  C   ALA E 614      51.397 -28.471   7.981  1.00 60.93           C
ATOM   4846  O   ALA E 614      50.888 -28.087   6.933  1.00 60.93           O
ATOM   4847  N   PHE E 615      51.913 -29.722   8.099  1.00130.50           N
ATOM   4848  CA  PHE E 615      51.819 -30.699   7.028  1.00130.50           C
ATOM   4849  CB  PHE E 615      52.970 -30.650   5.988  1.00130.50           C
ATOM   4850  CG  PHE E 615      54.278 -31.150   6.522  1.00130.50           C
ATOM   4851  CD1 PHE E 615      54.509 -32.494   6.656  1.00130.50           C
ATOM   4852  CD2 PHE E 615      55.317 -30.295   6.817  1.00130.50           C
ATOM   4853  CE1 PHE E 615      55.702 -32.966   7.136  1.00130.50           C
ATOM   4854  CE2 PHE E 615      56.528 -30.759   7.295  1.00130.50           C
ATOM   4855  CZ  PHE E 615      56.723 -32.111   7.470  1.00130.50           C
ATOM   4856  C   PHE E 615      51.781 -32.091   7.611  1.00130.50           C
ATOM   4857  O   PHE E 615      51.981 -32.258   8.811  1.00130.50           O
ATOM   4858  N   GLU E 616      51.492 -33.152   6.805  1.00198.32           N
ATOM   4859  CA  GLU E 616      51.529 -34.420   7.493  1.00198.32           C
ATOM   4860  CB  GLU E 616      50.361 -35.420   7.428  1.00198.32           C
ATOM   4861  CG  GLU E 616      50.294 -36.011   8.851  1.00198.32           C
ATOM   4862  CD  GLU E 616      49.967 -37.489   8.979  1.00198.32           C
ATOM   4863  OE1 GLU E 616      48.788 -37.891   8.844  1.00198.32           O
ATOM   4864  OE2 GLU E 616      50.931 -38.232   9.313  1.00198.32           O
ATOM   4865  C   GLU E 616      52.761 -35.188   7.165  1.00198.32           C
ATOM   4866  O   GLU E 616      53.103 -35.455   6.015  1.00198.32           O
ATOM   4867  N   VAL E 617      53.437 -35.581   8.247  1.00141.92           N
ATOM   4868  CA  VAL E 617      54.701 -36.229   8.216  1.00141.92           C
ATOM   4869  CB  VAL E 617      55.342 -36.172   9.570  1.00141.92           C
ATOM   4870  CG1 VAL E 617      55.279 -37.536  10.251  1.00141.92           C
ATOM   4871  CG2 VAL E 617      56.714 -35.495   9.472  1.00141.92           C
ATOM   4872  C   VAL E 617      54.485 -37.663   7.870  1.00141.92           C
ATOM   4873  O   VAL E 617      53.508 -38.268   8.296  1.00141.92           O
ATOM   4874  N   TYR E 618      55.410 -38.246   7.075  1.00179.36           N
ATOM   4875  CA  TYR E 618      55.376 -39.641   6.694  1.00179.36           C
ATOM   4876  CB  TYR E 618      55.027 -39.945   5.215  1.00179.36           C
ATOM   4877  CG  TYR E 618      53.573 -40.180   5.198  1.00179.36           C
ATOM   4878  CD1 TYR E 618      53.058 -40.975   6.183  1.00179.36           C
ATOM   4879  CD2 TYR E 618      52.743 -39.673   4.241  1.00179.36           C
ATOM   4880  CE1 TYR E 618      51.720 -41.260   6.242  1.00179.36           C
ATOM   4881  CE2 TYR E 618      51.399 -39.955   4.295  1.00179.36           C
ATOM   4882  CZ  TYR E 618      50.874 -40.751   5.297  1.00179.36           C
ATOM   4883  OH  TYR E 618      49.495 -41.054   5.366  1.00179.36           O
ATOM   4884  C   TYR E 618      56.677 -40.349   6.994  1.00179.36           C
ATOM   4885  O   TYR E 618      57.680 -39.703   7.289  1.00179.36           O
ATOM   4886  N   ASP E 619      56.658 -41.702   6.882  1.00135.63           N
ATOM   4887  CA  ASP E 619      57.777 -42.519   7.245  1.00135.63           C
ATOM   4888  CB  ASP E 619      57.455 -43.982   7.003  1.00135.63           C
ATOM   4889  CG  ASP E 619      56.331 -44.330   7.954  1.00135.63           C
ATOM   4890  OD1 ASP E 619      56.588 -44.570   9.162  1.00135.63           O
ATOM   4891  OD2 ASP E 619      55.179 -44.385   7.474  1.00135.63           O
ATOM   4892  C   ASP E 619      58.979 -42.209   6.388  1.00135.63           C
ATOM   4893  O   ASP E 619      60.098 -42.078   6.907  1.00135.63           O
ATOM   4894  N   ASP E 620      58.757 -42.078   5.062  1.00124.56           N
ATOM   4895  CA  ASP E 620      59.837 -41.811   4.161  1.00124.56           C
ATOM   4896  CB  ASP E 620      59.433 -41.894   2.684  1.00124.56           C
ATOM   4897  CG  ASP E 620      58.010 -41.303   2.424  1.00124.56           C
ATOM   4898  OD1 ASP E 620      57.081 -41.803   3.110  1.00124.56           O
ATOM   4899  OD2 ASP E 620      57.761 -40.442   1.529  1.00124.56           O
ATOM   4900  C   ASP E 620      60.500 -40.518   4.521  1.00124.56           C
ATOM   4901  O   ASP E 620      61.708 -40.333   4.342  1.00124.56           O
ATOM   4902  N   PHE E 621      59.701 -39.607   5.066  1.00217.06           N
ATOM   4903  CA  PHE E 621      60.069 -38.312   5.513  1.00217.06           C
ATOM   4904  CB  PHE E 621      58.760 -37.674   5.865  1.00217.06           C
ATOM   4905  CG  PHE E 621      58.913 -36.312   6.238  1.00217.06           C
ATOM   4906  CD1 PHE E 621      58.925 -35.362   5.295  1.00217.06           C
ATOM   4907  CD2 PHE E 621      59.022 -36.042   7.537  1.00217.06           C
ATOM   4908  CE1 PHE E 621      59.037 -34.083   5.684  1.00217.06           C
ATOM   4909  CE2 PHE E 621      59.121 -34.759   7.930  1.00217.06           C
ATOM   4910  CZ  PHE E 621      59.112 -33.817   6.989  1.00217.06           C
ATOM   4911  C   PHE E 621      61.017 -38.435   6.665  1.00217.06           C
ATOM   4912  O   PHE E 621      61.963 -37.653   6.764  1.00217.06           O
ATOM   4913  N   LEU E 622      60.803 -39.431   7.553  1.00146.65           N
ATOM   4914  CA  LEU E 622      61.644 -39.514   8.721  1.00146.65           C
ATOM   4915  CB  LEU E 622      61.257 -40.623   9.730  1.00146.65           C
ATOM   4916  CG  LEU E 622      59.967 -40.284  10.509  1.00146.65           C
ATOM   4917  CD1 LEU E 622      60.062 -38.870  11.083  1.00146.65           C
ATOM   4918  CD2 LEU E 622      58.655 -40.559   9.761  1.00146.65           C
ATOM   4919  C   LEU E 622      63.110 -39.647   8.353  1.00146.65           C
ATOM   4920  O   LEU E 622      63.955 -38.968   8.953  1.00146.65           O
ATOM   4921  N   HIS E 623      63.409 -40.488   7.338  1.00165.68           N
ATOM   4922  CA  HIS E 623      64.742 -40.786   6.895  1.00165.68           C
ATOM   4923  ND1 HIS E 623      64.488 -43.984   7.146  0.00165.68           N
ATOM   4924  CG  HIS E 623      64.164 -43.184   6.070  0.00165.68           C
ATOM   4925  CB  HIS E 623      64.803 -41.847   5.778  1.00165.68           C
ATOM   4926  NE2 HIS E 623      62.982 -45.120   5.968  0.00165.68           N
ATOM   4927  CD2 HIS E 623      63.241 -43.897   5.366  0.00165.68           C
ATOM   4928  CE1 HIS E 623      63.756 -45.124   7.033  0.00165.68           C
ATOM   4929  C   HIS E 623      65.408 -39.560   6.343  1.00165.68           C
ATOM   4930  O   HIS E 623      66.620 -39.560   6.149  1.00165.68           O
ATOM   4931  N   TYR E 624      64.610 -38.530   6.010  1.00242.64           N
ATOM   4932  CA  TYR E 624      64.941 -37.272   5.389  1.00242.64           C
ATOM   4933  CB  TYR E 624      64.147 -36.122   6.037  1.00242.64           C
ATOM   4934  CG  TYR E 624      64.559 -34.950   5.261  1.00242.64           C
ATOM   4935  CD1 TYR E 624      63.931 -34.705   4.078  1.00242.64           C
ATOM   4936  CD2 TYR E 624      65.541 -34.090   5.686  1.00242.64           C
ATOM   4937  CE1 TYR E 624      64.287 -33.637   3.304  1.00242.64           C
ATOM   4938  CE2 TYR E 624      65.916 -33.013   4.918  1.00242.64           C
ATOM   4939  CZ  TYR E 624      65.287 -32.788   3.710  1.00242.64           C
ATOM   4940  OH  TYR E 624      65.651 -31.691   2.891  1.00242.64           O
ATOM   4941  C   TYR E 624      66.378 -36.903   5.611  1.00242.64           C
ATOM   4942  O   TYR E 624      66.788 -36.586   6.724  1.00242.64           O
ATOM   4943  N   ARG E 625      67.211 -37.039   4.568  1.00221.93           N
ATOM   4944  CA  ARG E 625      68.578 -36.595   4.599  1.00221.93           C
ATOM   4945  CB  ARG E 625      69.362 -37.420   3.561  1.00221.93           C
ATOM   4946  CG  ARG E 625      70.874 -37.227   3.534  1.00221.93           C
ATOM   4947  CD  ARG E 625      71.582 -38.335   2.752  1.00221.93           C
ATOM   4948  NE  ARG E 625      71.675 -39.528   3.643  1.00221.93           N
ATOM   4949  CZ  ARG E 625      72.867 -40.146   3.902  1.00221.93           C
ATOM   4950  NH1 ARG E 625      73.978 -39.876   3.152  1.00221.93           N
ATOM   4951  NH2 ARG E 625      72.958 -41.033   4.937  1.00221.93           N
ATOM   4952  C   ARG E 625      68.723 -35.143   4.258  1.00221.93           C
ATOM   4953  O   ARG E 625      69.194 -34.329   5.053  1.00221.93           O
ATOM   4954  N   LYS E 626      68.257 -34.789   3.040  1.00169.20           N
ATOM   4955  CA  LYS E 626      68.379 -33.463   2.524  1.00169.20           C
ATOM   4956  CB  LYS E 626      69.831 -33.002   2.399  1.00169.20           C
ATOM   4957  CG  LYS E 626      70.460 -33.291   1.045  1.00169.20           C
ATOM   4958  CD  LYS E 626      71.933 -32.889   0.964  1.00169.20           C
ATOM   4959  CE  LYS E 626      72.281 -31.439   1.288  1.00169.20           C
ATOM   4960  NZ  LYS E 626      72.166 -30.612   0.066  1.00169.20           N
ATOM   4961  C   LYS E 626      67.740 -33.501   1.168  1.00169.20           C
ATOM   4962  O   LYS E 626      67.292 -34.554   0.721  1.00169.20           O
ATOM   4963  N   GLY E 627      67.665 -32.355   0.468  1.00 40.10           N
ATOM   4964  CA  GLY E 627      67.023 -32.390  -0.812  1.00 40.10           C
ATOM   4965  C   GLY E 627      65.651 -31.826  -0.667  1.00 40.10           C
ATOM   4966  O   GLY E 627      65.314 -31.245   0.366  1.00 40.10           O
ATOM   4967  N   VAL E 628      64.827 -32.000  -1.718  1.00 87.46           N
ATOM   4968  CA  VAL E 628      63.507 -31.436  -1.776  1.00 87.46           C
ATOM   4969  CB  VAL E 628      63.143 -31.077  -3.191  1.00 87.46           C
ATOM   4970  CG1 VAL E 628      61.986 -30.065  -3.213  1.00 87.46           C
ATOM   4971  CG2 VAL E 628      64.405 -30.674  -3.965  1.00 87.46           C
ATOM   4972  C   VAL E 628      62.552 -32.550  -1.436  1.00 87.46           C
ATOM   4973  O   VAL E 628      62.322 -33.430  -2.264  1.00 87.46           O
ATOM   4974  N   TYR E 629      61.907 -32.520  -0.246  1.00279.29           N
ATOM   4975  CA  TYR E 629      61.069 -33.636   0.150  1.00279.29           C
ATOM   4976  CB  TYR E 629      60.514 -33.607   1.616  1.00279.29           C
ATOM   4977  CG  TYR E 629      60.191 -35.057   1.747  1.00279.29           C
ATOM   4978  CD1 TYR E 629      61.281 -35.847   1.617  1.00279.29           C
ATOM   4979  CD2 TYR E 629      58.960 -35.640   1.932  1.00279.29           C
ATOM   4980  CE1 TYR E 629      61.157 -37.201   1.688  1.00279.29           C
ATOM   4981  CE2 TYR E 629      58.842 -37.014   2.003  1.00279.29           C
ATOM   4982  CZ  TYR E 629      59.957 -37.780   1.883  1.00279.29           C
ATOM   4983  OH  TYR E 629      59.940 -39.180   1.941  1.00279.29           O
ATOM   4984  C   TYR E 629      59.882 -33.742  -0.765  1.00279.29           C
ATOM   4985  O   TYR E 629      59.389 -32.728  -1.262  1.00279.29           O
ATOM   4986  N   HIS E 630      59.373 -34.985  -0.969  1.00207.40           N
ATOM   4987  CA  HIS E 630      58.348 -35.191  -1.951  1.00207.40           C
ATOM   4988  ND1 HIS E 630      57.252 -35.089  -4.984  1.00207.40           N
ATOM   4989  CG  HIS E 630      58.561 -35.228  -4.617  1.00207.40           C
ATOM   4990  CB  HIS E 630      59.096 -35.496  -3.258  1.00207.40           C
ATOM   4991  NE2 HIS E 630      58.458 -34.923  -6.843  1.00207.40           N
ATOM   4992  CD2 HIS E 630      59.287 -35.127  -5.766  1.00207.40           C
ATOM   4993  CE1 HIS E 630      57.245 -34.907  -6.327  1.00207.40           C
ATOM   4994  C   HIS E 630      57.603 -36.467  -1.620  1.00207.40           C
ATOM   4995  O   HIS E 630      58.226 -37.474  -1.276  1.00207.40           O
ATOM   4996  N   HIS E 631      56.242 -36.449  -1.668  1.00370.41           N
ATOM   4997  CA  HIS E 631      55.489 -37.691  -1.730  1.00370.41           C
ATOM   4998  ND1 HIS E 631      57.141 -40.932  -2.730  0.00370.41           N
ATOM   4999  CG  HIS E 631      56.052 -40.095  -2.670  0.00370.41           C
ATOM   5000  CB  HIS E 631      56.201 -38.607  -2.750  1.00370.41           C
ATOM   5001  NE2 HIS E 631      55.360 -42.232  -2.517  0.00370.41           N
ATOM   5002  CD2 HIS E 631      54.970 -40.902  -2.540  0.00370.41           C
ATOM   5003  CE1 HIS E 631      56.672 -42.200  -2.635  0.00370.41           C
ATOM   5004  C   HIS E 631      55.146 -38.388  -0.430  1.00370.41           C
ATOM   5005  O   HIS E 631      55.785 -38.136   0.589  1.00370.41           O
ATOM   5006  N   THR E 632      54.008 -39.167  -0.488  1.00229.40           N
ATOM   5007  CA  THR E 632      53.316 -40.180   0.330  1.00229.40           C
ATOM   5008  CB  THR E 632      53.893 -40.752   1.603  1.00229.40           C
ATOM   5009  OG1 THR E 632      55.056 -40.088   2.051  1.00229.40           O
ATOM   5010  CG2 THR E 632      54.182 -42.246   1.387  1.00229.40           C
ATOM   5011  C   THR E 632      51.788 -40.072   0.390  1.00229.40           C
ATOM   5012  O   THR E 632      51.168 -39.424  -0.449  1.00229.40           O
ATOM   5013  N   GLY E 633      51.161 -40.745   1.403  1.00150.72           N
ATOM   5014  CA  GLY E 633      49.748 -40.991   1.723  1.00150.72           C
ATOM   5015  C   GLY E 633      48.739 -39.908   1.391  1.00150.72           C
ATOM   5016  O   GLY E 633      48.516 -39.006   2.178  1.00150.72           O
ATOM   5017  N   LEU E 634      47.956 -40.067   0.295  1.00263.60           N
ATOM   5018  CA  LEU E 634      47.124 -39.014  -0.262  1.00263.60           C
ATOM   5019  CB  LEU E 634      46.444 -39.372  -1.586  1.00263.60           C
ATOM   5020  CG  LEU E 634      47.455 -39.774  -2.664  0.00263.60           C
ATOM   5021  CD1 LEU E 634      48.083 -41.138  -2.332  0.00263.60           C
ATOM   5022  CD2 LEU E 634      46.840 -39.703  -4.067  0.00263.60           C
ATOM   5023  C   LEU E 634      46.020 -38.437   0.592  1.00263.60           C
ATOM   5024  O   LEU E 634      45.986 -37.221   0.765  1.00263.60           O
ATOM   5025  N   ARG E 635      45.084 -39.227   1.156  1.00201.43           N
ATOM   5026  CA  ARG E 635      44.002 -38.545   1.826  1.00201.43           C
ATOM   5027  CB  ARG E 635      42.670 -38.530   1.024  1.00201.43           C
ATOM   5028  CG  ARG E 635      42.604 -37.684  -0.256  1.00201.43           C
ATOM   5029  CD  ARG E 635      42.247 -36.204  -0.052  1.00201.43           C
ATOM   5030  NE  ARG E 635      43.507 -35.420  -0.186  1.00201.43           N
[truncated: 483,567 more chars]
