# Supplementary material for: Evolutionary Analysis of Dipeptidyl Peptidase I
Source: Int J Mol Sci. 2022 Feb 6;23(3):1852. doi: 10.3390/ijms23031852 (PMC8836896; doi:10.3390/ijms23031852)
Supplement: Supplementary file 1 [file ijms-23-01852-s001.zip › Supplementary File S2 Homology models/Modeller/Bos taurus/mod.B99990005.pdb]

EXPDTA    THEORETICAL MODEL, MODELLER 10.1 2021/11/11 14:27:05
REMARK   6 MODELLER OBJECTIVE FUNCTION:     11445.7080
REMARK   6 MODELLER BEST TEMPLATE % SEQ ID:  92.614
REMARK   6 SEQUENCE: mod
REMARK   6 ALIGNMENT: alignment.pir
REMARK   6 SCRIPT: model.py
REMARK   6 DOPE score: -168941.98438
REMARK   6 GA341 score: 1.00000
REMARK   6 DOPE-HR score: -144400.40625
REMARK   6 TEMPLATE: 1K3B 1:A - 119:A MODELS 1:A - 119:A AT 92.6%
REMARK   6 TEMPLATE: 1K3B 120:B - 283:B MODELS 120:B - 283:B AT 92.6%
REMARK   6 TEMPLATE: 1K3B 284:C - 352:C MODELS 284:C - 352:C AT 92.6%
REMARK   6 TEMPLATE: 1K3B 353:D - 471:D MODELS 353:D - 471:D AT 92.6%
REMARK   6 TEMPLATE: 1K3B 472:E - 635:E MODELS 472:E - 635:E AT 92.6%
REMARK   6 TEMPLATE: 1K3B 636:F - 704:F MODELS 636:F - 704:F AT 92.6%
REMARK   6 TEMPLATE: 1K3B 705:G - 823:G MODELS 705:G - 823:G AT 92.6%
REMARK   6 TEMPLATE: 1K3B 824:H - 987:H MODELS 824:H - 987:H AT 92.6%
REMARK   6 TEMPLATE: 1K3B 988:I - 1056:I MODELS 988:I - 1056:I AT 92.6%
REMARK   6 TEMPLATE: 1K3B 1057:J - 1175:J MODELS 1057:J - 1175:J AT 92.6%
REMARK   6 TEMPLATE: 1K3B 1176:K - 1339:K MODELS 1176:K - 1339:K AT 92.6%
REMARK   6 TEMPLATE: 1K3B 1340:L - 1408:L MODELS 1340:L - 1408:L AT 92.6%
SSBOND   1 CYS A    6    CYS A   94                          1555   1555  2.03
SSBOND   2 CYS A   30    CYS A  112                          1555   1555  2.02
SSBOND   3 CYS B  144    CYS B  187                          1555   1555  2.03
SSBOND   4 CYS B  180    CYS B  220                          1555   1555  2.03
SSBOND   5 CYS B  210    CYS B  226                          1555   1555  2.03
SSBOND   6 CYS D  358    CYS D  446                          1555   1555  2.02
SSBOND   7 CYS D  382    CYS D  464                          1555   1555  2.03
SSBOND   8 CYS E  496    CYS E  539                          1555   1555  2.03
SSBOND   9 CYS E  532    CYS E  572                          1555   1555  2.04
SSBOND  10 CYS E  562    CYS E  578                          1555   1555  2.01
SSBOND  11 CYS G  710    CYS G  798                          1555   1555  2.03
SSBOND  12 CYS G  734    CYS G  816                          1555   1555  2.02
SSBOND  13 CYS H  848    CYS H  891                          1555   1555  2.03
SSBOND  14 CYS H  884    CYS H  924                          1555   1555  2.04
SSBOND  15 CYS H  914    CYS H  930                          1555   1555  2.03
SSBOND  16 CYS J 1062    CYS J 1150                          1555   1555  2.03
SSBOND  17 CYS J 1086    CYS J 1168                          1555   1555  2.03
SSBOND  18 CYS K 1200    CYS K 1243                          1555   1555  2.04
SSBOND  19 CYS K 1236    CYS K 1276                          1555   1555  2.03
SSBOND  20 CYS K 1266    CYS K 1282                          1555   1555  2.03
ATOM      1  N   ASP A   1      32.803  22.219  26.698  1.00103.84           N
ATOM      2  CA  ASP A   1      33.928  22.749  25.901  1.00103.84           C
ATOM      3  CB  ASP A   1      33.412  23.929  25.041  1.00103.84           C
ATOM      4  CG  ASP A   1      34.276  24.148  23.798  1.00103.84           C
ATOM      5  OD1 ASP A   1      35.528  24.021  23.888  1.00103.84           O
ATOM      6  OD2 ASP A   1      33.676  24.420  22.723  1.00103.84           O
ATOM      7  C   ASP A   1      34.998  23.205  26.835  1.00103.84           C
ATOM      8  O   ASP A   1      34.734  23.529  27.994  1.00103.84           O
ATOM      9  N   THR A   2      36.246  23.183  26.339  1.00149.76           N
ATOM     10  CA  THR A   2      37.396  23.610  27.069  1.00149.76           C
ATOM     11  CB  THR A   2      38.594  22.857  26.580  1.00149.76           C
ATOM     12  OG1 THR A   2      38.324  21.469  26.613  1.00149.76           O
ATOM     13  CG2 THR A   2      39.774  23.138  27.499  1.00149.76           C
ATOM     14  C   THR A   2      37.547  25.043  26.667  1.00149.76           C
ATOM     15  O   THR A   2      36.889  25.484  25.731  1.00149.76           O
ATOM     16  N   PRO A   3      38.359  25.797  27.337  1.00 83.10           N
ATOM     17  CA  PRO A   3      38.521  27.174  26.952  1.00 83.10           C
ATOM     18  CD  PRO A   3      38.524  25.613  28.769  1.00 83.10           C
ATOM     19  CB  PRO A   3      39.177  27.866  28.148  1.00 83.10           C
ATOM     20  CG  PRO A   3      38.718  27.023  29.352  1.00 83.10           C
ATOM     21  C   PRO A   3      39.293  27.322  25.673  1.00 83.10           C
ATOM     22  O   PRO A   3      39.395  28.440  25.172  1.00 83.10           O
ATOM     23  N   ALA A   4      39.871  26.230  25.142  1.00 74.30           N
ATOM     24  CA  ALA A   4      40.726  26.359  23.995  1.00 74.30           C
ATOM     25  CB  ALA A   4      41.631  25.139  23.783  1.00 74.30           C
ATOM     26  C   ALA A   4      39.963  26.551  22.726  1.00 74.30           C
ATOM     27  O   ALA A   4      38.912  25.945  22.518  1.00 74.30           O
ATOM     28  N   ASN A   5      40.473  27.447  21.850  1.00227.98           N
ATOM     29  CA  ASN A   5      39.943  27.466  20.523  1.00227.98           C
ATOM     30  CB  ASN A   5      38.934  28.586  20.153  1.00227.98           C
ATOM     31  CG  ASN A   5      39.581  29.944  20.040  1.00227.98           C
ATOM     32  OD1 ASN A   5      40.310  30.364  20.932  1.00227.98           O
ATOM     33  ND2 ASN A   5      39.325  30.648  18.907  1.00227.98           N
ATOM     34  C   ASN A   5      41.137  27.437  19.609  1.00227.98           C
ATOM     35  O   ASN A   5      41.696  28.451  19.191  1.00227.98           O
ATOM     36  N   CYS A   6      41.561  26.207  19.276  1.00 81.25           N
ATOM     37  CA  CYS A   6      42.724  26.008  18.467  1.00 81.25           C
ATOM     38  CB  CYS A   6      43.642  24.901  19.010  1.00 81.25           C
ATOM     39  SG  CYS A   6      44.452  25.432  20.547  1.00 81.25           S
ATOM     40  C   CYS A   6      42.314  25.698  17.063  1.00 81.25           C
ATOM     41  O   CYS A   6      41.186  25.281  16.800  1.00 81.25           O
ATOM     42  N   THR A   7      43.256  25.875  16.119  1.00144.66           N
ATOM     43  CA  THR A   7      42.935  25.815  14.729  1.00144.66           C
ATOM     44  CB  THR A   7      43.634  26.909  13.994  1.00144.66           C
ATOM     45  OG1 THR A   7      43.441  28.137  14.665  1.00144.66           O
ATOM     46  CG2 THR A   7      43.040  27.022  12.590  1.00144.66           C
ATOM     47  C   THR A   7      43.491  24.566  14.139  1.00144.66           C
ATOM     48  O   THR A   7      44.379  23.921  14.688  1.00144.66           O
ATOM     49  N   TYR A   8      42.967  24.219  12.955  1.00124.62           N
ATOM     50  CA  TYR A   8      43.401  23.067  12.243  1.00124.62           C
ATOM     51  CB  TYR A   8      42.556  22.841  10.981  1.00124.62           C
ATOM     52  CG  TYR A   8      43.165  21.694  10.283  1.00124.62           C
ATOM     53  CD1 TYR A   8      43.139  20.457  10.878  1.00124.62           C
ATOM     54  CD2 TYR A   8      43.793  21.850   9.078  1.00124.62           C
ATOM     55  CE1 TYR A   8      43.718  19.378  10.261  1.00124.62           C
ATOM     56  CE2 TYR A   8      44.370  20.775   8.455  1.00124.62           C
ATOM     57  CZ  TYR A   8      44.322  19.538   9.041  1.00124.62           C
ATOM     58  OH  TYR A   8      44.922  18.437   8.397  1.00124.62           O
ATOM     59  C   TYR A   8      44.844  23.261  11.891  1.00124.62           C
ATOM     60  O   TYR A   8      45.636  22.328  11.989  1.00124.62           O
ATOM     61  N   PRO A   9      45.221  24.445  11.479  1.00152.58           N
ATOM     62  CA  PRO A   9      46.606  24.637  11.170  1.00152.58           C
ATOM     63  CD  PRO A   9      44.384  25.210  10.567  1.00152.58           C
ATOM     64  CB  PRO A   9      46.686  25.944  10.399  1.00152.58           C
ATOM     65  CG  PRO A   9      45.355  25.980   9.646  1.00152.58           C
ATOM     66  C   PRO A   9      47.516  24.518  12.347  1.00152.58           C
ATOM     67  O   PRO A   9      48.681  24.163  12.161  1.00152.58           O
ATOM     68  N   ASP A  10      47.036  24.813  13.569  1.00146.84           N
ATOM     69  CA  ASP A  10      47.965  24.668  14.644  1.00146.84           C
ATOM     70  CB  ASP A  10      47.562  25.326  15.973  1.00146.84           C
ATOM     71  CG  ASP A  10      46.319  24.740  16.596  1.00146.84           C
ATOM     72  OD1 ASP A  10      46.097  23.504  16.500  1.00146.84           O
ATOM     73  OD2 ASP A  10      45.599  25.557  17.225  1.00146.84           O
ATOM     74  C   ASP A  10      48.290  23.209  14.799  1.00146.84           C
ATOM     75  O   ASP A  10      49.347  22.859  15.327  1.00146.84           O
ATOM     76  N   LEU A  11      47.348  22.329  14.397  1.00208.83           N
ATOM     77  CA  LEU A  11      47.514  20.901  14.434  1.00208.83           C
ATOM     78  CB  LEU A  11      46.262  20.072  14.087  1.00208.83           C
ATOM     79  CG  LEU A  11      45.261  19.827  15.230  1.00208.83           C
ATOM     80  CD1 LEU A  11      45.884  18.967  16.343  1.00208.83           C
ATOM     81  CD2 LEU A  11      44.646  21.134  15.740  1.00208.83           C
ATOM     82  C   LEU A  11      48.524  20.413  13.443  1.00208.83           C
ATOM     83  O   LEU A  11      49.221  19.436  13.717  1.00208.83           O
ATOM     84  N   LEU A  12      48.599  21.018  12.240  1.00111.68           N
ATOM     85  CA  LEU A  12      49.498  20.430  11.281  1.00111.68           C
ATOM     86  CB  LEU A  12      49.419  20.973   9.849  1.00111.68           C
ATOM     87  CG  LEU A  12      48.108  20.625   9.136  1.00111.68           C
ATOM     88  CD1 LEU A  12      47.926  19.099   9.025  1.00111.68           C
ATOM     89  CD2 LEU A  12      46.923  21.340   9.779  1.00111.68           C
ATOM     90  C   LEU A  12      50.908  20.643  11.714  1.00111.68           C
ATOM     91  O   LEU A  12      51.239  21.670  12.302  1.00111.68           O
ATOM     92  N   GLY A  13      51.781  19.648  11.446  1.00 39.00           N
ATOM     93  CA  GLY A  13      53.158  19.817  11.797  1.00 39.00           C
ATOM     94  C   GLY A  13      53.677  18.577  12.442  1.00 39.00           C
ATOM     95  O   GLY A  13      53.092  17.500  12.328  1.00 39.00           O
ATOM     96  N   THR A  14      54.821  18.717  13.140  1.00122.03           N
ATOM     97  CA  THR A  14      55.417  17.597  13.799  1.00122.03           C
ATOM     98  CB  THR A  14      56.886  17.472  13.513  1.00122.03           C
ATOM     99  OG1 THR A  14      57.528  18.727  13.664  1.00122.03           O
ATOM    100  CG2 THR A  14      57.078  16.959  12.084  1.00122.03           C
ATOM    101  C   THR A  14      55.181  17.720  15.269  1.00122.03           C
ATOM    102  O   THR A  14      55.345  18.778  15.873  1.00122.03           O
ATOM    103  N   TRP A  15      54.756  16.599  15.879  1.00 95.14           N
ATOM    104  CA  TRP A  15      54.417  16.600  17.272  1.00 95.14           C
ATOM    105  CB  TRP A  15      52.921  16.311  17.508  1.00 95.14           C
ATOM    106  CG  TRP A  15      52.021  17.401  16.989  1.00 95.14           C
ATOM    107  CD2 TRP A  15      51.451  18.433  17.819  1.00 95.14           C
ATOM    108  CD1 TRP A  15      51.567  17.639  15.714  1.00 95.14           C
ATOM    109  NE1 TRP A  15      50.772  18.752  15.705  1.00 95.14           N
ATOM    110  CE2 TRP A  15      50.684  19.257  16.986  1.00 95.14           C
ATOM    111  CE3 TRP A  15      51.555  18.660  19.157  1.00 95.14           C
ATOM    112  CZ2 TRP A  15      50.012  20.331  17.484  1.00 95.14           C
ATOM    113  CZ3 TRP A  15      50.882  19.762  19.663  1.00 95.14           C
ATOM    114  CH2 TRP A  15      50.130  20.582  18.833  1.00 95.14           C
ATOM    115  C   TRP A  15      55.199  15.506  17.923  1.00 95.14           C
ATOM    116  O   TRP A  15      55.434  14.454  17.329  1.00 95.14           O
ATOM    117  N   VAL A  16      55.643  15.745  19.173  1.00 52.58           N
ATOM    118  CA  VAL A  16      56.321  14.713  19.893  1.00 52.58           C
ATOM    119  CB  VAL A  16      57.661  15.120  20.448  1.00 52.58           C
ATOM    120  CG1 VAL A  16      58.217  13.955  21.290  1.00 52.58           C
ATOM    121  CG2 VAL A  16      58.582  15.512  19.277  1.00 52.58           C
ATOM    122  C   VAL A  16      55.423  14.351  21.034  1.00 52.58           C
ATOM    123  O   VAL A  16      54.942  15.216  21.766  1.00 52.58           O
ATOM    124  N   PHE A  17      55.153  13.043  21.195  1.00158.69           N
ATOM    125  CA  PHE A  17      54.298  12.610  22.263  1.00158.69           C
ATOM    126  CB  PHE A  17      53.255  11.556  21.840  1.00158.69           C
ATOM    127  CG  PHE A  17      52.319  12.112  20.820  1.00158.69           C
ATOM    128  CD1 PHE A  17      52.736  12.308  19.530  1.00158.69           C
ATOM    129  CD2 PHE A  17      51.010  12.401  21.132  1.00158.69           C
ATOM    130  CE1 PHE A  17      51.866  12.809  18.596  1.00158.69           C
ATOM    131  CE2 PHE A  17      50.142  12.903  20.190  1.00158.69           C
ATOM    132  CZ  PHE A  17      50.568  13.115  18.906  1.00158.69           C
ATOM    133  C   PHE A  17      55.164  11.892  23.243  1.00158.69           C
ATOM    134  O   PHE A  17      55.895  10.970  22.883  1.00158.69           O
ATOM    135  N   GLN A  18      55.116  12.298  24.522  1.00102.91           N
ATOM    136  CA  GLN A  18      55.865  11.528  25.460  1.00102.91           C
ATOM    137  CB  GLN A  18      56.776  12.356  26.377  1.00102.91           C
ATOM    138  CG  GLN A  18      57.885  13.005  25.541  1.00102.91           C
ATOM    139  CD  GLN A  18      58.989  13.521  26.446  1.00102.91           C
ATOM    140  OE1 GLN A  18      59.959  12.817  26.723  1.00102.91           O
ATOM    141  NE2 GLN A  18      58.849  14.790  26.909  1.00102.91           N
ATOM    142  C   GLN A  18      54.857  10.727  26.204  1.00102.91           C
ATOM    143  O   GLN A  18      53.862  11.249  26.700  1.00102.91           O
ATOM    144  N   VAL A  19      55.096   9.405  26.256  1.00 60.96           N
ATOM    145  CA  VAL A  19      54.119   8.501  26.772  1.00 60.96           C
ATOM    146  CB  VAL A  19      53.867   7.374  25.807  1.00 60.96           C
ATOM    147  CG1 VAL A  19      52.809   6.418  26.379  1.00 60.96           C
ATOM    148  CG2 VAL A  19      53.514   7.982  24.435  1.00 60.96           C
ATOM    149  C   VAL A  19      54.594   7.908  28.057  1.00 60.96           C
ATOM    150  O   VAL A  19      55.725   7.442  28.170  1.00 60.96           O
ATOM    151  N   GLY A  20      53.714   7.929  29.078  1.00 52.58           N
ATOM    152  CA  GLY A  20      54.018   7.338  30.351  1.00 52.58           C
ATOM    153  C   GLY A  20      53.288   6.035  30.388  1.00 52.58           C
ATOM    154  O   GLY A  20      53.149   5.378  29.359  1.00 52.58           O
ATOM    155  N   SER A  21      52.837   5.656  31.605  1.00183.08           N
ATOM    156  CA  SER A  21      52.025   4.526  31.981  1.00183.08           C
ATOM    157  CB  SER A  21      50.556   4.923  32.167  1.00183.08           C
ATOM    158  OG  SER A  21      49.885   3.935  32.926  1.00183.08           O
ATOM    159  C   SER A  21      52.133   3.349  31.039  1.00183.08           C
ATOM    160  O   SER A  21      53.170   3.107  30.425  1.00183.08           O
ATOM    161  N   SER A  22      51.085   2.488  31.052  1.00200.99           N
ATOM    162  CA  SER A  22      50.876   1.363  30.172  1.00200.99           C
ATOM    163  CB  SER A  22      52.155   0.655  29.687  1.00200.99           C
ATOM    164  OG  SER A  22      52.731   1.356  28.594  1.00200.99           O
ATOM    165  C   SER A  22      50.079   0.335  30.914  1.00200.99           C
ATOM    166  O   SER A  22      50.614  -0.682  31.350  1.00200.99           O
ATOM    167  N   GLY A  23      48.753   0.529  31.004  1.00 57.20           N
ATOM    168  CA  GLY A  23      47.952  -0.396  31.751  1.00 57.20           C
ATOM    169  C   GLY A  23      46.643  -0.541  31.047  1.00 57.20           C
ATOM    170  O   GLY A  23      46.560  -0.381  29.833  1.00 57.20           O
ATOM    171  N   SER A  24      45.585  -0.904  31.796  1.00 36.43           N
ATOM    172  CA  SER A  24      44.286  -1.047  31.208  1.00 36.43           C
ATOM    173  CB  SER A  24      43.453  -2.169  31.849  1.00 36.43           C
ATOM    174  OG  SER A  24      44.103  -3.419  31.669  1.00 36.43           O
ATOM    175  C   SER A  24      43.543   0.243  31.389  1.00 36.43           C
ATOM    176  O   SER A  24      44.078   1.221  31.910  1.00 36.43           O
ATOM    177  N   GLN A  25      42.272   0.262  30.939  1.00 64.38           N
ATOM    178  CA  GLN A  25      41.410   1.406  31.040  1.00 64.38           C
ATOM    179  CB  GLN A  25      40.027   1.159  30.409  1.00 64.38           C
ATOM    180  CG  GLN A  25      39.233   0.040  31.094  1.00 64.38           C
ATOM    181  CD  GLN A  25      37.888  -0.107  30.391  1.00 64.38           C
ATOM    182  OE1 GLN A  25      36.865   0.372  30.874  1.00 64.38           O
ATOM    183  NE2 GLN A  25      37.889  -0.793  29.214  1.00 64.38           N
ATOM    184  C   GLN A  25      41.191   1.698  32.497  1.00 64.38           C
ATOM    185  O   GLN A  25      40.979   2.849  32.878  1.00 64.38           O
ATOM    186  N   ARG A  26      41.122   0.635  33.324  1.00126.05           N
ATOM    187  CA  ARG A  26      40.988   0.728  34.757  1.00126.05           C
ATOM    188  CB  ARG A  26      40.730  -0.629  35.430  1.00126.05           C
ATOM    189  CG  ARG A  26      39.279  -1.097  35.481  0.00126.05           C
ATOM    190  CD  ARG A  26      38.593  -0.681  36.784  0.00126.05           C
ATOM    191  NE  ARG A  26      37.418  -1.573  36.986  0.00126.05           N
ATOM    192  CZ  ARG A  26      36.220  -1.284  36.403  0.00126.05           C
ATOM    193  NH1 ARG A  26      36.100  -0.203  35.580  0.00126.05           N
ATOM    194  NH2 ARG A  26      35.141  -2.084  36.646  0.00126.05           N
ATOM    195  C   ARG A  26      42.257   1.194  35.394  1.00126.05           C
ATOM    196  O   ARG A  26      42.239   1.988  36.334  1.00126.05           O
ATOM    197  N   ASP A  27      43.391   0.664  34.902  1.00 49.71           N
ATOM    198  CA  ASP A  27      44.688   0.876  35.475  1.00 49.71           C
ATOM    199  CB  ASP A  27      45.788   0.065  34.772  1.00 49.71           C
ATOM    200  CG  ASP A  27      45.581  -1.405  35.102  0.00 49.71           C
ATOM    201  OD1 ASP A  27      44.725  -1.705  35.977  0.00 49.71           O
ATOM    202  OD2 ASP A  27      46.280  -2.250  34.483  0.00 49.71           O
ATOM    203  C   ASP A  27      45.084   2.312  35.380  1.00 49.71           C
ATOM    204  O   ASP A  27      45.763   2.823  36.269  1.00 49.71           O
ATOM    205  N   VAL A  28      44.694   3.012  34.301  1.00132.84           N
ATOM    206  CA  VAL A  28      45.183   4.353  34.174  1.00132.84           C
ATOM    207  CB  VAL A  28      45.940   4.619  32.908  1.00132.84           C
ATOM    208  CG1 VAL A  28      47.127   3.663  32.830  1.00132.84           C
ATOM    209  CG2 VAL A  28      44.977   4.523  31.717  1.00132.84           C
ATOM    210  C   VAL A  28      44.054   5.323  34.112  1.00132.84           C
ATOM    211  O   VAL A  28      42.906   4.975  33.839  1.00132.84           O
ATOM    212  N   ASN A  29      44.389   6.584  34.443  1.00 89.16           N
ATOM    213  CA  ASN A  29      43.525   7.712  34.283  1.00 89.16           C
ATOM    214  CB  ASN A  29      42.700   8.088  35.526  1.00 89.16           C
ATOM    215  CG  ASN A  29      41.778   9.235  35.114  0.00 89.16           C
ATOM    216  OD1 ASN A  29      41.337   9.309  33.968  0.00 89.16           O
ATOM    217  ND2 ASN A  29      41.496  10.170  36.060  0.00 89.16           N
ATOM    218  C   ASN A  29      44.470   8.835  34.019  1.00 89.16           C
ATOM    219  O   ASN A  29      45.373   9.083  34.818  1.00 89.16           O
ATOM    220  N   CYS A  30      44.286   9.560  32.900  1.00 85.86           N
ATOM    221  CA  CYS A  30      45.273  10.542  32.566  1.00 85.86           C
ATOM    222  CB  CYS A  30      45.549  10.566  31.059  1.00 85.86           C
ATOM    223  SG  CYS A  30      45.914   8.880  30.496  1.00 85.86           S
ATOM    224  C   CYS A  30      44.806  11.900  32.974  1.00 85.86           C
ATOM    225  O   CYS A  30      44.542  12.759  32.133  1.00 85.86           O
ATOM    226  N   SER A  31      44.614  12.097  34.289  1.00 83.92           N
ATOM    227  CA  SER A  31      44.310  13.392  34.810  1.00 83.92           C
ATOM    228  CB  SER A  31      43.558  13.315  36.151  1.00 83.92           C
ATOM    229  OG  SER A  31      44.336  12.619  37.113  1.00 83.92           O
ATOM    230  C   SER A  31      45.589  14.176  35.010  1.00 83.92           C
ATOM    231  O   SER A  31      45.655  15.360  34.682  1.00 83.92           O
ATOM    232  N   VAL A  32      46.587  13.569  35.699  1.00102.29           N
ATOM    233  CA  VAL A  32      47.851  14.214  35.982  1.00102.29           C
ATOM    234  CB  VAL A  32      48.446  13.727  37.271  1.00102.29           C
ATOM    235  CG1 VAL A  32      47.566  14.231  38.427  1.00102.29           C
ATOM    236  CG2 VAL A  32      48.540  12.193  37.217  1.00102.29           C
ATOM    237  C   VAL A  32      48.931  14.153  34.933  1.00102.29           C
ATOM    238  O   VAL A  32      49.296  15.191  34.385  1.00102.29           O
ATOM    239  N   MET A  33      49.452  12.925  34.643  1.00169.17           N
ATOM    240  CA  MET A  33      50.547  12.648  33.733  1.00169.17           C
ATOM    241  CB  MET A  33      51.375  13.858  33.259  1.00169.17           C
ATOM    242  CG  MET A  33      51.794  13.755  31.788  1.00169.17           C
ATOM    243  SD  MET A  33      52.739  12.283  31.302  1.00169.17           S
ATOM    244  CE  MET A  33      54.356  13.106  31.370  1.00169.17           C
ATOM    245  C   MET A  33      51.511  11.748  34.474  1.00169.17           C
ATOM    246  O   MET A  33      51.264  10.554  34.639  1.00169.17           O
ATOM    247  N   GLY A  34      52.658  12.309  34.938  1.00 49.07           N
ATOM    248  CA  GLY A  34      53.637  11.543  35.678  1.00 49.07           C
ATOM    249  C   GLY A  34      54.798  11.207  34.779  1.00 49.07           C
ATOM    250  O   GLY A  34      54.916  11.738  33.680  1.00 49.07           O
ATOM    251  N   PRO A  35      55.679  10.351  35.249  1.00 90.85           N
ATOM    252  CA  PRO A  35      56.897   9.976  34.557  1.00 90.85           C
ATOM    253  CD  PRO A  35      55.328   9.394  36.284  1.00 90.85           C
ATOM    254  CB  PRO A  35      57.570   8.954  35.468  1.00 90.85           C
ATOM    255  CG  PRO A  35      56.378   8.275  36.168  1.00 90.85           C
ATOM    256  C   PRO A  35      56.682   9.385  33.185  1.00 90.85           C
ATOM    257  O   PRO A  35      55.750   8.602  33.008  1.00 90.85           O
ATOM    258  N   PRO A  36      57.484   9.807  32.227  1.00175.06           N
ATOM    259  CA  PRO A  36      57.396   9.246  30.888  1.00175.06           C
ATOM    260  CD  PRO A  36      57.697  11.245  32.174  1.00175.06           C
ATOM    261  CB  PRO A  36      57.687  10.391  29.920  1.00175.06           C
ATOM    262  CG  PRO A  36      57.392  11.660  30.729  1.00175.06           C
ATOM    263  C   PRO A  36      58.293   8.068  30.582  1.00175.06           C
ATOM    264  O   PRO A  36      59.462   8.093  30.970  1.00175.06           O
ATOM    265  N   GLU A  37      57.767   7.036  29.883  1.00155.19           N
ATOM    266  CA  GLU A  37      58.504   5.879  29.438  1.00155.19           C
ATOM    267  CB  GLU A  37      57.558   4.706  29.138  1.00155.19           C
ATOM    268  CG  GLU A  37      56.464   4.492  30.194  1.00155.19           C
ATOM    269  CD  GLU A  37      57.049   4.610  31.593  1.00155.19           C
ATOM    270  OE1 GLU A  37      57.176   5.761  32.086  0.00155.19           O
ATOM    271  OE2 GLU A  37      57.363   3.550  32.198  0.00155.19           O
ATOM    272  C   GLU A  37      59.236   6.142  28.145  1.00155.19           C
ATOM    273  O   GLU A  37      60.427   5.855  28.028  1.00155.19           O
ATOM    274  N   LYS A  38      58.532   6.697  27.123  1.00154.33           N
ATOM    275  CA  LYS A  38      59.160   6.868  25.835  1.00154.33           C
ATOM    276  CB  LYS A  38      59.200   5.605  24.954  1.00154.33           C
ATOM    277  CG  LYS A  38      57.827   5.118  24.492  1.00154.33           C
ATOM    278  CD  LYS A  38      56.938   4.627  25.629  1.00154.33           C
ATOM    279  CE  LYS A  38      55.528   4.263  25.170  1.00154.33           C
ATOM    280  NZ  LYS A  38      54.848   3.475  26.219  1.00154.33           N
ATOM    281  C   LYS A  38      58.478   7.931  25.032  1.00154.33           C
ATOM    282  O   LYS A  38      57.436   8.463  25.412  1.00154.33           O
ATOM    283  N   LYS A  39      59.086   8.288  23.877  1.00114.99           N
ATOM    284  CA  LYS A  39      58.481   9.299  23.062  1.00114.99           C
ATOM    285  CB  LYS A  39      59.298  10.594  22.900  1.00114.99           C
ATOM    286  CG  LYS A  39      60.515  10.459  21.989  1.00114.99           C
ATOM    287  CD  LYS A  39      61.086  11.805  21.538  1.00114.99           C
ATOM    288  CE  LYS A  39      62.309  11.674  20.627  1.00114.99           C
ATOM    289  NZ  LYS A  39      63.487  11.249  21.416  1.00114.99           N
ATOM    290  C   LYS A  39      58.222   8.755  21.694  1.00114.99           C
ATOM    291  O   LYS A  39      58.911   7.845  21.227  1.00114.99           O
ATOM    292  N   VAL A  40      57.172   9.292  21.037  1.00 57.76           N
ATOM    293  CA  VAL A  40      56.822   8.889  19.708  1.00 57.76           C
ATOM    294  CB  VAL A  40      55.516   8.158  19.634  1.00 57.76           C
ATOM    295  CG1 VAL A  40      55.255   7.804  18.163  1.00 57.76           C
ATOM    296  CG2 VAL A  40      55.589   6.939  20.565  1.00 57.76           C
ATOM    297  C   VAL A  40      56.659  10.149  18.903  1.00 57.76           C
ATOM    298  O   VAL A  40      56.009  11.096  19.350  1.00 57.76           O
ATOM    299  N   VAL A  41      57.231  10.189  17.680  1.00127.81           N
ATOM    300  CA  VAL A  41      57.107  11.360  16.859  1.00127.81           C
ATOM    301  CB  VAL A  41      58.362  11.735  16.122  1.00127.81           C
ATOM    302  CG1 VAL A  41      59.370  12.365  17.086  1.00127.81           C
ATOM    303  CG2 VAL A  41      58.913  10.462  15.469  1.00127.81           C
ATOM    304  C   VAL A  41      56.063  11.105  15.823  1.00127.81           C
ATOM    305  O   VAL A  41      55.989  10.023  15.245  1.00127.81           O
ATOM    306  N   VAL A  42      55.217  12.119  15.563  1.00147.88           N
ATOM    307  CA  VAL A  42      54.164  11.934  14.612  1.00147.88           C
ATOM    308  CB  VAL A  42      52.829  11.854  15.288  1.00147.88           C
ATOM    309  CG1 VAL A  42      52.491  13.263  15.773  1.00147.88           C
ATOM    310  CG2 VAL A  42      51.780  11.250  14.350  1.00147.88           C
ATOM    311  C   VAL A  42      54.159  13.141  13.720  1.00147.88           C
ATOM    312  O   VAL A  42      54.458  14.254  14.152  1.00147.88           O
ATOM    313  N   HIS A  43      53.837  12.944  12.428  1.00 82.90           N
ATOM    314  CA  HIS A  43      53.756  14.037  11.504  1.00 82.90           C
ATOM    315  ND1 HIS A  43      57.090  13.676   9.582  1.00 82.90           N
ATOM    316  CG  HIS A  43      56.126  13.855  10.551  1.00 82.90           C
ATOM    317  CB  HIS A  43      54.653  13.867  10.260  1.00 82.90           C
ATOM    318  NE2 HIS A  43      58.170  13.926  11.510  1.00 82.90           N
ATOM    319  CD2 HIS A  43      56.803  14.005  11.722  1.00 82.90           C
ATOM    320  CE1 HIS A  43      58.292  13.727  10.210  1.00 82.90           C
ATOM    321  C   HIS A  43      52.346  14.081  10.996  1.00 82.90           C
ATOM    322  O   HIS A  43      51.816  13.073  10.531  1.00 82.90           O
ATOM    323  N   LEU A  44      51.698  15.262  11.078  1.00138.34           N
ATOM    324  CA  LEU A  44      50.336  15.423  10.623  1.00138.34           C
ATOM    325  CB  LEU A  44      49.473  16.259  11.592  1.00138.34           C
ATOM    326  CG  LEU A  44      49.257  15.680  13.005  1.00138.34           C
ATOM    327  CD1 LEU A  44      48.286  14.498  13.001  1.00138.34           C
ATOM    328  CD2 LEU A  44      50.580  15.328  13.687  1.00138.34           C
ATOM    329  C   LEU A  44      50.390  16.256   9.374  1.00138.34           C
ATOM    330  O   LEU A  44      50.916  17.366   9.398  1.00138.34           O
ATOM    331  N   LYS A  45      49.828  15.769   8.246  1.00 92.52           N
ATOM    332  CA  LYS A  45      49.914  16.549   7.037  1.00 92.52           C
ATOM    333  CB  LYS A  45      50.712  15.872   5.907  1.00 92.52           C
ATOM    334  CG  LYS A  45      52.210  15.793   6.208  1.00 92.52           C
ATOM    335  CD  LYS A  45      53.001  14.893   5.257  1.00 92.52           C
ATOM    336  CE  LYS A  45      54.505  14.896   5.541  1.00 92.52           C
ATOM    337  NZ  LYS A  45      55.054  16.251   5.316  1.00 92.52           N
ATOM    338  C   LYS A  45      48.557  16.888   6.499  1.00 92.52           C
ATOM    339  O   LYS A  45      47.604  16.122   6.633  1.00 92.52           O
ATOM    340  N   LYS A  46      48.490  18.040   5.792  1.00165.79           N
ATOM    341  CA  LYS A  46      47.265  18.634   5.334  1.00165.79           C
ATOM    342  CB  LYS A  46      47.384  19.795   4.338  1.00165.79           C
ATOM    343  CG  LYS A  46      47.596  21.138   5.034  1.00165.79           C
ATOM    344  CD  LYS A  46      47.718  22.318   4.068  1.00165.79           C
ATOM    345  CE  LYS A  46      49.004  22.317   3.243  1.00165.79           C
ATOM    346  NZ  LYS A  46      48.970  23.413   2.248  1.00165.79           N
ATOM    347  C   LYS A  46      46.296  17.666   4.787  1.00165.79           C
ATOM    348  O   LYS A  46      46.606  16.771   3.999  1.00165.79           O
ATOM    349  N   LEU A  47      45.055  17.892   5.253  1.00258.88           N
ATOM    350  CA  LEU A  47      43.910  17.104   4.983  1.00258.88           C
ATOM    351  CB  LEU A  47      43.927  16.396   3.616  1.00258.88           C
ATOM    352  CG  LEU A  47      42.515  15.983   3.181  1.00258.88           C
ATOM    353  CD1 LEU A  47      41.606  17.224   3.160  1.00258.88           C
ATOM    354  CD2 LEU A  47      42.515  15.251   1.826  1.00258.88           C
ATOM    355  C   LEU A  47      43.869  16.135   6.143  1.00258.88           C
ATOM    356  O   LEU A  47      43.594  16.552   7.265  1.00258.88           O
ATOM    357  N   ASP A  48      43.948  14.810   5.897  1.00192.94           N
ATOM    358  CA  ASP A  48      43.912  13.806   6.940  1.00192.94           C
ATOM    359  CB  ASP A  48      42.737  12.821   6.774  1.00192.94           C
ATOM    360  CG  ASP A  48      42.875  12.023   5.487  1.00192.94           C
ATOM    361  OD1 ASP A  48      43.847  12.263   4.723  1.00192.94           O
ATOM    362  OD2 ASP A  48      42.002  11.143   5.261  1.00192.94           O
ATOM    363  C   ASP A  48      45.136  13.008   7.366  1.00192.94           C
ATOM    364  O   ASP A  48      45.003  12.266   8.332  1.00192.94           O
ATOM    365  N   THR A  49      46.309  13.018   6.694  1.00168.25           N
ATOM    366  CA  THR A  49      47.259  11.951   6.975  1.00168.25           C
ATOM    367  CB  THR A  49      48.167  11.629   5.820  1.00168.25           C
ATOM    368  OG1 THR A  49      49.022  12.727   5.546  1.00168.25           O
ATOM    369  CG2 THR A  49      47.309  11.291   4.587  1.00168.25           C
ATOM    370  C   THR A  49      48.174  12.165   8.149  1.00168.25           C
ATOM    371  O   THR A  49      48.634  13.268   8.439  1.00168.25           O
ATOM    372  N   ALA A  50      48.471  11.051   8.860  1.00 58.97           N
ATOM    373  CA  ALA A  50      49.408  11.075   9.944  1.00 58.97           C
ATOM    374  CB  ALA A  50      48.777  10.819  11.321  1.00 58.97           C
ATOM    375  C   ALA A  50      50.388   9.969   9.689  1.00 58.97           C
ATOM    376  O   ALA A  50      50.007   8.915   9.181  1.00 58.97           O
ATOM    377  N   TYR A  51      51.695  10.198   9.957  1.00111.39           N
ATOM    378  CA  TYR A  51      52.611   9.094   9.855  1.00111.39           C
ATOM    379  CB  TYR A  51      53.117   8.755   8.430  1.00111.39           C
ATOM    380  CG  TYR A  51      54.140   9.669   7.844  1.00111.39           C
ATOM    381  CD1 TYR A  51      53.807  10.878   7.273  1.00111.39           C
ATOM    382  CD2 TYR A  51      55.456   9.265   7.829  1.00111.39           C
ATOM    383  CE1 TYR A  51      54.789  11.672   6.721  1.00111.39           C
ATOM    384  CE2 TYR A  51      56.438  10.054   7.284  1.00111.39           C
ATOM    385  CZ  TYR A  51      56.104  11.263   6.727  1.00111.39           C
ATOM    386  OH  TYR A  51      57.114  12.071   6.164  1.00111.39           O
ATOM    387  C   TYR A  51      53.739   9.288  10.829  1.00111.39           C
ATOM    388  O   TYR A  51      54.003  10.405  11.273  1.00111.39           O
ATOM    389  N   ASP A  52      54.380   8.171  11.242  1.00105.69           N
ATOM    390  CA  ASP A  52      55.432   8.196  12.221  1.00105.69           C
ATOM    391  CB  ASP A  52      55.163   7.219  13.381  1.00105.69           C
ATOM    392  CG  ASP A  52      54.961   5.816  12.817  1.00105.69           C
ATOM    393  OD1 ASP A  52      55.379   5.564  11.655  1.00105.69           O
ATOM    394  OD2 ASP A  52      54.378   4.978  13.554  1.00105.69           O
ATOM    395  C   ASP A  52      56.780   7.936  11.609  1.00105.69           C
ATOM    396  O   ASP A  52      56.939   7.864  10.393  1.00105.69           O
ATOM    397  N   ASP A  53      57.794   7.799  12.486  1.00 99.49           N
ATOM    398  CA  ASP A  53      59.178   7.622  12.146  1.00 99.49           C
ATOM    399  CB  ASP A  53      60.068   7.726  13.394  1.00 99.49           C
ATOM    400  CG  ASP A  53      61.406   8.282  12.947  1.00 99.49           C
ATOM    401  OD1 ASP A  53      61.862   7.908  11.836  1.00 99.49           O
ATOM    402  OD2 ASP A  53      61.975   9.119  13.697  1.00 99.49           O
ATOM    403  C   ASP A  53      59.387   6.284  11.494  1.00 99.49           C
ATOM    404  O   ASP A  53      60.226   6.133  10.607  1.00 99.49           O
ATOM    405  N   PHE A  54      58.612   5.275  11.921  1.00135.96           N
ATOM    406  CA  PHE A  54      58.701   3.931  11.426  1.00135.96           C
ATOM    407  CB  PHE A  54      57.915   2.897  12.249  1.00135.96           C
ATOM    408  CG  PHE A  54      58.759   2.644  13.451  1.00135.96           C
ATOM    409  CD1 PHE A  54      59.921   1.923  13.315  1.00135.96           C
ATOM    410  CD2 PHE A  54      58.408   3.108  14.696  1.00135.96           C
ATOM    411  CE1 PHE A  54      60.726   1.669  14.398  1.00135.96           C
ATOM    412  CE2 PHE A  54      59.210   2.855  15.786  1.00135.96           C
ATOM    413  CZ  PHE A  54      60.373   2.137  15.639  1.00135.96           C
ATOM    414  C   PHE A  54      58.277   3.884   9.995  1.00135.96           C
ATOM    415  O   PHE A  54      58.589   2.926   9.292  1.00135.96           O
ATOM    416  N   GLY A  55      57.493   4.876   9.533  1.00 37.28           N
ATOM    417  CA  GLY A  55      57.117   4.868   8.150  1.00 37.28           C
ATOM    418  C   GLY A  55      55.697   4.422   8.027  1.00 37.28           C
ATOM    419  O   GLY A  55      55.194   4.232   6.922  1.00 37.28           O
ATOM    420  N   ASN A  56      55.009   4.232   9.166  1.00 66.30           N
ATOM    421  CA  ASN A  56      53.644   3.795   9.117  1.00 66.30           C
ATOM    422  CB  ASN A  56      53.214   3.108  10.423  1.00 66.30           C
ATOM    423  CG  ASN A  56      54.059   1.834  10.511  1.00 66.30           C
ATOM    424  OD1 ASN A  56      53.880   0.900   9.731  1.00 66.30           O
ATOM    425  ND2 ASN A  56      55.029   1.801  11.465  1.00 66.30           N
ATOM    426  C   ASN A  56      52.763   4.970   8.814  1.00 66.30           C
ATOM    427  O   ASN A  56      53.103   6.107   9.132  1.00 66.30           O
ATOM    428  N   SER A  57      51.601   4.729   8.163  1.00 88.25           N
ATOM    429  CA  SER A  57      50.716   5.814   7.822  1.00 88.25           C
ATOM    430  CB  SER A  57      50.446   5.978   6.317  1.00 88.25           C
ATOM    431  OG  SER A  57      51.595   6.499   5.668  1.00 88.25           O
ATOM    432  C   SER A  57      49.383   5.602   8.469  1.00 88.25           C
ATOM    433  O   SER A  57      48.997   4.474   8.766  1.00 88.25           O
ATOM    434  N   GLY A  58      48.639   6.711   8.693  1.00 35.53           N
ATOM    435  CA  GLY A  58      47.354   6.646   9.341  1.00 35.53           C
ATOM    436  C   GLY A  58      46.632   7.943   9.105  1.00 35.53           C
ATOM    437  O   GLY A  58      46.952   8.677   8.170  1.00 35.53           O
ATOM    438  N   HIS A  59      45.616   8.252   9.948  1.00 90.00           N
ATOM    439  CA  HIS A  59      44.855   9.456   9.735  1.00 90.00           C
ATOM    440  ND1 HIS A  59      43.997   9.102   6.635  1.00 90.00           N
ATOM    441  CG  HIS A  59      43.528   8.524   7.791  1.00 90.00           C
ATOM    442  CB  HIS A  59      43.468   9.212   9.120  1.00 90.00           C
ATOM    443  NE2 HIS A  59      43.364   7.039   6.104  1.00 90.00           N
ATOM    444  CD2 HIS A  59      43.144   7.264   7.449  1.00 90.00           C
ATOM    445  CE1 HIS A  59      43.876   8.169   5.655  1.00 90.00           C
ATOM    446  C   HIS A  59      44.616  10.190  11.025  1.00 90.00           C
ATOM    447  O   HIS A  59      44.824   9.654  12.113  1.00 90.00           O
ATOM    448  N   PHE A  60      44.195  11.477  10.915  1.00180.01           N
ATOM    449  CA  PHE A  60      43.873  12.241  12.086  1.00180.01           C
ATOM    450  CB  PHE A  60      45.050  13.016  12.718  1.00180.01           C
ATOM    451  CG  PHE A  60      45.358  14.253  11.944  1.00180.01           C
ATOM    452  CD1 PHE A  60      46.196  14.229  10.853  1.00180.01           C
ATOM    453  CD2 PHE A  60      44.796  15.453  12.326  1.00180.01           C
ATOM    454  CE1 PHE A  60      46.467  15.385  10.159  1.00180.01           C
ATOM    455  CE2 PHE A  60      45.065  16.612  11.637  1.00180.01           C
ATOM    456  CZ  PHE A  60      45.904  16.575  10.550  1.00180.01           C
ATOM    457  C   PHE A  60      42.820  13.242  11.723  1.00180.01           C
ATOM    458  O   PHE A  60      42.535  13.483  10.550  1.00180.01           O
ATOM    459  N   THR A  61      42.158  13.803  12.751  1.00149.60           N
ATOM    460  CA  THR A  61      41.167  14.815  12.543  1.00149.60           C
ATOM    461  CB  THR A  61      39.778  14.248  12.441  1.00149.60           C
ATOM    462  OG1 THR A  61      38.839  15.273  12.154  1.00149.60           O
ATOM    463  CG2 THR A  61      39.432  13.555  13.771  1.00149.60           C
ATOM    464  C   THR A  61      41.212  15.691  13.752  1.00149.60           C
ATOM    465  O   THR A  61      41.507  15.225  14.852  1.00149.60           O
ATOM    466  N   ILE A  62      40.936  16.998  13.577  1.00176.88           N
ATOM    467  CA  ILE A  62      40.866  17.864  14.710  1.00176.88           C
ATOM    468  CB  ILE A  62      40.979  19.333  14.421  1.00176.88           C
ATOM    469  CG1 ILE A  62      39.809  19.824  13.551  1.00176.88           C
ATOM    470  CG2 ILE A  62      42.345  19.585  13.790  1.00176.88           C
ATOM    471  CD1 ILE A  62      39.735  21.348  13.449  1.00176.88           C
ATOM    472  C   ILE A  62      39.477  17.681  15.194  1.00176.88           C
ATOM    473  O   ILE A  62      38.583  17.366  14.416  1.00176.88           O
ATOM    474  N   ILE A  63      39.264  17.774  16.511  1.00156.11           N
ATOM    475  CA  ILE A  63      37.920  17.747  16.998  1.00156.11           C
ATOM    476  CB  ILE A  63      37.746  16.996  18.294  1.00156.11           C
ATOM    477  CG1 ILE A  63      38.045  15.495  18.120  1.00156.11           C
ATOM    478  CG2 ILE A  63      36.321  17.254  18.798  1.00156.11           C
ATOM    479  CD1 ILE A  63      38.102  14.739  19.450  1.00156.11           C
ATOM    480  C   ILE A  63      37.693  19.193  17.213  1.00156.11           C
ATOM    481  O   ILE A  63      38.406  19.799  18.002  1.00156.11           O
ATOM    482  N   TYR A  64      36.550  19.719  16.759  1.00335.16           N
ATOM    483  CA  TYR A  64      36.313  21.068  16.335  1.00335.16           C
ATOM    484  CB  TYR A  64      35.022  21.424  17.096  1.00335.16           C
ATOM    485  CG  TYR A  64      34.422  22.777  16.960  1.00335.16           C
ATOM    486  CD1 TYR A  64      34.944  23.881  17.583  1.00335.16           C
ATOM    487  CD2 TYR A  64      33.262  22.908  16.243  1.00335.16           C
ATOM    488  CE1 TYR A  64      34.320  25.102  17.460  1.00335.16           C
ATOM    489  CE2 TYR A  64      32.633  24.122  16.116  1.00335.16           C
ATOM    490  CZ  TYR A  64      33.170  25.229  16.719  1.00335.16           C
ATOM    491  OH  TYR A  64      32.531  26.481  16.597  1.00335.16           O
ATOM    492  C   TYR A  64      37.414  22.004  16.755  1.00335.16           C
ATOM    493  O   TYR A  64      38.258  22.315  15.915  1.00335.16           O
ATOM    494  N   ASN A  65      37.570  22.361  18.033  1.00288.59           N
ATOM    495  CA  ASN A  65      38.507  23.420  18.316  1.00288.59           C
ATOM    496  CB  ASN A  65      37.600  24.565  18.802  1.00288.59           C
ATOM    497  CG  ASN A  65      38.082  25.957  18.500  1.00288.59           C
ATOM    498  OD1 ASN A  65      39.221  26.176  18.113  1.00288.59           O
ATOM    499  ND2 ASN A  65      37.151  26.930  18.665  1.00288.59           N
ATOM    500  C   ASN A  65      39.292  22.966  19.512  1.00288.59           C
ATOM    501  O   ASN A  65      40.250  23.604  19.951  1.00288.59           O
ATOM    502  N   GLN A  66      38.799  21.870  20.109  1.00184.49           N
ATOM    503  CA  GLN A  66      39.260  21.340  21.361  1.00184.49           C
ATOM    504  CB  GLN A  66      38.175  20.587  22.103  1.00184.49           C
ATOM    505  CG  GLN A  66      37.020  21.519  22.394  1.00184.49           C
ATOM    506  CD  GLN A  66      36.275  20.899  23.536  1.00184.49           C
ATOM    507  OE1 GLN A  66      36.796  20.076  24.288  1.00184.49           O
ATOM    508  NE2 GLN A  66      35.010  21.340  23.684  1.00184.49           N
ATOM    509  C   GLN A  66      40.477  20.471  21.411  1.00184.49           C
ATOM    510  O   GLN A  66      41.255  20.576  22.360  1.00184.49           O
ATOM    511  N   GLY A  67      40.656  19.550  20.446  1.00 42.49           N
ATOM    512  CA  GLY A  67      41.751  18.623  20.552  1.00 42.49           C
ATOM    513  C   GLY A  67      41.783  17.815  19.291  1.00 42.49           C
ATOM    514  O   GLY A  67      41.265  18.249  18.262  1.00 42.49           O
ATOM    515  N   PHE A  68      42.409  16.617  19.334  1.00 85.62           N
ATOM    516  CA  PHE A  68      42.538  15.864  18.121  1.00 85.62           C
ATOM    517  CB  PHE A  68      43.823  16.232  17.346  1.00 85.62           C
ATOM    518  CG  PHE A  68      45.016  15.967  18.209  1.00 85.62           C
ATOM    519  CD1 PHE A  68      45.490  16.912  19.104  1.00 85.62           C
ATOM    520  CD2 PHE A  68      45.675  14.759  18.115  1.00 85.62           C
ATOM    521  CE1 PHE A  68      46.597  16.640  19.888  1.00 85.62           C
ATOM    522  CE2 PHE A  68      46.775  14.495  18.900  1.00 85.62           C
ATOM    523  CZ  PHE A  68      47.248  15.431  19.788  1.00 85.62           C
ATOM    524  C   PHE A  68      42.582  14.389  18.410  1.00 85.62           C
ATOM    525  O   PHE A  68      42.917  13.962  19.516  1.00 85.62           O
ATOM    526  N   GLU A  69      42.202  13.575  17.397  1.00130.79           N
ATOM    527  CA  GLU A  69      42.286  12.142  17.476  1.00130.79           C
ATOM    528  CB  GLU A  69      40.929  11.391  17.316  1.00130.79           C
ATOM    529  CG  GLU A  69      39.943  11.452  18.494  1.00130.79           C
ATOM    530  CD  GLU A  69      38.795  10.476  18.213  1.00130.79           C
ATOM    531  OE1 GLU A  69      38.868   9.796  17.153  1.00130.79           O
ATOM    532  OE2 GLU A  69      37.859  10.366  19.053  1.00130.79           O
ATOM    533  C   GLU A  69      43.154  11.701  16.329  1.00130.79           C
ATOM    534  O   GLU A  69      42.977  12.153  15.196  1.00130.79           O
ATOM    535  N   ILE A  70      44.147  10.825  16.600  1.00 71.54           N
ATOM    536  CA  ILE A  70      44.977  10.323  15.536  1.00 71.54           C
ATOM    537  CB  ILE A  70      46.427  10.706  15.643  1.00 71.54           C
ATOM    538  CG1 ILE A  70      46.616  12.230  15.697  1.00 71.54           C
ATOM    539  CG2 ILE A  70      47.141  10.081  14.438  1.00 71.54           C
ATOM    540  CD1 ILE A  70      48.046  12.630  16.079  1.00 71.54           C
ATOM    541  C   ILE A  70      44.927   8.832  15.611  1.00 71.54           C
ATOM    542  O   ILE A  70      45.003   8.256  16.694  1.00 71.54           O
ATOM    543  N   VAL A  71      44.755   8.164  14.456  1.00 66.10           N
ATOM    544  CA  VAL A  71      44.760   6.731  14.468  1.00 66.10           C
ATOM    545  CB  VAL A  71      43.493   6.155  13.909  1.00 66.10           C
ATOM    546  CG1 VAL A  71      43.563   4.621  13.942  1.00 66.10           C
ATOM    547  CG2 VAL A  71      42.330   6.754  14.720  1.00 66.10           C
ATOM    548  C   VAL A  71      45.911   6.296  13.613  1.00 66.10           C
ATOM    549  O   VAL A  71      45.904   6.501  12.400  1.00 66.10           O
ATOM    550  N   LEU A  72      46.966   5.718  14.228  1.00204.84           N
ATOM    551  CA  LEU A  72      48.037   5.241  13.400  1.00204.84           C
ATOM    552  CB  LEU A  72      49.241   6.184  13.177  1.00204.84           C
ATOM    553  CG  LEU A  72      49.863   6.883  14.402  1.00204.84           C
ATOM    554  CD1 LEU A  72      48.874   7.794  15.124  1.00204.84           C
ATOM    555  CD2 LEU A  72      50.560   5.880  15.332  1.00204.84           C
ATOM    556  C   LEU A  72      48.615   4.043  14.079  1.00204.84           C
ATOM    557  O   LEU A  72      48.613   3.948  15.305  1.00204.84           O
ATOM    558  N   ASN A  73      49.118   3.084  13.280  1.00130.34           N
ATOM    559  CA  ASN A  73      49.749   1.906  13.808  1.00130.34           C
ATOM    560  CB  ASN A  73      51.156   2.133  14.381  1.00130.34           C
ATOM    561  CG  ASN A  73      52.143   1.922  13.253  1.00130.34           C
ATOM    562  OD1 ASN A  73      53.143   2.631  13.142  1.00130.34           O
ATOM    563  ND2 ASN A  73      51.865   0.893  12.409  1.00130.34           N
ATOM    564  C   ASN A  73      48.935   1.234  14.874  1.00130.34           C
ATOM    565  O   ASN A  73      49.471   0.869  15.922  1.00130.34           O
ATOM    566  N   ASP A  74      47.631   1.024  14.619  1.00 90.62           N
ATOM    567  CA  ASP A  74      46.754   0.325  15.523  1.00 90.62           C
ATOM    568  CB  ASP A  74      47.148  -1.147  15.773  1.00 90.62           C
ATOM    569  CG  ASP A  74      46.690  -1.978  14.577  1.00 90.62           C
ATOM    570  OD1 ASP A  74      45.931  -1.432  13.736  1.00 90.62           O
ATOM    571  OD2 ASP A  74      47.081  -3.177  14.492  1.00 90.62           O
ATOM    572  C   ASP A  74      46.654   1.001  16.857  1.00 90.62           C
ATOM    573  O   ASP A  74      46.338   0.343  17.850  1.00 90.62           O
ATOM    574  N   TYR A  75      46.889   2.327  16.927  1.00111.74           N
ATOM    575  CA  TYR A  75      46.742   3.045  18.167  1.00111.74           C
ATOM    576  CB  TYR A  75      48.048   3.618  18.755  1.00111.74           C
ATOM    577  CG  TYR A  75      48.869   2.545  19.375  1.00111.74           C
ATOM    578  CD1 TYR A  75      48.466   2.016  20.572  1.00111.74           C
ATOM    579  CD2 TYR A  75      50.015   2.057  18.789  1.00111.74           C
ATOM    580  CE1 TYR A  75      49.186   1.029  21.192  1.00111.74           C
ATOM    581  CE2 TYR A  75      50.746   1.063  19.404  1.00111.74           C
ATOM    582  CZ  TYR A  75      50.330   0.554  20.612  1.00111.74           C
ATOM    583  OH  TYR A  75      51.049  -0.458  21.277  1.00111.74           O
ATOM    584  C   TYR A  75      45.896   4.263  17.916  1.00111.74           C
ATOM    585  O   TYR A  75      45.905   4.815  16.817  1.00111.74           O
ATOM    586  N   LYS A  76      45.124   4.707  18.935  1.00144.92           N
ATOM    587  CA  LYS A  76      44.390   5.943  18.814  1.00144.92           C
ATOM    588  CB  LYS A  76      42.880   5.933  19.159  1.00144.92           C
ATOM    589  CG  LYS A  76      41.883   5.592  18.046  1.00144.92           C
ATOM    590  CD  LYS A  76      41.563   4.118  17.834  1.00144.92           C
ATOM    591  CE  LYS A  76      40.411   3.898  16.850  1.00144.92           C
ATOM    592  NZ  LYS A  76      39.167   4.512  17.377  1.00144.92           N
ATOM    593  C   LYS A  76      44.949   6.893  19.825  1.00144.92           C
ATOM    594  O   LYS A  76      45.168   6.521  20.976  1.00144.92           O
ATOM    595  N   TRP A  77      45.177   8.160  19.422  1.00 98.95           N
ATOM    596  CA  TRP A  77      45.717   9.140  20.322  1.00 98.95           C
ATOM    597  CB  TRP A  77      46.938   9.864  19.728  1.00 98.95           C
ATOM    598  CG  TRP A  77      48.077   8.958  19.323  1.00 98.95           C
ATOM    599  CD2 TRP A  77      49.353   8.887  19.981  1.00 98.95           C
ATOM    600  CD1 TRP A  77      48.126   8.075  18.287  1.00 98.95           C
ATOM    601  NE1 TRP A  77      49.361   7.465  18.246  1.00 98.95           N
ATOM    602  CE2 TRP A  77      50.115   7.948  19.286  1.00 98.95           C
ATOM    603  CE3 TRP A  77      49.848   9.555  21.057  1.00 98.95           C
ATOM    604  CZ2 TRP A  77      51.395   7.664  19.676  1.00 98.95           C
ATOM    605  CZ3 TRP A  77      51.130   9.251  21.458  1.00 98.95           C
ATOM    606  CH2 TRP A  77      51.884   8.328  20.773  1.00 98.95           C
ATOM    607  C   TRP A  77      44.666  10.202  20.481  1.00 98.95           C
ATOM    608  O   TRP A  77      44.073  10.639  19.496  1.00 98.95           O
ATOM    609  N   PHE A  78      44.396  10.634  21.732  1.00134.74           N
ATOM    610  CA  PHE A  78      43.421  11.667  21.964  1.00134.74           C
ATOM    611  CB  PHE A  78      42.024  11.092  22.306  1.00134.74           C
ATOM    612  CG  PHE A  78      41.125  12.134  22.900  1.00134.74           C
ATOM    613  CD1 PHE A  78      40.576  13.140  22.135  1.00134.74           C
ATOM    614  CD2 PHE A  78      40.846  12.106  24.251  1.00134.74           C
ATOM    615  CE1 PHE A  78      39.757  14.088  22.706  1.00134.74           C
ATOM    616  CE2 PHE A  78      40.027  13.049  24.828  1.00134.74           C
ATOM    617  CZ  PHE A  78      39.479  14.044  24.052  1.00134.74           C
ATOM    618  C   PHE A  78      43.861  12.554  23.089  1.00134.74           C
ATOM    619  O   PHE A  78      44.323  12.080  24.126  1.00134.74           O
ATOM    620  N   ALA A  79      43.717  13.885  22.900  1.00 55.25           N
ATOM    621  CA  ALA A  79      44.082  14.814  23.928  1.00 55.25           C
ATOM    622  CB  ALA A  79      45.596  15.043  24.019  1.00 55.25           C
ATOM    623  C   ALA A  79      43.455  16.129  23.593  1.00 55.25           C
ATOM    624  O   ALA A  79      43.149  16.407  22.435  1.00 55.25           O
ATOM    625  N   PHE A  80      43.246  16.973  24.626  1.00140.76           N
ATOM    626  CA  PHE A  80      42.715  18.294  24.439  1.00140.76           C
ATOM    627  CB  PHE A  80      41.867  18.813  25.615  1.00140.76           C
ATOM    628  CG  PHE A  80      40.570  18.082  25.655  1.00140.76           C
ATOM    629  CD1 PHE A  80      39.559  18.456  24.804  1.00140.76           C
ATOM    630  CD2 PHE A  80      40.354  17.032  26.517  1.00140.76           C
ATOM    631  CE1 PHE A  80      38.348  17.807  24.811  1.00140.76           C
ATOM    632  CE2 PHE A  80      39.141  16.381  26.531  1.00140.76           C
ATOM    633  CZ  PHE A  80      38.137  16.769  25.679  1.00140.76           C
ATOM    634  C   PHE A  80      43.888  19.221  24.375  1.00140.76           C
ATOM    635  O   PHE A  80      44.933  18.946  24.962  1.00140.76           O
ATOM    636  N   PHE A  81      43.751  20.349  23.653  1.00 89.33           N
ATOM    637  CA  PHE A  81      44.841  21.284  23.587  1.00 89.33           C
ATOM    638  CB  PHE A  81      44.667  22.404  22.536  1.00 89.33           C
ATOM    639  CG  PHE A  81      44.788  21.798  21.175  1.00 89.33           C
ATOM    640  CD1 PHE A  81      46.014  21.400  20.689  1.00 89.33           C
ATOM    641  CD2 PHE A  81      43.688  21.639  20.362  1.00 89.33           C
ATOM    642  CE1 PHE A  81      46.137  20.848  19.435  1.00 89.33           C
ATOM    643  CE2 PHE A  81      43.796  21.090  19.105  1.00 89.33           C
ATOM    644  CZ  PHE A  81      45.025  20.692  18.640  1.00 89.33           C
ATOM    645  C   PHE A  81      44.973  21.906  24.953  1.00 89.33           C
ATOM    646  O   PHE A  81      43.991  22.032  25.680  1.00 89.33           O
ATOM    647  N   LYS A  82      46.207  22.294  25.347  1.00165.87           N
ATOM    648  CA  LYS A  82      46.465  22.792  26.676  1.00165.87           C
ATOM    649  CB  LYS A  82      47.940  22.978  27.060  1.00165.87           C
ATOM    650  CG  LYS A  82      48.613  21.738  27.606  1.00165.87           C
ATOM    651  CD  LYS A  82      50.078  21.972  27.967  1.00165.87           C
ATOM    652  CE  LYS A  82      50.310  22.316  29.441  1.00165.87           C
ATOM    653  NZ  LYS A  82      50.018  23.745  29.700  1.00165.87           N
ATOM    654  C   LYS A  82      45.894  24.141  26.941  1.00165.87           C
ATOM    655  O   LYS A  82      45.810  24.999  26.065  1.00165.87           O
ATOM    656  N   TYR A  83      45.469  24.336  28.208  1.00187.85           N
ATOM    657  CA  TYR A  83      45.053  25.624  28.677  1.00187.85           C
ATOM    658  CB  TYR A  83      43.543  25.901  28.528  1.00187.85           C
ATOM    659  CG  TYR A  83      42.754  24.968  29.379  1.00187.85           C
ATOM    660  CD1 TYR A  83      42.429  23.712  28.925  1.00187.85           C
ATOM    661  CD2 TYR A  83      42.345  25.344  30.637  1.00187.85           C
ATOM    662  CE1 TYR A  83      41.690  22.858  29.709  1.00187.85           C
ATOM    663  CE2 TYR A  83      41.604  24.494  31.424  1.00187.85           C
ATOM    664  CZ  TYR A  83      41.285  23.239  30.965  1.00187.85           C
ATOM    665  OH  TYR A  83      40.528  22.351  31.757  1.00187.85           O
ATOM    666  C   TYR A  83      45.458  25.713  30.122  1.00187.85           C
ATOM    667  O   TYR A  83      45.503  24.696  30.813  1.00187.85           O
ATOM    668  N   LYS A  84      45.777  26.931  30.619  1.00122.04           N
ATOM    669  CA  LYS A  84      46.221  27.080  31.983  1.00122.04           C
ATOM    670  CB  LYS A  84      47.681  27.571  32.076  1.00122.04           C
ATOM    671  CG  LYS A  84      48.661  26.558  31.475  1.00122.04           C
ATOM    672  CD  LYS A  84      50.062  27.092  31.166  1.00122.04           C
ATOM    673  CE  LYS A  84      50.200  28.613  31.241  0.00122.04           C
ATOM    674  NZ  LYS A  84      50.522  29.012  32.628  0.00122.04           N
ATOM    675  C   LYS A  84      45.342  28.085  32.660  1.00122.04           C
ATOM    676  O   LYS A  84      45.058  29.147  32.110  1.00122.04           O
ATOM    677  N   GLU A  85      44.888  27.765  33.890  1.00 64.57           N
ATOM    678  CA  GLU A  85      43.995  28.640  34.590  1.00 64.57           C
ATOM    679  CB  GLU A  85      42.800  27.891  35.203  1.00 64.57           C
ATOM    680  CG  GLU A  85      41.839  27.327  34.152  1.00 64.57           C
ATOM    681  CD  GLU A  85      40.822  26.439  34.857  1.00 64.57           C
ATOM    682  OE1 GLU A  85      40.982  26.214  36.086  1.00 64.57           O
ATOM    683  OE2 GLU A  85      39.874  25.971  34.169  1.00 64.57           O
ATOM    684  C   GLU A  85      44.733  29.316  35.705  1.00 64.57           C
ATOM    685  O   GLU A  85      45.075  28.705  36.716  1.00 64.57           O
ATOM    686  N   GLU A  86      44.992  30.621  35.512  1.00 69.82           N
ATOM    687  CA  GLU A  86      45.632  31.511  36.436  1.00 69.82           C
ATOM    688  CB  GLU A  86      46.148  32.819  35.809  0.00 69.82           C
ATOM    689  CG  GLU A  86      46.865  33.708  36.829  0.00 69.82           C
ATOM    690  CD  GLU A  86      47.526  34.863  36.091  0.00 69.82           C
ATOM    691  OE1 GLU A  86      47.783  34.710  34.867  0.00 69.82           O
ATOM    692  OE2 GLU A  86      47.790  35.911  36.741  0.00 69.82           O
ATOM    693  C   GLU A  86      44.673  31.861  37.524  1.00 69.82           C
ATOM    694  O   GLU A  86      45.079  32.402  38.550  1.00 69.82           O
ATOM    695  N   GLY A  87      43.369  31.573  37.338  1.00 54.08           N
ATOM    696  CA  GLY A  87      42.422  32.041  38.303  1.00 54.08           C
ATOM    697  C   GLY A  87      41.785  33.268  37.737  1.00 54.08           C
ATOM    698  O   GLY A  87      42.029  34.383  38.169  1.00 54.08           O
ATOM    699  N   GLY A  88      40.979  33.060  36.679  1.00 29.16           N
ATOM    700  CA  GLY A  88      40.251  34.113  36.038  1.00 29.16           C
ATOM    701  C   GLY A  88      40.852  34.306  34.691  1.00 29.16           C
ATOM    702  O   GLY A  88      40.142  34.521  33.710  1.00 29.16           O
ATOM    703  N   LYS A  89      42.190  34.207  34.600  1.00142.24           N
ATOM    704  CA  LYS A  89      42.776  34.347  33.303  1.00142.24           C
ATOM    705  CB  LYS A  89      44.138  35.043  33.223  1.00142.24           C
ATOM    706  CG  LYS A  89      44.090  36.555  33.068  1.00142.24           C
ATOM    707  CD  LYS A  89      45.488  37.166  32.996  0.00142.24           C
ATOM    708  CE  LYS A  89      46.508  36.334  32.211  0.00142.24           C
ATOM    709  NZ  LYS A  89      47.838  36.985  32.284  0.00142.24           N
ATOM    710  C   LYS A  89      43.061  32.995  32.786  1.00142.24           C
ATOM    711  O   LYS A  89      43.506  32.106  33.512  1.00142.24           O
ATOM    712  N   VAL A  90      42.802  32.801  31.488  1.00116.75           N
ATOM    713  CA  VAL A  90      43.157  31.526  30.975  1.00116.75           C
ATOM    714  CB  VAL A  90      41.993  30.673  30.590  1.00116.75           C
ATOM    715  CG1 VAL A  90      41.437  31.152  29.243  1.00116.75           C
ATOM    716  CG2 VAL A  90      42.466  29.216  30.608  1.00116.75           C
ATOM    717  C   VAL A  90      44.000  31.747  29.765  1.00116.75           C
ATOM    718  O   VAL A  90      43.769  32.669  28.982  1.00116.75           O
ATOM    719  N   THR A  91      45.035  30.905  29.616  1.00146.55           N
ATOM    720  CA  THR A  91      45.900  30.940  28.475  1.00146.55           C
ATOM    721  CB  THR A  91      47.329  31.249  28.814  1.00146.55           C
ATOM    722  OG1 THR A  91      47.727  30.515  29.961  1.00146.55           O
ATOM    723  CG2 THR A  91      47.497  32.752  29.030  1.00146.55           C
ATOM    724  C   THR A  91      45.835  29.615  27.794  1.00146.55           C
ATOM    725  O   THR A  91      45.861  28.560  28.425  1.00146.55           O
ATOM    726  N   SER A  92      45.742  29.646  26.453  1.00 52.15           N
ATOM    727  CA  SER A  92      45.624  28.424  25.720  1.00 52.15           C
ATOM    728  CB  SER A  92      44.473  28.452  24.703  1.00 52.15           C
ATOM    729  OG  SER A  92      43.245  28.714  25.372  1.00 52.15           O
ATOM    730  C   SER A  92      46.897  28.227  24.966  1.00 52.15           C
ATOM    731  O   SER A  92      47.524  29.191  24.528  1.00 52.15           O
ATOM    732  N   TYR A  93      47.336  26.955  24.860  1.00162.23           N
ATOM    733  CA  TYR A  93      48.522  26.629  24.123  1.00162.23           C
ATOM    734  CB  TYR A  93      49.623  26.049  25.021  1.00162.23           C
ATOM    735  CG  TYR A  93      50.076  27.186  25.871  1.00162.23           C
ATOM    736  CD1 TYR A  93      49.440  27.490  27.055  1.00162.23           C
ATOM    737  CD2 TYR A  93      51.134  27.965  25.462  1.00162.23           C
ATOM    738  CE1 TYR A  93      49.869  28.551  27.822  1.00162.23           C
ATOM    739  CE2 TYR A  93      51.569  29.025  26.223  1.00162.23           C
ATOM    740  CZ  TYR A  93      50.930  29.320  27.404  1.00162.23           C
ATOM    741  OH  TYR A  93      51.371  30.409  28.184  1.00162.23           O
ATOM    742  C   TYR A  93      48.153  25.599  23.104  1.00162.23           C
ATOM    743  O   TYR A  93      47.953  24.430  23.425  1.00162.23           O
ATOM    744  N   CYS A  94      48.053  26.033  21.837  1.00 67.40           N
ATOM    745  CA  CYS A  94      47.700  25.201  20.720  1.00 67.40           C
ATOM    746  CB  CYS A  94      47.237  26.024  19.507  1.00 67.40           C
ATOM    747  SG  CYS A  94      45.709  26.909  19.933  1.00 67.40           S
ATOM    748  C   CYS A  94      48.846  24.308  20.358  1.00 67.40           C
ATOM    749  O   CYS A  94      48.679  23.318  19.645  1.00 67.40           O
ATOM    750  N   HIS A  95      50.064  24.704  20.771  1.00112.90           N
ATOM    751  CA  HIS A  95      51.292  23.991  20.539  1.00112.90           C
ATOM    752  ND1 HIS A  95      53.082  26.491  18.982  1.00112.90           N
ATOM    753  CG  HIS A  95      52.541  26.200  20.219  1.00112.90           C
ATOM    754  CB  HIS A  95      52.537  24.840  20.868  1.00112.90           C
ATOM    755  NE2 HIS A  95      52.272  28.402  19.795  1.00112.90           N
ATOM    756  CD2 HIS A  95      52.052  27.378  20.700  1.00112.90           C
ATOM    757  CE1 HIS A  95      52.892  27.822  18.782  1.00112.90           C
ATOM    758  C   HIS A  95      51.359  22.771  21.421  1.00112.90           C
ATOM    759  O   HIS A  95      52.094  21.832  21.122  1.00112.90           O
ATOM    760  N   GLU A  96      50.643  22.768  22.562  1.00116.71           N
ATOM    761  CA  GLU A  96      50.818  21.685  23.491  1.00116.71           C
ATOM    762  CB  GLU A  96      51.474  22.166  24.789  1.00116.71           C
ATOM    763  CG  GLU A  96      52.104  21.059  25.619  1.00116.71           C
ATOM    764  CD  GLU A  96      52.880  21.755  26.721  1.00116.71           C
ATOM    765  OE1 GLU A  96      53.600  22.742  26.407  1.00116.71           O
ATOM    766  OE2 GLU A  96      52.758  21.310  27.892  1.00116.71           O
ATOM    767  C   GLU A  96      49.489  21.074  23.838  1.00116.71           C
ATOM    768  O   GLU A  96      48.442  21.565  23.417  1.00116.71           O
ATOM    769  N   THR A  97      49.503  19.955  24.606  1.00 54.93           N
ATOM    770  CA  THR A  97      48.278  19.280  24.942  1.00 54.93           C
ATOM    771  CB  THR A  97      48.146  17.939  24.288  1.00 54.93           C
ATOM    772  OG1 THR A  97      49.138  17.053  24.788  1.00 54.93           O
ATOM    773  CG2 THR A  97      48.311  18.123  22.769  1.00 54.93           C
ATOM    774  C   THR A  97      48.204  19.030  26.416  1.00 54.93           C
ATOM    775  O   THR A  97      49.198  19.088  27.136  1.00 54.93           O
ATOM    776  N   MET A  98      46.976  18.774  26.906  1.00130.71           N
ATOM    777  CA  MET A  98      46.792  18.392  28.274  1.00130.71           C
ATOM    778  CB  MET A  98      45.356  18.555  28.779  1.00130.71           C
ATOM    779  CG  MET A  98      44.902  20.010  28.785  1.00130.71           C
ATOM    780  SD  MET A  98      43.324  20.260  29.631  1.00130.71           S
ATOM    781  CE  MET A  98      44.027  20.033  31.290  1.00130.71           C
ATOM    782  C   MET A  98      47.135  16.939  28.290  1.00130.71           C
ATOM    783  O   MET A  98      47.471  16.373  27.252  1.00130.71           O
ATOM    784  N   THR A  99      47.118  16.287  29.466  1.00134.15           N
ATOM    785  CA  THR A  99      47.422  14.884  29.425  1.00134.15           C
ATOM    786  CB  THR A  99      47.544  14.201  30.754  1.00134.15           C
ATOM    787  OG1 THR A  99      46.397  14.453  31.545  1.00134.15           O
ATOM    788  CG2 THR A  99      48.819  14.669  31.461  1.00134.15           C
ATOM    789  C   THR A  99      46.334  14.203  28.667  1.00134.15           C
ATOM    790  O   THR A  99      45.150  14.458  28.887  1.00134.15           O
ATOM    791  N   GLY A 100      46.731  13.299  27.747  1.00 50.58           N
ATOM    792  CA  GLY A 100      45.772  12.635  26.917  1.00 50.58           C
ATOM    793  C   GLY A 100      45.865  11.150  27.088  1.00 50.58           C
ATOM    794  O   GLY A 100      46.670  10.643  27.870  1.00 50.58           O
ATOM    795  N   TRP A 101      45.021  10.419  26.322  1.00 95.39           N
ATOM    796  CA  TRP A 101      44.948   8.989  26.418  1.00 95.39           C
ATOM    797  CB  TRP A 101      43.527   8.483  26.717  1.00 95.39           C
ATOM    798  CG  TRP A 101      42.976   8.938  28.048  1.00 95.39           C
ATOM    799  CD2 TRP A 101      42.370  10.225  28.246  1.00 95.39           C
ATOM    800  CD1 TRP A 101      42.949   8.306  29.255  1.00 95.39           C
ATOM    801  NE1 TRP A 101      42.362   9.125  30.196  1.00 95.39           N
ATOM    802  CE2 TRP A 101      42.001  10.309  29.587  1.00 95.39           C
ATOM    803  CE3 TRP A 101      42.145  11.254  27.380  1.00 95.39           C
ATOM    804  CZ2 TRP A 101      41.405  11.429  30.086  1.00 95.39           C
ATOM    805  CZ3 TRP A 101      41.533  12.374  27.882  1.00 95.39           C
ATOM    806  CH2 TRP A 101      41.166  12.459  29.205  1.00 95.39           C
ATOM    807  C   TRP A 101      45.317   8.381  25.094  1.00 95.39           C
ATOM    808  O   TRP A 101      44.873   8.830  24.037  1.00 95.39           O
ATOM    809  N   VAL A 102      46.164   7.332  25.131  1.00 92.86           N
ATOM    810  CA  VAL A 102      46.555   6.580  23.963  1.00 92.86           C
ATOM    811  CB  VAL A 102      48.025   6.687  23.630  1.00 92.86           C
ATOM    812  CG1 VAL A 102      48.408   5.577  22.645  1.00 92.86           C
ATOM    813  CG2 VAL A 102      48.279   8.073  23.048  1.00 92.86           C
ATOM    814  C   VAL A 102      46.306   5.142  24.283  1.00 92.86           C
ATOM    815  O   VAL A 102      46.625   4.675  25.373  1.00 92.86           O
ATOM    816  N   HIS A 103      45.697   4.402  23.343  1.00129.57           N
ATOM    817  CA  HIS A 103      45.441   3.010  23.568  1.00129.57           C
ATOM    818  ND1 HIS A 103      42.882   3.735  22.199  1.00129.57           N
ATOM    819  CG  HIS A 103      42.935   3.392  23.524  1.00129.57           C
ATOM    820  CB  HIS A 103      44.081   2.691  24.194  1.00129.57           C
ATOM    821  NE2 HIS A 103      40.966   4.400  23.068  1.00129.57           N
ATOM    822  CD2 HIS A 103      41.750   3.798  24.039  1.00129.57           C
ATOM    823  CE1 HIS A 103      41.691   4.333  21.976  1.00129.57           C
ATOM    824  C   HIS A 103      45.389   2.365  22.228  1.00129.57           C
ATOM    825  O   HIS A 103      45.215   3.032  21.210  1.00129.57           O
ATOM    826  N   ASP A 104      45.548   1.031  22.181  1.00 79.86           N
ATOM    827  CA  ASP A 104      45.457   0.374  20.912  1.00 79.86           C
ATOM    828  CB  ASP A 104      45.987  -1.074  20.927  1.00 79.86           C
ATOM    829  CG  ASP A 104      45.263  -1.841  22.029  1.00 79.86           C
ATOM    830  OD1 ASP A 104      44.117  -2.303  21.787  1.00 79.86           O
ATOM    831  OD2 ASP A 104      45.857  -1.968  23.133  1.00 79.86           O
ATOM    832  C   ASP A 104      44.025   0.424  20.489  1.00 79.86           C
ATOM    833  O   ASP A 104      43.142   0.735  21.284  1.00 79.86           O
ATOM    834  N   VAL A 105      43.765   0.128  19.203  1.00 70.76           N
ATOM    835  CA  VAL A 105      42.451   0.250  18.635  1.00 70.76           C
ATOM    836  CB  VAL A 105      42.398  -0.146  17.185  1.00 70.76           C
ATOM    837  CG1 VAL A 105      43.232   0.861  16.374  1.00 70.76           C
ATOM    838  CG2 VAL A 105      42.888  -1.600  17.044  1.00 70.76           C
ATOM    839  C   VAL A 105      41.482  -0.613  19.393  1.00 70.76           C
ATOM    840  O   VAL A 105      40.301  -0.281  19.496  1.00 70.76           O
ATOM    841  N   LEU A 106      41.942  -1.771  19.893  1.00 81.39           N
ATOM    842  CA  LEU A 106      41.091  -2.669  20.629  1.00 81.39           C
ATOM    843  CB  LEU A 106      41.756  -4.010  20.982  1.00 81.39           C
ATOM    844  CG  LEU A 106      42.067  -4.899  19.768  1.00 81.39           C
ATOM    845  CD1 LEU A 106      42.666  -6.245  20.203  1.00 81.39           C
ATOM    846  CD2 LEU A 106      40.840  -5.059  18.859  1.00 81.39           C
ATOM    847  C   LEU A 106      40.683  -2.055  21.928  1.00 81.39           C
ATOM    848  O   LEU A 106      39.587  -2.332  22.414  1.00 81.39           O
ATOM    849  N   GLY A 107      41.556  -1.237  22.548  1.00 49.64           N
ATOM    850  CA  GLY A 107      41.230  -0.650  23.816  1.00 49.64           C
ATOM    851  C   GLY A 107      41.840  -1.466  24.925  1.00 49.64           C
ATOM    852  O   GLY A 107      41.487  -1.277  26.088  1.00 49.64           O
ATOM    853  N   ARG A 108      42.704  -2.452  24.591  1.00184.55           N
ATOM    854  CA  ARG A 108      43.352  -3.269  25.591  1.00184.55           C
ATOM    855  CB  ARG A 108      44.053  -4.516  25.014  1.00184.55           C
ATOM    856  CG  ARG A 108      43.185  -5.773  24.870  1.00184.55           C
ATOM    857  CD  ARG A 108      42.188  -5.785  23.718  1.00184.55           C
ATOM    858  NE  ARG A 108      41.044  -4.927  24.120  1.00184.55           N
ATOM    859  CZ  ARG A 108      39.825  -5.477  24.389  1.00184.55           C
ATOM    860  NH1 ARG A 108      39.625  -6.814  24.223  1.00184.55           N
ATOM    861  NH2 ARG A 108      38.803  -4.688  24.819  1.00184.55           N
ATOM    862  C   ARG A 108      44.394  -2.544  26.396  1.00184.55           C
ATOM    863  O   ARG A 108      44.304  -2.466  27.621  1.00184.55           O
ATOM    864  N   ASN A 109      45.390  -1.939  25.724  1.00107.29           N
ATOM    865  CA  ASN A 109      46.492  -1.396  26.457  1.00107.29           C
ATOM    866  CB  ASN A 109      47.818  -1.848  25.835  1.00107.29           C
ATOM    867  CG  ASN A 109      48.790  -2.101  26.963  1.00107.29           C
ATOM    868  OD1 ASN A 109      49.038  -1.244  27.806  1.00107.29           O
ATOM    869  ND2 ASN A 109      49.332  -3.348  26.994  1.00107.29           N
ATOM    870  C   ASN A 109      46.390   0.098  26.353  1.00107.29           C
ATOM    871  O   ASN A 109      46.217   0.632  25.258  1.00107.29           O
ATOM    872  N   ARG A 110      46.500   0.804  27.503  1.00138.83           N
ATOM    873  CA  ARG A 110      46.357   2.236  27.566  1.00138.83           C
ATOM    874  CB  ARG A 110      45.221   2.746  28.474  1.00138.83           C
ATOM    875  CG  ARG A 110      43.784   2.555  27.989  1.00138.83           C
ATOM    876  CD  ARG A 110      43.270   1.120  28.077  1.00138.83           C
ATOM    877  NE  ARG A 110      41.781   1.190  28.065  1.00138.83           N
ATOM    878  CZ  ARG A 110      41.095   1.332  26.891  1.00138.83           C
ATOM    879  NH1 ARG A 110      41.779   1.412  25.714  1.00138.83           N
ATOM    880  NH2 ARG A 110      39.731   1.392  26.902  1.00138.83           N
ATOM    881  C   ARG A 110      47.574   2.837  28.199  1.00138.83           C
ATOM    882  O   ARG A 110      48.347   2.159  28.875  1.00138.83           O
ATOM    883  N   ALA A 111      47.755   4.159  27.978  1.00 44.07           N
ATOM    884  CA  ALA A 111      48.832   4.921  28.542  1.00 44.07           C
ATOM    885  CB  ALA A 111      50.153   4.783  27.767  1.00 44.07           C
ATOM    886  C   ALA A 111      48.431   6.366  28.473  1.00 44.07           C
ATOM    887  O   ALA A 111      47.450   6.720  27.820  1.00 44.07           O
ATOM    888  N   CYS A 112      49.182   7.242  29.170  1.00 57.88           N
ATOM    889  CA  CYS A 112      48.900   8.653  29.188  1.00 57.88           C
ATOM    890  CB  CYS A 112      48.862   9.219  30.615  1.00 57.88           C
ATOM    891  SG  CYS A 112      47.561   8.399  31.568  1.00 57.88           S
ATOM    892  C   CYS A 112      50.032   9.327  28.479  1.00 57.88           C
ATOM    893  O   CYS A 112      51.161   8.842  28.526  1.00 57.88           O
ATOM    894  N   PHE A 113      49.762  10.453  27.778  1.00 78.51           N
ATOM    895  CA  PHE A 113      50.840  11.115  27.099  1.00 78.51           C
ATOM    896  CB  PHE A 113      51.035  10.653  25.641  1.00 78.51           C
ATOM    897  CG  PHE A 113      49.883  11.117  24.809  1.00 78.51           C
ATOM    898  CD1 PHE A 113      48.683  10.436  24.789  1.00 78.51           C
ATOM    899  CD2 PHE A 113      50.014  12.243  24.031  1.00 78.51           C
ATOM    900  CE1 PHE A 113      47.640  10.876  24.013  1.00 78.51           C
ATOM    901  CE2 PHE A 113      48.974  12.691  23.252  1.00 78.51           C
ATOM    902  CZ  PHE A 113      47.784  12.008  23.246  1.00 78.51           C
ATOM    903  C   PHE A 113      50.585  12.592  27.062  1.00 78.51           C
ATOM    904  O   PHE A 113      49.485  13.067  27.344  1.00 78.51           O
ATOM    905  N   THR A 114      51.646  13.362  26.743  1.00 47.42           N
ATOM    906  CA  THR A 114      51.539  14.785  26.580  1.00 47.42           C
ATOM    907  CB  THR A 114      52.278  15.570  27.624  1.00 47.42           C
ATOM    908  OG1 THR A 114      53.648  15.196  27.632  1.00 47.42           O
ATOM    909  CG2 THR A 114      51.634  15.310  28.994  1.00 47.42           C
ATOM    910  C   THR A 114      52.182  15.068  25.262  1.00 47.42           C
ATOM    911  O   THR A 114      53.143  14.400  24.883  1.00 47.42           O
ATOM    912  N   GLY A 115      51.674  16.067  24.518  1.00 34.75           N
ATOM    913  CA  GLY A 115      52.232  16.298  23.220  1.00 34.75           C
ATOM    914  C   GLY A 115      52.711  17.703  23.123  1.00 34.75           C
ATOM    915  O   GLY A 115      52.152  18.622  23.723  1.00 34.75           O
ATOM    916  N   ARG A 116      53.784  17.897  22.340  1.00159.88           N
ATOM    917  CA  ARG A 116      54.318  19.211  22.175  1.00159.88           C
ATOM    918  CB  ARG A 116      55.598  19.397  23.007  1.00159.88           C
ATOM    919  CG  ARG A 116      55.939  20.852  23.313  1.00159.88           C
ATOM    920  CD  ARG A 116      56.084  21.719  22.063  1.00159.88           C
ATOM    921  NE  ARG A 116      56.697  23.013  22.475  1.00159.88           N
ATOM    922  CZ  ARG A 116      58.046  23.064  22.663  1.00159.88           C
ATOM    923  NH1 ARG A 116      58.784  21.927  22.499  1.00159.88           N
ATOM    924  NH2 ARG A 116      58.659  24.228  23.031  1.00159.88           N
ATOM    925  C   ARG A 116      54.638  19.339  20.714  1.00159.88           C
ATOM    926  O   ARG A 116      55.173  18.416  20.102  1.00159.88           O
ATOM    927  N   LYS A 117      54.288  20.493  20.116  1.00123.55           N
ATOM    928  CA  LYS A 117      54.510  20.721  18.718  1.00123.55           C
ATOM    929  CB  LYS A 117      53.677  21.894  18.193  1.00123.55           C
ATOM    930  CG  LYS A 117      53.841  22.136  16.696  1.00123.55           C
ATOM    931  CD  LYS A 117      52.973  23.276  16.176  1.00123.55           C
ATOM    932  CE  LYS A 117      53.762  24.583  16.172  1.00123.55           C
ATOM    933  NZ  LYS A 117      54.610  24.620  17.389  1.00123.55           N
ATOM    934  C   LYS A 117      55.941  21.118  18.538  1.00123.55           C
ATOM    935  O   LYS A 117      56.380  22.155  19.030  1.00123.55           O
ATOM    936  N   THR A 118      56.706  20.269  17.833  1.00139.34           N
ATOM    937  CA  THR A 118      58.087  20.475  17.523  1.00139.34           C
ATOM    938  CB  THR A 118      58.820  19.204  17.218  1.00139.34           C
ATOM    939  OG1 THR A 118      58.177  18.502  16.172  1.00139.34           O
ATOM    940  CG2 THR A 118      58.857  18.332  18.483  0.00139.34           C
ATOM    941  C   THR A 118      58.249  21.436  16.398  1.00139.34           C
ATOM    942  O   THR A 118      59.339  21.949  16.193  1.00139.34           O
ATOM    943  N   GLY A 119      57.218  21.662  15.573  1.00 28.74           N
ATOM    944  CA  GLY A 119      57.414  22.601  14.510  1.00 28.74           C
ATOM    945  C   GLY A 119      56.061  22.805  13.852  1.00 28.74           C
ATOM    946  O   GLY A 119      55.391  21.782  13.542  1.00 28.74           O
ATOM    947  OXT GLY A 119      55.676  23.989  13.659  1.00 28.74           O
TER     948      GLY A 119
ATOM    949  N   LEU B 120      18.614   7.557  -4.006  1.00 55.07           N
ATOM    950  CA  LEU B 120      18.407   8.499  -2.887  1.00 55.07           C
ATOM    951  CB  LEU B 120      19.533   9.550  -2.882  1.00 55.07           C
ATOM    952  CG  LEU B 120      19.545  10.476  -1.652  1.00 55.07           C
ATOM    953  CD1 LEU B 120      19.841   9.687  -0.365  1.00 55.07           C
ATOM    954  CD2 LEU B 120      20.513  11.653  -1.857  1.00 55.07           C
ATOM    955  C   LEU B 120      17.077   9.172  -3.047  1.00 55.07           C
ATOM    956  O   LEU B 120      16.743   9.683  -4.115  1.00 55.07           O
ATOM    957  N   PRO B 121      16.313   9.148  -1.985  1.00 76.44           N
ATOM    958  CA  PRO B 121      14.980   9.697  -2.017  1.00 76.44           C
ATOM    959  CD  PRO B 121      16.406   8.019  -1.072  1.00 76.44           C
ATOM    960  CB  PRO B 121      14.249   9.094  -0.819  1.00 76.44           C
ATOM    961  CG  PRO B 121      14.975   7.761  -0.577  1.00 76.44           C
ATOM    962  C   PRO B 121      14.949  11.190  -2.008  1.00 76.44           C
ATOM    963  O   PRO B 121      15.949  11.817  -1.667  1.00 76.44           O
ATOM    964  N   THR B 122      13.814  11.764  -2.451  1.00 98.97           N
ATOM    965  CA  THR B 122      13.581  13.175  -2.429  1.00 98.97           C
ATOM    966  CB  THR B 122      12.370  13.569  -3.222  1.00 98.97           C
ATOM    967  OG1 THR B 122      12.231  14.981  -3.238  1.00 98.97           O
ATOM    968  CG2 THR B 122      11.132  12.912  -2.592  1.00 98.97           C
ATOM    969  C   THR B 122      13.353  13.598  -1.010  1.00 98.97           C
ATOM    970  O   THR B 122      13.757  14.690  -0.611  1.00 98.97           O
ATOM    971  N   SER B 123      12.667  12.743  -0.218  1.00 86.01           N
ATOM    972  CA  SER B 123      12.370  13.080   1.146  1.00 86.01           C
ATOM    973  CB  SER B 123      10.899  13.456   1.393  1.00 86.01           C
ATOM    974  OG  SER B 123      10.595  14.689   0.760  1.00 86.01           O
ATOM    975  C   SER B 123      12.662  11.902   2.022  1.00 86.01           C
ATOM    976  O   SER B 123      12.639  10.757   1.572  1.00 86.01           O
ATOM    977  N   TRP B 124      12.975  12.169   3.311  1.00 79.42           N
ATOM    978  CA  TRP B 124      13.243  11.091   4.221  1.00 79.42           C
ATOM    979  CB  TRP B 124      14.707  10.624   4.169  1.00 79.42           C
ATOM    980  CG  TRP B 124      14.994   9.391   4.987  1.00 79.42           C
ATOM    981  CD2 TRP B 124      14.904   8.056   4.468  1.00 79.42           C
ATOM    982  CD1 TRP B 124      15.378   9.276   6.290  1.00 79.42           C
ATOM    983  NE1 TRP B 124      15.526   7.950   6.619  1.00 79.42           N
ATOM    984  CE2 TRP B 124      15.240   7.187   5.505  1.00 79.42           C
ATOM    985  CE3 TRP B 124      14.569   7.593   3.227  1.00 79.42           C
ATOM    986  CZ2 TRP B 124      15.244   5.835   5.318  1.00 79.42           C
ATOM    987  CZ3 TRP B 124      14.577   6.229   3.040  1.00 79.42           C
ATOM    988  CH2 TRP B 124      14.907   5.368   4.066  1.00 79.42           C
ATOM    989  C   TRP B 124      12.973  11.563   5.622  1.00 79.42           C
ATOM    990  O   TRP B 124      13.273  12.702   5.977  1.00 79.42           O
ATOM    991  N   ASP B 125      12.384  10.681   6.459  1.00 87.27           N
ATOM    992  CA  ASP B 125      12.105  11.000   7.832  1.00 87.27           C
ATOM    993  CB  ASP B 125      10.695  11.591   8.028  1.00 87.27           C
ATOM    994  CG  ASP B 125      10.563  12.150   9.440  1.00 87.27           C
ATOM    995  OD1 ASP B 125      11.393  11.783  10.313  1.00 87.27           O
ATOM    996  OD2 ASP B 125       9.622  12.960   9.660  1.00 87.27           O
ATOM    997  C   ASP B 125      12.173   9.703   8.588  1.00 87.27           C
ATOM    998  O   ASP B 125      11.378   8.796   8.351  1.00 87.27           O
ATOM    999  N   TRP B 126      13.126   9.587   9.532  1.00106.84           N
ATOM   1000  CA  TRP B 126      13.332   8.379  10.286  1.00106.84           C
ATOM   1001  CB  TRP B 126      14.624   8.361  11.118  1.00106.84           C
ATOM   1002  CG  TRP B 126      15.843   8.084  10.273  1.00106.84           C
ATOM   1003  CD2 TRP B 126      16.149   6.785   9.742  1.00106.84           C
ATOM   1004  CD1 TRP B 126      16.826   8.923   9.837  1.00106.84           C
ATOM   1005  NE1 TRP B 126      17.732   8.224   9.074  1.00106.84           N
ATOM   1006  CE2 TRP B 126      17.325   6.907   9.005  1.00106.84           C
ATOM   1007  CE3 TRP B 126      15.499   5.589   9.857  1.00106.84           C
ATOM   1008  CZ2 TRP B 126      17.875   5.829   8.370  1.00106.84           C
ATOM   1009  CZ3 TRP B 126      16.056   4.504   9.218  1.00106.84           C
ATOM   1010  CH2 TRP B 126      17.221   4.622   8.489  1.00106.84           C
ATOM   1011  C   TRP B 126      12.170   8.097  11.178  1.00106.84           C
ATOM   1012  O   TRP B 126      12.004   6.969  11.639  1.00106.84           O
ATOM   1013  N   ARG B 127      11.408   9.144  11.534  1.00127.66           N
ATOM   1014  CA  ARG B 127      10.232   9.003  12.340  1.00127.66           C
ATOM   1015  CB  ARG B 127       9.649  10.358  12.765  1.00127.66           C
ATOM   1016  CG  ARG B 127      10.482  11.045  13.848  1.00127.66           C
ATOM   1017  CD  ARG B 127       9.919  12.396  14.285  1.00127.66           C
ATOM   1018  NE  ARG B 127      10.432  13.434  13.350  1.00127.66           N
ATOM   1019  CZ  ARG B 127       9.581  14.347  12.798  1.00127.66           C
ATOM   1020  NH1 ARG B 127       8.231  14.164  12.869  1.00127.66           N
ATOM   1021  NH2 ARG B 127      10.080  15.459  12.187  1.00127.66           N
ATOM   1022  C   ARG B 127       9.188   8.264  11.566  1.00127.66           C
ATOM   1023  O   ARG B 127       8.426   7.486  12.135  1.00127.66           O
ATOM   1024  N   ASN B 128       9.086   8.514  10.246  1.00 63.97           N
ATOM   1025  CA  ASN B 128       8.059   7.827   9.522  1.00 63.97           C
ATOM   1026  CB  ASN B 128       6.931   8.772   9.069  1.00 63.97           C
ATOM   1027  CG  ASN B 128       5.800   7.947   8.471  1.00 63.97           C
ATOM   1028  OD1 ASN B 128       6.003   7.181   7.531  1.00 63.97           O
ATOM   1029  ND2 ASN B 128       4.571   8.107   9.031  1.00 63.97           N
ATOM   1030  C   ASN B 128       8.640   7.202   8.298  1.00 63.97           C
ATOM   1031  O   ASN B 128       8.685   7.821   7.235  1.00 63.97           O
ATOM   1032  N   VAL B 129       9.093   5.941   8.413  1.00132.43           N
ATOM   1033  CA  VAL B 129       9.535   5.255   7.242  1.00132.43           C
ATOM   1034  CB  VAL B 129      10.885   4.610   7.404  1.00132.43           C
ATOM   1035  CG1 VAL B 129      10.896   3.774   8.693  1.00132.43           C
ATOM   1036  CG2 VAL B 129      11.197   3.802   6.134  1.00132.43           C
ATOM   1037  C   VAL B 129       8.484   4.229   6.983  1.00132.43           C
ATOM   1038  O   VAL B 129       8.519   3.112   7.496  1.00132.43           O
ATOM   1039  N   HIS B 130       7.509   4.619   6.144  1.00 65.76           N
ATOM   1040  CA  HIS B 130       6.406   3.789   5.780  1.00 65.76           C
ATOM   1041  ND1 HIS B 130       6.939   3.745   2.640  1.00 65.76           N
ATOM   1042  CG  HIS B 130       7.560   3.097   3.688  1.00 65.76           C
ATOM   1043  CB  HIS B 130       6.842   2.600   4.910  1.00 65.76           C
ATOM   1044  NE2 HIS B 130       9.111   3.695   2.160  1.00 65.76           N
ATOM   1045  CD2 HIS B 130       8.883   3.074   3.376  1.00 65.76           C
ATOM   1046  CE1 HIS B 130       7.913   4.081   1.758  1.00 65.76           C
ATOM   1047  C   HIS B 130       5.665   3.328   6.999  1.00 65.76           C
ATOM   1048  O   HIS B 130       5.296   2.160   7.108  1.00 65.76           O
ATOM   1049  N   GLY B 131       5.426   4.253   7.954  1.00 30.27           N
ATOM   1050  CA  GLY B 131       4.605   3.968   9.100  1.00 30.27           C
ATOM   1051  C   GLY B 131       5.422   3.615  10.308  1.00 30.27           C
ATOM   1052  O   GLY B 131       4.916   3.662  11.428  1.00 30.27           O
ATOM   1053  N   ILE B 132       6.712   3.278  10.144  1.00 52.73           N
ATOM   1054  CA  ILE B 132       7.474   2.858  11.293  1.00 52.73           C
ATOM   1055  CB  ILE B 132       8.445   1.755  10.980  1.00 52.73           C
ATOM   1056  CG1 ILE B 132       7.700   0.520  10.448  1.00 52.73           C
ATOM   1057  CG2 ILE B 132       9.271   1.476  12.246  1.00 52.73           C
ATOM   1058  CD1 ILE B 132       8.624  -0.525   9.826  1.00 52.73           C
ATOM   1059  C   ILE B 132       8.284   4.007  11.825  1.00 52.73           C
ATOM   1060  O   ILE B 132       8.840   4.792  11.059  1.00 52.73           O
ATOM   1061  N   ASN B 133       8.349   4.141  13.172  1.00 71.28           N
ATOM   1062  CA  ASN B 133       9.100   5.196  13.808  1.00 71.28           C
ATOM   1063  CB  ASN B 133       8.295   5.943  14.886  1.00 71.28           C
ATOM   1064  CG  ASN B 133       9.174   7.033  15.485  1.00 71.28           C
ATOM   1065  OD1 ASN B 133       9.891   7.735  14.774  1.00 71.28           O
ATOM   1066  ND2 ASN B 133       9.130   7.168  16.836  1.00 71.28           N
ATOM   1067  C   ASN B 133      10.316   4.613  14.486  1.00 71.28           C
ATOM   1068  O   ASN B 133      10.212   3.696  15.298  1.00 71.28           O
ATOM   1069  N   PHE B 134      11.513   5.065  14.053  1.00127.82           N
ATOM   1070  CA  PHE B 134      12.824   4.730  14.548  1.00127.82           C
ATOM   1071  CB  PHE B 134      13.859   4.618  13.422  1.00127.82           C
ATOM   1072  CG  PHE B 134      13.463   3.394  12.669  1.00127.82           C
ATOM   1073  CD1 PHE B 134      13.824   2.150  13.135  1.00127.82           C
ATOM   1074  CD2 PHE B 134      12.728   3.484  11.510  1.00127.82           C
ATOM   1075  CE1 PHE B 134      13.464   1.012  12.453  1.00127.82           C
ATOM   1076  CE2 PHE B 134      12.365   2.348  10.824  1.00127.82           C
ATOM   1077  CZ  PHE B 134      12.731   1.110  11.295  1.00127.82           C
ATOM   1078  C   PHE B 134      13.366   5.627  15.636  1.00127.82           C
ATOM   1079  O   PHE B 134      14.365   5.281  16.262  1.00127.82           O
ATOM   1080  N   VAL B 135      12.828   6.849  15.821  1.00 63.71           N
ATOM   1081  CA  VAL B 135      13.445   7.783  16.734  1.00 63.71           C
ATOM   1082  CB  VAL B 135      13.323   9.201  16.255  1.00 63.71           C
ATOM   1083  CG1 VAL B 135      14.003  10.137  17.268  1.00 63.71           C
ATOM   1084  CG2 VAL B 135      13.907   9.286  14.830  1.00 63.71           C
ATOM   1085  C   VAL B 135      12.855   7.708  18.112  1.00 63.71           C
ATOM   1086  O   VAL B 135      11.654   7.531  18.290  1.00 63.71           O
ATOM   1087  N   THR B 136      13.724   7.851  19.140  1.00113.50           N
ATOM   1088  CA  THR B 136      13.330   7.798  20.527  1.00113.50           C
ATOM   1089  CB  THR B 136      14.508   7.602  21.439  1.00113.50           C
ATOM   1090  OG1 THR B 136      14.091   7.337  22.769  1.00113.50           O
ATOM   1091  CG2 THR B 136      15.371   8.873  21.392  1.00113.50           C
ATOM   1092  C   THR B 136      12.685   9.115  20.860  1.00113.50           C
ATOM   1093  O   THR B 136      12.811  10.072  20.100  1.00113.50           O
ATOM   1094  N   PRO B 137      12.007   9.194  21.980  1.00 72.26           N
ATOM   1095  CA  PRO B 137      11.290  10.398  22.319  1.00 72.26           C
ATOM   1096  CD  PRO B 137      11.323   8.015  22.494  1.00 72.26           C
ATOM   1097  CB  PRO B 137      10.368  10.024  23.474  1.00 72.26           C
ATOM   1098  CG  PRO B 137      10.073   8.535  23.225  1.00 72.26           C
ATOM   1099  C   PRO B 137      12.134  11.600  22.590  1.00 72.26           C
ATOM   1100  O   PRO B 137      13.314  11.463  22.908  1.00 72.26           O
ATOM   1101  N   VAL B 138      11.528  12.794  22.431  1.00 35.87           N
ATOM   1102  CA  VAL B 138      12.189  14.044  22.667  1.00 35.87           C
ATOM   1103  CB  VAL B 138      11.402  15.227  22.176  1.00 35.87           C
ATOM   1104  CG1 VAL B 138      12.146  16.515  22.564  1.00 35.87           C
ATOM   1105  CG2 VAL B 138      11.177  15.071  20.662  1.00 35.87           C
ATOM   1106  C   VAL B 138      12.360  14.174  24.147  1.00 35.87           C
ATOM   1107  O   VAL B 138      11.505  13.746  24.920  1.00 35.87           O
ATOM   1108  N   ARG B 139      13.492  14.771  24.572  1.00122.62           N
ATOM   1109  CA  ARG B 139      13.824  14.897  25.966  1.00122.62           C
ATOM   1110  CB  ARG B 139      15.149  14.198  26.314  1.00122.62           C
ATOM   1111  CG  ARG B 139      15.257  12.752  25.835  1.00122.62           C
ATOM   1112  CD  ARG B 139      16.713  12.299  25.717  1.00122.62           C
ATOM   1113  NE  ARG B 139      17.008  11.325  26.802  1.00122.62           N
ATOM   1114  CZ  ARG B 139      17.118  11.736  28.098  1.00122.62           C
ATOM   1115  NH1 ARG B 139      16.707  12.980  28.470  1.00122.62           N
ATOM   1116  NH2 ARG B 139      17.660  10.904  29.030  1.00122.62           N
ATOM   1117  C   ARG B 139      14.109  16.345  26.236  1.00122.62           C
ATOM   1118  O   ARG B 139      14.196  17.161  25.318  1.00122.62           O
ATOM   1119  N   ASN B 140      14.251  16.694  27.532  1.00 54.87           N
ATOM   1120  CA  ASN B 140      14.560  18.043  27.927  1.00 54.87           C
ATOM   1121  CB  ASN B 140      13.501  18.589  28.907  1.00 54.87           C
ATOM   1122  CG  ASN B 140      13.606  20.102  29.027  1.00 54.87           C
ATOM   1123  OD1 ASN B 140      14.629  20.639  29.438  1.00 54.87           O
ATOM   1124  ND2 ASN B 140      12.501  20.813  28.663  1.00 54.87           N
ATOM   1125  C   ASN B 140      15.890  18.014  28.642  1.00 54.87           C
ATOM   1126  O   ASN B 140      16.046  17.295  29.628  1.00 54.87           O
ATOM   1127  N   GLN B 141      16.890  18.790  28.152  1.00181.71           N
ATOM   1128  CA  GLN B 141      18.206  18.833  28.753  1.00181.71           C
ATOM   1129  CB  GLN B 141      19.275  19.705  28.069  1.00181.71           C
ATOM   1130  CG  GLN B 141      19.377  19.647  26.556  1.00181.71           C
ATOM   1131  CD  GLN B 141      19.066  21.058  26.090  1.00181.71           C
ATOM   1132  OE1 GLN B 141      19.960  21.802  25.692  1.00181.71           O
ATOM   1133  NE2 GLN B 141      17.769  21.449  26.155  1.00181.71           N
ATOM   1134  C   GLN B 141      18.092  19.525  30.064  1.00181.71           C
ATOM   1135  O   GLN B 141      18.895  19.296  30.969  1.00181.71           O
ATOM   1136  N   GLY B 142      17.140  20.468  30.157  1.00 32.34           N
ATOM   1137  CA  GLY B 142      17.034  21.219  31.364  1.00 32.34           C
ATOM   1138  C   GLY B 142      18.086  22.280  31.303  1.00 32.34           C
ATOM   1139  O   GLY B 142      18.529  22.679  30.229  1.00 32.34           O
ATOM   1140  N   SER B 143      18.502  22.747  32.491  1.00 99.62           N
ATOM   1141  CA  SER B 143      19.418  23.830  32.684  1.00 99.62           C
ATOM   1142  CB  SER B 143      19.463  24.312  34.147  1.00 99.62           C
ATOM   1143  OG  SER B 143      18.188  24.793  34.547  1.00 99.62           O
ATOM   1144  C   SER B 143      20.830  23.485  32.317  1.00 99.62           C
ATOM   1145  O   SER B 143      21.631  24.401  32.147  1.00 99.62           O
ATOM   1146  N   CYS B 144      21.238  22.203  32.185  1.00136.06           N
ATOM   1147  CA  CYS B 144      22.659  22.178  31.980  1.00136.06           C
ATOM   1148  CB  CYS B 144      23.489  21.346  32.974  1.00136.06           C
ATOM   1149  SG  CYS B 144      23.950  19.638  32.622  1.00136.06           S
ATOM   1150  C   CYS B 144      23.036  21.972  30.546  1.00136.06           C
ATOM   1151  O   CYS B 144      22.241  21.505  29.734  1.00136.06           O
ATOM   1152  N   GLY B 145      24.281  22.371  30.199  1.00 63.24           N
ATOM   1153  CA  GLY B 145      24.716  22.383  28.826  1.00 63.24           C
ATOM   1154  C   GLY B 145      25.066  20.993  28.401  1.00 63.24           C
ATOM   1155  O   GLY B 145      26.211  20.697  28.061  1.00 63.24           O
ATOM   1156  N   SER B 146      24.041  20.124  28.422  1.00113.32           N
ATOM   1157  CA  SER B 146      24.063  18.721  28.135  1.00113.32           C
ATOM   1158  CB  SER B 146      23.000  17.993  28.977  1.00113.32           C
ATOM   1159  OG  SER B 146      23.079  16.590  28.797  1.00113.32           O
ATOM   1160  C   SER B 146      23.804  18.381  26.683  1.00113.32           C
ATOM   1161  O   SER B 146      23.756  17.201  26.342  1.00113.32           O
ATOM   1162  N   CYS B 147      23.678  19.369  25.775  1.00111.06           N
ATOM   1163  CA  CYS B 147      23.205  19.121  24.429  1.00111.06           C
ATOM   1164  CB  CYS B 147      23.318  20.383  23.567  1.00111.06           C
ATOM   1165  SG  CYS B 147      22.613  21.801  24.445  1.00111.06           S
ATOM   1166  C   CYS B 147      23.990  18.030  23.742  1.00111.06           C
ATOM   1167  O   CYS B 147      23.400  17.125  23.152  1.00111.06           O
ATOM   1168  N   TYR B 148      25.330  18.044  23.838  1.00 83.50           N
ATOM   1169  CA  TYR B 148      26.143  17.092  23.132  1.00 83.50           C
ATOM   1170  CB  TYR B 148      27.653  17.296  23.362  1.00 83.50           C
ATOM   1171  CG  TYR B 148      27.957  16.984  24.787  1.00 83.50           C
ATOM   1172  CD1 TYR B 148      27.698  17.896  25.786  1.00 83.50           C
ATOM   1173  CD2 TYR B 148      28.514  15.771  25.125  1.00 83.50           C
ATOM   1174  CE1 TYR B 148      27.987  17.599  27.099  1.00 83.50           C
ATOM   1175  CE2 TYR B 148      28.804  15.470  26.438  1.00 83.50           C
ATOM   1176  CZ  TYR B 148      28.539  16.381  27.431  1.00 83.50           C
ATOM   1177  OH  TYR B 148      28.837  16.063  28.775  1.00 83.50           O
ATOM   1178  C   TYR B 148      25.801  15.696  23.579  1.00 83.50           C
ATOM   1179  O   TYR B 148      25.809  14.772  22.765  1.00 83.50           O
ATOM   1180  N   SER B 149      25.549  15.492  24.891  1.00107.64           N
ATOM   1181  CA  SER B 149      25.241  14.169  25.358  1.00107.64           C
ATOM   1182  CB  SER B 149      25.261  14.001  26.894  1.00107.64           C
ATOM   1183  OG  SER B 149      24.100  14.576  27.467  1.00107.64           O
ATOM   1184  C   SER B 149      23.900  13.741  24.843  1.00107.64           C
ATOM   1185  O   SER B 149      23.743  12.586  24.454  1.00107.64           O
ATOM   1186  N   PHE B 150      22.900  14.650  24.809  1.00135.21           N
ATOM   1187  CA  PHE B 150      21.596  14.275  24.334  1.00135.21           C
ATOM   1188  CB  PHE B 150      20.504  15.347  24.502  1.00135.21           C
ATOM   1189  CG  PHE B 150      20.122  15.373  25.945  1.00135.21           C
ATOM   1190  CD1 PHE B 150      19.567  14.259  26.526  1.00135.21           C
ATOM   1191  CD2 PHE B 150      20.264  16.503  26.714  1.00135.21           C
ATOM   1192  CE1 PHE B 150      19.198  14.251  27.851  1.00135.21           C
ATOM   1193  CE2 PHE B 150      19.894  16.499  28.039  1.00135.21           C
ATOM   1194  CZ  PHE B 150      19.359  15.375  28.617  1.00135.21           C
ATOM   1195  C   PHE B 150      21.659  13.910  22.882  1.00135.21           C
ATOM   1196  O   PHE B 150      21.076  12.911  22.464  1.00135.21           O
ATOM   1197  N   ALA B 151      22.373  14.705  22.065  1.00 31.60           N
ATOM   1198  CA  ALA B 151      22.454  14.421  20.661  1.00 31.60           C
ATOM   1199  CB  ALA B 151      23.302  15.453  19.896  1.00 31.60           C
ATOM   1200  C   ALA B 151      23.103  13.088  20.483  1.00 31.60           C
ATOM   1201  O   ALA B 151      22.672  12.274  19.669  1.00 31.60           O
ATOM   1202  N   SER B 152      24.166  12.823  21.259  1.00 60.77           N
ATOM   1203  CA  SER B 152      24.883  11.593  21.102  1.00 60.77           C
ATOM   1204  CB  SER B 152      26.202  11.577  21.876  1.00 60.77           C
ATOM   1205  OG  SER B 152      27.073  12.517  21.263  1.00 60.77           O
ATOM   1206  C   SER B 152      24.029  10.418  21.465  1.00 60.77           C
ATOM   1207  O   SER B 152      24.010   9.426  20.739  1.00 60.77           O
ATOM   1208  N   MET B 153      23.283  10.498  22.582  1.00111.71           N
ATOM   1209  CA  MET B 153      22.465   9.397  23.000  1.00111.71           C
ATOM   1210  CB  MET B 153      21.791   9.650  24.359  1.00111.71           C
ATOM   1211  CG  MET B 153      22.764  10.210  25.400  1.00111.71           C
ATOM   1212  SD  MET B 153      24.431   9.484  25.361  1.00111.71           S
ATOM   1213  CE  MET B 153      23.931   7.957  26.193  1.00111.71           C
ATOM   1214  C   MET B 153      21.391   9.205  21.975  1.00111.71           C
ATOM   1215  O   MET B 153      21.050   8.077  21.623  1.00111.71           O
ATOM   1216  N   GLY B 154      20.843  10.316  21.446  1.00 27.26           N
ATOM   1217  CA  GLY B 154      19.764  10.241  20.506  1.00 27.26           C
ATOM   1218  C   GLY B 154      20.203   9.488  19.291  1.00 27.26           C
ATOM   1219  O   GLY B 154      19.459   8.666  18.759  1.00 27.26           O
ATOM   1220  N   MET B 155      21.425   9.756  18.800  1.00 47.59           N
ATOM   1221  CA  MET B 155      21.884   9.088  17.618  1.00 47.59           C
ATOM   1222  CB  MET B 155      23.267   9.587  17.168  1.00 47.59           C
ATOM   1223  CG  MET B 155      23.790   8.894  15.910  1.00 47.59           C
ATOM   1224  SD  MET B 155      25.311   9.624  15.233  1.00 47.59           S
ATOM   1225  CE  MET B 155      26.357   9.215  16.661  1.00 47.59           C
ATOM   1226  C   MET B 155      21.987   7.610  17.870  1.00 47.59           C
ATOM   1227  O   MET B 155      21.468   6.804  17.101  1.00 47.59           O
ATOM   1228  N   MET B 156      22.623   7.214  18.985  1.00135.97           N
ATOM   1229  CA  MET B 156      22.795   5.816  19.271  1.00135.97           C
ATOM   1230  CB  MET B 156      23.713   5.525  20.465  1.00135.97           C
ATOM   1231  CG  MET B 156      25.159   5.309  20.036  1.00135.97           C
ATOM   1232  SD  MET B 156      25.995   6.709  19.254  1.00135.97           S
ATOM   1233  CE  MET B 156      27.192   5.549  18.536  1.00135.97           C
ATOM   1234  C   MET B 156      21.486   5.135  19.497  1.00135.97           C
ATOM   1235  O   MET B 156      21.323   3.975  19.123  1.00135.97           O
ATOM   1236  N   GLU B 157      20.526   5.820  20.138  1.00 54.66           N
ATOM   1237  CA  GLU B 157      19.268   5.196  20.436  1.00 54.66           C
ATOM   1238  CB  GLU B 157      18.401   6.083  21.348  1.00 54.66           C
ATOM   1239  CG  GLU B 157      18.996   6.206  22.756  1.00 54.66           C
ATOM   1240  CD  GLU B 157      18.259   7.295  23.522  1.00 54.66           C
ATOM   1241  OE1 GLU B 157      17.584   8.133  22.865  1.00 54.66           O
ATOM   1242  OE2 GLU B 157      18.369   7.308  24.777  1.00 54.66           O
ATOM   1243  C   GLU B 157      18.518   4.884  19.170  1.00 54.66           C
ATOM   1244  O   GLU B 157      17.941   3.806  19.041  1.00 54.66           O
ATOM   1245  N   ALA B 158      18.485   5.823  18.201  1.00 39.49           N
ATOM   1246  CA  ALA B 158      17.775   5.592  16.971  1.00 39.49           C
ATOM   1247  CB  ALA B 158      17.725   6.840  16.072  1.00 39.49           C
ATOM   1248  C   ALA B 158      18.440   4.501  16.184  1.00 39.49           C
ATOM   1249  O   ALA B 158      17.775   3.612  15.655  1.00 39.49           O
ATOM   1250  N   ARG B 159      19.784   4.529  16.103  1.00 85.18           N
ATOM   1251  CA  ARG B 159      20.506   3.574  15.308  1.00 85.18           C
ATOM   1252  CB  ARG B 159      22.009   3.882  15.183  1.00 85.18           C
ATOM   1253  CG  ARG B 159      22.267   5.121  14.319  1.00 85.18           C
ATOM   1254  CD  ARG B 159      23.715   5.294  13.853  1.00 85.18           C
ATOM   1255  NE  ARG B 159      23.759   6.543  13.038  1.00 85.18           N
ATOM   1256  CZ  ARG B 159      24.725   6.739  12.091  1.00 85.18           C
ATOM   1257  NH1 ARG B 159      25.676   5.789  11.864  1.00 85.18           N
ATOM   1258  NH2 ARG B 159      24.733   7.889  11.357  1.00 85.18           N
ATOM   1259  C   ARG B 159      20.324   2.194  15.855  1.00 85.18           C
ATOM   1260  O   ARG B 159      20.292   1.225  15.097  1.00 85.18           O
ATOM   1261  N   ILE B 160      20.234   2.054  17.188  1.00 46.60           N
ATOM   1262  CA  ILE B 160      20.020   0.755  17.760  1.00 46.60           C
ATOM   1263  CB  ILE B 160      20.014   0.747  19.268  1.00 46.60           C
ATOM   1264  CG1 ILE B 160      21.393   1.149  19.825  1.00 46.60           C
ATOM   1265  CG2 ILE B 160      19.548  -0.644  19.732  1.00 46.60           C
ATOM   1266  CD1 ILE B 160      21.408   1.376  21.339  1.00 46.60           C
ATOM   1267  C   ILE B 160      18.678   0.281  17.297  1.00 46.60           C
ATOM   1268  O   ILE B 160      18.509  -0.891  16.969  1.00 46.60           O
ATOM   1269  N   ARG B 161      17.682   1.190  17.264  1.00 72.70           N
ATOM   1270  CA  ARG B 161      16.347   0.816  16.893  1.00 72.70           C
ATOM   1271  CB  ARG B 161      15.335   1.958  17.074  1.00 72.70           C
ATOM   1272  CG  ARG B 161      15.115   2.297  18.551  1.00 72.70           C
ATOM   1273  CD  ARG B 161      14.012   3.324  18.807  1.00 72.70           C
ATOM   1274  NE  ARG B 161      13.938   3.533  20.280  1.00 72.70           N
ATOM   1275  CZ  ARG B 161      12.863   4.173  20.824  1.00 72.70           C
ATOM   1276  NH1 ARG B 161      11.849   4.604  20.018  1.00 72.70           N
ATOM   1277  NH2 ARG B 161      12.800   4.383  22.171  1.00 72.70           N
ATOM   1278  C   ARG B 161      16.311   0.337  15.474  1.00 72.70           C
ATOM   1279  O   ARG B 161      15.706  -0.692  15.181  1.00 72.70           O
ATOM   1280  N   ILE B 162      16.975   1.055  14.551  1.00 48.87           N
ATOM   1281  CA  ILE B 162      16.966   0.674  13.165  1.00 48.87           C
ATOM   1282  CB  ILE B 162      17.732   1.631  12.297  1.00 48.87           C
ATOM   1283  CG1 ILE B 162      17.122   3.040  12.359  1.00 48.87           C
ATOM   1284  CG2 ILE B 162      17.782   1.043  10.877  1.00 48.87           C
ATOM   1285  CD1 ILE B 162      18.015   4.113  11.738  1.00 48.87           C
ATOM   1286  C   ILE B 162      17.639  -0.658  13.019  1.00 48.87           C
ATOM   1287  O   ILE B 162      17.140  -1.545  12.329  1.00 48.87           O
ATOM   1288  N   LEU B 163      18.796  -0.839  13.686  1.00 63.87           N
ATOM   1289  CA  LEU B 163      19.572  -2.033  13.513  1.00 63.87           C
ATOM   1290  CB  LEU B 163      20.900  -2.011  14.293  1.00 63.87           C
ATOM   1291  CG  LEU B 163      21.917  -0.983  13.756  1.00 63.87           C
ATOM   1292  CD1 LEU B 163      23.220  -1.008  14.571  1.00 63.87           C
ATOM   1293  CD2 LEU B 163      22.163  -1.175  12.250  1.00 63.87           C
ATOM   1294  C   LEU B 163      18.790  -3.230  13.964  1.00 63.87           C
ATOM   1295  O   LEU B 163      18.835  -4.285  13.335  1.00 63.87           O
ATOM   1296  N   THR B 164      18.104  -3.097  15.106  1.00163.82           N
ATOM   1297  CA  THR B 164      17.291  -4.087  15.751  1.00163.82           C
ATOM   1298  CB  THR B 164      17.199  -3.847  17.228  1.00163.82           C
ATOM   1299  OG1 THR B 164      16.575  -4.952  17.850  1.00163.82           O
ATOM   1300  CG2 THR B 164      16.406  -2.565  17.505  1.00163.82           C
ATOM   1301  C   THR B 164      15.914  -4.163  15.153  1.00163.82           C
ATOM   1302  O   THR B 164      15.157  -5.081  15.461  1.00163.82           O
ATOM   1303  N   ASN B 165      15.522  -3.166  14.336  1.00 72.66           N
ATOM   1304  CA  ASN B 165      14.199  -3.117  13.780  1.00 72.66           C
ATOM   1305  CB  ASN B 165      13.825  -4.366  12.962  1.00 72.66           C
ATOM   1306  CG  ASN B 165      12.613  -4.020  12.106  1.00 72.66           C
ATOM   1307  OD1 ASN B 165      12.127  -2.890  12.120  1.00 72.66           O
ATOM   1308  ND2 ASN B 165      12.110  -5.021  11.336  1.00 72.66           N
ATOM   1309  C   ASN B 165      13.212  -2.964  14.896  1.00 72.66           C
ATOM   1310  O   ASN B 165      12.180  -3.632  14.937  1.00 72.66           O
ATOM   1311  N   ASN B 166      13.536  -2.051  15.833  1.00 65.89           N
ATOM   1312  CA  ASN B 166      12.714  -1.676  16.949  1.00 65.89           C
ATOM   1313  CB  ASN B 166      11.318  -1.179  16.530  1.00 65.89           C
ATOM   1314  CG  ASN B 166      11.490   0.170  15.841  1.00 65.89           C
ATOM   1315  OD1 ASN B 166      12.224   1.035  16.317  1.00 65.89           O
ATOM   1316  ND2 ASN B 166      10.798   0.356  14.685  1.00 65.89           N
ATOM   1317  C   ASN B 166      12.554  -2.819  17.899  1.00 65.89           C
ATOM   1318  O   ASN B 166      11.687  -2.784  18.772  1.00 65.89           O
ATOM   1319  N   THR B 167      13.392  -3.862  17.772  1.00 37.35           N
ATOM   1320  CA  THR B 167      13.325  -4.930  18.724  1.00 37.35           C
ATOM   1321  CB  THR B 167      14.113  -6.144  18.328  1.00 37.35           C
ATOM   1322  OG1 THR B 167      13.652  -6.639  17.079  1.00 37.35           O
ATOM   1323  CG2 THR B 167      13.940  -7.217  19.416  1.00 37.35           C
ATOM   1324  C   THR B 167      13.856  -4.404  20.024  1.00 37.35           C
ATOM   1325  O   THR B 167      13.358  -4.762  21.091  1.00 37.35           O
ATOM   1326  N   GLN B 168      14.902  -3.546  19.966  1.00 80.73           N
ATOM   1327  CA  GLN B 168      15.454  -2.976  21.169  1.00 80.73           C
ATOM   1328  CB  GLN B 168      16.947  -3.263  21.380  1.00 80.73           C
ATOM   1329  CG  GLN B 168      17.236  -4.744  21.599  1.00 80.73           C
ATOM   1330  CD  GLN B 168      18.676  -4.879  22.061  1.00 80.73           C
ATOM   1331  OE1 GLN B 168      19.582  -4.223  21.549  1.00 80.73           O
ATOM   1332  NE2 GLN B 168      18.889  -5.752  23.079  1.00 80.73           N
ATOM   1333  C   GLN B 168      15.301  -1.484  21.115  1.00 80.73           C
ATOM   1334  O   GLN B 168      15.761  -0.822  20.188  1.00 80.73           O
ATOM   1335  N   THR B 169      14.553  -0.955  22.100  1.00135.23           N
ATOM   1336  CA  THR B 169      14.195   0.415  22.374  1.00135.23           C
ATOM   1337  CB  THR B 169      12.759   0.580  22.784  1.00135.23           C
ATOM   1338  OG1 THR B 169      12.495  -0.122  23.989  1.00135.23           O
ATOM   1339  CG2 THR B 169      11.872   0.050  21.641  1.00135.23           C
ATOM   1340  C   THR B 169      15.066   1.170  23.356  1.00135.23           C
ATOM   1341  O   THR B 169      14.610   2.230  23.777  1.00135.23           O
ATOM   1342  N   PRO B 170      16.193   0.709  23.842  1.00106.86           N
ATOM   1343  CA  PRO B 170      16.872   1.349  24.959  1.00106.86           C
ATOM   1344  CD  PRO B 170      17.148   0.062  22.952  1.00106.86           C
ATOM   1345  CB  PRO B 170      18.271   0.735  24.983  1.00106.86           C
ATOM   1346  CG  PRO B 170      18.540   0.418  23.502  1.00106.86           C
ATOM   1347  C   PRO B 170      16.986   2.850  24.963  1.00106.86           C
ATOM   1348  O   PRO B 170      17.143   3.462  23.908  1.00106.86           O
ATOM   1349  N   ILE B 171      16.869   3.454  26.167  1.00110.29           N
ATOM   1350  CA  ILE B 171      17.057   4.863  26.345  1.00110.29           C
ATOM   1351  CB  ILE B 171      15.984   5.518  27.174  1.00110.29           C
ATOM   1352  CG1 ILE B 171      14.597   5.307  26.540  1.00110.29           C
ATOM   1353  CG2 ILE B 171      16.348   7.006  27.324  1.00110.29           C
ATOM   1354  CD1 ILE B 171      14.469   5.924  25.148  1.00110.29           C
ATOM   1355  C   ILE B 171      18.341   4.959  27.115  1.00110.29           C
ATOM   1356  O   ILE B 171      18.425   4.478  28.243  1.00110.29           O
ATOM   1357  N   LEU B 172      19.383   5.570  26.513  1.00 66.01           N
ATOM   1358  CA  LEU B 172      20.684   5.658  27.124  1.00 66.01           C
ATOM   1359  CB  LEU B 172      21.819   5.912  26.121  1.00 66.01           C
ATOM   1360  CG  LEU B 172      22.020   4.782  25.095  1.00 66.01           C
ATOM   1361  CD1 LEU B 172      23.169   5.118  24.140  1.00 66.01           C
ATOM   1362  CD2 LEU B 172      22.185   3.404  25.763  1.00 66.01           C
ATOM   1363  C   LEU B 172      20.698   6.792  28.108  1.00 66.01           C
ATOM   1364  O   LEU B 172      19.787   7.619  28.118  1.00 66.01           O
ATOM   1365  N   SER B 173      21.743   6.849  28.972  1.00121.92           N
ATOM   1366  CA  SER B 173      21.817   7.878  29.987  1.00121.92           C
ATOM   1367  CB  SER B 173      22.343   7.422  31.360  1.00121.92           C
ATOM   1368  OG  SER B 173      21.309   6.918  32.181  1.00121.92           O
ATOM   1369  C   SER B 173      22.777   8.970  29.627  1.00121.92           C
ATOM   1370  O   SER B 173      23.985   8.761  29.520  1.00121.92           O
ATOM   1371  N   PRO B 174      22.243  10.149  29.458  1.00 93.26           N
ATOM   1372  CA  PRO B 174      23.053  11.320  29.216  1.00 93.26           C
ATOM   1373  CD  PRO B 174      20.905  10.278  28.907  1.00 93.26           C
ATOM   1374  CB  PRO B 174      22.087  12.401  28.749  1.00 93.26           C
ATOM   1375  CG  PRO B 174      20.918  11.607  28.139  1.00 93.26           C
ATOM   1376  C   PRO B 174      23.789  11.722  30.458  1.00 93.26           C
ATOM   1377  O   PRO B 174      24.854  12.327  30.358  1.00 93.26           O
ATOM   1378  N   GLN B 175      23.223  11.411  31.637  1.00 79.49           N
ATOM   1379  CA  GLN B 175      23.766  11.833  32.897  1.00 79.49           C
ATOM   1380  CB  GLN B 175      22.810  11.522  34.063  1.00 79.49           C
ATOM   1381  CG  GLN B 175      23.321  12.001  35.420  1.00 79.49           C
ATOM   1382  CD  GLN B 175      23.441  13.516  35.383  1.00 79.49           C
ATOM   1383  OE1 GLN B 175      22.518  14.217  34.972  1.00 79.49           O
ATOM   1384  NE2 GLN B 175      24.615  14.042  35.821  1.00 79.49           N
ATOM   1385  C   GLN B 175      25.074  11.159  33.168  1.00 79.49           C
ATOM   1386  O   GLN B 175      26.006  11.771  33.689  1.00 79.49           O
ATOM   1387  N   GLU B 176      25.195   9.871  32.821  1.00 99.78           N
ATOM   1388  CA  GLU B 176      26.405   9.181  33.140  1.00 99.78           C
ATOM   1389  CB  GLU B 176      26.323   7.696  32.747  1.00 99.78           C
ATOM   1390  CG  GLU B 176      27.381   6.810  33.408  1.00 99.78           C
ATOM   1391  CD  GLU B 176      28.477   6.546  32.398  1.00 99.78           C
ATOM   1392  OE1 GLU B 176      28.206   6.720  31.181  1.00 99.78           O
ATOM   1393  OE2 GLU B 176      29.591   6.144  32.830  1.00 99.78           O
ATOM   1394  C   GLU B 176      27.520   9.861  32.403  1.00 99.78           C
ATOM   1395  O   GLU B 176      28.612  10.045  32.940  1.00 99.78           O
ATOM   1396  N   VAL B 177      27.268  10.267  31.143  1.00 63.87           N
ATOM   1397  CA  VAL B 177      28.257  10.954  30.361  1.00 63.87           C
ATOM   1398  CB  VAL B 177      27.769  11.259  28.968  1.00 63.87           C
ATOM   1399  CG1 VAL B 177      28.801  12.163  28.276  1.00 63.87           C
ATOM   1400  CG2 VAL B 177      27.516   9.936  28.218  1.00 63.87           C
ATOM   1401  C   VAL B 177      28.583  12.258  31.029  1.00 63.87           C
ATOM   1402  O   VAL B 177      29.752  12.608  31.192  1.00 63.87           O
ATOM   1403  N   VAL B 178      27.552  13.016  31.455  1.00136.66           N
ATOM   1404  CA  VAL B 178      27.832  14.291  32.060  1.00136.66           C
ATOM   1405  CB  VAL B 178      26.622  15.172  32.302  1.00136.66           C
ATOM   1406  CG1 VAL B 178      26.104  15.668  30.950  1.00136.66           C
ATOM   1407  CG2 VAL B 178      25.541  14.396  33.061  1.00136.66           C
ATOM   1408  C   VAL B 178      28.600  14.129  33.337  1.00136.66           C
ATOM   1409  O   VAL B 178      29.502  14.921  33.605  1.00136.66           O
ATOM   1410  N   SER B 179      28.247  13.146  34.188  1.00127.54           N
ATOM   1411  CA  SER B 179      28.941  13.018  35.441  1.00127.54           C
ATOM   1412  CB  SER B 179      28.106  12.281  36.510  1.00127.54           C
ATOM   1413  OG  SER B 179      27.731  10.991  36.053  1.00127.54           O
ATOM   1414  C   SER B 179      30.299  12.351  35.332  1.00127.54           C
ATOM   1415  O   SER B 179      31.247  12.792  35.979  1.00127.54           O
ATOM   1416  N   CYS B 180      30.390  11.203  34.623  1.00109.76           N
ATOM   1417  CA  CYS B 180      31.584  10.396  34.492  1.00109.76           C
ATOM   1418  CB  CYS B 180      31.231   8.919  34.299  1.00109.76           C
ATOM   1419  SG  CYS B 180      30.461   8.404  35.840  1.00109.76           S
ATOM   1420  C   CYS B 180      32.611  10.748  33.446  1.00109.76           C
ATOM   1421  O   CYS B 180      33.807  10.590  33.686  1.00109.76           O
ATOM   1422  N   SER B 181      32.182  11.203  32.255  1.00 98.44           N
ATOM   1423  CA  SER B 181      33.049  11.330  31.111  1.00 98.44           C
ATOM   1424  CB  SER B 181      32.250  11.610  29.827  1.00 98.44           C
ATOM   1425  OG  SER B 181      33.125  11.732  28.726  1.00 98.44           O
ATOM   1426  C   SER B 181      34.106  12.400  31.233  1.00 98.44           C
ATOM   1427  O   SER B 181      33.825  13.585  31.386  1.00 98.44           O
ATOM   1428  N   GLN B 182      35.378  11.954  31.142  1.00177.68           N
ATOM   1429  CA  GLN B 182      36.607  12.710  31.166  1.00177.68           C
ATOM   1430  CB  GLN B 182      37.807  11.777  31.400  1.00177.68           C
ATOM   1431  CG  GLN B 182      39.083  12.463  31.891  1.00177.68           C
ATOM   1432  CD  GLN B 182      39.142  12.370  33.416  1.00177.68           C
ATOM   1433  OE1 GLN B 182      39.728  13.225  34.079  1.00177.68           O
ATOM   1434  NE2 GLN B 182      38.535  11.297  33.993  1.00177.68           N
ATOM   1435  C   GLN B 182      36.804  13.412  29.848  1.00177.68           C
ATOM   1436  O   GLN B 182      37.559  14.375  29.711  1.00177.68           O
ATOM   1437  N   TYR B 183      36.170  12.819  28.827  1.00232.65           N
ATOM   1438  CA  TYR B 183      36.092  13.106  27.431  1.00232.65           C
ATOM   1439  CB  TYR B 183      35.429  11.869  26.809  1.00232.65           C
ATOM   1440  CG  TYR B 183      36.488  10.844  26.635  1.00232.65           C
ATOM   1441  CD1 TYR B 183      37.419  10.596  27.616  1.00232.65           C
ATOM   1442  CD2 TYR B 183      36.500  10.082  25.499  1.00232.65           C
ATOM   1443  CE1 TYR B 183      38.398   9.643  27.451  1.00232.65           C
ATOM   1444  CE2 TYR B 183      37.471   9.128  25.333  1.00232.65           C
ATOM   1445  CZ  TYR B 183      38.412   8.892  26.301  1.00232.65           C
ATOM   1446  OH  TYR B 183      39.394   7.894  26.094  1.00232.65           O
ATOM   1447  C   TYR B 183      35.334  14.384  27.199  1.00232.65           C
ATOM   1448  O   TYR B 183      35.438  14.992  26.138  1.00232.65           O
ATOM   1449  N   ALA B 184      34.462  14.773  28.145  1.00 80.99           N
ATOM   1450  CA  ALA B 184      33.672  15.964  27.997  1.00 80.99           C
ATOM   1451  CB  ALA B 184      32.193  15.671  27.656  1.00 80.99           C
ATOM   1452  C   ALA B 184      33.692  16.741  29.285  1.00 80.99           C
ATOM   1453  O   ALA B 184      34.245  16.311  30.292  1.00 80.99           O
ATOM   1454  N   GLN B 185      33.144  17.968  29.210  1.00198.22           N
ATOM   1455  CA  GLN B 185      33.020  18.998  30.203  1.00198.22           C
ATOM   1456  CB  GLN B 185      33.002  20.391  29.567  1.00198.22           C
ATOM   1457  CG  GLN B 185      34.205  20.584  28.637  1.00198.22           C
ATOM   1458  CD  GLN B 185      35.406  19.844  29.207  1.00198.22           C
ATOM   1459  OE1 GLN B 185      35.758  20.016  30.371  1.00198.22           O
ATOM   1460  NE2 GLN B 185      36.054  18.996  28.366  1.00198.22           N
ATOM   1461  C   GLN B 185      31.879  18.854  31.178  1.00198.22           C
ATOM   1462  O   GLN B 185      31.721  19.717  32.039  1.00198.22           O
ATOM   1463  N   GLY B 186      30.955  17.891  31.001  1.00 55.53           N
ATOM   1464  CA  GLY B 186      29.862  17.833  31.934  1.00 55.53           C
ATOM   1465  C   GLY B 186      28.825  18.787  31.434  1.00 55.53           C
ATOM   1466  O   GLY B 186      28.467  18.776  30.261  1.00 55.53           O
ATOM   1467  N   CYS B 187      28.276  19.607  32.342  1.00 90.68           N
ATOM   1468  CA  CYS B 187      27.270  20.584  32.056  1.00 90.68           C
ATOM   1469  CB  CYS B 187      26.532  20.991  33.336  1.00 90.68           C
ATOM   1470  SG  CYS B 187      25.541  19.561  33.886  1.00 90.68           S
ATOM   1471  C   CYS B 187      27.876  21.733  31.300  1.00 90.68           C
ATOM   1472  O   CYS B 187      27.172  22.605  30.794  1.00 90.68           O
ATOM   1473  N   GLU B 188      29.220  21.783  31.290  1.00153.80           N
ATOM   1474  CA  GLU B 188      30.056  22.762  30.648  1.00153.80           C
ATOM   1475  CB  GLU B 188      31.517  22.677  31.116  1.00153.80           C
ATOM   1476  CG  GLU B 188      31.703  22.558  32.636  1.00153.80           C
ATOM   1477  CD  GLU B 188      30.513  23.152  33.390  1.00153.80           C
ATOM   1478  OE1 GLU B 188      29.988  24.216  32.972  1.00153.80           O
ATOM   1479  OE2 GLU B 188      30.106  22.523  34.404  1.00153.80           O
ATOM   1480  C   GLU B 188      30.057  22.576  29.148  1.00153.80           C
ATOM   1481  O   GLU B 188      30.496  23.468  28.421  1.00153.80           O
ATOM   1482  N   GLY B 189      29.691  21.375  28.639  1.00 46.61           N
ATOM   1483  CA  GLY B 189      29.650  21.176  27.207  1.00 46.61           C
ATOM   1484  C   GLY B 189      30.488  19.979  26.836  1.00 46.61           C
ATOM   1485  O   GLY B 189      31.115  19.358  27.693  1.00 46.61           O
ATOM   1486  N   GLY B 190      30.522  19.632  25.525  1.00 45.43           N
ATOM   1487  CA  GLY B 190      31.275  18.502  25.040  1.00 45.43           C
ATOM   1488  C   GLY B 190      30.996  18.321  23.569  1.00 45.43           C
ATOM   1489  O   GLY B 190      30.283  19.127  22.968  1.00 45.43           O
ATOM   1490  N   PHE B 191      31.572  17.257  22.945  1.00103.34           N
ATOM   1491  CA  PHE B 191      31.330  17.037  21.537  1.00103.34           C
ATOM   1492  CB  PHE B 191      32.527  17.372  20.637  1.00103.34           C
ATOM   1493  CG  PHE B 191      32.606  18.851  20.553  1.00103.34           C
ATOM   1494  CD1 PHE B 191      33.267  19.586  21.509  1.00103.34           C
ATOM   1495  CD2 PHE B 191      32.001  19.499  19.507  1.00103.34           C
ATOM   1496  CE1 PHE B 191      33.328  20.950  21.416  1.00103.34           C
ATOM   1497  CE2 PHE B 191      32.059  20.865  19.413  1.00103.34           C
ATOM   1498  CZ  PHE B 191      32.724  21.594  20.367  1.00103.34           C
ATOM   1499  C   PHE B 191      30.942  15.606  21.271  1.00103.34           C
ATOM   1500  O   PHE B 191      31.514  14.665  21.821  1.00103.34           O
ATOM   1501  N   PRO B 192      29.981  15.433  20.389  1.00159.75           N
ATOM   1502  CA  PRO B 192      29.436  14.143  20.043  1.00159.75           C
ATOM   1503  CD  PRO B 192      29.204  16.532  19.841  1.00159.75           C
ATOM   1504  CB  PRO B 192      28.235  14.425  19.134  1.00159.75           C
ATOM   1505  CG  PRO B 192      28.408  15.889  18.693  1.00159.75           C
ATOM   1506  C   PRO B 192      30.449  13.196  19.481  1.00159.75           C
ATOM   1507  O   PRO B 192      30.339  11.992  19.699  1.00159.75           O
ATOM   1508  N   TYR B 193      31.471  13.703  18.784  1.00109.64           N
ATOM   1509  CA  TYR B 193      32.434  12.840  18.168  1.00109.64           C
ATOM   1510  CB  TYR B 193      33.461  13.699  17.408  1.00109.64           C
ATOM   1511  CG  TYR B 193      34.340  12.841  16.568  1.00109.64           C
ATOM   1512  CD1 TYR B 193      35.464  12.257  17.093  1.00109.64           C
ATOM   1513  CD2 TYR B 193      34.021  12.622  15.244  1.00109.64           C
ATOM   1514  CE1 TYR B 193      36.253  11.473  16.280  1.00109.64           C
ATOM   1515  CE2 TYR B 193      34.803  11.844  14.430  1.00109.64           C
ATOM   1516  CZ  TYR B 193      35.931  11.271  14.957  1.00109.64           C
ATOM   1517  OH  TYR B 193      36.766  10.461  14.154  1.00109.64           O
ATOM   1518  C   TYR B 193      33.084  12.082  19.279  1.00109.64           C
ATOM   1519  O   TYR B 193      33.338  10.880  19.212  1.00109.64           O
ATOM   1520  N   LEU B 194      33.404  12.815  20.341  1.00219.44           N
ATOM   1521  CA  LEU B 194      34.069  12.317  21.489  1.00219.44           C
ATOM   1522  CB  LEU B 194      34.760  13.568  22.044  1.00219.44           C
ATOM   1523  CG  LEU B 194      35.580  13.418  23.284  1.00219.44           C
ATOM   1524  CD1 LEU B 194      36.409  14.677  23.593  1.00219.44           C
ATOM   1525  CD2 LEU B 194      34.571  13.118  24.358  1.00219.44           C
ATOM   1526  C   LEU B 194      33.155  11.486  22.370  1.00219.44           C
ATOM   1527  O   LEU B 194      33.627  10.593  23.076  1.00219.44           O
ATOM   1528  N   ILE B 195      31.851  11.838  22.493  1.00233.01           N
ATOM   1529  CA  ILE B 195      30.987  11.011  23.307  1.00233.01           C
ATOM   1530  CB  ILE B 195      30.030  11.828  24.138  1.00233.01           C
ATOM   1531  CG1 ILE B 195      29.900  11.184  25.513  1.00233.01           C
ATOM   1532  CG2 ILE B 195      28.673  11.939  23.448  1.00233.01           C
ATOM   1533  CD1 ILE B 195      29.591   9.699  25.458  1.00233.01           C
ATOM   1534  C   ILE B 195      30.284   9.884  22.569  1.00233.01           C
ATOM   1535  O   ILE B 195      30.336   8.723  22.973  1.00233.01           O
ATOM   1536  N   ALA B 196      29.597  10.193  21.444  1.00 70.37           N
ATOM   1537  CA  ALA B 196      28.866   9.175  20.741  1.00 70.37           C
ATOM   1538  CB  ALA B 196      28.113   9.712  19.514  1.00 70.37           C
ATOM   1539  C   ALA B 196      29.879   8.211  20.240  1.00 70.37           C
ATOM   1540  O   ALA B 196      29.623   7.009  20.181  1.00 70.37           O
ATOM   1541  N   GLY B 197      30.999   8.740  19.705  1.00 86.52           N
ATOM   1542  CA  GLY B 197      32.028   7.862  19.229  1.00 86.52           C
ATOM   1543  C   GLY B 197      33.028   7.328  20.238  1.00 86.52           C
ATOM   1544  O   GLY B 197      33.026   6.152  20.595  1.00 86.52           O
ATOM   1545  N   LYS B 198      33.875   8.234  20.775  1.00201.86           N
ATOM   1546  CA  LYS B 198      35.066   7.882  21.522  1.00201.86           C
ATOM   1547  CB  LYS B 198      35.893   9.167  21.768  1.00201.86           C
ATOM   1548  CG  LYS B 198      37.423   9.089  21.646  1.00201.86           C
ATOM   1549  CD  LYS B 198      38.177   8.211  22.641  1.00201.86           C
ATOM   1550  CE  LYS B 198      39.691   8.217  22.412  1.00201.86           C
ATOM   1551  NZ  LYS B 198      39.968   7.583  21.109  1.00201.86           N
ATOM   1552  C   LYS B 198      34.732   7.267  22.853  1.00201.86           C
ATOM   1553  O   LYS B 198      35.196   6.176  23.182  1.00201.86           O
ATOM   1554  N   TYR B 199      33.886   7.954  23.646  1.00156.38           N
ATOM   1555  CA  TYR B 199      33.526   7.524  24.973  1.00156.38           C
ATOM   1556  CB  TYR B 199      32.530   8.516  25.620  1.00156.38           C
ATOM   1557  CG  TYR B 199      32.122   8.148  27.014  1.00156.38           C
ATOM   1558  CD1 TYR B 199      31.254   7.106  27.256  1.00156.38           C
ATOM   1559  CD2 TYR B 199      32.617   8.861  28.086  1.00156.38           C
ATOM   1560  CE1 TYR B 199      30.884   6.791  28.543  1.00156.38           C
ATOM   1561  CE2 TYR B 199      32.257   8.556  29.374  1.00156.38           C
ATOM   1562  CZ  TYR B 199      31.381   7.520  29.601  1.00156.38           C
ATOM   1563  OH  TYR B 199      30.994   7.198  30.918  1.00156.38           O
ATOM   1564  C   TYR B 199      32.789   6.236  24.841  1.00156.38           C
ATOM   1565  O   TYR B 199      33.008   5.293  25.597  1.00156.38           O
ATOM   1566  N   ALA B 200      31.887   6.171  23.849  1.00 42.11           N
ATOM   1567  CA  ALA B 200      31.073   5.007  23.667  1.00 42.11           C
ATOM   1568  CB  ALA B 200      30.122   5.131  22.461  1.00 42.11           C
ATOM   1569  C   ALA B 200      31.955   3.823  23.408  1.00 42.11           C
ATOM   1570  O   ALA B 200      31.704   2.734  23.925  1.00 42.11           O
ATOM   1571  N   GLN B 201      32.991   3.993  22.567  1.00 77.67           N
ATOM   1572  CA  GLN B 201      33.864   2.898  22.264  1.00 77.67           C
ATOM   1573  CB  GLN B 201      34.799   3.208  21.082  1.00 77.67           C
ATOM   1574  CG  GLN B 201      35.706   2.038  20.705  1.00 77.67           C
ATOM   1575  CD  GLN B 201      36.578   2.488  19.547  1.00 77.67           C
ATOM   1576  OE1 GLN B 201      36.096   3.059  18.571  1.00 77.67           O
ATOM   1577  NE2 GLN B 201      37.905   2.230  19.664  1.00 77.67           N
ATOM   1578  C   GLN B 201      34.727   2.526  23.446  1.00 77.67           C
ATOM   1579  O   GLN B 201      34.865   1.343  23.750  1.00 77.67           O
ATOM   1580  N   ASP B 202      35.366   3.509  24.122  1.00145.10           N
ATOM   1581  CA  ASP B 202      36.237   3.205  25.235  1.00145.10           C
ATOM   1582  CB  ASP B 202      37.060   4.405  25.765  1.00145.10           C
ATOM   1583  CG  ASP B 202      38.420   4.429  25.084  1.00145.10           C
ATOM   1584  OD1 ASP B 202      38.855   3.312  24.694  1.00145.10           O
ATOM   1585  OD2 ASP B 202      39.052   5.516  24.969  1.00145.10           O
ATOM   1586  C   ASP B 202      35.548   2.704  26.465  1.00145.10           C
ATOM   1587  O   ASP B 202      35.888   1.636  26.974  1.00145.10           O
ATOM   1588  N   PHE B 203      34.677   3.553  27.049  1.00111.46           N
ATOM   1589  CA  PHE B 203      33.980   3.270  28.271  1.00111.46           C
ATOM   1590  CB  PHE B 203      33.744   4.548  29.086  1.00111.46           C
ATOM   1591  CG  PHE B 203      35.097   5.043  29.457  1.00111.46           C
ATOM   1592  CD1 PHE B 203      35.779   5.912  28.632  1.00111.46           C
ATOM   1593  CD2 PHE B 203      35.697   4.628  30.623  1.00111.46           C
ATOM   1594  CE1 PHE B 203      37.035   6.360  28.972  1.00111.46           C
ATOM   1595  CE2 PHE B 203      36.952   5.069  30.966  1.00111.46           C
ATOM   1596  CZ  PHE B 203      37.625   5.938  30.142  1.00111.46           C
ATOM   1597  C   PHE B 203      32.665   2.571  28.119  1.00111.46           C
ATOM   1598  O   PHE B 203      32.331   1.694  28.912  1.00111.46           O
ATOM   1599  N   GLY B 204      31.858   2.975  27.119  1.00 37.79           N
ATOM   1600  CA  GLY B 204      30.548   2.395  26.964  1.00 37.79           C
ATOM   1601  C   GLY B 204      29.527   3.282  27.621  1.00 37.79           C
ATOM   1602  O   GLY B 204      29.861   4.157  28.418  1.00 37.79           O
ATOM   1603  N   LEU B 205      28.235   3.072  27.283  1.00113.26           N
ATOM   1604  CA  LEU B 205      27.169   3.867  27.825  1.00113.26           C
ATOM   1605  CB  LEU B 205      26.371   4.636  26.763  1.00113.26           C
ATOM   1606  CG  LEU B 205      27.165   5.791  26.134  1.00113.26           C
ATOM   1607  CD1 LEU B 205      28.465   5.286  25.501  1.00113.26           C
ATOM   1608  CD2 LEU B 205      26.312   6.580  25.135  1.00113.26           C
ATOM   1609  C   LEU B 205      26.211   2.981  28.559  1.00113.26           C
ATOM   1610  O   LEU B 205      26.082   1.796  28.261  1.00113.26           O
ATOM   1611  N   VAL B 206      25.507   3.552  29.557  1.00 57.25           N
ATOM   1612  CA  VAL B 206      24.569   2.799  30.345  1.00 57.25           C
ATOM   1613  CB  VAL B 206      24.804   2.915  31.825  1.00 57.25           C
ATOM   1614  CG1 VAL B 206      26.197   2.345  32.145  1.00 57.25           C
ATOM   1615  CG2 VAL B 206      24.605   4.381  32.247  1.00 57.25           C
ATOM   1616  C   VAL B 206      23.192   3.328  30.067  1.00 57.25           C
ATOM   1617  O   VAL B 206      23.023   4.376  29.448  1.00 57.25           O
ATOM   1618  N   GLU B 207      22.159   2.579  30.495  1.00 64.57           N
ATOM   1619  CA  GLU B 207      20.799   2.971  30.246  1.00 64.57           C
ATOM   1620  CB  GLU B 207      19.822   1.780  30.269  1.00 64.57           C
ATOM   1621  CG  GLU B 207      20.133   0.754  29.167  1.00 64.57           C
ATOM   1622  CD  GLU B 207      19.126  -0.384  29.260  1.00 64.57           C
ATOM   1623  OE1 GLU B 207      18.119  -0.217  29.997  1.00 64.57           O
ATOM   1624  OE2 GLU B 207      19.347  -1.432  28.595  1.00 64.57           O
ATOM   1625  C   GLU B 207      20.375   4.012  31.245  1.00 64.57           C
ATOM   1626  O   GLU B 207      21.013   4.202  32.279  1.00 64.57           O
ATOM   1627  N   GLU B 208      19.261   4.717  30.940  1.00115.66           N
ATOM   1628  CA  GLU B 208      18.763   5.799  31.752  1.00115.66           C
ATOM   1629  CB  GLU B 208      17.434   6.393  31.248  1.00115.66           C
ATOM   1630  CG  GLU B 208      17.577   7.494  30.205  1.00115.66           C
ATOM   1631  CD  GLU B 208      17.583   8.808  30.974  1.00115.66           C
ATOM   1632  OE1 GLU B 208      18.633   9.151  31.578  1.00115.66           O
ATOM   1633  OE2 GLU B 208      16.524   9.490  30.974  1.00115.66           O
ATOM   1634  C   GLU B 208      18.480   5.325  33.142  1.00115.66           C
ATOM   1635  O   GLU B 208      18.781   6.023  34.110  1.00115.66           O
ATOM   1636  N   ASP B 209      17.907   4.119  33.279  1.00 76.70           N
ATOM   1637  CA  ASP B 209      17.507   3.651  34.574  1.00 76.70           C
ATOM   1638  CB  ASP B 209      16.816   2.273  34.539  1.00 76.70           C
ATOM   1639  CG  ASP B 209      16.124   2.061  35.885  1.00 76.70           C
ATOM   1640  OD1 ASP B 209      15.725   3.075  36.521  1.00 76.70           O
ATOM   1641  OD2 ASP B 209      15.997   0.879  36.298  1.00 76.70           O
ATOM   1642  C   ASP B 209      18.718   3.531  35.444  1.00 76.70           C
ATOM   1643  O   ASP B 209      18.647   3.733  36.656  1.00 76.70           O
ATOM   1644  N   CYS B 210      19.869   3.173  34.846  1.00 41.97           N
ATOM   1645  CA  CYS B 210      21.065   2.986  35.617  1.00 41.97           C
ATOM   1646  CB  CYS B 210      22.260   2.492  34.776  1.00 41.97           C
ATOM   1647  SG  CYS B 210      23.732   2.209  35.804  1.00 41.97           S
ATOM   1648  C   CYS B 210      21.465   4.281  36.260  1.00 41.97           C
ATOM   1649  O   CYS B 210      21.808   4.303  37.442  1.00 41.97           O
ATOM   1650  N   PHE B 211      21.447   5.397  35.498  1.00127.83           N
ATOM   1651  CA  PHE B 211      21.824   6.654  36.077  1.00127.83           C
ATOM   1652  CB  PHE B 211      23.299   6.968  35.733  1.00127.83           C
ATOM   1653  CG  PHE B 211      23.840   8.100  36.536  1.00127.83           C
ATOM   1654  CD1 PHE B 211      23.630   8.170  37.894  1.00127.83           C
ATOM   1655  CD2 PHE B 211      24.631   9.051  35.938  1.00127.83           C
ATOM   1656  CE1 PHE B 211      24.150   9.209  38.629  1.00127.83           C
ATOM   1657  CE2 PHE B 211      25.158  10.085  36.676  1.00127.83           C
ATOM   1658  CZ  PHE B 211      24.916  10.172  38.023  1.00127.83           C
ATOM   1659  C   PHE B 211      20.881   7.684  35.519  1.00127.83           C
ATOM   1660  O   PHE B 211      21.111   8.253  34.455  1.00127.83           O
ATOM   1661  N   PRO B 212      19.842   7.968  36.263  1.00153.07           N
ATOM   1662  CA  PRO B 212      18.784   8.866  35.875  1.00153.07           C
ATOM   1663  CD  PRO B 212      19.603   7.332  37.547  1.00153.07           C
ATOM   1664  CB  PRO B 212      17.745   8.790  36.994  1.00153.07           C
ATOM   1665  CG  PRO B 212      18.512   8.195  38.194  1.00153.07           C
ATOM   1666  C   PRO B 212      19.322  10.240  35.642  1.00153.07           C
ATOM   1667  O   PRO B 212      20.297  10.611  36.292  1.00153.07           O
ATOM   1668  N   TYR B 213      18.695  11.011  34.726  1.00113.35           N
ATOM   1669  CA  TYR B 213      19.224  12.293  34.345  1.00113.35           C
ATOM   1670  CB  TYR B 213      18.732  12.726  32.949  1.00113.35           C
ATOM   1671  CG  TYR B 213      19.459  13.954  32.517  1.00113.35           C
ATOM   1672  CD1 TYR B 213      20.695  13.865  31.921  1.00113.35           C
ATOM   1673  CD2 TYR B 213      18.913  15.195  32.714  1.00113.35           C
ATOM   1674  CE1 TYR B 213      21.366  14.995  31.515  1.00113.35           C
ATOM   1675  CE2 TYR B 213      19.579  16.330  32.309  1.00113.35           C
ATOM   1676  CZ  TYR B 213      20.810  16.237  31.711  1.00113.35           C
ATOM   1677  OH  TYR B 213      21.488  17.404  31.298  1.00113.35           O
ATOM   1678  C   TYR B 213      18.862  13.330  35.365  1.00113.35           C
ATOM   1679  O   TYR B 213      17.690  13.518  35.692  1.00113.35           O
ATOM   1680  N   THR B 214      19.915  13.910  35.991  1.00 95.64           N
ATOM   1681  CA  THR B 214      19.860  14.978  36.953  1.00 95.64           C
ATOM   1682  CB  THR B 214      20.988  14.920  37.935  1.00 95.64           C
ATOM   1683  OG1 THR B 214      20.963  13.688  38.640  1.00 95.64           O
ATOM   1684  CG2 THR B 214      20.809  16.086  38.916  1.00 95.64           C
ATOM   1685  C   THR B 214      19.871  16.352  36.345  1.00 95.64           C
ATOM   1686  O   THR B 214      19.147  17.238  36.797  1.00 95.64           O
ATOM   1687  N   GLY B 215      20.702  16.572  35.303  1.00 44.37           N
ATOM   1688  CA  GLY B 215      20.842  17.888  34.736  1.00 44.37           C
ATOM   1689  C   GLY B 215      21.856  18.663  35.530  1.00 44.37           C
ATOM   1690  O   GLY B 215      21.848  19.894  35.519  1.00 44.37           O
ATOM   1691  N   THR B 216      22.762  17.964  36.244  1.00148.30           N
ATOM   1692  CA  THR B 216      23.727  18.643  37.065  1.00148.30           C
ATOM   1693  CB  THR B 216      23.329  18.601  38.505  1.00148.30           C
ATOM   1694  OG1 THR B 216      24.117  19.486  39.280  1.00148.30           O
ATOM   1695  CG2 THR B 216      23.547  17.164  38.995  1.00148.30           C
ATOM   1696  C   THR B 216      25.045  17.914  36.996  1.00148.30           C
ATOM   1697  O   THR B 216      25.145  16.811  36.465  1.00148.30           O
ATOM   1698  N   ASP B 217      26.085  18.546  37.580  1.00145.06           N
ATOM   1699  CA  ASP B 217      27.451  18.102  37.745  1.00145.06           C
ATOM   1700  CB  ASP B 217      28.496  19.172  38.126  1.00145.06           C
ATOM   1701  CG  ASP B 217      29.222  19.572  36.848  1.00145.06           C
ATOM   1702  OD1 ASP B 217      29.142  18.781  35.869  1.00145.06           O
ATOM   1703  OD2 ASP B 217      29.898  20.636  36.837  1.00145.06           O
ATOM   1704  C   ASP B 217      27.559  17.025  38.771  1.00145.06           C
ATOM   1705  O   ASP B 217      28.631  16.840  39.347  1.00145.06           O
ATOM   1706  N   SER B 218      26.420  16.405  39.125  1.00121.26           N
ATOM   1707  CA  SER B 218      26.332  15.352  40.101  1.00121.26           C
ATOM   1708  CB  SER B 218      25.051  14.525  39.890  1.00121.26           C
ATOM   1709  OG  SER B 218      25.050  13.382  40.724  1.00121.26           O
ATOM   1710  C   SER B 218      27.514  14.426  39.981  1.00121.26           C
ATOM   1711  O   SER B 218      28.169  14.319  38.948  1.00121.26           O
ATOM   1712  N   PRO B 219      27.812  13.796  41.091  1.00126.54           N
ATOM   1713  CA  PRO B 219      28.935  12.893  41.166  1.00126.54           C
ATOM   1714  CD  PRO B 219      27.552  14.442  42.367  1.00126.54           C
ATOM   1715  CB  PRO B 219      29.205  12.690  42.655  1.00126.54           C
ATOM   1716  CG  PRO B 219      28.679  13.981  43.303  1.00126.54           C
ATOM   1717  C   PRO B 219      28.677  11.613  40.435  1.00126.54           C
ATOM   1718  O   PRO B 219      27.517  11.262  40.230  1.00126.54           O
ATOM   1719  N   CYS B 220      29.748  10.899  40.033  1.00102.23           N
ATOM   1720  CA  CYS B 220      29.585   9.672  39.312  1.00102.23           C
ATOM   1721  CB  CYS B 220      30.876   9.147  38.685  1.00102.23           C
ATOM   1722  SG  CYS B 220      31.198   9.845  37.060  1.00102.23           S
ATOM   1723  C   CYS B 220      29.194   8.582  40.245  1.00102.23           C
ATOM   1724  O   CYS B 220      30.058   7.955  40.855  1.00102.23           O
ATOM   1725  N   ARG B 221      27.884   8.311  40.381  1.00151.99           N
ATOM   1726  CA  ARG B 221      27.529   7.173  41.174  1.00151.99           C
ATOM   1727  CB  ARG B 221      27.172   7.514  42.633  1.00151.99           C
ATOM   1728  CG  ARG B 221      25.841   8.228  42.844  1.00151.99           C
ATOM   1729  CD  ARG B 221      24.707   7.237  43.111  1.00151.99           C
ATOM   1730  NE  ARG B 221      24.748   6.951  44.576  1.00151.99           N
ATOM   1731  CZ  ARG B 221      25.612   6.027  45.096  1.00151.99           C
ATOM   1732  NH1 ARG B 221      26.422   5.291  44.280  1.00151.99           N
ATOM   1733  NH2 ARG B 221      25.675   5.845  46.448  1.00151.99           N
ATOM   1734  C   ARG B 221      26.330   6.584  40.499  1.00151.99           C
ATOM   1735  O   ARG B 221      25.354   7.282  40.223  1.00151.99           O
ATOM   1736  N   LEU B 222      26.383   5.271  40.209  1.00169.05           N
ATOM   1737  CA  LEU B 222      25.354   4.611  39.458  1.00169.05           C
ATOM   1738  CB  LEU B 222      25.833   4.240  38.043  1.00169.05           C
ATOM   1739  CG  LEU B 222      27.274   3.679  38.006  1.00169.05           C
ATOM   1740  CD1 LEU B 222      27.415   2.390  38.837  1.00169.05           C
ATOM   1741  CD2 LEU B 222      27.762   3.485  36.558  1.00169.05           C
ATOM   1742  C   LEU B 222      24.966   3.343  40.146  1.00169.05           C
ATOM   1743  O   LEU B 222      25.511   2.993  41.190  1.00169.05           O
ATOM   1744  N   LYS B 223      23.979   2.629  39.563  1.00 73.04           N
ATOM   1745  CA  LYS B 223      23.520   1.386  40.112  1.00 73.04           C
ATOM   1746  CB  LYS B 223      22.076   1.013  39.719  1.00 73.04           C
ATOM   1747  CG  LYS B 223      21.031   1.897  40.407  1.00 73.04           C
ATOM   1748  CD  LYS B 223      19.599   1.692  39.913  1.00 73.04           C
ATOM   1749  CE  LYS B 223      18.558   2.502  40.691  1.00 73.04           C
ATOM   1750  NZ  LYS B 223      18.489   2.038  42.097  1.00 73.04           N
ATOM   1751  C   LYS B 223      24.453   0.289  39.696  1.00 73.04           C
ATOM   1752  O   LYS B 223      25.301   0.457  38.822  1.00 73.04           O
ATOM   1753  N   GLU B 224      24.320  -0.866  40.377  1.00 82.21           N
ATOM   1754  CA  GLU B 224      25.127  -2.047  40.224  1.00 82.21           C
ATOM   1755  CB  GLU B 224      24.788  -3.131  41.265  1.00 82.21           C
ATOM   1756  CG  GLU B 224      25.492  -3.018  42.611  1.00 82.21           C
ATOM   1757  CD  GLU B 224      26.549  -4.112  42.605  1.00 82.21           C
ATOM   1758  OE1 GLU B 224      26.496  -4.967  41.679  1.00 82.21           O
ATOM   1759  OE2 GLU B 224      27.416  -4.116  43.519  1.00 82.21           O
ATOM   1760  C   GLU B 224      24.916  -2.745  38.914  1.00 82.21           C
ATOM   1761  O   GLU B 224      23.797  -2.859  38.418  1.00 82.21           O
ATOM   1762  N   GLY B 225      26.037  -3.232  38.337  1.00 35.19           N
ATOM   1763  CA  GLY B 225      26.063  -4.122  37.205  1.00 35.19           C
ATOM   1764  C   GLY B 225      25.220  -3.631  36.074  1.00 35.19           C
ATOM   1765  O   GLY B 225      24.320  -4.341  35.629  1.00 35.19           O
ATOM   1766  N   CYS B 226      25.482  -2.415  35.565  1.00 38.78           N
ATOM   1767  CA  CYS B 226      24.670  -1.952  34.478  1.00 38.78           C
ATOM   1768  CB  CYS B 226      24.470  -0.421  34.469  1.00 38.78           C
ATOM   1769  SG  CYS B 226      23.777   0.191  36.038  1.00 38.78           S
ATOM   1770  C   CYS B 226      25.339  -2.342  33.188  1.00 38.78           C
ATOM   1771  O   CYS B 226      26.563  -2.298  33.062  1.00 38.78           O
ATOM   1772  N   PHE B 227      24.522  -2.748  32.193  1.00132.09           N
ATOM   1773  CA  PHE B 227      24.991  -3.152  30.896  1.00132.09           C
ATOM   1774  CB  PHE B 227      23.849  -3.756  30.049  1.00132.09           C
ATOM   1775  CG  PHE B 227      24.365  -4.208  28.732  1.00132.09           C
ATOM   1776  CD1 PHE B 227      24.424  -3.355  27.657  1.00132.09           C
ATOM   1777  CD2 PHE B 227      24.778  -5.509  28.570  1.00132.09           C
ATOM   1778  CE1 PHE B 227      24.906  -3.790  26.448  1.00132.09           C
ATOM   1779  CE2 PHE B 227      25.258  -5.952  27.363  1.00132.09           C
ATOM   1780  CZ  PHE B 227      25.321  -5.090  26.297  1.00132.09           C
ATOM   1781  C   PHE B 227      25.480  -1.915  30.205  1.00132.09           C
ATOM   1782  O   PHE B 227      24.912  -0.839  30.383  1.00132.09           O
ATOM   1783  N   ARG B 228      26.565  -2.030  29.409  1.00 72.68           N
ATOM   1784  CA  ARG B 228      27.068  -0.860  28.740  1.00 72.68           C
ATOM   1785  CB  ARG B 228      28.514  -0.490  29.136  1.00 72.68           C
ATOM   1786  CG  ARG B 228      28.680  -0.067  30.604  1.00 72.68           C
ATOM   1787  CD  ARG B 228      30.100   0.387  30.954  1.00 72.68           C
ATOM   1788  NE  ARG B 228      30.106   0.788  32.385  1.00 72.68           N
ATOM   1789  CZ  ARG B 228      29.898   2.089  32.755  1.00 72.68           C
ATOM   1790  NH1 ARG B 228      29.734   3.057  31.807  1.00 72.68           N
ATOM   1791  NH2 ARG B 228      29.859   2.413  34.074  1.00 72.68           N
ATOM   1792  C   ARG B 228      27.072  -1.119  27.264  1.00 72.68           C
ATOM   1793  O   ARG B 228      27.478  -2.187  26.814  1.00 72.68           O
ATOM   1794  N   TYR B 229      26.616  -0.128  26.469  1.00152.31           N
ATOM   1795  CA  TYR B 229      26.558  -0.220  25.031  1.00152.31           C
ATOM   1796  CB  TYR B 229      25.329   0.476  24.428  1.00152.31           C
ATOM   1797  CG  TYR B 229      24.104  -0.189  24.958  1.00152.31           C
ATOM   1798  CD1 TYR B 229      23.735  -1.430  24.506  1.00152.31           C
ATOM   1799  CD2 TYR B 229      23.312   0.434  25.892  1.00152.31           C
ATOM   1800  CE1 TYR B 229      22.605  -2.046  24.981  1.00152.31           C
ATOM   1801  CE2 TYR B 229      22.178  -0.179  26.371  1.00152.31           C
ATOM   1802  CZ  TYR B 229      21.821  -1.420  25.916  1.00152.31           C
ATOM   1803  OH  TYR B 229      20.658  -2.048  26.406  1.00152.31           O
ATOM   1804  C   TYR B 229      27.768   0.481  24.491  1.00152.31           C
ATOM   1805  O   TYR B 229      28.146   1.534  24.998  1.00152.31           O
ATOM   1806  N   TYR B 230      28.413  -0.082  23.443  1.00160.84           N
ATOM   1807  CA  TYR B 230      29.642   0.483  22.940  1.00160.84           C
ATOM   1808  CB  TYR B 230      30.815  -0.515  22.988  1.00160.84           C
ATOM   1809  CG  TYR B 230      30.877  -1.116  24.353  1.00160.84           C
ATOM   1810  CD1 TYR B 230      31.451  -0.468  25.421  1.00160.84           C
ATOM   1811  CD2 TYR B 230      30.351  -2.365  24.562  1.00160.84           C
ATOM   1812  CE1 TYR B 230      31.486  -1.055  26.667  1.00160.84           C
ATOM   1813  CE2 TYR B 230      30.383  -2.954  25.805  1.00160.84           C
ATOM   1814  CZ  TYR B 230      30.959  -2.306  26.870  1.00160.84           C
ATOM   1815  OH  TYR B 230      30.997  -2.909  28.150  1.00160.84           O
ATOM   1816  C   TYR B 230      29.442   0.803  21.482  1.00160.84           C
ATOM   1817  O   TYR B 230      28.507   0.312  20.852  1.00160.84           O
ATOM   1818  N   SER B 231      30.313   1.670  20.915  1.00 45.87           N
ATOM   1819  CA  SER B 231      30.230   2.027  19.521  1.00 45.87           C
ATOM   1820  CB  SER B 231      30.362   3.541  19.260  1.00 45.87           C
ATOM   1821  OG  SER B 231      29.306   4.256  19.889  1.00 45.87           O
ATOM   1822  C   SER B 231      31.385   1.370  18.811  1.00 45.87           C
ATOM   1823  O   SER B 231      32.542   1.556  19.184  1.00 45.87           O
ATOM   1824  N   SER B 232      31.087   0.571  17.764  1.00 59.72           N
ATOM   1825  CA  SER B 232      32.096  -0.133  17.018  1.00 59.72           C
ATOM   1826  CB  SER B 232      31.531  -1.305  16.191  1.00 59.72           C
ATOM   1827  OG  SER B 232      30.582  -0.836  15.251  1.00 59.72           O
ATOM   1828  C   SER B 232      32.853   0.796  16.109  1.00 59.72           C
ATOM   1829  O   SER B 232      33.991   0.500  15.742  1.00 59.72           O
ATOM   1830  N   GLU B 233      32.243   1.927  15.694  1.00102.31           N
ATOM   1831  CA  GLU B 233      32.959   2.832  14.835  1.00102.31           C
ATOM   1832  CB  GLU B 233      33.041   2.338  13.377  1.00102.31           C
ATOM   1833  CG  GLU B 233      34.003   3.161  12.518  1.00102.31           C
ATOM   1834  CD  GLU B 233      33.167   4.069  11.637  1.00102.31           C
ATOM   1835  OE1 GLU B 233      32.275   4.783  12.171  1.00102.31           O
ATOM   1836  OE2 GLU B 233      33.381   4.033  10.399  1.00102.31           O
ATOM   1837  C   GLU B 233      32.341   4.208  14.881  1.00102.31           C
ATOM   1838  O   GLU B 233      31.171   4.367  15.231  1.00102.31           O
ATOM   1839  N   TYR B 234      33.158   5.255  14.613  1.00101.27           N
ATOM   1840  CA  TYR B 234      32.650   6.599  14.543  1.00101.27           C
ATOM   1841  CB  TYR B 234      32.535   7.283  15.918  1.00101.27           C
ATOM   1842  CG  TYR B 234      33.909   7.243  16.489  1.00101.27           C
ATOM   1843  CD1 TYR B 234      34.368   6.119  17.143  1.00101.27           C
ATOM   1844  CD2 TYR B 234      34.740   8.333  16.389  1.00101.27           C
ATOM   1845  CE1 TYR B 234      35.637   6.063  17.668  1.00101.27           C
ATOM   1846  CE2 TYR B 234      36.014   8.286  16.906  1.00101.27           C
ATOM   1847  CZ  TYR B 234      36.466   7.155  17.554  1.00101.27           C
ATOM   1848  OH  TYR B 234      37.767   7.102  18.087  1.00101.27           O
ATOM   1849  C   TYR B 234      33.562   7.438  13.689  1.00101.27           C
ATOM   1850  O   TYR B 234      34.766   7.179  13.586  1.00101.27           O
ATOM   1851  N   HIS B 235      32.999   8.482  13.041  1.00 90.66           N
ATOM   1852  CA  HIS B 235      33.822   9.411  12.318  1.00 90.66           C
ATOM   1853  ND1 HIS B 235      32.487   9.097   9.438  1.00 90.66           N
ATOM   1854  CG  HIS B 235      33.406   8.307  10.086  1.00 90.66           C
ATOM   1855  CB  HIS B 235      34.438   8.856  11.022  1.00 90.66           C
ATOM   1856  NE2 HIS B 235      32.078   7.011   8.793  1.00 90.66           N
ATOM   1857  CD2 HIS B 235      33.140   7.031   9.679  1.00 90.66           C
ATOM   1858  CE1 HIS B 235      31.720   8.274   8.677  1.00 90.66           C
ATOM   1859  C   HIS B 235      33.028  10.644  11.981  1.00 90.66           C
ATOM   1860  O   HIS B 235      31.822  10.731  12.221  1.00 90.66           O
ATOM   1861  N   TYR B 236      33.723  11.682  11.470  1.00177.67           N
ATOM   1862  CA  TYR B 236      33.048  12.866  11.011  1.00177.67           C
ATOM   1863  CB  TYR B 236      33.920  14.125  10.877  1.00177.67           C
ATOM   1864  CG  TYR B 236      34.087  14.833  12.182  1.00177.67           C
ATOM   1865  CD1 TYR B 236      35.124  14.532  13.037  1.00177.67           C
ATOM   1866  CD2 TYR B 236      33.195  15.826  12.533  1.00177.67           C
ATOM   1867  CE1 TYR B 236      35.253  15.205  14.234  1.00177.67           C
ATOM   1868  CE2 TYR B 236      33.318  16.503  13.724  1.00177.67           C
ATOM   1869  CZ  TYR B 236      34.349  16.188  14.580  1.00177.67           C
ATOM   1870  OH  TYR B 236      34.479  16.871  15.807  1.00177.67           O
ATOM   1871  C   TYR B 236      32.650  12.538   9.621  1.00177.67           C
ATOM   1872  O   TYR B 236      33.425  11.931   8.886  1.00177.67           O
ATOM   1873  N   VAL B 237      31.418  12.893   9.225  1.00111.68           N
ATOM   1874  CA  VAL B 237      31.047  12.604   7.882  1.00111.68           C
ATOM   1875  CB  VAL B 237      29.604  12.872   7.615  1.00111.68           C
ATOM   1876  CG1 VAL B 237      29.272  14.292   8.087  1.00111.68           C
ATOM   1877  CG2 VAL B 237      29.341  12.632   6.122  1.00111.68           C
ATOM   1878  C   VAL B 237      31.921  13.441   7.012  1.00111.68           C
ATOM   1879  O   VAL B 237      32.166  14.614   7.295  1.00111.68           O
ATOM   1880  N   GLY B 238      32.420  12.839   5.916  1.00 35.04           N
ATOM   1881  CA  GLY B 238      33.339  13.540   5.076  1.00 35.04           C
ATOM   1882  C   GLY B 238      34.701  12.981   5.366  1.00 35.04           C
ATOM   1883  O   GLY B 238      35.645  13.237   4.624  1.00 35.04           O
ATOM   1884  N   GLY B 239      34.839  12.212   6.468  1.00 42.20           N
ATOM   1885  CA  GLY B 239      36.062  11.523   6.783  1.00 42.20           C
ATOM   1886  C   GLY B 239      36.820  12.202   7.887  1.00 42.20           C
ATOM   1887  O   GLY B 239      37.499  11.531   8.664  1.00 42.20           O
ATOM   1888  N   PHE B 240      36.737  13.543   7.983  1.00 86.18           N
ATOM   1889  CA  PHE B 240      37.426  14.267   9.014  1.00 86.18           C
ATOM   1890  CB  PHE B 240      38.930  14.449   8.719  1.00 86.18           C
ATOM   1891  CG  PHE B 240      39.103  14.993   7.337  1.00 86.18           C
ATOM   1892  CD1 PHE B 240      39.162  14.142   6.256  1.00 86.18           C
ATOM   1893  CD2 PHE B 240      39.210  16.346   7.117  1.00 86.18           C
ATOM   1894  CE1 PHE B 240      39.324  14.630   4.981  1.00 86.18           C
ATOM   1895  CE2 PHE B 240      39.373  16.840   5.844  1.00 86.18           C
ATOM   1896  CZ  PHE B 240      39.432  15.984   4.771  1.00 86.18           C
ATOM   1897  C   PHE B 240      36.746  15.595   9.174  1.00 86.18           C
ATOM   1898  O   PHE B 240      35.866  15.950   8.394  1.00 86.18           O
ATOM   1899  N   TYR B 241      37.123  16.370  10.209  1.00169.57           N
ATOM   1900  CA  TYR B 241      36.450  17.616  10.455  1.00169.57           C
ATOM   1901  CB  TYR B 241      36.841  18.198  11.833  1.00169.57           C
ATOM   1902  CG  TYR B 241      36.170  19.501  12.129  1.00169.57           C
ATOM   1903  CD1 TYR B 241      34.853  19.547  12.535  1.00169.57           C
ATOM   1904  CD2 TYR B 241      36.863  20.683  11.990  1.00169.57           C
ATOM   1905  CE1 TYR B 241      34.234  20.746  12.810  1.00169.57           C
ATOM   1906  CE2 TYR B 241      36.253  21.888  12.268  1.00169.57           C
ATOM   1907  CZ  TYR B 241      34.940  21.922  12.680  1.00169.57           C
ATOM   1908  OH  TYR B 241      34.320  23.158  12.962  1.00169.57           O
ATOM   1909  C   TYR B 241      36.817  18.567   9.362  1.00169.57           C
ATOM   1910  O   TYR B 241      37.989  18.897   9.187  1.00169.57           O
ATOM   1911  N   GLY B 242      35.792  19.069   8.633  1.00 52.09           N
ATOM   1912  CA  GLY B 242      35.963  19.982   7.532  1.00 52.09           C
ATOM   1913  C   GLY B 242      35.516  19.364   6.227  1.00 52.09           C
ATOM   1914  O   GLY B 242      35.392  20.055   5.217  1.00 52.09           O
ATOM   1915  N   GLY B 243      35.340  18.030   6.206  1.00 82.03           N
ATOM   1916  CA  GLY B 243      34.887  17.210   5.109  1.00 82.03           C
ATOM   1917  C   GLY B 243      33.402  17.267   4.863  1.00 82.03           C
ATOM   1918  O   GLY B 243      32.936  16.834   3.815  1.00 82.03           O
ATOM   1919  N   CYS B 244      32.603  17.687   5.855  1.00 80.87           N
ATOM   1920  CA  CYS B 244      31.168  17.551   5.782  1.00 80.87           C
ATOM   1921  CB  CYS B 244      30.464  17.928   7.097  1.00 80.87           C
ATOM   1922  SG  CYS B 244      28.703  17.488   7.084  1.00 80.87           S
ATOM   1923  C   CYS B 244      30.530  18.358   4.687  1.00 80.87           C
ATOM   1924  O   CYS B 244      31.040  19.396   4.269  1.00 80.87           O
ATOM   1925  N   ASN B 245      29.386  17.841   4.168  1.00 87.48           N
ATOM   1926  CA  ASN B 245      28.605  18.523   3.169  1.00 87.48           C
ATOM   1927  CB  ASN B 245      29.144  18.334   1.746  1.00 87.48           C
ATOM   1928  CG  ASN B 245      28.955  16.873   1.400  1.00 87.48           C
ATOM   1929  OD1 ASN B 245      28.897  16.007   2.268  1.00 87.48           O
ATOM   1930  ND2 ASN B 245      28.812  16.584   0.084  1.00 87.48           N
ATOM   1931  C   ASN B 245      27.208  17.956   3.199  1.00 87.48           C
ATOM   1932  O   ASN B 245      26.958  16.939   3.844  1.00 87.48           O
ATOM   1933  N   GLU B 246      26.266  18.600   2.474  1.00 97.39           N
ATOM   1934  CA  GLU B 246      24.884  18.188   2.446  1.00 97.39           C
ATOM   1935  CB  GLU B 246      24.002  19.036   1.512  1.00 97.39           C
ATOM   1936  CG  GLU B 246      22.563  18.510   1.436  1.00 97.39           C
ATOM   1937  CD  GLU B 246      21.926  19.026   0.151  1.00 97.39           C
ATOM   1938  OE1 GLU B 246      22.544  18.843  -0.932  1.00 97.39           O
ATOM   1939  OE2 GLU B 246      20.807  19.599   0.234  1.00 97.39           O
ATOM   1940  C   GLU B 246      24.745  16.824   1.848  1.00 97.39           C
ATOM   1941  O   GLU B 246      24.034  15.972   2.381  1.00 97.39           O
ATOM   1942  N   ALA B 247      25.425  16.589   0.710  1.00 50.36           N
ATOM   1943  CA  ALA B 247      25.250  15.366  -0.021  1.00 50.36           C
ATOM   1944  CB  ALA B 247      26.115  15.293  -1.292  1.00 50.36           C
ATOM   1945  C   ALA B 247      25.639  14.204   0.832  1.00 50.36           C
ATOM   1946  O   ALA B 247      24.907  13.220   0.917  1.00 50.36           O
ATOM   1947  N   LEU B 248      26.798  14.293   1.507  1.00 60.07           N
ATOM   1948  CA  LEU B 248      27.251  13.193   2.310  1.00 60.07           C
ATOM   1949  CB  LEU B 248      28.701  13.334   2.804  1.00 60.07           C
ATOM   1950  CG  LEU B 248      29.701  13.422   1.632  1.00 60.07           C
ATOM   1951  CD1 LEU B 248      31.152  13.568   2.113  1.00 60.07           C
ATOM   1952  CD2 LEU B 248      29.512  12.249   0.660  1.00 60.07           C
ATOM   1953  C   LEU B 248      26.344  13.012   3.483  1.00 60.07           C
ATOM   1954  O   LEU B 248      26.145  11.891   3.948  1.00 60.07           O
ATOM   1955  N   MET B 249      25.789  14.114   4.017  1.00 49.13           N
ATOM   1956  CA  MET B 249      24.947  14.018   5.180  1.00 49.13           C
ATOM   1957  CB  MET B 249      24.467  15.391   5.678  1.00 49.13           C
ATOM   1958  CG  MET B 249      25.597  16.245   6.255  1.00 49.13           C
ATOM   1959  SD  MET B 249      25.135  17.963   6.628  1.00 49.13           S
ATOM   1960  CE  MET B 249      23.982  17.548   7.967  1.00 49.13           C
ATOM   1961  C   MET B 249      23.732  13.205   4.861  1.00 49.13           C
ATOM   1962  O   MET B 249      23.319  12.344   5.636  1.00 49.13           O
ATOM   1963  N   LYS B 250      23.134  13.460   3.689  1.00117.12           N
ATOM   1964  CA  LYS B 250      21.930  12.805   3.270  1.00117.12           C
ATOM   1965  CB  LYS B 250      21.473  13.393   1.928  1.00117.12           C
ATOM   1966  CG  LYS B 250      20.038  13.103   1.516  1.00117.12           C
ATOM   1967  CD  LYS B 250      19.606  13.985   0.341  1.00117.12           C
ATOM   1968  CE  LYS B 250      19.905  15.472   0.557  1.00117.12           C
ATOM   1969  NZ  LYS B 250      19.888  16.197  -0.735  1.00117.12           N
ATOM   1970  C   LYS B 250      22.210  11.344   3.074  1.00117.12           C
ATOM   1971  O   LYS B 250      21.382  10.498   3.406  1.00117.12           O
ATOM   1972  N   LEU B 251      23.380  11.010   2.499  1.00 42.75           N
ATOM   1973  CA  LEU B 251      23.691   9.630   2.255  1.00 42.75           C
ATOM   1974  CB  LEU B 251      25.013   9.438   1.484  1.00 42.75           C
ATOM   1975  CG  LEU B 251      24.972   9.955   0.031  1.00 42.75           C
ATOM   1976  CD1 LEU B 251      26.319   9.729  -0.677  1.00 42.75           C
ATOM   1977  CD2 LEU B 251      23.793   9.353  -0.751  1.00 42.75           C
ATOM   1978  C   LEU B 251      23.816   8.922   3.571  1.00 42.75           C
ATOM   1979  O   LEU B 251      23.269   7.836   3.751  1.00 42.75           O
ATOM   1980  N   GLU B 252      24.520   9.536   4.543  1.00 85.09           N
ATOM   1981  CA  GLU B 252      24.718   8.903   5.817  1.00 85.09           C
ATOM   1982  CB  GLU B 252      25.609   9.726   6.768  1.00 85.09           C
ATOM   1983  CG  GLU B 252      25.830   9.066   8.134  1.00 85.09           C
ATOM   1984  CD  GLU B 252      26.887   7.980   8.001  1.00 85.09           C
ATOM   1985  OE1 GLU B 252      27.580   7.952   6.950  1.00 85.09           O
ATOM   1986  OE2 GLU B 252      27.018   7.165   8.953  1.00 85.09           O
ATOM   1987  C   GLU B 252      23.398   8.709   6.489  1.00 85.09           C
ATOM   1988  O   GLU B 252      23.128   7.654   7.063  1.00 85.09           O
ATOM   1989  N   LEU B 253      22.522   9.725   6.413  1.00 57.48           N
ATOM   1990  CA  LEU B 253      21.278   9.680   7.126  1.00 57.48           C
ATOM   1991  CB  LEU B 253      20.474  10.977   6.929  1.00 57.48           C
ATOM   1992  CG  LEU B 253      19.140  11.021   7.692  1.00 57.48           C
ATOM   1993  CD1 LEU B 253      19.373  10.991   9.211  1.00 57.48           C
ATOM   1994  CD2 LEU B 253      18.290  12.222   7.248  1.00 57.48           C
ATOM   1995  C   LEU B 253      20.431   8.532   6.661  1.00 57.48           C
ATOM   1996  O   LEU B 253      19.992   7.716   7.470  1.00 57.48           O
ATOM   1997  N   VAL B 254      20.192   8.420   5.341  1.00 66.11           N
ATOM   1998  CA  VAL B 254      19.315   7.387   4.871  1.00 66.11           C
ATOM   1999  CB  VAL B 254      18.921   7.556   3.429  1.00 66.11           C
ATOM   2000  CG1 VAL B 254      18.218   8.916   3.276  1.00 66.11           C
ATOM   2001  CG2 VAL B 254      20.158   7.391   2.536  1.00 66.11           C
ATOM   2002  C   VAL B 254      19.946   6.040   5.031  1.00 66.11           C
ATOM   2003  O   VAL B 254      19.280   5.073   5.398  1.00 66.11           O
ATOM   2004  N   HIS B 255      21.244   5.916   4.698  1.00 80.82           N
ATOM   2005  CA  HIS B 255      21.844   4.622   4.804  1.00 80.82           C
ATOM   2006  ND1 HIS B 255      22.403   3.901   1.775  1.00 80.82           N
ATOM   2007  CG  HIS B 255      23.049   4.777   2.619  1.00 80.82           C
ATOM   2008  CB  HIS B 255      23.205   4.546   4.094  1.00 80.82           C
ATOM   2009  NE2 HIS B 255      23.064   5.616   0.525  1.00 80.82           N
ATOM   2010  CD2 HIS B 255      23.448   5.818   1.839  1.00 80.82           C
ATOM   2011  CE1 HIS B 255      22.440   4.452   0.536  1.00 80.82           C
ATOM   2012  C   HIS B 255      22.016   4.197   6.238  1.00 80.82           C
ATOM   2013  O   HIS B 255      21.545   3.128   6.618  1.00 80.82           O
ATOM   2014  N   GLN B 256      22.743   5.008   7.041  1.00136.31           N
ATOM   2015  CA  GLN B 256      23.107   4.739   8.417  1.00136.31           C
ATOM   2016  CB  GLN B 256      24.421   5.430   8.815  1.00136.31           C
ATOM   2017  CG  GLN B 256      25.626   4.936   8.011  1.00136.31           C
ATOM   2018  CD  GLN B 256      25.823   3.457   8.315  1.00136.31           C
ATOM   2019  OE1 GLN B 256      25.777   2.616   7.419  1.00136.31           O
ATOM   2020  NE2 GLN B 256      26.051   3.127   9.614  1.00136.31           N
ATOM   2021  C   GLN B 256      22.102   5.056   9.500  1.00136.31           C
ATOM   2022  O   GLN B 256      22.005   4.316  10.478  1.00136.31           O
ATOM   2023  N   GLY B 257      21.375   6.191   9.416  1.00 50.27           N
ATOM   2024  CA  GLY B 257      20.475   6.539  10.488  1.00 50.27           C
ATOM   2025  C   GLY B 257      20.724   7.969  10.887  1.00 50.27           C
ATOM   2026  O   GLY B 257      21.563   8.648  10.297  1.00 50.27           O
ATOM   2027  N   PRO B 258      20.036   8.444  11.903  1.00151.46           N
ATOM   2028  CA  PRO B 258      20.180   9.808  12.337  1.00151.46           C
ATOM   2029  CD  PRO B 258      18.769   7.873  12.317  1.00151.46           C
ATOM   2030  CB  PRO B 258      19.039  10.062  13.329  1.00151.46           C
ATOM   2031  CG  PRO B 258      18.415   8.674  13.579  1.00151.46           C
ATOM   2032  C   PRO B 258      21.561  10.024  12.863  1.00151.46           C
ATOM   2033  O   PRO B 258      22.164   9.082  13.377  1.00151.46           O
ATOM   2034  N   MET B 259      22.093  11.252  12.715  1.00102.99           N
ATOM   2035  CA  MET B 259      23.437  11.512  13.134  1.00102.99           C
ATOM   2036  CB  MET B 259      24.411  11.631  11.953  1.00102.99           C
ATOM   2037  CG  MET B 259      24.167  12.886  11.113  1.00102.99           C
ATOM   2038  SD  MET B 259      24.901  12.826   9.455  1.00102.99           S
ATOM   2039  CE  MET B 259      23.721  11.572   8.874  1.00102.99           C
ATOM   2040  C   MET B 259      23.447  12.816  13.858  1.00102.99           C
ATOM   2041  O   MET B 259      22.545  13.636  13.695  1.00102.99           O
ATOM   2042  N   ALA B 260      24.469  13.023  14.711  1.00 43.21           N
ATOM   2043  CA  ALA B 260      24.574  14.238  15.469  1.00 43.21           C
ATOM   2044  CB  ALA B 260      25.522  14.121  16.673  1.00 43.21           C
ATOM   2045  C   ALA B 260      25.099  15.335  14.589  1.00 43.21           C
ATOM   2046  O   ALA B 260      25.973  15.118  13.751  1.00 43.21           O
ATOM   2047  N   VAL B 261      24.570  16.564  14.779  1.00 49.04           N
ATOM   2048  CA  VAL B 261      25.028  17.711  14.045  1.00 49.04           C
ATOM   2049  CB  VAL B 261      24.131  18.138  12.920  1.00 49.04           C
ATOM   2050  CG1 VAL B 261      24.043  17.000  11.889  1.00 49.04           C
ATOM   2051  CG2 VAL B 261      22.775  18.567  13.502  1.00 49.04           C
ATOM   2052  C   VAL B 261      25.075  18.848  15.018  1.00 49.04           C
ATOM   2053  O   VAL B 261      24.519  18.764  16.112  1.00 49.04           O
ATOM   2054  N   ALA B 262      25.787  19.935  14.659  1.00 47.64           N
ATOM   2055  CA  ALA B 262      25.840  21.085  15.520  1.00 47.64           C
ATOM   2056  CB  ALA B 262      27.189  21.262  16.235  1.00 47.64           C
ATOM   2057  C   ALA B 262      25.634  22.300  14.665  1.00 47.64           C
ATOM   2058  O   ALA B 262      25.938  22.288  13.473  1.00 47.64           O
ATOM   2059  N   PHE B 263      25.074  23.380  15.254  1.00177.30           N
ATOM   2060  CA  PHE B 263      24.867  24.593  14.511  1.00177.30           C
ATOM   2061  CB  PHE B 263      23.533  24.634  13.733  1.00177.30           C
ATOM   2062  CG  PHE B 263      22.364  24.677  14.662  1.00177.30           C
ATOM   2063  CD1 PHE B 263      21.847  23.521  15.200  1.00177.30           C
ATOM   2064  CD2 PHE B 263      21.778  25.876  14.998  1.00177.30           C
ATOM   2065  CE1 PHE B 263      20.767  23.561  16.052  1.00177.30           C
ATOM   2066  CE2 PHE B 263      20.696  25.923  15.847  1.00177.30           C
ATOM   2067  CZ  PHE B 263      20.188  24.763  16.378  1.00177.30           C
ATOM   2068  C   PHE B 263      24.907  25.748  15.464  1.00177.30           C
ATOM   2069  O   PHE B 263      24.974  25.567  16.679  1.00177.30           O
ATOM   2070  N   GLU B 264      24.891  26.984  14.925  1.00135.87           N
ATOM   2071  CA  GLU B 264      24.950  28.124  15.794  1.00135.87           C
ATOM   2072  CB  GLU B 264      25.777  29.298  15.242  1.00135.87           C
ATOM   2073  CG  GLU B 264      26.056  30.385  16.285  1.00135.87           C
ATOM   2074  CD  GLU B 264      27.049  29.816  17.286  1.00135.87           C
ATOM   2075  OE1 GLU B 264      27.491  28.662  17.074  1.00135.87           O
ATOM   2076  OE2 GLU B 264      27.377  30.521  18.276  1.00135.87           O
ATOM   2077  C   GLU B 264      23.562  28.616  16.043  1.00135.87           C
ATOM   2078  O   GLU B 264      22.835  28.989  15.122  1.00135.87           O
ATOM   2079  N   VAL B 265      23.164  28.609  17.330  1.00 73.33           N
ATOM   2080  CA  VAL B 265      21.866  29.079  17.712  1.00 73.33           C
ATOM   2081  CB  VAL B 265      21.413  28.551  19.045  1.00 73.33           C
ATOM   2082  CG1 VAL B 265      20.114  29.269  19.446  1.00 73.33           C
ATOM   2083  CG2 VAL B 265      21.267  27.023  18.947  1.00 73.33           C
ATOM   2084  C   VAL B 265      21.945  30.565  17.832  1.00 73.33           C
ATOM   2085  O   VAL B 265      22.911  31.111  18.363  1.00 73.33           O
ATOM   2086  N   TYR B 266      20.906  31.258  17.331  1.00 70.64           N
ATOM   2087  CA  TYR B 266      20.840  32.689  17.403  1.00 70.64           C
ATOM   2088  CB  TYR B 266      20.884  33.408  16.040  1.00 70.64           C
ATOM   2089  CG  TYR B 266      22.280  33.317  15.521  1.00 70.64           C
ATOM   2090  CD1 TYR B 266      23.263  34.123  16.050  1.00 70.64           C
ATOM   2091  CD2 TYR B 266      22.613  32.449  14.505  1.00 70.64           C
ATOM   2092  CE1 TYR B 266      24.556  34.061  15.586  1.00 70.64           C
ATOM   2093  CE2 TYR B 266      23.905  32.383  14.035  1.00 70.64           C
ATOM   2094  CZ  TYR B 266      24.879  33.188  14.577  1.00 70.64           C
ATOM   2095  OH  TYR B 266      26.205  33.121  14.099  1.00 70.64           O
ATOM   2096  C   TYR B 266      19.548  33.025  18.075  1.00 70.64           C
ATOM   2097  O   TYR B 266      18.662  32.182  18.189  1.00 70.64           O
ATOM   2098  N   ASP B 267      19.410  34.285  18.529  1.00 47.36           N
ATOM   2099  CA  ASP B 267      18.286  34.707  19.316  1.00 47.36           C
ATOM   2100  CB  ASP B 267      18.326  36.205  19.657  1.00 47.36           C
ATOM   2101  CG  ASP B 267      17.195  36.488  20.635  1.00 47.36           C
ATOM   2102  OD1 ASP B 267      16.801  35.546  21.373  1.00 47.36           O
ATOM   2103  OD2 ASP B 267      16.703  37.648  20.649  1.00 47.36           O
ATOM   2104  C   ASP B 267      17.012  34.467  18.571  1.00 47.36           C
ATOM   2105  O   ASP B 267      16.022  34.039  19.160  1.00 47.36           O
ATOM   2106  N   ASP B 268      17.000  34.713  17.251  1.00 54.94           N
ATOM   2107  CA  ASP B 268      15.787  34.561  16.504  1.00 54.94           C
ATOM   2108  CB  ASP B 268      15.908  34.980  15.023  1.00 54.94           C
ATOM   2109  CG  ASP B 268      16.918  34.106  14.290  1.00 54.94           C
ATOM   2110  OD1 ASP B 268      17.788  33.492  14.962  1.00 54.94           O
ATOM   2111  OD2 ASP B 268      16.835  34.054  13.034  1.00 54.94           O
ATOM   2112  C   ASP B 268      15.349  33.131  16.584  1.00 54.94           C
ATOM   2113  O   ASP B 268      14.156  32.838  16.538  1.00 54.94           O
ATOM   2114  N   PHE B 269      16.314  32.205  16.700  1.00123.84           N
ATOM   2115  CA  PHE B 269      16.068  30.792  16.763  1.00123.84           C
ATOM   2116  CB  PHE B 269      17.378  29.978  16.716  1.00123.84           C
ATOM   2117  CG  PHE B 269      17.069  28.519  16.633  1.00123.84           C
ATOM   2118  CD1 PHE B 269      16.857  27.919  15.411  1.00123.84           C
ATOM   2119  CD2 PHE B 269      16.987  27.749  17.770  1.00123.84           C
ATOM   2120  CE1 PHE B 269      16.577  26.575  15.324  1.00123.84           C
ATOM   2121  CE2 PHE B 269      16.708  26.404  17.689  1.00123.84           C
ATOM   2122  CZ  PHE B 269      16.497  25.815  16.465  1.00123.84           C
ATOM   2123  C   PHE B 269      15.330  30.466  18.028  1.00123.84           C
ATOM   2124  O   PHE B 269      14.473  29.584  18.044  1.00123.84           O
ATOM   2125  N   LEU B 270      15.628  31.175  19.132  1.00 99.08           N
ATOM   2126  CA  LEU B 270      15.013  30.827  20.384  1.00 99.08           C
ATOM   2127  CB  LEU B 270      15.469  31.702  21.560  1.00 99.08           C
ATOM   2128  CG  LEU B 270      16.959  31.510  21.894  1.00 99.08           C
ATOM   2129  CD1 LEU B 270      17.863  32.114  20.811  1.00 99.08           C
ATOM   2130  CD2 LEU B 270      17.288  32.005  23.306  1.00 99.08           C
ATOM   2131  C   LEU B 270      13.518  30.922  20.274  1.00 99.08           C
ATOM   2132  O   LEU B 270      12.797  30.088  20.817  1.00 99.08           O
ATOM   2133  N   HIS B 271      13.024  31.947  19.564  1.00148.08           N
ATOM   2134  CA  HIS B 271      11.631  32.248  19.367  1.00148.08           C
ATOM   2135  ND1 HIS B 271      13.370  35.097  19.374  0.00148.08           N
ATOM   2136  CG  HIS B 271      12.038  34.756  19.458  0.00148.08           C
ATOM   2137  CB  HIS B 271      11.420  33.619  18.702  1.00148.08           C
ATOM   2138  NE2 HIS B 271      12.432  36.543  20.778  0.00148.08           N
ATOM   2139  CD2 HIS B 271      11.480  35.648  20.319  0.00148.08           C
ATOM   2140  CE1 HIS B 271      13.550  36.170  20.182  0.00148.08           C
ATOM   2141  C   HIS B 271      10.958  31.255  18.462  1.00148.08           C
ATOM   2142  O   HIS B 271       9.735  31.199  18.439  1.00148.08           O
ATOM   2143  N   TYR B 272      11.717  30.499  17.648  1.00118.18           N
ATOM   2144  CA  TYR B 272      11.188  29.651  16.602  1.00118.18           C
ATOM   2145  CB  TYR B 272      12.296  28.746  16.025  1.00118.18           C
ATOM   2146  CG  TYR B 272      11.741  27.680  15.144  1.00118.18           C
ATOM   2147  CD1 TYR B 272      11.309  26.492  15.688  1.00118.18           C
ATOM   2148  CD2 TYR B 272      11.668  27.853  13.781  1.00118.18           C
ATOM   2149  CE1 TYR B 272      10.803  25.493  14.889  1.00118.18           C
ATOM   2150  CE2 TYR B 272      11.163  26.857  12.976  1.00118.18           C
ATOM   2151  CZ  TYR B 272      10.731  25.674  13.529  1.00118.18           C
ATOM   2152  OH  TYR B 272      10.213  24.651  12.705  1.00118.18           O
ATOM   2153  C   TYR B 272      10.034  28.798  17.049  1.00118.18           C
ATOM   2154  O   TYR B 272      10.160  27.985  17.962  1.00118.18           O
ATOM   2155  N   ARG B 273       8.832  29.082  16.484  1.00167.75           N
ATOM   2156  CA  ARG B 273       7.638  28.292  16.646  1.00167.75           C
ATOM   2157  CB  ARG B 273       6.349  29.121  16.511  1.00167.75           C
ATOM   2158  CG  ARG B 273       6.168  30.169  17.610  1.00167.75           C
ATOM   2159  CD  ARG B 273       7.156  31.330  17.506  1.00167.75           C
ATOM   2160  NE  ARG B 273       6.777  32.134  16.310  1.00167.75           N
ATOM   2161  CZ  ARG B 273       7.594  33.137  15.875  1.00167.75           C
ATOM   2162  NH1 ARG B 273       8.765  33.394  16.528  1.00167.75           N
ATOM   2163  NH2 ARG B 273       7.240  33.884  14.789  1.00167.75           N
ATOM   2164  C   ARG B 273       7.511  27.166  15.656  1.00167.75           C
ATOM   2165  O   ARG B 273       7.241  26.025  16.030  1.00167.75           O
ATOM   2166  N   LYS B 274       7.707  27.467  14.348  1.00 97.25           N
ATOM   2167  CA  LYS B 274       7.436  26.487  13.327  1.00 97.25           C
ATOM   2168  CB  LYS B 274       5.931  26.224  13.157  1.00 97.25           C
ATOM   2169  CG  LYS B 274       5.153  27.500  12.825  1.00 97.25           C
ATOM   2170  CD  LYS B 274       3.707  27.267  12.386  1.00 97.25           C
ATOM   2171  CE  LYS B 274       2.961  28.564  12.067  1.00 97.25           C
ATOM   2172  NZ  LYS B 274       1.574  28.267  11.648  1.00 97.25           N
ATOM   2173  C   LYS B 274       7.943  26.988  12.004  1.00 97.25           C
ATOM   2174  O   LYS B 274       8.376  28.132  11.877  1.00 97.25           O
ATOM   2175  N   GLY B 275       7.892  26.121  10.968  1.00 26.13           N
ATOM   2176  CA  GLY B 275       8.315  26.504   9.649  1.00 26.13           C
ATOM   2177  C   GLY B 275       9.748  26.130   9.437  1.00 26.13           C
ATOM   2178  O   GLY B 275      10.334  25.369  10.207  1.00 26.13           O
ATOM   2179  N   VAL B 276      10.340  26.642   8.337  1.00101.85           N
ATOM   2180  CA  VAL B 276      11.711  26.342   8.040  1.00101.85           C
ATOM   2181  CB  VAL B 276      11.960  26.051   6.585  1.00101.85           C
ATOM   2182  CG1 VAL B 276      11.480  27.239   5.733  1.00101.85           C
ATOM   2183  CG2 VAL B 276      13.452  25.721   6.409  1.00101.85           C
ATOM   2184  C   VAL B 276      12.538  27.520   8.459  1.00101.85           C
ATOM   2185  O   VAL B 276      12.435  28.610   7.900  1.00101.85           O
ATOM   2186  N   TYR B 277      13.414  27.295   9.456  1.00181.63           N
ATOM   2187  CA  TYR B 277      14.233  28.301  10.075  1.00181.63           C
ATOM   2188  CB  TYR B 277      14.844  27.819  11.402  1.00181.63           C
ATOM   2189  CG  TYR B 277      15.859  28.800  11.880  1.00181.63           C
ATOM   2190  CD1 TYR B 277      15.498  29.844  12.700  1.00181.63           C
ATOM   2191  CD2 TYR B 277      17.176  28.670  11.504  1.00181.63           C
ATOM   2192  CE1 TYR B 277      16.441  30.740  13.145  1.00181.63           C
ATOM   2193  CE2 TYR B 277      18.124  29.563  11.946  1.00181.63           C
ATOM   2194  CZ  TYR B 277      17.755  30.599  12.770  1.00181.63           C
ATOM   2195  OH  TYR B 277      18.720  31.517  13.233  1.00181.63           O
ATOM   2196  C   TYR B 277      15.349  28.730   9.176  1.00181.63           C
ATOM   2197  O   TYR B 277      15.918  27.924   8.440  1.00181.63           O
ATOM   2198  N   HIS B 278      15.657  30.048   9.203  1.00105.32           N
ATOM   2199  CA  HIS B 278      16.705  30.606   8.395  1.00105.32           C
ATOM   2200  ND1 HIS B 278      17.179  33.143   6.117  1.00105.32           N
ATOM   2201  CG  HIS B 278      17.198  31.766   6.173  1.00105.32           C
ATOM   2202  CB  HIS B 278      16.218  30.962   6.977  1.00105.32           C
ATOM   2203  NE2 HIS B 278      18.871  32.479   4.837  1.00105.32           N
ATOM   2204  CD2 HIS B 278      18.237  31.377   5.385  1.00105.32           C
ATOM   2205  CE1 HIS B 278      18.200  33.516   5.306  1.00105.32           C
ATOM   2206  C   HIS B 278      17.240  31.882   8.998  1.00105.32           C
ATOM   2207  O   HIS B 278      16.556  32.574   9.750  1.00105.32           O
ATOM   2208  N   HIS B 279      18.525  32.171   8.682  1.00235.56           N
ATOM   2209  CA  HIS B 279      19.270  33.396   8.898  1.00235.56           C
ATOM   2210  ND1 HIS B 279      17.471  35.880  10.169  0.00235.56           N
ATOM   2211  CG  HIS B 279      17.418  35.171   8.989  0.00235.56           C
ATOM   2212  CB  HIS B 279      18.629  34.652   8.271  1.00235.56           C
ATOM   2213  NE2 HIS B 279      15.324  35.742   9.607  0.00235.56           N
ATOM   2214  CD2 HIS B 279      16.099  35.096   8.660  0.00235.56           C
ATOM   2215  CE1 HIS B 279      16.192  36.197  10.493  0.00235.56           C
ATOM   2216  C   HIS B 279      19.668  33.728  10.303  1.00235.56           C
ATOM   2217  O   HIS B 279      19.264  33.077  11.261  1.00235.56           O
ATOM   2218  N   THR B 280      20.588  34.730  10.382  1.00126.95           N
ATOM   2219  CA  THR B 280      21.135  35.415  11.531  1.00126.95           C
ATOM   2220  CB  THR B 280      20.650  34.874  12.870  1.00126.95           C
ATOM   2221  OG1 THR B 280      19.237  35.003  12.940  1.00126.95           O
ATOM   2222  CG2 THR B 280      21.228  35.671  14.055  1.00126.95           C
ATOM   2223  C   THR B 280      22.641  35.384  11.377  1.00126.95           C
ATOM   2224  O   THR B 280      23.162  34.865  10.392  1.00126.95           O
ATOM   2225  N   GLY B 281      23.376  36.026  12.308  1.00 55.12           N
ATOM   2226  CA  GLY B 281      24.808  35.955  12.408  1.00 55.12           C
ATOM   2227  C   GLY B 281      25.504  36.424  11.174  1.00 55.12           C
ATOM   2228  O   GLY B 281      25.170  37.429  10.558  1.00 55.12           O
ATOM   2229  N   LEU B 282      26.580  35.682  10.855  1.00 98.15           N
ATOM   2230  CA  LEU B 282      27.448  35.910   9.748  1.00 98.15           C
ATOM   2231  CB  LEU B 282      28.056  37.324   9.728  1.00 98.15           C
ATOM   2232  CG  LEU B 282      28.994  37.580   8.534  0.00 98.15           C
ATOM   2233  CD1 LEU B 282      28.233  37.524   7.201  0.00 98.15           C
ATOM   2234  CD2 LEU B 282      29.781  38.890   8.714  0.00 98.15           C
ATOM   2235  C   LEU B 282      28.547  34.933   9.979  1.00 98.15           C
ATOM   2236  O   LEU B 282      28.492  33.788   9.541  1.00 98.15           O
ATOM   2237  N   ARG B 283      29.595  35.387  10.681  1.00124.27           N
ATOM   2238  CA  ARG B 283      30.665  34.504  11.031  1.00124.27           C
ATOM   2239  CB  ARG B 283      31.960  34.757  10.240  1.00124.27           C
ATOM   2240  CG  ARG B 283      31.911  34.254   8.793  1.00124.27           C
ATOM   2241  CD  ARG B 283      31.919  32.725   8.695  1.00124.27           C
ATOM   2242  NE  ARG B 283      31.915  32.347   7.253  1.00124.27           N
ATOM   2243  CZ  ARG B 283      31.575  31.075   6.890  1.00124.27           C
ATOM   2244  NH1 ARG B 283      31.174  30.181   7.840  1.00124.27           N
ATOM   2245  NH2 ARG B 283      31.636  30.690   5.582  1.00124.27           N
ATOM   2246  C   ARG B 283      30.973  34.739  12.502  1.00124.27           C
ATOM   2247  O   ARG B 283      31.949  34.123  13.008  1.00124.27           O
ATOM   2248  OXT ARG B 283      30.240  35.540  13.141  1.00124.27           O
TER    2249      ARG B 283
ATOM   2250  N   ASP C 284      42.427  27.335   1.848  1.00 84.15           N
ATOM   2251  CA  ASP C 284      42.928  28.717   1.647  1.00 84.15           C
ATOM   2252  CB  ASP C 284      41.708  29.594   1.252  1.00 84.15           C
ATOM   2253  CG  ASP C 284      42.118  30.971   0.733  0.00 84.15           C
ATOM   2254  OD1 ASP C 284      42.575  31.062  -0.436  0.00 84.15           O
ATOM   2255  OD2 ASP C 284      41.976  31.952   1.514  0.00 84.15           O
ATOM   2256  C   ASP C 284      43.612  29.326   2.858  1.00 84.15           C
ATOM   2257  O   ASP C 284      43.414  30.511   3.088  1.00 84.15           O
ATOM   2258  N   PRO C 285      44.406  28.669   3.690  1.00 90.88           N
ATOM   2259  CA  PRO C 285      44.703  27.263   3.671  1.00 90.88           C
ATOM   2260  CD  PRO C 285      45.437  29.417   4.396  1.00 90.88           C
ATOM   2261  CB  PRO C 285      46.056  27.088   4.369  1.00 90.88           C
ATOM   2262  CG  PRO C 285      46.207  28.364   5.214  1.00 90.88           C
ATOM   2263  C   PRO C 285      43.599  26.556   4.387  1.00 90.88           C
ATOM   2264  O   PRO C 285      42.878  27.208   5.141  1.00 90.88           O
ATOM   2265  N   PHE C 286      43.478  25.229   4.183  1.00156.59           N
ATOM   2266  CA  PHE C 286      42.445  24.434   4.779  1.00156.59           C
ATOM   2267  CB  PHE C 286      42.752  22.929   4.576  1.00156.59           C
ATOM   2268  CG  PHE C 286      41.744  21.988   5.159  1.00156.59           C
ATOM   2269  CD1 PHE C 286      40.510  21.806   4.573  1.00156.59           C
ATOM   2270  CD2 PHE C 286      42.042  21.273   6.301  1.00156.59           C
ATOM   2271  CE1 PHE C 286      39.594  20.934   5.109  1.00156.59           C
ATOM   2272  CE2 PHE C 286      41.132  20.398   6.846  1.00156.59           C
ATOM   2273  CZ  PHE C 286      39.908  20.226   6.244  1.00156.59           C
ATOM   2274  C   PHE C 286      42.408  24.749   6.233  1.00156.59           C
ATOM   2275  O   PHE C 286      43.402  24.608   6.945  1.00156.59           O
ATOM   2276  N   ASN C 287      41.232  25.213   6.692  1.00143.96           N
ATOM   2277  CA  ASN C 287      41.074  25.599   8.055  1.00143.96           C
ATOM   2278  CB  ASN C 287      41.373  27.093   8.202  1.00143.96           C
ATOM   2279  CG  ASN C 287      41.857  27.345   9.601  1.00143.96           C
ATOM   2280  OD1 ASN C 287      41.177  27.038  10.578  1.00143.96           O
ATOM   2281  ND2 ASN C 287      43.104  27.888   9.675  1.00143.96           N
ATOM   2282  C   ASN C 287      39.621  25.421   8.361  1.00143.96           C
ATOM   2283  O   ASN C 287      38.851  26.377   8.295  1.00143.96           O
ATOM   2284  N   PRO C 288      39.211  24.234   8.692  1.00123.01           N
ATOM   2285  CA  PRO C 288      37.815  24.039   8.964  1.00123.01           C
ATOM   2286  CD  PRO C 288      39.859  23.032   8.209  1.00123.01           C
ATOM   2287  CB  PRO C 288      37.544  22.550   8.733  1.00123.01           C
ATOM   2288  CG  PRO C 288      38.944  21.901   8.701  1.00123.01           C
ATOM   2289  C   PRO C 288      37.468  24.520  10.335  1.00123.01           C
ATOM   2290  O   PRO C 288      38.079  24.069  11.303  1.00123.01           O
ATOM   2291  N   PHE C 289      36.459  25.398  10.444  1.00160.62           N
ATOM   2292  CA  PHE C 289      36.016  25.874  11.714  1.00160.62           C
ATOM   2293  CB  PHE C 289      37.056  26.760  12.426  1.00160.62           C
ATOM   2294  CG  PHE C 289      36.455  27.331  13.668  1.00160.62           C
ATOM   2295  CD1 PHE C 289      35.740  28.508  13.619  1.00160.62           C
ATOM   2296  CD2 PHE C 289      36.599  26.693  14.882  1.00160.62           C
ATOM   2297  CE1 PHE C 289      35.195  29.039  14.760  1.00160.62           C
ATOM   2298  CE2 PHE C 289      36.045  27.223  16.027  1.00160.62           C
ATOM   2299  CZ  PHE C 289      35.337  28.398  15.965  1.00160.62           C
ATOM   2300  C   PHE C 289      34.831  26.726  11.446  1.00160.62           C
ATOM   2301  O   PHE C 289      34.913  27.691  10.689  1.00160.62           O
ATOM   2302  N   GLU C 290      33.683  26.387  12.050  1.00 87.92           N
ATOM   2303  CA  GLU C 290      32.552  27.245  11.928  1.00 87.92           C
ATOM   2304  CB  GLU C 290      31.501  26.808  10.879  1.00 87.92           C
ATOM   2305  CG  GLU C 290      32.017  26.992   9.446  1.00 87.92           C
ATOM   2306  CD  GLU C 290      30.934  26.590   8.456  1.00 87.92           C
ATOM   2307  OE1 GLU C 290      30.367  25.477   8.614  1.00 87.92           O
ATOM   2308  OE2 GLU C 290      30.664  27.388   7.521  1.00 87.92           O
ATOM   2309  C   GLU C 290      31.967  27.245  13.296  1.00 87.92           C
ATOM   2310  O   GLU C 290      31.828  26.189  13.914  1.00 87.92           O
ATOM   2311  N   LEU C 291      31.628  28.437  13.822  1.00187.04           N
ATOM   2312  CA  LEU C 291      31.145  28.479  15.175  1.00187.04           C
ATOM   2313  CB  LEU C 291      30.787  29.867  15.733  1.00187.04           C
ATOM   2314  CG  LEU C 291      31.982  30.734  16.116  1.00187.04           C
ATOM   2315  CD1 LEU C 291      32.752  30.134  17.305  1.00187.04           C
ATOM   2316  CD2 LEU C 291      32.853  31.021  14.892  1.00187.04           C
ATOM   2317  C   LEU C 291      29.873  27.727  15.285  1.00187.04           C
ATOM   2318  O   LEU C 291      28.989  27.862  14.441  1.00187.04           O
ATOM   2319  N   THR C 292      29.770  26.910  16.355  1.00 92.15           N
ATOM   2320  CA  THR C 292      28.570  26.188  16.661  1.00 92.15           C
ATOM   2321  CB  THR C 292      28.640  24.729  16.324  1.00 92.15           C
ATOM   2322  OG1 THR C 292      29.663  24.097  17.079  1.00 92.15           O
ATOM   2323  CG2 THR C 292      28.926  24.588  14.821  1.00 92.15           C
ATOM   2324  C   THR C 292      28.369  26.297  18.144  1.00 92.15           C
ATOM   2325  O   THR C 292      29.327  26.399  18.905  1.00 92.15           O
ATOM   2326  N   ASN C 293      27.105  26.485  18.550  1.00220.30           N
ATOM   2327  CA  ASN C 293      26.659  26.577  19.910  1.00220.30           C
ATOM   2328  CB  ASN C 293      25.634  27.711  19.969  1.00220.30           C
ATOM   2329  CG  ASN C 293      25.453  28.098  21.404  1.00220.30           C
ATOM   2330  OD1 ASN C 293      26.418  28.144  22.158  1.00220.30           O
ATOM   2331  ND2 ASN C 293      24.181  28.361  21.802  1.00220.30           N
ATOM   2332  C   ASN C 293      25.992  25.352  20.463  1.00220.30           C
ATOM   2333  O   ASN C 293      26.038  25.115  21.667  1.00220.30           O
ATOM   2334  N   HIS C 294      25.293  24.582  19.603  1.00116.42           N
ATOM   2335  CA  HIS C 294      24.357  23.620  20.120  1.00116.42           C
ATOM   2336  ND1 HIS C 294      20.783  22.952  19.894  1.00116.42           N
ATOM   2337  CG  HIS C 294      21.807  23.501  20.636  1.00116.42           C
ATOM   2338  CB  HIS C 294      22.954  24.249  20.040  1.00116.42           C
ATOM   2339  NE2 HIS C 294      20.316  22.551  22.032  1.00116.42           N
ATOM   2340  CD2 HIS C 294      21.505  23.250  21.939  1.00116.42           C
ATOM   2341  CE1 HIS C 294      19.919  22.399  20.779  1.00116.42           C
ATOM   2342  C   HIS C 294      24.390  22.361  19.301  1.00116.42           C
ATOM   2343  O   HIS C 294      24.458  22.403  18.075  1.00116.42           O
ATOM   2344  N   ALA C 295      24.306  21.190  19.971  1.00 52.38           N
ATOM   2345  CA  ALA C 295      24.366  19.929  19.277  1.00 52.38           C
ATOM   2346  CB  ALA C 295      25.312  18.915  19.944  1.00 52.38           C
ATOM   2347  C   ALA C 295      22.994  19.313  19.263  1.00 52.38           C
ATOM   2348  O   ALA C 295      22.298  19.328  20.277  1.00 52.38           O
ATOM   2349  N   VAL C 296      22.582  18.739  18.105  1.00 68.12           N
ATOM   2350  CA  VAL C 296      21.265  18.174  17.954  1.00 68.12           C
ATOM   2351  CB  VAL C 296      20.279  19.131  17.350  1.00 68.12           C
ATOM   2352  CG1 VAL C 296      20.044  20.284  18.343  1.00 68.12           C
ATOM   2353  CG2 VAL C 296      20.826  19.599  15.991  1.00 68.12           C
ATOM   2354  C   VAL C 296      21.327  16.948  17.076  1.00 68.12           C
ATOM   2355  O   VAL C 296      22.404  16.522  16.662  1.00 68.12           O
ATOM   2356  N   LEU C 297      20.147  16.330  16.804  1.00138.43           N
ATOM   2357  CA  LEU C 297      20.062  15.093  16.060  1.00138.43           C
ATOM   2358  CB  LEU C 297      19.409  13.998  16.934  1.00138.43           C
ATOM   2359  CG  LEU C 297      19.245  12.602  16.308  1.00138.43           C
ATOM   2360  CD1 LEU C 297      18.084  12.553  15.309  1.00138.43           C
ATOM   2361  CD2 LEU C 297      20.576  12.113  15.709  1.00138.43           C
ATOM   2362  C   LEU C 297      19.286  15.279  14.771  1.00138.43           C
ATOM   2363  O   LEU C 297      18.122  15.673  14.774  1.00138.43           O
ATOM   2364  N   LEU C 298      19.930  14.967  13.618  1.00 86.76           N
ATOM   2365  CA  LEU C 298      19.336  15.101  12.305  1.00 86.76           C
ATOM   2366  CB  LEU C 298      20.399  15.255  11.204  1.00 86.76           C
ATOM   2367  CG  LEU C 298      19.841  15.400   9.781  1.00 86.76           C
ATOM   2368  CD1 LEU C 298      19.073  16.721   9.606  1.00 86.76           C
ATOM   2369  CD2 LEU C 298      20.947  15.203   8.735  1.00 86.76           C
ATOM   2370  C   LEU C 298      18.569  13.837  12.012  1.00 86.76           C
ATOM   2371  O   LEU C 298      19.135  12.748  12.023  1.00 86.76           O
ATOM   2372  N   VAL C 299      17.225  13.949  11.918  1.00118.91           N
ATOM   2373  CA  VAL C 299      16.309  12.878  11.613  1.00118.91           C
ATOM   2374  CB  VAL C 299      15.062  12.952  12.442  1.00118.91           C
ATOM   2375  CG1 VAL C 299      15.474  12.783  13.914  1.00118.91           C
ATOM   2376  CG2 VAL C 299      14.339  14.277  12.149  1.00118.91           C
ATOM   2377  C   VAL C 299      15.902  12.704  10.167  1.00118.91           C
ATOM   2378  O   VAL C 299      15.505  11.602   9.786  1.00118.91           O
ATOM   2379  N   GLY C 300      15.887  13.776   9.336  1.00 45.67           N
ATOM   2380  CA  GLY C 300      15.368  13.589   7.997  1.00 45.67           C
ATOM   2381  C   GLY C 300      15.504  14.844   7.174  1.00 45.67           C
ATOM   2382  O   GLY C 300      16.127  15.815   7.597  1.00 45.67           O
ATOM   2383  N   TYR C 301      14.958  14.827   5.930  1.00 70.01           N
ATOM   2384  CA  TYR C 301      15.005  15.984   5.070  1.00 70.01           C
ATOM   2385  CB  TYR C 301      16.275  16.063   4.199  1.00 70.01           C
ATOM   2386  CG  TYR C 301      16.332  14.866   3.312  1.00 70.01           C
ATOM   2387  CD1 TYR C 301      15.662  14.850   2.110  1.00 70.01           C
ATOM   2388  CD2 TYR C 301      17.061  13.760   3.684  1.00 70.01           C
ATOM   2389  CE1 TYR C 301      15.718  13.746   1.292  1.00 70.01           C
ATOM   2390  CE2 TYR C 301      17.120  12.653   2.871  1.00 70.01           C
ATOM   2391  CZ  TYR C 301      16.448  12.645   1.672  1.00 70.01           C
ATOM   2392  OH  TYR C 301      16.508  11.510   0.837  1.00 70.01           O
ATOM   2393  C   TYR C 301      13.806  16.003   4.161  1.00 70.01           C
ATOM   2394  O   TYR C 301      13.133  14.990   3.977  1.00 70.01           O
ATOM   2395  N   GLY C 302      13.509  17.177   3.558  1.00 25.93           N
ATOM   2396  CA  GLY C 302      12.374  17.277   2.680  1.00 25.93           C
ATOM   2397  C   GLY C 302      12.468  18.557   1.912  1.00 25.93           C
ATOM   2398  O   GLY C 302      13.465  19.273   1.997  1.00 25.93           O
ATOM   2399  N   THR C 303      11.428  18.853   1.101  1.00 44.68           N
ATOM   2400  CA  THR C 303      11.404  20.073   0.345  1.00 44.68           C
ATOM   2401  CB  THR C 303      11.672  19.860  -1.117  1.00 44.68           C
ATOM   2402  OG1 THR C 303      12.929  19.223  -1.294  1.00 44.68           O
ATOM   2403  CG2 THR C 303      11.675  21.226  -1.821  1.00 44.68           C
ATOM   2404  C   THR C 303      10.028  20.656   0.465  1.00 44.68           C
ATOM   2405  O   THR C 303       9.029  19.949   0.334  1.00 44.68           O
ATOM   2406  N   ASP C 304       9.940  21.975   0.732  1.00 56.03           N
ATOM   2407  CA  ASP C 304       8.656  22.609   0.822  1.00 56.03           C
ATOM   2408  CB  ASP C 304       8.743  24.052   1.354  1.00 56.03           C
ATOM   2409  CG  ASP C 304       7.355  24.533   1.754  1.00 56.03           C
ATOM   2410  OD1 ASP C 304       6.416  24.418   0.924  1.00 56.03           O
ATOM   2411  OD2 ASP C 304       7.215  25.015   2.909  1.00 56.03           O
ATOM   2412  C   ASP C 304       8.113  22.631  -0.572  1.00 56.03           C
ATOM   2413  O   ASP C 304       8.763  23.123  -1.490  1.00 56.03           O
ATOM   2414  N   ALA C 305       6.902  22.087  -0.784  1.00 38.59           N
ATOM   2415  CA  ALA C 305       6.411  22.023  -2.131  1.00 38.59           C
ATOM   2416  CB  ALA C 305       5.072  21.273  -2.238  1.00 38.59           C
ATOM   2417  C   ALA C 305       6.197  23.397  -2.690  1.00 38.59           C
ATOM   2418  O   ALA C 305       6.658  23.702  -3.789  1.00 38.59           O
ATOM   2419  N   ALA C 306       5.488  24.268  -1.946  1.00 37.71           N
ATOM   2420  CA  ALA C 306       5.181  25.571  -2.469  1.00 37.71           C
ATOM   2421  CB  ALA C 306       4.179  26.335  -1.589  1.00 37.71           C
ATOM   2422  C   ALA C 306       6.404  26.429  -2.588  1.00 37.71           C
ATOM   2423  O   ALA C 306       6.677  26.995  -3.646  1.00 37.71           O
ATOM   2424  N   SER C 307       7.183  26.527  -1.493  1.00 37.75           N
ATOM   2425  CA  SER C 307       8.326  27.396  -1.455  1.00 37.75           C
ATOM   2426  CB  SER C 307       8.858  27.600  -0.025  1.00 37.75           C
ATOM   2427  OG  SER C 307       9.982  28.466  -0.037  1.00 37.75           O
ATOM   2428  C   SER C 307       9.426  26.823  -2.288  1.00 37.75           C
ATOM   2429  O   SER C 307      10.166  27.551  -2.946  1.00 37.75           O
ATOM   2430  N   GLY C 308       9.561  25.487  -2.276  1.00 19.74           N
ATOM   2431  CA  GLY C 308      10.594  24.854  -3.044  1.00 19.74           C
ATOM   2432  C   GLY C 308      11.873  24.898  -2.262  1.00 19.74           C
ATOM   2433  O   GLY C 308      12.939  24.586  -2.790  1.00 19.74           O
ATOM   2434  N   LEU C 309      11.807  25.268  -0.968  1.00 46.05           N
ATOM   2435  CA  LEU C 309      13.017  25.379  -0.201  1.00 46.05           C
ATOM   2436  CB  LEU C 309      12.938  26.466   0.884  1.00 46.05           C
ATOM   2437  CG  LEU C 309      14.280  26.729   1.583  1.00 46.05           C
ATOM   2438  CD1 LEU C 309      15.290  27.335   0.595  1.00 46.05           C
ATOM   2439  CD2 LEU C 309      14.097  27.581   2.849  1.00 46.05           C
ATOM   2440  C   LEU C 309      13.274  24.069   0.484  1.00 46.05           C
ATOM   2441  O   LEU C 309      12.376  23.483   1.086  1.00 46.05           O
ATOM   2442  N   ASP C 310      14.526  23.571   0.389  1.00 54.80           N
ATOM   2443  CA  ASP C 310      14.898  22.318   0.991  1.00 54.80           C
ATOM   2444  CB  ASP C 310      16.219  21.750   0.441  1.00 54.80           C
ATOM   2445  CG  ASP C 310      16.013  21.379  -1.020  1.00 54.80           C
ATOM   2446  OD1 ASP C 310      14.906  20.880  -1.356  1.00 54.80           O
ATOM   2447  OD2 ASP C 310      16.965  21.586  -1.819  1.00 54.80           O
ATOM   2448  C   ASP C 310      15.105  22.533   2.458  1.00 54.80           C
ATOM   2449  O   ASP C 310      15.493  23.619   2.884  1.00 54.80           O
ATOM   2450  N   TYR C 311      14.835  21.494   3.280  1.00 76.85           N
ATOM   2451  CA  TYR C 311      15.063  21.638   4.690  1.00 76.85           C
ATOM   2452  CB  TYR C 311      13.866  22.208   5.480  1.00 76.85           C
ATOM   2453  CG  TYR C 311      12.642  21.391   5.239  1.00 76.85           C
ATOM   2454  CD1 TYR C 311      12.456  20.182   5.869  1.00 76.85           C
ATOM   2455  CD2 TYR C 311      11.664  21.858   4.390  1.00 76.85           C
ATOM   2456  CE1 TYR C 311      11.315  19.446   5.643  1.00 76.85           C
ATOM   2457  CE2 TYR C 311      10.523  21.127   4.161  1.00 76.85           C
ATOM   2458  CZ  TYR C 311      10.348  19.918   4.787  1.00 76.85           C
ATOM   2459  OH  TYR C 311       9.177  19.166   4.554  1.00 76.85           O
ATOM   2460  C   TYR C 311      15.486  20.338   5.306  1.00 76.85           C
ATOM   2461  O   TYR C 311      15.377  19.270   4.703  1.00 76.85           O
ATOM   2462  N   TRP C 312      16.026  20.424   6.543  1.00 86.13           N
ATOM   2463  CA  TRP C 312      16.434  19.271   7.298  1.00 86.13           C
ATOM   2464  CB  TRP C 312      17.818  19.415   7.966  1.00 86.13           C
ATOM   2465  CG  TRP C 312      19.015  19.582   7.050  1.00 86.13           C
ATOM   2466  CD2 TRP C 312      19.657  18.514   6.334  1.00 86.13           C
ATOM   2467  CD1 TRP C 312      19.712  20.717   6.750  1.00 86.13           C
ATOM   2468  NE1 TRP C 312      20.754  20.422   5.903  1.00 86.13           N
ATOM   2469  CE2 TRP C 312      20.731  19.070   5.636  1.00 86.13           C
ATOM   2470  CE3 TRP C 312      19.377  17.179   6.265  1.00 86.13           C
ATOM   2471  CZ2 TRP C 312      21.544  18.295   4.858  1.00 86.13           C
ATOM   2472  CZ3 TRP C 312      20.197  16.402   5.476  1.00 86.13           C
ATOM   2473  CH2 TRP C 312      21.261  16.949   4.787  1.00 86.13           C
ATOM   2474  C   TRP C 312      15.450  19.188   8.426  1.00 86.13           C
ATOM   2475  O   TRP C 312      14.897  20.203   8.844  1.00 86.13           O
ATOM   2476  N   ILE C 313      15.180  17.968   8.932  1.00 54.69           N
ATOM   2477  CA  ILE C 313      14.284  17.824  10.045  1.00 54.69           C
ATOM   2478  CB  ILE C 313      13.283  16.717   9.882  1.00 54.69           C
ATOM   2479  CG1 ILE C 313      12.348  17.000   8.697  1.00 54.69           C
ATOM   2480  CG2 ILE C 313      12.544  16.547  11.216  1.00 54.69           C
ATOM   2481  CD1 ILE C 313      11.469  15.807   8.320  1.00 54.69           C
ATOM   2482  C   ILE C 313      15.160  17.471  11.215  1.00 54.69           C
ATOM   2483  O   ILE C 313      15.862  16.461  11.179  1.00 54.69           O
ATOM   2484  N   VAL C 314      15.139  18.301  12.283  1.00 52.71           N
ATOM   2485  CA  VAL C 314      16.054  18.058  13.368  1.00 52.71           C
ATOM   2486  CB  VAL C 314      17.058  19.164  13.533  1.00 52.71           C
ATOM   2487  CG1 VAL C 314      17.969  18.831  14.724  1.00 52.71           C
ATOM   2488  CG2 VAL C 314      17.786  19.367  12.198  1.00 52.71           C
ATOM   2489  C   VAL C 314      15.315  17.942  14.681  1.00 52.71           C
ATOM   2490  O   VAL C 314      14.301  18.603  14.917  1.00 52.71           O
ATOM   2491  N   LYS C 315      15.850  17.075  15.585  1.00 76.83           N
ATOM   2492  CA  LYS C 315      15.284  16.842  16.889  1.00 76.83           C
ATOM   2493  CB  LYS C 315      15.365  15.371  17.321  1.00 76.83           C
ATOM   2494  CG  LYS C 315      14.770  15.109  18.706  1.00 76.83           C
ATOM   2495  CD  LYS C 315      14.676  13.627  19.076  1.00 76.83           C
ATOM   2496  CE  LYS C 315      15.805  13.150  19.992  1.00 76.83           C
ATOM   2497  NZ  LYS C 315      15.641  11.710  20.293  1.00 76.83           N
ATOM   2498  C   LYS C 315      16.079  17.626  17.897  1.00 76.83           C
ATOM   2499  O   LYS C 315      17.295  17.473  18.005  1.00 76.83           O
ATOM   2500  N   ASN C 316      15.388  18.488  18.672  1.00 83.02           N
ATOM   2501  CA  ASN C 316      16.017  19.334  19.652  1.00 83.02           C
ATOM   2502  CB  ASN C 316      15.329  20.710  19.717  1.00 83.02           C
ATOM   2503  CG  ASN C 316      16.307  21.748  20.238  1.00 83.02           C
ATOM   2504  OD1 ASN C 316      17.282  21.420  20.908  1.00 83.02           O
ATOM   2505  ND2 ASN C 316      16.042  23.042  19.915  1.00 83.02           N
ATOM   2506  C   ASN C 316      15.912  18.659  20.997  1.00 83.02           C
ATOM   2507  O   ASN C 316      15.197  17.675  21.158  1.00 83.02           O
ATOM   2508  N   SER C 317      16.747  19.085  21.965  1.00113.86           N
ATOM   2509  CA  SER C 317      16.769  18.584  23.320  1.00113.86           C
ATOM   2510  CB  SER C 317      18.198  18.349  23.822  1.00113.86           C
ATOM   2511  OG  SER C 317      18.929  19.561  23.751  1.00113.86           O
ATOM   2512  C   SER C 317      16.067  19.470  24.319  1.00113.86           C
ATOM   2513  O   SER C 317      16.300  19.314  25.518  1.00113.86           O
ATOM   2514  N   TRP C 318      15.314  20.485  23.851  1.00155.53           N
ATOM   2515  CA  TRP C 318      14.593  21.485  24.604  1.00155.53           C
ATOM   2516  CB  TRP C 318      14.381  22.779  23.801  1.00155.53           C
ATOM   2517  CG  TRP C 318      15.712  23.443  23.527  1.00155.53           C
ATOM   2518  CD2 TRP C 318      15.921  24.669  22.806  1.00155.53           C
ATOM   2519  CD1 TRP C 318      16.948  22.998  23.892  1.00155.53           C
ATOM   2520  NE1 TRP C 318      17.918  23.855  23.440  1.00155.53           N
ATOM   2521  CE2 TRP C 318      17.302  24.892  22.769  1.00155.53           C
ATOM   2522  CE3 TRP C 318      15.041  25.535  22.220  1.00155.53           C
ATOM   2523  CZ2 TRP C 318      17.825  25.988  22.140  1.00155.53           C
ATOM   2524  CZ3 TRP C 318      15.577  26.640  21.593  1.00155.53           C
ATOM   2525  CH2 TRP C 318      16.938  26.863  21.552  1.00155.53           C
ATOM   2526  C   TRP C 318      13.286  20.991  25.154  1.00155.53           C
ATOM   2527  O   TRP C 318      12.573  21.742  25.817  1.00155.53           O
ATOM   2528  N   GLY C 319      12.853  19.772  24.799  1.00 37.76           N
ATOM   2529  CA  GLY C 319      11.589  19.317  25.304  1.00 37.76           C
ATOM   2530  C   GLY C 319      10.597  19.426  24.187  1.00 37.76           C
ATOM   2531  O   GLY C 319      10.839  20.093  23.184  1.00 37.76           O
ATOM   2532  N   THR C 320       9.450  18.739  24.351  1.00 48.80           N
ATOM   2533  CA  THR C 320       8.384  18.666  23.392  1.00 48.80           C
ATOM   2534  CB  THR C 320       7.373  17.611  23.732  1.00 48.80           C
ATOM   2535  OG1 THR C 320       6.746  17.903  24.972  1.00 48.80           O
ATOM   2536  CG2 THR C 320       8.098  16.256  23.805  1.00 48.80           C
ATOM   2537  C   THR C 320       7.668  19.978  23.300  1.00 48.80           C
ATOM   2538  O   THR C 320       7.032  20.275  22.291  1.00 48.80           O
ATOM   2539  N   SER C 321       7.713  20.778  24.378  1.00 84.37           N
ATOM   2540  CA  SER C 321       6.997  22.020  24.448  1.00 84.37           C
ATOM   2541  CB  SER C 321       7.088  22.670  25.839  1.00 84.37           C
ATOM   2542  OG  SER C 321       8.432  23.032  26.119  1.00 84.37           O
ATOM   2543  C   SER C 321       7.532  23.008  23.457  1.00 84.37           C
ATOM   2544  O   SER C 321       6.884  24.019  23.187  1.00 84.37           O
ATOM   2545  N   TRP C 322       8.725  22.762  22.881  1.00 74.64           N
ATOM   2546  CA  TRP C 322       9.283  23.755  22.004  1.00 74.64           C
ATOM   2547  CB  TRP C 322      10.768  24.037  22.295  1.00 74.64           C
ATOM   2548  CG  TRP C 322      11.415  25.043  21.374  1.00 74.64           C
ATOM   2549  CD2 TRP C 322      12.146  24.690  20.188  1.00 74.64           C
ATOM   2550  CD1 TRP C 322      11.464  26.403  21.468  1.00 74.64           C
ATOM   2551  NE1 TRP C 322      12.183  26.921  20.417  1.00 74.64           N
ATOM   2552  CE2 TRP C 322      12.609  25.877  19.622  1.00 74.64           C
ATOM   2553  CE3 TRP C 322      12.413  23.476  19.622  1.00 74.64           C
ATOM   2554  CZ2 TRP C 322      13.351  25.867  18.474  1.00 74.64           C
ATOM   2555  CZ3 TRP C 322      13.157  23.470  18.463  1.00 74.64           C
ATOM   2556  CH2 TRP C 322      13.618  24.643  17.901  1.00 74.64           C
ATOM   2557  C   TRP C 322       9.189  23.332  20.568  1.00 74.64           C
ATOM   2558  O   TRP C 322       9.219  22.149  20.237  1.00 74.64           O
ATOM   2559  N   GLY C 323       9.027  24.329  19.674  1.00 34.77           N
ATOM   2560  CA  GLY C 323       9.040  24.141  18.249  1.00 34.77           C
ATOM   2561  C   GLY C 323       7.926  23.250  17.817  1.00 34.77           C
ATOM   2562  O   GLY C 323       6.806  23.329  18.321  1.00 34.77           O
ATOM   2563  N   GLU C 324       8.223  22.385  16.825  1.00 62.78           N
ATOM   2564  CA  GLU C 324       7.235  21.492  16.310  1.00 62.78           C
ATOM   2565  CB  GLU C 324       7.419  21.227  14.803  1.00 62.78           C
ATOM   2566  CG  GLU C 324       7.218  22.484  13.950  1.00 62.78           C
ATOM   2567  CD  GLU C 324       7.610  22.183  12.507  1.00 62.78           C
ATOM   2568  OE1 GLU C 324       8.316  21.165  12.277  1.00 62.78           O
ATOM   2569  OE2 GLU C 324       7.211  22.976  11.612  1.00 62.78           O
ATOM   2570  C   GLU C 324       7.402  20.196  17.037  1.00 62.78           C
ATOM   2571  O   GLU C 324       8.064  19.278  16.559  1.00 62.78           O
ATOM   2572  N   ASN C 325       6.766  20.094  18.219  1.00 48.15           N
ATOM   2573  CA  ASN C 325       6.801  18.906  19.020  1.00 48.15           C
ATOM   2574  CB  ASN C 325       6.139  17.701  18.329  1.00 48.15           C
ATOM   2575  CG  ASN C 325       4.653  17.998  18.190  1.00 48.15           C
ATOM   2576  OD1 ASN C 325       4.019  18.501  19.116  1.00 48.15           O
ATOM   2577  ND2 ASN C 325       4.081  17.685  16.997  1.00 48.15           N
ATOM   2578  C   ASN C 325       8.213  18.529  19.356  1.00 48.15           C
ATOM   2579  O   ASN C 325       8.533  17.344  19.440  1.00 48.15           O
ATOM   2580  N   GLY C 326       9.094  19.522  19.586  1.00 36.94           N
ATOM   2581  CA  GLY C 326      10.441  19.223  19.990  1.00 36.94           C
ATOM   2582  C   GLY C 326      11.360  19.193  18.804  1.00 36.94           C
ATOM   2583  O   GLY C 326      12.570  19.063  18.975  1.00 36.94           O
ATOM   2584  N   TYR C 327      10.826  19.348  17.575  1.00 97.96           N
ATOM   2585  CA  TYR C 327      11.642  19.276  16.390  1.00 97.96           C
ATOM   2586  CB  TYR C 327      11.159  18.250  15.347  1.00 97.96           C
ATOM   2587  CG  TYR C 327      11.376  16.857  15.827  1.00 97.96           C
ATOM   2588  CD1 TYR C 327      10.513  16.271  16.723  1.00 97.96           C
ATOM   2589  CD2 TYR C 327      12.442  16.127  15.353  1.00 97.96           C
ATOM   2590  CE1 TYR C 327      10.720  14.980  17.150  1.00 97.96           C
ATOM   2591  CE2 TYR C 327      12.655  14.838  15.776  1.00 97.96           C
ATOM   2592  CZ  TYR C 327      11.793  14.262  16.677  1.00 97.96           C
ATOM   2593  OH  TYR C 327      12.008  12.938  17.114  1.00 97.96           O
ATOM   2594  C   TYR C 327      11.579  20.588  15.669  1.00 97.96           C
ATOM   2595  O   TYR C 327      10.718  21.423  15.945  1.00 97.96           O
ATOM   2596  N   PHE C 328      12.550  20.818  14.754  1.00 73.56           N
ATOM   2597  CA  PHE C 328      12.524  22.012  13.957  1.00 73.56           C
ATOM   2598  CB  PHE C 328      13.337  23.188  14.538  1.00 73.56           C
ATOM   2599  CG  PHE C 328      14.788  22.841  14.597  1.00 73.56           C
ATOM   2600  CD1 PHE C 328      15.296  22.123  15.655  1.00 73.56           C
ATOM   2601  CD2 PHE C 328      15.647  23.250  13.601  1.00 73.56           C
ATOM   2602  CE1 PHE C 328      16.635  21.810  15.714  1.00 73.56           C
ATOM   2603  CE2 PHE C 328      16.986  22.941  13.654  1.00 73.56           C
ATOM   2604  CZ  PHE C 328      17.482  22.217  14.711  1.00 73.56           C
ATOM   2605  C   PHE C 328      13.060  21.693  12.597  1.00 73.56           C
ATOM   2606  O   PHE C 328      13.798  20.727  12.409  1.00 73.56           O
ATOM   2607  N   ARG C 329      12.673  22.504  11.594  1.00 68.35           N
ATOM   2608  CA  ARG C 329      13.152  22.291  10.263  1.00 68.35           C
ATOM   2609  CB  ARG C 329      12.030  22.235   9.215  1.00 68.35           C
ATOM   2610  CG  ARG C 329      11.024  21.116   9.492  1.00 68.35           C
ATOM   2611  CD  ARG C 329      10.121  20.794   8.303  1.00 68.35           C
ATOM   2612  NE  ARG C 329       9.400  22.041   7.924  1.00 68.35           N
ATOM   2613  CZ  ARG C 329       8.069  22.180   8.187  1.00 68.35           C
ATOM   2614  NH1 ARG C 329       7.388  21.190   8.835  1.00 68.35           N
ATOM   2615  NH2 ARG C 329       7.416  23.304   7.776  1.00 68.35           N
ATOM   2616  C   ARG C 329      14.028  23.464   9.959  1.00 68.35           C
ATOM   2617  O   ARG C 329      13.785  24.567  10.448  1.00 68.35           O
ATOM   2618  N   ILE C 330      15.109  23.240   9.186  1.00 64.30           N
ATOM   2619  CA  ILE C 330      16.010  24.309   8.875  1.00 64.30           C
ATOM   2620  CB  ILE C 330      17.250  24.293   9.724  1.00 64.30           C
ATOM   2621  CG1 ILE C 330      18.110  25.541   9.461  1.00 64.30           C
ATOM   2622  CG2 ILE C 330      17.975  22.957   9.490  1.00 64.30           C
ATOM   2623  CD1 ILE C 330      19.236  25.725  10.478  1.00 64.30           C
ATOM   2624  C   ILE C 330      16.433  24.186   7.443  1.00 64.30           C
ATOM   2625  O   ILE C 330      16.491  23.090   6.890  1.00 64.30           O
ATOM   2626  N   ARG C 331      16.768  25.334   6.819  1.00100.33           N
ATOM   2627  CA  ARG C 331      17.167  25.405   5.441  1.00100.33           C
ATOM   2628  CB  ARG C 331      17.649  26.818   5.067  1.00100.33           C
ATOM   2629  CG  ARG C 331      18.339  26.954   3.709  1.00100.33           C
ATOM   2630  CD  ARG C 331      17.427  26.687   2.517  0.00100.33           C
ATOM   2631  NE  ARG C 331      18.116  27.196   1.298  0.00100.33           N
ATOM   2632  CZ  ARG C 331      18.001  28.516   0.967  0.00100.33           C
ATOM   2633  NH1 ARG C 331      17.281  29.354   1.769  0.00100.33           N
ATOM   2634  NH2 ARG C 331      18.605  29.003  -0.157  0.00100.33           N
ATOM   2635  C   ARG C 331      18.304  24.456   5.227  1.00100.33           C
ATOM   2636  O   ARG C 331      19.246  24.401   6.016  1.00100.33           O
ATOM   2637  N   ARG C 332      18.223  23.685   4.123  1.00115.09           N
ATOM   2638  CA  ARG C 332      19.196  22.680   3.793  1.00115.09           C
ATOM   2639  CB  ARG C 332      18.542  21.306   3.545  1.00115.09           C
ATOM   2640  CG  ARG C 332      19.509  20.178   3.186  1.00115.09           C
ATOM   2641  CD  ARG C 332      18.827  18.813   3.036  1.00115.09           C
ATOM   2642  NE  ARG C 332      18.764  18.469   1.588  1.00115.09           N
ATOM   2643  CZ  ARG C 332      17.603  18.541   0.875  1.00115.09           C
ATOM   2644  NH1 ARG C 332      16.437  18.925   1.469  1.00115.09           N
ATOM   2645  NH2 ARG C 332      17.614  18.204  -0.446  1.00115.09           N
ATOM   2646  C   ARG C 332      19.878  23.064   2.513  1.00115.09           C
ATOM   2647  O   ARG C 332      19.249  23.586   1.594  1.00115.09           O
ATOM   2648  N   GLY C 333      21.204  22.816   2.432  1.00 50.84           N
ATOM   2649  CA  GLY C 333      21.933  23.039   1.211  1.00 50.84           C
ATOM   2650  C   GLY C 333      22.776  24.284   1.266  1.00 50.84           C
ATOM   2651  O   GLY C 333      23.686  24.457   0.456  1.00 50.84           O
ATOM   2652  N   THR C 334      22.419  25.229   2.148  1.00115.18           N
ATOM   2653  CA  THR C 334      23.097  26.478   2.381  1.00115.18           C
ATOM   2654  CB  THR C 334      22.144  27.595   2.682  1.00115.18           C
ATOM   2655  OG1 THR C 334      21.332  27.265   3.797  1.00115.18           O
ATOM   2656  CG2 THR C 334      21.270  27.832   1.441  1.00115.18           C
ATOM   2657  C   THR C 334      24.153  26.414   3.455  1.00115.18           C
ATOM   2658  O   THR C 334      24.876  27.391   3.649  1.00115.18           O
ATOM   2659  N   ASP C 335      24.241  25.313   4.232  1.00 77.92           N
ATOM   2660  CA  ASP C 335      25.136  25.280   5.362  1.00 77.92           C
ATOM   2661  CB  ASP C 335      26.591  25.634   4.996  1.00 77.92           C
ATOM   2662  CG  ASP C 335      27.499  25.278   6.170  1.00 77.92           C
ATOM   2663  OD1 ASP C 335      26.988  24.705   7.169  1.00 77.92           O
ATOM   2664  OD2 ASP C 335      28.720  25.577   6.080  1.00 77.92           O
ATOM   2665  C   ASP C 335      24.631  26.294   6.341  1.00 77.92           C
ATOM   2666  O   ASP C 335      25.398  27.025   6.968  1.00 77.92           O
ATOM   2667  N   GLU C 336      23.291  26.337   6.498  1.00139.82           N
ATOM   2668  CA  GLU C 336      22.651  27.281   7.372  1.00139.82           C
ATOM   2669  CB  GLU C 336      21.124  27.132   7.469  1.00139.82           C
ATOM   2670  CG  GLU C 336      20.352  27.810   6.346  1.00139.82           C
ATOM   2671  CD  GLU C 336      20.437  29.308   6.597  1.00139.82           C
ATOM   2672  OE1 GLU C 336      20.267  29.720   7.775  1.00139.82           O
ATOM   2673  OE2 GLU C 336      20.681  30.058   5.615  1.00139.82           O
ATOM   2674  C   GLU C 336      23.145  27.124   8.770  1.00139.82           C
ATOM   2675  O   GLU C 336      23.018  26.070   9.389  1.00139.82           O
ATOM   2676  N   CYS C 337      23.703  28.220   9.305  1.00 70.28           N
ATOM   2677  CA  CYS C 337      24.142  28.303  10.667  1.00 70.28           C
ATOM   2678  CB  CYS C 337      22.987  28.257  11.683  1.00 70.28           C
ATOM   2679  SG  CYS C 337      21.900  29.711  11.564  1.00 70.28           S
ATOM   2680  C   CYS C 337      25.103  27.192  10.979  1.00 70.28           C
ATOM   2681  O   CYS C 337      25.138  26.713  12.111  1.00 70.28           O
ATOM   2682  N   ALA C 338      25.935  26.792   9.993  1.00 62.09           N
ATOM   2683  CA  ALA C 338      26.961  25.794  10.142  1.00 62.09           C
ATOM   2684  CB  ALA C 338      27.991  26.147  11.230  1.00 62.09           C
ATOM   2685  C   ALA C 338      26.404  24.436  10.464  1.00 62.09           C
ATOM   2686  O   ALA C 338      27.102  23.592  11.021  1.00 62.09           O
ATOM   2687  N   ILE C 339      25.147  24.162  10.084  1.00 91.47           N
ATOM   2688  CA  ILE C 339      24.530  22.892  10.359  1.00 91.47           C
ATOM   2689  CB  ILE C 339      23.054  22.865  10.074  1.00 91.47           C
ATOM   2690  CG1 ILE C 339      22.424  21.626  10.736  1.00 91.47           C
ATOM   2691  CG2 ILE C 339      22.837  22.948   8.553  1.00 91.47           C
ATOM   2692  CD1 ILE C 339      20.903  21.694  10.842  1.00 91.47           C
ATOM   2693  C   ILE C 339      25.194  21.784   9.585  1.00 91.47           C
ATOM   2694  O   ILE C 339      25.130  20.614   9.952  1.00 91.47           O
ATOM   2695  N   GLU C 340      25.704  22.108   8.395  1.00153.89           N
ATOM   2696  CA  GLU C 340      26.348  21.199   7.490  1.00153.89           C
ATOM   2697  CB  GLU C 340      26.041  21.555   6.030  1.00153.89           C
ATOM   2698  CG  GLU C 340      24.521  21.431   5.833  1.00153.89           C
ATOM   2699  CD  GLU C 340      24.116  21.717   4.400  1.00153.89           C
ATOM   2700  OE1 GLU C 340      24.365  20.837   3.540  1.00153.89           O
ATOM   2701  OE2 GLU C 340      23.528  22.801   4.146  1.00153.89           O
ATOM   2702  C   GLU C 340      27.811  20.975   7.762  1.00153.89           C
ATOM   2703  O   GLU C 340      28.478  20.342   6.952  1.00153.89           O
ATOM   2704  N   SER C 341      28.394  21.649   8.769  1.00171.59           N
ATOM   2705  CA  SER C 341      29.808  21.598   9.055  1.00171.59           C
ATOM   2706  CB  SER C 341      30.214  22.864   9.825  1.00171.59           C
ATOM   2707  OG  SER C 341      31.597  22.829  10.122  1.00171.59           O
ATOM   2708  C   SER C 341      30.359  20.407   9.828  1.00171.59           C
ATOM   2709  O   SER C 341      31.475  19.960   9.592  1.00171.59           O
ATOM   2710  N   ILE C 342      29.688  20.069  10.937  1.00255.24           N
ATOM   2711  CA  ILE C 342      29.977  19.133  11.995  1.00255.24           C
ATOM   2712  CB  ILE C 342      29.949  19.836  13.325  1.00255.24           C
ATOM   2713  CG1 ILE C 342      30.872  19.136  14.340  1.00255.24           C
ATOM   2714  CG2 ILE C 342      28.482  19.989  13.756  1.00255.24           C
ATOM   2715  CD1 ILE C 342      31.285  20.035  15.503  1.00255.24           C
ATOM   2716  C   ILE C 342      29.365  17.748  12.057  1.00255.24           C
ATOM   2717  O   ILE C 342      29.398  17.179  13.145  1.00255.24           O
ATOM   2718  N   ALA C 343      28.554  17.275  11.090  1.00 75.40           N
ATOM   2719  CA  ALA C 343      27.852  16.020  11.299  1.00 75.40           C
ATOM   2720  CB  ALA C 343      27.086  15.521  10.061  1.00 75.40           C
ATOM   2721  C   ALA C 343      28.781  14.914  11.737  1.00 75.40           C
ATOM   2722  O   ALA C 343      29.892  14.762  11.232  1.00 75.40           O
ATOM   2723  N   LEU C 344      28.312  14.109  12.725  1.00159.69           N
ATOM   2724  CA  LEU C 344      29.078  13.041  13.314  1.00159.69           C
ATOM   2725  CB  LEU C 344      29.343  13.312  14.801  1.00159.69           C
ATOM   2726  CG  LEU C 344      30.267  14.515  15.017  1.00159.69           C
ATOM   2727  CD1 LEU C 344      30.346  14.919  16.497  1.00159.69           C
ATOM   2728  CD2 LEU C 344      31.648  14.186  14.439  1.00159.69           C
ATOM   2729  C   LEU C 344      28.282  11.772  13.255  1.00159.69           C
ATOM   2730  O   LEU C 344      27.085  11.775  13.527  1.00159.69           O
ATOM   2731  N   ALA C 345      28.930  10.639  12.912  1.00 41.65           N
ATOM   2732  CA  ALA C 345      28.227   9.390  12.846  1.00 41.65           C
ATOM   2733  CB  ALA C 345      28.166   8.809  11.417  1.00 41.65           C
ATOM   2734  C   ALA C 345      28.956   8.404  13.706  1.00 41.65           C
ATOM   2735  O   ALA C 345      30.178   8.456  13.842  1.00 41.65           O
ATOM   2736  N   ALA C 346      28.199   7.497  14.350  1.00 41.42           N
ATOM   2737  CA  ALA C 346      28.805   6.479  15.148  1.00 41.42           C
ATOM   2738  CB  ALA C 346      28.967   6.899  16.611  1.00 41.42           C
ATOM   2739  C   ALA C 346      27.886   5.308  15.061  1.00 41.42           C
ATOM   2740  O   ALA C 346      26.689   5.475  14.829  1.00 41.42           O
ATOM   2741  N   THR C 347      28.430   4.086  15.216  1.00 52.38           N
ATOM   2742  CA  THR C 347      27.616   2.911  15.098  1.00 52.38           C
ATOM   2743  CB  THR C 347      28.143   1.968  14.058  1.00 52.38           C
ATOM   2744  OG1 THR C 347      28.194   2.619  12.796  1.00 52.38           O
ATOM   2745  CG2 THR C 347      27.225   0.738  13.992  1.00 52.38           C
ATOM   2746  C   THR C 347      27.625   2.195  16.414  1.00 52.38           C
ATOM   2747  O   THR C 347      28.675   1.752  16.878  1.00 52.38           O
ATOM   2748  N   PRO C 348      26.473   2.076  17.028  1.00 86.00           N
ATOM   2749  CA  PRO C 348      26.349   1.412  18.303  1.00 86.00           C
ATOM   2750  CD  PRO C 348      25.388   3.016  16.796  1.00 86.00           C
ATOM   2751  CB  PRO C 348      25.098   1.990  18.965  1.00 86.00           C
ATOM   2752  CG  PRO C 348      24.299   2.599  17.800  1.00 86.00           C
ATOM   2753  C   PRO C 348      26.286  -0.074  18.156  1.00 86.00           C
ATOM   2754  O   PRO C 348      25.948  -0.555  17.074  1.00 86.00           O
ATOM   2755  N   ILE C 349      26.610  -0.829  19.228  1.00199.28           N
ATOM   2756  CA  ILE C 349      26.474  -2.248  19.110  1.00199.28           C
ATOM   2757  CB  ILE C 349      27.730  -3.031  19.427  1.00199.28           C
ATOM   2758  CG1 ILE C 349      27.586  -4.402  18.784  1.00199.28           C
ATOM   2759  CG2 ILE C 349      28.008  -3.106  20.937  1.00199.28           C
ATOM   2760  CD1 ILE C 349      27.420  -4.267  17.285  1.00199.28           C
ATOM   2761  C   ILE C 349      25.323  -2.646  19.992  1.00199.28           C
ATOM   2762  O   ILE C 349      25.364  -2.522  21.214  1.00199.28           O
ATOM   2763  N   PRO C 350      24.271  -3.118  19.373  1.00158.87           N
ATOM   2764  CA  PRO C 350      23.084  -3.489  20.102  1.00158.87           C
ATOM   2765  CD  PRO C 350      23.967  -2.741  18.002  1.00158.87           C
ATOM   2766  CB  PRO C 350      21.953  -3.564  19.067  1.00158.87           C
ATOM   2767  CG  PRO C 350      22.659  -3.488  17.699  1.00158.87           C
ATOM   2768  C   PRO C 350      23.333  -4.750  20.857  1.00158.87           C
ATOM   2769  O   PRO C 350      24.379  -5.353  20.639  1.00158.87           O
ATOM   2770  N   LYS C 351      22.428  -5.131  21.785  1.00105.91           N
ATOM   2771  CA  LYS C 351      22.607  -6.348  22.522  1.00105.91           C
ATOM   2772  CB  LYS C 351      21.788  -6.461  23.822  1.00105.91           C
ATOM   2773  CG  LYS C 351      22.303  -5.538  24.930  1.00105.91           C
ATOM   2774  CD  LYS C 351      21.522  -5.625  26.246  1.00105.91           C
ATOM   2775  CE  LYS C 351      20.230  -4.820  26.294  1.00105.91           C
ATOM   2776  NZ  LYS C 351      19.573  -5.025  27.605  1.00105.91           N
ATOM   2777  C   LYS C 351      22.233  -7.474  21.623  1.00105.91           C
ATOM   2778  O   LYS C 351      21.627  -7.262  20.574  1.00105.91           O
ATOM   2779  N   LEU C 352      22.638  -8.710  21.987  1.00 96.13           N
ATOM   2780  CA  LEU C 352      22.284  -9.810  21.143  1.00 96.13           C
ATOM   2781  CB  LEU C 352      22.999 -11.144  21.432  1.00 96.13           C
ATOM   2782  CG  LEU C 352      24.528 -11.153  21.245  1.00 96.13           C
ATOM   2783  CD1 LEU C 352      25.240 -10.518  22.451  1.00 96.13           C
ATOM   2784  CD2 LEU C 352      25.045 -12.554  20.896  1.00 96.13           C
ATOM   2785  C   LEU C 352      20.803 -10.079  21.380  1.00 96.13           C
ATOM   2786  O   LEU C 352      20.254  -9.567  22.391  1.00 96.13           O
ATOM   2787  OXT LEU C 352      20.201 -10.816  20.555  1.00 96.13           O
TER    2788      LEU C 352
ATOM   2789  N   ASP D 353      44.087 -30.473  19.315  1.00 68.59           N
ATOM   2790  CA  ASP D 353      42.851 -30.828  18.578  1.00 68.59           C
ATOM   2791  CB  ASP D 353      43.169 -31.857  17.476  1.00 68.59           C
ATOM   2792  CG  ASP D 353      44.076 -31.225  16.423  1.00 68.59           C
ATOM   2793  OD1 ASP D 353      43.561 -30.443  15.583  1.00 68.59           O
ATOM   2794  OD2 ASP D 353      45.297 -31.535  16.438  1.00 68.59           O
ATOM   2795  C   ASP D 353      41.882 -31.466  19.506  1.00 68.59           C
ATOM   2796  O   ASP D 353      42.244 -32.007  20.550  1.00 68.59           O
ATOM   2797  N   THR D 354      40.602 -31.375  19.134  1.00167.01           N
ATOM   2798  CA  THR D 354      39.538 -31.970  19.866  1.00167.01           C
ATOM   2799  CB  THR D 354      38.282 -31.189  19.649  1.00167.01           C
ATOM   2800  OG1 THR D 354      38.549 -29.810  19.820  1.00167.01           O
ATOM   2801  CG2 THR D 354      37.245 -31.594  20.691  1.00167.01           C
ATOM   2802  C   THR D 354      39.356 -33.272  19.151  1.00167.01           C
ATOM   2803  O   THR D 354      39.930 -33.461  18.082  1.00167.01           O
ATOM   2804  N   PRO D 355      38.607 -34.185  19.688  1.00167.64           N
ATOM   2805  CA  PRO D 355      38.348 -35.432  19.013  1.00167.64           C
ATOM   2806  CD  PRO D 355      38.499 -34.319  21.129  1.00167.64           C
ATOM   2807  CB  PRO D 355      37.821 -36.393  20.082  1.00167.64           C
ATOM   2808  CG  PRO D 355      37.546 -35.508  21.311  1.00167.64           C
ATOM   2809  C   PRO D 355      37.414 -35.248  17.858  1.00167.64           C
ATOM   2810  O   PRO D 355      37.192 -36.208  17.119  1.00167.64           O
ATOM   2811  N   ALA D 356      36.828 -34.046  17.701  1.00 82.25           N
ATOM   2812  CA  ALA D 356      35.850 -33.846  16.670  1.00 82.25           C
ATOM   2813  CB  ALA D 356      35.018 -32.565  16.878  1.00 82.25           C
ATOM   2814  C   ALA D 356      36.493 -33.766  15.324  1.00 82.25           C
ATOM   2815  O   ALA D 356      37.544 -33.153  15.147  1.00 82.25           O
ATOM   2816  N   ASN D 357      35.877 -34.429  14.323  1.00232.30           N
ATOM   2817  CA  ASN D 357      36.351 -34.249  12.987  1.00232.30           C
ATOM   2818  CB  ASN D 357      37.224 -35.412  12.447  1.00232.30           C
ATOM   2819  CG  ASN D 357      36.416 -36.682  12.302  1.00232.30           C
ATOM   2820  OD1 ASN D 357      35.973 -36.990  11.197  1.00232.30           O
ATOM   2821  ND2 ASN D 357      36.200 -37.419  13.425  1.00232.30           N
ATOM   2822  C   ASN D 357      35.139 -33.976  12.140  1.00232.30           C
ATOM   2823  O   ASN D 357      34.621 -34.837  11.432  1.00232.30           O
ATOM   2824  N   CYS D 358      34.634 -32.721  12.174  1.00157.65           N
ATOM   2825  CA  CYS D 358      33.453 -32.595  11.384  1.00157.65           C
ATOM   2826  CB  CYS D 358      32.172 -32.172  12.106  1.00157.65           C
ATOM   2827  SG  CYS D 358      30.866 -32.967  11.124  1.00157.65           S
ATOM   2828  C   CYS D 358      33.719 -31.777  10.150  1.00157.65           C
ATOM   2829  O   CYS D 358      34.821 -31.267   9.956  1.00157.65           O
ATOM   2830  N   THR D 359      32.692 -31.628   9.278  1.00145.57           N
ATOM   2831  CA  THR D 359      32.946 -31.118   7.957  1.00145.57           C
ATOM   2832  CB  THR D 359      32.329 -31.970   6.880  1.00145.57           C
ATOM   2833  OG1 THR D 359      32.519 -33.345   7.153  1.00145.57           O
ATOM   2834  CG2 THR D 359      33.085 -31.683   5.577  1.00145.57           C
ATOM   2835  C   THR D 359      32.280 -29.790   7.772  1.00145.57           C
ATOM   2836  O   THR D 359      31.440 -29.364   8.563  1.00145.57           O
ATOM   2837  N   TYR D 360      32.656 -29.127   6.662  1.00196.25           N
ATOM   2838  CA  TYR D 360      32.181 -27.867   6.183  1.00196.25           C
ATOM   2839  CB  TYR D 360      32.902 -27.539   4.857  1.00196.25           C
ATOM   2840  CG  TYR D 360      32.452 -26.314   4.130  1.00196.25           C
ATOM   2841  CD1 TYR D 360      31.357 -26.307   3.295  1.00196.25           C
ATOM   2842  CD2 TYR D 360      33.192 -25.171   4.277  1.00196.25           C
ATOM   2843  CE1 TYR D 360      30.995 -25.162   2.625  1.00196.25           C
ATOM   2844  CE2 TYR D 360      32.842 -24.031   3.618  1.00196.25           C
ATOM   2845  CZ  TYR D 360      31.754 -24.025   2.790  1.00196.25           C
ATOM   2846  OH  TYR D 360      31.439 -22.830   2.131  1.00196.25           O
ATOM   2847  C   TYR D 360      30.714 -28.013   5.925  1.00196.25           C
ATOM   2848  O   TYR D 360      29.946 -27.132   6.305  1.00196.25           O
ATOM   2849  N   PRO D 361      30.266 -29.082   5.311  1.00109.08           N
ATOM   2850  CA  PRO D 361      28.856 -29.200   5.069  1.00109.08           C
ATOM   2851  CD  PRO D 361      31.032 -29.833   4.334  1.00109.08           C
ATOM   2852  CB  PRO D 361      28.673 -30.293   4.011  1.00109.08           C
ATOM   2853  CG  PRO D 361      30.059 -30.937   3.889  1.00109.08           C
ATOM   2854  C   PRO D 361      28.087 -29.394   6.331  1.00109.08           C
ATOM   2855  O   PRO D 361      26.911 -29.042   6.385  1.00109.08           O
ATOM   2856  N   ASP D 362      28.718 -29.948   7.373  1.00 76.84           N
ATOM   2857  CA  ASP D 362      27.995 -30.145   8.596  1.00 76.84           C
ATOM   2858  CB  ASP D 362      28.818 -30.980   9.587  1.00 76.84           C
ATOM   2859  CG  ASP D 362      28.721 -32.405   9.057  1.00 76.84           C
ATOM   2860  OD1 ASP D 362      27.588 -32.948   9.128  1.00 76.84           O
ATOM   2861  OD2 ASP D 362      29.737 -32.955   8.548  1.00 76.84           O
ATOM   2862  C   ASP D 362      27.657 -28.797   9.148  1.00 76.84           C
ATOM   2863  O   ASP D 362      26.639 -28.624   9.816  1.00 76.84           O
ATOM   2864  N   LEU D 363      28.545 -27.817   8.912  1.00151.52           N
ATOM   2865  CA  LEU D 363      28.403 -26.465   9.378  1.00151.52           C
ATOM   2866  CB  LEU D 363      29.756 -25.719   9.415  1.00151.52           C
ATOM   2867  CG  LEU D 363      29.726 -24.298  10.021  1.00151.52           C
ATOM   2868  CD1 LEU D 363      31.144 -23.819  10.337  1.00151.52           C
ATOM   2869  CD2 LEU D 363      29.015 -23.284   9.115  1.00151.52           C
ATOM   2870  C   LEU D 363      27.369 -25.684   8.612  1.00151.52           C
ATOM   2871  O   LEU D 363      26.730 -24.789   9.164  1.00151.52           O
ATOM   2872  N   LEU D 364      27.177 -25.971   7.311  1.00158.47           N
ATOM   2873  CA  LEU D 364      26.274 -25.146   6.552  1.00158.47           C
ATOM   2874  CB  LEU D 364      26.510 -25.328   5.044  1.00158.47           C
ATOM   2875  CG  LEU D 364      26.658 -23.993   4.289  1.00158.47           C
ATOM   2876  CD1 LEU D 364      27.731 -23.087   4.917  1.00158.47           C
ATOM   2877  CD2 LEU D 364      26.969 -24.241   2.812  1.00158.47           C
ATOM   2878  C   LEU D 364      24.858 -25.462   6.956  1.00158.47           C
ATOM   2879  O   LEU D 364      24.511 -26.624   7.164  1.00158.47           O
ATOM   2880  N   GLY D 365      24.002 -24.422   7.116  1.00 38.50           N
ATOM   2881  CA  GLY D 365      22.628 -24.651   7.481  1.00 38.50           C
ATOM   2882  C   GLY D 365      22.177 -23.626   8.487  1.00 38.50           C
ATOM   2883  O   GLY D 365      22.753 -22.546   8.615  1.00 38.50           O
ATOM   2884  N   THR D 366      21.101 -23.963   9.233  1.00117.63           N
ATOM   2885  CA  THR D 366      20.547 -23.091  10.233  1.00117.63           C
ATOM   2886  CB  THR D 366      19.050 -23.065  10.227  1.00117.63           C
ATOM   2887  OG1 THR D 366      18.549 -24.388  10.131  1.00117.63           O
ATOM   2888  CG2 THR D 366      18.546 -22.209   9.072  1.00117.63           C
ATOM   2889  C   THR D 366      20.968 -23.554  11.588  1.00117.63           C
ATOM   2890  O   THR D 366      20.939 -24.741  11.905  1.00117.63           O
ATOM   2891  N   TRP D 367      21.377 -22.588  12.433  1.00 90.13           N
ATOM   2892  CA  TRP D 367      21.835 -22.898  13.755  1.00 90.13           C
ATOM   2893  CB  TRP D 367      23.319 -22.557  13.961  1.00 90.13           C
ATOM   2894  CG  TRP D 367      24.267 -23.411  13.155  1.00 90.13           C
ATOM   2895  CD2 TRP D 367      25.072 -24.468  13.701  1.00 90.13           C
ATOM   2896  CD1 TRP D 367      24.568 -23.346  11.826  1.00 90.13           C
ATOM   2897  NE1 TRP D 367      25.503 -24.301  11.507  1.00 90.13           N
ATOM   2898  CE2 TRP D 367      25.825 -24.996  12.653  1.00 90.13           C
ATOM   2899  CE3 TRP D 367      25.177 -24.955  14.973  1.00 90.13           C
ATOM   2900  CZ2 TRP D 367      26.696 -26.028  12.858  1.00 90.13           C
ATOM   2901  CZ3 TRP D 367      26.057 -25.995  15.175  1.00 90.13           C
ATOM   2902  CH2 TRP D 367      26.801 -26.521  14.139  1.00 90.13           C
ATOM   2903  C   TRP D 367      21.072 -22.044  14.717  1.00 90.13           C
ATOM   2904  O   TRP D 367      20.720 -20.904  14.420  1.00 90.13           O
ATOM   2905  N   VAL D 368      20.782 -22.596  15.911  1.00 44.96           N
ATOM   2906  CA  VAL D 368      20.138 -21.840  16.946  1.00 44.96           C
ATOM   2907  CB  VAL D 368      18.942 -22.530  17.523  1.00 44.96           C
ATOM   2908  CG1 VAL D 368      18.445 -21.717  18.729  1.00 44.96           C
ATOM   2909  CG2 VAL D 368      17.897 -22.722  16.414  1.00 44.96           C
ATOM   2910  C   VAL D 368      21.139 -21.714  18.054  1.00 44.96           C
ATOM   2911  O   VAL D 368      21.701 -22.704  18.518  1.00 44.96           O
ATOM   2912  N   PHE D 369      21.388 -20.472  18.505  1.00142.58           N
ATOM   2913  CA  PHE D 369      22.347 -20.225  19.548  1.00142.58           C
ATOM   2914  CB  PHE D 369      23.254 -19.018  19.232  1.00142.58           C
ATOM   2915  CG  PHE D 369      24.178 -19.342  18.108  1.00142.58           C
ATOM   2916  CD1 PHE D 369      23.696 -19.791  16.905  1.00142.58           C
ATOM   2917  CD2 PHE D 369      25.529 -19.138  18.229  1.00142.58           C
ATOM   2918  CE1 PHE D 369      24.551 -20.071  15.866  1.00142.58           C
ATOM   2919  CE2 PHE D 369      26.390 -19.416  17.194  1.00142.58           C
ATOM   2920  CZ  PHE D 369      25.901 -19.896  16.007  1.00142.58           C
ATOM   2921  C   PHE D 369      21.582 -19.823  20.778  1.00142.58           C
ATOM   2922  O   PHE D 369      20.790 -18.882  20.749  1.00142.58           O
ATOM   2923  N   GLN D 370      21.803 -20.535  21.901  1.00 49.25           N
ATOM   2924  CA  GLN D 370      21.187 -20.173  23.148  1.00 49.25           C
ATOM   2925  CB  GLN D 370      20.749 -21.387  23.985  1.00 49.25           C
ATOM   2926  CG  GLN D 370      19.586 -22.157  23.357  1.00 49.25           C
ATOM   2927  CD  GLN D 370      18.320 -21.333  23.559  1.00 49.25           C
ATOM   2928  OE1 GLN D 370      18.327 -20.318  24.254  1.00 49.25           O
ATOM   2929  NE2 GLN D 370      17.196 -21.783  22.940  1.00 49.25           N
ATOM   2930  C   GLN D 370      22.263 -19.469  23.905  1.00 49.25           C
ATOM   2931  O   GLN D 370      23.336 -20.028  24.121  1.00 49.25           O
ATOM   2932  N   VAL D 371      22.001 -18.218  24.330  1.00 49.87           N
ATOM   2933  CA  VAL D 371      23.031 -17.442  24.955  1.00 49.87           C
ATOM   2934  CB  VAL D 371      23.190 -16.092  24.309  1.00 49.87           C
ATOM   2935  CG1 VAL D 371      24.306 -15.312  25.022  1.00 49.87           C
ATOM   2936  CG2 VAL D 371      23.416 -16.287  22.797  1.00 49.87           C
ATOM   2937  C   VAL D 371      22.700 -17.206  26.394  1.00 49.87           C
ATOM   2938  O   VAL D 371      21.591 -16.805  26.737  1.00 49.87           O
ATOM   2939  N   GLY D 372      23.680 -17.466  27.281  1.00 49.31           N
ATOM   2940  CA  GLY D 372      23.516 -17.215  28.684  1.00 49.31           C
ATOM   2941  C   GLY D 372      24.268 -15.956  28.961  1.00 49.31           C
ATOM   2942  O   GLY D 372      24.305 -15.076  28.106  1.00 49.31           O
ATOM   2943  N   SER D 373      24.859 -15.870  30.178  1.00180.50           N
ATOM   2944  CA  SER D 373      25.715 -14.832  30.707  1.00180.50           C
ATOM   2945  CB  SER D 373      27.212 -15.196  30.665  1.00180.50           C
ATOM   2946  OG  SER D 373      27.625 -15.457  29.334  1.00180.50           O
ATOM   2947  C   SER D 373      25.507 -13.472  30.099  1.00180.50           C
ATOM   2948  O   SER D 373      24.414 -13.119  29.657  1.00180.50           O
ATOM   2949  N   SER D 374      26.543 -12.611  30.237  1.00153.52           N
ATOM   2950  CA  SER D 374      26.629 -11.304  29.631  1.00153.52           C
ATOM   2951  CB  SER D 374      25.294 -10.539  29.558  1.00153.52           C
ATOM   2952  OG  SER D 374      25.483  -9.269  28.948  1.00153.52           O
ATOM   2953  C   SER D 374      27.526 -10.472  30.495  1.00153.52           C
ATOM   2954  O   SER D 374      27.062  -9.554  31.167  1.00153.52           O
ATOM   2955  N   GLY D 375      28.846 -10.709  30.444  1.00 54.72           N
ATOM   2956  CA  GLY D 375      29.717  -9.969  31.313  1.00 54.72           C
ATOM   2957  C   GLY D 375      30.955  -9.643  30.550  1.00 54.72           C
ATOM   2958  O   GLY D 375      30.932  -9.509  29.330  1.00 54.72           O
ATOM   2959  N   SER D 376      32.070  -9.449  31.274  1.00 37.92           N
ATOM   2960  CA  SER D 376      33.312  -9.148  30.629  1.00 37.92           C
ATOM   2961  CB  SER D 376      34.201  -8.188  31.439  1.00 37.92           C
ATOM   2962  OG  SER D 376      33.539  -6.938  31.588  1.00 37.92           O
ATOM   2963  C   SER D 376      34.059 -10.430  30.420  1.00 37.92           C
ATOM   2964  O   SER D 376      33.574 -11.516  30.736  1.00 37.92           O
ATOM   2965  N   GLN D 377      35.277 -10.314  29.859  1.00137.82           N
ATOM   2966  CA  GLN D 377      36.159 -11.410  29.565  1.00137.82           C
ATOM   2967  CB  GLN D 377      37.471 -10.872  28.965  1.00137.82           C
ATOM   2968  CG  GLN D 377      38.518 -11.919  28.598  1.00137.82           C
ATOM   2969  CD  GLN D 377      39.780 -11.158  28.197  1.00137.82           C
ATOM   2970  OE1 GLN D 377      40.767 -11.755  27.776  1.00137.82           O
ATOM   2971  NE2 GLN D 377      39.751  -9.802  28.334  1.00137.82           N
ATOM   2972  C   GLN D 377      36.506 -12.076  30.861  1.00137.82           C
ATOM   2973  O   GLN D 377      36.717 -13.287  30.923  1.00137.82           O
ATOM   2974  N   ARG D 378      36.683 -11.252  31.907  1.00128.93           N
ATOM   2975  CA  ARG D 378      36.978 -11.658  33.252  1.00128.93           C
ATOM   2976  CB  ARG D 378      37.396 -10.446  34.099  1.00128.93           C
ATOM   2977  CG  ARG D 378      36.311  -9.366  34.096  0.00128.93           C
ATOM   2978  CD  ARG D 378      36.696  -8.053  34.775  0.00128.93           C
ATOM   2979  NE  ARG D 378      35.585  -7.097  34.503  0.00128.93           N
ATOM   2980  CZ  ARG D 378      35.567  -5.868  35.096  0.00128.93           C
ATOM   2981  NH1 ARG D 378      36.557  -5.517  35.967  0.00128.93           N
ATOM   2982  NH2 ARG D 378      34.559  -4.991  34.816  0.00128.93           N
ATOM   2983  C   ARG D 378      35.783 -12.267  33.921  1.00128.93           C
ATOM   2984  O   ARG D 378      35.902 -13.253  34.647  1.00128.93           O
ATOM   2985  N   ASP D 379      34.598 -11.665  33.698  1.00 56.35           N
ATOM   2986  CA  ASP D 379      33.374 -12.031  34.356  1.00 56.35           C
ATOM   2987  CB  ASP D 379      32.214 -11.062  34.066  1.00 56.35           C
ATOM   2988  CG  ASP D 379      32.413  -9.815  34.916  0.00 56.35           C
ATOM   2989  OD1 ASP D 379      32.703  -9.968  36.133  0.00 56.35           O
ATOM   2990  OD2 ASP D 379      32.282  -8.691  34.360  0.00 56.35           O
ATOM   2991  C   ASP D 379      32.927 -13.398  33.966  1.00 56.35           C
ATOM   2992  O   ASP D 379      32.316 -14.099  34.770  1.00 56.35           O
ATOM   2993  N   VAL D 380      33.185 -13.827  32.721  1.00110.49           N
ATOM   2994  CA  VAL D 380      32.648 -15.104  32.369  1.00110.49           C
ATOM   2995  CB  VAL D 380      31.587 -15.026  31.313  1.00110.49           C
ATOM   2996  CG1 VAL D 380      32.259 -14.629  29.992  1.00110.49           C
ATOM   2997  CG2 VAL D 380      30.832 -16.363  31.259  1.00110.49           C
ATOM   2998  C   VAL D 380      33.731 -16.004  31.864  1.00110.49           C
ATOM   2999  O   VAL D 380      34.824 -15.563  31.509  1.00110.49           O
ATOM   3000  N   ASN D 381      33.451 -17.322  31.912  1.00 79.69           N
ATOM   3001  CA  ASN D 381      34.305 -18.336  31.366  1.00 79.69           C
ATOM   3002  CB  ASN D 381      35.254 -18.981  32.392  1.00 79.69           C
ATOM   3003  CG  ASN D 381      36.310 -19.777  31.634  0.00 79.69           C
ATOM   3004  OD1 ASN D 381      37.091 -19.220  30.864  0.00 79.69           O
ATOM   3005  ND2 ASN D 381      36.343 -21.118  31.860  0.00 79.69           N
ATOM   3006  C   ASN D 381      33.353 -19.389  30.897  1.00 79.69           C
ATOM   3007  O   ASN D 381      32.535 -19.873  31.679  1.00 79.69           O
ATOM   3008  N   CYS D 382      33.447 -19.788  29.614  1.00 89.17           N
ATOM   3009  CA  CYS D 382      32.455 -20.665  29.060  1.00 89.17           C
ATOM   3010  CB  CYS D 382      32.200 -20.329  27.583  1.00 89.17           C
ATOM   3011  SG  CYS D 382      31.769 -18.575  27.420  1.00 89.17           S
ATOM   3012  C   CYS D 382      32.917 -22.082  29.128  1.00 89.17           C
ATOM   3013  O   CYS D 382      33.045 -22.757  28.106  1.00 89.17           O
ATOM   3014  N   SER D 383      33.246 -22.553  30.339  1.00 91.04           N
ATOM   3015  CA  SER D 383      33.585 -23.928  30.515  1.00 91.04           C
ATOM   3016  CB  SER D 383      34.517 -24.137  31.721  1.00 91.04           C
ATOM   3017  OG  SER D 383      33.930 -23.594  32.893  1.00 91.04           O
ATOM   3018  C   SER D 383      32.332 -24.757  30.680  1.00 91.04           C
ATOM   3019  O   SER D 383      32.234 -25.850  30.123  1.00 91.04           O
ATOM   3020  N   VAL D 384      31.406 -24.316  31.566  1.00157.62           N
ATOM   3021  CA  VAL D 384      30.183 -25.036  31.837  1.00157.62           C
ATOM   3022  CB  VAL D 384      29.663 -24.752  33.214  1.00157.62           C
ATOM   3023  CG1 VAL D 384      28.373 -25.556  33.421  1.00157.62           C
ATOM   3024  CG2 VAL D 384      30.769 -25.058  34.235  1.00157.62           C
ATOM   3025  C   VAL D 384      29.013 -24.814  30.924  1.00157.62           C
ATOM   3026  O   VAL D 384      28.604 -25.723  30.203  1.00157.62           O
ATOM   3027  N   MET D 385      28.464 -23.567  30.950  1.00105.50           N
ATOM   3028  CA  MET D 385      27.246 -23.139  30.282  1.00105.50           C
ATOM   3029  CB  MET D 385      26.399 -24.241  29.610  1.00105.50           C
ATOM   3030  CG  MET D 385      25.112 -23.716  28.969  1.00105.50           C
ATOM   3031  SD  MET D 385      25.357 -22.525  27.615  1.00105.50           S
ATOM   3032  CE  MET D 385      25.321 -21.077  28.715  1.00105.50           C
ATOM   3033  C   MET D 385      26.385 -22.467  31.321  1.00105.50           C
ATOM   3034  O   MET D 385      26.655 -21.337  31.727  1.00105.50           O
ATOM   3035  N   GLY D 386      25.299 -23.144  31.769  1.00 42.29           N
ATOM   3036  CA  GLY D 386      24.425 -22.568  32.760  1.00 42.29           C
ATOM   3037  C   GLY D 386      23.159 -22.092  32.101  1.00 42.29           C
ATOM   3038  O   GLY D 386      22.845 -22.467  30.973  1.00 42.29           O
ATOM   3039  N   PRO D 387      22.415 -21.281  32.820  1.00168.26           N
ATOM   3040  CA  PRO D 387      21.124 -20.792  32.384  1.00168.26           C
ATOM   3041  CD  PRO D 387      22.579 -21.200  34.263  1.00168.26           C
ATOM   3042  CB  PRO D 387      20.527 -20.076  33.594  1.00168.26           C
ATOM   3043  CG  PRO D 387      21.214 -20.742  34.801  1.00168.26           C
ATOM   3044  C   PRO D 387      21.184 -19.909  31.169  1.00168.26           C
ATOM   3045  O   PRO D 387      22.105 -19.097  31.079  1.00168.26           O
ATOM   3046  N   PRO D 388      20.286 -20.090  30.224  1.00125.10           N
ATOM   3047  CA  PRO D 388      20.266 -19.203  29.078  1.00125.10           C
ATOM   3048  CD  PRO D 388      19.971 -21.457  29.837  1.00125.10           C
ATOM   3049  CB  PRO D 388      20.075 -20.093  27.851  1.00125.10           C
ATOM   3050  CG  PRO D 388      19.411 -21.359  28.410  1.00125.10           C
ATOM   3051  C   PRO D 388      19.251 -18.091  29.127  1.00125.10           C
ATOM   3052  O   PRO D 388      18.110 -18.348  29.514  1.00125.10           O
ATOM   3053  N   GLU D 389      19.644 -16.850  28.757  1.00123.10           N
ATOM   3054  CA  GLU D 389      18.748 -15.727  28.648  1.00123.10           C
ATOM   3055  CB  GLU D 389      19.443 -14.394  28.974  1.00123.10           C
ATOM   3056  CG  GLU D 389      19.732 -14.233  30.470  1.00123.10           C
ATOM   3057  CD  GLU D 389      20.812 -15.230  30.867  1.00123.10           C
ATOM   3058  OE1 GLU D 389      21.986 -15.030  30.455  0.00123.10           O
ATOM   3059  OE2 GLU D 389      20.475 -16.205  31.591  0.00123.10           O
ATOM   3060  C   GLU D 389      18.062 -15.599  27.306  1.00123.10           C
ATOM   3061  O   GLU D 389      16.865 -15.322  27.253  1.00123.10           O
ATOM   3062  N   LYS D 390      18.787 -15.794  26.175  1.00164.27           N
ATOM   3063  CA  LYS D 390      18.170 -15.495  24.901  1.00164.27           C
ATOM   3064  CB  LYS D 390      18.431 -14.051  24.428  1.00164.27           C
ATOM   3065  CG  LYS D 390      19.908 -13.642  24.421  1.00164.27           C
ATOM   3066  CD  LYS D 390      20.546 -13.604  25.813  1.00164.27           C
ATOM   3067  CE  LYS D 390      21.992 -13.097  25.821  1.00164.27           C
ATOM   3068  NZ  LYS D 390      22.016 -11.625  25.664  1.00164.27           N
ATOM   3069  C   LYS D 390      18.624 -16.423  23.809  1.00164.27           C
ATOM   3070  O   LYS D 390      19.581 -17.181  23.960  1.00164.27           O
ATOM   3071  N   LYS D 391      17.906 -16.374  22.660  1.00104.79           N
ATOM   3072  CA  LYS D 391      18.185 -17.207  21.521  1.00104.79           C
ATOM   3073  CB  LYS D 391      16.998 -18.124  21.172  1.00104.79           C
ATOM   3074  CG  LYS D 391      17.207 -19.023  19.954  1.00104.79           C
ATOM   3075  CD  LYS D 391      16.218 -20.189  19.905  1.00104.79           C
ATOM   3076  CE  LYS D 391      14.932 -19.951  20.707  1.00104.79           C
ATOM   3077  NZ  LYS D 391      13.987 -19.108  19.941  1.00104.79           N
ATOM   3078  C   LYS D 391      18.479 -16.330  20.335  1.00104.79           C
ATOM   3079  O   LYS D 391      17.924 -15.239  20.205  1.00104.79           O
ATOM   3080  N   VAL D 392      19.409 -16.781  19.458  1.00 48.41           N
ATOM   3081  CA  VAL D 392      19.749 -16.053  18.263  1.00 48.41           C
ATOM   3082  CB  VAL D 392      21.075 -15.352  18.371  1.00 48.41           C
ATOM   3083  CG1 VAL D 392      21.372 -14.644  17.040  1.00 48.41           C
ATOM   3084  CG2 VAL D 392      21.035 -14.410  19.587  1.00 48.41           C
ATOM   3085  C   VAL D 392      19.853 -17.063  17.154  1.00 48.41           C
ATOM   3086  O   VAL D 392      20.510 -18.091  17.302  1.00 48.41           O
ATOM   3087  N   VAL D 393      19.223 -16.796  15.991  1.00 41.36           N
ATOM   3088  CA  VAL D 393      19.255 -17.773  14.934  1.00 41.36           C
ATOM   3089  CB  VAL D 393      17.906 -18.032  14.328  1.00 41.36           C
ATOM   3090  CG1 VAL D 393      18.071 -19.032  13.168  1.00 41.36           C
ATOM   3091  CG2 VAL D 393      16.954 -18.511  15.438  1.00 41.36           C
ATOM   3092  C   VAL D 393      20.154 -17.271  13.843  1.00 41.36           C
ATOM   3093  O   VAL D 393      20.112 -16.093  13.489  1.00 41.36           O
ATOM   3094  N   VAL D 394      21.004 -18.163  13.281  1.00 55.25           N
ATOM   3095  CA  VAL D 394      21.912 -17.743  12.246  1.00 55.25           C
ATOM   3096  CB  VAL D 394      23.336 -17.645  12.723  1.00 55.25           C
ATOM   3097  CG1 VAL D 394      23.404 -16.594  13.845  1.00 55.25           C
ATOM   3098  CG2 VAL D 394      23.828 -19.043  13.135  1.00 55.25           C
ATOM   3099  C   VAL D 394      21.895 -18.747  11.124  1.00 55.25           C
ATOM   3100  O   VAL D 394      21.827 -19.953  11.355  1.00 55.25           O
ATOM   3101  N   HIS D 395      21.948 -18.254   9.866  1.00115.49           N
ATOM   3102  CA  HIS D 395      22.004 -19.076   8.684  1.00115.49           C
ATOM   3103  ND1 HIS D 395      18.561 -18.998   7.768  1.00115.49           N
ATOM   3104  CG  HIS D 395      19.801 -19.402   7.322  1.00115.49           C
ATOM   3105  CB  HIS D 395      21.085 -18.650   7.519  1.00115.49           C
ATOM   3106  NE2 HIS D 395      18.241 -20.871   6.608  1.00115.49           N
ATOM   3107  CD2 HIS D 395      19.586 -20.550   6.621  1.00115.49           C
ATOM   3108  CE1 HIS D 395      17.665 -19.910   7.311  1.00115.49           C
ATOM   3109  C   HIS D 395      23.370 -18.961   8.090  1.00115.49           C
ATOM   3110  O   HIS D 395      23.885 -17.859   7.899  1.00115.49           O
ATOM   3111  N   LEU D 396      23.996 -20.111   7.770  1.00126.18           N
ATOM   3112  CA  LEU D 396      25.288 -20.040   7.141  1.00126.18           C
ATOM   3113  CB  LEU D 396      26.396 -20.786   7.901  1.00126.18           C
ATOM   3114  CG  LEU D 396      26.628 -20.187   9.302  1.00126.18           C
ATOM   3115  CD1 LEU D 396      25.464 -20.493  10.244  1.00126.18           C
ATOM   3116  CD2 LEU D 396      27.967 -20.610   9.900  1.00126.18           C
ATOM   3117  C   LEU D 396      25.164 -20.616   5.762  1.00126.18           C
ATOM   3118  O   LEU D 396      24.677 -21.731   5.583  1.00126.18           O
ATOM   3119  N   LYS D 397      25.625 -19.866   4.739  1.00148.07           N
ATOM   3120  CA  LYS D 397      25.408 -20.304   3.390  1.00148.07           C
ATOM   3121  CB  LYS D 397      24.536 -19.317   2.592  1.00148.07           C
ATOM   3122  CG  LYS D 397      23.892 -19.915   1.338  1.00148.07           C
ATOM   3123  CD  LYS D 397      22.754 -19.056   0.779  1.00148.07           C
ATOM   3124  CE  LYS D 397      21.644 -18.758   1.787  1.00148.07           C
ATOM   3125  NZ  LYS D 397      20.913 -20.004   2.113  1.00148.07           N
ATOM   3126  C   LYS D 397      26.703 -20.492   2.658  1.00148.07           C
ATOM   3127  O   LYS D 397      27.692 -19.798   2.894  1.00148.07           O
ATOM   3128  N   LYS D 398      26.666 -21.414   1.672  1.00186.72           N
ATOM   3129  CA  LYS D 398      27.811 -21.878   0.945  1.00186.72           C
ATOM   3130  CB  LYS D 398      27.477 -22.767  -0.262  1.00186.72           C
ATOM   3131  CG  LYS D 398      26.861 -22.047  -1.451  1.00186.72           C
ATOM   3132  CD  LYS D 398      26.596 -23.002  -2.613  1.00186.72           C
ATOM   3133  CE  LYS D 398      27.314 -24.345  -2.465  1.00186.72           C
ATOM   3134  NZ  LYS D 398      26.705 -25.346  -3.367  1.00186.72           N
ATOM   3135  C   LYS D 398      28.727 -20.774   0.553  1.00186.72           C
ATOM   3136  O   LYS D 398      28.347 -19.705   0.075  1.00186.72           O
ATOM   3137  N   LEU D 399      30.009 -21.094   0.782  1.00228.03           N
ATOM   3138  CA  LEU D 399      31.157 -20.256   0.733  1.00228.03           C
ATOM   3139  CB  LEU D 399      31.206 -19.245  -0.422  1.00228.03           C
ATOM   3140  CG  LEU D 399      31.785 -19.888  -1.708  1.00228.03           C
ATOM   3141  CD1 LEU D 399      31.020 -21.148  -2.145  1.00228.03           C
ATOM   3142  CD2 LEU D 399      31.930 -18.854  -2.837  1.00228.03           C
ATOM   3143  C   LEU D 399      31.287 -19.655   2.106  1.00228.03           C
ATOM   3144  O   LEU D 399      31.599 -20.380   3.051  1.00228.03           O
ATOM   3145  N   ASP D 400      31.245 -18.314   2.221  1.00191.13           N
ATOM   3146  CA  ASP D 400      31.402 -17.601   3.471  1.00191.13           C
ATOM   3147  CB  ASP D 400      32.556 -16.583   3.416  1.00191.13           C
ATOM   3148  CG  ASP D 400      32.224 -15.503   2.401  1.00191.13           C
ATOM   3149  OD1 ASP D 400      31.141 -14.878   2.541  1.00191.13           O
ATOM   3150  OD2 ASP D 400      33.039 -15.293   1.466  1.00191.13           O
ATOM   3151  C   ASP D 400      30.237 -16.947   4.191  1.00191.13           C
ATOM   3152  O   ASP D 400      30.469 -16.432   5.281  1.00191.13           O
ATOM   3153  N   THR D 401      29.008 -16.837   3.644  1.00108.03           N
ATOM   3154  CA  THR D 401      28.073 -15.886   4.228  1.00108.03           C
ATOM   3155  CB  THR D 401      27.060 -15.398   3.235  1.00108.03           C
ATOM   3156  OG1 THR D 401      27.707 -14.768   2.146  1.00108.03           O
ATOM   3157  CG2 THR D 401      26.126 -14.393   3.914  1.00108.03           C
ATOM   3158  C   THR D 401      27.278 -16.362   5.413  1.00108.03           C
ATOM   3159  O   THR D 401      26.823 -17.501   5.482  1.00108.03           O
ATOM   3160  N   ALA D 402      27.070 -15.440   6.386  1.00 60.87           N
ATOM   3161  CA  ALA D 402      26.249 -15.720   7.530  1.00 60.87           C
ATOM   3162  CB  ALA D 402      27.033 -15.786   8.854  1.00 60.87           C
ATOM   3163  C   ALA D 402      25.259 -14.599   7.649  1.00 60.87           C
ATOM   3164  O   ALA D 402      25.588 -13.450   7.362  1.00 60.87           O
ATOM   3165  N   TYR D 403      23.989 -14.906   8.003  1.00 85.05           N
ATOM   3166  CA  TYR D 403      23.053 -13.837   8.240  1.00 85.05           C
ATOM   3167  CB  TYR D 403      22.374 -13.275   6.979  1.00 85.05           C
ATOM   3168  CG  TYR D 403      21.472 -14.288   6.384  1.00 85.05           C
ATOM   3169  CD1 TYR D 403      21.953 -15.223   5.507  1.00 85.05           C
ATOM   3170  CD2 TYR D 403      20.139 -14.302   6.707  1.00 85.05           C
ATOM   3171  CE1 TYR D 403      21.111 -16.156   4.954  1.00 85.05           C
ATOM   3172  CE2 TYR D 403      19.288 -15.231   6.158  1.00 85.05           C
ATOM   3173  CZ  TYR D 403      19.776 -16.162   5.275  1.00 85.05           C
ATOM   3174  OH  TYR D 403      18.913 -17.120   4.704  1.00 85.05           O
ATOM   3175  C   TYR D 403      22.034 -14.283   9.249  1.00 85.05           C
ATOM   3176  O   TYR D 403      21.866 -15.478   9.490  1.00 85.05           O
ATOM   3177  N   ASP D 404      21.380 -13.306   9.920  1.00106.11           N
ATOM   3178  CA  ASP D 404      20.399 -13.580  10.937  1.00106.11           C
ATOM   3179  CB  ASP D 404      20.737 -12.876  12.271  1.00106.11           C
ATOM   3180  CG  ASP D 404      20.844 -11.369  12.062  1.00106.11           C
ATOM   3181  OD1 ASP D 404      19.896 -10.782  11.472  1.00106.11           O
ATOM   3182  OD2 ASP D 404      21.864 -10.779  12.512  1.00106.11           O
ATOM   3183  C   ASP D 404      19.007 -13.212  10.480  1.00106.11           C
ATOM   3184  O   ASP D 404      18.778 -12.883   9.317  1.00106.11           O
ATOM   3185  N   ASP D 405      18.032 -13.289  11.418  1.00 57.13           N
ATOM   3186  CA  ASP D 405      16.632 -13.003  11.200  1.00 57.13           C
ATOM   3187  CB  ASP D 405      15.739 -13.365  12.398  1.00 57.13           C
ATOM   3188  CG  ASP D 405      15.655 -14.881  12.481  1.00 57.13           C
ATOM   3189  OD1 ASP D 405      15.874 -15.543  11.430  1.00 57.13           O
ATOM   3190  OD2 ASP D 405      15.373 -15.399  13.593  1.00 57.13           O
ATOM   3191  C   ASP D 405      16.418 -11.546  10.920  1.00 57.13           C
ATOM   3192  O   ASP D 405      15.517 -11.169  10.172  1.00 57.13           O
ATOM   3193  N   PHE D 406      17.251 -10.696  11.540  1.00 82.76           N
ATOM   3194  CA  PHE D 406      17.196  -9.264  11.461  1.00 82.76           C
ATOM   3195  CB  PHE D 406      18.186  -8.576  12.411  1.00 82.76           C
ATOM   3196  CG  PHE D 406      17.665  -8.767  13.793  1.00 82.76           C
ATOM   3197  CD1 PHE D 406      17.955  -9.900  14.519  1.00 82.76           C
ATOM   3198  CD2 PHE D 406      16.870  -7.798  14.358  1.00 82.76           C
ATOM   3199  CE1 PHE D 406      17.464 -10.053  15.796  1.00 82.76           C
ATOM   3200  CE2 PHE D 406      16.377  -7.946  15.632  1.00 82.76           C
ATOM   3201  CZ  PHE D 406      16.674  -9.076  16.354  1.00 82.76           C
ATOM   3202  C   PHE D 406      17.499  -8.840  10.062  1.00 82.76           C
ATOM   3203  O   PHE D 406      17.164  -7.726   9.666  1.00 82.76           O
ATOM   3204  N   GLY D 407      18.208  -9.682   9.291  1.00 32.04           N
ATOM   3205  CA  GLY D 407      18.491  -9.313   7.937  1.00 32.04           C
ATOM   3206  C   GLY D 407      19.914  -8.868   7.840  1.00 32.04           C
ATOM   3207  O   GLY D 407      20.348  -8.393   6.792  1.00 32.04           O
ATOM   3208  N   ASN D 408      20.680  -9.003   8.938  1.00 45.44           N
ATOM   3209  CA  ASN D 408      22.060  -8.601   8.926  1.00 45.44           C
ATOM   3210  CB  ASN D 408      22.664  -8.442  10.333  1.00 45.44           C
ATOM   3211  CG  ASN D 408      22.001  -7.248  11.008  1.00 45.44           C
ATOM   3212  OD1 ASN D 408      21.971  -6.146  10.462  1.00 45.44           O
ATOM   3213  ND2 ASN D 408      21.452  -7.471  12.231  1.00 45.44           N
ATOM   3214  C   ASN D 408      22.865  -9.643   8.208  1.00 45.44           C
ATOM   3215  O   ASN D 408      22.518 -10.823   8.212  1.00 45.44           O
ATOM   3216  N   SER D 409      23.974  -9.217   7.560  1.00 85.40           N
ATOM   3217  CA  SER D 409      24.824 -10.133   6.843  1.00 85.40           C
ATOM   3218  CB  SER D 409      24.958  -9.846   5.337  1.00 85.40           C
ATOM   3219  OG  SER D 409      23.768 -10.212   4.656  1.00 85.40           O
ATOM   3220  C   SER D 409      26.211 -10.079   7.410  1.00 85.40           C
ATOM   3221  O   SER D 409      26.653  -9.051   7.921  1.00 85.40           O
ATOM   3222  N   GLY D 410      26.946 -11.210   7.306  1.00 32.54           N
ATOM   3223  CA  GLY D 410      28.274 -11.296   7.851  1.00 32.54           C
ATOM   3224  C   GLY D 410      28.985 -12.458   7.213  1.00 32.54           C
ATOM   3225  O   GLY D 410      28.602 -12.912   6.134  1.00 32.54           O
ATOM   3226  N   HIS D 411      30.057 -12.962   7.873  1.00 54.73           N
ATOM   3227  CA  HIS D 411      30.842 -14.020   7.290  1.00 54.73           C
ATOM   3228  ND1 HIS D 411      31.921 -11.084   6.044  1.00 54.73           N
ATOM   3229  CG  HIS D 411      32.042 -12.423   5.731  1.00 54.73           C
ATOM   3230  CB  HIS D 411      32.192 -13.511   6.754  1.00 54.73           C
ATOM   3231  NE2 HIS D 411      31.812 -11.229   3.827  1.00 54.73           N
ATOM   3232  CD2 HIS D 411      31.974 -12.492   4.375  1.00 54.73           C
ATOM   3233  CE1 HIS D 411      31.787 -10.418   4.870  1.00 54.73           C
ATOM   3234  C   HIS D 411      31.147 -15.073   8.322  1.00 54.73           C
ATOM   3235  O   HIS D 411      30.985 -14.850   9.522  1.00 54.73           O
ATOM   3236  N   PHE D 412      31.573 -16.277   7.865  1.00159.34           N
ATOM   3237  CA  PHE D 412      31.923 -17.322   8.788  1.00159.34           C
ATOM   3238  CB  PHE D 412      30.764 -18.276   9.144  1.00159.34           C
ATOM   3239  CG  PHE D 412      30.618 -19.297   8.063  1.00159.34           C
ATOM   3240  CD1 PHE D 412      30.239 -18.973   6.784  1.00159.34           C
ATOM   3241  CD2 PHE D 412      30.845 -20.621   8.351  1.00159.34           C
ATOM   3242  CE1 PHE D 412      30.109 -19.946   5.819  1.00159.34           C
ATOM   3243  CE2 PHE D 412      30.715 -21.599   7.390  1.00159.34           C
ATOM   3244  CZ  PHE D 412      30.351 -21.263   6.112  1.00159.34           C
ATOM   3245  C   PHE D 412      32.955 -18.175   8.117  1.00159.34           C
ATOM   3246  O   PHE D 412      33.158 -18.104   6.904  1.00159.34           O
ATOM   3247  N   THR D 413      33.674 -18.981   8.919  1.00135.96           N
ATOM   3248  CA  THR D 413      34.619 -19.910   8.385  1.00135.96           C
ATOM   3249  CB  THR D 413      36.017 -19.368   8.335  1.00135.96           C
ATOM   3250  OG1 THR D 413      36.881 -20.291   7.688  1.00135.96           O
ATOM   3251  CG2 THR D 413      36.503 -19.095   9.774  1.00135.96           C
ATOM   3252  C   THR D 413      34.634 -21.064   9.324  1.00135.96           C
ATOM   3253  O   THR D 413      34.422 -20.903  10.524  1.00135.96           O
ATOM   3254  N   ILE D 414      34.862 -22.276   8.802  1.00104.88           N
ATOM   3255  CA  ILE D 414      34.996 -23.390   9.683  1.00104.88           C
ATOM   3256  CB  ILE D 414      34.629 -24.701   9.049  1.00104.88           C
ATOM   3257  CG1 ILE D 414      34.535 -25.799  10.120  1.00104.88           C
ATOM   3258  CG2 ILE D 414      35.618 -24.991   7.906  1.00104.88           C
ATOM   3259  CD1 ILE D 414      33.843 -27.076   9.646  1.00104.88           C
ATOM   3260  C   ILE D 414      36.446 -23.377  10.038  1.00104.88           C
ATOM   3261  O   ILE D 414      37.265 -22.905   9.251  1.00104.88           O
ATOM   3262  N   ILE D 415      36.813 -23.758  11.278  1.00242.54           N
ATOM   3263  CA  ILE D 415      38.228 -23.830  11.502  1.00242.54           C
ATOM   3264  CB  ILE D 415      38.820 -23.090  12.695  1.00242.54           C
ATOM   3265  CG1 ILE D 415      38.225 -23.452  14.058  1.00242.54           C
ATOM   3266  CG2 ILE D 415      38.727 -21.594  12.380  1.00242.54           C
ATOM   3267  CD1 ILE D 415      36.903 -22.754  14.358  1.00242.54           C
ATOM   3268  C   ILE D 415      38.613 -25.256  11.512  1.00242.54           C
ATOM   3269  O   ILE D 415      38.337 -25.971  12.476  1.00242.54           O
ATOM   3270  N   TYR D 416      39.282 -25.682  10.409  1.00227.67           N
ATOM   3271  CA  TYR D 416      39.665 -27.053  10.275  1.00227.67           C
ATOM   3272  CB  TYR D 416      40.775 -27.467  11.261  1.00227.67           C
ATOM   3273  CG  TYR D 416      41.350 -28.756  10.781  1.00227.67           C
ATOM   3274  CD1 TYR D 416      41.912 -28.832   9.528  1.00227.67           C
ATOM   3275  CD2 TYR D 416      41.375 -29.862  11.595  1.00227.67           C
ATOM   3276  CE1 TYR D 416      42.459 -30.006   9.073  1.00227.67           C
ATOM   3277  CE2 TYR D 416      41.925 -31.041  11.142  1.00227.67           C
ATOM   3278  CZ  TYR D 416      42.455 -31.120   9.875  1.00227.67           C
ATOM   3279  OH  TYR D 416      43.016 -32.331   9.414  1.00227.67           O
ATOM   3280  C   TYR D 416      38.394 -27.823  10.505  1.00227.67           C
ATOM   3281  O   TYR D 416      37.355 -27.437   9.975  1.00227.67           O
ATOM   3282  N   ASN D 417      38.500 -29.018  11.114  1.00224.86           N
ATOM   3283  CA  ASN D 417      37.413 -29.877  11.541  1.00224.86           C
ATOM   3284  CB  ASN D 417      37.854 -31.325  11.832  1.00224.86           C
ATOM   3285  CG  ASN D 417      38.311 -32.029  10.580  1.00224.86           C
ATOM   3286  OD1 ASN D 417      37.792 -31.802   9.490  1.00224.86           O
ATOM   3287  ND2 ASN D 417      39.318 -32.928  10.761  1.00224.86           N
ATOM   3288  C   ASN D 417      36.822 -29.472  12.876  1.00224.86           C
ATOM   3289  O   ASN D 417      35.788 -30.011  13.269  1.00224.86           O
ATOM   3290  N   GLN D 418      37.542 -28.663  13.683  1.00242.42           N
ATOM   3291  CA  GLN D 418      37.125 -28.466  15.053  1.00242.42           C
ATOM   3292  CB  GLN D 418      38.256 -28.378  16.094  1.00242.42           C
ATOM   3293  CG  GLN D 418      39.317 -27.294  16.006  1.00242.42           C
ATOM   3294  CD  GLN D 418      40.368 -27.816  16.981  1.00242.42           C
ATOM   3295  OE1 GLN D 418      40.933 -27.076  17.786  1.00242.42           O
ATOM   3296  NE2 GLN D 418      40.616 -29.152  16.894  1.00242.42           N
ATOM   3297  C   GLN D 418      35.984 -27.558  15.437  1.00242.42           C
ATOM   3298  O   GLN D 418      35.312 -27.862  16.421  1.00242.42           O
ATOM   3299  N   GLY D 419      35.727 -26.423  14.764  1.00 43.76           N
ATOM   3300  CA  GLY D 419      34.652 -25.573  15.215  1.00 43.76           C
ATOM   3301  C   GLY D 419      34.530 -24.477  14.215  1.00 43.76           C
ATOM   3302  O   GLY D 419      35.033 -24.607  13.099  1.00 43.76           O
ATOM   3303  N   PHE D 420      33.877 -23.356  14.586  1.00 96.16           N
ATOM   3304  CA  PHE D 420      33.756 -22.304  13.627  1.00 96.16           C
ATOM   3305  CB  PHE D 420      32.495 -22.413  12.759  1.00 96.16           C
ATOM   3306  CG  PHE D 420      31.328 -22.337  13.678  1.00 96.16           C
ATOM   3307  CD1 PHE D 420      31.045 -23.428  14.461  1.00 96.16           C
ATOM   3308  CD2 PHE D 420      30.525 -21.220  13.780  1.00 96.16           C
ATOM   3309  CE1 PHE D 420      29.975 -23.412  15.318  1.00 96.16           C
ATOM   3310  CE2 PHE D 420      29.448 -21.207  14.642  1.00 96.16           C
ATOM   3311  CZ  PHE D 420      29.170 -22.305  15.417  1.00 96.16           C
ATOM   3312  C   PHE D 420      33.764 -20.958  14.291  1.00 96.16           C
ATOM   3313  O   PHE D 420      33.665 -20.830  15.515  1.00 96.16           O
ATOM   3314  N   GLU D 421      33.939 -19.907  13.455  1.00113.92           N
ATOM   3315  CA  GLU D 421      33.958 -18.520  13.846  1.00113.92           C
ATOM   3316  CB  GLU D 421      35.311 -17.823  13.588  1.00113.92           C
ATOM   3317  CG  GLU D 421      35.278 -16.296  13.780  1.00113.92           C
ATOM   3318  CD  GLU D 421      36.127 -15.920  14.986  1.00113.92           C
ATOM   3319  OE1 GLU D 421      36.024 -16.626  16.018  1.00113.92           O
ATOM   3320  OE2 GLU D 421      36.889 -14.927  14.891  1.00113.92           O
ATOM   3321  C   GLU D 421      32.980 -17.832  12.960  1.00113.92           C
ATOM   3322  O   GLU D 421      33.016 -18.017  11.744  1.00113.92           O
ATOM   3323  N   ILE D 422      32.074 -17.030  13.548  1.00138.61           N
ATOM   3324  CA  ILE D 422      31.122 -16.357  12.727  1.00138.61           C
ATOM   3325  CB  ILE D 422      29.747 -16.947  12.926  1.00138.61           C
ATOM   3326  CG1 ILE D 422      28.840 -16.725  11.724  1.00138.61           C
ATOM   3327  CG2 ILE D 422      29.153 -16.414  14.231  1.00138.61           C
ATOM   3328  CD1 ILE D 422      27.572 -17.559  11.847  1.00138.61           C
ATOM   3329  C   ILE D 422      31.176 -14.912  13.127  1.00138.61           C
ATOM   3330  O   ILE D 422      31.180 -14.584  14.314  1.00138.61           O
ATOM   3331  N   VAL D 423      31.294 -13.991  12.154  1.00136.67           N
ATOM   3332  CA  VAL D 423      31.275 -12.627  12.574  1.00136.67           C
ATOM   3333  CB  VAL D 423      32.547 -11.887  12.243  1.00136.67           C
ATOM   3334  CG1 VAL D 423      32.581 -11.441  10.776  1.00136.67           C
ATOM   3335  CG2 VAL D 423      32.723 -10.779  13.281  1.00136.67           C
ATOM   3336  C   VAL D 423      30.052 -12.025  11.946  1.00136.67           C
ATOM   3337  O   VAL D 423      29.902 -11.995  10.725  1.00136.67           O
ATOM   3338  N   LEU D 424      29.104 -11.578  12.797  1.00190.93           N
ATOM   3339  CA  LEU D 424      27.851 -11.057  12.328  1.00190.93           C
ATOM   3340  CB  LEU D 424      26.680 -12.044  12.482  1.00190.93           C
ATOM   3341  CG  LEU D 424      26.621 -13.228  11.511  1.00190.93           C
ATOM   3342  CD1 LEU D 424      25.460 -14.160  11.890  1.00190.93           C
ATOM   3343  CD2 LEU D 424      26.497 -12.748  10.057  1.00190.93           C
ATOM   3344  C   LEU D 424      27.438  -9.951  13.238  1.00190.93           C
ATOM   3345  O   LEU D 424      27.531 -10.084  14.454  1.00190.93           O
ATOM   3346  N   ASN D 425      26.950  -8.837  12.666  1.00 92.94           N
ATOM   3347  CA  ASN D 425      26.390  -7.744  13.414  1.00 92.94           C
ATOM   3348  CB  ASN D 425      24.969  -8.045  13.934  1.00 92.94           C
ATOM   3349  CG  ASN D 425      24.243  -6.730  14.209  1.00 92.94           C
ATOM   3350  OD1 ASN D 425      24.520  -5.706  13.587  1.00 92.94           O
ATOM   3351  ND2 ASN D 425      23.270  -6.758  15.159  1.00 92.94           N
ATOM   3352  C   ASN D 425      27.272  -7.347  14.574  1.00 92.94           C
ATOM   3353  O   ASN D 425      26.799  -7.216  15.703  1.00 92.94           O
ATOM   3354  N   ASP D 426      28.573  -7.126  14.297  1.00106.23           N
ATOM   3355  CA  ASP D 426      29.604  -6.735  15.224  1.00106.23           C
ATOM   3356  CB  ASP D 426      29.632  -5.262  15.651  1.00106.23           C
ATOM   3357  CG  ASP D 426      30.177  -4.421  14.505  1.00106.23           C
ATOM   3358  OD1 ASP D 426      31.132  -4.882  13.821  1.00106.23           O
ATOM   3359  OD2 ASP D 426      29.658  -3.289  14.314  1.00106.23           O
ATOM   3360  C   ASP D 426      29.672  -7.629  16.424  1.00106.23           C
ATOM   3361  O   ASP D 426      29.955  -7.185  17.536  1.00106.23           O
ATOM   3362  N   TYR D 427      29.445  -8.935  16.207  1.00109.02           N
ATOM   3363  CA  TYR D 427      29.583  -9.956  17.206  1.00109.02           C
ATOM   3364  CB  TYR D 427      28.299 -10.707  17.572  1.00109.02           C
ATOM   3365  CG  TYR D 427      27.478  -9.890  18.491  1.00109.02           C
ATOM   3366  CD1 TYR D 427      27.936  -9.715  19.770  1.00109.02           C
ATOM   3367  CD2 TYR D 427      26.304  -9.291  18.103  1.00109.02           C
ATOM   3368  CE1 TYR D 427      27.222  -8.981  20.678  1.00109.02           C
ATOM   3369  CE2 TYR D 427      25.581  -8.552  19.011  1.00109.02           C
ATOM   3370  CZ  TYR D 427      26.040  -8.402  20.299  1.00109.02           C
ATOM   3371  OH  TYR D 427      25.314  -7.655  21.245  1.00109.02           O
ATOM   3372  C   TYR D 427      30.430 -11.024  16.597  1.00109.02           C
ATOM   3373  O   TYR D 427      30.424 -11.216  15.382  1.00109.02           O
ATOM   3374  N   LYS D 428      31.181 -11.757  17.442  1.00186.15           N
ATOM   3375  CA  LYS D 428      32.040 -12.802  16.965  1.00186.15           C
ATOM   3376  CB  LYS D 428      33.497 -12.536  17.400  1.00186.15           C
ATOM   3377  CG  LYS D 428      34.569 -12.741  16.330  1.00186.15           C
ATOM   3378  CD  LYS D 428      34.767 -11.511  15.441  1.00186.15           C
ATOM   3379  CE  LYS D 428      36.042 -10.717  15.749  1.00186.15           C
ATOM   3380  NZ  LYS D 428      36.220 -10.560  17.209  1.00186.15           N
ATOM   3381  C   LYS D 428      31.601 -14.022  17.726  1.00186.15           C
ATOM   3382  O   LYS D 428      31.559 -13.986  18.954  1.00186.15           O
ATOM   3383  N   TRP D 429      31.262 -15.133  17.033  1.00 94.83           N
ATOM   3384  CA  TRP D 429      30.804 -16.312  17.724  1.00 94.83           C
ATOM   3385  CB  TRP D 429      29.451 -16.849  17.215  1.00 94.83           C
ATOM   3386  CG  TRP D 429      28.303 -15.868  17.311  1.00 94.83           C
ATOM   3387  CD2 TRP D 429      27.273 -15.870  18.325  1.00 94.83           C
ATOM   3388  CD1 TRP D 429      28.017 -14.829  16.479  1.00 94.83           C
ATOM   3389  NE1 TRP D 429      26.859 -14.206  16.884  1.00 94.83           N
ATOM   3390  CE2 TRP D 429      26.393 -14.837  18.010  1.00 94.83           C
ATOM   3391  CE3 TRP D 429      27.056 -16.692  19.387  1.00 94.83           C
ATOM   3392  CZ2 TRP D 429      25.285 -14.605  18.777  1.00 94.83           C
ATOM   3393  CZ3 TRP D 429      25.942 -16.448  20.186  1.00 94.83           C
ATOM   3394  CH2 TRP D 429      25.075 -15.414  19.878  1.00 94.83           C
ATOM   3395  C   TRP D 429      31.830 -17.384  17.487  1.00 94.83           C
ATOM   3396  O   TRP D 429      32.303 -17.567  16.368  1.00 94.83           O
ATOM   3397  N   PHE D 430      32.199 -18.123  18.556  1.00126.63           N
ATOM   3398  CA  PHE D 430      33.192 -19.163  18.490  1.00126.63           C
ATOM   3399  CB  PHE D 430      34.539 -18.682  19.061  1.00126.63           C
ATOM   3400  CG  PHE D 430      35.409 -19.859  19.362  1.00126.63           C
ATOM   3401  CD1 PHE D 430      36.236 -20.401  18.413  1.00126.63           C
ATOM   3402  CD2 PHE D 430      35.409 -20.431  20.615  1.00126.63           C
ATOM   3403  CE1 PHE D 430      37.022 -21.488  18.706  1.00126.63           C
ATOM   3404  CE2 PHE D 430      36.193 -21.519  20.908  1.00126.63           C
ATOM   3405  CZ  PHE D 430      37.008 -22.059  19.951  1.00126.63           C
ATOM   3406  C   PHE D 430      32.772 -20.315  19.352  1.00126.63           C
ATOM   3407  O   PHE D 430      32.317 -20.131  20.480  1.00126.63           O
ATOM   3408  N   ALA D 431      32.967 -21.553  18.855  1.00 56.89           N
ATOM   3409  CA  ALA D 431      32.663 -22.717  19.633  1.00 56.89           C
ATOM   3410  CB  ALA D 431      31.156 -22.971  19.777  1.00 56.89           C
ATOM   3411  C   ALA D 431      33.251 -23.892  18.926  1.00 56.89           C
ATOM   3412  O   ALA D 431      33.438 -23.881  17.707  1.00 56.89           O
ATOM   3413  N   PHE D 432      33.568 -24.945  19.705  1.00150.64           N
ATOM   3414  CA  PHE D 432      34.073 -26.167  19.139  1.00150.64           C
ATOM   3415  CB  PHE D 432      35.049 -26.966  20.027  1.00150.64           C
ATOM   3416  CG  PHE D 432      36.378 -26.298  20.102  1.00150.64           C
ATOM   3417  CD1 PHE D 432      37.265 -26.383  19.055  1.00150.64           C
ATOM   3418  CD2 PHE D 432      36.769 -25.613  21.227  1.00150.64           C
ATOM   3419  CE1 PHE D 432      38.499 -25.777  19.115  1.00150.64           C
ATOM   3420  CE2 PHE D 432      38.004 -25.009  21.297  1.00150.64           C
ATOM   3421  CZ  PHE D 432      38.873 -25.085  20.240  1.00150.64           C
ATOM   3422  C   PHE D 432      32.888 -27.068  18.992  1.00150.64           C
ATOM   3423  O   PHE D 432      31.915 -26.945  19.734  1.00150.64           O
ATOM   3424  N   PHE D 433      32.925 -27.990  18.007  1.00 97.18           N
ATOM   3425  CA  PHE D 433      31.831 -28.914  17.832  1.00 97.18           C
ATOM   3426  CB  PHE D 433      31.925 -29.818  16.585  1.00 97.18           C
ATOM   3427  CG  PHE D 433      31.791 -28.948  15.382  1.00 97.18           C
ATOM   3428  CD1 PHE D 433      30.577 -28.403  15.043  1.00 97.18           C
ATOM   3429  CD2 PHE D 433      32.881 -28.690  14.582  1.00 97.18           C
ATOM   3430  CE1 PHE D 433      30.449 -27.596  13.934  1.00 97.18           C
ATOM   3431  CE2 PHE D 433      32.770 -27.889  13.468  1.00 97.18           C
ATOM   3432  CZ  PHE D 433      31.549 -27.352  13.138  1.00 97.18           C
ATOM   3433  C   PHE D 433      31.821 -29.809  19.042  1.00 97.18           C
ATOM   3434  O   PHE D 433      32.869 -30.044  19.639  1.00 97.18           O
ATOM   3435  N   LYS D 434      30.623 -30.306  19.433  1.00241.73           N
ATOM   3436  CA  LYS D 434      30.369 -31.095  20.613  1.00241.73           C
ATOM   3437  CB  LYS D 434      28.866 -31.370  20.817  1.00241.73           C
ATOM   3438  CG  LYS D 434      28.073 -30.339  21.616  1.00241.73           C
ATOM   3439  CD  LYS D 434      28.316 -30.380  23.130  1.00241.73           C
ATOM   3440  CE  LYS D 434      29.400 -31.360  23.581  1.00241.73           C
ATOM   3441  NZ  LYS D 434      28.946 -32.757  23.380  1.00241.73           N
ATOM   3442  C   LYS D 434      31.005 -32.452  20.563  1.00241.73           C
ATOM   3443  O   LYS D 434      31.022 -33.119  19.524  1.00241.73           O
ATOM   3444  N   TYR D 435      31.594 -32.875  21.706  1.00198.29           N
ATOM   3445  CA  TYR D 435      32.167 -34.185  21.867  1.00198.29           C
ATOM   3446  CB  TYR D 435      33.596 -34.239  21.330  1.00198.29           C
ATOM   3447  CG  TYR D 435      34.439 -33.336  22.156  1.00198.29           C
ATOM   3448  CD1 TYR D 435      34.413 -31.969  21.978  1.00198.29           C
ATOM   3449  CD2 TYR D 435      35.214 -33.882  23.139  1.00198.29           C
ATOM   3450  CE1 TYR D 435      35.195 -31.152  22.752  1.00198.29           C
ATOM   3451  CE2 TYR D 435      36.019 -33.073  23.921  1.00198.29           C
ATOM   3452  CZ  TYR D 435      35.993 -31.709  23.733  1.00198.29           C
ATOM   3453  OH  TYR D 435      36.798 -30.867  24.532  1.00198.29           O
ATOM   3454  C   TYR D 435      32.193 -34.456  23.346  1.00198.29           C
ATOM   3455  O   TYR D 435      32.269 -33.522  24.146  1.00198.29           O
ATOM   3456  N   LYS D 436      32.117 -35.723  23.785  1.00195.53           N
ATOM   3457  CA  LYS D 436      32.296 -35.938  25.194  1.00195.53           C
ATOM   3458  CB  LYS D 436      31.025 -35.795  26.049  1.00195.53           C
ATOM   3459  CG  LYS D 436      29.737 -36.306  25.412  1.00195.53           C
ATOM   3460  CD  LYS D 436      29.503 -37.805  25.555  1.00195.53           C
ATOM   3461  CE  LYS D 436      28.037 -38.115  25.861  0.00195.53           C
ATOM   3462  NZ  LYS D 436      27.596 -37.315  27.032  0.00195.53           N
ATOM   3463  C   LYS D 436      32.997 -37.236  25.421  1.00195.53           C
ATOM   3464  O   LYS D 436      32.717 -38.227  24.745  1.00195.53           O
ATOM   3465  N   GLU D 437      33.966 -37.238  26.364  1.00 95.74           N
ATOM   3466  CA  GLU D 437      34.780 -38.399  26.577  1.00 95.74           C
ATOM   3467  CB  GLU D 437      36.291 -38.111  26.761  1.00 95.74           C
ATOM   3468  CG  GLU D 437      37.026 -37.484  25.565  1.00 95.74           C
ATOM   3469  CD  GLU D 437      37.100 -35.981  25.790  1.00 95.74           C
ATOM   3470  OE1 GLU D 437      36.447 -35.507  26.757  1.00 95.74           O
ATOM   3471  OE2 GLU D 437      37.811 -35.289  25.013  1.00 95.74           O
ATOM   3472  C   GLU D 437      34.360 -39.080  27.831  1.00 95.74           C
ATOM   3473  O   GLU D 437      34.605 -38.590  28.931  1.00 95.74           O
ATOM   3474  N   GLU D 438      33.708 -40.241  27.669  1.00123.44           N
ATOM   3475  CA  GLU D 438      33.305 -41.113  28.727  1.00123.44           C
ATOM   3476  CB  GLU D 438      32.306 -42.201  28.301  0.00123.44           C
ATOM   3477  CG  GLU D 438      30.855 -41.729  28.323  0.00123.44           C
ATOM   3478  CD  GLU D 438      30.432 -41.657  29.785  0.00123.44           C
ATOM   3479  OE1 GLU D 438      31.200 -42.144  30.658  0.00123.44           O
ATOM   3480  OE2 GLU D 438      29.325 -41.112  30.043  0.00123.44           O
ATOM   3481  C   GLU D 438      34.513 -41.808  29.261  1.00123.44           C
ATOM   3482  O   GLU D 438      34.473 -42.346  30.363  1.00123.44           O
ATOM   3483  N   GLY D 439      35.636 -41.823  28.517  1.00 56.65           N
ATOM   3484  CA  GLY D 439      36.702 -42.666  28.965  1.00 56.65           C
ATOM   3485  C   GLY D 439      36.458 -43.968  28.285  1.00 56.65           C
ATOM   3486  O   GLY D 439      35.916 -44.909  28.856  1.00 56.65           O
ATOM   3487  N   GLY D 440      36.790 -44.007  26.984  1.00 29.63           N
ATOM   3488  CA  GLY D 440      36.592 -45.174  26.184  1.00 29.63           C
ATOM   3489  C   GLY D 440      35.500 -44.835  25.231  1.00 29.63           C
ATOM   3490  O   GLY D 440      35.460 -45.333  24.107  1.00 29.63           O
ATOM   3491  N   LYS D 441      34.574 -43.964  25.661  1.00133.50           N
ATOM   3492  CA  LYS D 441      33.589 -43.521  24.725  1.00133.50           C
ATOM   3493  CB  LYS D 441      32.186 -43.221  25.261  1.00133.50           C
ATOM   3494  CG  LYS D 441      31.121 -44.298  25.147  1.00133.50           C
ATOM   3495  CD  LYS D 441      29.812 -43.777  25.740  0.00133.50           C
ATOM   3496  CE  LYS D 441      28.557 -44.506  25.265  0.00133.50           C
ATOM   3497  NZ  LYS D 441      28.212 -45.582  26.215  0.00133.50           N
ATOM   3498  C   LYS D 441      33.979 -42.166  24.263  1.00133.50           C
ATOM   3499  O   LYS D 441      34.235 -41.270  25.064  1.00133.50           O
ATOM   3500  N   VAL D 442      34.038 -41.988  22.937  1.00 62.03           N
ATOM   3501  CA  VAL D 442      34.223 -40.671  22.421  1.00 62.03           C
ATOM   3502  CB  VAL D 442      35.472 -40.502  21.609  1.00 62.03           C
ATOM   3503  CG1 VAL D 442      35.458 -39.093  20.986  1.00 62.03           C
ATOM   3504  CG2 VAL D 442      36.678 -40.774  22.523  1.00 62.03           C
ATOM   3505  C   VAL D 442      33.069 -40.457  21.505  1.00 62.03           C
ATOM   3506  O   VAL D 442      32.882 -41.205  20.548  1.00 62.03           O
ATOM   3507  N   THR D 443      32.241 -39.436  21.782  1.00 60.93           N
ATOM   3508  CA  THR D 443      31.137 -39.226  20.894  1.00 60.93           C
ATOM   3509  CB  THR D 443      29.803 -39.458  21.546  1.00 60.93           C
ATOM   3510  OG1 THR D 443      29.728 -40.782  22.061  1.00 60.93           O
ATOM   3511  CG2 THR D 443      28.702 -39.244  20.493  1.00 60.93           C
ATOM   3512  C   THR D 443      31.197 -37.806  20.427  1.00 60.93           C
ATOM   3513  O   THR D 443      31.344 -36.883  21.225  1.00 60.93           O
ATOM   3514  N   SER D 444      31.094 -37.593  19.101  1.00 94.54           N
ATOM   3515  CA  SER D 444      31.153 -36.257  18.584  1.00 94.54           C
ATOM   3516  CB  SER D 444      32.256 -36.067  17.527  1.00 94.54           C
ATOM   3517  OG  SER D 444      32.119 -37.032  16.496  1.00 94.54           O
ATOM   3518  C   SER D 444      29.830 -35.939  17.967  1.00 94.54           C
ATOM   3519  O   SER D 444      29.175 -36.812  17.398  1.00 94.54           O
ATOM   3520  N   TYR D 445      29.370 -34.681  18.134  1.00122.97           N
ATOM   3521  CA  TYR D 445      28.129 -34.317  17.522  1.00122.97           C
ATOM   3522  CB  TYR D 445      27.043 -33.903  18.534  1.00122.97           C
ATOM   3523  CG  TYR D 445      27.043 -34.826  19.712  1.00122.97           C
ATOM   3524  CD1 TYR D 445      26.596 -36.128  19.643  1.00122.97           C
ATOM   3525  CD2 TYR D 445      27.540 -34.355  20.904  1.00122.97           C
ATOM   3526  CE1 TYR D 445      26.623 -36.937  20.764  1.00122.97           C
ATOM   3527  CE2 TYR D 445      27.571 -35.155  22.022  1.00122.97           C
ATOM   3528  CZ  TYR D 445      27.099 -36.441  21.956  1.00122.97           C
ATOM   3529  OH  TYR D 445      27.129 -37.255  23.107  1.00122.97           O
ATOM   3530  C   TYR D 445      28.416 -33.062  16.747  1.00122.97           C
ATOM   3531  O   TYR D 445      28.627 -32.012  17.348  1.00122.97           O
ATOM   3532  N   CYS D 446      28.461 -33.115  15.400  1.00154.34           N
ATOM   3533  CA  CYS D 446      28.685 -31.894  14.670  1.00154.34           C
ATOM   3534  CB  CYS D 446      29.487 -31.928  13.377  1.00154.34           C
ATOM   3535  SG  CYS D 446      29.390 -33.426  12.417  1.00154.34           S
ATOM   3536  C   CYS D 446      27.472 -31.034  14.542  1.00154.34           C
ATOM   3537  O   CYS D 446      27.558 -29.927  14.005  1.00154.34           O
ATOM   3538  N   HIS D 447      26.303 -31.582  14.912  1.00 95.25           N
ATOM   3539  CA  HIS D 447      25.057 -30.870  14.918  1.00 95.25           C
ATOM   3540  ND1 HIS D 447      24.647 -34.124  15.506  1.00 95.25           N
ATOM   3541  CG  HIS D 447      23.897 -33.156  14.871  1.00 95.25           C
ATOM   3542  CB  HIS D 447      23.855 -31.733  15.340  1.00 95.25           C
ATOM   3543  NE2 HIS D 447      23.593 -35.135  13.831  1.00 95.25           N
ATOM   3544  CD2 HIS D 447      23.262 -33.789  13.850  1.00 95.25           C
ATOM   3545  CE1 HIS D 447      24.428 -35.285  14.843  1.00 95.25           C
ATOM   3546  C   HIS D 447      25.109 -29.860  16.030  1.00 95.25           C
ATOM   3547  O   HIS D 447      24.386 -28.866  16.012  1.00 95.25           O
ATOM   3548  N   GLU D 448      25.919 -30.141  17.071  1.00114.01           N
ATOM   3549  CA  GLU D 448      25.913 -29.356  18.277  1.00114.01           C
ATOM   3550  CB  GLU D 448      25.587 -30.221  19.503  1.00114.01           C
ATOM   3551  CG  GLU D 448      24.131 -30.663  19.630  1.00114.01           C
ATOM   3552  CD  GLU D 448      23.591 -29.979  20.873  1.00114.01           C
ATOM   3553  OE1 GLU D 448      23.341 -28.745  20.811  1.00114.01           O
ATOM   3554  OE2 GLU D 448      23.454 -30.680  21.913  1.00114.01           O
ATOM   3555  C   GLU D 448      27.269 -28.777  18.557  1.00114.01           C
ATOM   3556  O   GLU D 448      28.256 -29.097  17.897  1.00114.01           O
ATOM   3557  N   THR D 449      27.333 -27.880  19.572  1.00 58.61           N
ATOM   3558  CA  THR D 449      28.584 -27.276  19.934  1.00 58.61           C
ATOM   3559  CB  THR D 449      28.671 -25.807  19.622  1.00 58.61           C
ATOM   3560  OG1 THR D 449      27.734 -25.075  20.401  1.00 58.61           O
ATOM   3561  CG2 THR D 449      28.396 -25.599  18.123  1.00 58.61           C
ATOM   3562  C   THR D 449      28.794 -27.406  21.409  1.00 58.61           C
ATOM   3563  O   THR D 449      27.875 -27.670  22.182  1.00 58.61           O
ATOM   3564  N   MET D 450      30.062 -27.255  21.830  1.00162.35           N
ATOM   3565  CA  MET D 450      30.366 -27.244  23.225  1.00162.35           C
ATOM   3566  CB  MET D 450      31.830 -27.590  23.529  1.00162.35           C
ATOM   3567  CG  MET D 450      32.084 -27.892  25.003  1.00162.35           C
ATOM   3568  SD  MET D 450      33.588 -28.858  25.312  1.00162.35           S
ATOM   3569  CE  MET D 450      32.760 -30.464  25.133  1.00162.35           C
ATOM   3570  C   MET D 450      30.056 -25.843  23.641  1.00162.35           C
ATOM   3571  O   MET D 450      29.626 -25.036  22.818  1.00162.35           O
ATOM   3572  N   THR D 451      30.200 -25.512  24.933  1.00 58.63           N
ATOM   3573  CA  THR D 451      29.892 -24.162  25.307  1.00 58.63           C
ATOM   3574  CB  THR D 451      29.947 -23.926  26.784  1.00 58.63           C
ATOM   3575  OG1 THR D 451      29.053 -24.811  27.442  1.00 58.63           O
ATOM   3576  CG2 THR D 451      29.541 -22.470  27.069  1.00 58.63           C
ATOM   3577  C   THR D 451      30.893 -23.284  24.628  1.00 58.63           C
ATOM   3578  O   THR D 451      32.093 -23.552  24.677  1.00 58.63           O
ATOM   3579  N   GLY D 452      30.417 -22.210  23.962  1.00 57.25           N
ATOM   3580  CA  GLY D 452      31.294 -21.358  23.210  1.00 57.25           C
ATOM   3581  C   GLY D 452      31.290 -19.968  23.764  1.00 57.25           C
ATOM   3582  O   GLY D 452      30.636 -19.668  24.763  1.00 57.25           O
ATOM   3583  N   TRP D 453      32.036 -19.074  23.078  1.00188.59           N
ATOM   3584  CA  TRP D 453      32.210 -17.724  23.530  1.00188.59           C
ATOM   3585  CB  TRP D 453      33.670 -17.252  23.457  1.00188.59           C
ATOM   3586  CG  TRP D 453      34.849 -18.004  24.044  1.00188.59           C
ATOM   3587  CD2 TRP D 453      35.030 -19.406  24.346  1.00188.59           C
ATOM   3588  CD1 TRP D 453      36.054 -17.421  24.294  1.00188.59           C
ATOM   3589  NE1 TRP D 453      36.947 -18.339  24.772  1.00188.59           N
ATOM   3590  CE2 TRP D 453      36.344 -19.567  24.791  1.00188.59           C
ATOM   3591  CE3 TRP D 453      34.191 -20.472  24.231  1.00188.59           C
ATOM   3592  CZ2 TRP D 453      36.842 -20.794  25.123  1.00188.59           C
ATOM   3593  CZ3 TRP D 453      34.692 -21.708  24.583  1.00188.59           C
ATOM   3594  CH2 TRP D 453      35.990 -21.870  25.017  1.00188.59           C
ATOM   3595  C   TRP D 453      31.630 -16.823  22.468  1.00188.59           C
ATOM   3596  O   TRP D 453      31.904 -17.003  21.282  1.00188.59           O
ATOM   3597  N   VAL D 454      30.832 -15.812  22.872  1.00120.52           N
ATOM   3598  CA  VAL D 454      30.343 -14.825  21.949  1.00120.52           C
ATOM   3599  CB  VAL D 454      28.870 -14.941  21.657  1.00120.52           C
ATOM   3600  CG1 VAL D 454      28.073 -14.929  22.975  1.00120.52           C
ATOM   3601  CG2 VAL D 454      28.506 -13.783  20.712  1.00120.52           C
ATOM   3602  C   VAL D 454      30.605 -13.491  22.578  1.00120.52           C
ATOM   3603  O   VAL D 454      30.382 -13.309  23.773  1.00120.52           O
ATOM   3604  N   HIS D 455      31.124 -12.524  21.793  1.00 63.99           N
ATOM   3605  CA  HIS D 455      31.398 -11.221  22.331  1.00 63.99           C
ATOM   3606  ND1 HIS D 455      34.509 -12.798  22.265  1.00 63.99           N
ATOM   3607  CG  HIS D 455      33.917 -11.553  22.193  1.00 63.99           C
ATOM   3608  CB  HIS D 455      32.761 -11.119  23.047  1.00 63.99           C
ATOM   3609  NE2 HIS D 455      35.581 -11.675  20.674  1.00 63.99           N
ATOM   3610  CD2 HIS D 455      34.586 -10.884  21.217  1.00 63.99           C
ATOM   3611  CE1 HIS D 455      35.496 -12.817  21.336  1.00 63.99           C
ATOM   3612  C   HIS D 455      31.398 -10.258  21.188  1.00 63.99           C
ATOM   3613  O   HIS D 455      31.573 -10.648  20.034  1.00 63.99           O
ATOM   3614  N   ASP D 456      31.199  -8.957  21.473  1.00 82.08           N
ATOM   3615  CA  ASP D 456      31.204  -8.051  20.366  1.00 82.08           C
ATOM   3616  CB  ASP D 456      30.586  -6.659  20.632  1.00 82.08           C
ATOM   3617  CG  ASP D 456      31.314  -5.982  21.775  1.00 82.08           C
ATOM   3618  OD1 ASP D 456      32.389  -5.375  21.532  1.00 82.08           O
ATOM   3619  OD2 ASP D 456      30.784  -6.054  22.916  1.00 82.08           O
ATOM   3620  C   ASP D 456      32.610  -7.947  19.865  1.00 82.08           C
ATOM   3621  O   ASP D 456      33.558  -8.397  20.507  1.00 82.08           O
ATOM   3622  N   VAL D 457      32.762  -7.344  18.676  1.00140.31           N
ATOM   3623  CA  VAL D 457      34.003  -7.280  17.963  1.00140.31           C
ATOM   3624  CB  VAL D 457      33.829  -6.561  16.653  1.00140.31           C
ATOM   3625  CG1 VAL D 457      33.296  -5.156  16.939  1.00140.31           C
ATOM   3626  CG2 VAL D 457      35.152  -6.568  15.885  1.00140.31           C
ATOM   3627  C   VAL D 457      35.062  -6.619  18.804  1.00140.31           C
ATOM   3628  O   VAL D 457      36.244  -6.930  18.672  1.00140.31           O
ATOM   3629  N   LEU D 458      34.674  -5.655  19.657  1.00 88.03           N
ATOM   3630  CA  LEU D 458      35.570  -4.945  20.541  1.00 88.03           C
ATOM   3631  CB  LEU D 458      34.874  -3.766  21.237  1.00 88.03           C
ATOM   3632  CG  LEU D 458      34.475  -2.627  20.282  1.00 88.03           C
ATOM   3633  CD1 LEU D 458      33.787  -1.479  21.035  1.00 88.03           C
ATOM   3634  CD2 LEU D 458      35.692  -2.143  19.479  1.00 88.03           C
ATOM   3635  C   LEU D 458      36.096  -5.851  21.615  1.00 88.03           C
ATOM   3636  O   LEU D 458      37.217  -5.668  22.083  1.00 88.03           O
ATOM   3637  N   GLY D 459      35.284  -6.829  22.065  1.00 46.10           N
ATOM   3638  CA  GLY D 459      35.693  -7.715  23.121  1.00 46.10           C
ATOM   3639  C   GLY D 459      35.187  -7.202  24.443  1.00 46.10           C
ATOM   3640  O   GLY D 459      35.648  -7.640  25.496  1.00 46.10           O
ATOM   3641  N   ARG D 460      34.282  -6.200  24.424  1.00164.08           N
ATOM   3642  CA  ARG D 460      33.741  -5.639  25.639  1.00164.08           C
ATOM   3643  CB  ARG D 460      32.895  -4.406  25.356  1.00164.08           C
ATOM   3644  CG  ARG D 460      33.631  -3.375  24.525  1.00164.08           C
ATOM   3645  CD  ARG D 460      34.710  -2.659  25.316  1.00164.08           C
ATOM   3646  NE  ARG D 460      35.563  -1.993  24.304  1.00164.08           N
ATOM   3647  CZ  ARG D 460      36.823  -1.623  24.650  1.00164.08           C
ATOM   3648  NH1 ARG D 460      37.240  -1.816  25.931  1.00164.08           N
ATOM   3649  NH2 ARG D 460      37.657  -1.070  23.727  1.00164.08           N
ATOM   3650  C   ARG D 460      32.800  -6.558  26.364  1.00164.08           C
ATOM   3651  O   ARG D 460      33.048  -6.959  27.502  1.00164.08           O
ATOM   3652  N   ASN D 461      31.697  -6.943  25.682  1.00 67.82           N
ATOM   3653  CA  ASN D 461      30.646  -7.704  26.297  1.00 67.82           C
ATOM   3654  CB  ASN D 461      29.235  -7.257  25.883  1.00 67.82           C
ATOM   3655  CG  ASN D 461      28.987  -5.873  26.449  1.00 67.82           C
ATOM   3656  OD1 ASN D 461      29.314  -5.596  27.602  1.00 67.82           O
ATOM   3657  ND2 ASN D 461      28.374  -4.985  25.620  1.00 67.82           N
ATOM   3658  C   ASN D 461      30.789  -9.103  25.826  1.00 67.82           C
ATOM   3659  O   ASN D 461      30.940  -9.348  24.629  1.00 67.82           O
ATOM   3660  N   ARG D 462      30.718 -10.052  26.780  1.00154.68           N
ATOM   3661  CA  ARG D 462      30.938 -11.435  26.478  1.00154.68           C
ATOM   3662  CB  ARG D 462      32.263 -11.937  27.080  1.00154.68           C
ATOM   3663  CG  ARG D 462      32.880 -13.159  26.394  1.00154.68           C
ATOM   3664  CD  ARG D 462      32.579 -14.498  27.065  1.00154.68           C
ATOM   3665  NE  ARG D 462      33.618 -15.450  26.586  1.00154.68           N
ATOM   3666  CZ  ARG D 462      34.818 -15.464  27.244  1.00154.68           C
ATOM   3667  NH1 ARG D 462      35.029 -14.643  28.311  1.00154.68           N
ATOM   3668  NH2 ARG D 462      35.843 -16.293  26.893  1.00154.68           N
ATOM   3669  C   ARG D 462      29.817 -12.236  27.070  1.00154.68           C
ATOM   3670  O   ARG D 462      29.139 -11.797  27.998  1.00154.68           O
ATOM   3671  N   ALA D 463      29.580 -13.436  26.504  1.00 42.18           N
ATOM   3672  CA  ALA D 463      28.547 -14.313  26.975  1.00 42.18           C
ATOM   3673  CB  ALA D 463      27.159 -13.981  26.401  1.00 42.18           C
ATOM   3674  C   ALA D 463      28.908 -15.689  26.508  1.00 42.18           C
ATOM   3675  O   ALA D 463      29.808 -15.859  25.687  1.00 42.18           O
ATOM   3676  N   CYS D 464      28.227 -16.724  27.043  1.00 49.65           N
ATOM   3677  CA  CYS D 464      28.519 -18.074  26.643  1.00 49.65           C
ATOM   3678  CB  CYS D 464      28.819 -18.990  27.840  1.00 49.65           C
ATOM   3679  SG  CYS D 464      30.259 -18.379  28.760  1.00 49.65           S
ATOM   3680  C   CYS D 464      27.300 -18.583  25.940  1.00 49.65           C
ATOM   3681  O   CYS D 464      26.191 -18.148  26.244  1.00 49.65           O
ATOM   3682  N   PHE D 465      27.467 -19.492  24.950  1.00106.76           N
ATOM   3683  CA  PHE D 465      26.293 -19.980  24.286  1.00106.76           C
ATOM   3684  CB  PHE D 465      25.894 -19.206  23.007  1.00106.76           C
ATOM   3685  CG  PHE D 465      26.704 -19.657  21.834  1.00106.76           C
ATOM   3686  CD1 PHE D 465      27.921 -19.117  21.504  1.00106.76           C
ATOM   3687  CD2 PHE D 465      26.216 -20.654  21.027  1.00106.76           C
ATOM   3688  CE1 PHE D 465      28.621 -19.572  20.408  1.00106.76           C
ATOM   3689  CE2 PHE D 465      26.909 -21.113  19.932  1.00106.76           C
ATOM   3690  CZ  PHE D 465      28.129 -20.574  19.611  1.00106.76           C
ATOM   3691  C   PHE D 465      26.529 -21.394  23.863  1.00106.76           C
ATOM   3692  O   PHE D 465      27.647 -21.906  23.903  1.00106.76           O
ATOM   3693  N   THR D 466      25.436 -22.071  23.472  1.00124.49           N
ATOM   3694  CA  THR D 466      25.551 -23.401  22.969  1.00124.49           C
ATOM   3695  CB  THR D 466      24.964 -24.411  23.901  1.00124.49           C
ATOM   3696  OG1 THR D 466      25.541 -24.274  25.193  1.00124.49           O
ATOM   3697  CG2 THR D 466      25.297 -25.803  23.363  1.00124.49           C
ATOM   3698  C   THR D 466      24.740 -23.383  21.712  1.00124.49           C
ATOM   3699  O   THR D 466      23.729 -22.685  21.633  1.00124.49           O
ATOM   3700  N   GLY D 467      25.154 -24.141  20.680  1.00 40.95           N
ATOM   3701  CA  GLY D 467      24.405 -24.067  19.459  1.00 40.95           C
ATOM   3702  C   GLY D 467      23.994 -25.437  19.025  1.00 40.95           C
ATOM   3703  O   GLY D 467      24.705 -26.416  19.249  1.00 40.95           O
ATOM   3704  N   ARG D 468      22.803 -25.529  18.392  1.00159.26           N
ATOM   3705  CA  ARG D 468      22.338 -26.769  17.833  1.00159.26           C
ATOM   3706  CB  ARG D 468      21.041 -27.340  18.438  1.00159.26           C
ATOM   3707  CG  ARG D 468      21.033 -27.507  19.956  1.00159.26           C
ATOM   3708  CD  ARG D 468      20.570 -26.249  20.694  1.00159.26           C
ATOM   3709  NE  ARG D 468      19.163 -26.001  20.262  1.00159.26           N
ATOM   3710  CZ  ARG D 468      18.141 -26.709  20.831  1.00159.26           C
ATOM   3711  NH1 ARG D 468      18.417 -27.635  21.792  1.00159.26           N
ATOM   3712  NH2 ARG D 468      16.855 -26.516  20.417  1.00159.26           N
ATOM   3713  C   ARG D 468      21.960 -26.446  16.429  1.00159.26           C
ATOM   3714  O   ARG D 468      21.399 -25.382  16.169  1.00159.26           O
ATOM   3715  N   LYS D 469      22.259 -27.344  15.468  1.00186.68           N
ATOM   3716  CA  LYS D 469      21.851 -26.997  14.142  1.00186.68           C
ATOM   3717  CB  LYS D 469      22.892 -27.291  13.039  1.00186.68           C
ATOM   3718  CG  LYS D 469      23.380 -28.727  12.916  1.00186.68           C
ATOM   3719  CD  LYS D 469      22.516 -29.619  12.039  1.00186.68           C
ATOM   3720  CE  LYS D 469      22.956 -29.584  10.575  1.00186.68           C
ATOM   3721  NZ  LYS D 469      22.415 -30.757   9.853  1.00186.68           N
ATOM   3722  C   LYS D 469      20.502 -27.580  13.891  1.00186.68           C
ATOM   3723  O   LYS D 469      20.262 -28.780  14.023  1.00186.68           O
ATOM   3724  N   THR D 470      19.558 -26.669  13.596  1.00150.43           N
ATOM   3725  CA  THR D 470      18.178 -26.963  13.373  1.00150.43           C
ATOM   3726  CB  THR D 470      17.251 -25.808  13.638  1.00150.43           C
ATOM   3727  OG1 THR D 470      15.902 -26.225  13.496  1.00150.43           O
ATOM   3728  CG2 THR D 470      17.559 -24.642  12.700  0.00150.43           C
ATOM   3729  C   THR D 470      17.954 -27.558  12.027  1.00150.43           C
ATOM   3730  O   THR D 470      16.896 -28.114  11.777  1.00150.43           O
ATOM   3731  N   GLY D 471      18.879 -27.401  11.071  1.00 32.80           N
ATOM   3732  CA  GLY D 471      18.642 -28.017   9.797  1.00 32.80           C
ATOM   3733  C   GLY D 471      19.990 -28.106   9.107  1.00 32.80           C
ATOM   3734  O   GLY D 471      20.644 -27.037   8.979  1.00 32.80           O
ATOM   3735  OXT GLY D 471      20.386 -29.233   8.704  1.00 32.80           O
TER    3736      GLY D 471
ATOM   3737  N   LEU E 472      55.797  -8.500  -7.596  1.00 55.00           N
ATOM   3738  CA  LEU E 472      56.120  -9.672  -6.754  1.00 55.00           C
ATOM   3739  CB  LEU E 472      55.012 -10.738  -6.888  1.00 55.00           C
ATOM   3740  CG  LEU E 472      55.132 -11.922  -5.909  1.00 55.00           C
ATOM   3741  CD1 LEU E 472      54.945 -11.456  -4.455  1.00 55.00           C
ATOM   3742  CD2 LEU E 472      54.171 -13.064  -6.287  1.00 55.00           C
ATOM   3743  C   LEU E 472      57.430 -10.245  -7.197  1.00 55.00           C
ATOM   3744  O   LEU E 472      57.669 -10.447  -8.387  1.00 55.00           O
ATOM   3745  N   PRO E 473      58.286 -10.482  -6.237  1.00153.55           N
ATOM   3746  CA  PRO E 473      59.610 -10.982  -6.508  1.00153.55           C
ATOM   3747  CD  PRO E 473      58.241  -9.711  -5.007  1.00153.55           C
ATOM   3748  CB  PRO E 473      60.457 -10.635  -5.279  1.00153.55           C
ATOM   3749  CG  PRO E 473      59.438 -10.227  -4.200  1.00153.55           C
ATOM   3750  C   PRO E 473      59.631 -12.436  -6.851  1.00153.55           C
ATOM   3751  O   PRO E 473      58.659 -13.140  -6.583  1.00153.55           O
ATOM   3752  N   THR E 474      60.716 -12.877  -7.515  1.00 43.22           N
ATOM   3753  CA  THR E 474      60.936 -14.248  -7.862  1.00 43.22           C
ATOM   3754  CB  THR E 474      62.064 -14.426  -8.835  1.00 43.22           C
ATOM   3755  OG1 THR E 474      63.284 -13.974  -8.266  1.00 43.22           O
ATOM   3756  CG2 THR E 474      61.741 -13.622 -10.106  1.00 43.22           C
ATOM   3757  C   THR E 474      61.287 -15.004  -6.619  1.00 43.22           C
ATOM   3758  O   THR E 474      60.932 -16.174  -6.477  1.00 43.22           O
ATOM   3759  N   SER E 475      62.027 -14.355  -5.695  1.00 39.63           N
ATOM   3760  CA  SER E 475      62.453 -15.028  -4.502  1.00 39.63           C
ATOM   3761  CB  SER E 475      63.942 -15.417  -4.541  1.00 39.63           C
ATOM   3762  OG  SER E 475      64.313 -16.082  -3.341  1.00 39.63           O
ATOM   3763  C   SER E 475      62.251 -14.117  -3.329  1.00 39.63           C
ATOM   3764  O   SER E 475      62.274 -12.895  -3.472  1.00 39.63           O
ATOM   3765  N   TRP E 476      62.011 -14.698  -2.130  1.00 78.06           N
ATOM   3766  CA  TRP E 476      61.838 -13.880  -0.961  1.00 78.06           C
ATOM   3767  CB  TRP E 476      60.387 -13.403  -0.775  1.00 78.06           C
ATOM   3768  CG  TRP E 476      60.203 -12.400   0.336  1.00 78.06           C
ATOM   3769  CD2 TRP E 476      60.317 -10.980   0.151  1.00 78.06           C
ATOM   3770  CD1 TRP E 476      59.909 -12.596   1.653  1.00 78.06           C
ATOM   3771  NE1 TRP E 476      59.840 -11.386   2.303  1.00 78.06           N
ATOM   3772  CE2 TRP E 476      60.087 -10.384   1.389  1.00 78.06           C
ATOM   3773  CE3 TRP E 476      60.591 -10.237  -0.961  1.00 78.06           C
ATOM   3774  CZ2 TRP E 476      60.131  -9.026   1.536  1.00 78.06           C
ATOM   3775  CZ3 TRP E 476      60.631  -8.869  -0.811  1.00 78.06           C
ATOM   3776  CH2 TRP E 476      60.406  -8.276   0.414  1.00 78.06           C
ATOM   3777  C   TRP E 476      62.210 -14.684   0.253  1.00 78.06           C
ATOM   3778  O   TRP E 476      61.915 -15.876   0.342  1.00 78.06           O
ATOM   3779  N   ASP E 477      62.885 -14.038   1.228  1.00 86.49           N
ATOM   3780  CA  ASP E 477      63.276 -14.693   2.444  1.00 86.49           C
ATOM   3781  CB  ASP E 477      64.692 -15.297   2.357  1.00 86.49           C
ATOM   3782  CG  ASP E 477      64.940 -16.208   3.553  1.00 86.49           C
ATOM   3783  OD1 ASP E 477      64.206 -16.078   4.568  1.00 86.49           O
ATOM   3784  OD2 ASP E 477      65.872 -17.050   3.461  1.00 86.49           O
ATOM   3785  C   ASP E 477      63.287 -13.633   3.506  1.00 86.49           C
ATOM   3786  O   ASP E 477      64.086 -12.701   3.453  1.00 86.49           O
ATOM   3787  N   TRP E 478      62.399 -13.753   4.511  1.00108.05           N
ATOM   3788  CA  TRP E 478      62.285 -12.767   5.550  1.00108.05           C
ATOM   3789  CB  TRP E 478      61.036 -12.901   6.434  1.00108.05           C
ATOM   3790  CG  TRP E 478      59.813 -12.311   5.773  1.00108.05           C
ATOM   3791  CD2 TRP E 478      59.608 -10.895   5.638  1.00108.05           C
ATOM   3792  CD1 TRP E 478      58.741 -12.914   5.183  1.00108.05           C
ATOM   3793  NE1 TRP E 478      57.875 -11.961   4.698  1.00108.05           N
ATOM   3794  CE2 TRP E 478      58.399 -10.713   4.969  1.00108.05           C
ATOM   3795  CE3 TRP E 478      60.370  -9.833   6.036  1.00108.05           C
ATOM   3796  CZ2 TRP E 478      57.929  -9.461   4.690  1.00108.05           C
ATOM   3797  CZ3 TRP E 478      59.893  -8.572   5.756  1.00108.05           C
ATOM   3798  CH2 TRP E 478      58.696  -8.389   5.095  1.00108.05           C
ATOM   3799  C   TRP E 478      63.510 -12.726   6.400  1.00108.05           C
ATOM   3800  O   TRP E 478      63.727 -11.754   7.123  1.00108.05           O
ATOM   3801  N   ARG E 479      64.280 -13.827   6.421  1.00 98.19           N
ATOM   3802  CA  ARG E 479      65.511 -13.886   7.155  1.00 98.19           C
ATOM   3803  CB  ARG E 479      66.116 -15.298   7.165  1.00 98.19           C
ATOM   3804  CG  ARG E 479      65.235 -16.326   7.878  1.00 98.19           C
ATOM   3805  CD  ARG E 479      65.825 -17.736   7.868  1.00 98.19           C
ATOM   3806  NE  ARG E 479      65.948 -18.146   6.441  1.00 98.19           N
ATOM   3807  CZ  ARG E 479      66.600 -19.299   6.112  1.00 98.19           C
ATOM   3808  NH1 ARG E 479      67.123 -20.090   7.094  1.00 98.19           N
ATOM   3809  NH2 ARG E 479      66.727 -19.659   4.801  1.00 98.19           N
ATOM   3810  C   ARG E 479      66.501 -12.965   6.519  1.00 98.19           C
ATOM   3811  O   ARG E 479      67.309 -12.348   7.210  1.00 98.19           O
ATOM   3812  N   ASN E 480      66.506 -12.872   5.175  1.00 63.96           N
ATOM   3813  CA  ASN E 480      67.482 -12.010   4.582  1.00 63.96           C
ATOM   3814  CB  ASN E 480      68.585 -12.787   3.842  1.00 63.96           C
ATOM   3815  CG  ASN E 480      69.713 -11.827   3.496  1.00 63.96           C
ATOM   3816  OD1 ASN E 480      69.483 -10.753   2.942  1.00 63.96           O
ATOM   3817  ND2 ASN E 480      70.970 -12.219   3.836  1.00 63.96           N
ATOM   3818  C   ASN E 480      66.825 -11.111   3.588  1.00 63.96           C
ATOM   3819  O   ASN E 480      66.691 -11.458   2.414  1.00 63.96           O
ATOM   3820  N   VAL E 481      66.401  -9.916   4.036  1.00131.50           N
ATOM   3821  CA  VAL E 481      65.888  -8.959   3.110  1.00131.50           C
ATOM   3822  CB  VAL E 481      64.582  -8.356   3.551  1.00131.50           C
ATOM   3823  CG1 VAL E 481      64.710  -7.883   5.007  1.00131.50           C
ATOM   3824  CG2 VAL E 481      64.202  -7.240   2.565  1.00131.50           C
ATOM   3825  C   VAL E 481      66.953  -7.915   3.027  1.00131.50           C
ATOM   3826  O   VAL E 481      66.980  -6.949   3.789  1.00131.50           O
ATOM   3827  N   HIS E 482      67.866  -8.106   2.060  1.00 63.99           N
ATOM   3828  CA  HIS E 482      68.969  -7.225   1.838  1.00 63.99           C
ATOM   3829  ND1 HIS E 482      68.467  -6.355  -1.212  1.00 63.99           N
ATOM   3830  CG  HIS E 482      67.825  -6.056  -0.029  1.00 63.99           C
ATOM   3831  CB  HIS E 482      68.531  -5.864   1.280  1.00 63.99           C
ATOM   3832  NE2 HIS E 482      66.290  -6.308  -1.665  1.00 63.99           N
ATOM   3833  CD2 HIS E 482      66.498  -6.030  -0.325  1.00 63.99           C
ATOM   3834  CE1 HIS E 482      67.503  -6.497  -2.155  1.00 63.99           C
ATOM   3835  C   HIS E 482      69.786  -7.062   3.086  1.00 63.99           C
ATOM   3836  O   HIS E 482      70.159  -5.949   3.454  1.00 63.99           O
ATOM   3837  N   GLY E 483      70.085  -8.186   3.771  1.00 30.24           N
ATOM   3838  CA  GLY E 483      70.981  -8.171   4.895  1.00 30.24           C
ATOM   3839  C   GLY E 483      70.249  -8.120   6.203  1.00 30.24           C
ATOM   3840  O   GLY E 483      70.830  -8.423   7.243  1.00 30.24           O
ATOM   3841  N   ILE E 484      68.954  -7.765   6.211  1.00 51.24           N
ATOM   3842  CA  ILE E 484      68.284  -7.645   7.480  1.00 51.24           C
ATOM   3843  CB  ILE E 484      67.322  -6.493   7.537  1.00 51.24           C
ATOM   3844  CG1 ILE E 484      68.057  -5.164   7.287  1.00 51.24           C
ATOM   3845  CG2 ILE E 484      66.599  -6.545   8.892  1.00 51.24           C
ATOM   3846  CD1 ILE E 484      67.118  -3.987   7.025  1.00 51.24           C
ATOM   3847  C   ILE E 484      67.491  -8.891   7.760  1.00 51.24           C
ATOM   3848  O   ILE E 484      66.858  -9.448   6.864  1.00 51.24           O
ATOM   3849  N   ASN E 485      67.532  -9.372   9.028  1.00 68.89           N
ATOM   3850  CA  ASN E 485      66.814 -10.561   9.423  1.00 68.89           C
ATOM   3851  CB  ASN E 485      67.678 -11.565  10.207  1.00 68.89           C
ATOM   3852  CG  ASN E 485      66.819 -12.782  10.523  1.00 68.89           C
ATOM   3853  OD1 ASN E 485      65.857 -13.083   9.819  1.00 68.89           O
ATOM   3854  ND2 ASN E 485      67.170 -13.499  11.623  1.00 68.89           N
ATOM   3855  C   ASN E 485      65.666 -10.179  10.324  1.00 68.89           C
ATOM   3856  O   ASN E 485      65.848  -9.499  11.331  1.00 68.89           O
ATOM   3857  N   PHE E 486      64.432 -10.515   9.889  1.00129.99           N
ATOM   3858  CA  PHE E 486      63.167 -10.331  10.556  1.00129.99           C
ATOM   3859  CB  PHE E 486      62.053  -9.942   9.579  1.00129.99           C
ATOM   3860  CG  PHE E 486      62.425  -8.569   9.141  1.00129.99           C
ATOM   3861  CD1 PHE E 486      62.116  -7.484   9.929  1.00129.99           C
ATOM   3862  CD2 PHE E 486      63.093  -8.363   7.956  1.00129.99           C
ATOM   3863  CE1 PHE E 486      62.458  -6.211   9.540  1.00129.99           C
ATOM   3864  CE2 PHE E 486      63.437  -7.091   7.562  1.00129.99           C
ATOM   3865  CZ  PHE E 486      63.120  -6.012   8.353  1.00129.99           C
ATOM   3866  C   PHE E 486      62.698 -11.477  11.421  1.00129.99           C
ATOM   3867  O   PHE E 486      61.760 -11.304  12.198  1.00129.99           O
ATOM   3868  N   VAL E 487      63.228 -12.708  11.247  1.00 64.97           N
ATOM   3869  CA  VAL E 487      62.659 -13.834  11.946  1.00 64.97           C
ATOM   3870  CB  VAL E 487      62.720 -15.099  11.140  1.00 64.97           C
ATOM   3871  CG1 VAL E 487      62.098 -16.245  11.955  1.00 64.97           C
ATOM   3872  CG2 VAL E 487      62.029 -14.846   9.791  1.00 64.97           C
ATOM   3873  C   VAL E 487      63.364 -14.088  13.255  1.00 64.97           C
ATOM   3874  O   VAL E 487      64.581 -13.955  13.368  1.00 64.97           O
ATOM   3875  N   THR E 488      62.583 -14.477  14.290  1.00119.99           N
ATOM   3876  CA  THR E 488      63.118 -14.757  15.599  1.00119.99           C
ATOM   3877  CB  THR E 488      62.077 -14.782  16.679  1.00119.99           C
ATOM   3878  OG1 THR E 488      61.147 -15.829  16.439  1.00119.99           O
ATOM   3879  CG2 THR E 488      61.353 -13.424  16.692  1.00119.99           C
ATOM   3880  C   THR E 488      63.755 -16.113  15.541  1.00119.99           C
ATOM   3881  O   THR E 488      63.563 -16.855  14.580  1.00119.99           O
ATOM   3882  N   PRO E 489      64.499 -16.456  16.562  1.00 70.63           N
ATOM   3883  CA  PRO E 489      65.246 -17.688  16.558  1.00 70.63           C
ATOM   3884  CD  PRO E 489      65.155 -15.433  17.361  1.00 70.63           C
ATOM   3885  CB  PRO E 489      66.217 -17.587  17.732  1.00 70.63           C
ATOM   3886  CG  PRO E 489      66.456 -16.073  17.873  1.00 70.63           C
ATOM   3887  C   PRO E 489      64.419 -18.931  16.575  1.00 70.63           C
ATOM   3888  O   PRO E 489      63.272 -18.899  17.018  1.00 70.63           O
ATOM   3889  N   VAL E 490      64.997 -20.036  16.061  1.00 32.94           N
ATOM   3890  CA  VAL E 490      64.339 -21.308  16.036  1.00 32.94           C
ATOM   3891  CB  VAL E 490      65.053 -22.330  15.196  1.00 32.94           C
ATOM   3892  CG1 VAL E 490      64.323 -23.676  15.331  1.00 32.94           C
ATOM   3893  CG2 VAL E 490      65.143 -21.811  13.751  1.00 32.94           C
ATOM   3894  C   VAL E 490      64.336 -21.812  17.442  1.00 32.94           C
ATOM   3895  O   VAL E 490      65.278 -21.572  18.195  1.00 32.94           O
ATOM   3896  N   ARG E 491      63.252 -22.505  17.842  1.00116.60           N
ATOM   3897  CA  ARG E 491      63.181 -23.033  19.176  1.00116.60           C
ATOM   3898  CB  ARG E 491      62.197 -22.295  20.095  1.00116.60           C
ATOM   3899  CG  ARG E 491      62.661 -20.882  20.444  1.00116.60           C
ATOM   3900  CD  ARG E 491      61.844 -20.237  21.564  1.00116.60           C
ATOM   3901  NE  ARG E 491      62.155 -20.976  22.821  1.00116.60           N
ATOM   3902  CZ  ARG E 491      61.259 -20.981  23.848  1.00116.60           C
ATOM   3903  NH1 ARG E 491      60.064 -20.340  23.706  1.00116.60           N
ATOM   3904  NH2 ARG E 491      61.544 -21.636  25.011  1.00116.60           N
ATOM   3905  C   ARG E 491      62.737 -24.456  19.084  1.00116.60           C
ATOM   3906  O   ARG E 491      62.416 -24.944  18.000  1.00116.60           O
ATOM   3907  N   ASN E 492      62.765 -25.189  20.220  1.00110.19           N
ATOM   3908  CA  ASN E 492      62.285 -26.536  20.147  1.00110.19           C
ATOM   3909  CB  ASN E 492      63.311 -27.649  20.454  1.00110.19           C
ATOM   3910  CG  ASN E 492      63.693 -27.660  21.922  1.00110.19           C
ATOM   3911  OD1 ASN E 492      62.857 -27.890  22.794  1.00110.19           O
ATOM   3912  ND2 ASN E 492      65.005 -27.440  22.203  1.00110.19           N
ATOM   3913  C   ASN E 492      61.100 -26.683  21.050  1.00110.19           C
ATOM   3914  O   ASN E 492      61.064 -26.213  22.186  1.00110.19           O
ATOM   3915  N   GLN E 493      60.069 -27.322  20.483  1.00163.20           N
ATOM   3916  CA  GLN E 493      58.785 -27.652  21.025  1.00163.20           C
ATOM   3917  CB  GLN E 493      57.953 -28.191  19.861  1.00163.20           C
ATOM   3918  CG  GLN E 493      56.579 -28.769  20.128  1.00163.20           C
ATOM   3919  CD  GLN E 493      56.082 -29.000  18.711  1.00163.20           C
ATOM   3920  OE1 GLN E 493      55.772 -28.048  18.003  1.00163.20           O
ATOM   3921  NE2 GLN E 493      56.047 -30.277  18.250  1.00163.20           N
ATOM   3922  C   GLN E 493      58.943 -28.697  22.080  1.00163.20           C
ATOM   3923  O   GLN E 493      58.172 -28.751  23.039  1.00163.20           O
ATOM   3924  N   GLY E 494      59.936 -29.589  21.908  1.00 30.11           N
ATOM   3925  CA  GLY E 494      60.124 -30.624  22.876  1.00 30.11           C
ATOM   3926  C   GLY E 494      59.066 -31.647  22.614  1.00 30.11           C
ATOM   3927  O   GLY E 494      58.532 -31.738  21.512  1.00 30.11           O
ATOM   3928  N   SER E 495      58.745 -32.443  23.648  1.00 87.65           N
ATOM   3929  CA  SER E 495      57.820 -33.538  23.572  1.00 87.65           C
ATOM   3930  CB  SER E 495      57.909 -34.459  24.797  1.00 87.65           C
ATOM   3931  OG  SER E 495      56.974 -35.519  24.672  1.00 87.65           O
ATOM   3932  C   SER E 495      56.391 -33.084  23.482  1.00 87.65           C
ATOM   3933  O   SER E 495      55.515 -33.888  23.166  1.00 87.65           O
ATOM   3934  N   CYS E 496      56.098 -31.802  23.764  1.00 90.37           N
ATOM   3935  CA  CYS E 496      54.724 -31.383  23.838  1.00 90.37           C
ATOM   3936  CB  CYS E 496      54.581 -30.089  24.650  1.00 90.37           C
ATOM   3937  SG  CYS E 496      53.277 -30.211  25.895  1.00 90.37           S
ATOM   3938  C   CYS E 496      54.203 -31.109  22.450  1.00 90.37           C
ATOM   3939  O   CYS E 496      54.941 -30.645  21.586  1.00 90.37           O
ATOM   3940  N   GLY E 497      52.899 -31.373  22.207  1.00 58.34           N
ATOM   3941  CA  GLY E 497      52.348 -31.152  20.894  1.00 58.34           C
ATOM   3942  C   GLY E 497      51.960 -29.704  20.804  1.00 58.34           C
ATOM   3943  O   GLY E 497      50.793 -29.367  20.597  1.00 58.34           O
ATOM   3944  N   SER E 498      52.968 -28.824  20.978  1.00152.99           N
ATOM   3945  CA  SER E 498      52.884 -27.387  20.994  1.00152.99           C
ATOM   3946  CB  SER E 498      53.929 -26.727  21.918  1.00152.99           C
ATOM   3947  OG  SER E 498      53.534 -26.803  23.279  1.00152.99           O
ATOM   3948  C   SER E 498      53.040 -26.707  19.653  1.00152.99           C
ATOM   3949  O   SER E 498      53.114 -25.480  19.626  1.00152.99           O
ATOM   3950  N   CYS E 499      53.064 -27.429  18.515  1.00107.88           N
ATOM   3951  CA  CYS E 499      53.441 -26.846  17.244  1.00107.88           C
ATOM   3952  CB  CYS E 499      53.159 -27.792  16.070  1.00107.88           C
ATOM   3953  SG  CYS E 499      53.785 -29.467  16.372  1.00107.88           S
ATOM   3954  C   CYS E 499      52.640 -25.613  16.938  1.00107.88           C
ATOM   3955  O   CYS E 499      53.195 -24.576  16.574  1.00107.88           O
ATOM   3956  N   TYR E 500      51.315 -25.677  17.119  1.00 70.61           N
ATOM   3957  CA  TYR E 500      50.448 -24.596  16.755  1.00 70.61           C
ATOM   3958  CB  TYR E 500      48.969 -24.896  17.061  1.00 70.61           C
ATOM   3959  CG  TYR E 500      48.802 -25.033  18.541  1.00 70.61           C
ATOM   3960  CD1 TYR E 500      49.073 -26.221  19.184  1.00 70.61           C
ATOM   3961  CD2 TYR E 500      48.363 -23.967  19.291  1.00 70.61           C
ATOM   3962  CE1 TYR E 500      48.914 -26.338  20.547  1.00 70.61           C
ATOM   3963  CE2 TYR E 500      48.200 -24.077  20.655  1.00 70.61           C
ATOM   3964  CZ  TYR E 500      48.475 -25.266  21.287  1.00 70.61           C
ATOM   3965  OH  TYR E 500      48.311 -25.388  22.683  1.00 70.61           O
ATOM   3966  C   TYR E 500      50.834 -23.359  17.510  1.00 70.61           C
ATOM   3967  O   TYR E 500      50.776 -22.255  16.970  1.00 70.61           O
ATOM   3968  N   SER E 501      51.201 -23.505  18.796  1.00 50.61           N
ATOM   3969  CA  SER E 501      51.572 -22.379  19.612  1.00 50.61           C
ATOM   3970  CB  SER E 501      51.770 -22.771  21.091  1.00 50.61           C
ATOM   3971  OG  SER E 501      52.018 -21.618  21.881  1.00 50.61           O
ATOM   3972  C   SER E 501      52.856 -21.774  19.108  1.00 50.61           C
ATOM   3973  O   SER E 501      52.987 -20.552  19.027  1.00 50.61           O
ATOM   3974  N   PHE E 502      53.851 -22.614  18.760  1.00 66.10           N
ATOM   3975  CA  PHE E 502      55.107 -22.089  18.293  1.00 66.10           C
ATOM   3976  CB  PHE E 502      56.201 -23.154  18.104  1.00 66.10           C
ATOM   3977  CG  PHE E 502      56.762 -23.453  19.451  1.00 66.10           C
ATOM   3978  CD1 PHE E 502      56.141 -24.335  20.305  1.00 66.10           C
ATOM   3979  CD2 PHE E 502      57.923 -22.834  19.858  1.00 66.10           C
ATOM   3980  CE1 PHE E 502      56.673 -24.594  21.546  1.00 66.10           C
ATOM   3981  CE2 PHE E 502      58.457 -23.089  21.098  1.00 66.10           C
ATOM   3982  CZ  PHE E 502      57.832 -23.973  21.944  1.00 66.10           C
ATOM   3983  C   PHE E 502      54.925 -21.376  16.985  1.00 66.10           C
ATOM   3984  O   PHE E 502      55.475 -20.296  16.779  1.00 66.10           O
ATOM   3985  N   ALA E 503      54.142 -21.957  16.058  1.00 29.37           N
ATOM   3986  CA  ALA E 503      53.946 -21.334  14.780  1.00 29.37           C
ATOM   3987  CB  ALA E 503      53.026 -22.143  13.845  1.00 29.37           C
ATOM   3988  C   ALA E 503      53.294 -20.009  15.005  1.00 29.37           C
ATOM   3989  O   ALA E 503      53.676 -19.004  14.408  1.00 29.37           O
ATOM   3990  N   SER E 504      52.297 -19.970  15.904  1.00 90.26           N
ATOM   3991  CA  SER E 504      51.580 -18.753  16.150  1.00 90.26           C
ATOM   3992  CB  SER E 504      50.354 -18.943  17.069  1.00 90.26           C
ATOM   3993  OG  SER E 504      50.712 -19.579  18.286  1.00 90.26           O
ATOM   3994  C   SER E 504      52.487 -17.693  16.701  1.00 90.26           C
ATOM   3995  O   SER E 504      52.476 -16.567  16.206  1.00 90.26           O
ATOM   3996  N   MET E 505      53.319 -18.023  17.712  1.00 51.74           N
ATOM   3997  CA  MET E 505      54.190 -17.042  18.304  1.00 51.74           C
ATOM   3998  CB  MET E 505      55.041 -17.586  19.470  1.00 51.74           C
ATOM   3999  CG  MET E 505      54.238 -18.105  20.664  1.00 51.74           C
ATOM   4000  SD  MET E 505      53.166 -16.877  21.465  1.00 51.74           S
ATOM   4001  CE  MET E 505      51.838 -17.035  20.237  1.00 51.74           C
ATOM   4002  C   MET E 505      55.163 -16.585  17.262  1.00 51.74           C
ATOM   4003  O   MET E 505      55.470 -15.398  17.162  1.00 51.74           O
ATOM   4004  N   GLY E 506      55.659 -17.526  16.438  1.00 25.56           N
ATOM   4005  CA  GLY E 506      56.664 -17.211  15.466  1.00 25.56           C
ATOM   4006  C   GLY E 506      56.144 -16.187  14.509  1.00 25.56           C
ATOM   4007  O   GLY E 506      56.858 -15.258  14.136  1.00 25.56           O
ATOM   4008  N   MET E 507      54.885 -16.339  14.069  1.00 82.33           N
ATOM   4009  CA  MET E 507      54.332 -15.415  13.127  1.00 82.33           C
ATOM   4010  CB  MET E 507      52.914 -15.826  12.714  1.00 82.33           C
ATOM   4011  CG  MET E 507      52.270 -14.911  11.676  1.00 82.33           C
ATOM   4012  SD  MET E 507      50.597 -15.437  11.199  1.00 82.33           S
ATOM   4013  CE  MET E 507      50.331 -14.108   9.996  1.00 82.33           C
ATOM   4014  C   MET E 507      54.264 -14.050  13.742  1.00 82.33           C
ATOM   4015  O   MET E 507      54.711 -13.066  13.154  1.00 82.33           O
ATOM   4016  N   MET E 508      53.742 -13.961  14.976  1.00 47.18           N
ATOM   4017  CA  MET E 508      53.567 -12.692  15.626  1.00 47.18           C
ATOM   4018  CB  MET E 508      52.809 -12.810  16.960  1.00 47.18           C
ATOM   4019  CG  MET E 508      51.357 -13.255  16.777  1.00 47.18           C
ATOM   4020  SD  MET E 508      50.411 -13.455  18.315  1.00 47.18           S
ATOM   4021  CE  MET E 508      50.295 -11.682  18.684  1.00 47.18           C
ATOM   4022  C   MET E 508      54.895 -12.050  15.889  1.00 47.18           C
ATOM   4023  O   MET E 508      55.026 -10.832  15.782  1.00 47.18           O
ATOM   4024  N   GLU E 509      55.913 -12.848  16.263  1.00 56.47           N
ATOM   4025  CA  GLU E 509      57.198 -12.293  16.594  1.00 56.47           C
ATOM   4026  CB  GLU E 509      58.164 -13.332  17.183  1.00 56.47           C
ATOM   4027  CG  GLU E 509      57.760 -13.761  18.595  1.00 56.47           C
ATOM   4028  CD  GLU E 509      58.764 -14.784  19.100  1.00 56.47           C
ATOM   4029  OE1 GLU E 509      59.957 -14.693  18.702  1.00 56.47           O
ATOM   4030  OE2 GLU E 509      58.353 -15.673  19.893  1.00 56.47           O
ATOM   4031  C   GLU E 509      57.845 -11.674  15.390  1.00 56.47           C
ATOM   4032  O   GLU E 509      58.431 -10.596  15.489  1.00 56.47           O
ATOM   4033  N   ALA E 510      57.787 -12.348  14.224  1.00 39.92           N
ATOM   4034  CA  ALA E 510      58.399 -11.820  13.036  1.00 39.92           C
ATOM   4035  CB  ALA E 510      58.345 -12.808  11.858  1.00 39.92           C
ATOM   4036  C   ALA E 510      57.689 -10.571  12.603  1.00 39.92           C
ATOM   4037  O   ALA E 510      58.320  -9.569  12.268  1.00 39.92           O
ATOM   4038  N   ARG E 511      56.342 -10.590  12.623  1.00 83.16           N
ATOM   4039  CA  ARG E 511      55.566  -9.475  12.151  1.00 83.16           C
ATOM   4040  CB  ARG E 511      54.054  -9.758  12.092  1.00 83.16           C
ATOM   4041  CG  ARG E 511      53.688 -10.725  10.962  1.00 83.16           C
ATOM   4042  CD  ARG E 511      52.189 -10.806  10.665  1.00 83.16           C
ATOM   4043  NE  ARG E 511      52.019 -11.697   9.481  1.00 83.16           N
ATOM   4044  CZ  ARG E 511      50.956 -11.533   8.640  1.00 83.16           C
ATOM   4045  NH1 ARG E 511      50.036 -10.553   8.880  1.00 83.16           N
ATOM   4046  NH2 ARG E 511      50.819 -12.343   7.550  1.00 83.16           N
ATOM   4047  C   ARG E 511      55.810  -8.269  13.002  1.00 83.16           C
ATOM   4048  O   ARG E 511      55.791  -7.143  12.508  1.00 83.16           O
ATOM   4049  N   ILE E 512      56.011  -8.466  14.314  1.00 47.50           N
ATOM   4050  CA  ILE E 512      56.302  -7.366  15.190  1.00 47.50           C
ATOM   4051  CB  ILE E 512      56.429  -7.782  16.632  1.00 47.50           C
ATOM   4052  CG1 ILE E 512      55.084  -8.310  17.164  1.00 47.50           C
ATOM   4053  CG2 ILE E 512      56.984  -6.593  17.433  1.00 47.50           C
ATOM   4054  CD1 ILE E 512      55.173  -8.955  18.548  1.00 47.50           C
ATOM   4055  C   ILE E 512      57.613  -6.782  14.755  1.00 47.50           C
ATOM   4056  O   ILE E 512      57.785  -5.565  14.739  1.00 47.50           O
ATOM   4057  N   ARG E 513      58.579  -7.651  14.393  1.00104.65           N
ATOM   4058  CA  ARG E 513      59.895  -7.224  14.010  1.00104.65           C
ATOM   4059  CB  ARG E 513      60.810  -8.415  13.668  1.00104.65           C
ATOM   4060  CG  ARG E 513      61.063  -9.365  14.843  1.00104.65           C
ATOM   4061  CD  ARG E 513      62.494  -9.330  15.384  1.00104.65           C
ATOM   4062  NE  ARG E 513      62.567 -10.304  16.511  1.00104.65           N
ATOM   4063  CZ  ARG E 513      63.695 -11.047  16.716  1.00104.65           C
ATOM   4064  NH1 ARG E 513      64.756 -10.924  15.868  1.00104.65           N
ATOM   4065  NH2 ARG E 513      63.755 -11.917  17.767  1.00104.65           N
ATOM   4066  C   ARG E 513      59.815  -6.365  12.782  1.00104.65           C
ATOM   4067  O   ARG E 513      60.394  -5.282  12.736  1.00104.65           O
ATOM   4068  N   ILE E 514      59.068  -6.818  11.758  1.00 44.85           N
ATOM   4069  CA  ILE E 514      58.957  -6.096  10.521  1.00 44.85           C
ATOM   4070  CB  ILE E 514      58.119  -6.817   9.506  1.00 44.85           C
ATOM   4071  CG1 ILE E 514      58.749  -8.173   9.147  1.00 44.85           C
ATOM   4072  CG2 ILE E 514      57.926  -5.886   8.298  1.00 44.85           C
ATOM   4073  CD1 ILE E 514      57.806  -9.091   8.372  1.00 44.85           C
ATOM   4074  C   ILE E 514      58.279  -4.784  10.777  1.00 44.85           C
ATOM   4075  O   ILE E 514      58.713  -3.746  10.282  1.00 44.85           O
ATOM   4076  N   LEU E 515      57.200  -4.799  11.578  1.00 62.58           N
ATOM   4077  CA  LEU E 515      56.411  -3.618  11.803  1.00 62.58           C
ATOM   4078  CB  LEU E 515      55.208  -3.878  12.726  1.00 62.58           C
ATOM   4079  CG  LEU E 515      54.150  -4.825  12.125  1.00 62.58           C
ATOM   4080  CD1 LEU E 515      52.976  -5.040  13.093  1.00 62.58           C
ATOM   4081  CD2 LEU E 515      53.687  -4.338  10.741  1.00 62.58           C
ATOM   4082  C   LEU E 515      57.249  -2.552  12.450  1.00 62.58           C
ATOM   4083  O   LEU E 515      57.154  -1.380  12.092  1.00 62.58           O
ATOM   4084  N   THR E 516      58.041  -2.940  13.465  1.00 84.48           N
ATOM   4085  CA  THR E 516      58.930  -2.121  14.248  1.00 84.48           C
ATOM   4086  CB  THR E 516      59.219  -2.709  15.596  1.00 84.48           C
ATOM   4087  OG1 THR E 516      59.884  -3.956  15.462  1.00 84.48           O
ATOM   4088  CG2 THR E 516      57.885  -2.901  16.336  1.00 84.48           C
ATOM   4089  C   THR E 516      60.237  -1.895  13.548  1.00 84.48           C
ATOM   4090  O   THR E 516      61.035  -1.068  13.985  1.00 84.48           O
ATOM   4091  N   ASN E 517      60.532  -2.675  12.492  1.00 72.40           N
ATOM   4092  CA  ASN E 517      61.797  -2.581  11.820  1.00 72.40           C
ATOM   4093  CB  ASN E 517      62.087  -1.177  11.258  1.00 72.40           C
ATOM   4094  CG  ASN E 517      63.136  -1.306  10.159  1.00 72.40           C
ATOM   4095  OD1 ASN E 517      64.096  -2.066  10.278  1.00 72.40           O
ATOM   4096  ND2 ASN E 517      62.936  -0.553   9.043  1.00 72.40           N
ATOM   4097  C   ASN E 517      62.878  -2.965  12.785  1.00 72.40           C
ATOM   4098  O   ASN E 517      63.903  -2.295  12.903  1.00 72.40           O
ATOM   4099  N   ASN E 518      62.642  -4.086  13.499  1.00 66.22           N
ATOM   4100  CA  ASN E 518      63.544  -4.702  14.434  1.00 66.22           C
ATOM   4101  CB  ASN E 518      64.910  -5.045  13.814  1.00 66.22           C
ATOM   4102  CG  ASN E 518      64.692  -6.189  12.832  1.00 66.22           C
ATOM   4103  OD1 ASN E 518      64.003  -7.161  13.138  1.00 66.22           O
ATOM   4104  ND2 ASN E 518      65.289  -6.071  11.616  1.00 66.22           N
ATOM   4105  C   ASN E 518      63.762  -3.828  15.628  1.00 66.22           C
ATOM   4106  O   ASN E 518      64.694  -4.051  16.399  1.00 66.22           O
ATOM   4107  N   THR E 519      62.901  -2.814  15.827  1.00 36.13           N
ATOM   4108  CA  THR E 519      62.999  -2.004  17.006  1.00 36.13           C
ATOM   4109  CB  THR E 519      62.075  -0.825  16.978  1.00 36.13           C
ATOM   4110  OG1 THR E 519      62.404   0.020  15.886  1.00 36.13           O
ATOM   4111  CG2 THR E 519      62.192  -0.057  18.306  1.00 36.13           C
ATOM   4112  C   THR E 519      62.614  -2.856  18.174  1.00 36.13           C
ATOM   4113  O   THR E 519      63.235  -2.785  19.234  1.00 36.13           O
ATOM   4114  N   GLN E 520      61.560  -3.682  18.001  1.00 71.21           N
ATOM   4115  CA  GLN E 520      61.094  -4.539  19.058  1.00 71.21           C
ATOM   4116  CB  GLN E 520      59.608  -4.355  19.387  1.00 71.21           C
ATOM   4117  CG  GLN E 520      59.280  -3.002  20.012  1.00 71.21           C
ATOM   4118  CD  GLN E 520      57.783  -2.983  20.271  1.00 71.21           C
ATOM   4119  OE1 GLN E 520      57.229  -3.898  20.881  1.00 71.21           O
ATOM   4120  NE2 GLN E 520      57.104  -1.923  19.766  1.00 71.21           N
ATOM   4121  C   GLN E 520      61.255  -5.964  18.622  1.00 71.21           C
ATOM   4122  O   GLN E 520      60.731  -6.385  17.593  1.00 71.21           O
ATOM   4123  N   THR E 521      62.082  -6.698  19.385  1.00137.08           N
ATOM   4124  CA  THR E 521      62.467  -8.083  19.299  1.00137.08           C
ATOM   4125  CB  THR E 521      63.917  -8.286  19.612  1.00137.08           C
ATOM   4126  OG1 THR E 521      64.205  -7.845  20.931  1.00137.08           O
ATOM   4127  CG2 THR E 521      64.742  -7.489  18.585  1.00137.08           C
ATOM   4128  C   THR E 521      61.666  -9.072  20.119  1.00137.08           C
ATOM   4129  O   THR E 521      62.121 -10.213  20.184  1.00137.08           O
ATOM   4130  N   PRO E 522      60.605  -8.761  20.827  1.00115.34           N
ATOM   4131  CA  PRO E 522      60.037  -9.681  21.797  1.00115.34           C
ATOM   4132  CD  PRO E 522      59.589  -7.859  20.304  1.00115.34           C
ATOM   4133  CB  PRO E 522      58.700  -9.063  22.204  1.00115.34           C
ATOM   4134  CG  PRO E 522      58.263  -8.312  20.936  1.00115.34           C
ATOM   4135  C   PRO E 522      59.851 -11.118  21.403  1.00115.34           C
ATOM   4136  O   PRO E 522      59.575 -11.417  20.242  1.00115.34           O
ATOM   4137  N   ILE E 523      60.056 -12.028  22.381  1.00 78.44           N
ATOM   4138  CA  ILE E 523      59.840 -13.428  22.177  1.00 78.44           C
ATOM   4139  CB  ILE E 523      61.021 -14.266  22.565  1.00 78.44           C
ATOM   4140  CG1 ILE E 523      62.176 -13.915  21.612  1.00 78.44           C
ATOM   4141  CG2 ILE E 523      60.622 -15.752  22.542  1.00 78.44           C
ATOM   4142  CD1 ILE E 523      63.526 -14.483  22.023  1.00 78.44           C
ATOM   4143  C   ILE E 523      58.653 -13.765  23.017  1.00 78.44           C
ATOM   4144  O   ILE E 523      58.679 -13.614  24.237  1.00 78.44           O
ATOM   4145  N   LEU E 524      57.557 -14.206  22.367  1.00124.05           N
ATOM   4146  CA  LEU E 524      56.345 -14.459  23.089  1.00124.05           C
ATOM   4147  CB  LEU E 524      55.065 -14.273  22.265  1.00124.05           C
ATOM   4148  CG  LEU E 524      54.946 -12.817  21.778  1.00124.05           C
ATOM   4149  CD1 LEU E 524      55.901 -12.549  20.610  1.00124.05           C
ATOM   4150  CD2 LEU E 524      53.500 -12.407  21.494  1.00124.05           C
ATOM   4151  C   LEU E 524      56.375 -15.824  23.706  1.00124.05           C
ATOM   4152  O   LEU E 524      57.261 -16.626  23.419  1.00124.05           O
ATOM   4153  N   SER E 525      55.401 -16.106  24.602  1.00 71.63           N
ATOM   4154  CA  SER E 525      55.409 -17.328  25.365  1.00 71.63           C
ATOM   4155  CB  SER E 525      55.038 -17.080  26.837  1.00 71.63           C
ATOM   4156  OG  SER E 525      54.940 -18.310  27.535  1.00 71.63           O
ATOM   4157  C   SER E 525      54.420 -18.336  24.842  1.00 71.63           C
ATOM   4158  O   SER E 525      53.207 -18.141  24.904  1.00 71.63           O
ATOM   4159  N   PRO E 526      54.927 -19.430  24.325  1.00168.49           N
ATOM   4160  CA  PRO E 526      54.116 -20.532  23.863  1.00168.49           C
ATOM   4161  CD  PRO E 526      56.293 -19.505  23.840  1.00168.49           C
ATOM   4162  CB  PRO E 526      55.056 -21.436  23.058  1.00168.49           C
ATOM   4163  CG  PRO E 526      56.472 -20.983  23.461  1.00168.49           C
ATOM   4164  C   PRO E 526      53.456 -21.251  25.004  1.00168.49           C
ATOM   4165  O   PRO E 526      52.376 -21.808  24.815  1.00168.49           O
ATOM   4166  N   GLN E 527      54.100 -21.271  26.187  1.00163.46           N
ATOM   4167  CA  GLN E 527      53.588 -21.985  27.325  1.00163.46           C
ATOM   4168  CB  GLN E 527      54.553 -22.091  28.519  1.00163.46           C
ATOM   4169  CG  GLN E 527      55.418 -23.332  28.480  1.00163.46           C
ATOM   4170  CD  GLN E 527      54.444 -24.489  28.642  1.00163.46           C
ATOM   4171  OE1 GLN E 527      54.576 -25.526  28.005  1.00163.46           O
ATOM   4172  NE2 GLN E 527      53.511 -24.365  29.629  1.00163.46           N
ATOM   4173  C   GLN E 527      52.322 -21.391  27.842  1.00163.46           C
ATOM   4174  O   GLN E 527      51.426 -22.127  28.255  1.00163.46           O
ATOM   4175  N   GLU E 528      52.199 -20.051  27.850  1.00120.12           N
ATOM   4176  CA  GLU E 528      51.008 -19.511  28.434  1.00120.12           C
ATOM   4177  CB  GLU E 528      51.003 -17.970  28.546  1.00120.12           C
ATOM   4178  CG  GLU E 528      50.708 -17.200  27.264  1.00120.12           C
ATOM   4179  CD  GLU E 528      49.234 -16.811  27.301  1.00120.12           C
ATOM   4180  OE1 GLU E 528      48.590 -16.994  28.368  1.00120.12           O
ATOM   4181  OE2 GLU E 528      48.738 -16.312  26.257  1.00120.12           O
ATOM   4182  C   GLU E 528      49.846 -19.989  27.612  1.00120.12           C
ATOM   4183  O   GLU E 528      48.788 -20.312  28.150  1.00120.12           O
ATOM   4184  N   VAL E 529      50.026 -20.066  26.278  1.00 53.81           N
ATOM   4185  CA  VAL E 529      48.979 -20.554  25.427  1.00 53.81           C
ATOM   4186  CB  VAL E 529      49.357 -20.533  23.972  1.00 53.81           C
ATOM   4187  CG1 VAL E 529      48.252 -21.235  23.166  1.00 53.81           C
ATOM   4188  CG2 VAL E 529      49.601 -19.077  23.539  1.00 53.81           C
ATOM   4189  C   VAL E 529      48.692 -21.982  25.780  1.00 53.81           C
ATOM   4190  O   VAL E 529      47.534 -22.359  25.959  1.00 53.81           O
ATOM   4191  N   VAL E 530      49.740 -22.823  25.904  1.00132.85           N
ATOM   4192  CA  VAL E 530      49.496 -24.213  26.193  1.00132.85           C
ATOM   4193  CB  VAL E 530      50.712 -25.114  26.134  1.00132.85           C
ATOM   4194  CG1 VAL E 530      51.120 -25.312  24.669  1.00132.85           C
ATOM   4195  CG2 VAL E 530      51.848 -24.514  26.969  1.00132.85           C
ATOM   4196  C   VAL E 530      48.836 -24.381  27.528  1.00132.85           C
ATOM   4197  O   VAL E 530      47.940 -25.210  27.673  1.00132.85           O
ATOM   4198  N   SER E 531      49.282 -23.643  28.559  1.00 79.19           N
ATOM   4199  CA  SER E 531      48.696 -23.828  29.859  1.00 79.19           C
ATOM   4200  CB  SER E 531      49.604 -23.299  30.982  1.00 79.19           C
ATOM   4201  OG  SER E 531      50.825 -24.026  30.993  1.00 79.19           O
ATOM   4202  C   SER E 531      47.347 -23.172  30.019  1.00 79.19           C
ATOM   4203  O   SER E 531      46.429 -23.771  30.576  1.00 79.19           O
ATOM   4204  N   CYS E 532      47.251 -21.876  29.654  1.00112.28           N
ATOM   4205  CA  CYS E 532      46.099 -21.035  29.865  1.00112.28           C
ATOM   4206  CB  CYS E 532      46.561 -19.579  30.045  1.00112.28           C
ATOM   4207  SG  CYS E 532      48.005 -19.467  31.161  1.00112.28           S
ATOM   4208  C   CYS E 532      44.978 -21.078  28.847  1.00112.28           C
ATOM   4209  O   CYS E 532      43.815 -20.945  29.226  1.00112.28           O
ATOM   4210  N   SER E 533      45.259 -21.254  27.534  1.00137.07           N
ATOM   4211  CA  SER E 533      44.194 -20.984  26.594  1.00137.07           C
ATOM   4212  CB  SER E 533      44.652 -20.508  25.200  1.00137.07           C
ATOM   4213  OG  SER E 533      45.090 -21.601  24.409  1.00137.07           O
ATOM   4214  C   SER E 533      43.210 -22.101  26.395  1.00137.07           C
ATOM   4215  O   SER E 533      43.557 -23.253  26.137  1.00137.07           O
ATOM   4216  N   GLN E 534      41.914 -21.737  26.536  1.00140.16           N
ATOM   4217  CA  GLN E 534      40.771 -22.583  26.316  1.00140.16           C
ATOM   4218  CB  GLN E 534      39.459 -22.126  26.980  1.00140.16           C
ATOM   4219  CG  GLN E 534      39.314 -22.575  28.439  1.00140.16           C
ATOM   4220  CD  GLN E 534      39.552 -21.410  29.385  1.00140.16           C
ATOM   4221  OE1 GLN E 534      39.984 -20.336  28.976  1.00140.16           O
ATOM   4222  NE2 GLN E 534      39.250 -21.624  30.695  1.00140.16           N
ATOM   4223  C   GLN E 534      40.509 -22.777  24.851  1.00140.16           C
ATOM   4224  O   GLN E 534      39.721 -23.642  24.467  1.00140.16           O
ATOM   4225  N   TYR E 535      41.063 -21.884  24.011  1.00161.62           N
ATOM   4226  CA  TYR E 535      40.937 -21.926  22.580  1.00161.62           C
ATOM   4227  CB  TYR E 535      41.474 -20.686  21.841  1.00161.62           C
ATOM   4228  CG  TYR E 535      40.603 -19.514  22.148  1.00161.62           C
ATOM   4229  CD1 TYR E 535      39.238 -19.585  21.964  1.00161.62           C
ATOM   4230  CD2 TYR E 535      41.160 -18.324  22.562  1.00161.62           C
ATOM   4231  CE1 TYR E 535      38.440 -18.496  22.230  1.00161.62           C
ATOM   4232  CE2 TYR E 535      40.366 -17.232  22.828  1.00161.62           C
ATOM   4233  CZ  TYR E 535      39.005 -17.318  22.663  1.00161.62           C
ATOM   4234  OH  TYR E 535      38.189 -16.198  22.936  1.00161.62           O
ATOM   4235  C   TYR E 535      41.659 -23.124  22.030  1.00161.62           C
ATOM   4236  O   TYR E 535      41.487 -23.457  20.858  1.00161.62           O
ATOM   4237  N   ALA E 536      42.604 -23.702  22.802  1.00 77.11           N
ATOM   4238  CA  ALA E 536      43.369 -24.831  22.338  1.00 77.11           C
ATOM   4239  CB  ALA E 536      44.822 -24.480  21.969  1.00 77.11           C
ATOM   4240  C   ALA E 536      43.431 -25.902  23.393  1.00 77.11           C
ATOM   4241  O   ALA E 536      42.948 -25.748  24.513  1.00 77.11           O
ATOM   4242  N   GLN E 537      43.959 -27.067  22.966  1.00199.44           N
ATOM   4243  CA  GLN E 537      44.151 -28.324  23.639  1.00199.44           C
ATOM   4244  CB  GLN E 537      44.110 -29.497  22.654  1.00199.44           C
ATOM   4245  CG  GLN E 537      42.879 -29.442  21.736  1.00199.44           C
ATOM   4246  CD  GLN E 537      41.659 -28.915  22.481  1.00199.44           C
ATOM   4247  OE1 GLN E 537      41.375 -29.326  23.603  1.00199.44           O
ATOM   4248  NE2 GLN E 537      40.908 -27.979  21.839  1.00199.44           N
ATOM   4249  C   GLN E 537      45.373 -28.438  24.521  1.00199.44           C
ATOM   4250  O   GLN E 537      45.590 -29.501  25.100  1.00199.44           O
ATOM   4251  N   GLY E 538      46.303 -27.463  24.533  1.00 54.74           N
ATOM   4252  CA  GLY E 538      47.464 -27.642  25.367  1.00 54.74           C
ATOM   4253  C   GLY E 538      48.453 -28.447  24.582  1.00 54.74           C
ATOM   4254  O   GLY E 538      48.746 -28.135  23.431  1.00 54.74           O
ATOM   4255  N   CYS E 539      49.018 -29.486  25.216  1.00110.78           N
ATOM   4256  CA  CYS E 539      50.007 -30.363  24.664  1.00110.78           C
ATOM   4257  CB  CYS E 539      50.554 -31.320  25.733  1.00110.78           C
ATOM   4258  SG  CYS E 539      52.231 -31.855  25.336  1.00110.78           S
ATOM   4259  C   CYS E 539      49.349 -31.193  23.601  1.00110.78           C
ATOM   4260  O   CYS E 539      50.013 -31.835  22.787  1.00110.78           O
ATOM   4261  N   GLU E 540      48.009 -31.260  23.676  1.00151.60           N
ATOM   4262  CA  GLU E 540      47.112 -32.027  22.858  1.00151.60           C
ATOM   4263  CB  GLU E 540      45.699 -32.086  23.463  1.00151.60           C
ATOM   4264  CG  GLU E 540      45.684 -32.370  24.971  1.00151.60           C
ATOM   4265  CD  GLU E 540      46.887 -33.216  25.380  1.00151.60           C
ATOM   4266  OE1 GLU E 540      47.280 -34.128  24.608  1.00151.60           O
ATOM   4267  OE2 GLU E 540      47.422 -32.961  26.492  1.00151.60           O
ATOM   4268  C   GLU E 540      46.996 -31.453  21.468  1.00151.60           C
ATOM   4269  O   GLU E 540      46.467 -32.119  20.577  1.00151.60           O
ATOM   4270  N   GLY E 541      47.368 -30.171  21.256  1.00 44.35           N
ATOM   4271  CA  GLY E 541      47.274 -29.616  19.925  1.00 44.35           C
ATOM   4272  C   GLY E 541      46.410 -28.383  19.938  1.00 44.35           C
ATOM   4273  O   GLY E 541      45.846 -28.024  20.971  1.00 44.35           O
ATOM   4274  N   GLY E 542      46.292 -27.699  18.771  1.00 35.25           N
ATOM   4275  CA  GLY E 542      45.498 -26.499  18.657  1.00 35.25           C
ATOM   4276  C   GLY E 542      45.647 -25.959  17.265  1.00 35.25           C
ATOM   4277  O   GLY E 542      46.273 -26.597  16.418  1.00 35.25           O
ATOM   4278  N   PHE E 543      45.060 -24.767  16.988  1.00 95.83           N
ATOM   4279  CA  PHE E 543      45.177 -24.194  15.665  1.00 95.83           C
ATOM   4280  CB  PHE E 543      43.893 -24.240  14.823  1.00 95.83           C
ATOM   4281  CG  PHE E 543      43.724 -25.664  14.480  1.00 95.83           C
ATOM   4282  CD1 PHE E 543      43.083 -26.507  15.348  1.00 95.83           C
ATOM   4283  CD2 PHE E 543      44.242 -26.159  13.308  1.00 95.83           C
ATOM   4284  CE1 PHE E 543      42.940 -27.833  15.030  1.00 95.83           C
ATOM   4285  CE2 PHE E 543      44.099 -27.483  12.987  1.00 95.83           C
ATOM   4286  CZ  PHE E 543      43.444 -28.324  13.849  1.00 95.83           C
ATOM   4287  C   PHE E 543      45.573 -22.744  15.751  1.00 95.83           C
ATOM   4288  O   PHE E 543      45.035 -21.989  16.561  1.00 95.83           O
ATOM   4289  N   PRO E 544      46.451 -22.324  14.869  1.00148.90           N
ATOM   4290  CA  PRO E 544      46.953 -20.974  14.813  1.00148.90           C
ATOM   4291  CD  PRO E 544      47.306 -23.248  14.153  1.00148.90           C
ATOM   4292  CB  PRO E 544      48.076 -20.975  13.764  1.00148.90           C
ATOM   4293  CG  PRO E 544      47.980 -22.362  13.095  1.00148.90           C
ATOM   4294  C   PRO E 544      45.882 -19.959  14.604  1.00148.90           C
ATOM   4295  O   PRO E 544      46.028 -18.835  15.082  1.00148.90           O
ATOM   4296  N   TYR E 545      44.787 -20.328  13.922  1.00 83.52           N
ATOM   4297  CA  TYR E 545      43.717 -19.404  13.687  1.00 83.52           C
ATOM   4298  CB  TYR E 545      42.574 -20.090  12.934  1.00 83.52           C
ATOM   4299  CG  TYR E 545      41.497 -19.119  12.726  1.00 83.52           C
ATOM   4300  CD1 TYR E 545      40.535 -18.948  13.699  1.00 83.52           C
ATOM   4301  CD2 TYR E 545      41.437 -18.383  11.557  1.00 83.52           C
ATOM   4302  CE1 TYR E 545      39.513 -18.045  13.510  1.00 83.52           C
ATOM   4303  CE2 TYR E 545      40.426 -17.470  11.376  1.00 83.52           C
ATOM   4304  CZ  TYR E 545      39.456 -17.301  12.350  1.00 83.52           C
ATOM   4305  OH  TYR E 545      38.406 -16.365  12.165  1.00 83.52           O
ATOM   4306  C   TYR E 545      43.197 -18.970  15.032  1.00 83.52           C
ATOM   4307  O   TYR E 545      42.972 -17.784  15.272  1.00 83.52           O
ATOM   4308  N   LEU E 546      42.962 -19.935  15.940  1.00155.70           N
ATOM   4309  CA  LEU E 546      42.470 -19.624  17.249  1.00155.70           C
ATOM   4310  CB  LEU E 546      41.939 -20.829  18.051  1.00155.70           C
ATOM   4311  CG  LEU E 546      40.541 -21.339  17.648  1.00155.70           C
ATOM   4312  CD1 LEU E 546      40.547 -22.124  16.336  1.00155.70           C
ATOM   4313  CD2 LEU E 546      39.899 -22.108  18.804  1.00155.70           C
ATOM   4314  C   LEU E 546      43.503 -18.967  18.120  1.00155.70           C
ATOM   4315  O   LEU E 546      43.133 -18.232  19.029  1.00155.70           O
ATOM   4316  N   ILE E 547      44.790 -19.363  18.023  1.00144.92           N
ATOM   4317  CA  ILE E 547      45.814 -18.767  18.851  1.00144.92           C
ATOM   4318  CB  ILE E 547      46.924 -19.737  19.142  1.00144.92           C
ATOM   4319  CG1 ILE E 547      46.437 -20.807  20.140  1.00144.92           C
ATOM   4320  CG2 ILE E 547      48.147 -18.956  19.655  1.00144.92           C
ATOM   4321  CD1 ILE E 547      45.253 -21.638  19.667  1.00144.92           C
ATOM   4322  C   ILE E 547      46.417 -17.490  18.348  1.00144.92           C
ATOM   4323  O   ILE E 547      46.383 -16.461  19.021  1.00144.92           O
ATOM   4324  N   ALA E 548      46.989 -17.519  17.132  1.00 65.86           N
ATOM   4325  CA  ALA E 548      47.638 -16.340  16.652  1.00 65.86           C
ATOM   4326  CB  ALA E 548      48.306 -16.541  15.285  1.00 65.86           C
ATOM   4327  C   ALA E 548      46.575 -15.310  16.493  1.00 65.86           C
ATOM   4328  O   ALA E 548      46.814 -14.131  16.742  1.00 65.86           O
ATOM   4329  N   GLY E 549      45.412 -15.706  15.935  1.00 86.57           N
ATOM   4330  CA  GLY E 549      44.347 -14.755  15.785  1.00 86.57           C
ATOM   4331  C   GLY E 549      43.445 -14.495  16.974  1.00 86.57           C
ATOM   4332  O   GLY E 549      43.505 -13.445  17.611  1.00 86.57           O
ATOM   4333  N   LYS E 550      42.623 -15.501  17.348  1.00140.81           N
ATOM   4334  CA  LYS E 550      41.546 -15.256  18.279  1.00140.81           C
ATOM   4335  CB  LYS E 550      40.525 -16.403  18.308  1.00140.81           C
ATOM   4336  CG  LYS E 550      39.157 -15.938  18.813  1.00140.81           C
ATOM   4337  CD  LYS E 550      38.057 -16.995  18.714  1.00140.81           C
ATOM   4338  CE  LYS E 550      36.652 -16.386  18.669  1.00140.81           C
ATOM   4339  NZ  LYS E 550      36.637 -15.093  19.386  1.00140.81           N
ATOM   4340  C   LYS E 550      42.011 -15.009  19.681  1.00140.81           C
ATOM   4341  O   LYS E 550      41.629 -14.023  20.311  1.00140.81           O
ATOM   4342  N   TYR E 551      42.873 -15.900  20.195  1.00 77.69           N
ATOM   4343  CA  TYR E 551      43.343 -15.844  21.546  1.00 77.69           C
ATOM   4344  CB  TYR E 551      44.271 -17.047  21.824  1.00 77.69           C
ATOM   4345  CG  TYR E 551      44.695 -17.061  23.248  1.00 77.69           C
ATOM   4346  CD1 TYR E 551      43.814 -17.478  24.217  1.00 77.69           C
ATOM   4347  CD2 TYR E 551      45.965 -16.674  23.609  1.00 77.69           C
ATOM   4348  CE1 TYR E 551      44.192 -17.510  25.535  1.00 77.69           C
ATOM   4349  CE2 TYR E 551      46.347 -16.699  24.931  1.00 77.69           C
ATOM   4350  CZ  TYR E 551      45.457 -17.115  25.893  1.00 77.69           C
ATOM   4351  OH  TYR E 551      45.846 -17.145  27.250  1.00 77.69           O
ATOM   4352  C   TYR E 551      44.116 -14.575  21.697  1.00 77.69           C
ATOM   4353  O   TYR E 551      43.983 -13.858  22.687  1.00 77.69           O
ATOM   4354  N   ALA E 552      44.944 -14.256  20.688  1.00 37.58           N
ATOM   4355  CA  ALA E 552      45.754 -13.076  20.755  1.00 37.58           C
ATOM   4356  CB  ALA E 552      46.624 -12.879  19.502  1.00 37.58           C
ATOM   4357  C   ALA E 552      44.855 -11.878  20.874  1.00 37.58           C
ATOM   4358  O   ALA E 552      45.147 -10.955  21.630  1.00 37.58           O
ATOM   4359  N   GLN E 553      43.744 -11.846  20.111  1.00111.23           N
ATOM   4360  CA  GLN E 553      42.839 -10.727  20.142  1.00111.23           C
ATOM   4361  CB  GLN E 553      41.700 -10.875  19.109  1.00111.23           C
ATOM   4362  CG  GLN E 553      40.523  -9.927  19.375  1.00111.23           C
ATOM   4363  CD  GLN E 553      40.189  -9.195  18.086  1.00111.23           C
ATOM   4364  OE1 GLN E 553      39.035  -8.855  17.825  1.00111.23           O
ATOM   4365  NE2 GLN E 553      41.239  -8.917  17.273  1.00111.23           N
ATOM   4366  C   GLN E 553      42.140 -10.595  21.466  1.00111.23           C
ATOM   4367  O   GLN E 553      42.097  -9.514  22.053  1.00111.23           O
ATOM   4368  N   ASP E 554      41.528 -11.697  21.945  1.00126.90           N
ATOM   4369  CA  ASP E 554      40.730 -11.665  23.143  1.00126.90           C
ATOM   4370  CB  ASP E 554      39.934 -12.961  23.331  1.00126.90           C
ATOM   4371  CG  ASP E 554      39.039 -13.136  22.119  1.00126.90           C
ATOM   4372  OD1 ASP E 554      38.224 -12.220  21.825  1.00126.90           O
ATOM   4373  OD2 ASP E 554      39.203 -14.182  21.439  1.00126.90           O
ATOM   4374  C   ASP E 554      41.524 -11.526  24.409  1.00126.90           C
ATOM   4375  O   ASP E 554      41.257 -10.637  25.215  1.00126.90           O
ATOM   4376  N   PHE E 555      42.419 -12.503  24.671  1.00110.15           N
ATOM   4377  CA  PHE E 555      43.244 -12.552  25.852  1.00110.15           C
ATOM   4378  CB  PHE E 555      43.550 -13.986  26.298  1.00110.15           C
ATOM   4379  CG  PHE E 555      42.281 -14.551  26.827  1.00110.15           C
ATOM   4380  CD1 PHE E 555      41.383 -15.142  25.976  1.00110.15           C
ATOM   4381  CD2 PHE E 555      41.983 -14.488  28.169  1.00110.15           C
ATOM   4382  CE1 PHE E 555      40.203 -15.659  26.452  1.00110.15           C
ATOM   4383  CE2 PHE E 555      40.804 -15.004  28.649  1.00110.15           C
ATOM   4384  CZ  PHE E 555      39.912 -15.600  27.793  1.00110.15           C
ATOM   4385  C   PHE E 555      44.552 -11.826  25.771  1.00110.15           C
ATOM   4386  O   PHE E 555      44.969 -11.187  26.735  1.00110.15           O
ATOM   4387  N   GLY E 556      45.263 -11.942  24.631  1.00 47.27           N
ATOM   4388  CA  GLY E 556      46.565 -11.343  24.510  1.00 47.27           C
ATOM   4389  C   GLY E 556      47.617 -12.371  24.825  1.00 47.27           C
ATOM   4390  O   GLY E 556      47.342 -13.413  25.420  1.00 47.27           O
ATOM   4391  N   LEU E 557      48.877 -12.071  24.440  1.00 92.22           N
ATOM   4392  CA  LEU E 557      49.973 -12.973  24.646  1.00 92.22           C
ATOM   4393  CB  LEU E 557      50.638 -13.397  23.333  1.00 92.22           C
ATOM   4394  CG  LEU E 557      49.689 -14.298  22.529  1.00 92.22           C
ATOM   4395  CD1 LEU E 557      50.252 -14.640  21.151  1.00 92.22           C
ATOM   4396  CD2 LEU E 557      49.341 -15.564  23.329  1.00 92.22           C
ATOM   4397  C   LEU E 557      50.983 -12.303  25.509  1.00 92.22           C
ATOM   4398  O   LEU E 557      51.091 -11.078  25.543  1.00 92.22           O
ATOM   4399  N   VAL E 558      51.746 -13.119  26.258  1.00147.28           N
ATOM   4400  CA  VAL E 558      52.696 -12.602  27.193  1.00147.28           C
ATOM   4401  CB  VAL E 558      52.545 -13.237  28.540  1.00147.28           C
ATOM   4402  CG1 VAL E 558      53.458 -12.493  29.498  1.00147.28           C
ATOM   4403  CG2 VAL E 558      51.076 -13.244  28.968  1.00147.28           C
ATOM   4404  C   VAL E 558      54.055 -12.995  26.689  1.00147.28           C
ATOM   4405  O   VAL E 558      54.183 -13.859  25.825  1.00147.28           O
ATOM   4406  N   GLU E 559      55.114 -12.347  27.212  1.00 74.81           N
ATOM   4407  CA  GLU E 559      56.460 -12.618  26.785  1.00 74.81           C
ATOM   4408  CB  GLU E 559      57.411 -11.457  27.116  1.00 74.81           C
ATOM   4409  CG  GLU E 559      57.044 -10.186  26.340  1.00 74.81           C
ATOM   4410  CD  GLU E 559      57.697  -8.994  27.024  1.00 74.81           C
ATOM   4411  OE1 GLU E 559      57.438  -8.805  28.244  1.00 74.81           O
ATOM   4412  OE2 GLU E 559      58.455  -8.254  26.343  1.00 74.81           O
ATOM   4413  C   GLU E 559      56.943 -13.892  27.419  1.00 74.81           C
ATOM   4414  O   GLU E 559      56.372 -14.375  28.395  1.00 74.81           O
ATOM   4415  N   GLU E 560      58.026 -14.469  26.852  1.00 83.57           N
ATOM   4416  CA  GLU E 560      58.571 -15.734  27.269  1.00 83.57           C
ATOM   4417  CB  GLU E 560      59.845 -16.102  26.493  1.00 83.57           C
ATOM   4418  CG  GLU E 560      60.450 -17.443  26.913  1.00 83.57           C
ATOM   4419  CD  GLU E 560      59.678 -18.565  26.229  1.00 83.57           C
ATOM   4420  OE1 GLU E 560      59.049 -18.300  25.168  1.00 83.57           O
ATOM   4421  OE2 GLU E 560      59.720 -19.709  26.752  1.00 83.57           O
ATOM   4422  C   GLU E 560      58.970 -15.669  28.709  1.00 83.57           C
ATOM   4423  O   GLU E 560      58.718 -16.602  29.470  1.00 83.57           O
ATOM   4424  N   ASP E 561      59.584 -14.549  29.132  1.00 76.81           N
ATOM   4425  CA  ASP E 561      60.093 -14.441  30.470  1.00 76.81           C
ATOM   4426  CB  ASP E 561      60.753 -13.081  30.747  1.00 76.81           C
ATOM   4427  CG  ASP E 561      61.432 -13.149  32.109  1.00 76.81           C
ATOM   4428  OD1 ASP E 561      61.497 -14.265  32.689  1.00 76.81           O
ATOM   4429  OD2 ASP E 561      61.902 -12.082  32.585  1.00 76.81           O
ATOM   4430  C   ASP E 561      58.964 -14.578  31.436  1.00 76.81           C
ATOM   4431  O   ASP E 561      59.117 -15.126  32.526  1.00 76.81           O
ATOM   4432  N   CYS E 562      57.789 -14.056  31.072  1.00101.00           N
ATOM   4433  CA  CYS E 562      56.691 -14.105  31.985  1.00101.00           C
ATOM   4434  CB  CYS E 562      55.476 -13.356  31.461  1.00101.00           C
ATOM   4435  SG  CYS E 562      55.698 -11.590  31.746  1.00101.00           S
ATOM   4436  C   CYS E 562      56.278 -15.508  32.266  1.00101.00           C
ATOM   4437  O   CYS E 562      55.961 -15.843  33.408  1.00101.00           O
ATOM   4438  N   PHE E 563      56.235 -16.358  31.226  1.00130.84           N
ATOM   4439  CA  PHE E 563      55.800 -17.706  31.431  1.00130.84           C
ATOM   4440  CB  PHE E 563      54.390 -17.858  30.828  1.00130.84           C
ATOM   4441  CG  PHE E 563      53.692 -19.073  31.320  1.00130.84           C
ATOM   4442  CD1 PHE E 563      53.138 -19.091  32.573  1.00130.84           C
ATOM   4443  CD2 PHE E 563      53.555 -20.182  30.527  1.00130.84           C
ATOM   4444  CE1 PHE E 563      52.477 -20.203  33.032  1.00130.84           C
ATOM   4445  CE2 PHE E 563      52.895 -21.298  30.983  1.00130.84           C
ATOM   4446  CZ  PHE E 563      52.352 -21.314  32.242  1.00130.84           C
ATOM   4447  C   PHE E 563      56.765 -18.563  30.661  1.00130.84           C
ATOM   4448  O   PHE E 563      56.542 -18.840  29.483  1.00130.84           O
ATOM   4449  N   PRO E 564      57.803 -19.050  31.295  1.00 87.92           N
ATOM   4450  CA  PRO E 564      58.808 -19.798  30.581  1.00 87.92           C
ATOM   4451  CD  PRO E 564      58.368 -18.356  32.444  1.00 87.92           C
ATOM   4452  CB  PRO E 564      59.973 -19.960  31.553  1.00 87.92           C
ATOM   4453  CG  PRO E 564      59.867 -18.708  32.442  1.00 87.92           C
ATOM   4454  C   PRO E 564      58.260 -21.077  30.042  1.00 87.92           C
ATOM   4455  O   PRO E 564      57.321 -21.613  30.625  1.00 87.92           O
ATOM   4456  N   TYR E 565      58.845 -21.585  28.935  1.00109.50           N
ATOM   4457  CA  TYR E 565      58.301 -22.732  28.266  1.00109.50           C
ATOM   4458  CB  TYR E 565      58.730 -22.789  26.791  1.00109.50           C
ATOM   4459  CG  TYR E 565      57.998 -23.905  26.136  1.00109.50           C
ATOM   4460  CD1 TYR E 565      56.714 -23.724  25.676  1.00109.50           C
ATOM   4461  CD2 TYR E 565      58.584 -25.136  25.993  1.00109.50           C
ATOM   4462  CE1 TYR E 565      56.031 -24.750  25.068  1.00109.50           C
ATOM   4463  CE2 TYR E 565      57.908 -26.166  25.385  1.00109.50           C
ATOM   4464  CZ  TYR E 565      56.627 -25.979  24.927  1.00109.50           C
ATOM   4465  OH  TYR E 565      55.935 -27.038  24.308  1.00109.50           O
ATOM   4466  C   TYR E 565      58.705 -23.994  28.966  1.00109.50           C
ATOM   4467  O   TYR E 565      59.891 -24.261  29.153  1.00109.50           O
ATOM   4468  N   THR E 566      57.685 -24.727  29.478  1.00178.54           N
ATOM   4469  CA  THR E 566      57.799 -26.003  30.139  1.00178.54           C
ATOM   4470  CB  THR E 566      56.689 -26.257  31.102  1.00178.54           C
ATOM   4471  OG1 THR E 566      55.458 -26.348  30.408  1.00178.54           O
ATOM   4472  CG2 THR E 566      56.622 -25.133  32.133  1.00178.54           C
ATOM   4473  C   THR E 566      57.785 -27.174  29.203  1.00178.54           C
ATOM   4474  O   THR E 566      58.551 -28.122  29.369  1.00178.54           O
ATOM   4475  N   GLY E 567      56.894 -27.133  28.189  1.00 41.05           N
ATOM   4476  CA  GLY E 567      56.709 -28.263  27.326  1.00 41.05           C
ATOM   4477  C   GLY E 567      55.750 -29.213  27.989  1.00 41.05           C
ATOM   4478  O   GLY E 567      55.703 -30.395  27.647  1.00 41.05           O
ATOM   4479  N   THR E 568      54.959 -28.720  28.966  1.00 72.74           N
ATOM   4480  CA  THR E 568      54.034 -29.580  29.652  1.00 72.74           C
ATOM   4481  CB  THR E 568      54.482 -29.969  31.038  1.00 72.74           C
ATOM   4482  OG1 THR E 568      54.628 -28.818  31.857  1.00 72.74           O
ATOM   4483  CG2 THR E 568      55.812 -30.732  30.944  1.00 72.74           C
ATOM   4484  C   THR E 568      52.729 -28.855  29.830  1.00 72.74           C
ATOM   4485  O   THR E 568      52.595 -27.662  29.573  1.00 72.74           O
ATOM   4486  N   ASP E 569      51.732 -29.622  30.297  1.00119.84           N
ATOM   4487  CA  ASP E 569      50.364 -29.310  30.604  1.00119.84           C
ATOM   4488  CB  ASP E 569      49.498 -30.576  30.723  1.00119.84           C
ATOM   4489  CG  ASP E 569      49.397 -31.194  29.328  1.00119.84           C
ATOM   4490  OD1 ASP E 569      48.712 -30.598  28.454  1.00119.84           O
ATOM   4491  OD2 ASP E 569      50.029 -32.263  29.116  1.00119.84           O
ATOM   4492  C   ASP E 569      50.298 -28.537  31.895  1.00119.84           C
ATOM   4493  O   ASP E 569      49.259 -28.519  32.555  1.00119.84           O
ATOM   4494  N   SER E 570      51.442 -27.995  32.362  1.00 66.73           N
ATOM   4495  CA  SER E 570      51.527 -27.308  33.627  1.00 66.73           C
ATOM   4496  CB  SER E 570      52.832 -26.512  33.807  1.00 66.73           C
ATOM   4497  OG  SER E 570      52.882 -25.440  32.876  1.00 66.73           O
ATOM   4498  C   SER E 570      50.389 -26.348  33.808  1.00 66.73           C
ATOM   4499  O   SER E 570      49.697 -25.951  32.874  1.00 66.73           O
ATOM   4500  N   PRO E 571      50.185 -26.018  35.061  1.00125.12           N
ATOM   4501  CA  PRO E 571      49.118 -25.130  35.452  1.00125.12           C
ATOM   4502  CD  PRO E 571      50.498 -26.977  36.108  1.00125.12           C
ATOM   4503  CB  PRO E 571      48.977 -25.293  36.963  1.00125.12           C
ATOM   4504  CG  PRO E 571      49.473 -26.724  37.224  1.00125.12           C
ATOM   4505  C   PRO E 571      49.357 -23.716  35.025  1.00125.12           C
ATOM   4506  O   PRO E 571      50.510 -23.320  34.864  1.00125.12           O
ATOM   4507  N   CYS E 572      48.273 -22.933  34.847  1.00 60.12           N
ATOM   4508  CA  CYS E 572      48.418 -21.586  34.380  1.00 60.12           C
ATOM   4509  CB  CYS E 572      47.147 -21.050  33.671  1.00 60.12           C
ATOM   4510  SG  CYS E 572      47.269 -19.337  33.059  1.00 60.12           S
ATOM   4511  C   CYS E 572      48.753 -20.700  35.542  1.00 60.12           C
ATOM   4512  O   CYS E 572      47.873 -20.237  36.267  1.00 60.12           O
ATOM   4513  N   ARG E 573      50.067 -20.464  35.754  1.00104.51           N
ATOM   4514  CA  ARG E 573      50.525 -19.553  36.767  1.00104.51           C
ATOM   4515  CB  ARG E 573      51.070 -20.231  38.038  1.00104.51           C
ATOM   4516  CG  ARG E 573      51.423 -19.224  39.140  1.00104.51           C
ATOM   4517  CD  ARG E 573      52.263 -19.788  40.291  1.00104.51           C
ATOM   4518  NE  ARG E 573      52.509 -18.675  41.254  1.00104.51           N
ATOM   4519  CZ  ARG E 573      51.597 -18.408  42.233  1.00104.51           C
ATOM   4520  NH1 ARG E 573      50.475 -19.174  42.350  1.00104.51           N
ATOM   4521  NH2 ARG E 573      51.803 -17.371  43.097  1.00104.51           N
ATOM   4522  C   ARG E 573      51.663 -18.806  36.145  1.00104.51           C
ATOM   4523  O   ARG E 573      52.610 -19.412  35.650  1.00104.51           O
ATOM   4524  N   LEU E 574      51.607 -17.461  36.170  1.00 98.76           N
ATOM   4525  CA  LEU E 574      52.573 -16.651  35.482  1.00 98.76           C
ATOM   4526  CB  LEU E 574      51.900 -16.101  34.188  1.00 98.76           C
ATOM   4527  CG  LEU E 574      52.717 -15.447  33.044  1.00 98.76           C
ATOM   4528  CD1 LEU E 574      51.798 -15.205  31.833  1.00 98.76           C
ATOM   4529  CD2 LEU E 574      53.420 -14.139  33.429  1.00 98.76           C
ATOM   4530  C   LEU E 574      52.946 -15.549  36.431  1.00 98.76           C
ATOM   4531  O   LEU E 574      52.341 -15.406  37.490  1.00 98.76           O
ATOM   4532  N   LYS E 575      53.987 -14.764  36.094  1.00133.59           N
ATOM   4533  CA  LYS E 575      54.422 -13.684  36.929  1.00133.59           C
ATOM   4534  CB  LYS E 575      55.797 -13.146  36.510  1.00133.59           C
ATOM   4535  CG  LYS E 575      56.603 -12.556  37.666  1.00133.59           C
ATOM   4536  CD  LYS E 575      57.048 -13.627  38.670  1.00133.59           C
ATOM   4537  CE  LYS E 575      58.106 -13.160  39.671  1.00133.59           C
ATOM   4538  NZ  LYS E 575      59.451 -13.205  39.051  1.00133.59           N
ATOM   4539  C   LYS E 575      53.393 -12.594  36.817  1.00133.59           C
ATOM   4540  O   LYS E 575      52.587 -12.586  35.888  1.00133.59           O
ATOM   4541  N   GLU E 576      53.354 -11.663  37.794  1.00 52.15           N
ATOM   4542  CA  GLU E 576      52.354 -10.630  37.763  1.00 52.15           C
ATOM   4543  CB  GLU E 576      52.001 -10.027  39.132  1.00 52.15           C
ATOM   4544  CG  GLU E 576      51.210 -10.970  40.036  1.00 52.15           C
ATOM   4545  CD  GLU E 576      50.655 -10.141  41.185  1.00 52.15           C
ATOM   4546  OE1 GLU E 576      51.464  -9.700  42.046  1.00 52.15           O
ATOM   4547  OE2 GLU E 576      49.414  -9.929  41.208  1.00 52.15           O
ATOM   4548  C   GLU E 576      52.788  -9.485  36.903  1.00 52.15           C
ATOM   4549  O   GLU E 576      53.974  -9.286  36.640  1.00 52.15           O
ATOM   4550  N   GLY E 577      51.788  -8.720  36.415  1.00 30.83           N
ATOM   4551  CA  GLY E 577      52.002  -7.492  35.702  1.00 30.83           C
ATOM   4552  C   GLY E 577      52.713  -7.717  34.411  1.00 30.83           C
ATOM   4553  O   GLY E 577      53.653  -6.994  34.089  1.00 30.83           O
ATOM   4554  N   CYS E 578      52.281  -8.718  33.627  1.00 53.44           N
ATOM   4555  CA  CYS E 578      52.950  -8.963  32.385  1.00 53.44           C
ATOM   4556  CB  CYS E 578      53.014 -10.451  32.050  1.00 53.44           C
ATOM   4557  SG  CYS E 578      54.249 -11.242  33.100  1.00 53.44           S
ATOM   4558  C   CYS E 578      52.229  -8.266  31.276  1.00 53.44           C
ATOM   4559  O   CYS E 578      51.003  -8.298  31.193  1.00 53.44           O
ATOM   4560  N   PHE E 579      53.008  -7.617  30.386  1.00136.93           N
ATOM   4561  CA  PHE E 579      52.494  -6.900  29.253  1.00136.93           C
ATOM   4562  CB  PHE E 579      53.607  -6.133  28.514  1.00136.93           C
ATOM   4563  CG  PHE E 579      53.032  -5.357  27.380  1.00136.93           C
ATOM   4564  CD1 PHE E 579      52.839  -5.925  26.143  1.00136.93           C
ATOM   4565  CD2 PHE E 579      52.697  -4.037  27.563  1.00136.93           C
ATOM   4566  CE1 PHE E 579      52.316  -5.186  25.107  1.00136.93           C
ATOM   4567  CE2 PHE E 579      52.174  -3.294  26.532  1.00136.93           C
ATOM   4568  CZ  PHE E 579      51.976  -3.869  25.301  1.00136.93           C
ATOM   4569  C   PHE E 579      51.945  -7.920  28.310  1.00136.93           C
ATOM   4570  O   PHE E 579      52.492  -9.014  28.180  1.00136.93           O
ATOM   4571  N   ARG E 580      50.836  -7.588  27.626  1.00195.75           N
ATOM   4572  CA  ARG E 580      50.236  -8.566  26.769  1.00195.75           C
ATOM   4573  CB  ARG E 580      48.847  -8.964  27.281  1.00195.75           C
ATOM   4574  CG  ARG E 580      48.385 -10.328  26.793  1.00195.75           C
ATOM   4575  CD  ARG E 580      49.010 -11.507  27.541  1.00195.75           C
ATOM   4576  NE  ARG E 580      48.076 -11.892  28.632  1.00195.75           N
ATOM   4577  CZ  ARG E 580      47.749 -13.204  28.828  1.00195.75           C
ATOM   4578  NH1 ARG E 580      48.266 -14.172  28.019  1.00195.75           N
ATOM   4579  NH2 ARG E 580      46.905 -13.555  29.838  1.00195.75           N
ATOM   4580  C   ARG E 580      50.081  -7.969  25.399  1.00195.75           C
ATOM   4581  O   ARG E 580      49.624  -6.836  25.254  1.00195.75           O
ATOM   4582  N   TYR E 581      50.463  -8.733  24.353  1.00151.19           N
ATOM   4583  CA  TYR E 581      50.378  -8.291  22.985  1.00151.19           C
ATOM   4584  CB  TYR E 581      51.537  -8.798  22.114  1.00151.19           C
ATOM   4585  CG  TYR E 581      52.807  -8.307  22.719  1.00151.19           C
ATOM   4586  CD1 TYR E 581      53.196  -6.998  22.576  1.00151.19           C
ATOM   4587  CD2 TYR E 581      53.616  -9.161  23.431  1.00151.19           C
ATOM   4588  CE1 TYR E 581      54.371  -6.550  23.133  1.00151.19           C
ATOM   4589  CE2 TYR E 581      54.792  -8.719  23.989  1.00151.19           C
ATOM   4590  CZ  TYR E 581      55.172  -7.412  23.837  1.00151.19           C
ATOM   4591  OH  TYR E 581      56.380  -6.961  24.406  1.00151.19           O
ATOM   4592  C   TYR E 581      49.115  -8.853  22.402  1.00151.19           C
ATOM   4593  O   TYR E 581      48.767 -10.004  22.660  1.00151.19           O
ATOM   4594  N   TYR E 582      48.392  -8.052  21.587  1.00 95.40           N
ATOM   4595  CA  TYR E 582      47.127  -8.493  21.054  1.00 95.40           C
ATOM   4596  CB  TYR E 582      45.962  -7.566  21.446  1.00 95.40           C
ATOM   4597  CG  TYR E 582      45.890  -7.430  22.933  1.00 95.40           C
ATOM   4598  CD1 TYR E 582      46.656  -6.485  23.587  1.00 95.40           C
ATOM   4599  CD2 TYR E 582      45.055  -8.236  23.673  1.00 95.40           C
ATOM   4600  CE1 TYR E 582      46.587  -6.341  24.954  1.00 95.40           C
ATOM   4601  CE2 TYR E 582      44.982  -8.100  25.041  1.00 95.40           C
ATOM   4602  CZ  TYR E 582      45.754  -7.160  25.684  1.00 95.40           C
ATOM   4603  OH  TYR E 582      45.676  -7.029  27.088  1.00 95.40           O
ATOM   4604  C   TYR E 582      47.190  -8.451  19.550  1.00 95.40           C
ATOM   4605  O   TYR E 582      48.072  -7.818  18.972  1.00 95.40           O
ATOM   4606  N   SER E 583      46.254  -9.159  18.871  1.00 45.49           N
ATOM   4607  CA  SER E 583      46.211  -9.165  17.433  1.00 45.49           C
ATOM   4608  CB  SER E 583      46.077 -10.570  16.813  1.00 45.49           C
ATOM   4609  OG  SER E 583      47.241 -11.348  17.083  1.00 45.49           O
ATOM   4610  C   SER E 583      45.004  -8.379  17.005  1.00 45.49           C
ATOM   4611  O   SER E 583      43.874  -8.668  17.393  1.00 45.49           O
ATOM   4612  N   SER E 584      45.241  -7.331  16.192  1.00 60.29           N
ATOM   4613  CA  SER E 584      44.203  -6.465  15.714  1.00 60.29           C
ATOM   4614  CB  SER E 584      44.750  -5.128  15.171  1.00 60.29           C
ATOM   4615  OG  SER E 584      45.702  -5.351  14.141  1.00 60.29           O
ATOM   4616  C   SER E 584      43.368  -7.134  14.659  1.00 60.29           C
ATOM   4617  O   SER E 584      42.210  -6.760  14.473  1.00 60.29           O
ATOM   4618  N   GLU E 585      43.918  -8.123  13.916  1.00 91.39           N
ATOM   4619  CA  GLU E 585      43.122  -8.738  12.882  1.00 91.39           C
ATOM   4620  CB  GLU E 585      43.136  -7.928  11.578  1.00 91.39           C
ATOM   4621  CG  GLU E 585      42.078  -8.345  10.561  1.00 91.39           C
ATOM   4622  CD  GLU E 585      42.689  -9.335   9.576  1.00 91.39           C
ATOM   4623  OE1 GLU E 585      43.823  -9.827   9.827  1.00 91.39           O
ATOM   4624  OE2 GLU E 585      42.021  -9.598   8.540  1.00 91.39           O
ATOM   4625  C   GLU E 585      43.671 -10.103  12.572  1.00 91.39           C
ATOM   4626  O   GLU E 585      44.850 -10.372  12.796  1.00 91.39           O
ATOM   4627  N   TYR E 586      42.809 -11.037  12.098  1.00104.07           N
ATOM   4628  CA  TYR E 586      43.245 -12.373  11.753  1.00104.07           C
ATOM   4629  CB  TYR E 586      43.245 -13.326  12.968  1.00104.07           C
ATOM   4630  CG  TYR E 586      41.921 -13.241  13.673  1.00104.07           C
ATOM   4631  CD1 TYR E 586      41.702 -12.243  14.596  1.00104.07           C
ATOM   4632  CD2 TYR E 586      40.904 -14.142  13.434  1.00104.07           C
ATOM   4633  CE1 TYR E 586      40.508 -12.134  15.272  1.00104.07           C
ATOM   4634  CE2 TYR E 586      39.703 -14.040  14.109  1.00104.07           C
ATOM   4635  CZ  TYR E 586      39.502 -13.038  15.030  1.00104.07           C
ATOM   4636  OH  TYR E 586      38.277 -12.932  15.728  1.00104.07           O
ATOM   4637  C   TYR E 586      42.350 -12.966  10.711  1.00104.07           C
ATOM   4638  O   TYR E 586      41.156 -12.677  10.680  1.00104.07           O
ATOM   4639  N   HIS E 587      42.897 -13.821   9.821  1.00133.44           N
ATOM   4640  CA  HIS E 587      42.023 -14.441   8.851  1.00133.44           C
ATOM   4641  ND1 HIS E 587      42.027 -12.235   5.741  1.00133.44           N
ATOM   4642  CG  HIS E 587      42.142 -12.451   7.103  1.00133.44           C
ATOM   4643  CB  HIS E 587      41.276 -13.414   7.906  1.00133.44           C
ATOM   4644  NE2 HIS E 587      43.934 -11.276   6.358  1.00133.44           N
ATOM   4645  CD2 HIS E 587      43.301 -11.820   7.467  1.00133.44           C
ATOM   4646  CE1 HIS E 587      43.128 -11.537   5.346  1.00133.44           C
ATOM   4647  C   HIS E 587      42.765 -15.528   8.112  1.00133.44           C
ATOM   4648  O   HIS E 587      43.997 -15.562   8.118  1.00133.44           O
ATOM   4649  N   TYR E 588      42.024 -16.492   7.505  1.00108.79           N
ATOM   4650  CA  TYR E 588      42.652 -17.550   6.743  1.00108.79           C
ATOM   4651  CB  TYR E 588      41.774 -18.801   6.451  1.00108.79           C
ATOM   4652  CG  TYR E 588      41.669 -19.701   7.644  1.00108.79           C
ATOM   4653  CD1 TYR E 588      42.719 -20.539   7.941  1.00108.79           C
ATOM   4654  CD2 TYR E 588      40.537 -19.764   8.430  1.00108.79           C
ATOM   4655  CE1 TYR E 588      42.672 -21.394   9.018  1.00108.79           C
ATOM   4656  CE2 TYR E 588      40.481 -20.620   9.508  1.00108.79           C
ATOM   4657  CZ  TYR E 588      41.548 -21.437   9.807  1.00108.79           C
ATOM   4658  OH  TYR E 588      41.497 -22.315  10.910  1.00108.79           O
ATOM   4659  C   TYR E 588      42.963 -16.939   5.416  1.00108.79           C
ATOM   4660  O   TYR E 588      42.132 -16.206   4.893  1.00108.79           O
ATOM   4661  N   VAL E 589      44.159 -17.172   4.828  1.00 72.97           N
ATOM   4662  CA  VAL E 589      44.392 -16.526   3.568  1.00 72.97           C
ATOM   4663  CB  VAL E 589      45.754 -16.730   2.962  1.00 72.97           C
ATOM   4664  CG1 VAL E 589      46.823 -16.354   4.001  1.00 72.97           C
ATOM   4665  CG2 VAL E 589      45.859 -18.160   2.415  1.00 72.97           C
ATOM   4666  C   VAL E 589      43.400 -17.106   2.617  1.00 72.97           C
ATOM   4667  O   VAL E 589      43.131 -18.308   2.635  1.00 72.97           O
ATOM   4668  N   GLY E 590      42.828 -16.256   1.744  1.00 33.62           N
ATOM   4669  CA  GLY E 590      41.823 -16.752   0.857  1.00 33.62           C
ATOM   4670  C   GLY E 590      40.500 -16.292   1.396  1.00 33.62           C
ATOM   4671  O   GLY E 590      39.491 -16.340   0.697  1.00 33.62           O
ATOM   4672  N   GLY E 591      40.469 -15.839   2.667  1.00 42.33           N
ATOM   4673  CA  GLY E 591      39.289 -15.260   3.253  1.00 42.33           C
ATOM   4674  C   GLY E 591      38.622 -16.198   4.217  1.00 42.33           C
ATOM   4675  O   GLY E 591      38.028 -15.752   5.198  1.00 42.33           O
ATOM   4676  N   PHE E 592      38.678 -17.519   3.958  1.00 87.22           N
ATOM   4677  CA  PHE E 592      38.084 -18.487   4.839  1.00 87.22           C
ATOM   4678  CB  PHE E 592      36.554 -18.615   4.674  1.00 87.22           C
ATOM   4679  CG  PHE E 592      36.217 -18.789   3.232  1.00 87.22           C
ATOM   4680  CD1 PHE E 592      36.024 -17.684   2.437  1.00 87.22           C
ATOM   4681  CD2 PHE E 592      36.088 -20.038   2.670  1.00 87.22           C
ATOM   4682  CE1 PHE E 592      35.712 -17.818   1.104  1.00 87.22           C
ATOM   4683  CE2 PHE E 592      35.776 -20.179   1.338  1.00 87.22           C
ATOM   4684  CZ  PHE E 592      35.580 -19.069   0.553  1.00 87.22           C
ATOM   4685  C   PHE E 592      38.758 -19.799   4.592  1.00 87.22           C
ATOM   4686  O   PHE E 592      39.575 -19.921   3.681  1.00 87.22           O
ATOM   4687  N   TYR E 593      38.445 -20.826   5.412  1.00157.56           N
ATOM   4688  CA  TYR E 593      39.139 -22.074   5.258  1.00157.56           C
ATOM   4689  CB  TYR E 593      38.928 -23.030   6.450  1.00157.56           C
ATOM   4690  CG  TYR E 593      39.744 -24.274   6.289  1.00157.56           C
ATOM   4691  CD1 TYR E 593      41.047 -24.311   6.731  1.00157.56           C
ATOM   4692  CD2 TYR E 593      39.211 -25.401   5.705  1.00157.56           C
ATOM   4693  CE1 TYR E 593      41.808 -25.449   6.597  1.00157.56           C
ATOM   4694  CE2 TYR E 593      39.966 -26.544   5.567  1.00157.56           C
ATOM   4695  CZ  TYR E 593      41.266 -26.570   6.015  1.00157.56           C
ATOM   4696  OH  TYR E 593      42.042 -27.742   5.879  1.00157.56           O
ATOM   4697  C   TYR E 593      38.657 -22.711   3.995  1.00157.56           C
ATOM   4698  O   TYR E 593      37.463 -22.954   3.820  1.00157.56           O
ATOM   4699  N   GLY E 594      39.615 -23.024   3.092  1.00 49.10           N
ATOM   4700  CA  GLY E 594      39.330 -23.637   1.823  1.00 49.10           C
ATOM   4701  C   GLY E 594      39.675 -22.703   0.688  1.00 49.10           C
ATOM   4702  O   GLY E 594      39.715 -23.121  -0.468  1.00 49.10           O
ATOM   4703  N   GLY E 595      39.858 -21.404   0.992  1.00 80.63           N
ATOM   4704  CA  GLY E 595      40.230 -20.334   0.099  1.00 80.63           C
ATOM   4705  C   GLY E 595      41.687 -20.309  -0.284  1.00 80.63           C
ATOM   4706  O   GLY E 595      42.063 -19.617  -1.225  1.00 80.63           O
ATOM   4707  N   CYS E 596      42.570 -20.950   0.495  1.00 80.40           N
ATOM   4708  CA  CYS E 596      43.995 -20.793   0.338  1.00 80.40           C
ATOM   4709  CB  CYS E 596      44.792 -21.486   1.451  1.00 80.40           C
ATOM   4710  SG  CYS E 596      46.554 -21.043   1.400  1.00 80.40           S
ATOM   4711  C   CYS E 596      44.531 -21.292  -0.978  1.00 80.40           C
ATOM   4712  O   CYS E 596      44.004 -22.222  -1.586  1.00 80.40           O
ATOM   4713  N   ASN E 597      45.604 -20.619  -1.466  1.00 79.17           N
ATOM   4714  CA  ASN E 597      46.327 -21.045  -2.633  1.00 79.17           C
ATOM   4715  CB  ASN E 597      45.663 -20.696  -3.975  1.00 79.17           C
ATOM   4716  CG  ASN E 597      45.533 -19.191  -4.120  1.00 79.17           C
ATOM   4717  OD1 ASN E 597      46.523 -18.467  -4.096  1.00 79.17           O
ATOM   4718  ND2 ASN E 597      44.274 -18.707  -4.287  1.00 79.17           N
ATOM   4719  C   ASN E 597      47.703 -20.443  -2.577  1.00 79.17           C
ATOM   4720  O   ASN E 597      47.984 -19.584  -1.744  1.00 79.17           O
ATOM   4721  N   GLU E 598      48.601 -20.908  -3.470  1.00 84.48           N
ATOM   4722  CA  GLU E 598      49.984 -20.520  -3.504  1.00 84.48           C
ATOM   4723  CB  GLU E 598      50.747 -21.247  -4.624  1.00 84.48           C
ATOM   4724  CG  GLU E 598      52.227 -20.871  -4.703  1.00 84.48           C
ATOM   4725  CD  GLU E 598      52.735 -21.237  -6.091  1.00 84.48           C
ATOM   4726  OE1 GLU E 598      51.884 -21.502  -6.981  1.00 84.48           O
ATOM   4727  OE2 GLU E 598      53.980 -21.240  -6.282  1.00 84.48           O
ATOM   4728  C   GLU E 598      50.122 -19.056  -3.794  1.00 84.48           C
ATOM   4729  O   GLU E 598      50.911 -18.365  -3.150  1.00 84.48           O
ATOM   4730  N   ALA E 599      49.352 -18.542  -4.773  1.00 45.44           N
ATOM   4731  CA  ALA E 599      49.496 -17.176  -5.197  1.00 45.44           C
ATOM   4732  CB  ALA E 599      48.534 -16.802  -6.339  1.00 45.44           C
ATOM   4733  C   ALA E 599      49.195 -16.256  -4.056  1.00 45.44           C
ATOM   4734  O   ALA E 599      49.949 -15.322  -3.788  1.00 45.44           O
ATOM   4735  N   LEU E 600      48.091 -16.516  -3.336  1.00105.88           N
ATOM   4736  CA  LEU E 600      47.708 -15.686  -2.233  1.00105.88           C
ATOM   4737  CB  LEU E 600      46.301 -15.996  -1.704  1.00105.88           C
ATOM   4738  CG  LEU E 600      45.207 -15.427  -2.629  1.00105.88           C
ATOM   4739  CD1 LEU E 600      45.310 -15.996  -4.055  1.00105.88           C
ATOM   4740  CD2 LEU E 600      43.813 -15.613  -2.027  1.00105.88           C
ATOM   4741  C   LEU E 600      48.708 -15.801  -1.128  1.00105.88           C
ATOM   4742  O   LEU E 600      48.960 -14.834  -0.411  1.00105.88           O
ATOM   4743  N   MET E 601      49.295 -16.996  -0.941  1.00 46.01           N
ATOM   4744  CA  MET E 601      50.240 -17.179   0.127  1.00 46.01           C
ATOM   4745  CB  MET E 601      50.748 -18.631   0.231  1.00 46.01           C
ATOM   4746  CG  MET E 601      49.675 -19.610   0.714  1.00 46.01           C
ATOM   4747  SD  MET E 601      50.139 -21.366   0.617  1.00 46.01           S
ATOM   4748  CE  MET E 601      51.433 -21.298   1.889  1.00 46.01           C
ATOM   4749  C   MET E 601      51.428 -16.290  -0.092  1.00 46.01           C
ATOM   4750  O   MET E 601      51.895 -15.631   0.836  1.00 46.01           O
ATOM   4751  N   LYS E 602      51.947 -16.229  -1.331  1.00118.20           N
ATOM   4752  CA  LYS E 602      53.112 -15.426  -1.584  1.00118.20           C
ATOM   4753  CB  LYS E 602      53.667 -15.571  -3.010  1.00118.20           C
ATOM   4754  CG  LYS E 602      54.351 -16.912  -3.266  1.00118.20           C
ATOM   4755  CD  LYS E 602      54.696 -17.167  -4.733  1.00118.20           C
ATOM   4756  CE  LYS E 602      53.512 -17.664  -5.560  1.00118.20           C
ATOM   4757  NZ  LYS E 602      53.998 -18.281  -6.814  1.00118.20           N
ATOM   4758  C   LYS E 602      52.793 -13.980  -1.399  1.00118.20           C
ATOM   4759  O   LYS E 602      53.629 -13.215  -0.921  1.00118.20           O
ATOM   4760  N   LEU E 603      51.584 -13.553  -1.807  1.00 43.09           N
ATOM   4761  CA  LEU E 603      51.239 -12.165  -1.680  1.00 43.09           C
ATOM   4762  CB  LEU E 603      49.842 -11.847  -2.240  1.00 43.09           C
ATOM   4763  CG  LEU E 603      49.718 -12.003  -3.767  1.00 43.09           C
ATOM   4764  CD1 LEU E 603      48.297 -11.672  -4.243  1.00 43.09           C
ATOM   4765  CD2 LEU E 603      50.795 -11.185  -4.501  1.00 43.09           C
ATOM   4766  C   LEU E 603      51.231 -11.809  -0.225  1.00 43.09           C
ATOM   4767  O   LEU E 603      51.787 -10.791   0.180  1.00 43.09           O
ATOM   4768  N   GLU E 604      50.621 -12.665   0.612  1.00 87.83           N
ATOM   4769  CA  GLU E 604      50.527 -12.377   2.014  1.00 87.83           C
ATOM   4770  CB  GLU E 604      49.733 -13.452   2.777  1.00 87.83           C
ATOM   4771  CG  GLU E 604      49.612 -13.183   4.282  1.00 87.83           C
ATOM   4772  CD  GLU E 604      48.543 -12.121   4.509  1.00 87.83           C
ATOM   4773  OE1 GLU E 604      47.582 -12.058   3.694  1.00 87.83           O
ATOM   4774  OE2 GLU E 604      48.671 -11.371   5.513  1.00 87.83           O
ATOM   4775  C   GLU E 604      51.905 -12.329   2.603  1.00 87.83           C
ATOM   4776  O   GLU E 604      52.223 -11.440   3.393  1.00 87.83           O
ATOM   4777  N   LEU E 605      52.772 -13.277   2.209  1.00 57.01           N
ATOM   4778  CA  LEU E 605      54.068 -13.378   2.817  1.00 57.01           C
ATOM   4779  CB  LEU E 605      54.856 -14.578   2.263  1.00 57.01           C
ATOM   4780  CG  LEU E 605      56.255 -14.753   2.873  1.00 57.01           C
ATOM   4781  CD1 LEU E 605      56.170 -15.039   4.380  1.00 57.01           C
ATOM   4782  CD2 LEU E 605      57.056 -15.824   2.113  1.00 57.01           C
ATOM   4783  C   LEU E 605      54.878 -12.140   2.584  1.00 57.01           C
ATOM   4784  O   LEU E 605      55.381 -11.536   3.530  1.00 57.01           O
ATOM   4785  N   VAL E 606      55.016 -11.707   1.317  1.00 66.63           N
ATOM   4786  CA  VAL E 606      55.861 -10.581   1.045  1.00 66.63           C
ATOM   4787  CB  VAL E 606      56.137 -10.394  -0.422  1.00 66.63           C
ATOM   4788  CG1 VAL E 606      56.799 -11.676  -0.956  1.00 66.63           C
ATOM   4789  CG2 VAL E 606      54.835 -10.020  -1.146  1.00 66.63           C
ATOM   4790  C   VAL E 606      55.252  -9.321   1.575  1.00 66.63           C
ATOM   4791  O   VAL E 606      55.951  -8.465   2.114  1.00 66.63           O
ATOM   4792  N   HIS E 607      53.934  -9.136   1.385  1.00 80.02           N
ATOM   4793  CA  HIS E 607      53.373  -7.908   1.854  1.00 80.02           C
ATOM   4794  ND1 HIS E 607      52.530  -6.467  -0.865  1.00 80.02           N
ATOM   4795  CG  HIS E 607      51.971  -7.529  -0.191  1.00 80.02           C
ATOM   4796  CB  HIS E 607      51.960  -7.657   1.305  1.00 80.02           C
ATOM   4797  NE2 HIS E 607      51.739  -7.853  -2.413  1.00 80.02           N
ATOM   4798  CD2 HIS E 607      51.491  -8.366  -1.152  1.00 80.02           C
ATOM   4799  CE1 HIS E 607      52.364  -6.712  -2.190  1.00 80.02           C
ATOM   4800  C   HIS E 607      53.337  -7.856   3.356  1.00 80.02           C
ATOM   4801  O   HIS E 607      53.872  -6.922   3.947  1.00 80.02           O
ATOM   4802  N   GLN E 608      52.662  -8.841   3.993  1.00145.64           N
ATOM   4803  CA  GLN E 608      52.422  -8.909   5.417  1.00145.64           C
ATOM   4804  CB  GLN E 608      51.098  -9.612   5.740  1.00145.64           C
ATOM   4805  CG  GLN E 608      49.910  -8.889   5.104  1.00145.64           C
ATOM   4806  CD  GLN E 608      50.103  -7.397   5.347  1.00145.64           C
ATOM   4807  OE1 GLN E 608      50.130  -6.602   4.408  1.00145.64           O
ATOM   4808  NE2 GLN E 608      50.249  -7.001   6.640  1.00145.64           N
ATOM   4809  C   GLN E 608      53.494  -9.494   6.307  1.00145.64           C
ATOM   4810  O   GLN E 608      53.678  -9.021   7.427  1.00145.64           O
ATOM   4811  N   GLY E 609      54.192 -10.573   5.891  1.00 49.77           N
ATOM   4812  CA  GLY E 609      55.166 -11.164   6.776  1.00 49.77           C
ATOM   4813  C   GLY E 609      54.942 -12.651   6.825  1.00 49.77           C
ATOM   4814  O   GLY E 609      54.055 -13.173   6.152  1.00 49.77           O
ATOM   4815  N   PRO E 610      55.706 -13.351   7.638  1.00 75.71           N
ATOM   4816  CA  PRO E 610      55.585 -14.783   7.721  1.00 75.71           C
ATOM   4817  CD  PRO E 610      57.037 -12.895   8.005  1.00 75.71           C
ATOM   4818  CB  PRO E 610      56.766 -15.249   8.569  1.00 75.71           C
ATOM   4819  CG  PRO E 610      57.838 -14.173   8.312  1.00 75.71           C
ATOM   4820  C   PRO E 610      54.244 -15.146   8.270  1.00 75.71           C
ATOM   4821  O   PRO E 610      53.692 -14.375   9.054  1.00 75.71           O
ATOM   4822  N   MET E 611      53.686 -16.302   7.853  1.00171.91           N
ATOM   4823  CA  MET E 611      52.389 -16.678   8.331  1.00171.91           C
ATOM   4824  CB  MET E 611      51.249 -16.492   7.309  1.00171.91           C
ATOM   4825  CG  MET E 611      51.213 -17.517   6.171  1.00171.91           C
ATOM   4826  SD  MET E 611      52.504 -17.332   4.905  1.00171.91           S
ATOM   4827  CE  MET E 611      51.927 -15.728   4.283  1.00171.91           C
ATOM   4828  C   MET E 611      52.431 -18.125   8.702  1.00171.91           C
ATOM   4829  O   MET E 611      53.309 -18.868   8.265  1.00171.91           O
ATOM   4830  N   ALA E 612      51.480 -18.549   9.558  1.00 41.35           N
ATOM   4831  CA  ALA E 612      51.429 -19.914   9.996  1.00 41.35           C
ATOM   4832  CB  ALA E 612      50.584 -20.113  11.267  1.00 41.35           C
ATOM   4833  C   ALA E 612      50.834 -20.769   8.915  1.00 41.35           C
ATOM   4834  O   ALA E 612      49.903 -20.364   8.220  1.00 41.35           O
ATOM   4835  N   VAL E 613      51.368 -21.999   8.758  1.00 46.55           N
ATOM   4836  CA  VAL E 613      50.863 -22.937   7.793  1.00 46.55           C
ATOM   4837  CB  VAL E 613      51.709 -23.069   6.557  1.00 46.55           C
ATOM   4838  CG1 VAL E 613      51.715 -21.726   5.809  1.00 46.55           C
ATOM   4839  CG2 VAL E 613      53.108 -23.566   6.962  1.00 46.55           C
ATOM   4840  C   VAL E 613      50.869 -24.278   8.459  1.00 46.55           C
ATOM   4841  O   VAL E 613      51.504 -24.462   9.496  1.00 46.55           O
ATOM   4842  N   ALA E 614      50.124 -25.249   7.894  1.00 42.39           N
ATOM   4843  CA  ALA E 614      50.097 -26.576   8.445  1.00 42.39           C
ATOM   4844  CB  ALA E 614      48.790 -26.916   9.182  1.00 42.39           C
ATOM   4845  C   ALA E 614      50.223 -27.534   7.302  1.00 42.39           C
ATOM   4846  O   ALA E 614      49.825 -27.230   6.179  1.00 42.39           O
ATOM   4847  N   PHE E 615      50.810 -28.722   7.560  1.00173.69           N
ATOM   4848  CA  PHE E 615      50.957 -29.695   6.514  1.00173.69           C
ATOM   4849  CB  PHE E 615      52.223 -29.500   5.653  1.00173.69           C
ATOM   4850  CG  PHE E 615      53.451 -29.730   6.470  1.00173.69           C
ATOM   4851  CD1 PHE E 615      53.993 -28.718   7.229  1.00173.69           C
ATOM   4852  CD2 PHE E 615      54.069 -30.960   6.480  1.00173.69           C
ATOM   4853  CE1 PHE E 615      55.127 -28.930   7.980  1.00173.69           C
ATOM   4854  CE2 PHE E 615      55.204 -31.178   7.228  1.00173.69           C
ATOM   4855  CZ  PHE E 615      55.737 -30.161   7.981  1.00173.69           C
ATOM   4856  C   PHE E 615      51.001 -31.055   7.132  1.00173.69           C
ATOM   4857  O   PHE E 615      51.006 -31.203   8.354  1.00173.69           O
ATOM   4858  N   GLU E 616      51.006 -32.097   6.280  1.00118.01           N
ATOM   4859  CA  GLU E 616      51.026 -33.442   6.773  1.00118.01           C
ATOM   4860  CB  GLU E 616      50.252 -34.423   5.880  1.00118.01           C
ATOM   4861  CG  GLU E 616      50.169 -35.825   6.477  1.00118.01           C
ATOM   4862  CD  GLU E 616      49.282 -35.706   7.704  1.00118.01           C
ATOM   4863  OE1 GLU E 616      48.619 -34.644   7.839  1.00118.01           O
ATOM   4864  OE2 GLU E 616      49.258 -36.660   8.524  1.00118.01           O
ATOM   4865  C   GLU E 616      52.445 -33.916   6.803  1.00118.01           C
ATOM   4866  O   GLU E 616      53.117 -33.991   5.777  1.00118.01           O
ATOM   4867  N   VAL E 617      52.936 -34.243   8.010  1.00 65.09           N
ATOM   4868  CA  VAL E 617      54.256 -34.752   8.194  1.00 65.09           C
ATOM   4869  CB  VAL E 617      54.793 -34.529   9.581  1.00 65.09           C
ATOM   4870  CG1 VAL E 617      56.142 -35.255   9.715  1.00 65.09           C
ATOM   4871  CG2 VAL E 617      54.882 -33.015   9.835  1.00 65.09           C
ATOM   4872  C   VAL E 617      54.186 -36.223   7.962  1.00 65.09           C
ATOM   4873  O   VAL E 617      53.254 -36.890   8.408  1.00 65.09           O
ATOM   4874  N   TYR E 618      55.194 -36.762   7.252  1.00 69.06           N
ATOM   4875  CA  TYR E 618      55.247 -38.162   6.949  1.00 69.06           C
ATOM   4876  CB  TYR E 618      55.260 -38.484   5.442  1.00 69.06           C
ATOM   4877  CG  TYR E 618      53.969 -38.064   4.817  1.00 69.06           C
ATOM   4878  CD1 TYR E 618      52.849 -38.858   4.908  1.00 69.06           C
ATOM   4879  CD2 TYR E 618      53.886 -36.879   4.120  1.00 69.06           C
ATOM   4880  CE1 TYR E 618      51.663 -38.473   4.325  1.00 69.06           C
ATOM   4881  CE2 TYR E 618      52.703 -36.489   3.536  1.00 69.06           C
ATOM   4882  CZ  TYR E 618      51.590 -37.288   3.635  1.00 69.06           C
ATOM   4883  OH  TYR E 618      50.377 -36.889   3.034  1.00 69.06           O
ATOM   4884  C   TYR E 618      56.553 -38.640   7.499  1.00 69.06           C
ATOM   4885  O   TYR E 618      57.424 -37.838   7.831  1.00 69.06           O
ATOM   4886  N   ASP E 619      56.725 -39.971   7.605  1.00 44.20           N
ATOM   4887  CA  ASP E 619      57.895 -40.542   8.210  1.00 44.20           C
ATOM   4888  CB  ASP E 619      57.890 -42.080   8.193  1.00 44.20           C
ATOM   4889  CG  ASP E 619      59.079 -42.564   9.013  1.00 44.20           C
ATOM   4890  OD1 ASP E 619      59.471 -41.844   9.969  1.00 44.20           O
ATOM   4891  OD2 ASP E 619      59.619 -43.655   8.686  1.00 44.20           O
ATOM   4892  C   ASP E 619      59.115 -40.105   7.461  1.00 44.20           C
ATOM   4893  O   ASP E 619      60.144 -39.811   8.067  1.00 44.20           O
ATOM   4894  N   ASP E 620      59.035 -40.027   6.121  1.00 56.47           N
ATOM   4895  CA  ASP E 620      60.192 -39.685   5.347  1.00 56.47           C
ATOM   4896  CB  ASP E 620      59.971 -39.745   3.820  1.00 56.47           C
ATOM   4897  CG  ASP E 620      58.935 -38.721   3.374  1.00 56.47           C
ATOM   4898  OD1 ASP E 620      58.105 -38.289   4.217  1.00 56.47           O
ATOM   4899  OD2 ASP E 620      58.959 -38.364   2.166  1.00 56.47           O
ATOM   4900  C   ASP E 620      60.639 -38.309   5.727  1.00 56.47           C
ATOM   4901  O   ASP E 620      61.826 -37.997   5.666  1.00 56.47           O
ATOM   4902  N   PHE E 621      59.687 -37.449   6.127  1.00119.62           N
ATOM   4903  CA  PHE E 621      59.942 -36.088   6.505  1.00119.62           C
ATOM   4904  CB  PHE E 621      58.638 -35.301   6.748  1.00119.62           C
ATOM   4905  CG  PHE E 621      58.953 -33.865   7.014  1.00119.62           C
ATOM   4906  CD1 PHE E 621      59.091 -32.976   5.972  1.00119.62           C
ATOM   4907  CD2 PHE E 621      59.108 -33.402   8.301  1.00119.62           C
ATOM   4908  CE1 PHE E 621      59.379 -31.651   6.207  1.00119.62           C
ATOM   4909  CE2 PHE E 621      59.395 -32.078   8.542  1.00119.62           C
ATOM   4910  CZ  PHE E 621      59.530 -31.199   7.495  1.00119.62           C
ATOM   4911  C   PHE E 621      60.767 -36.071   7.758  1.00119.62           C
ATOM   4912  O   PHE E 621      61.626 -35.208   7.933  1.00119.62           O
ATOM   4913  N   LEU E 622      60.545 -37.044   8.662  1.00 53.31           N
ATOM   4914  CA  LEU E 622      61.223 -37.037   9.931  1.00 53.31           C
ATOM   4915  CB  LEU E 622      60.875 -38.264  10.792  1.00 53.31           C
ATOM   4916  CG  LEU E 622      59.390 -38.330  11.190  1.00 53.31           C
ATOM   4917  CD1 LEU E 622      59.096 -39.572  12.047  1.00 53.31           C
ATOM   4918  CD2 LEU E 622      58.933 -37.024  11.860  1.00 53.31           C
ATOM   4919  C   LEU E 622      62.711 -37.044   9.715  1.00 53.31           C
ATOM   4920  O   LEU E 622      63.449 -36.333  10.392  1.00 53.31           O
ATOM   4921  N   HIS E 623      63.178 -37.858   8.755  1.00148.03           N
ATOM   4922  CA  HIS E 623      64.560 -38.064   8.411  1.00148.03           C
ATOM   4923  ND1 HIS E 623      62.967 -40.968   8.185  0.00148.03           N
ATOM   4924  CG  HIS E 623      64.280 -40.555   8.180  0.00148.03           C
ATOM   4925  CB  HIS E 623      64.755 -39.298   7.517  1.00148.03           C
ATOM   4926  NE2 HIS E 623      64.116 -42.490   9.328  0.00148.03           N
ATOM   4927  CD2 HIS E 623      64.968 -41.496   8.882  0.00148.03           C
ATOM   4928  CE1 HIS E 623      62.925 -42.130   8.885  0.00148.03           C
ATOM   4929  C   HIS E 623      65.163 -36.889   7.692  1.00148.03           C
ATOM   4930  O   HIS E 623      66.380 -36.825   7.573  1.00148.03           O
ATOM   4931  N   TYR E 624      64.349 -35.974   7.133  1.00117.91           N
ATOM   4932  CA  TYR E 624      64.804 -34.889   6.289  1.00117.91           C
ATOM   4933  CB  TYR E 624      63.677 -33.854   6.080  1.00117.91           C
ATOM   4934  CG  TYR E 624      64.193 -32.565   5.532  1.00117.91           C
ATOM   4935  CD1 TYR E 624      64.670 -31.594   6.385  1.00117.91           C
ATOM   4936  CD2 TYR E 624      64.186 -32.310   4.179  1.00117.91           C
ATOM   4937  CE1 TYR E 624      65.141 -30.394   5.903  1.00117.91           C
ATOM   4938  CE2 TYR E 624      64.656 -31.112   3.691  1.00117.91           C
ATOM   4939  CZ  TYR E 624      65.136 -30.151   4.551  1.00117.91           C
ATOM   4940  OH  TYR E 624      65.618 -28.922   4.051  1.00117.91           O
ATOM   4941  C   TYR E 624      66.012 -34.180   6.832  1.00117.91           C
ATOM   4942  O   TYR E 624      65.984 -33.629   7.930  1.00117.91           O
ATOM   4943  N   ARG E 625      67.154 -34.301   6.108  1.00138.11           N
ATOM   4944  CA  ARG E 625      68.371 -33.571   6.365  1.00138.11           C
ATOM   4945  CB  ARG E 625      69.629 -34.332   5.914  1.00138.11           C
ATOM   4946  CG  ARG E 625      69.872 -35.630   6.688  1.00138.11           C
ATOM   4947  CD  ARG E 625      68.848 -36.722   6.375  1.00138.11           C
ATOM   4948  NE  ARG E 625      69.204 -37.922   7.183  1.00138.11           N
ATOM   4949  CZ  ARG E 625      68.430 -39.044   7.110  1.00138.11           C
ATOM   4950  NH1 ARG E 625      67.337 -39.066   6.293  1.00138.11           N
ATOM   4951  NH2 ARG E 625      68.750 -40.145   7.851  1.00138.11           N
ATOM   4952  C   ARG E 625      68.427 -32.226   5.689  1.00138.11           C
ATOM   4953  O   ARG E 625      68.745 -31.217   6.317  1.00138.11           O
ATOM   4954  N   LYS E 626      68.118 -32.185   4.368  1.00101.58           N
ATOM   4955  CA  LYS E 626      68.305 -30.973   3.611  1.00101.58           C
ATOM   4956  CB  LYS E 626      69.792 -30.637   3.406  1.00101.58           C
ATOM   4957  CG  LYS E 626      70.557 -31.784   2.739  1.00101.58           C
ATOM   4958  CD  LYS E 626      71.965 -31.425   2.262  1.00101.58           C
ATOM   4959  CE  LYS E 626      72.694 -32.601   1.607  1.00101.58           C
ATOM   4960  NZ  LYS E 626      74.047 -32.188   1.174  1.00101.58           N
ATOM   4961  C   LYS E 626      67.697 -31.138   2.246  1.00101.58           C
ATOM   4962  O   LYS E 626      67.245 -32.220   1.874  1.00101.58           O
ATOM   4963  N   GLY E 627      67.677 -30.042   1.455  1.00 27.34           N
ATOM   4964  CA  GLY E 627      67.151 -30.092   0.118  1.00 27.34           C
ATOM   4965  C   GLY E 627      65.710 -29.684   0.111  1.00 27.34           C
ATOM   4966  O   GLY E 627      65.192 -29.132   1.081  1.00 27.34           O
ATOM   4967  N   VAL E 628      65.031 -29.922  -1.032  1.00 40.67           N
ATOM   4968  CA  VAL E 628      63.646 -29.566  -1.155  1.00 40.67           C
ATOM   4969  CB  VAL E 628      63.297 -29.003  -2.501  1.00 40.67           C
ATOM   4970  CG1 VAL E 628      61.778 -28.770  -2.558  1.00 40.67           C
ATOM   4971  CG2 VAL E 628      64.133 -27.733  -2.730  1.00 40.67           C
ATOM   4972  C   VAL E 628      62.851 -30.819  -0.971  1.00 40.67           C
ATOM   4973  O   VAL E 628      62.897 -31.728  -1.798  1.00 40.67           O
ATOM   4974  N   TYR E 629      62.064 -30.861   0.119  1.00180.78           N
ATOM   4975  CA  TYR E 629      61.296 -32.001   0.533  1.00180.78           C
ATOM   4976  CB  TYR E 629      60.814 -31.875   1.988  1.00180.78           C
ATOM   4977  CG  TYR E 629      59.858 -32.977   2.282  1.00180.78           C
ATOM   4978  CD1 TYR E 629      60.307 -34.191   2.746  1.00180.78           C
ATOM   4979  CD2 TYR E 629      58.509 -32.791   2.087  1.00180.78           C
ATOM   4980  CE1 TYR E 629      59.419 -35.204   3.019  1.00180.78           C
ATOM   4981  CE2 TYR E 629      57.616 -33.799   2.359  1.00180.78           C
ATOM   4982  CZ  TYR E 629      58.073 -35.007   2.828  1.00180.78           C
ATOM   4983  OH  TYR E 629      57.163 -36.046   3.111  1.00180.78           O
ATOM   4984  C   TYR E 629      60.100 -32.207  -0.344  1.00180.78           C
ATOM   4985  O   TYR E 629      59.468 -31.252  -0.795  1.00180.78           O
ATOM   4986  N   HIS E 630      59.792 -33.494  -0.633  1.00105.22           N
ATOM   4987  CA  HIS E 630      58.668 -33.829  -1.459  1.00105.22           C
ATOM   4988  ND1 HIS E 630      57.860 -35.506  -4.378  1.00105.22           N
ATOM   4989  CG  HIS E 630      57.918 -34.229  -3.867  1.00105.22           C
ATOM   4990  CB  HIS E 630      59.010 -33.751  -2.959  1.00105.22           C
ATOM   4991  NE2 HIS E 630      56.087 -34.427  -5.170  1.00105.22           N
ATOM   4992  CD2 HIS E 630      56.826 -33.583  -4.360  1.00105.22           C
ATOM   4993  CE1 HIS E 630      56.747 -35.570  -5.151  1.00105.22           C
ATOM   4994  C   HIS E 630      58.197 -35.234  -1.181  1.00105.22           C
ATOM   4995  O   HIS E 630      58.945 -36.078  -0.691  1.00105.22           O
ATOM   4996  N   HIS E 631      56.894 -35.471  -1.464  1.00238.64           N
ATOM   4997  CA  HIS E 631      56.192 -36.738  -1.512  1.00238.64           C
ATOM   4998  ND1 HIS E 631      58.124 -39.343  -0.916  0.00238.64           N
ATOM   4999  CG  HIS E 631      58.087 -38.422  -1.937  0.00238.64           C
ATOM   5000  CB  HIS E 631      56.827 -37.788  -2.450  1.00238.64           C
ATOM   5001  NE2 HIS E 631      60.221 -39.078  -1.606  0.00238.64           N
ATOM   5002  CD2 HIS E 631      59.377 -38.272  -2.349  0.00238.64           C
ATOM   5003  CE1 HIS E 631      59.424 -39.704  -0.759  0.00238.64           C
ATOM   5004  C   HIS E 631      55.883 -37.403  -0.206  1.00238.64           C
ATOM   5005  O   HIS E 631      56.331 -36.985   0.860  1.00238.64           O
ATOM   5006  N   THR E 632      54.985 -38.422  -0.318  1.00125.39           N
ATOM   5007  CA  THR E 632      54.526 -39.378   0.663  1.00125.39           C
ATOM   5008  CB  THR E 632      55.138 -39.187   2.042  1.00125.39           C
ATOM   5009  OG1 THR E 632      56.552 -39.291   1.945  1.00125.39           O
ATOM   5010  CG2 THR E 632      54.678 -40.289   3.013  1.00125.39           C
ATOM   5011  C   THR E 632      53.012 -39.335   0.655  1.00125.39           C
ATOM   5012  O   THR E 632      52.410 -38.605  -0.132  1.00125.39           O
ATOM   5013  N   GLY E 633      52.353 -40.187   1.467  1.00 55.82           N
ATOM   5014  CA  GLY E 633      50.935 -40.165   1.698  1.00 55.82           C
ATOM   5015  C   GLY E 633      50.134 -40.370   0.456  1.00 55.82           C
ATOM   5016  O   GLY E 633      50.410 -41.218  -0.392  1.00 55.82           O
ATOM   5017  N   LEU E 634      49.035 -39.598   0.406  1.00160.02           N
ATOM   5018  CA  LEU E 634      48.073 -39.587  -0.646  1.00160.02           C
ATOM   5019  CB  LEU E 634      47.407 -40.956  -0.876  1.00160.02           C
ATOM   5020  CG  LEU E 634      46.573 -41.060  -2.174  0.00160.02           C
ATOM   5021  CD1 LEU E 634      45.853 -42.414  -2.266  0.00160.02           C
ATOM   5022  CD2 LEU E 634      45.620 -39.871  -2.365  0.00160.02           C
ATOM   5023  C   LEU E 634      47.055 -38.646  -0.105  1.00160.02           C
ATOM   5024  O   LEU E 634      47.226 -37.433  -0.162  1.00160.02           O
ATOM   5025  N   ARG E 635      45.946 -39.191   0.423  1.00119.40           N
ATOM   5026  CA  ARG E 635      44.977 -38.349   1.058  1.00119.40           C
ATOM   5027  CB  ARG E 635      44.077 -37.562   0.085  1.00119.40           C
ATOM   5028  CG  ARG E 635      44.743 -36.329  -0.542  1.00119.40           C
ATOM   5029  CD  ARG E 635      44.751 -35.098   0.374  1.00119.40           C
ATOM   5030  NE  ARG E 635      45.349 -33.957  -0.382  1.00119.40           N
[truncated: 483,567 more chars]
