# Supplementary material for: Evolutionary Analysis of Dipeptidyl Peptidase I
Source: Int J Mol Sci. 2022 Feb 6;23(3):1852. doi: 10.3390/ijms23031852 (PMC8836896; doi:10.3390/ijms23031852)
Supplement: Supplementary file 1 [file ijms-23-01852-s001.zip › Supplementary File S2 Homology models/Modeller/Bos taurus/mod.B99990006.pdb]

EXPDTA    THEORETICAL MODEL, MODELLER 10.1 2021/11/11 14:31:22
REMARK   6 MODELLER OBJECTIVE FUNCTION:     11248.8496
REMARK   6 MODELLER BEST TEMPLATE % SEQ ID:  92.614
REMARK   6 SEQUENCE: mod
REMARK   6 ALIGNMENT: alignment.pir
REMARK   6 SCRIPT: model.py
REMARK   6 DOPE score: -169214.56250
REMARK   6 GA341 score: 1.00000
REMARK   6 DOPE-HR score: -145858.79688
REMARK   6 TEMPLATE: 1K3B 1:A - 119:A MODELS 1:A - 119:A AT 92.6%
REMARK   6 TEMPLATE: 1K3B 120:B - 283:B MODELS 120:B - 283:B AT 92.6%
REMARK   6 TEMPLATE: 1K3B 284:C - 352:C MODELS 284:C - 352:C AT 92.6%
REMARK   6 TEMPLATE: 1K3B 353:D - 471:D MODELS 353:D - 471:D AT 92.6%
REMARK   6 TEMPLATE: 1K3B 472:E - 635:E MODELS 472:E - 635:E AT 92.6%
REMARK   6 TEMPLATE: 1K3B 636:F - 704:F MODELS 636:F - 704:F AT 92.6%
REMARK   6 TEMPLATE: 1K3B 705:G - 823:G MODELS 705:G - 823:G AT 92.6%
REMARK   6 TEMPLATE: 1K3B 824:H - 987:H MODELS 824:H - 987:H AT 92.6%
REMARK   6 TEMPLATE: 1K3B 988:I - 1056:I MODELS 988:I - 1056:I AT 92.6%
REMARK   6 TEMPLATE: 1K3B 1057:J - 1175:J MODELS 1057:J - 1175:J AT 92.6%
REMARK   6 TEMPLATE: 1K3B 1176:K - 1339:K MODELS 1176:K - 1339:K AT 92.6%
REMARK   6 TEMPLATE: 1K3B 1340:L - 1408:L MODELS 1340:L - 1408:L AT 92.6%
SSBOND   1 CYS A    6    CYS A   94                          1555   1555  2.00
SSBOND   2 CYS A   30    CYS A  112                          1555   1555  2.03
SSBOND   3 CYS B  144    CYS B  187                          1555   1555  2.02
SSBOND   4 CYS B  180    CYS B  220                          1555   1555  2.03
SSBOND   5 CYS B  210    CYS B  226                          1555   1555  2.03
SSBOND   6 CYS D  358    CYS D  446                          1555   1555  2.03
SSBOND   7 CYS D  382    CYS D  464                          1555   1555  2.03
SSBOND   8 CYS E  496    CYS E  539                          1555   1555  2.03
SSBOND   9 CYS E  532    CYS E  572                          1555   1555  2.04
SSBOND  10 CYS E  562    CYS E  578                          1555   1555  2.02
SSBOND  11 CYS G  710    CYS G  798                          1555   1555  2.03
SSBOND  12 CYS G  734    CYS G  816                          1555   1555  2.02
SSBOND  13 CYS H  848    CYS H  891                          1555   1555  2.03
SSBOND  14 CYS H  884    CYS H  924                          1555   1555  2.04
SSBOND  15 CYS H  914    CYS H  930                          1555   1555  2.01
SSBOND  16 CYS J 1062    CYS J 1150                          1555   1555  2.03
SSBOND  17 CYS J 1086    CYS J 1168                          1555   1555  2.03
SSBOND  18 CYS K 1200    CYS K 1243                          1555   1555  2.03
SSBOND  19 CYS K 1236    CYS K 1276                          1555   1555  2.02
SSBOND  20 CYS K 1266    CYS K 1282                          1555   1555  2.03
ATOM      1  N   ASP A   1      36.615  25.755  27.412  1.00 48.81           N
ATOM      2  CA  ASP A   1      37.812  26.159  26.646  1.00 48.81           C
ATOM      3  CB  ASP A   1      37.407  26.995  25.421  1.00 48.81           C
ATOM      4  CG  ASP A   1      36.625  26.114  24.460  1.00 48.81           C
ATOM      5  OD1 ASP A   1      36.291  24.964  24.847  1.00 48.81           O
ATOM      6  OD2 ASP A   1      36.347  26.584  23.324  1.00 48.81           O
ATOM      7  C   ASP A   1      38.662  27.005  27.526  1.00 48.81           C
ATOM      8  O   ASP A   1      38.183  27.570  28.507  1.00 48.81           O
ATOM      9  N   THR A   2      39.970  27.059  27.226  1.00132.87           N
ATOM     10  CA  THR A   2      40.828  27.942  27.948  1.00132.87           C
ATOM     11  CB  THR A   2      42.193  27.361  28.232  1.00132.87           C
ATOM     12  OG1 THR A   2      43.131  28.379  28.514  1.00132.87           O
ATOM     13  CG2 THR A   2      42.687  26.452  27.122  1.00132.87           C
ATOM     14  C   THR A   2      40.841  29.236  27.190  1.00132.87           C
ATOM     15  O   THR A   2      40.264  29.320  26.110  1.00132.87           O
ATOM     16  N   PRO A   3      41.424  30.272  27.732  1.00161.02           N
ATOM     17  CA  PRO A   3      41.407  31.534  27.037  1.00161.02           C
ATOM     18  CD  PRO A   3      41.352  30.492  29.170  1.00161.02           C
ATOM     19  CB  PRO A   3      41.782  32.598  28.078  1.00161.02           C
ATOM     20  CG  PRO A   3      42.110  31.810  29.359  1.00161.02           C
ATOM     21  C   PRO A   3      42.228  31.577  25.786  1.00161.02           C
ATOM     22  O   PRO A   3      42.177  32.589  25.089  1.00161.02           O
ATOM     23  N   ALA A   4      43.002  30.520  25.483  1.00 76.43           N
ATOM     24  CA  ALA A   4      43.871  30.576  24.341  1.00 76.43           C
ATOM     25  CB  ALA A   4      44.965  29.494  24.359  1.00 76.43           C
ATOM     26  C   ALA A   4      43.121  30.454  23.050  1.00 76.43           C
ATOM     27  O   ALA A   4      42.194  29.657  22.910  1.00 76.43           O
ATOM     28  N   ASN A   5      43.506  31.299  22.071  1.00195.04           N
ATOM     29  CA  ASN A   5      43.023  31.183  20.728  1.00195.04           C
ATOM     30  CB  ASN A   5      42.164  32.345  20.200  1.00195.04           C
ATOM     31  CG  ASN A   5      40.706  32.031  20.470  1.00195.04           C
ATOM     32  OD1 ASN A   5      40.384  31.257  21.370  1.00195.04           O
ATOM     33  ND2 ASN A   5      39.796  32.601  19.634  1.00195.04           N
ATOM     34  C   ASN A   5      44.214  31.129  19.850  1.00195.04           C
ATOM     35  O   ASN A   5      44.581  32.125  19.227  1.00195.04           O
ATOM     36  N   CYS A   6      44.853  29.953  19.750  1.00147.83           N
ATOM     37  CA  CYS A   6      45.959  29.987  18.860  1.00147.83           C
ATOM     38  CB  CYS A   6      47.365  29.867  19.442  1.00147.83           C
ATOM     39  SG  CYS A   6      47.853  31.611  19.472  1.00147.83           S
ATOM     40  C   CYS A   6      45.718  29.268  17.591  1.00147.83           C
ATOM     41  O   CYS A   6      44.709  28.588  17.402  1.00147.83           O
ATOM     42  N   THR A   7      46.673  29.467  16.673  1.00141.97           N
ATOM     43  CA  THR A   7      46.538  29.123  15.304  1.00141.97           C
ATOM     44  CB  THR A   7      46.989  30.279  14.469  1.00141.97           C
ATOM     45  OG1 THR A   7      46.896  29.987  13.091  1.00141.97           O
ATOM     46  CG2 THR A   7      48.430  30.635  14.857  1.00141.97           C
ATOM     47  C   THR A   7      47.354  27.941  14.939  1.00141.97           C
ATOM     48  O   THR A   7      48.322  27.561  15.598  1.00141.97           O
ATOM     49  N   TYR A   8      46.915  27.340  13.827  1.00111.91           N
ATOM     50  CA  TYR A   8      47.482  26.197  13.202  1.00111.91           C
ATOM     51  CB  TYR A   8      46.600  25.862  11.986  1.00111.91           C
ATOM     52  CG  TYR A   8      47.164  24.785  11.151  1.00111.91           C
ATOM     53  CD1 TYR A   8      46.943  23.475  11.495  1.00111.91           C
ATOM     54  CD2 TYR A   8      47.882  25.108  10.020  1.00111.91           C
ATOM     55  CE1 TYR A   8      47.451  22.477  10.713  1.00111.91           C
ATOM     56  CE2 TYR A   8      48.391  24.110   9.238  1.00111.91           C
ATOM     57  CZ  TYR A   8      48.169  22.806   9.593  1.00111.91           C
ATOM     58  OH  TYR A   8      48.688  21.786   8.789  1.00111.91           O
ATOM     59  C   TYR A   8      48.888  26.569  12.811  1.00111.91           C
ATOM     60  O   TYR A   8      49.809  25.791  13.056  1.00111.91           O
ATOM     61  N   PRO A   9      49.121  27.728  12.239  1.00140.73           N
ATOM     62  CA  PRO A   9      50.483  28.062  11.938  1.00140.73           C
ATOM     63  CD  PRO A   9      48.221  28.278  11.231  1.00140.73           C
ATOM     64  CB  PRO A   9      50.426  29.249  10.980  1.00140.73           C
ATOM     65  CG  PRO A   9      49.102  29.040  10.228  1.00140.73           C
ATOM     66  C   PRO A   9      51.324  28.258  13.155  1.00140.73           C
ATOM     67  O   PRO A   9      52.542  28.116  13.072  1.00140.73           O
ATOM     68  N   ASP A  10      50.710  28.593  14.295  1.00109.87           N
ATOM     69  CA  ASP A  10      51.480  28.810  15.479  1.00109.87           C
ATOM     70  CB  ASP A  10      50.602  29.343  16.607  1.00109.87           C
ATOM     71  CG  ASP A  10      51.525  30.149  17.484  1.00109.87           C
ATOM     72  OD1 ASP A  10      52.389  29.538  18.160  1.00109.87           O
ATOM     73  OD2 ASP A  10      51.388  31.402  17.480  1.00109.87           O
ATOM     74  C   ASP A  10      52.086  27.488  15.861  1.00109.87           C
ATOM     75  O   ASP A  10      53.182  27.429  16.417  1.00109.87           O
ATOM     76  N   LEU A  11      51.344  26.394  15.595  1.00202.82           N
ATOM     77  CA  LEU A  11      51.754  25.037  15.850  1.00202.82           C
ATOM     78  CB  LEU A  11      50.654  23.975  15.681  1.00202.82           C
ATOM     79  CG  LEU A  11      49.768  23.764  16.911  1.00202.82           C
ATOM     80  CD1 LEU A  11      48.714  22.687  16.650  1.00202.82           C
ATOM     81  CD2 LEU A  11      50.620  23.408  18.134  1.00202.82           C
ATOM     82  C   LEU A  11      52.847  24.562  14.948  1.00202.82           C
ATOM     83  O   LEU A  11      53.668  23.746  15.366  1.00202.82           O
ATOM     84  N   LEU A  12      52.868  24.981  13.670  1.00115.13           N
ATOM     85  CA  LEU A  12      53.867  24.385  12.831  1.00115.13           C
ATOM     86  CB  LEU A  12      53.606  24.530  11.319  1.00115.13           C
ATOM     87  CG  LEU A  12      52.460  23.612  10.838  1.00115.13           C
ATOM     88  CD1 LEU A  12      51.118  23.988  11.474  1.00115.13           C
ATOM     89  CD2 LEU A  12      52.392  23.534   9.309  1.00115.13           C
ATOM     90  C   LEU A  12      55.226  24.901  13.197  1.00115.13           C
ATOM     91  O   LEU A  12      55.402  26.079  13.503  1.00115.13           O
ATOM     92  N   GLY A  13      56.237  24.002  13.196  1.00 33.97           N
ATOM     93  CA  GLY A  13      57.569  24.415  13.529  1.00 33.97           C
ATOM     94  C   GLY A  13      58.229  23.360  14.361  1.00 33.97           C
ATOM     95  O   GLY A  13      57.827  22.197  14.360  1.00 33.97           O
ATOM     96  N   THR A  14      59.286  23.752  15.102  1.00109.53           N
ATOM     97  CA  THR A  14      59.967  22.782  15.904  1.00109.53           C
ATOM     98  CB  THR A  14      61.456  22.786  15.716  1.00109.53           C
ATOM     99  OG1 THR A  14      62.028  21.611  16.267  1.00109.53           O
ATOM    100  CG2 THR A  14      62.028  24.028  16.411  1.00109.53           C
ATOM    101  C   THR A  14      59.659  23.078  17.339  1.00109.53           C
ATOM    102  O   THR A  14      59.629  24.232  17.763  1.00109.53           O
ATOM    103  N   TRP A  15      59.390  22.016  18.122  1.00 79.77           N
ATOM    104  CA  TRP A  15      59.046  22.174  19.506  1.00 79.77           C
ATOM    105  CB  TRP A  15      57.628  21.681  19.843  1.00 79.77           C
ATOM    106  CG  TRP A  15      56.507  22.540  19.312  1.00 79.77           C
ATOM    107  CD2 TRP A  15      55.765  23.473  20.114  1.00 79.77           C
ATOM    108  CD1 TRP A  15      55.974  22.601  18.057  1.00 79.77           C
ATOM    109  NE1 TRP A  15      54.951  23.518  18.025  1.00 79.77           N
ATOM    110  CE2 TRP A  15      54.810  24.061  19.285  1.00 79.77           C
ATOM    111  CE3 TRP A  15      55.870  23.809  21.434  1.00 79.77           C
ATOM    112  CZ2 TRP A  15      53.942  24.999  19.766  1.00 79.77           C
ATOM    113  CZ3 TRP A  15      54.996  24.758  21.915  1.00 79.77           C
ATOM    114  CH2 TRP A  15      54.051  25.341  21.096  1.00 79.77           C
ATOM    115  C   TRP A  15      59.970  21.331  20.317  1.00 79.77           C
ATOM    116  O   TRP A  15      60.389  20.259  19.884  1.00 79.77           O
ATOM    117  N   VAL A  16      60.334  21.810  21.524  1.00110.24           N
ATOM    118  CA  VAL A  16      61.112  20.958  22.369  1.00110.24           C
ATOM    119  CB  VAL A  16      62.405  21.554  22.865  1.00110.24           C
ATOM    120  CG1 VAL A  16      62.144  22.528  24.027  1.00110.24           C
ATOM    121  CG2 VAL A  16      63.343  20.394  23.224  1.00110.24           C
ATOM    122  C   VAL A  16      60.236  20.627  23.538  1.00110.24           C
ATOM    123  O   VAL A  16      59.610  21.502  24.137  1.00110.24           O
ATOM    124  N   PHE A  17      60.134  19.327  23.874  1.00 99.74           N
ATOM    125  CA  PHE A  17      59.293  18.957  24.973  1.00 99.74           C
ATOM    126  CB  PHE A  17      58.346  17.773  24.676  1.00 99.74           C
ATOM    127  CG  PHE A  17      57.433  18.088  23.533  1.00 99.74           C
ATOM    128  CD1 PHE A  17      56.599  19.185  23.568  1.00 99.74           C
ATOM    129  CD2 PHE A  17      57.365  17.248  22.440  1.00 99.74           C
ATOM    130  CE1 PHE A  17      55.747  19.465  22.519  1.00 99.74           C
ATOM    131  CE2 PHE A  17      56.513  17.522  21.391  1.00 99.74           C
ATOM    132  CZ  PHE A  17      55.703  18.633  21.424  1.00 99.74           C
ATOM    133  C   PHE A  17      60.184  18.484  26.073  1.00 99.74           C
ATOM    134  O   PHE A  17      61.036  17.621  25.864  1.00 99.74           O
ATOM    135  N   GLN A  18      60.022  19.042  27.287  1.00 97.32           N
ATOM    136  CA  GLN A  18      60.824  18.504  28.339  1.00 97.32           C
ATOM    137  CB  GLN A  18      61.617  19.550  29.143  1.00 97.32           C
ATOM    138  CG  GLN A  18      62.661  20.201  28.226  1.00 97.32           C
ATOM    139  CD  GLN A  18      63.740  20.874  29.049  1.00 97.32           C
ATOM    140  OE1 GLN A  18      64.073  20.425  30.144  1.00 97.32           O
ATOM    141  NE2 GLN A  18      64.316  21.975  28.500  1.00 97.32           N
ATOM    142  C   GLN A  18      59.910  17.683  29.172  1.00 97.32           C
ATOM    143  O   GLN A  18      58.828  18.123  29.560  1.00 97.32           O
ATOM    144  N   VAL A  19      60.334  16.431  29.433  1.00 61.06           N
ATOM    145  CA  VAL A  19      59.481  15.463  30.047  1.00 61.06           C
ATOM    146  CB  VAL A  19      59.495  14.172  29.282  1.00 61.06           C
ATOM    147  CG1 VAL A  19      58.570  13.161  29.971  1.00 61.06           C
ATOM    148  CG2 VAL A  19      59.136  14.473  27.818  1.00 61.06           C
ATOM    149  C   VAL A  19      59.964  15.146  31.426  1.00 61.06           C
ATOM    150  O   VAL A  19      61.144  14.884  31.645  1.00 61.06           O
ATOM    151  N   GLY A  20      59.034  15.163  32.398  1.00 48.10           N
ATOM    152  CA  GLY A  20      59.336  14.801  33.755  1.00 48.10           C
ATOM    153  C   GLY A  20      58.814  13.410  33.933  1.00 48.10           C
ATOM    154  O   GLY A  20      58.853  12.620  32.993  1.00 48.10           O
ATOM    155  N   SER A  21      58.328  13.110  35.160  1.00184.31           N
ATOM    156  CA  SER A  21      57.689  11.896  35.624  1.00184.31           C
ATOM    157  CB  SER A  21      56.155  12.020  35.758  1.00184.31           C
ATOM    158  OG  SER A  21      55.564  12.336  34.510  1.00184.31           O
ATOM    159  C   SER A  21      58.039  10.651  34.844  1.00184.31           C
ATOM    160  O   SER A  21      59.136  10.505  34.310  1.00184.31           O
ATOM    161  N   SER A  22      57.143   9.640  34.936  1.00198.80           N
ATOM    162  CA  SER A  22      57.170   8.396  34.201  1.00198.80           C
ATOM    163  CB  SER A  22      58.573   7.859  33.855  1.00198.80           C
ATOM    164  OG  SER A  22      59.084   8.497  32.695  1.00198.80           O
ATOM    165  C   SER A  22      56.504   7.346  35.032  1.00198.80           C
ATOM    166  O   SER A  22      57.165   6.463  35.574  1.00198.80           O
ATOM    167  N   GLY A  23      55.161   7.356  35.079  1.00 58.35           N
ATOM    168  CA  GLY A  23      54.475   6.414  35.916  1.00 58.35           C
ATOM    169  C   GLY A  23      53.223   5.991  35.219  1.00 58.35           C
ATOM    170  O   GLY A  23      53.145   6.002  33.993  1.00 58.35           O
ATOM    171  N   SER A  24      52.216   5.555  35.997  1.00 36.48           N
ATOM    172  CA  SER A  24      50.972   5.140  35.420  1.00 36.48           C
ATOM    173  CB  SER A  24      50.286   4.007  36.200  1.00 36.48           C
ATOM    174  OG  SER A  24      51.103   2.846  36.174  1.00 36.48           O
ATOM    175  C   SER A  24      50.045   6.318  35.408  1.00 36.48           C
ATOM    176  O   SER A  24      50.412   7.426  35.793  1.00 36.48           O
ATOM    177  N   GLN A  25      48.801   6.078  34.950  1.00135.72           N
ATOM    178  CA  GLN A  25      47.758   7.062  34.846  1.00135.72           C
ATOM    179  CB  GLN A  25      46.441   6.427  34.370  1.00135.72           C
ATOM    180  CG  GLN A  25      46.551   5.649  33.059  1.00135.72           C
ATOM    181  CD  GLN A  25      45.292   4.802  32.924  1.00135.72           C
ATOM    182  OE1 GLN A  25      44.174   5.317  32.914  1.00135.72           O
ATOM    183  NE2 GLN A  25      45.476   3.457  32.836  1.00135.72           N
ATOM    184  C   GLN A  25      47.460   7.552  36.229  1.00135.72           C
ATOM    185  O   GLN A  25      47.087   8.709  36.427  1.00135.72           O
ATOM    186  N   ARG A  26      47.508   6.623  37.203  1.00136.54           N
ATOM    187  CA  ARG A  26      47.270   6.903  38.594  1.00136.54           C
ATOM    188  CB  ARG A  26      47.237   5.644  39.474  1.00136.54           C
ATOM    189  CG  ARG A  26      46.287   4.526  39.056  0.00136.54           C
ATOM    190  CD  ARG A  26      46.368   3.353  40.034  0.00136.54           C
ATOM    191  NE  ARG A  26      45.742   2.158  39.406  0.00136.54           N
ATOM    192  CZ  ARG A  26      45.931   0.936  39.982  0.00136.54           C
ATOM    193  NH1 ARG A  26      46.661   0.833  41.132  0.00136.54           N
ATOM    194  NH2 ARG A  26      45.395  -0.182  39.411  0.00136.54           N
ATOM    195  C   ARG A  26      48.415   7.661  39.181  1.00136.54           C
ATOM    196  O   ARG A  26      48.231   8.580  39.976  1.00136.54           O
ATOM    197  N   ASP A  27      49.636   7.241  38.804  1.00 51.30           N
ATOM    198  CA  ASP A  27      50.865   7.711  39.373  1.00 51.30           C
ATOM    199  CB  ASP A  27      52.093   6.968  38.825  1.00 51.30           C
ATOM    200  CG  ASP A  27      52.060   5.557  39.388  0.00 51.30           C
ATOM    201  OD1 ASP A  27      51.250   5.311  40.321  0.00 51.30           O
ATOM    202  OD2 ASP A  27      52.846   4.706  38.894  0.00 51.30           O
ATOM    203  C   ASP A  27      51.070   9.161  39.100  1.00 51.30           C
ATOM    204  O   ASP A  27      51.614   9.872  39.943  1.00 51.30           O
ATOM    205  N   VAL A  28      50.667   9.656  37.916  1.00135.92           N
ATOM    206  CA  VAL A  28      50.955  11.037  37.673  1.00135.92           C
ATOM    207  CB  VAL A  28      51.825  11.332  36.480  1.00135.92           C
ATOM    208  CG1 VAL A  28      53.223  10.751  36.714  1.00135.92           C
ATOM    209  CG2 VAL A  28      51.130  10.829  35.207  1.00135.92           C
ATOM    210  C   VAL A  28      49.705  11.822  37.465  1.00135.92           C
ATOM    211  O   VAL A  28      48.636  11.283  37.180  1.00135.92           O
ATOM    212  N   ASN A  29      49.856  13.143  37.688  1.00163.46           N
ATOM    213  CA  ASN A  29      48.889  14.186  37.502  1.00163.46           C
ATOM    214  CB  ASN A  29      48.365  14.795  38.823  1.00163.46           C
ATOM    215  CG  ASN A  29      47.096  14.119  39.293  0.00163.46           C
ATOM    216  OD1 ASN A  29      47.035  13.520  40.369  0.00163.46           O
ATOM    217  ND2 ASN A  29      46.025  14.273  38.468  0.00163.46           N
ATOM    218  C   ASN A  29      49.658  15.325  36.923  1.00163.46           C
ATOM    219  O   ASN A  29      50.561  15.838  37.581  1.00163.46           O
ATOM    220  N   CYS A  30      49.297  15.798  35.714  1.00 86.00           N
ATOM    221  CA  CYS A  30      50.097  16.840  35.138  1.00 86.00           C
ATOM    222  CB  CYS A  30      50.264  16.652  33.625  1.00 86.00           C
ATOM    223  SG  CYS A  30      50.940  15.005  33.283  1.00 86.00           S
ATOM    224  C   CYS A  30      49.435  18.159  35.368  1.00 86.00           C
ATOM    225  O   CYS A  30      49.109  18.880  34.424  1.00 86.00           O
ATOM    226  N   SER A  31      49.161  18.481  36.642  1.00131.89           N
ATOM    227  CA  SER A  31      48.620  19.758  36.987  1.00131.89           C
ATOM    228  CB  SER A  31      47.917  19.720  38.350  1.00131.89           C
ATOM    229  OG  SER A  31      46.861  18.771  38.318  1.00131.89           O
ATOM    230  C   SER A  31      49.721  20.782  37.069  1.00131.89           C
ATOM    231  O   SER A  31      49.579  21.896  36.568  1.00131.89           O
ATOM    232  N   VAL A  32      50.777  20.474  37.859  1.00159.89           N
ATOM    233  CA  VAL A  32      51.883  21.378  38.068  1.00159.89           C
ATOM    234  CB  VAL A  32      52.452  21.239  39.450  1.00159.89           C
ATOM    235  CG1 VAL A  32      52.939  19.795  39.661  1.00159.89           C
ATOM    236  CG2 VAL A  32      53.545  22.302  39.622  1.00159.89           C
ATOM    237  C   VAL A  32      53.029  21.349  37.086  1.00159.89           C
ATOM    238  O   VAL A  32      53.287  22.356  36.428  1.00159.89           O
ATOM    239  N   MET A  33      53.727  20.182  36.979  1.00100.55           N
ATOM    240  CA  MET A  33      54.939  19.956  36.215  1.00100.55           C
ATOM    241  CB  MET A  33      55.598  21.197  35.582  1.00100.55           C
ATOM    242  CG  MET A  33      56.889  20.876  34.823  1.00100.55           C
ATOM    243  SD  MET A  33      56.687  19.786  33.382  1.00100.55           S
ATOM    244  CE  MET A  33      56.897  18.256  34.337  1.00100.55           C
ATOM    245  C   MET A  33      55.957  19.327  37.133  1.00100.55           C
ATOM    246  O   MET A  33      55.876  18.142  37.453  1.00100.55           O
ATOM    247  N   GLY A  34      56.969  20.115  37.571  1.00 39.13           N
ATOM    248  CA  GLY A  34      57.995  19.597  38.441  1.00 39.13           C
ATOM    249  C   GLY A  34      59.253  19.408  37.644  1.00 39.13           C
ATOM    250  O   GLY A  34      59.367  19.887  36.517  1.00 39.13           O
ATOM    251  N   PRO A  35      60.218  18.738  38.228  1.00172.54           N
ATOM    252  CA  PRO A  35      61.496  18.551  37.579  1.00172.54           C
ATOM    253  CD  PRO A  35      60.345  18.756  39.676  1.00172.54           C
ATOM    254  CB  PRO A  35      62.443  18.048  38.666  1.00172.54           C
ATOM    255  CG  PRO A  35      61.852  18.638  39.959  1.00172.54           C
ATOM    256  C   PRO A  35      61.461  17.682  36.353  1.00172.54           C
ATOM    257  O   PRO A  35      60.707  16.708  36.322  1.00172.54           O
ATOM    258  N   PRO A  36      62.194  18.075  35.335  1.00127.94           N
ATOM    259  CA  PRO A  36      62.259  17.265  34.135  1.00127.94           C
ATOM    260  CD  PRO A  36      62.184  19.494  35.013  1.00127.94           C
ATOM    261  CB  PRO A  36      62.128  18.232  32.959  1.00127.94           C
ATOM    262  CG  PRO A  36      62.584  19.581  33.533  1.00127.94           C
ATOM    263  C   PRO A  36      63.457  16.363  33.990  1.00127.94           C
ATOM    264  O   PRO A  36      64.569  16.791  34.300  1.00127.94           O
ATOM    265  N   GLU A  37      63.244  15.106  33.537  1.00131.00           N
ATOM    266  CA  GLU A  37      64.284  14.155  33.236  1.00131.00           C
ATOM    267  CB  GLU A  37      63.844  12.707  33.506  1.00131.00           C
ATOM    268  CG  GLU A  37      63.883  12.348  34.995  1.00131.00           C
ATOM    269  CD  GLU A  37      62.853  13.181  35.746  1.00131.00           C
ATOM    270  OE1 GLU A  37      61.648  12.816  35.707  0.00131.00           O
ATOM    271  OE2 GLU A  37      63.262  14.192  36.377  0.00131.00           O
ATOM    272  C   GLU A  37      64.837  14.227  31.829  1.00131.00           C
ATOM    273  O   GLU A  37      66.046  14.100  31.639  1.00131.00           O
ATOM    274  N   LYS A  38      63.983  14.436  30.795  1.00141.19           N
ATOM    275  CA  LYS A  38      64.464  14.240  29.444  1.00141.19           C
ATOM    276  CB  LYS A  38      64.002  12.884  28.900  1.00141.19           C
ATOM    277  CG  LYS A  38      64.367  11.727  29.825  1.00141.19           C
ATOM    278  CD  LYS A  38      63.463  10.505  29.671  1.00141.19           C
ATOM    279  CE  LYS A  38      62.124  10.652  30.401  1.00141.19           C
ATOM    280  NZ  LYS A  38      61.305   9.433  30.214  1.00141.19           N
ATOM    281  C   LYS A  38      63.854  15.239  28.505  1.00141.19           C
ATOM    282  O   LYS A  38      62.819  15.834  28.798  1.00141.19           O
ATOM    283  N   LYS A  39      64.488  15.447  27.327  1.00 89.40           N
ATOM    284  CA  LYS A  39      63.875  16.326  26.372  1.00 89.40           C
ATOM    285  CB  LYS A  39      64.625  17.646  26.099  1.00 89.40           C
ATOM    286  CG  LYS A  39      65.795  17.545  25.124  1.00 89.40           C
ATOM    287  CD  LYS A  39      66.263  18.908  24.607  1.00 89.40           C
ATOM    288  CE  LYS A  39      67.434  18.822  23.626  1.00 89.40           C
ATOM    289  NZ  LYS A  39      67.780  20.173  23.127  1.00 89.40           N
ATOM    290  C   LYS A  39      63.709  15.581  25.086  1.00 89.40           C
ATOM    291  O   LYS A  39      64.479  14.672  24.781  1.00 89.40           O
ATOM    292  N   VAL A  40      62.653  15.928  24.317  1.00117.11           N
ATOM    293  CA  VAL A  40      62.405  15.274  23.066  1.00117.11           C
ATOM    294  CB  VAL A  40      61.244  14.316  23.159  1.00117.11           C
ATOM    295  CG1 VAL A  40      59.918  15.050  22.904  1.00117.11           C
ATOM    296  CG2 VAL A  40      61.519  13.104  22.264  1.00117.11           C
ATOM    297  C   VAL A  40      62.097  16.370  22.080  1.00117.11           C
ATOM    298  O   VAL A  40      61.369  17.312  22.390  1.00117.11           O
ATOM    299  N   VAL A  41      62.653  16.299  20.853  1.00 52.99           N
ATOM    300  CA  VAL A  41      62.405  17.366  19.924  1.00 52.99           C
ATOM    301  CB  VAL A  41      63.641  17.875  19.244  1.00 52.99           C
ATOM    302  CG1 VAL A  41      63.241  18.984  18.257  1.00 52.99           C
ATOM    303  CG2 VAL A  41      64.639  18.335  20.324  1.00 52.99           C
ATOM    304  C   VAL A  41      61.489  16.855  18.860  1.00 52.99           C
ATOM    305  O   VAL A  41      61.645  15.728  18.389  1.00 52.99           O
ATOM    306  N   VAL A  42      60.494  17.675  18.454  1.00125.52           N
ATOM    307  CA  VAL A  42      59.569  17.219  17.458  1.00125.52           C
ATOM    308  CB  VAL A  42      58.190  16.987  17.996  1.00125.52           C
ATOM    309  CG1 VAL A  42      57.315  16.504  16.842  1.00125.52           C
ATOM    310  CG2 VAL A  42      58.242  16.005  19.162  1.00125.52           C
ATOM    311  C   VAL A  42      59.404  18.303  16.435  1.00125.52           C
ATOM    312  O   VAL A  42      59.406  19.489  16.761  1.00125.52           O
ATOM    313  N   HIS A  43      59.251  17.910  15.157  1.00 77.03           N
ATOM    314  CA  HIS A  43      59.039  18.843  14.092  1.00 77.03           C
ATOM    315  ND1 HIS A  43      62.311  18.140  13.908  1.00 77.03           N
ATOM    316  CG  HIS A  43      61.444  19.027  13.310  1.00 77.03           C
ATOM    317  CB  HIS A  43      60.032  18.691  12.928  1.00 77.03           C
ATOM    318  NE2 HIS A  43      63.420  20.052  13.674  1.00 77.03           N
ATOM    319  CD2 HIS A  43      62.138  20.190  13.174  1.00 77.03           C
ATOM    320  CE1 HIS A  43      63.477  18.805  14.104  1.00 77.03           C
ATOM    321  C   HIS A  43      57.670  18.589  13.533  1.00 77.03           C
ATOM    322  O   HIS A  43      57.301  17.451  13.243  1.00 77.03           O
ATOM    323  N   LEU A  44      56.875  19.663  13.373  1.00 70.32           N
ATOM    324  CA  LEU A  44      55.538  19.509  12.863  1.00 70.32           C
ATOM    325  CB  LEU A  44      54.496  20.171  13.787  1.00 70.32           C
ATOM    326  CG  LEU A  44      54.516  19.601  15.219  1.00 70.32           C
ATOM    327  CD1 LEU A  44      53.470  20.280  16.117  1.00 70.32           C
ATOM    328  CD2 LEU A  44      54.373  18.068  15.210  1.00 70.32           C
ATOM    329  C   LEU A  44      55.472  20.214  11.538  1.00 70.32           C
ATOM    330  O   LEU A  44      55.795  21.397  11.445  1.00 70.32           O
ATOM    331  N   LYS A  45      55.041  19.512  10.470  1.00147.45           N
ATOM    332  CA  LYS A  45      55.000  20.124   9.170  1.00147.45           C
ATOM    333  CB  LYS A  45      55.953  19.496   8.135  1.00147.45           C
ATOM    334  CG  LYS A  45      57.178  20.368   7.853  1.00147.45           C
ATOM    335  CD  LYS A  45      58.031  20.704   9.074  1.00147.45           C
ATOM    336  CE  LYS A  45      59.076  21.783   8.777  1.00147.45           C
ATOM    337  NZ  LYS A  45      58.407  23.054   8.413  1.00147.45           N
ATOM    338  C   LYS A  45      53.632  20.149   8.566  1.00147.45           C
ATOM    339  O   LYS A  45      52.802  19.268   8.787  1.00147.45           O
ATOM    340  N   LYS A  46      53.434  21.164   7.695  1.00159.69           N
ATOM    341  CA  LYS A  46      52.199  21.513   7.058  1.00159.69           C
ATOM    342  CB  LYS A  46      52.351  22.422   5.830  1.00159.69           C
ATOM    343  CG  LYS A  46      52.579  23.880   6.226  1.00159.69           C
ATOM    344  CD  LYS A  46      53.121  24.757   5.098  1.00159.69           C
ATOM    345  CE  LYS A  46      54.650  24.742   4.996  1.00159.69           C
ATOM    346  NZ  LYS A  46      55.100  25.610   3.882  1.00159.69           N
ATOM    347  C   LYS A  46      51.403  20.326   6.679  1.00159.69           C
ATOM    348  O   LYS A  46      51.877  19.350   6.097  1.00159.69           O
ATOM    349  N   LEU A  47      50.108  20.462   7.002  1.00228.03           N
ATOM    350  CA  LEU A  47      49.140  19.427   6.937  1.00228.03           C
ATOM    351  CB  LEU A  47      49.252  18.466   5.739  1.00228.03           C
ATOM    352  CG  LEU A  47      48.603  19.037   4.457  1.00228.03           C
ATOM    353  CD1 LEU A  47      47.100  19.276   4.680  1.00228.03           C
ATOM    354  CD2 LEU A  47      49.309  20.297   3.936  1.00228.03           C
ATOM    355  C   LEU A  47      49.222  18.703   8.256  1.00228.03           C
ATOM    356  O   LEU A  47      48.892  19.268   9.297  1.00228.03           O
ATOM    357  N   ASP A  48      49.453  17.380   8.218  1.00209.41           N
ATOM    358  CA  ASP A  48      49.529  16.520   9.374  1.00209.41           C
ATOM    359  CB  ASP A  48      48.441  15.433   9.333  1.00209.41           C
ATOM    360  CG  ASP A  48      48.483  14.740   7.985  1.00209.41           C
ATOM    361  OD1 ASP A  48      49.492  14.051   7.694  1.00209.41           O
ATOM    362  OD2 ASP A  48      47.486  14.889   7.225  1.00209.41           O
ATOM    363  C   ASP A  48      50.826  15.945   9.912  1.00209.41           C
ATOM    364  O   ASP A  48      50.758  15.263  10.930  1.00209.41           O
ATOM    365  N   THR A  49      52.010  16.081   9.280  1.00159.86           N
ATOM    366  CA  THR A  49      53.109  15.220   9.688  1.00159.86           C
ATOM    367  CB  THR A  49      54.077  15.010   8.568  1.00159.86           C
ATOM    368  OG1 THR A  49      55.037  14.016   8.894  1.00159.86           O
ATOM    369  CG2 THR A  49      54.765  16.359   8.327  1.00159.86           C
ATOM    370  C   THR A  49      53.923  15.700  10.862  1.00159.86           C
ATOM    371  O   THR A  49      54.193  16.888  11.022  1.00159.86           O
ATOM    372  N   ALA A  50      54.362  14.734  11.713  1.00 50.58           N
ATOM    373  CA  ALA A  50      55.220  15.019  12.833  1.00 50.58           C
ATOM    374  CB  ALA A  50      54.537  14.808  14.197  1.00 50.58           C
ATOM    375  C   ALA A  50      56.385  14.068  12.761  1.00 50.58           C
ATOM    376  O   ALA A  50      56.213  12.911  12.384  1.00 50.58           O
ATOM    377  N   TYR A  51      57.619  14.540  13.063  1.00 78.56           N
ATOM    378  CA  TYR A  51      58.738  13.631  13.084  1.00 78.56           C
ATOM    379  CB  TYR A  51      59.466  13.455  11.732  1.00 78.56           C
ATOM    380  CG  TYR A  51      60.178  14.700  11.317  1.00 78.56           C
ATOM    381  CD1 TYR A  51      59.507  15.730  10.700  1.00 78.56           C
ATOM    382  CD2 TYR A  51      61.534  14.824  11.526  1.00 78.56           C
ATOM    383  CE1 TYR A  51      60.174  16.868  10.309  1.00 78.56           C
ATOM    384  CE2 TYR A  51      62.206  15.959  11.138  1.00 78.56           C
ATOM    385  CZ  TYR A  51      61.525  16.984  10.529  1.00 78.56           C
ATOM    386  OH  TYR A  51      62.211  18.150  10.129  1.00 78.56           O
ATOM    387  C   TYR A  51      59.725  14.092  14.117  1.00 78.56           C
ATOM    388  O   TYR A  51      59.730  15.261  14.500  1.00 78.56           O
ATOM    389  N   ASP A  52      60.552  13.155  14.640  1.00 85.27           N
ATOM    390  CA  ASP A  52      61.546  13.482  15.629  1.00 85.27           C
ATOM    391  CB  ASP A  52      61.411  12.654  16.920  1.00 85.27           C
ATOM    392  CG  ASP A  52      61.528  11.174  16.588  1.00 85.27           C
ATOM    393  OD1 ASP A  52      61.879  10.840  15.424  1.00 85.27           O
ATOM    394  OD2 ASP A  52      61.259  10.353  17.506  1.00 85.27           O
ATOM    395  C   ASP A  52      62.943  13.345  15.073  1.00 85.27           C
ATOM    396  O   ASP A  52      63.143  13.139  13.878  1.00 85.27           O
ATOM    397  N   ASP A  53      63.952  13.474  15.965  1.00 52.60           N
ATOM    398  CA  ASP A  53      65.361  13.412  15.654  1.00 52.60           C
ATOM    399  CB  ASP A  53      66.250  13.743  16.864  1.00 52.60           C
ATOM    400  CG  ASP A  53      66.105  15.228  17.168  1.00 52.60           C
ATOM    401  OD1 ASP A  53      66.057  16.031  16.199  1.00 52.60           O
ATOM    402  OD2 ASP A  53      66.047  15.580  18.377  1.00 52.60           O
ATOM    403  C   ASP A  53      65.746  12.038  15.189  1.00 52.60           C
ATOM    404  O   ASP A  53      66.610  11.880  14.327  1.00 52.60           O
ATOM    405  N   PHE A  54      65.102  11.007  15.756  1.00135.02           N
ATOM    406  CA  PHE A  54      65.374   9.625  15.478  1.00135.02           C
ATOM    407  CB  PHE A  54      64.673   8.660  16.447  1.00135.02           C
ATOM    408  CG  PHE A  54      65.440   8.787  17.720  1.00135.02           C
ATOM    409  CD1 PHE A  54      66.597   8.062  17.900  1.00135.02           C
ATOM    410  CD2 PHE A  54      65.022   9.632  18.722  1.00135.02           C
ATOM    411  CE1 PHE A  54      67.321   8.169  19.064  1.00135.02           C
ATOM    412  CE2 PHE A  54      65.743   9.743  19.889  1.00135.02           C
ATOM    413  CZ  PHE A  54      66.894   9.012  20.061  1.00135.02           C
ATOM    414  C   PHE A  54      65.009   9.314  14.062  1.00135.02           C
ATOM    415  O   PHE A  54      65.464   8.312  13.516  1.00135.02           O
ATOM    416  N   GLY A  55      64.129  10.120  13.440  1.00 33.28           N
ATOM    417  CA  GLY A  55      63.808   9.867  12.064  1.00 33.28           C
ATOM    418  C   GLY A  55      62.460   9.226  11.989  1.00 33.28           C
ATOM    419  O   GLY A  55      62.021   8.815  10.915  1.00 33.28           O
ATOM    420  N   ASN A  56      61.772   9.121  13.140  1.00 44.33           N
ATOM    421  CA  ASN A  56      60.468   8.522  13.185  1.00 44.33           C
ATOM    422  CB  ASN A  56      60.019   8.167  14.615  1.00 44.33           C
ATOM    423  CG  ASN A  56      60.942   7.080  15.149  1.00 44.33           C
ATOM    424  OD1 ASN A  56      61.099   6.024  14.538  1.00 44.33           O
ATOM    425  ND2 ASN A  56      61.574   7.344  16.324  1.00 44.33           N
ATOM    426  C   ASN A  56      59.472   9.493  12.626  1.00 44.33           C
ATOM    427  O   ASN A  56      59.646  10.706  12.728  1.00 44.33           O
ATOM    428  N   SER A  57      58.386   8.970  12.014  1.00 38.42           N
ATOM    429  CA  SER A  57      57.393   9.829  11.428  1.00 38.42           C
ATOM    430  CB  SER A  57      57.285   9.658   9.899  1.00 38.42           C
ATOM    431  OG  SER A  57      56.301  10.527   9.361  1.00 38.42           O
ATOM    432  C   SER A  57      56.054   9.514  12.041  1.00 38.42           C
ATOM    433  O   SER A  57      55.800   8.384  12.456  1.00 38.42           O
ATOM    434  N   GLY A  58      55.156  10.526  12.113  1.00 34.84           N
ATOM    435  CA  GLY A  58      53.865  10.345  12.727  1.00 34.84           C
ATOM    436  C   GLY A  58      52.959  11.467  12.300  1.00 34.84           C
ATOM    437  O   GLY A  58      53.194  12.119  11.284  1.00 34.84           O
ATOM    438  N   HIS A  59      51.877  11.713  13.078  1.00 70.67           N
ATOM    439  CA  HIS A  59      50.919  12.730  12.718  1.00 70.67           C
ATOM    440  ND1 HIS A  59      50.365  10.530  10.464  1.00 70.67           N
ATOM    441  CG  HIS A  59      49.590  11.596  10.863  1.00 70.67           C
ATOM    442  CB  HIS A  59      49.566  12.162  12.251  1.00 70.67           C
ATOM    443  NE2 HIS A  59      49.226  11.195   8.676  1.00 70.67           N
ATOM    444  CD2 HIS A  59      48.898  11.988   9.761  1.00 70.67           C
ATOM    445  CE1 HIS A  59      50.109  10.335   9.146  1.00 70.67           C
ATOM    446  C   HIS A  59      50.594  13.610  13.890  1.00 70.67           C
ATOM    447  O   HIS A  59      50.933  13.302  15.032  1.00 70.67           O
ATOM    448  N   PHE A  60      49.935  14.762  13.611  1.00160.88           N
ATOM    449  CA  PHE A  60      49.514  15.643  14.663  1.00160.88           C
ATOM    450  CB  PHE A  60      50.542  16.723  15.057  1.00160.88           C
ATOM    451  CG  PHE A  60      50.380  17.932  14.195  1.00160.88           C
ATOM    452  CD1 PHE A  60      50.559  17.912  12.837  1.00160.88           C
ATOM    453  CD2 PHE A  60      50.061  19.133  14.779  1.00160.88           C
ATOM    454  CE1 PHE A  60      50.409  19.055  12.083  1.00160.88           C
ATOM    455  CE2 PHE A  60      49.910  20.280  14.032  1.00160.88           C
ATOM    456  CZ  PHE A  60      50.082  20.249  12.672  1.00160.88           C
ATOM    457  C   PHE A  60      48.322  16.395  14.152  1.00160.88           C
ATOM    458  O   PHE A  60      48.043  16.424  12.953  1.00160.88           O
ATOM    459  N   THR A  61      47.552  16.991  15.078  1.00133.65           N
ATOM    460  CA  THR A  61      46.449  17.812  14.695  1.00133.65           C
ATOM    461  CB  THR A  61      45.143  17.072  14.645  1.00133.65           C
ATOM    462  OG1 THR A  61      44.100  17.947  14.243  1.00133.65           O
ATOM    463  CG2 THR A  61      44.847  16.475  16.033  1.00133.65           C
ATOM    464  C   THR A  61      46.341  18.850  15.753  1.00133.65           C
ATOM    465  O   THR A  61      46.669  18.601  16.911  1.00133.65           O
ATOM    466  N   ILE A  62      45.911  20.063  15.378  1.00 89.27           N
ATOM    467  CA  ILE A  62      45.687  21.048  16.386  1.00 89.27           C
ATOM    468  CB  ILE A  62      45.771  22.470  15.900  1.00 89.27           C
ATOM    469  CG1 ILE A  62      45.781  23.439  17.100  1.00 89.27           C
ATOM    470  CG2 ILE A  62      44.635  22.710  14.888  1.00 89.27           C
ATOM    471  CD1 ILE A  62      46.197  24.865  16.747  1.00 89.27           C
ATOM    472  C   ILE A  62      44.301  20.754  16.860  1.00 89.27           C
ATOM    473  O   ILE A  62      43.517  20.160  16.121  1.00 89.27           O
ATOM    474  N   ILE A  63      43.991  21.041  18.138  1.00 83.77           N
ATOM    475  CA  ILE A  63      42.647  20.814  18.579  1.00 83.77           C
ATOM    476  CB  ILE A  63      42.555  20.199  19.948  1.00 83.77           C
ATOM    477  CG1 ILE A  63      43.237  18.820  19.959  1.00 83.77           C
ATOM    478  CG2 ILE A  63      41.068  20.168  20.360  1.00 83.77           C
ATOM    479  CD1 ILE A  63      43.457  18.252  21.362  1.00 83.77           C
ATOM    480  C   ILE A  63      42.031  22.163  18.660  1.00 83.77           C
ATOM    481  O   ILE A  63      42.238  22.897  19.625  1.00 83.77           O
ATOM    482  N   TYR A  64      41.273  22.529  17.615  1.00262.18           N
ATOM    483  CA  TYR A  64      40.611  23.791  17.571  1.00262.18           C
ATOM    484  CB  TYR A  64      39.669  23.971  18.761  1.00262.18           C
ATOM    485  CG  TYR A  64      38.531  24.687  18.163  1.00262.18           C
ATOM    486  CD1 TYR A  64      38.458  26.052  18.055  1.00262.18           C
ATOM    487  CD2 TYR A  64      37.507  23.919  17.677  1.00262.18           C
ATOM    488  CE1 TYR A  64      37.363  26.623  17.457  1.00262.18           C
ATOM    489  CE2 TYR A  64      36.413  24.481  17.078  1.00262.18           C
ATOM    490  CZ  TYR A  64      36.352  25.846  16.973  1.00262.18           C
ATOM    491  OH  TYR A  64      35.259  26.480  16.362  1.00262.18           O
ATOM    492  C   TYR A  64      41.685  24.831  17.666  1.00262.18           C
ATOM    493  O   TYR A  64      42.565  24.908  16.812  1.00262.18           O
ATOM    494  N   ASN A  65      41.658  25.645  18.743  1.00154.03           N
ATOM    495  CA  ASN A  65      42.689  26.631  18.948  1.00154.03           C
ATOM    496  CB  ASN A  65      42.163  28.081  18.840  1.00154.03           C
ATOM    497  CG  ASN A  65      41.017  28.321  19.829  1.00154.03           C
ATOM    498  OD1 ASN A  65      41.058  27.909  20.986  1.00154.03           O
ATOM    499  ND2 ASN A  65      39.947  29.025  19.369  1.00154.03           N
ATOM    500  C   ASN A  65      43.252  26.440  20.334  1.00154.03           C
ATOM    501  O   ASN A  65      44.003  27.279  20.828  1.00154.03           O
ATOM    502  N   GLN A  66      42.834  25.351  21.010  1.00139.36           N
ATOM    503  CA  GLN A  66      43.181  25.022  22.376  1.00139.36           C
ATOM    504  CB  GLN A  66      42.130  24.070  23.003  1.00139.36           C
ATOM    505  CG  GLN A  66      40.739  24.698  23.057  1.00139.36           C
ATOM    506  CD  GLN A  66      40.924  26.024  23.769  1.00139.36           C
ATOM    507  OE1 GLN A  66      41.839  26.137  24.575  1.00139.36           O
ATOM    508  NE2 GLN A  66      40.092  27.054  23.464  1.00139.36           N
ATOM    509  C   GLN A  66      44.536  24.413  22.629  1.00139.36           C
ATOM    510  O   GLN A  66      45.219  24.789  23.582  1.00139.36           O
ATOM    511  N   GLY A  67      44.953  23.423  21.811  1.00 43.19           N
ATOM    512  CA  GLY A  67      46.160  22.696  22.096  1.00 43.19           C
ATOM    513  C   GLY A  67      46.396  21.736  20.963  1.00 43.19           C
ATOM    514  O   GLY A  67      45.885  21.950  19.865  1.00 43.19           O
ATOM    515  N   PHE A  68      47.167  20.645  21.213  1.00257.45           N
ATOM    516  CA  PHE A  68      47.540  19.737  20.154  1.00257.45           C
ATOM    517  CB  PHE A  68      49.024  19.416  19.953  1.00257.45           C
ATOM    518  CG  PHE A  68      50.071  20.423  20.213  1.00257.45           C
ATOM    519  CD1 PHE A  68      50.056  21.236  21.325  1.00257.45           C
ATOM    520  CD2 PHE A  68      51.163  20.412  19.380  1.00257.45           C
ATOM    521  CE1 PHE A  68      51.093  22.114  21.536  1.00257.45           C
ATOM    522  CE2 PHE A  68      52.198  21.282  19.597  1.00257.45           C
ATOM    523  CZ  PHE A  68      52.163  22.139  20.672  1.00257.45           C
ATOM    524  C   PHE A  68      47.432  18.324  20.665  1.00257.45           C
ATOM    525  O   PHE A  68      47.370  18.040  21.862  1.00257.45           O
ATOM    526  N   GLU A  69      47.525  17.399  19.685  1.00116.26           N
ATOM    527  CA  GLU A  69      47.682  15.988  19.885  1.00116.26           C
ATOM    528  CB  GLU A  69      46.416  15.163  19.578  1.00116.26           C
ATOM    529  CG  GLU A  69      46.731  13.675  19.387  1.00116.26           C
ATOM    530  CD  GLU A  69      45.830  12.844  20.277  1.00116.26           C
ATOM    531  OE1 GLU A  69      45.888  13.031  21.521  1.00116.26           O
ATOM    532  OE2 GLU A  69      45.081  12.001  19.719  1.00116.26           O
ATOM    533  C   GLU A  69      48.703  15.547  18.879  1.00116.26           C
ATOM    534  O   GLU A  69      48.569  15.833  17.691  1.00116.26           O
ATOM    535  N   ILE A  70      49.759  14.842  19.330  1.00133.01           N
ATOM    536  CA  ILE A  70      50.776  14.380  18.424  1.00133.01           C
ATOM    537  CB  ILE A  70      52.154  14.873  18.797  1.00133.01           C
ATOM    538  CG1 ILE A  70      52.252  16.407  18.880  1.00133.01           C
ATOM    539  CG2 ILE A  70      53.141  14.267  17.787  1.00133.01           C
ATOM    540  CD1 ILE A  70      52.172  17.110  17.531  1.00133.01           C
ATOM    541  C   ILE A  70      50.867  12.897  18.626  1.00133.01           C
ATOM    542  O   ILE A  70      51.008  12.443  19.761  1.00133.01           O
ATOM    543  N   VAL A  71      50.773  12.082  17.556  1.00132.61           N
ATOM    544  CA  VAL A  71      51.018  10.688  17.792  1.00132.61           C
ATOM    545  CB  VAL A  71      49.852   9.795  17.444  1.00132.61           C
ATOM    546  CG1 VAL A  71      49.717   9.579  15.925  1.00132.61           C
ATOM    547  CG2 VAL A  71      50.017   8.506  18.253  1.00132.61           C
ATOM    548  C   VAL A  71      52.264  10.341  17.027  1.00132.61           C
ATOM    549  O   VAL A  71      52.295  10.486  15.805  1.00132.61           O
ATOM    550  N   LEU A  72      53.339   9.922  17.745  1.00133.45           N
ATOM    551  CA  LEU A  72      54.596   9.672  17.087  1.00133.45           C
ATOM    552  CB  LEU A  72      55.427  10.986  16.999  1.00133.45           C
ATOM    553  CG  LEU A  72      56.743  11.018  16.177  1.00133.45           C
ATOM    554  CD1 LEU A  72      57.454  12.392  16.287  1.00133.45           C
ATOM    555  CD2 LEU A  72      57.652   9.841  16.531  1.00133.45           C
ATOM    556  C   LEU A  72      55.344   8.639  17.918  1.00133.45           C
ATOM    557  O   LEU A  72      55.344   8.710  19.145  1.00133.45           O
ATOM    558  N   ASN A  73      55.973   7.637  17.257  1.00104.46           N
ATOM    559  CA  ASN A  73      56.779   6.612  17.876  1.00104.46           C
ATOM    560  CB  ASN A  73      58.131   7.154  18.377  1.00104.46           C
ATOM    561  CG  ASN A  73      59.070   5.965  18.463  1.00104.46           C
ATOM    562  OD1 ASN A  73      60.191   6.080  18.956  1.00104.46           O
ATOM    563  ND2 ASN A  73      58.607   4.783  17.972  1.00104.46           N
ATOM    564  C   ASN A  73      56.040   5.886  18.987  1.00104.46           C
ATOM    565  O   ASN A  73      56.600   5.600  20.056  1.00104.46           O
ATOM    566  N   ASP A  74      54.758   5.536  18.744  1.00128.37           N
ATOM    567  CA  ASP A  74      53.935   4.809  19.675  1.00128.37           C
ATOM    568  CB  ASP A  74      54.522   3.410  19.962  1.00128.37           C
ATOM    569  CG  ASP A  74      53.432   2.483  20.432  1.00128.37           C
ATOM    570  OD1 ASP A  74      52.670   2.004  19.556  1.00128.37           O
ATOM    571  OD2 ASP A  74      53.360   2.215  21.659  1.00128.37           O
ATOM    572  C   ASP A  74      53.710   5.594  20.950  1.00128.37           C
ATOM    573  O   ASP A  74      53.463   5.029  22.010  1.00128.37           O
ATOM    574  N   TYR A  75      53.725   6.940  20.871  1.00 85.48           N
ATOM    575  CA  TYR A  75      53.413   7.779  22.011  1.00 85.48           C
ATOM    576  CB  TYR A  75      54.625   8.499  22.649  1.00 85.48           C
ATOM    577  CG  TYR A  75      55.320   7.568  23.575  1.00 85.48           C
ATOM    578  CD1 TYR A  75      54.899   7.524  24.886  1.00 85.48           C
ATOM    579  CD2 TYR A  75      56.359   6.760  23.158  1.00 85.48           C
ATOM    580  CE1 TYR A  75      55.508   6.680  25.775  1.00 85.48           C
ATOM    581  CE2 TYR A  75      56.968   5.912  24.053  1.00 85.48           C
ATOM    582  CZ  TYR A  75      56.538   5.877  25.360  1.00 85.48           C
ATOM    583  OH  TYR A  75      57.144   5.021  26.306  1.00 85.48           O
ATOM    584  C   TYR A  75      52.427   8.829  21.579  1.00 85.48           C
ATOM    585  O   TYR A  75      52.346   9.177  20.404  1.00 85.48           O
ATOM    586  N   LYS A  76      51.616   9.333  22.538  1.00176.62           N
ATOM    587  CA  LYS A  76      50.645  10.355  22.248  1.00176.62           C
ATOM    588  CB  LYS A  76      49.236   9.986  22.758  1.00176.62           C
ATOM    589  CG  LYS A  76      48.666   8.648  22.264  1.00176.62           C
ATOM    590  CD  LYS A  76      48.105   8.648  20.844  1.00176.62           C
ATOM    591  CE  LYS A  76      46.597   8.911  20.815  1.00176.62           C
ATOM    592  NZ  LYS A  76      45.868   7.841  21.541  1.00176.62           N
ATOM    593  C   LYS A  76      51.045  11.549  23.074  1.00176.62           C
ATOM    594  O   LYS A  76      51.320  11.407  24.262  1.00176.62           O
ATOM    595  N   TRP A  77      51.069  12.768  22.491  1.00111.74           N
ATOM    596  CA  TRP A  77      51.442  13.916  23.273  1.00111.74           C
ATOM    597  CB  TRP A  77      52.662  14.646  22.666  1.00111.74           C
ATOM    598  CG  TRP A  77      53.887  13.772  22.508  1.00111.74           C
ATOM    599  CD2 TRP A  77      55.071  13.824  23.323  1.00111.74           C
ATOM    600  CD1 TRP A  77      54.103  12.785  21.590  1.00111.74           C
ATOM    601  NE1 TRP A  77      55.334  12.211  21.789  1.00111.74           N
ATOM    602  CE2 TRP A  77      55.941  12.842  22.853  1.00111.74           C
ATOM    603  CE3 TRP A  77      55.406  14.636  24.366  1.00111.74           C
ATOM    604  CZ2 TRP A  77      57.166  12.647  23.425  1.00111.74           C
ATOM    605  CZ3 TRP A  77      56.631  14.420  24.957  1.00111.74           C
ATOM    606  CH2 TRP A  77      57.492  13.446  24.497  1.00111.74           C
ATOM    607  C   TRP A  77      50.273  14.869  23.232  1.00111.74           C
ATOM    608  O   TRP A  77      49.723  15.134  22.163  1.00111.74           O
ATOM    609  N   PHE A  78      49.849  15.392  24.407  1.00122.49           N
ATOM    610  CA  PHE A  78      48.745  16.317  24.462  1.00122.49           C
ATOM    611  CB  PHE A  78      47.408  15.636  24.802  1.00122.49           C
ATOM    612  CG  PHE A  78      46.444  16.676  25.265  1.00122.49           C
ATOM    613  CD1 PHE A  78      45.784  17.502  24.383  1.00122.49           C
ATOM    614  CD2 PHE A  78      46.213  16.821  26.615  1.00122.49           C
ATOM    615  CE1 PHE A  78      44.903  18.452  24.845  1.00122.49           C
ATOM    616  CE2 PHE A  78      45.334  17.767  27.082  1.00122.49           C
ATOM    617  CZ  PHE A  78      44.680  18.581  26.194  1.00122.49           C
ATOM    618  C   PHE A  78      48.995  17.402  25.470  1.00122.49           C
ATOM    619  O   PHE A  78      49.500  17.154  26.563  1.00122.49           O
ATOM    620  N   ALA A  79      48.640  18.658  25.117  1.00 57.99           N
ATOM    621  CA  ALA A  79      48.831  19.764  26.015  1.00 57.99           C
ATOM    622  CB  ALA A  79      50.304  20.210  26.101  1.00 57.99           C
ATOM    623  C   ALA A  79      48.037  20.926  25.496  1.00 57.99           C
ATOM    624  O   ALA A  79      47.749  21.007  24.303  1.00 57.99           O
ATOM    625  N   PHE A  80      47.653  21.856  26.396  1.00143.53           N
ATOM    626  CA  PHE A  80      46.940  23.037  25.991  1.00143.53           C
ATOM    627  CB  PHE A  80      45.895  23.561  27.001  1.00143.53           C
ATOM    628  CG  PHE A  80      44.684  22.687  27.066  1.00143.53           C
ATOM    629  CD1 PHE A  80      43.803  22.595  26.014  1.00143.53           C
ATOM    630  CD2 PHE A  80      44.389  22.001  28.215  1.00143.53           C
ATOM    631  CE1 PHE A  80      42.682  21.800  26.095  1.00143.53           C
ATOM    632  CE2 PHE A  80      43.272  21.206  28.305  1.00143.53           C
ATOM    633  CZ  PHE A  80      42.412  21.096  27.243  1.00143.53           C
ATOM    634  C   PHE A  80      47.954  24.135  25.865  1.00143.53           C
ATOM    635  O   PHE A  80      48.991  24.112  26.526  1.00143.53           O
ATOM    636  N   PHE A  81      47.685  25.124  24.985  1.00 97.55           N
ATOM    637  CA  PHE A  81      48.595  26.228  24.833  1.00 97.55           C
ATOM    638  CB  PHE A  81      48.238  27.234  23.717  1.00 97.55           C
ATOM    639  CG  PHE A  81      48.531  26.625  22.389  1.00 97.55           C
ATOM    640  CD1 PHE A  81      49.833  26.413  21.988  1.00 97.55           C
ATOM    641  CD2 PHE A  81      47.507  26.295  21.531  1.00 97.55           C
ATOM    642  CE1 PHE A  81      50.104  25.858  20.757  1.00 97.55           C
ATOM    643  CE2 PHE A  81      47.778  25.742  20.301  1.00 97.55           C
ATOM    644  CZ  PHE A  81      49.076  25.518  19.909  1.00 97.55           C
ATOM    645  C   PHE A  81      48.582  27.002  26.119  1.00 97.55           C
ATOM    646  O   PHE A  81      47.578  27.030  26.829  1.00 97.55           O
ATOM    647  N   LYS A  82      49.724  27.648  26.444  1.00122.95           N
ATOM    648  CA  LYS A  82      49.938  28.380  27.671  1.00122.95           C
ATOM    649  CB  LYS A  82      51.403  28.817  27.861  1.00122.95           C
ATOM    650  CG  LYS A  82      51.637  29.673  29.111  1.00122.95           C
ATOM    651  CD  LYS A  82      53.090  30.103  29.315  1.00122.95           C
ATOM    652  CE  LYS A  82      53.385  31.527  28.854  1.00122.95           C
ATOM    653  NZ  LYS A  82      52.702  32.481  29.759  1.00122.95           N
ATOM    654  C   LYS A  82      49.132  29.650  27.744  1.00122.95           C
ATOM    655  O   LYS A  82      48.940  30.347  26.747  1.00122.95           O
ATOM    656  N   TYR A  83      48.631  29.966  28.964  1.00192.18           N
ATOM    657  CA  TYR A  83      47.941  31.200  29.207  1.00192.18           C
ATOM    658  CB  TYR A  83      46.413  31.132  28.972  1.00192.18           C
ATOM    659  CG  TYR A  83      45.808  30.048  29.798  1.00192.18           C
ATOM    660  CD1 TYR A  83      45.865  28.740  29.367  1.00192.18           C
ATOM    661  CD2 TYR A  83      45.189  30.334  30.997  1.00192.18           C
ATOM    662  CE1 TYR A  83      45.316  27.733  30.119  1.00192.18           C
ATOM    663  CE2 TYR A  83      44.634  29.325  31.751  1.00192.18           C
ATOM    664  CZ  TYR A  83      44.691  28.027  31.303  1.00192.18           C
ATOM    665  OH  TYR A  83      44.125  26.987  32.066  1.00192.18           O
ATOM    666  C   TYR A  83      48.280  31.671  30.594  1.00192.18           C
ATOM    667  O   TYR A  83      48.642  30.876  31.461  1.00192.18           O
ATOM    668  N   LYS A  84      48.173  32.997  30.831  1.00122.42           N
ATOM    669  CA  LYS A  84      48.608  33.619  32.054  1.00122.42           C
ATOM    670  CB  LYS A  84      49.801  34.519  31.708  1.00122.42           C
ATOM    671  CG  LYS A  84      50.767  34.925  32.810  1.00122.42           C
ATOM    672  CD  LYS A  84      51.999  35.585  32.186  1.00122.42           C
ATOM    673  CE  LYS A  84      53.017  36.135  33.180  0.00122.42           C
ATOM    674  NZ  LYS A  84      54.086  36.843  32.439  0.00122.42           N
ATOM    675  C   LYS A  84      47.493  34.518  32.528  1.00122.42           C
ATOM    676  O   LYS A  84      46.936  35.290  31.749  1.00122.42           O
ATOM    677  N   GLU A  85      47.134  34.460  33.829  1.00102.58           N
ATOM    678  CA  GLU A  85      46.060  35.299  34.278  1.00102.58           C
ATOM    679  CB  GLU A  85      44.962  34.540  35.046  1.00102.58           C
ATOM    680  CG  GLU A  85      44.328  33.401  34.240  1.00102.58           C
ATOM    681  CD  GLU A  85      45.173  32.161  34.490  1.00102.58           C
ATOM    682  OE1 GLU A  85      46.068  32.235  35.373  1.00102.58           O
ATOM    683  OE2 GLU A  85      44.942  31.128  33.807  1.00102.58           O
ATOM    684  C   GLU A  85      46.614  36.348  35.197  1.00102.58           C
ATOM    685  O   GLU A  85      47.013  36.071  36.327  1.00102.58           O
ATOM    686  N   GLU A  86      46.656  37.590  34.688  1.00 80.57           N
ATOM    687  CA  GLU A  86      47.102  38.793  35.331  1.00 80.57           C
ATOM    688  CB  GLU A  86      47.418  39.914  34.321  0.00 80.57           C
ATOM    689  CG  GLU A  86      48.238  41.070  34.902  0.00 80.57           C
ATOM    690  CD  GLU A  86      48.795  41.888  33.742  0.00 80.57           C
ATOM    691  OE1 GLU A  86      48.554  41.498  32.567  0.00 80.57           O
ATOM    692  OE2 GLU A  86      49.477  42.913  34.013  0.00 80.57           O
ATOM    693  C   GLU A  86      46.054  39.267  36.288  1.00 80.57           C
ATOM    694  O   GLU A  86      46.338  40.105  37.141  1.00 80.57           O
ATOM    695  N   GLY A  87      44.809  38.751  36.189  1.00 50.62           N
ATOM    696  CA  GLY A  87      43.771  39.324  36.993  1.00 50.62           C
ATOM    697  C   GLY A  87      43.073  40.315  36.122  1.00 50.62           C
ATOM    698  O   GLY A  87      43.187  41.526  36.288  1.00 50.62           O
ATOM    699  N   GLY A  88      42.371  39.791  35.097  1.00 25.51           N
ATOM    700  CA  GLY A  88      41.624  40.606  34.188  1.00 25.51           C
ATOM    701  C   GLY A  88      42.406  40.691  32.927  1.00 25.51           C
ATOM    702  O   GLY A  88      41.853  40.917  31.850  1.00 25.51           O
ATOM    703  N   LYS A  89      43.731  40.507  33.021  1.00123.93           N
ATOM    704  CA  LYS A  89      44.488  40.548  31.810  1.00123.93           C
ATOM    705  CB  LYS A  89      45.693  41.501  31.854  1.00123.93           C
ATOM    706  CG  LYS A  89      46.538  41.476  30.576  1.00123.93           C
ATOM    707  CD  LYS A  89      45.841  42.031  29.334  0.00123.93           C
ATOM    708  CE  LYS A  89      46.705  41.957  28.072  0.00123.93           C
ATOM    709  NZ  LYS A  89      47.925  42.781  28.241  0.00123.93           N
ATOM    710  C   LYS A  89      45.002  39.173  31.556  1.00123.93           C
ATOM    711  O   LYS A  89      45.730  38.600  32.364  1.00123.93           O
ATOM    712  N   VAL A  90      44.614  38.597  30.407  1.00127.25           N
ATOM    713  CA  VAL A  90      45.090  37.291  30.067  1.00127.25           C
ATOM    714  CB  VAL A  90      44.026  36.305  29.692  1.00127.25           C
ATOM    715  CG1 VAL A  90      43.292  35.840  30.952  1.00127.25           C
ATOM    716  CG2 VAL A  90      43.106  36.984  28.665  1.00127.25           C
ATOM    717  C   VAL A  90      45.983  37.390  28.882  1.00127.25           C
ATOM    718  O   VAL A  90      45.684  38.072  27.903  1.00127.25           O
ATOM    719  N   THR A  91      47.137  36.709  28.972  1.00146.02           N
ATOM    720  CA  THR A  91      48.037  36.639  27.862  1.00146.02           C
ATOM    721  CB  THR A  91      49.392  37.248  28.087  1.00146.02           C
ATOM    722  OG1 THR A  91      49.910  36.835  29.339  1.00146.02           O
ATOM    723  CG2 THR A  91      49.319  38.770  27.977  1.00146.02           C
ATOM    724  C   THR A  91      48.236  35.208  27.529  1.00146.02           C
ATOM    725  O   THR A  91      48.480  34.365  28.390  1.00146.02           O
ATOM    726  N   SER A  92      48.126  34.889  26.237  1.00102.84           N
ATOM    727  CA  SER A  92      48.304  33.527  25.874  1.00102.84           C
ATOM    728  CB  SER A  92      47.139  32.976  25.037  1.00102.84           C
ATOM    729  OG  SER A  92      46.897  33.816  23.920  1.00102.84           O
ATOM    730  C   SER A  92      49.574  33.444  25.107  1.00102.84           C
ATOM    731  O   SER A  92      49.963  34.395  24.429  1.00102.84           O
ATOM    732  N   TYR A  93      50.299  32.321  25.273  1.00109.03           N
ATOM    733  CA  TYR A  93      51.496  32.151  24.519  1.00109.03           C
ATOM    734  CB  TYR A  93      52.777  32.270  25.358  1.00109.03           C
ATOM    735  CG  TYR A  93      52.844  33.729  25.666  1.00109.03           C
ATOM    736  CD1 TYR A  93      53.423  34.602  24.765  1.00109.03           C
ATOM    737  CD2 TYR A  93      52.320  34.244  26.832  1.00109.03           C
ATOM    738  CE1 TYR A  93      53.480  35.952  25.023  1.00109.03           C
ATOM    739  CE2 TYR A  93      52.377  35.593  27.089  1.00109.03           C
ATOM    740  CZ  TYR A  93      52.955  36.448  26.188  1.00109.03           C
ATOM    741  OH  TYR A  93      53.016  37.835  26.457  1.00109.03           O
ATOM    742  C   TYR A  93      51.400  30.857  23.794  1.00109.03           C
ATOM    743  O   TYR A  93      51.392  29.769  24.367  1.00109.03           O
ATOM    744  N   CYS A  94      51.271  31.002  22.471  1.00 96.87           N
ATOM    745  CA  CYS A  94      51.088  29.985  21.492  1.00 96.87           C
ATOM    746  CB  CYS A  94      50.582  30.634  20.227  1.00 96.87           C
ATOM    747  SG  CYS A  94      49.328  31.790  20.812  1.00 96.87           S
ATOM    748  C   CYS A  94      52.372  29.258  21.283  1.00 96.87           C
ATOM    749  O   CYS A  94      52.389  28.172  20.704  1.00 96.87           O
ATOM    750  N   HIS A  95      53.481  29.914  21.680  1.00112.87           N
ATOM    751  CA  HIS A  95      54.825  29.412  21.619  1.00112.87           C
ATOM    752  ND1 HIS A  95      56.638  32.021  20.238  1.00112.87           N
ATOM    753  CG  HIS A  95      55.929  31.759  21.390  1.00112.87           C
ATOM    754  CB  HIS A  95      55.892  30.426  22.081  1.00112.87           C
ATOM    755  NE2 HIS A  95      55.692  33.938  20.851  1.00112.87           N
ATOM    756  CD2 HIS A  95      55.356  32.940  21.749  1.00112.87           C
ATOM    757  CE1 HIS A  95      56.462  33.338  19.962  1.00112.87           C
ATOM    758  C   HIS A  95      54.981  28.295  22.614  1.00112.87           C
ATOM    759  O   HIS A  95      55.815  27.414  22.429  1.00112.87           O
ATOM    760  N   GLU A  96      54.242  28.331  23.743  1.00131.18           N
ATOM    761  CA  GLU A  96      54.489  27.343  24.757  1.00131.18           C
ATOM    762  CB  GLU A  96      55.281  27.904  25.947  1.00131.18           C
ATOM    763  CG  GLU A  96      54.734  29.223  26.481  1.00131.18           C
ATOM    764  CD  GLU A  96      55.872  29.914  27.216  1.00131.18           C
ATOM    765  OE1 GLU A  96      56.272  29.408  28.297  1.00131.18           O
ATOM    766  OE2 GLU A  96      56.362  30.954  26.701  1.00131.18           O
ATOM    767  C   GLU A  96      53.228  26.673  25.207  1.00131.18           C
ATOM    768  O   GLU A  96      52.133  27.005  24.757  1.00131.18           O
ATOM    769  N   THR A  97      53.367  25.652  26.084  1.00 57.44           N
ATOM    770  CA  THR A  97      52.216  24.899  26.496  1.00 57.44           C
ATOM    771  CB  THR A  97      52.243  23.466  26.044  1.00 57.44           C
ATOM    772  OG1 THR A  97      53.314  22.774  26.667  1.00 57.44           O
ATOM    773  CG2 THR A  97      52.414  23.437  24.515  1.00 57.44           C
ATOM    774  C   THR A  97      52.130  24.865  27.983  1.00 57.44           C
ATOM    775  O   THR A  97      53.079  25.178  28.700  1.00 57.44           O
ATOM    776  N   MET A  98      50.937  24.519  28.495  1.00192.83           N
ATOM    777  CA  MET A  98      50.830  24.363  29.907  1.00192.83           C
ATOM    778  CB  MET A  98      49.429  24.652  30.466  1.00192.83           C
ATOM    779  CG  MET A  98      49.510  25.190  31.895  1.00192.83           C
ATOM    780  SD  MET A  98      48.157  26.302  32.383  1.00192.83           S
ATOM    781  CE  MET A  98      46.873  25.018  32.416  1.00192.83           C
ATOM    782  C   MET A  98      51.282  22.950  30.133  1.00192.83           C
ATOM    783  O   MET A  98      51.721  22.291  29.192  1.00192.83           O
ATOM    784  N   THR A  99      51.256  22.446  31.377  1.00 52.98           N
ATOM    785  CA  THR A  99      51.748  21.110  31.592  1.00 52.98           C
ATOM    786  CB  THR A  99      51.779  20.733  33.043  1.00 52.98           C
ATOM    787  OG1 THR A  99      52.585  21.657  33.761  1.00 52.98           O
ATOM    788  CG2 THR A  99      52.359  19.316  33.178  1.00 52.98           C
ATOM    789  C   THR A  99      50.846  20.150  30.868  1.00 52.98           C
ATOM    790  O   THR A  99      49.626  20.236  30.989  1.00 52.98           O
ATOM    791  N   GLY A 100      51.434  19.190  30.111  1.00 48.00           N
ATOM    792  CA  GLY A 100      50.642  18.279  29.329  1.00 48.00           C
ATOM    793  C   GLY A 100      50.917  16.855  29.713  1.00 48.00           C
ATOM    794  O   GLY A 100      51.722  16.573  30.602  1.00 48.00           O
ATOM    795  N   TRP A 101      50.233  15.913  29.019  1.00 95.88           N
ATOM    796  CA  TRP A 101      50.348  14.515  29.330  1.00 95.88           C
ATOM    797  CB  TRP A 101      48.983  13.876  29.647  1.00 95.88           C
ATOM    798  CG  TRP A 101      48.288  14.460  30.852  1.00 95.88           C
ATOM    799  CD2 TRP A 101      47.475  15.642  30.801  1.00 95.88           C
ATOM    800  CD1 TRP A 101      48.273  14.033  32.147  1.00 95.88           C
ATOM    801  NE1 TRP A 101      47.490  14.870  32.907  1.00 95.88           N
ATOM    802  CE2 TRP A 101      46.994  15.865  32.090  1.00 95.88           C
ATOM    803  CE3 TRP A 101      47.156  16.471  29.764  1.00 95.88           C
ATOM    804  CZ2 TRP A 101      46.179  16.926  32.361  1.00 95.88           C
ATOM    805  CZ3 TRP A 101      46.334  17.542  30.040  1.00 95.88           C
ATOM    806  CH2 TRP A 101      45.854  17.762  31.316  1.00 95.88           C
ATOM    807  C   TRP A 101      50.880  13.788  28.126  1.00 95.88           C
ATOM    808  O   TRP A 101      50.442  14.031  27.002  1.00 95.88           O
ATOM    809  N   VAL A 102      51.860  12.878  28.333  1.00153.81           N
ATOM    810  CA  VAL A 102      52.349  12.065  27.252  1.00153.81           C
ATOM    811  CB  VAL A 102      53.776  12.336  26.862  1.00153.81           C
ATOM    812  CG1 VAL A 102      53.954  13.852  26.788  1.00153.81           C
ATOM    813  CG2 VAL A 102      54.762  11.592  27.770  1.00153.81           C
ATOM    814  C   VAL A 102      52.293  10.658  27.762  1.00153.81           C
ATOM    815  O   VAL A 102      52.576  10.415  28.934  1.00153.81           O
ATOM    816  N   HIS A 103      51.875   9.700  26.910  1.00 63.84           N
ATOM    817  CA  HIS A 103      51.826   8.322  27.320  1.00 63.84           C
ATOM    818  ND1 HIS A 103      48.604   9.460  27.491  1.00 63.84           N
ATOM    819  CG  HIS A 103      49.274   8.265  27.358  1.00 63.84           C
ATOM    820  CB  HIS A 103      50.545   7.934  28.086  1.00 63.84           C
ATOM    821  NE2 HIS A 103      47.441   8.239  26.048  1.00 63.84           N
ATOM    822  CD2 HIS A 103      48.551   7.531  26.471  1.00 63.84           C
ATOM    823  CE1 HIS A 103      47.515   9.391  26.687  1.00 63.84           C
ATOM    824  C   HIS A 103      51.872   7.491  26.080  1.00 63.84           C
ATOM    825  O   HIS A 103      51.588   7.970  24.985  1.00 63.84           O
ATOM    826  N   ASP A 104      52.236   6.203  26.218  1.00 63.19           N
ATOM    827  CA  ASP A 104      52.300   5.368  25.057  1.00 63.19           C
ATOM    828  CB  ASP A 104      53.028   4.027  25.296  1.00 63.19           C
ATOM    829  CG  ASP A 104      52.367   3.251  26.426  1.00 63.19           C
ATOM    830  OD1 ASP A 104      51.223   3.612  26.817  1.00 63.19           O
ATOM    831  OD2 ASP A 104      53.008   2.290  26.938  1.00 63.19           O
ATOM    832  C   ASP A 104      50.899   5.148  24.578  1.00 63.19           C
ATOM    833  O   ASP A 104      49.934   5.431  25.282  1.00 63.19           O
ATOM    834  N   VAL A 105      50.766   4.644  23.340  1.00121.60           N
ATOM    835  CA  VAL A 105      49.502   4.491  22.673  1.00121.60           C
ATOM    836  CB  VAL A 105      49.665   3.873  21.315  1.00121.60           C
ATOM    837  CG1 VAL A 105      48.287   3.741  20.652  1.00121.60           C
ATOM    838  CG2 VAL A 105      50.682   4.714  20.525  1.00121.60           C
ATOM    839  C   VAL A 105      48.604   3.607  23.489  1.00121.60           C
ATOM    840  O   VAL A 105      47.383   3.748  23.451  1.00121.60           O
ATOM    841  N   LEU A 106      49.189   2.623  24.195  1.00 79.51           N
ATOM    842  CA  LEU A 106      48.462   1.706  25.036  1.00 79.51           C
ATOM    843  CB  LEU A 106      49.346   0.552  25.550  1.00 79.51           C
ATOM    844  CG  LEU A 106      49.883  -0.364  24.435  1.00 79.51           C
ATOM    845  CD1 LEU A 106      50.760  -1.488  25.011  1.00 79.51           C
ATOM    846  CD2 LEU A 106      48.747  -0.891  23.546  1.00 79.51           C
ATOM    847  C   LEU A 106      47.904   2.406  26.249  1.00 79.51           C
ATOM    848  O   LEU A 106      46.851   2.024  26.758  1.00 79.51           O
ATOM    849  N   GLY A 107      48.614   3.429  26.772  1.00 49.11           N
ATOM    850  CA  GLY A 107      48.184   4.123  27.957  1.00 49.11           C
ATOM    851  C   GLY A 107      48.873   3.549  29.168  1.00 49.11           C
ATOM    852  O   GLY A 107      48.458   3.813  30.296  1.00 49.11           O
ATOM    853  N   ARG A 108      49.891   2.684  28.970  1.00126.01           N
ATOM    854  CA  ARG A 108      50.604   2.087  30.075  1.00126.01           C
ATOM    855  CB  ARG A 108      51.524   0.945  29.615  1.00126.01           C
ATOM    856  CG  ARG A 108      50.788  -0.187  28.898  1.00126.01           C
ATOM    857  CD  ARG A 108      49.964  -1.070  29.833  1.00126.01           C
ATOM    858  NE  ARG A 108      49.338  -2.130  28.998  1.00126.01           N
ATOM    859  CZ  ARG A 108      48.088  -1.971  28.480  1.00126.01           C
ATOM    860  NH1 ARG A 108      47.374  -0.839  28.745  1.00126.01           N
ATOM    861  NH2 ARG A 108      47.552  -2.953  27.700  1.00126.01           N
ATOM    862  C   ARG A 108      51.488   3.057  30.820  1.00126.01           C
ATOM    863  O   ARG A 108      51.294   3.303  32.010  1.00126.01           O
ATOM    864  N   ASN A 109      52.453   3.687  30.112  1.00 56.15           N
ATOM    865  CA  ASN A 109      53.423   4.527  30.766  1.00 56.15           C
ATOM    866  CB  ASN A 109      54.857   4.314  30.247  1.00 56.15           C
ATOM    867  CG  ASN A 109      55.307   2.905  30.608  1.00 56.15           C
ATOM    868  OD1 ASN A 109      55.208   2.482  31.759  1.00 56.15           O
ATOM    869  ND2 ASN A 109      55.813   2.151  29.594  1.00 56.15           N
ATOM    870  C   ASN A 109      53.071   5.947  30.467  1.00 56.15           C
ATOM    871  O   ASN A 109      52.784   6.294  29.323  1.00 56.15           O
ATOM    872  N   ARG A 110      53.110   6.808  31.505  1.00137.85           N
ATOM    873  CA  ARG A 110      52.716   8.180  31.366  1.00137.85           C
ATOM    874  CB  ARG A 110      51.378   8.454  32.057  1.00137.85           C
ATOM    875  CG  ARG A 110      50.226   7.705  31.382  1.00137.85           C
ATOM    876  CD  ARG A 110      48.950   7.654  32.216  1.00137.85           C
ATOM    877  NE  ARG A 110      48.824   8.967  32.903  1.00137.85           N
ATOM    878  CZ  ARG A 110      48.321  10.045  32.231  1.00137.85           C
ATOM    879  NH1 ARG A 110      47.962   9.925  30.921  1.00137.85           N
ATOM    880  NH2 ARG A 110      48.193  11.243  32.870  1.00137.85           N
ATOM    881  C   ARG A 110      53.751   9.070  31.985  1.00137.85           C
ATOM    882  O   ARG A 110      54.564   8.630  32.797  1.00137.85           O
ATOM    883  N   ALA A 111      53.746  10.360  31.577  1.00 44.38           N
ATOM    884  CA  ALA A 111      54.658  11.351  32.079  1.00 44.38           C
ATOM    885  CB  ALA A 111      56.027  11.332  31.376  1.00 44.38           C
ATOM    886  C   ALA A 111      54.046  12.700  31.813  1.00 44.38           C
ATOM    887  O   ALA A 111      53.056  12.796  31.088  1.00 44.38           O
ATOM    888  N   CYS A 112      54.610  13.773  32.425  1.00 52.78           N
ATOM    889  CA  CYS A 112      54.117  15.116  32.233  1.00 52.78           C
ATOM    890  CB  CYS A 112      53.821  15.832  33.579  1.00 52.78           C
ATOM    891  SG  CYS A 112      52.549  14.918  34.513  1.00 52.78           S
ATOM    892  C   CYS A 112      55.188  15.862  31.486  1.00 52.78           C
ATOM    893  O   CYS A 112      56.368  15.548  31.616  1.00 52.78           O
ATOM    894  N   PHE A 113      54.819  16.836  30.626  1.00 92.60           N
ATOM    895  CA  PHE A 113      55.848  17.550  29.928  1.00 92.60           C
ATOM    896  CB  PHE A 113      56.199  16.904  28.592  1.00 92.60           C
ATOM    897  CG  PHE A 113      55.080  17.203  27.677  1.00 92.60           C
ATOM    898  CD1 PHE A 113      53.838  16.638  27.846  1.00 92.60           C
ATOM    899  CD2 PHE A 113      55.307  18.073  26.644  1.00 92.60           C
ATOM    900  CE1 PHE A 113      52.822  16.954  26.972  1.00 92.60           C
ATOM    901  CE2 PHE A 113      54.298  18.389  25.769  1.00 92.60           C
ATOM    902  CZ  PHE A 113      53.051  17.831  25.932  1.00 92.60           C
ATOM    903  C   PHE A 113      55.368  18.928  29.646  1.00 92.60           C
ATOM    904  O   PHE A 113      54.191  19.232  29.826  1.00 92.60           O
ATOM    905  N   THR A 114      56.301  19.800  29.216  1.00 53.17           N
ATOM    906  CA  THR A 114      55.976  21.136  28.816  1.00 53.17           C
ATOM    907  CB  THR A 114      56.468  22.173  29.780  1.00 53.17           C
ATOM    908  OG1 THR A 114      57.889  22.149  29.855  1.00 53.17           O
ATOM    909  CG2 THR A 114      55.857  21.866  31.157  1.00 53.17           C
ATOM    910  C   THR A 114      56.679  21.350  27.510  1.00 53.17           C
ATOM    911  O   THR A 114      57.736  20.773  27.256  1.00 53.17           O
ATOM    912  N   GLY A 115      56.100  22.169  26.619  1.00 39.76           N
ATOM    913  CA  GLY A 115      56.788  22.337  25.377  1.00 39.76           C
ATOM    914  C   GLY A 115      56.932  23.791  25.073  1.00 39.76           C
ATOM    915  O   GLY A 115      56.115  24.614  25.481  1.00 39.76           O
ATOM    916  N   ARG A 116      58.015  24.152  24.358  1.00146.24           N
ATOM    917  CA  ARG A 116      58.151  25.501  23.910  1.00146.24           C
ATOM    918  CB  ARG A 116      58.914  26.456  24.852  1.00146.24           C
ATOM    919  CG  ARG A 116      60.319  26.056  25.289  1.00146.24           C
ATOM    920  CD  ARG A 116      60.921  27.099  26.238  1.00146.24           C
ATOM    921  NE  ARG A 116      62.257  26.624  26.693  1.00146.24           N
ATOM    922  CZ  ARG A 116      63.261  27.532  26.878  1.00146.24           C
ATOM    923  NH1 ARG A 116      63.055  28.847  26.574  1.00146.24           N
ATOM    924  NH2 ARG A 116      64.468  27.122  27.364  1.00146.24           N
ATOM    925  C   ARG A 116      58.698  25.452  22.530  1.00146.24           C
ATOM    926  O   ARG A 116      59.528  24.603  22.208  1.00146.24           O
ATOM    927  N   LYS A 117      58.182  26.349  21.669  1.00 90.68           N
ATOM    928  CA  LYS A 117      58.492  26.363  20.273  1.00 90.68           C
ATOM    929  CB  LYS A 117      57.470  27.199  19.489  1.00 90.68           C
ATOM    930  CG  LYS A 117      57.530  27.009  17.976  1.00 90.68           C
ATOM    931  CD  LYS A 117      56.350  27.650  17.244  1.00 90.68           C
ATOM    932  CE  LYS A 117      56.374  29.178  17.308  1.00 90.68           C
ATOM    933  NZ  LYS A 117      55.224  29.743  16.565  1.00 90.68           N
ATOM    934  C   LYS A 117      59.848  26.955  20.088  1.00 90.68           C
ATOM    935  O   LYS A 117      60.112  28.085  20.496  1.00 90.68           O
ATOM    936  N   THR A 118      60.746  26.158  19.484  1.00 68.49           N
ATOM    937  CA  THR A 118      62.103  26.496  19.178  1.00 68.49           C
ATOM    938  CB  THR A 118      62.956  25.291  18.913  1.00 68.49           C
ATOM    939  OG1 THR A 118      62.950  24.427  20.041  1.00 68.49           O
ATOM    940  CG2 THR A 118      64.392  25.760  18.619  0.00 68.49           C
ATOM    941  C   THR A 118      62.151  27.380  17.979  1.00 68.49           C
ATOM    942  O   THR A 118      63.149  28.049  17.758  1.00 68.49           O
ATOM    943  N   GLY A 119      61.127  27.354  17.111  1.00 24.80           N
ATOM    944  CA  GLY A 119      61.173  28.184  15.942  1.00 24.80           C
ATOM    945  C   GLY A 119      59.823  28.041  15.256  1.00 24.80           C
ATOM    946  O   GLY A 119      59.389  26.877  15.042  1.00 24.80           O
ATOM    947  OXT GLY A 119      59.203  29.093  14.944  1.00 24.80           O
TER     948      GLY A 119
ATOM    949  N   LEU B 120      26.169   5.243  -1.015  1.00170.82           N
ATOM    950  CA  LEU B 120      25.473   6.111  -0.036  1.00170.82           C
ATOM    951  CB  LEU B 120      26.136   7.492   0.150  1.00170.82           C
ATOM    952  CG  LEU B 120      27.393   7.522   1.031  1.00170.82           C
ATOM    953  CD1 LEU B 120      27.082   7.071   2.467  1.00170.82           C
ATOM    954  CD2 LEU B 120      28.555   6.764   0.387  1.00170.82           C
ATOM    955  C   LEU B 120      24.056   6.413  -0.369  1.00170.82           C
ATOM    956  O   LEU B 120      23.674   6.605  -1.522  1.00170.82           O
ATOM    957  N   PRO B 121      23.294   6.451   0.690  1.00 78.32           N
ATOM    958  CA  PRO B 121      21.893   6.747   0.581  1.00 78.32           C
ATOM    959  CD  PRO B 121      23.568   5.531   1.784  1.00 78.32           C
ATOM    960  CB  PRO B 121      21.250   6.227   1.866  1.00 78.32           C
ATOM    961  CG  PRO B 121      22.195   5.102   2.320  1.00 78.32           C
ATOM    962  C   PRO B 121      21.655   8.205   0.371  1.00 78.32           C
ATOM    963  O   PRO B 121      22.549   9.008   0.633  1.00 78.32           O
ATOM    964  N   THR B 122      20.469   8.544  -0.166  1.00104.87           N
ATOM    965  CA  THR B 122      20.044   9.894  -0.373  1.00104.87           C
ATOM    966  CB  THR B 122      18.812   9.982  -1.217  1.00104.87           C
ATOM    967  OG1 THR B 122      19.033   9.364  -2.475  1.00104.87           O
ATOM    968  CG2 THR B 122      18.474  11.466  -1.413  1.00104.87           C
ATOM    969  C   THR B 122      19.704  10.495   0.954  1.00104.87           C
ATOM    970  O   THR B 122      19.932  11.682   1.184  1.00104.87           O
ATOM    971  N   SER B 123      19.110   9.681   1.853  1.00 86.61           N
ATOM    972  CA  SER B 123      18.707  10.189   3.132  1.00 86.61           C
ATOM    973  CB  SER B 123      17.188  10.394   3.263  1.00 86.61           C
ATOM    974  OG  SER B 123      16.522   9.141   3.207  1.00 86.61           O
ATOM    975  C   SER B 123      19.109   9.210   4.188  1.00 86.61           C
ATOM    976  O   SER B 123      19.260   8.018   3.920  1.00 86.61           O
ATOM    977  N   TRP B 124      19.327   9.706   5.427  1.00 84.23           N
ATOM    978  CA  TRP B 124      19.680   8.813   6.493  1.00 84.23           C
ATOM    979  CB  TRP B 124      21.189   8.527   6.554  1.00 84.23           C
ATOM    980  CG  TRP B 124      21.571   7.428   7.511  1.00 84.23           C
ATOM    981  CD2 TRP B 124      21.634   6.045   7.133  1.00 84.23           C
ATOM    982  CD1 TRP B 124      21.918   7.487   8.828  1.00 84.23           C
ATOM    983  NE1 TRP B 124      22.187   6.223   9.297  1.00 84.23           N
ATOM    984  CE2 TRP B 124      22.016   5.326   8.263  1.00 84.23           C
ATOM    985  CE3 TRP B 124      21.391   5.425   5.940  1.00 84.23           C
ATOM    986  CZ2 TRP B 124      22.163   3.969   8.217  1.00 84.23           C
ATOM    987  CZ3 TRP B 124      21.539   4.057   5.898  1.00 84.23           C
ATOM    988  CH2 TRP B 124      21.918   3.343   7.015  1.00 84.23           C
ATOM    989  C   TRP B 124      19.288   9.449   7.797  1.00 84.23           C
ATOM    990  O   TRP B 124      19.424  10.659   7.979  1.00 84.23           O
ATOM    991  N   ASP B 125      18.776   8.633   8.742  1.00 88.30           N
ATOM    992  CA  ASP B 125      18.395   9.118  10.039  1.00 88.30           C
ATOM    993  CB  ASP B 125      16.911   9.532  10.105  1.00 88.30           C
ATOM    994  CG  ASP B 125      16.645  10.285  11.403  1.00 88.30           C
ATOM    995  OD1 ASP B 125      17.459  10.148  12.354  1.00 88.30           O
ATOM    996  OD2 ASP B 125      15.618  11.013  11.456  1.00 88.30           O
ATOM    997  C   ASP B 125      18.598   7.971  10.985  1.00 88.30           C
ATOM    998  O   ASP B 125      17.924   6.949  10.884  1.00 88.30           O
ATOM    999  N   TRP B 126      19.535   8.114  11.942  1.00128.25           N
ATOM   1000  CA  TRP B 126      19.845   7.052  12.859  1.00128.25           C
ATOM   1001  CB  TRP B 126      21.129   7.243  13.682  1.00128.25           C
ATOM   1002  CG  TRP B 126      22.360   6.909  12.875  1.00128.25           C
ATOM   1003  CD2 TRP B 126      22.657   5.581  12.412  1.00128.25           C
ATOM   1004  CD1 TRP B 126      23.347   7.716  12.393  1.00128.25           C
ATOM   1005  NE1 TRP B 126      24.246   6.973  11.664  1.00128.25           N
ATOM   1006  CE2 TRP B 126      23.830   5.658  11.664  1.00128.25           C
ATOM   1007  CE3 TRP B 126      22.001   4.397  12.590  1.00128.25           C
ATOM   1008  CZ2 TRP B 126      24.368   4.548  11.077  1.00128.25           C
ATOM   1009  CZ3 TRP B 126      22.548   3.278  12.002  1.00128.25           C
ATOM   1010  CH2 TRP B 126      23.707   3.354  11.258  1.00128.25           C
ATOM   1011  C   TRP B 126      18.698   6.768  13.770  1.00128.25           C
ATOM   1012  O   TRP B 126      18.662   5.714  14.403  1.00128.25           O
ATOM   1013  N   ARG B 127      17.795   7.748  13.947  1.00 99.55           N
ATOM   1014  CA  ARG B 127      16.623   7.574  14.755  1.00 99.55           C
ATOM   1015  CB  ARG B 127      15.844   8.887  14.947  1.00 99.55           C
ATOM   1016  CG  ARG B 127      16.627   9.947  15.725  1.00 99.55           C
ATOM   1017  CD  ARG B 127      15.877  11.273  15.867  1.00 99.55           C
ATOM   1018  NE  ARG B 127      15.649  11.793  14.490  1.00 99.55           N
ATOM   1019  CZ  ARG B 127      14.896  12.914  14.292  1.00 99.55           C
ATOM   1020  NH1 ARG B 127      14.367  13.581  15.359  1.00 99.55           N
ATOM   1021  NH2 ARG B 127      14.672  13.367  13.024  1.00 99.55           N
ATOM   1022  C   ARG B 127      15.709   6.595  14.089  1.00 99.55           C
ATOM   1023  O   ARG B 127      15.030   5.821  14.762  1.00 99.55           O
ATOM   1024  N   ASN B 128      15.626   6.624  12.744  1.00 67.84           N
ATOM   1025  CA  ASN B 128      14.717   5.718  12.109  1.00 67.84           C
ATOM   1026  CB  ASN B 128      13.518   6.448  11.477  1.00 67.84           C
ATOM   1027  CG  ASN B 128      12.461   5.422  11.099  1.00 67.84           C
ATOM   1028  OD1 ASN B 128      12.711   4.219  11.115  1.00 67.84           O
ATOM   1029  ND2 ASN B 128      11.243   5.911  10.741  1.00 67.84           N
ATOM   1030  C   ASN B 128      15.424   4.995  11.013  1.00 67.84           C
ATOM   1031  O   ASN B 128      15.459   5.454   9.872  1.00 67.84           O
ATOM   1032  N   VAL B 129      15.997   3.824  11.336  1.00 82.49           N
ATOM   1033  CA  VAL B 129      16.624   3.028  10.332  1.00 82.49           C
ATOM   1034  CB  VAL B 129      17.976   2.553  10.779  1.00 82.49           C
ATOM   1035  CG1 VAL B 129      18.569   1.636   9.712  1.00 82.49           C
ATOM   1036  CG2 VAL B 129      18.847   3.784  11.078  1.00 82.49           C
ATOM   1037  C   VAL B 129      15.717   1.851  10.191  1.00 82.49           C
ATOM   1038  O   VAL B 129      15.874   0.835  10.867  1.00 82.49           O
ATOM   1039  N   HIS B 130      14.740   1.972   9.277  1.00 70.14           N
ATOM   1040  CA  HIS B 130      13.780   0.940   9.039  1.00 70.14           C
ATOM   1041  ND1 HIS B 130      14.320   0.450   5.955  1.00 70.14           N
ATOM   1042  CG  HIS B 130      15.034   0.098   7.078  1.00 70.14           C
ATOM   1043  CB  HIS B 130      14.404  -0.297   8.379  1.00 70.14           C
ATOM   1044  NE2 HIS B 130      16.469   0.685   5.439  1.00 70.14           N
ATOM   1045  CD2 HIS B 130      16.347   0.244   6.744  1.00 70.14           C
ATOM   1046  CE1 HIS B 130      15.226   0.795   5.006  1.00 70.14           C
ATOM   1047  C   HIS B 130      13.068   0.576  10.311  1.00 70.14           C
ATOM   1048  O   HIS B 130      12.895  -0.600  10.626  1.00 70.14           O
ATOM   1049  N   GLY B 131      12.639   1.599  11.080  1.00 33.87           N
ATOM   1050  CA  GLY B 131      11.811   1.393  12.236  1.00 33.87           C
ATOM   1051  C   GLY B 131      12.613   1.343  13.501  1.00 33.87           C
ATOM   1052  O   GLY B 131      12.059   1.496  14.588  1.00 33.87           O
ATOM   1053  N   ILE B 132      13.941   1.164  13.419  1.00143.94           N
ATOM   1054  CA  ILE B 132      14.677   1.022  14.645  1.00143.94           C
ATOM   1055  CB  ILE B 132      15.736  -0.036  14.580  1.00143.94           C
ATOM   1056  CG1 ILE B 132      16.176  -0.438  15.991  1.00143.94           C
ATOM   1057  CG2 ILE B 132      16.884   0.505  13.718  1.00143.94           C
ATOM   1058  CD1 ILE B 132      15.088  -1.161  16.783  1.00143.94           C
ATOM   1059  C   ILE B 132      15.354   2.318  14.992  1.00143.94           C
ATOM   1060  O   ILE B 132      15.849   3.025  14.115  1.00143.94           O
ATOM   1061  N   ASN B 133      15.359   2.672  16.299  1.00 74.48           N
ATOM   1062  CA  ASN B 133      15.966   3.896  16.763  1.00 74.48           C
ATOM   1063  CB  ASN B 133      15.060   4.688  17.722  1.00 74.48           C
ATOM   1064  CG  ASN B 133      15.791   5.953  18.147  1.00 74.48           C
ATOM   1065  OD1 ASN B 133      16.514   6.565  17.362  1.00 74.48           O
ATOM   1066  ND2 ASN B 133      15.606   6.354  19.433  1.00 74.48           N
ATOM   1067  C   ASN B 133      17.232   3.574  17.518  1.00 74.48           C
ATOM   1068  O   ASN B 133      17.232   2.759  18.438  1.00 74.48           O
ATOM   1069  N   PHE B 134      18.370   4.127  17.039  1.00134.83           N
ATOM   1070  CA  PHE B 134      19.696   4.044  17.596  1.00134.83           C
ATOM   1071  CB  PHE B 134      20.782   3.913  16.518  1.00134.83           C
ATOM   1072  CG  PHE B 134      20.565   2.567  15.909  1.00134.83           C
ATOM   1073  CD1 PHE B 134      21.012   1.433  16.549  1.00134.83           C
ATOM   1074  CD2 PHE B 134      19.913   2.437  14.706  1.00134.83           C
ATOM   1075  CE1 PHE B 134      20.817   0.189  15.997  1.00134.83           C
ATOM   1076  CE2 PHE B 134      19.717   1.196  14.149  1.00134.83           C
ATOM   1077  CZ  PHE B 134      20.166   0.068  14.793  1.00134.83           C
ATOM   1078  C   PHE B 134      20.074   5.155  18.555  1.00134.83           C
ATOM   1079  O   PHE B 134      21.082   5.041  19.245  1.00134.83           O
ATOM   1080  N   VAL B 135      19.365   6.307  18.549  1.00 66.92           N
ATOM   1081  CA  VAL B 135      19.809   7.443  19.323  1.00 66.92           C
ATOM   1082  CB  VAL B 135      19.496   8.744  18.640  1.00 66.92           C
ATOM   1083  CG1 VAL B 135      19.985   9.906  19.520  1.00 66.92           C
ATOM   1084  CG2 VAL B 135      20.124   8.710  17.240  1.00 66.92           C
ATOM   1085  C   VAL B 135      19.170   7.479  20.689  1.00 66.92           C
ATOM   1086  O   VAL B 135      18.005   7.140  20.869  1.00 66.92           O
ATOM   1087  N   THR B 136      19.961   7.919  21.697  1.00126.89           N
ATOM   1088  CA  THR B 136      19.516   8.000  23.065  1.00126.89           C
ATOM   1089  CB  THR B 136      20.656   8.128  24.031  1.00126.89           C
ATOM   1090  OG1 THR B 136      20.212   7.990  25.372  1.00126.89           O
ATOM   1091  CG2 THR B 136      21.300   9.509  23.822  1.00126.89           C
ATOM   1092  C   THR B 136      18.688   9.249  23.172  1.00126.89           C
ATOM   1093  O   THR B 136      18.742  10.085  22.276  1.00126.89           O
ATOM   1094  N   PRO B 137      17.939   9.416  24.236  1.00 82.99           N
ATOM   1095  CA  PRO B 137      17.052  10.545  24.354  1.00 82.99           C
ATOM   1096  CD  PRO B 137      17.397   8.248  24.916  1.00 82.99           C
ATOM   1097  CB  PRO B 137      16.104  10.217  25.505  1.00 82.99           C
ATOM   1098  CG  PRO B 137      16.035   8.681  25.485  1.00 82.99           C
ATOM   1099  C   PRO B 137      17.708  11.882  24.486  1.00 82.99           C
ATOM   1100  O   PRO B 137      18.869  11.950  24.895  1.00 82.99           O
ATOM   1101  N   VAL B 138      16.961  12.949  24.117  1.00 52.73           N
ATOM   1102  CA  VAL B 138      17.424  14.300  24.209  1.00 52.73           C
ATOM   1103  CB  VAL B 138      16.465  15.289  23.607  1.00 52.73           C
ATOM   1104  CG1 VAL B 138      16.985  16.712  23.865  1.00 52.73           C
ATOM   1105  CG2 VAL B 138      16.274  14.950  22.120  1.00 52.73           C
ATOM   1106  C   VAL B 138      17.535  14.633  25.661  1.00 52.73           C
ATOM   1107  O   VAL B 138      16.768  14.146  26.490  1.00 52.73           O
ATOM   1108  N   ARG B 139      18.524  15.477  26.004  1.00119.34           N
ATOM   1109  CA  ARG B 139      18.733  15.826  27.380  1.00119.34           C
ATOM   1110  CB  ARG B 139      19.997  15.189  27.972  1.00119.34           C
ATOM   1111  CG  ARG B 139      19.969  13.662  27.923  1.00119.34           C
ATOM   1112  CD  ARG B 139      21.113  13.015  28.701  1.00119.34           C
ATOM   1113  NE  ARG B 139      20.839  13.263  30.144  1.00119.34           N
ATOM   1114  CZ  ARG B 139      21.776  12.952  31.085  1.00119.34           C
ATOM   1115  NH1 ARG B 139      22.971  12.406  30.712  1.00119.34           N
ATOM   1116  NH2 ARG B 139      21.518  13.193  32.404  1.00119.34           N
ATOM   1117  C   ARG B 139      18.904  17.311  27.459  1.00119.34           C
ATOM   1118  O   ARG B 139      19.001  17.994  26.441  1.00119.34           O
ATOM   1119  N   ASN B 140      18.907  17.851  28.694  1.00 58.06           N
ATOM   1120  CA  ASN B 140      19.053  19.266  28.885  1.00 58.06           C
ATOM   1121  CB  ASN B 140      17.871  19.862  29.677  1.00 58.06           C
ATOM   1122  CG  ASN B 140      17.913  21.382  29.621  1.00 58.06           C
ATOM   1123  OD1 ASN B 140      18.676  22.024  30.339  1.00 58.06           O
ATOM   1124  ND2 ASN B 140      17.064  21.986  28.749  1.00 58.06           N
ATOM   1125  C   ASN B 140      20.320  19.516  29.657  1.00 58.06           C
ATOM   1126  O   ASN B 140      20.519  19.000  30.754  1.00 58.06           O
ATOM   1127  N   GLN B 141      21.212  20.326  29.059  1.00148.29           N
ATOM   1128  CA  GLN B 141      22.496  20.757  29.548  1.00148.29           C
ATOM   1129  CB  GLN B 141      23.181  21.565  28.440  1.00148.29           C
ATOM   1130  CG  GLN B 141      24.468  22.283  28.812  1.00148.29           C
ATOM   1131  CD  GLN B 141      24.824  23.141  27.602  1.00148.29           C
ATOM   1132  OE1 GLN B 141      25.746  23.953  27.648  1.00148.29           O
ATOM   1133  NE2 GLN B 141      24.060  22.964  26.489  1.00148.29           N
ATOM   1134  C   GLN B 141      22.304  21.651  30.732  1.00148.29           C
ATOM   1135  O   GLN B 141      23.124  21.673  31.651  1.00148.29           O
ATOM   1136  N   GLY B 142      21.225  22.451  30.722  1.00 28.08           N
ATOM   1137  CA  GLY B 142      20.995  23.330  31.824  1.00 28.08           C
ATOM   1138  C   GLY B 142      21.893  24.509  31.636  1.00 28.08           C
ATOM   1139  O   GLY B 142      22.309  24.817  30.521  1.00 28.08           O
ATOM   1140  N   SER B 143      22.195  25.200  32.750  1.00 54.59           N
ATOM   1141  CA  SER B 143      22.962  26.412  32.769  1.00 54.59           C
ATOM   1142  CB  SER B 143      22.845  27.177  34.101  1.00 54.59           C
ATOM   1143  OG  SER B 143      23.435  26.432  35.158  1.00 54.59           O
ATOM   1144  C   SER B 143      24.427  26.184  32.520  1.00 54.59           C
ATOM   1145  O   SER B 143      25.140  27.143  32.231  1.00 54.59           O
ATOM   1146  N   CYS B 144      24.953  24.945  32.638  1.00127.52           N
ATOM   1147  CA  CYS B 144      26.384  24.844  32.462  1.00127.52           C
ATOM   1148  CB  CYS B 144      27.111  23.712  33.202  1.00127.52           C
ATOM   1149  SG  CYS B 144      27.573  24.218  34.872  1.00127.52           S
ATOM   1150  C   CYS B 144      26.763  24.701  31.030  1.00127.52           C
ATOM   1151  O   CYS B 144      26.020  24.157  30.219  1.00127.52           O
ATOM   1152  N   GLY B 145      27.981  25.179  30.696  1.00 62.66           N
ATOM   1153  CA  GLY B 145      28.439  25.120  29.337  1.00 62.66           C
ATOM   1154  C   GLY B 145      29.005  23.757  29.108  1.00 62.66           C
ATOM   1155  O   GLY B 145      30.189  23.589  28.823  1.00 62.66           O
ATOM   1156  N   SER B 146      28.124  22.753  29.254  1.00108.13           N
ATOM   1157  CA  SER B 146      28.377  21.344  29.163  1.00108.13           C
ATOM   1158  CB  SER B 146      27.469  20.574  30.125  1.00108.13           C
ATOM   1159  OG  SER B 146      27.800  19.196  30.140  1.00108.13           O
ATOM   1160  C   SER B 146      28.205  20.753  27.778  1.00108.13           C
ATOM   1161  O   SER B 146      28.319  19.541  27.623  1.00108.13           O
ATOM   1162  N   CYS B 147      27.976  21.559  26.723  1.00110.61           N
ATOM   1163  CA  CYS B 147      27.591  21.043  25.430  1.00110.61           C
ATOM   1164  CB  CYS B 147      27.569  22.148  24.372  1.00110.61           C
ATOM   1165  SG  CYS B 147      26.538  23.539  24.916  1.00110.61           S
ATOM   1166  C   CYS B 147      28.543  19.993  24.928  1.00110.61           C
ATOM   1167  O   CYS B 147      28.110  18.934  24.476  1.00110.61           O
ATOM   1168  N   TYR B 148      29.860  20.220  25.035  1.00 79.07           N
ATOM   1169  CA  TYR B 148      30.815  19.298  24.487  1.00 79.07           C
ATOM   1170  CB  TYR B 148      32.266  19.764  24.670  1.00 79.07           C
ATOM   1171  CG  TYR B 148      32.535  19.881  26.129  1.00 79.07           C
ATOM   1172  CD1 TYR B 148      32.096  20.970  26.847  1.00 79.07           C
ATOM   1173  CD2 TYR B 148      33.235  18.899  26.783  1.00 79.07           C
ATOM   1174  CE1 TYR B 148      32.346  21.081  28.195  1.00 79.07           C
ATOM   1175  CE2 TYR B 148      33.485  19.009  28.128  1.00 79.07           C
ATOM   1176  CZ  TYR B 148      33.043  20.092  28.840  1.00 79.07           C
ATOM   1177  OH  TYR B 148      33.315  20.179  30.221  1.00 79.07           O
ATOM   1178  C   TYR B 148      30.655  17.952  25.133  1.00 79.07           C
ATOM   1179  O   TYR B 148      30.826  16.922  24.482  1.00 79.07           O
ATOM   1180  N   SER B 149      30.366  17.916  26.448  1.00103.56           N
ATOM   1181  CA  SER B 149      30.204  16.673  27.155  1.00103.56           C
ATOM   1182  CB  SER B 149      29.949  16.880  28.656  1.00103.56           C
ATOM   1183  OG  SER B 149      31.042  17.572  29.235  1.00103.56           O
ATOM   1184  C   SER B 149      29.000  15.949  26.634  1.00103.56           C
ATOM   1185  O   SER B 149      29.046  14.745  26.392  1.00103.56           O
ATOM   1186  N   PHE B 150      27.876  16.669  26.458  1.00 59.24           N
ATOM   1187  CA  PHE B 150      26.658  16.055  26.012  1.00 59.24           C
ATOM   1188  CB  PHE B 150      25.460  17.025  25.985  1.00 59.24           C
ATOM   1189  CG  PHE B 150      24.945  17.163  27.379  1.00 59.24           C
ATOM   1190  CD1 PHE B 150      25.573  17.973  28.299  1.00 59.24           C
ATOM   1191  CD2 PHE B 150      23.812  16.479  27.764  1.00 59.24           C
ATOM   1192  CE1 PHE B 150      25.081  18.088  29.580  1.00 59.24           C
ATOM   1193  CE2 PHE B 150      23.317  16.592  29.043  1.00 59.24           C
ATOM   1194  CZ  PHE B 150      23.951  17.399  29.957  1.00 59.24           C
ATOM   1195  C   PHE B 150      26.844  15.496  24.636  1.00 59.24           C
ATOM   1196  O   PHE B 150      26.423  14.374  24.361  1.00 59.24           O
ATOM   1197  N   ALA B 151      27.486  16.258  23.731  1.00 33.91           N
ATOM   1198  CA  ALA B 151      27.670  15.791  22.385  1.00 33.91           C
ATOM   1199  CB  ALA B 151      28.416  16.812  21.510  1.00 33.91           C
ATOM   1200  C   ALA B 151      28.494  14.544  22.434  1.00 33.91           C
ATOM   1201  O   ALA B 151      28.213  13.557  21.754  1.00 33.91           O
ATOM   1202  N   SER B 152      29.533  14.561  23.282  1.00 90.10           N
ATOM   1203  CA  SER B 152      30.454  13.468  23.387  1.00 90.10           C
ATOM   1204  CB  SER B 152      31.551  13.754  24.423  1.00 90.10           C
ATOM   1205  OG  SER B 152      32.437  12.652  24.501  1.00 90.10           O
ATOM   1206  C   SER B 152      29.735  12.224  23.816  1.00 90.10           C
ATOM   1207  O   SER B 152      29.863  11.182  23.178  1.00 90.10           O
ATOM   1208  N   MET B 153      28.957  12.299  24.912  1.00118.85           N
ATOM   1209  CA  MET B 153      28.261  11.146  25.405  1.00118.85           C
ATOM   1210  CB  MET B 153      27.626  11.364  26.788  1.00118.85           C
ATOM   1211  CG  MET B 153      28.584  10.965  27.917  1.00118.85           C
ATOM   1212  SD  MET B 153      30.206  11.792  27.936  1.00118.85           S
ATOM   1213  CE  MET B 153      29.657  13.354  28.667  1.00118.85           C
ATOM   1214  C   MET B 153      27.238  10.704  24.412  1.00118.85           C
ATOM   1215  O   MET B 153      27.042   9.505  24.220  1.00118.85           O
ATOM   1216  N   GLY B 154      26.572  11.654  23.732  1.00 26.15           N
ATOM   1217  CA  GLY B 154      25.547  11.286  22.802  1.00 26.15           C
ATOM   1218  C   GLY B 154      26.130  10.436  21.714  1.00 26.15           C
ATOM   1219  O   GLY B 154      25.517   9.460  21.284  1.00 26.15           O
ATOM   1220  N   MET B 155      27.326  10.799  21.219  1.00127.47           N
ATOM   1221  CA  MET B 155      27.945  10.067  20.150  1.00127.47           C
ATOM   1222  CB  MET B 155      29.238  10.781  19.695  1.00127.47           C
ATOM   1223  CG  MET B 155      29.999  10.147  18.531  1.00127.47           C
ATOM   1224  SD  MET B 155      31.211   8.883  19.008  1.00127.47           S
ATOM   1225  CE  MET B 155      32.443  10.068  19.622  1.00127.47           C
ATOM   1226  C   MET B 155      28.243   8.663  20.603  1.00127.47           C
ATOM   1227  O   MET B 155      27.904   7.690  19.932  1.00127.47           O
ATOM   1228  N   MET B 156      28.825   8.527  21.804  1.00133.22           N
ATOM   1229  CA  MET B 156      29.241   7.274  22.376  1.00133.22           C
ATOM   1230  CB  MET B 156      29.743   7.501  23.815  1.00133.22           C
ATOM   1231  CG  MET B 156      30.422   6.319  24.509  1.00133.22           C
ATOM   1232  SD  MET B 156      32.208   6.184  24.212  1.00133.22           S
ATOM   1233  CE  MET B 156      32.610   7.614  25.259  1.00133.22           C
ATOM   1234  C   MET B 156      28.048   6.387  22.559  1.00133.22           C
ATOM   1235  O   MET B 156      28.093   5.182  22.313  1.00133.22           O
ATOM   1236  N   GLU B 157      26.951   6.986  23.039  1.00115.38           N
ATOM   1237  CA  GLU B 157      25.755   6.296  23.422  1.00115.38           C
ATOM   1238  CB  GLU B 157      24.807   7.332  24.040  1.00115.38           C
ATOM   1239  CG  GLU B 157      23.918   6.859  25.179  1.00115.38           C
ATOM   1240  CD  GLU B 157      23.538   8.145  25.904  1.00115.38           C
ATOM   1241  OE1 GLU B 157      23.622   9.221  25.254  1.00115.38           O
ATOM   1242  OE2 GLU B 157      23.179   8.084  27.108  1.00115.38           O
ATOM   1243  C   GLU B 157      25.112   5.670  22.215  1.00115.38           C
ATOM   1244  O   GLU B 157      24.702   4.510  22.253  1.00115.38           O
ATOM   1245  N   ALA B 158      24.993   6.436  21.111  1.00 39.88           N
ATOM   1246  CA  ALA B 158      24.372   5.936  19.916  1.00 39.88           C
ATOM   1247  CB  ALA B 158      24.183   7.026  18.847  1.00 39.88           C
ATOM   1248  C   ALA B 158      25.214   4.853  19.309  1.00 39.88           C
ATOM   1249  O   ALA B 158      24.704   3.811  18.901  1.00 39.88           O
ATOM   1250  N   ARG B 159      26.542   5.070  19.256  1.00 70.40           N
ATOM   1251  CA  ARG B 159      27.438   4.138  18.626  1.00 70.40           C
ATOM   1252  CB  ARG B 159      28.893   4.641  18.549  1.00 70.40           C
ATOM   1253  CG  ARG B 159      29.111   5.723  17.485  1.00 70.40           C
ATOM   1254  CD  ARG B 159      30.559   6.223  17.406  1.00 70.40           C
ATOM   1255  NE  ARG B 159      30.638   7.268  16.341  1.00 70.40           N
ATOM   1256  CZ  ARG B 159      31.331   7.034  15.186  1.00 70.40           C
ATOM   1257  NH1 ARG B 159      31.980   5.846  15.005  1.00 70.40           N
ATOM   1258  NH2 ARG B 159      31.387   7.993  14.215  1.00 70.40           N
ATOM   1259  C   ARG B 159      27.421   2.830  19.350  1.00 70.40           C
ATOM   1260  O   ARG B 159      27.549   1.773  18.736  1.00 70.40           O
ATOM   1261  N   ILE B 160      27.297   2.861  20.685  1.00 46.68           N
ATOM   1262  CA  ILE B 160      27.237   1.637  21.430  1.00 46.68           C
ATOM   1263  CB  ILE B 160      27.169   1.856  22.919  1.00 46.68           C
ATOM   1264  CG1 ILE B 160      28.468   2.510  23.425  1.00 46.68           C
ATOM   1265  CG2 ILE B 160      26.846   0.509  23.591  1.00 46.68           C
ATOM   1266  CD1 ILE B 160      28.393   2.990  24.875  1.00 46.68           C
ATOM   1267  C   ILE B 160      25.996   0.913  21.011  1.00 46.68           C
ATOM   1268  O   ILE B 160      26.008  -0.305  20.843  1.00 46.68           O
ATOM   1269  N   ARG B 161      24.883   1.651  20.832  1.00 76.96           N
ATOM   1270  CA  ARG B 161      23.633   1.033  20.493  1.00 76.96           C
ATOM   1271  CB  ARG B 161      22.457   2.026  20.467  1.00 76.96           C
ATOM   1272  CG  ARG B 161      22.127   2.587  21.854  1.00 76.96           C
ATOM   1273  CD  ARG B 161      20.805   3.356  21.923  1.00 76.96           C
ATOM   1274  NE  ARG B 161      20.643   3.841  23.324  1.00 76.96           N
ATOM   1275  CZ  ARG B 161      19.425   4.273  23.763  1.00 76.96           C
ATOM   1276  NH1 ARG B 161      18.345   4.233  22.929  1.00 76.96           N
ATOM   1277  NH2 ARG B 161      19.285   4.745  25.036  1.00 76.96           N
ATOM   1278  C   ARG B 161      23.725   0.362  19.156  1.00 76.96           C
ATOM   1279  O   ARG B 161      23.302  -0.780  18.993  1.00 76.96           O
ATOM   1280  N   ILE B 162      24.305   1.047  18.162  1.00119.23           N
ATOM   1281  CA  ILE B 162      24.401   0.508  16.837  1.00119.23           C
ATOM   1282  CB  ILE B 162      24.950   1.534  15.879  1.00119.23           C
ATOM   1283  CG1 ILE B 162      24.764   1.096  14.428  1.00119.23           C
ATOM   1284  CG2 ILE B 162      26.407   1.852  16.244  1.00119.23           C
ATOM   1285  CD1 ILE B 162      25.245   2.172  13.463  1.00119.23           C
ATOM   1286  C   ILE B 162      25.281  -0.712  16.836  1.00119.23           C
ATOM   1287  O   ILE B 162      24.948  -1.730  16.227  1.00119.23           O
ATOM   1288  N   LEU B 163      26.425  -0.655  17.546  1.00 66.78           N
ATOM   1289  CA  LEU B 163      27.385  -1.724  17.522  1.00 66.78           C
ATOM   1290  CB  LEU B 163      28.630  -1.406  18.373  1.00 66.78           C
ATOM   1291  CG  LEU B 163      29.457  -0.214  17.847  1.00 66.78           C
ATOM   1292  CD1 LEU B 163      30.686   0.059  18.732  1.00 66.78           C
ATOM   1293  CD2 LEU B 163      29.830  -0.406  16.366  1.00 66.78           C
ATOM   1294  C   LEU B 163      26.766  -2.964  18.079  1.00 66.78           C
ATOM   1295  O   LEU B 163      26.986  -4.069  17.588  1.00 66.78           O
ATOM   1296  N   THR B 164      26.024  -2.778  19.172  1.00173.02           N
ATOM   1297  CA  THR B 164      25.337  -3.738  19.978  1.00173.02           C
ATOM   1298  CB  THR B 164      25.139  -3.140  21.337  1.00173.02           C
ATOM   1299  OG1 THR B 164      24.839  -4.144  22.275  1.00173.02           O
ATOM   1300  CG2 THR B 164      24.002  -2.113  21.289  1.00173.02           C
ATOM   1301  C   THR B 164      24.016  -4.128  19.378  1.00173.02           C
ATOM   1302  O   THR B 164      23.414  -5.116  19.792  1.00173.02           O
ATOM   1303  N   ASN B 165      23.500  -3.332  18.423  1.00 72.59           N
ATOM   1304  CA  ASN B 165      22.199  -3.569  17.861  1.00 72.59           C
ATOM   1305  CB  ASN B 165      22.032  -4.962  17.231  1.00 72.59           C
ATOM   1306  CG  ASN B 165      20.756  -4.943  16.399  1.00 72.59           C
ATOM   1307  OD1 ASN B 165      20.002  -3.971  16.410  1.00 72.59           O
ATOM   1308  ND2 ASN B 165      20.502  -6.054  15.656  1.00 72.59           N
ATOM   1309  C   ASN B 165      21.176  -3.414  18.942  1.00 72.59           C
ATOM   1310  O   ASN B 165      20.249  -4.213  19.068  1.00 72.59           O
ATOM   1311  N   ASN B 166      21.350  -2.352  19.751  1.00 74.59           N
ATOM   1312  CA  ASN B 166      20.457  -1.946  20.797  1.00 74.59           C
ATOM   1313  CB  ASN B 166      19.018  -1.701  20.301  1.00 74.59           C
ATOM   1314  CG  ASN B 166      19.007  -0.431  19.458  1.00 74.59           C
ATOM   1315  OD1 ASN B 166      19.591   0.583  19.836  1.00 74.59           O
ATOM   1316  ND2 ASN B 166      18.326  -0.483  18.281  1.00 74.59           N
ATOM   1317  C   ASN B 166      20.410  -2.957  21.896  1.00 74.59           C
ATOM   1318  O   ASN B 166      19.519  -2.894  22.742  1.00 74.59           O
ATOM   1319  N   THR B 167      21.351  -3.920  21.949  1.00142.10           N
ATOM   1320  CA  THR B 167      21.246  -4.776  23.091  1.00142.10           C
ATOM   1321  CB  THR B 167      21.893  -6.139  23.015  1.00142.10           C
ATOM   1322  OG1 THR B 167      23.305  -6.078  23.045  1.00142.10           O
ATOM   1323  CG2 THR B 167      21.420  -6.816  21.718  1.00142.10           C
ATOM   1324  C   THR B 167      21.714  -4.005  24.295  1.00142.10           C
ATOM   1325  O   THR B 167      21.245  -4.249  25.405  1.00142.10           O
ATOM   1326  N   GLN B 168      22.669  -3.061  24.105  1.00 81.00           N
ATOM   1327  CA  GLN B 168      23.158  -2.250  25.195  1.00 81.00           C
ATOM   1328  CB  GLN B 168      24.683  -2.288  25.339  1.00 81.00           C
ATOM   1329  CG  GLN B 168      25.234  -3.659  25.717  1.00 81.00           C
ATOM   1330  CD  GLN B 168      26.739  -3.498  25.786  1.00 81.00           C
ATOM   1331  OE1 GLN B 168      27.383  -3.963  26.725  1.00 81.00           O
ATOM   1332  NE2 GLN B 168      27.319  -2.813  24.768  1.00 81.00           N
ATOM   1333  C   GLN B 168      22.790  -0.809  24.944  1.00 81.00           C
ATOM   1334  O   GLN B 168      23.182  -0.211  23.945  1.00 81.00           O
ATOM   1335  N   THR B 169      21.936  -0.267  25.835  1.00137.81           N
ATOM   1336  CA  THR B 169      21.368   1.058  25.924  1.00137.81           C
ATOM   1337  CB  THR B 169      19.926   1.037  26.327  1.00137.81           C
ATOM   1338  OG1 THR B 169      19.781   0.440  27.606  1.00137.81           O
ATOM   1339  CG2 THR B 169      19.146   0.241  25.266  1.00137.81           C
ATOM   1340  C   THR B 169      22.079   2.062  26.804  1.00137.81           C
ATOM   1341  O   THR B 169      21.474   3.109  27.025  1.00137.81           O
ATOM   1342  N   PRO B 170      23.219   1.843  27.411  1.00113.83           N
ATOM   1343  CA  PRO B 170      23.721   2.740  28.439  1.00113.83           C
ATOM   1344  CD  PRO B 170      24.306   1.160  26.729  1.00113.83           C
ATOM   1345  CB  PRO B 170      25.161   2.300  28.688  1.00113.83           C
ATOM   1346  CG  PRO B 170      25.598   1.754  27.319  1.00113.83           C
ATOM   1347  C   PRO B 170      23.668   4.227  28.206  1.00113.83           C
ATOM   1348  O   PRO B 170      23.829   4.687  27.077  1.00113.83           O
ATOM   1349  N   ILE B 171      23.393   4.987  29.292  1.00112.32           N
ATOM   1350  CA  ILE B 171      23.400   6.423  29.276  1.00112.32           C
ATOM   1351  CB  ILE B 171      22.206   7.049  29.950  1.00112.32           C
ATOM   1352  CG1 ILE B 171      20.923   6.825  29.127  1.00112.32           C
ATOM   1353  CG2 ILE B 171      22.519   8.538  30.170  1.00112.32           C
ATOM   1354  CD1 ILE B 171      20.482   5.369  29.004  1.00112.32           C
ATOM   1355  C   ILE B 171      24.627   6.806  30.044  1.00112.32           C
ATOM   1356  O   ILE B 171      24.753   6.490  31.226  1.00112.32           O
ATOM   1357  N   LEU B 172      25.585   7.478  29.374  1.00124.75           N
ATOM   1358  CA  LEU B 172      26.824   7.820  30.015  1.00124.75           C
ATOM   1359  CB  LEU B 172      28.005   7.954  29.046  1.00124.75           C
ATOM   1360  CG  LEU B 172      28.213   6.652  28.255  1.00124.75           C
ATOM   1361  CD1 LEU B 172      27.195   6.532  27.119  1.00124.75           C
ATOM   1362  CD2 LEU B 172      29.660   6.458  27.804  1.00124.75           C
ATOM   1363  C   LEU B 172      26.653   9.093  30.786  1.00124.75           C
ATOM   1364  O   LEU B 172      25.646   9.782  30.630  1.00124.75           O
ATOM   1365  N   SER B 173      27.629   9.431  31.664  1.00118.75           N
ATOM   1366  CA  SER B 173      27.435  10.600  32.484  1.00118.75           C
ATOM   1367  CB  SER B 173      27.717  10.376  33.983  1.00118.75           C
ATOM   1368  OG  SER B 173      29.114  10.361  34.235  1.00118.75           O
ATOM   1369  C   SER B 173      28.310  11.743  32.042  1.00118.75           C
ATOM   1370  O   SER B 173      29.538  11.670  32.056  1.00118.75           O
ATOM   1371  N   PRO B 174      27.670  12.814  31.638  1.00167.80           N
ATOM   1372  CA  PRO B 174      28.359  14.027  31.275  1.00167.80           C
ATOM   1373  CD  PRO B 174      26.378  12.719  30.986  1.00167.80           C
ATOM   1374  CB  PRO B 174      27.367  14.863  30.466  1.00167.80           C
ATOM   1375  CG  PRO B 174      26.008  14.178  30.686  1.00167.80           C
ATOM   1376  C   PRO B 174      28.920  14.730  32.467  1.00167.80           C
ATOM   1377  O   PRO B 174      29.875  15.492  32.324  1.00167.80           O
ATOM   1378  N   GLN B 175      28.336  14.507  33.652  1.00 61.61           N
ATOM   1379  CA  GLN B 175      28.772  15.202  34.826  1.00 61.61           C
ATOM   1380  CB  GLN B 175      27.821  15.010  36.017  1.00 61.61           C
ATOM   1381  CG  GLN B 175      28.258  15.774  37.270  1.00 61.61           C
ATOM   1382  CD  GLN B 175      28.168  17.266  36.990  1.00 61.61           C
ATOM   1383  OE1 GLN B 175      27.194  17.739  36.406  1.00 61.61           O
ATOM   1384  NE2 GLN B 175      29.211  18.027  37.423  1.00 61.61           N
ATOM   1385  C   GLN B 175      30.147  14.764  35.223  1.00 61.61           C
ATOM   1386  O   GLN B 175      30.960  15.580  35.653  1.00 61.61           O
ATOM   1387  N   GLU B 176      30.458  13.461  35.088  1.00101.22           N
ATOM   1388  CA  GLU B 176      31.740  12.991  35.529  1.00101.22           C
ATOM   1389  CB  GLU B 176      31.890  11.462  35.358  1.00101.22           C
ATOM   1390  CG  GLU B 176      33.131  10.844  36.014  1.00101.22           C
ATOM   1391  CD  GLU B 176      34.216  10.702  34.957  1.00101.22           C
ATOM   1392  OE1 GLU B 176      33.905  10.177  33.852  1.00101.22           O
ATOM   1393  OE2 GLU B 176      35.375  11.110  35.241  1.00101.22           O
ATOM   1394  C   GLU B 176      32.787  13.706  34.731  1.00101.22           C
ATOM   1395  O   GLU B 176      33.821  14.111  35.262  1.00101.22           O
ATOM   1396  N   VAL B 177      32.546  13.899  33.422  1.00115.08           N
ATOM   1397  CA  VAL B 177      33.516  14.583  32.619  1.00115.08           C
ATOM   1398  CB  VAL B 177      33.215  14.513  31.143  1.00115.08           C
ATOM   1399  CG1 VAL B 177      32.133  15.534  30.785  1.00115.08           C
ATOM   1400  CG2 VAL B 177      34.521  14.706  30.364  1.00115.08           C
ATOM   1401  C   VAL B 177      33.609  16.014  33.071  1.00115.08           C
ATOM   1402  O   VAL B 177      34.703  16.565  33.186  1.00115.08           O
ATOM   1403  N   VAL B 178      32.457  16.656  33.363  1.00 60.40           N
ATOM   1404  CA  VAL B 178      32.467  18.038  33.772  1.00 60.40           C
ATOM   1405  CB  VAL B 178      31.089  18.592  34.023  1.00 60.40           C
ATOM   1406  CG1 VAL B 178      31.218  20.004  34.619  1.00 60.40           C
ATOM   1407  CG2 VAL B 178      30.293  18.555  32.708  1.00 60.40           C
ATOM   1408  C   VAL B 178      33.233  18.193  35.052  1.00 60.40           C
ATOM   1409  O   VAL B 178      34.027  19.121  35.196  1.00 60.40           O
ATOM   1410  N   SER B 179      32.977  17.324  36.045  1.00120.34           N
ATOM   1411  CA  SER B 179      33.638  17.484  37.309  1.00120.34           C
ATOM   1412  CB  SER B 179      32.849  16.837  38.462  1.00120.34           C
ATOM   1413  OG  SER B 179      32.646  15.456  38.213  1.00120.34           O
ATOM   1414  C   SER B 179      35.061  16.985  37.334  1.00120.34           C
ATOM   1415  O   SER B 179      35.922  17.629  37.931  1.00120.34           O
ATOM   1416  N   CYS B 180      35.300  15.762  36.804  1.00114.98           N
ATOM   1417  CA  CYS B 180      36.562  15.058  36.833  1.00114.98           C
ATOM   1418  CB  CYS B 180      36.307  13.542  36.905  1.00114.98           C
ATOM   1419  SG  CYS B 180      35.081  13.119  38.199  1.00114.98           S
ATOM   1420  C   CYS B 180      37.585  15.352  35.741  1.00114.98           C
ATOM   1421  O   CYS B 180      38.785  15.314  36.014  1.00114.98           O
ATOM   1422  N   SER B 181      37.174  15.619  34.477  1.00143.21           N
ATOM   1423  CA  SER B 181      38.126  15.707  33.386  1.00143.21           C
ATOM   1424  CB  SER B 181      37.505  15.731  31.978  1.00143.21           C
ATOM   1425  OG  SER B 181      37.237  14.423  31.510  1.00143.21           O
ATOM   1426  C   SER B 181      39.012  16.915  33.398  1.00143.21           C
ATOM   1427  O   SER B 181      38.568  18.060  33.409  1.00143.21           O
ATOM   1428  N   GLN B 182      40.326  16.631  33.351  1.00180.27           N
ATOM   1429  CA  GLN B 182      41.443  17.527  33.278  1.00180.27           C
ATOM   1430  CB  GLN B 182      42.724  16.745  33.598  1.00180.27           C
ATOM   1431  CG  GLN B 182      43.887  17.551  34.170  1.00180.27           C
ATOM   1432  CD  GLN B 182      44.064  17.162  35.635  1.00180.27           C
ATOM   1433  OE1 GLN B 182      43.286  17.551  36.503  1.00180.27           O
ATOM   1434  NE2 GLN B 182      45.131  16.369  35.921  1.00180.27           N
ATOM   1435  C   GLN B 182      41.552  18.054  31.867  1.00180.27           C
ATOM   1436  O   GLN B 182      42.153  19.097  31.603  1.00180.27           O
ATOM   1437  N   TYR B 183      41.048  17.239  30.920  1.00224.23           N
ATOM   1438  CA  TYR B 183      41.023  17.376  29.492  1.00224.23           C
ATOM   1439  CB  TYR B 183      40.599  16.050  28.827  1.00224.23           C
ATOM   1440  CG  TYR B 183      41.740  15.079  28.946  1.00224.23           C
ATOM   1441  CD1 TYR B 183      42.489  14.959  30.094  1.00224.23           C
ATOM   1442  CD2 TYR B 183      42.033  14.222  27.915  1.00224.23           C
ATOM   1443  CE1 TYR B 183      43.523  14.055  30.205  1.00224.23           C
ATOM   1444  CE2 TYR B 183      43.054  13.309  28.004  1.00224.23           C
ATOM   1445  CZ  TYR B 183      43.808  13.220  29.149  1.00224.23           C
ATOM   1446  OH  TYR B 183      44.860  12.276  29.231  1.00224.23           O
ATOM   1447  C   TYR B 183      40.106  18.500  29.090  1.00224.23           C
ATOM   1448  O   TYR B 183      40.148  18.940  27.940  1.00224.23           O
ATOM   1449  N   ALA B 184      39.165  18.907  29.967  1.00 74.64           N
ATOM   1450  CA  ALA B 184      38.246  19.966  29.643  1.00 74.64           C
ATOM   1451  CB  ALA B 184      36.834  19.460  29.294  1.00 74.64           C
ATOM   1452  C   ALA B 184      38.104  20.902  30.818  1.00 74.64           C
ATOM   1453  O   ALA B 184      38.666  20.697  31.891  1.00 74.64           O
ATOM   1454  N   GLN B 185      37.394  22.015  30.555  1.00199.42           N
ATOM   1455  CA  GLN B 185      37.045  23.157  31.351  1.00199.42           C
ATOM   1456  CB  GLN B 185      36.792  24.388  30.459  1.00199.42           C
ATOM   1457  CG  GLN B 185      38.080  25.048  29.932  1.00199.42           C
ATOM   1458  CD  GLN B 185      39.087  24.006  29.438  1.00199.42           C
ATOM   1459  OE1 GLN B 185      40.179  23.884  29.990  1.00199.42           O
ATOM   1460  NE2 GLN B 185      38.738  23.243  28.368  1.00199.42           N
ATOM   1461  C   GLN B 185      35.899  22.983  32.318  1.00199.42           C
ATOM   1462  O   GLN B 185      35.599  23.926  33.048  1.00199.42           O
ATOM   1463  N   GLY B 186      35.119  21.884  32.285  1.00 54.17           N
ATOM   1464  CA  GLY B 186      34.017  21.821  33.215  1.00 54.17           C
ATOM   1465  C   GLY B 186      32.878  22.560  32.579  1.00 54.17           C
ATOM   1466  O   GLY B 186      32.560  22.333  31.416  1.00 54.17           O
ATOM   1467  N   CYS B 187      32.209  23.441  33.343  1.00 76.61           N
ATOM   1468  CA  CYS B 187      31.100  24.226  32.877  1.00 76.61           C
ATOM   1469  CB  CYS B 187      30.353  24.924  34.018  1.00 76.61           C
ATOM   1470  SG  CYS B 187      29.521  23.719  35.085  1.00 76.61           S
ATOM   1471  C   CYS B 187      31.596  25.266  31.919  1.00 76.61           C
ATOM   1472  O   CYS B 187      30.813  25.913  31.224  1.00 76.61           O
ATOM   1473  N   GLU B 188      32.917  25.500  31.950  1.00151.33           N
ATOM   1474  CA  GLU B 188      33.662  26.466  31.189  1.00151.33           C
ATOM   1475  CB  GLU B 188      35.111  26.605  31.701  1.00151.33           C
ATOM   1476  CG  GLU B 188      35.240  26.722  33.226  1.00151.33           C
ATOM   1477  CD  GLU B 188      33.980  27.351  33.795  1.00151.33           C
ATOM   1478  OE1 GLU B 188      33.497  28.355  33.213  1.00151.33           O
ATOM   1479  OE2 GLU B 188      33.471  26.816  34.819  1.00151.33           O
ATOM   1480  C   GLU B 188      33.737  26.072  29.730  1.00151.33           C
ATOM   1481  O   GLU B 188      34.098  26.894  28.886  1.00151.33           O
ATOM   1482  N   GLY B 189      33.522  24.779  29.396  1.00 44.68           N
ATOM   1483  CA  GLY B 189      33.582  24.380  28.008  1.00 44.68           C
ATOM   1484  C   GLY B 189      34.585  23.270  27.839  1.00 44.68           C
ATOM   1485  O   GLY B 189      35.239  22.855  28.794  1.00 44.68           O
ATOM   1486  N   GLY B 190      34.718  22.754  26.593  1.00 35.81           N
ATOM   1487  CA  GLY B 190      35.633  21.684  26.298  1.00 35.81           C
ATOM   1488  C   GLY B 190      35.445  21.283  24.861  1.00 35.81           C
ATOM   1489  O   GLY B 190      34.681  21.913  24.131  1.00 35.81           O
ATOM   1490  N   PHE B 191      36.152  20.214  24.416  1.00 86.01           N
ATOM   1491  CA  PHE B 191      36.046  19.773  23.044  1.00 86.01           C
ATOM   1492  CB  PHE B 191      37.300  20.097  22.211  1.00 86.01           C
ATOM   1493  CG  PHE B 191      37.361  21.577  22.055  1.00 86.01           C
ATOM   1494  CD1 PHE B 191      37.847  22.369  23.061  1.00 86.01           C
ATOM   1495  CD2 PHE B 191      36.943  22.166  20.886  1.00 86.01           C
ATOM   1496  CE1 PHE B 191      37.911  23.735  22.935  1.00 86.01           C
ATOM   1497  CE2 PHE B 191      37.006  23.536  20.752  1.00 86.01           C
ATOM   1498  CZ  PHE B 191      37.484  24.326  21.768  1.00 86.01           C
ATOM   1499  C   PHE B 191      35.852  18.279  22.993  1.00 86.01           C
ATOM   1500  O   PHE B 191      36.504  17.523  23.712  1.00 86.01           O
ATOM   1501  N   PRO B 192      34.981  17.836  22.117  1.00154.30           N
ATOM   1502  CA  PRO B 192      34.653  16.439  21.974  1.00154.30           C
ATOM   1503  CD  PRO B 192      33.962  18.694  21.543  1.00154.30           C
ATOM   1504  CB  PRO B 192      33.441  16.376  21.039  1.00154.30           C
ATOM   1505  CG  PRO B 192      33.305  17.804  20.476  1.00154.30           C
ATOM   1506  C   PRO B 192      35.816  15.587  21.576  1.00154.30           C
ATOM   1507  O   PRO B 192      35.844  14.414  21.946  1.00154.30           O
ATOM   1508  N   TYR B 193      36.794  16.145  20.848  1.00 65.61           N
ATOM   1509  CA  TYR B 193      37.932  15.376  20.454  1.00 65.61           C
ATOM   1510  CB  TYR B 193      38.923  16.232  19.651  1.00 65.61           C
ATOM   1511  CG  TYR B 193      40.045  15.382  19.170  1.00 65.61           C
ATOM   1512  CD1 TYR B 193      41.163  15.172  19.944  1.00 65.61           C
ATOM   1513  CD2 TYR B 193      39.978  14.804  17.923  1.00 65.61           C
ATOM   1514  CE1 TYR B 193      42.194  14.389  19.476  1.00 65.61           C
ATOM   1515  CE2 TYR B 193      41.004  14.022  17.453  1.00 65.61           C
ATOM   1516  CZ  TYR B 193      42.115  13.812  18.231  1.00 65.61           C
ATOM   1517  OH  TYR B 193      43.170  13.010  17.751  1.00 65.61           O
ATOM   1518  C   TYR B 193      38.603  14.929  21.719  1.00 65.61           C
ATOM   1519  O   TYR B 193      39.014  13.778  21.839  1.00 65.61           O
ATOM   1520  N   LEU B 194      38.754  15.840  22.700  1.00153.02           N
ATOM   1521  CA  LEU B 194      39.383  15.476  23.940  1.00153.02           C
ATOM   1522  CB  LEU B 194      39.850  16.645  24.821  1.00153.02           C
ATOM   1523  CG  LEU B 194      41.091  17.381  24.292  1.00153.02           C
ATOM   1524  CD1 LEU B 194      40.755  18.399  23.197  1.00153.02           C
ATOM   1525  CD2 LEU B 194      41.902  17.952  25.455  1.00153.02           C
ATOM   1526  C   LEU B 194      38.527  14.602  24.816  1.00153.02           C
ATOM   1527  O   LEU B 194      39.069  13.867  25.637  1.00153.02           O
ATOM   1528  N   ILE B 195      37.194  14.801  24.844  1.00124.17           N
ATOM   1529  CA  ILE B 195      36.393  13.945  25.681  1.00124.17           C
ATOM   1530  CB  ILE B 195      35.295  14.682  26.369  1.00124.17           C
ATOM   1531  CG1 ILE B 195      35.995  15.569  27.413  1.00124.17           C
ATOM   1532  CG2 ILE B 195      34.274  13.687  26.944  1.00124.17           C
ATOM   1533  CD1 ILE B 195      35.095  16.549  28.133  1.00124.17           C
ATOM   1534  C   ILE B 195      35.905  12.673  25.065  1.00124.17           C
ATOM   1535  O   ILE B 195      36.115  11.590  25.611  1.00124.17           O
ATOM   1536  N   ALA B 196      35.238  12.766  23.898  1.00 63.40           N
ATOM   1537  CA  ALA B 196      34.704  11.576  23.307  1.00 63.40           C
ATOM   1538  CB  ALA B 196      33.915  11.857  22.015  1.00 63.40           C
ATOM   1539  C   ALA B 196      35.872  10.721  22.967  1.00 63.40           C
ATOM   1540  O   ALA B 196      35.803   9.499  23.095  1.00 63.40           O
ATOM   1541  N   GLY B 197      36.928  11.335  22.392  1.00 87.96           N
ATOM   1542  CA  GLY B 197      38.093  10.561  22.081  1.00 87.96           C
ATOM   1543  C   GLY B 197      39.105  10.319  23.180  1.00 87.96           C
ATOM   1544  O   GLY B 197      39.224   9.216  23.712  1.00 87.96           O
ATOM   1545  N   LYS B 198      39.828  11.385  23.596  1.00121.60           N
ATOM   1546  CA  LYS B 198      40.994  11.192  24.432  1.00121.60           C
ATOM   1547  CB  LYS B 198      41.931  12.415  24.473  1.00121.60           C
ATOM   1548  CG  LYS B 198      43.321  12.080  25.016  1.00121.60           C
ATOM   1549  CD  LYS B 198      44.377  13.147  24.744  1.00121.60           C
ATOM   1550  CE  LYS B 198      45.729  12.807  25.373  1.00121.60           C
ATOM   1551  NZ  LYS B 198      46.337  11.659  24.666  1.00121.60           N
ATOM   1552  C   LYS B 198      40.676  10.777  25.833  1.00121.60           C
ATOM   1553  O   LYS B 198      41.242   9.805  26.331  1.00121.60           O
ATOM   1554  N   TYR B 199      39.745  11.482  26.496  1.00 83.11           N
ATOM   1555  CA  TYR B 199      39.433  11.184  27.862  1.00 83.11           C
ATOM   1556  CB  TYR B 199      38.399  12.162  28.448  1.00 83.11           C
ATOM   1557  CG  TYR B 199      38.216  11.859  29.896  1.00 83.11           C
ATOM   1558  CD1 TYR B 199      39.184  12.247  30.790  1.00 83.11           C
ATOM   1559  CD2 TYR B 199      37.091  11.217  30.363  1.00 83.11           C
ATOM   1560  CE1 TYR B 199      39.049  11.989  32.132  1.00 83.11           C
ATOM   1561  CE2 TYR B 199      36.950  10.956  31.708  1.00 83.11           C
ATOM   1562  CZ  TYR B 199      37.932  11.339  32.594  1.00 83.11           C
ATOM   1563  OH  TYR B 199      37.797  11.075  33.972  1.00 83.11           O
ATOM   1564  C   TYR B 199      38.853   9.810  27.898  1.00 83.11           C
ATOM   1565  O   TYR B 199      39.170   9.009  28.778  1.00 83.11           O
ATOM   1566  N   ALA B 200      37.994   9.494  26.913  1.00 40.67           N
ATOM   1567  CA  ALA B 200      37.361   8.209  26.890  1.00 40.67           C
ATOM   1568  CB  ALA B 200      36.427   8.021  25.682  1.00 40.67           C
ATOM   1569  C   ALA B 200      38.429   7.155  26.809  1.00 40.67           C
ATOM   1570  O   ALA B 200      38.328   6.123  27.473  1.00 40.67           O
ATOM   1571  N   GLN B 201      39.474   7.360  25.975  1.00154.56           N
ATOM   1572  CA  GLN B 201      40.500   6.346  25.890  1.00154.56           C
ATOM   1573  CB  GLN B 201      41.624   6.571  24.850  1.00154.56           C
ATOM   1574  CG  GLN B 201      41.310   6.324  23.374  1.00154.56           C
ATOM   1575  CD  GLN B 201      42.622   5.921  22.682  1.00154.56           C
ATOM   1576  OE1 GLN B 201      43.381   5.105  23.205  1.00154.56           O
ATOM   1577  NE2 GLN B 201      42.900   6.506  21.487  1.00154.56           N
ATOM   1578  C   GLN B 201      41.303   6.237  27.160  1.00154.56           C
ATOM   1579  O   GLN B 201      41.532   5.133  27.657  1.00154.56           O
ATOM   1580  N   ASP B 202      41.808   7.372  27.690  1.00138.47           N
ATOM   1581  CA  ASP B 202      42.674   7.269  28.832  1.00138.47           C
ATOM   1582  CB  ASP B 202      43.413   8.564  29.192  1.00138.47           C
ATOM   1583  CG  ASP B 202      44.682   8.677  28.364  1.00138.47           C
ATOM   1584  OD1 ASP B 202      45.318   7.635  28.053  1.00138.47           O
ATOM   1585  OD2 ASP B 202      45.062   9.844  28.069  1.00138.47           O
ATOM   1586  C   ASP B 202      41.995   6.878  30.103  1.00138.47           C
ATOM   1587  O   ASP B 202      42.415   5.928  30.764  1.00138.47           O
ATOM   1588  N   PHE B 203      41.023   7.705  30.540  1.00189.21           N
ATOM   1589  CA  PHE B 203      40.323   7.447  31.763  1.00189.21           C
ATOM   1590  CB  PHE B 203      40.006   8.724  32.546  1.00189.21           C
ATOM   1591  CG  PHE B 203      41.348   9.239  32.943  1.00189.21           C
ATOM   1592  CD1 PHE B 203      41.960   8.752  34.075  1.00189.21           C
ATOM   1593  CD2 PHE B 203      42.004  10.176  32.174  1.00189.21           C
ATOM   1594  CE1 PHE B 203      43.198   9.213  34.451  1.00189.21           C
ATOM   1595  CE2 PHE B 203      43.243  10.642  32.547  1.00189.21           C
ATOM   1596  CZ  PHE B 203      43.838  10.162  33.689  1.00189.21           C
ATOM   1597  C   PHE B 203      39.108   6.586  31.637  1.00189.21           C
ATOM   1598  O   PHE B 203      38.900   5.713  32.471  1.00189.21           O
ATOM   1599  N   GLY B 204      38.268   6.788  30.602  1.00 42.29           N
ATOM   1600  CA  GLY B 204      37.059   6.009  30.499  1.00 42.29           C
ATOM   1601  C   GLY B 204      35.901   6.825  31.001  1.00 42.29           C
ATOM   1602  O   GLY B 204      36.075   7.821  31.701  1.00 42.29           O
ATOM   1603  N   LEU B 205      34.668   6.407  30.636  1.00 98.03           N
ATOM   1604  CA  LEU B 205      33.476   7.108  31.019  1.00 98.03           C
ATOM   1605  CB  LEU B 205      32.699   7.669  29.819  1.00 98.03           C
ATOM   1606  CG  LEU B 205      33.411   8.887  29.196  1.00 98.03           C
ATOM   1607  CD1 LEU B 205      32.786   9.316  27.871  1.00 98.03           C
ATOM   1608  CD2 LEU B 205      33.437  10.057  30.186  1.00 98.03           C
ATOM   1609  C   LEU B 205      32.597   6.196  31.807  1.00 98.03           C
ATOM   1610  O   LEU B 205      32.590   4.981  31.619  1.00 98.03           O
ATOM   1611  N   VAL B 206      31.821   6.792  32.730  1.00150.28           N
ATOM   1612  CA  VAL B 206      30.985   6.041  33.614  1.00150.28           C
ATOM   1613  CB  VAL B 206      31.305   6.370  35.038  1.00150.28           C
ATOM   1614  CG1 VAL B 206      31.151   7.881  35.235  1.00150.28           C
ATOM   1615  CG2 VAL B 206      30.456   5.503  35.964  1.00150.28           C
ATOM   1616  C   VAL B 206      29.552   6.344  33.288  1.00150.28           C
ATOM   1617  O   VAL B 206      29.245   7.276  32.549  1.00150.28           O
ATOM   1618  N   GLU B 207      28.630   5.515  33.810  1.00106.60           N
ATOM   1619  CA  GLU B 207      27.225   5.607  33.526  1.00106.60           C
ATOM   1620  CB  GLU B 207      26.520   4.297  33.897  1.00106.60           C
ATOM   1621  CG  GLU B 207      25.238   4.027  33.123  1.00106.60           C
ATOM   1622  CD  GLU B 207      24.889   2.569  33.376  1.00106.60           C
ATOM   1623  OE1 GLU B 207      25.755   1.697  33.097  1.00106.60           O
ATOM   1624  OE2 GLU B 207      23.758   2.308  33.868  1.00106.60           O
ATOM   1625  C   GLU B 207      26.623   6.753  34.295  1.00106.60           C
ATOM   1626  O   GLU B 207      27.188   7.228  35.279  1.00106.60           O
ATOM   1627  N   GLU B 208      25.438   7.225  33.847  1.00 81.90           N
ATOM   1628  CA  GLU B 208      24.760   8.360  34.420  1.00 81.90           C
ATOM   1629  CB  GLU B 208      23.415   8.653  33.731  1.00 81.90           C
ATOM   1630  CG  GLU B 208      22.634   9.803  34.371  1.00 81.90           C
ATOM   1631  CD  GLU B 208      23.254  11.122  33.940  1.00 81.90           C
ATOM   1632  OE1 GLU B 208      24.152  11.098  33.056  1.00 81.90           O
ATOM   1633  OE2 GLU B 208      22.830  12.174  34.487  1.00 81.90           O
ATOM   1634  C   GLU B 208      24.456   8.101  35.864  1.00 81.90           C
ATOM   1635  O   GLU B 208      24.625   8.978  36.710  1.00 81.90           O
ATOM   1636  N   ASP B 209      24.017   6.876  36.190  1.00 37.32           N
ATOM   1637  CA  ASP B 209      23.635   6.577  37.539  1.00 37.32           C
ATOM   1638  CB  ASP B 209      23.058   5.161  37.698  1.00 37.32           C
ATOM   1639  CG  ASP B 209      21.673   5.149  37.063  1.00 37.32           C
ATOM   1640  OD1 ASP B 209      21.078   6.251  36.920  1.00 37.32           O
ATOM   1641  OD2 ASP B 209      21.188   4.040  36.714  1.00 37.32           O
ATOM   1642  C   ASP B 209      24.824   6.718  38.438  1.00 37.32           C
ATOM   1643  O   ASP B 209      24.683   7.071  39.608  1.00 37.32           O
ATOM   1644  N   CYS B 210      26.032   6.421  37.930  1.00 45.47           N
ATOM   1645  CA  CYS B 210      27.193   6.504  38.769  1.00 45.47           C
ATOM   1646  CB  CYS B 210      28.475   6.034  38.066  1.00 45.47           C
ATOM   1647  SG  CYS B 210      29.919   6.007  39.169  1.00 45.47           S
ATOM   1648  C   CYS B 210      27.401   7.925  39.206  1.00 45.47           C
ATOM   1649  O   CYS B 210      27.708   8.168  40.374  1.00 45.47           O
ATOM   1650  N   PHE B 211      27.274   8.903  38.281  1.00154.74           N
ATOM   1651  CA  PHE B 211      27.450  10.279  38.669  1.00154.74           C
ATOM   1652  CB  PHE B 211      28.759  10.875  38.110  1.00154.74           C
ATOM   1653  CG  PHE B 211      29.184  12.067  38.907  1.00154.74           C
ATOM   1654  CD1 PHE B 211      28.420  13.209  38.997  1.00154.74           C
ATOM   1655  CD2 PHE B 211      30.404  12.052  39.543  1.00154.74           C
ATOM   1656  CE1 PHE B 211      28.862  14.284  39.737  1.00154.74           C
ATOM   1657  CE2 PHE B 211      30.850  13.119  40.281  1.00154.74           C
ATOM   1658  CZ  PHE B 211      30.074  14.244  40.384  1.00154.74           C
ATOM   1659  C   PHE B 211      26.332  11.040  38.004  1.00154.74           C
ATOM   1660  O   PHE B 211      26.467  11.440  36.850  1.00154.74           O
ATOM   1661  N   PRO B 212      25.261  11.316  38.707  1.00 77.25           N
ATOM   1662  CA  PRO B 212      24.130  11.980  38.102  1.00 77.25           C
ATOM   1663  CD  PRO B 212      24.855  10.454  39.805  1.00 77.25           C
ATOM   1664  CB  PRO B 212      22.999  11.876  39.120  1.00 77.25           C
ATOM   1665  CG  PRO B 212      23.322  10.575  39.880  1.00 77.25           C
ATOM   1666  C   PRO B 212      24.456  13.381  37.683  1.00 77.25           C
ATOM   1667  O   PRO B 212      25.332  13.990  38.293  1.00 77.25           O
ATOM   1668  N   TYR B 213      23.757  13.917  36.657  1.00 98.39           N
ATOM   1669  CA  TYR B 213      24.108  15.205  36.115  1.00 98.39           C
ATOM   1670  CB  TYR B 213      23.559  15.406  34.687  1.00 98.39           C
ATOM   1671  CG  TYR B 213      24.036  16.707  34.132  1.00 98.39           C
ATOM   1672  CD1 TYR B 213      25.344  16.862  33.732  1.00 98.39           C
ATOM   1673  CD2 TYR B 213      23.170  17.766  33.982  1.00 98.39           C
ATOM   1674  CE1 TYR B 213      25.785  18.056  33.210  1.00 98.39           C
ATOM   1675  CE2 TYR B 213      23.605  18.963  33.461  1.00 98.39           C
ATOM   1676  CZ  TYR B 213      24.915  19.112  33.075  1.00 98.39           C
ATOM   1677  OH  TYR B 213      25.365  20.338  32.540  1.00 98.39           O
ATOM   1678  C   TYR B 213      23.596  16.300  37.001  1.00 98.39           C
ATOM   1679  O   TYR B 213      22.405  16.367  37.306  1.00 98.39           O
ATOM   1680  N   THR B 214      24.548  17.096  37.542  1.00 82.99           N
ATOM   1681  CA  THR B 214      24.345  18.264  38.359  1.00 82.99           C
ATOM   1682  CB  THR B 214      25.494  18.496  39.295  1.00 82.99           C
ATOM   1683  OG1 THR B 214      25.648  17.386  40.166  1.00 82.99           O
ATOM   1684  CG2 THR B 214      25.226  19.776  40.102  1.00 82.99           C
ATOM   1685  C   THR B 214      24.156  19.524  37.569  1.00 82.99           C
ATOM   1686  O   THR B 214      23.295  20.344  37.889  1.00 82.99           O
ATOM   1687  N   GLY B 215      24.966  19.712  36.505  1.00 43.24           N
ATOM   1688  CA  GLY B 215      24.922  20.940  35.768  1.00 43.24           C
ATOM   1689  C   GLY B 215      25.745  21.962  36.491  1.00 43.24           C
ATOM   1690  O   GLY B 215      25.472  23.154  36.379  1.00 43.24           O
ATOM   1691  N   THR B 216      26.750  21.525  37.284  1.00 65.11           N
ATOM   1692  CA  THR B 216      27.605  22.462  37.962  1.00 65.11           C
ATOM   1693  CB  THR B 216      27.193  22.767  39.372  1.00 65.11           C
ATOM   1694  OG1 THR B 216      27.324  21.607  40.180  1.00 65.11           O
ATOM   1695  CG2 THR B 216      25.734  23.256  39.370  1.00 65.11           C
ATOM   1696  C   THR B 216      28.986  21.873  38.052  1.00 65.11           C
ATOM   1697  O   THR B 216      29.226  20.719  37.708  1.00 65.11           O
ATOM   1698  N   ASP B 217      29.919  22.699  38.555  1.00119.30           N
ATOM   1699  CA  ASP B 217      31.327  22.493  38.775  1.00119.30           C
ATOM   1700  CB  ASP B 217      32.113  23.803  38.976  1.00119.30           C
ATOM   1701  CG  ASP B 217      32.258  24.477  37.615  1.00119.30           C
ATOM   1702  OD1 ASP B 217      32.399  23.739  36.603  1.00119.30           O
ATOM   1703  OD2 ASP B 217      32.243  25.737  37.568  1.00119.30           O
ATOM   1704  C   ASP B 217      31.561  21.601  39.965  1.00119.30           C
ATOM   1705  O   ASP B 217      32.630  21.660  40.573  1.00119.30           O
ATOM   1706  N   SER B 218      30.528  20.861  40.416  1.00 66.48           N
ATOM   1707  CA  SER B 218      30.618  20.025  41.589  1.00 66.48           C
ATOM   1708  CB  SER B 218      29.453  19.028  41.717  1.00 66.48           C
ATOM   1709  OG  SER B 218      29.498  18.091  40.651  1.00 66.48           O
ATOM   1710  C   SER B 218      31.891  19.224  41.601  1.00 66.48           C
ATOM   1711  O   SER B 218      32.579  19.059  40.596  1.00 66.48           O
ATOM   1712  N   PRO B 219      32.219  18.757  42.784  1.00 83.87           N
ATOM   1713  CA  PRO B 219      33.424  17.993  42.998  1.00 83.87           C
ATOM   1714  CD  PRO B 219      31.837  19.485  43.979  1.00 83.87           C
ATOM   1715  CB  PRO B 219      33.693  18.023  44.507  1.00 83.87           C
ATOM   1716  CG  PRO B 219      32.427  18.647  45.122  1.00 83.87           C
ATOM   1717  C   PRO B 219      33.366  16.614  42.420  1.00 83.87           C
ATOM   1718  O   PRO B 219      32.277  16.067  42.251  1.00 83.87           O
ATOM   1719  N   CYS B 220      34.545  16.033  42.123  1.00 56.27           N
ATOM   1720  CA  CYS B 220      34.612  14.751  41.492  1.00 56.27           C
ATOM   1721  CB  CYS B 220      35.952  14.541  40.753  1.00 56.27           C
ATOM   1722  SG  CYS B 220      36.127  12.928  39.929  1.00 56.27           S
ATOM   1723  C   CYS B 220      34.453  13.667  42.513  1.00 56.27           C
ATOM   1724  O   CYS B 220      35.427  13.186  43.092  1.00 56.27           O
ATOM   1725  N   ARG B 221      33.193  13.253  42.764  1.00121.06           N
ATOM   1726  CA  ARG B 221      32.981  12.133  43.633  1.00121.06           C
ATOM   1727  CB  ARG B 221      32.641  12.480  45.091  1.00121.06           C
ATOM   1728  CG  ARG B 221      32.753  11.243  45.986  1.00121.06           C
ATOM   1729  CD  ARG B 221      32.480  11.482  47.470  1.00121.06           C
ATOM   1730  NE  ARG B 221      31.021  11.304  47.708  1.00121.06           N
ATOM   1731  CZ  ARG B 221      30.591  10.559  48.769  1.00121.06           C
ATOM   1732  NH1 ARG B 221      31.494   9.925  49.574  1.00121.06           N
ATOM   1733  NH2 ARG B 221      29.256  10.445  49.028  1.00121.06           N
ATOM   1734  C   ARG B 221      31.840  11.344  43.068  1.00121.06           C
ATOM   1735  O   ARG B 221      30.793  11.898  42.736  1.00121.06           O
ATOM   1736  N   LEU B 222      32.025  10.014  42.948  1.00166.97           N
ATOM   1737  CA  LEU B 222      31.026   9.167  42.358  1.00166.97           C
ATOM   1738  CB  LEU B 222      31.463   8.545  41.020  1.00166.97           C
ATOM   1739  CG  LEU B 222      31.881   9.544  39.928  1.00166.97           C
ATOM   1740  CD1 LEU B 222      33.118  10.359  40.345  1.00166.97           C
ATOM   1741  CD2 LEU B 222      32.065   8.838  38.574  1.00166.97           C
ATOM   1742  C   LEU B 222      30.819   7.978  43.243  1.00166.97           C
ATOM   1743  O   LEU B 222      31.408   7.863  44.316  1.00166.97           O
ATOM   1744  N   LYS B 223      29.946   7.051  42.796  1.00106.47           N
ATOM   1745  CA  LYS B 223      29.698   5.851  43.541  1.00106.47           C
ATOM   1746  CB  LYS B 223      28.332   5.203  43.242  1.00106.47           C
ATOM   1747  CG  LYS B 223      27.906   4.195  44.312  1.00106.47           C
ATOM   1748  CD  LYS B 223      26.392   3.990  44.400  1.00106.47           C
ATOM   1749  CE  LYS B 223      25.709   5.038  45.284  1.00106.47           C
ATOM   1750  NZ  LYS B 223      24.253   4.785  45.362  1.00106.47           N
ATOM   1751  C   LYS B 223      30.820   4.891  43.267  1.00106.47           C
ATOM   1752  O   LYS B 223      31.616   5.097  42.354  1.00106.47           O
ATOM   1753  N   GLU B 224      30.949   3.837  44.099  1.00 74.98           N
ATOM   1754  CA  GLU B 224      32.045   2.909  43.993  1.00 74.98           C
ATOM   1755  CB  GLU B 224      32.295   2.122  45.292  1.00 74.98           C
ATOM   1756  CG  GLU B 224      32.850   2.973  46.433  1.00 74.98           C
ATOM   1757  CD  GLU B 224      34.343   3.129  46.198  1.00 74.98           C
ATOM   1758  OE1 GLU B 224      34.962   2.165  45.670  1.00 74.98           O
ATOM   1759  OE2 GLU B 224      34.885   4.212  46.540  1.00 74.98           O
ATOM   1760  C   GLU B 224      31.817   1.882  42.922  1.00 74.98           C
ATOM   1761  O   GLU B 224      30.684   1.557  42.572  1.00 74.98           O
ATOM   1762  N   GLY B 225      32.938   1.372  42.361  1.00 35.03           N
ATOM   1763  CA  GLY B 225      32.965   0.257  41.451  1.00 35.03           C
ATOM   1764  C   GLY B 225      32.165   0.524  40.222  1.00 35.03           C
ATOM   1765  O   GLY B 225      31.363  -0.320  39.819  1.00 35.03           O
ATOM   1766  N   CYS B 226      32.349   1.691  39.581  1.00 43.74           N
ATOM   1767  CA  CYS B 226      31.578   1.935  38.400  1.00 43.74           C
ATOM   1768  CB  CYS B 226      31.199   3.418  38.211  1.00 43.74           C
ATOM   1769  SG  CYS B 226      30.179   4.035  39.585  1.00 43.74           S
ATOM   1770  C   CYS B 226      32.376   1.485  37.216  1.00 43.74           C
ATOM   1771  O   CYS B 226      33.573   1.753  37.108  1.00 43.74           O
ATOM   1772  N   PHE B 227      31.703   0.753  36.305  1.00139.79           N
ATOM   1773  CA  PHE B 227      32.304   0.264  35.098  1.00139.79           C
ATOM   1774  CB  PHE B 227      31.413  -0.790  34.400  1.00139.79           C
ATOM   1775  CG  PHE B 227      31.863  -1.048  33.002  1.00139.79           C
ATOM   1776  CD1 PHE B 227      33.164  -1.356  32.700  1.00139.79           C
ATOM   1777  CD2 PHE B 227      30.954  -1.038  31.974  1.00139.79           C
ATOM   1778  CE1 PHE B 227      33.545  -1.609  31.403  1.00139.79           C
ATOM   1779  CE2 PHE B 227      31.330  -1.296  30.674  1.00139.79           C
ATOM   1780  CZ  PHE B 227      32.636  -1.581  30.379  1.00139.79           C
ATOM   1781  C   PHE B 227      32.519   1.425  34.196  1.00139.79           C
ATOM   1782  O   PHE B 227      31.700   2.343  34.150  1.00139.79           O
ATOM   1783  N   ARG B 228      33.666   1.454  33.489  1.00194.70           N
ATOM   1784  CA  ARG B 228      33.784   2.557  32.592  1.00194.70           C
ATOM   1785  CB  ARG B 228      34.559   3.791  33.104  1.00194.70           C
ATOM   1786  CG  ARG B 228      35.966   3.604  33.639  1.00194.70           C
ATOM   1787  CD  ARG B 228      36.652   4.962  33.793  1.00194.70           C
ATOM   1788  NE  ARG B 228      36.669   5.395  35.222  1.00194.70           N
ATOM   1789  CZ  ARG B 228      35.824   6.371  35.669  1.00194.70           C
ATOM   1790  NH1 ARG B 228      34.755   6.761  34.916  1.00194.70           N
ATOM   1791  NH2 ARG B 228      36.069   6.980  36.867  1.00194.70           N
ATOM   1792  C   ARG B 228      34.140   2.128  31.209  1.00194.70           C
ATOM   1793  O   ARG B 228      34.889   1.178  30.980  1.00194.70           O
ATOM   1794  N   TYR B 229      33.517   2.839  30.247  1.00114.03           N
ATOM   1795  CA  TYR B 229      33.578   2.581  28.841  1.00114.03           C
ATOM   1796  CB  TYR B 229      32.299   3.017  28.110  1.00114.03           C
ATOM   1797  CG  TYR B 229      31.138   2.377  28.802  1.00114.03           C
ATOM   1798  CD1 TYR B 229      30.559   2.989  29.894  1.00114.03           C
ATOM   1799  CD2 TYR B 229      30.623   1.175  28.373  1.00114.03           C
ATOM   1800  CE1 TYR B 229      29.486   2.422  30.542  1.00114.03           C
ATOM   1801  CE2 TYR B 229      29.550   0.605  29.019  1.00114.03           C
ATOM   1802  CZ  TYR B 229      28.978   1.226  30.104  1.00114.03           C
ATOM   1803  OH  TYR B 229      27.878   0.634  30.763  1.00114.03           O
ATOM   1804  C   TYR B 229      34.701   3.390  28.265  1.00114.03           C
ATOM   1805  O   TYR B 229      34.897   4.547  28.636  1.00114.03           O
ATOM   1806  N   TYR B 230      35.465   2.791  27.325  1.00 78.39           N
ATOM   1807  CA  TYR B 230      36.607   3.454  26.751  1.00 78.39           C
ATOM   1808  CB  TYR B 230      37.933   2.690  26.956  1.00 78.39           C
ATOM   1809  CG  TYR B 230      38.222   2.626  28.417  1.00 78.39           C
ATOM   1810  CD1 TYR B 230      37.589   1.700  29.220  1.00 78.39           C
ATOM   1811  CD2 TYR B 230      39.125   3.495  28.992  1.00 78.39           C
ATOM   1812  CE1 TYR B 230      37.855   1.635  30.570  1.00 78.39           C
ATOM   1813  CE2 TYR B 230      39.394   3.433  30.339  1.00 78.39           C
ATOM   1814  CZ  TYR B 230      38.753   2.511  31.131  1.00 78.39           C
ATOM   1815  OH  TYR B 230      39.035   2.455  32.517  1.00 78.39           O
ATOM   1816  C   TYR B 230      36.418   3.536  25.265  1.00 78.39           C
ATOM   1817  O   TYR B 230      35.579   2.847  24.685  1.00 78.39           O
ATOM   1818  N   SER B 231      37.188   4.428  24.608  1.00 88.93           N
ATOM   1819  CA  SER B 231      37.094   4.563  23.183  1.00 88.93           C
ATOM   1820  CB  SER B 231      36.959   6.012  22.707  1.00 88.93           C
ATOM   1821  OG  SER B 231      38.100   6.755  23.102  1.00 88.93           O
ATOM   1822  C   SER B 231      38.340   3.998  22.582  1.00 88.93           C
ATOM   1823  O   SER B 231      39.453   4.362  22.953  1.00 88.93           O
ATOM   1824  N   SER B 232      38.165   3.073  21.621  1.00105.85           N
ATOM   1825  CA  SER B 232      39.245   2.386  20.968  1.00105.85           C
ATOM   1826  CB  SER B 232      38.750   1.255  20.048  1.00105.85           C
ATOM   1827  OG  SER B 232      37.949   0.336  20.771  1.00105.85           O
ATOM   1828  C   SER B 232      39.990   3.319  20.068  1.00105.85           C
ATOM   1829  O   SER B 232      41.194   3.150  19.868  1.00105.85           O
ATOM   1830  N   GLU B 233      39.282   4.299  19.463  1.00115.76           N
ATOM   1831  CA  GLU B 233      39.957   5.168  18.543  1.00115.76           C
ATOM   1832  CB  GLU B 233      40.192   4.475  17.179  1.00115.76           C
ATOM   1833  CG  GLU B 233      41.224   5.114  16.253  1.00115.76           C
ATOM   1834  CD  GLU B 233      40.535   6.285  15.607  1.00115.76           C
ATOM   1835  OE1 GLU B 233      39.299   6.219  15.360  1.00115.76           O
ATOM   1836  OE2 GLU B 233      41.259   7.287  15.373  1.00115.76           O
ATOM   1837  C   GLU B 233      39.127   6.409  18.367  1.00115.76           C
ATOM   1838  O   GLU B 233      37.920   6.404  18.610  1.00115.76           O
ATOM   1839  N   TYR B 234      39.794   7.531  18.023  1.00105.10           N
ATOM   1840  CA  TYR B 234      39.108   8.753  17.719  1.00105.10           C
ATOM   1841  CB  TYR B 234      38.815   9.623  18.940  1.00105.10           C
ATOM   1842  CG  TYR B 234      40.137   9.851  19.579  1.00105.10           C
ATOM   1843  CD1 TYR B 234      40.609   8.960  20.512  1.00105.10           C
ATOM   1844  CD2 TYR B 234      40.908  10.937  19.251  1.00105.10           C
ATOM   1845  CE1 TYR B 234      41.835   9.142  21.110  1.00105.10           C
ATOM   1846  CE2 TYR B 234      42.135  11.126  19.842  1.00105.10           C
ATOM   1847  CZ  TYR B 234      42.601  10.232  20.772  1.00105.10           C
ATOM   1848  OH  TYR B 234      43.864  10.451  21.367  1.00105.10           O
ATOM   1849  C   TYR B 234      39.956   9.576  16.811  1.00105.10           C
ATOM   1850  O   TYR B 234      41.176   9.414  16.750  1.00105.10           O
ATOM   1851  N   HIS B 235      39.310  10.493  16.058  1.00100.07           N
ATOM   1852  CA  HIS B 235      40.070  11.367  15.216  1.00100.07           C
ATOM   1853  ND1 HIS B 235      38.968  10.344  12.510  1.00100.07           N
ATOM   1854  CG  HIS B 235      40.026   9.799  13.204  1.00100.07           C
ATOM   1855  CB  HIS B 235      40.882  10.618  14.147  1.00100.07           C
ATOM   1856  NE2 HIS B 235      39.084   8.203  11.911  1.00100.07           N
ATOM   1857  CD2 HIS B 235      40.090   8.485  12.824  1.00100.07           C
ATOM   1858  CE1 HIS B 235      38.443   9.351  11.758  1.00100.07           C
ATOM   1859  C   HIS B 235      39.131  12.319  14.539  1.00100.07           C
ATOM   1860  O   HIS B 235      37.935  12.053  14.438  1.00100.07           O
ATOM   1861  N   TYR B 236      39.654  13.450  14.020  1.00 85.83           N
ATOM   1862  CA  TYR B 236      38.797  14.380  13.331  1.00 85.83           C
ATOM   1863  CB  TYR B 236      39.415  15.754  13.041  1.00 85.83           C
ATOM   1864  CG  TYR B 236      39.484  16.572  14.282  1.00 85.83           C
ATOM   1865  CD1 TYR B 236      38.365  17.231  14.739  1.00 85.83           C
ATOM   1866  CD2 TYR B 236      40.665  16.701  14.974  1.00 85.83           C
ATOM   1867  CE1 TYR B 236      38.418  17.996  15.877  1.00 85.83           C
ATOM   1868  CE2 TYR B 236      40.721  17.465  16.113  1.00 85.83           C
ATOM   1869  CZ  TYR B 236      39.600  18.113  16.565  1.00 85.83           C
ATOM   1870  OH  TYR B 236      39.667  18.897  17.736  1.00 85.83           O
ATOM   1871  C   TYR B 236      38.493  13.817  11.980  1.00 85.83           C
ATOM   1872  O   TYR B 236      39.371  13.278  11.313  1.00 85.83           O
ATOM   1873  N   VAL B 237      37.230  13.935  11.524  1.00118.26           N
ATOM   1874  CA  VAL B 237      36.924  13.443  10.213  1.00118.26           C
ATOM   1875  CB  VAL B 237      35.443  13.407   9.888  1.00118.26           C
ATOM   1876  CG1 VAL B 237      34.774  14.741  10.249  1.00118.26           C
ATOM   1877  CG2 VAL B 237      35.273  13.025   8.407  1.00118.26           C
ATOM   1878  C   VAL B 237      37.693  14.278   9.240  1.00118.26           C
ATOM   1879  O   VAL B 237      37.738  15.503   9.346  1.00118.26           O
ATOM   1880  N   GLY B 238      38.345  13.611   8.265  1.00 38.23           N
ATOM   1881  CA  GLY B 238      39.205  14.298   7.351  1.00 38.23           C
ATOM   1882  C   GLY B 238      40.625  13.997   7.745  1.00 38.23           C
ATOM   1883  O   GLY B 238      41.552  14.276   6.989  1.00 38.23           O
ATOM   1884  N   GLY B 239      40.829  13.442   8.959  1.00 44.94           N
ATOM   1885  CA  GLY B 239      42.129  13.012   9.398  1.00 44.94           C
ATOM   1886  C   GLY B 239      42.732  13.963  10.389  1.00 44.94           C
ATOM   1887  O   GLY B 239      43.481  13.539  11.268  1.00 44.94           O
ATOM   1888  N   PHE B 240      42.436  15.267  10.278  1.00148.08           N
ATOM   1889  CA  PHE B 240      42.967  16.239  11.192  1.00148.08           C
ATOM   1890  CB  PHE B 240      44.388  16.726  10.835  1.00148.08           C
ATOM   1891  CG  PHE B 240      44.483  17.122   9.391  1.00148.08           C
ATOM   1892  CD1 PHE B 240      43.392  17.277   8.568  1.00148.08           C
ATOM   1893  CD2 PHE B 240      45.717  17.383   8.853  1.00148.08           C
ATOM   1894  CE1 PHE B 240      43.534  17.646   7.254  1.00148.08           C
ATOM   1895  CE2 PHE B 240      45.868  17.756   7.539  1.00148.08           C
ATOM   1896  CZ  PHE B 240      44.775  17.886   6.724  1.00148.08           C
ATOM   1897  C   PHE B 240      42.058  17.423  11.185  1.00148.08           C
ATOM   1898  O   PHE B 240      41.120  17.495  10.394  1.00148.08           O
ATOM   1899  N   TYR B 241      42.325  18.395  12.076  1.00165.75           N
ATOM   1900  CA  TYR B 241      41.490  19.559  12.147  1.00165.75           C
ATOM   1901  CB  TYR B 241      41.827  20.412  13.393  1.00165.75           C
ATOM   1902  CG  TYR B 241      40.962  21.627  13.481  1.00165.75           C
ATOM   1903  CD1 TYR B 241      39.766  21.583  14.162  1.00165.75           C
ATOM   1904  CD2 TYR B 241      41.347  22.817  12.902  1.00165.75           C
ATOM   1905  CE1 TYR B 241      38.965  22.696  14.254  1.00165.75           C
ATOM   1906  CE2 TYR B 241      40.549  23.936  12.990  1.00165.75           C
ATOM   1907  CZ  TYR B 241      39.357  23.873  13.669  1.00165.75           C
ATOM   1908  OH  TYR B 241      38.529  25.009  13.769  1.00165.75           O
ATOM   1909  C   TYR B 241      41.751  20.365  10.909  1.00165.75           C
ATOM   1910  O   TYR B 241      42.873  20.806  10.662  1.00165.75           O
ATOM   1911  N   GLY B 242      40.682  20.606  10.120  1.00 57.61           N
ATOM   1912  CA  GLY B 242      40.783  21.367   8.907  1.00 57.61           C
ATOM   1913  C   GLY B 242      40.468  20.508   7.709  1.00 57.61           C
ATOM   1914  O   GLY B 242      40.252  21.024   6.614  1.00 57.61           O
ATOM   1915  N   GLY B 243      40.499  19.176   7.887  1.00 81.89           N
ATOM   1916  CA  GLY B 243      40.205  18.149   6.921  1.00 81.89           C
ATOM   1917  C   GLY B 243      38.738  17.954   6.638  1.00 81.89           C
ATOM   1918  O   GLY B 243      38.385  17.315   5.653  1.00 81.89           O
ATOM   1919  N   CYS B 244      37.835  18.380   7.534  1.00133.17           N
ATOM   1920  CA  CYS B 244      36.437  18.029   7.415  1.00133.17           C
ATOM   1921  CB  CYS B 244      35.558  18.519   8.576  1.00133.17           C
ATOM   1922  SG  CYS B 244      35.846  17.615  10.117  1.00133.17           S
ATOM   1923  C   CYS B 244      35.768  18.557   6.181  1.00133.17           C
ATOM   1924  O   CYS B 244      36.128  19.602   5.644  1.00133.17           O
ATOM   1925  N   ASN B 245      34.763  17.786   5.695  1.00 95.29           N
ATOM   1926  CA  ASN B 245      33.918  18.202   4.609  1.00 95.29           C
ATOM   1927  CB  ASN B 245      34.547  18.057   3.200  1.00 95.29           C
ATOM   1928  CG  ASN B 245      34.872  16.605   2.872  1.00 95.29           C
ATOM   1929  OD1 ASN B 245      34.345  15.679   3.484  1.00 95.29           O
ATOM   1930  ND2 ASN B 245      35.785  16.399   1.882  1.00 95.29           N
ATOM   1931  C   ASN B 245      32.631  17.424   4.702  1.00 95.29           C
ATOM   1932  O   ASN B 245      32.535  16.472   5.475  1.00 95.29           O
ATOM   1933  N   GLU B 246      31.592  17.824   3.933  1.00137.28           N
ATOM   1934  CA  GLU B 246      30.312  17.179   4.054  1.00137.28           C
ATOM   1935  CB  GLU B 246      29.130  17.941   3.405  1.00137.28           C
ATOM   1936  CG  GLU B 246      29.076  17.992   1.878  1.00137.28           C
ATOM   1937  CD  GLU B 246      28.022  17.005   1.378  1.00137.28           C
ATOM   1938  OE1 GLU B 246      26.838  17.125   1.797  1.00137.28           O
ATOM   1939  OE2 GLU B 246      28.391  16.126   0.555  1.00137.28           O
ATOM   1940  C   GLU B 246      30.360  15.768   3.555  1.00137.28           C
ATOM   1941  O   GLU B 246      29.736  14.889   4.146  1.00137.28           O
ATOM   1942  N   ALA B 247      31.115  15.505   2.469  1.00 46.47           N
ATOM   1943  CA  ALA B 247      31.151  14.187   1.900  1.00 46.47           C
ATOM   1944  CB  ALA B 247      32.065  14.108   0.662  1.00 46.47           C
ATOM   1945  C   ALA B 247      31.683  13.219   2.911  1.00 46.47           C
ATOM   1946  O   ALA B 247      31.101  12.158   3.131  1.00 46.47           O
ATOM   1947  N   LEU B 248      32.796  13.570   3.578  1.00108.96           N
ATOM   1948  CA  LEU B 248      33.360  12.685   4.554  1.00108.96           C
ATOM   1949  CB  LEU B 248      34.764  13.084   5.052  1.00108.96           C
ATOM   1950  CG  LEU B 248      35.903  12.727   4.067  1.00108.96           C
ATOM   1951  CD1 LEU B 248      35.981  11.210   3.847  1.00108.96           C
ATOM   1952  CD2 LEU B 248      35.821  13.496   2.742  1.00108.96           C
ATOM   1953  C   LEU B 248      32.428  12.546   5.713  1.00108.96           C
ATOM   1954  O   LEU B 248      32.355  11.483   6.326  1.00108.96           O
ATOM   1955  N   MET B 249      31.697  13.619   6.061  1.00 57.52           N
ATOM   1956  CA  MET B 249      30.815  13.557   7.193  1.00 57.52           C
ATOM   1957  CB  MET B 249      30.177  14.919   7.508  1.00 57.52           C
ATOM   1958  CG  MET B 249      31.209  15.914   8.047  1.00 57.52           C
ATOM   1959  SD  MET B 249      30.632  17.630   8.202  1.00 57.52           S
ATOM   1960  CE  MET B 249      29.339  17.247   9.413  1.00 57.52           C
ATOM   1961  C   MET B 249      29.736  12.542   6.949  1.00 57.52           C
ATOM   1962  O   MET B 249      29.420  11.756   7.841  1.00 57.52           O
ATOM   1963  N   LYS B 250      29.144  12.510   5.738  1.00161.10           N
ATOM   1964  CA  LYS B 250      28.095  11.551   5.508  1.00161.10           C
ATOM   1965  CB  LYS B 250      27.437  11.564   4.120  1.00161.10           C
ATOM   1966  CG  LYS B 250      26.380  12.628   3.887  1.00161.10           C
ATOM   1967  CD  LYS B 250      25.736  12.481   2.507  1.00161.10           C
ATOM   1968  CE  LYS B 250      26.569  13.049   1.365  1.00161.10           C
ATOM   1969  NZ  LYS B 250      26.363  14.510   1.311  1.00161.10           N
ATOM   1970  C   LYS B 250      28.643  10.167   5.565  1.00161.10           C
ATOM   1971  O   LYS B 250      27.960   9.256   6.024  1.00161.10           O
ATOM   1972  N   LEU B 251      29.865   9.963   5.041  1.00 49.29           N
ATOM   1973  CA  LEU B 251      30.426   8.644   5.008  1.00 49.29           C
ATOM   1974  CB  LEU B 251      31.834   8.612   4.386  1.00 49.29           C
ATOM   1975  CG  LEU B 251      31.856   8.931   2.879  1.00 49.29           C
ATOM   1976  CD1 LEU B 251      33.288   8.888   2.312  1.00 49.29           C
ATOM   1977  CD2 LEU B 251      30.891   8.010   2.117  1.00 49.29           C
ATOM   1978  C   LEU B 251      30.561   8.159   6.415  1.00 49.29           C
ATOM   1979  O   LEU B 251      30.174   7.037   6.730  1.00 49.29           O
ATOM   1980  N   GLU B 252      31.096   9.009   7.311  1.00113.51           N
ATOM   1981  CA  GLU B 252      31.269   8.597   8.676  1.00113.51           C
ATOM   1982  CB  GLU B 252      31.899   9.663   9.593  1.00113.51           C
ATOM   1983  CG  GLU B 252      33.422   9.694   9.612  1.00113.51           C
ATOM   1984  CD  GLU B 252      33.899   8.644  10.611  1.00113.51           C
ATOM   1985  OE1 GLU B 252      33.110   8.280  11.524  1.00113.51           O
ATOM   1986  OE2 GLU B 252      35.066   8.191  10.470  1.00113.51           O
ATOM   1987  C   GLU B 252      29.939   8.306   9.287  1.00113.51           C
ATOM   1988  O   GLU B 252      29.767   7.307   9.985  1.00113.51           O
ATOM   1989  N   LEU B 253      28.951   9.169   9.012  1.00135.11           N
ATOM   1990  CA  LEU B 253      27.680   9.081   9.667  1.00135.11           C
ATOM   1991  CB  LEU B 253      26.738  10.183   9.138  1.00135.11           C
ATOM   1992  CG  LEU B 253      25.441  10.429   9.933  1.00135.11           C
ATOM   1993  CD1 LEU B 253      24.543   9.191  10.000  1.00135.11           C
ATOM   1994  CD2 LEU B 253      25.737  11.047  11.304  1.00135.11           C
ATOM   1995  C   LEU B 253      27.039   7.753   9.384  1.00135.11           C
ATOM   1996  O   LEU B 253      26.697   7.017  10.309  1.00135.11           O
ATOM   1997  N   VAL B 254      26.874   7.393   8.096  1.00 70.68           N
ATOM   1998  CA  VAL B 254      26.175   6.179   7.780  1.00 70.68           C
ATOM   1999  CB  VAL B 254      25.799   6.069   6.328  1.00 70.68           C
ATOM   2000  CG1 VAL B 254      24.924   7.278   5.958  1.00 70.68           C
ATOM   2001  CG2 VAL B 254      27.071   5.934   5.481  1.00 70.68           C
ATOM   2002  C   VAL B 254      26.988   4.976   8.144  1.00 70.68           C
ATOM   2003  O   VAL B 254      26.454   3.987   8.643  1.00 70.68           O
ATOM   2004  N   HIS B 255      28.300   4.995   7.849  1.00 78.18           N
ATOM   2005  CA  HIS B 255      29.075   3.832   8.151  1.00 78.18           C
ATOM   2006  ND1 HIS B 255      29.974   2.710   5.279  1.00 78.18           N
ATOM   2007  CG  HIS B 255      30.343   3.826   5.996  1.00 78.18           C
ATOM   2008  CB  HIS B 255      30.461   3.855   7.489  1.00 78.18           C
ATOM   2009  NE2 HIS B 255      30.280   4.342   3.800  1.00 78.18           N
ATOM   2010  CD2 HIS B 255      30.528   4.813   5.077  1.00 78.18           C
ATOM   2011  CE1 HIS B 255      29.952   3.074   3.972  1.00 78.18           C
ATOM   2012  C   HIS B 255      29.248   3.653   9.634  1.00 78.18           C
ATOM   2013  O   HIS B 255      28.931   2.592  10.163  1.00 78.18           O
ATOM   2014  N   GLN B 256      29.810   4.678  10.315  1.00131.91           N
ATOM   2015  CA  GLN B 256      30.146   4.697  11.722  1.00131.91           C
ATOM   2016  CB  GLN B 256      31.312   5.652  12.039  1.00131.91           C
ATOM   2017  CG  GLN B 256      32.685   5.130  11.608  1.00131.91           C
ATOM   2018  CD  GLN B 256      32.800   5.202  10.093  1.00131.91           C
ATOM   2019  OE1 GLN B 256      31.986   5.831   9.419  1.00131.91           O
ATOM   2020  NE2 GLN B 256      33.855   4.545   9.540  1.00131.91           N
ATOM   2021  C   GLN B 256      29.059   5.015  12.721  1.00131.91           C
ATOM   2022  O   GLN B 256      29.027   4.414  13.794  1.00131.91           O
ATOM   2023  N   GLY B 257      28.178   6.002  12.454  1.00 51.89           N
ATOM   2024  CA  GLY B 257      27.198   6.364  13.449  1.00 51.89           C
ATOM   2025  C   GLY B 257      27.229   7.857  13.646  1.00 51.89           C
ATOM   2026  O   GLY B 257      27.980   8.565  12.978  1.00 51.89           O
ATOM   2027  N   PRO B 258      26.448   8.357  14.579  1.00 83.01           N
ATOM   2028  CA  PRO B 258      26.395   9.778  14.802  1.00 83.01           C
ATOM   2029  CD  PRO B 258      25.201   7.704  14.943  1.00 83.01           C
ATOM   2030  CB  PRO B 258      25.217  10.005  15.743  1.00 83.01           C
ATOM   2031  CG  PRO B 258      24.269   8.836  15.413  1.00 83.01           C
ATOM   2032  C   PRO B 258      27.715  10.267  15.303  1.00 83.01           C
ATOM   2033  O   PRO B 258      28.437   9.500  15.936  1.00 83.01           O
ATOM   2034  N   MET B 259      28.065  11.532  15.006  1.00114.28           N
ATOM   2035  CA  MET B 259      29.343  12.025  15.418  1.00114.28           C
ATOM   2036  CB  MET B 259      30.361  12.054  14.264  1.00114.28           C
ATOM   2037  CG  MET B 259      30.065  13.120  13.210  1.00114.28           C
ATOM   2038  SD  MET B 259      30.781  12.794  11.570  1.00114.28           S
ATOM   2039  CE  MET B 259      29.483  11.636  11.015  1.00114.28           C
ATOM   2040  C   MET B 259      29.148  13.410  15.939  1.00114.28           C
ATOM   2041  O   MET B 259      28.151  14.064  15.635  1.00114.28           O
ATOM   2042  N   ALA B 260      30.086  13.878  16.785  1.00 55.57           N
ATOM   2043  CA  ALA B 260      29.922  15.190  17.336  1.00 55.57           C
ATOM   2044  CB  ALA B 260      30.621  15.406  18.688  1.00 55.57           C
ATOM   2045  C   ALA B 260      30.378  16.221  16.349  1.00 55.57           C
ATOM   2046  O   ALA B 260      31.324  16.013  15.589  1.00 55.57           O
ATOM   2047  N   VAL B 261      29.679  17.374  16.338  1.00 47.11           N
ATOM   2048  CA  VAL B 261      30.006  18.461  15.458  1.00 47.11           C
ATOM   2049  CB  VAL B 261      29.090  18.583  14.275  1.00 47.11           C
ATOM   2050  CG1 VAL B 261      29.241  17.326  13.402  1.00 47.11           C
ATOM   2051  CG2 VAL B 261      27.659  18.825  14.785  1.00 47.11           C
ATOM   2052  C   VAL B 261      29.857  19.721  16.253  1.00 47.11           C
ATOM   2053  O   VAL B 261      29.261  19.718  17.329  1.00 47.11           O
ATOM   2054  N   ALA B 262      30.436  20.833  15.756  1.00 45.54           N
ATOM   2055  CA  ALA B 262      30.295  22.091  16.433  1.00 45.54           C
ATOM   2056  CB  ALA B 262      31.578  22.551  17.144  1.00 45.54           C
ATOM   2057  C   ALA B 262      29.958  23.122  15.397  1.00 45.54           C
ATOM   2058  O   ALA B 262      30.309  22.975  14.227  1.00 45.54           O
ATOM   2059  N   PHE B 263      29.223  24.184  15.797  1.00176.80           N
ATOM   2060  CA  PHE B 263      28.900  25.234  14.870  1.00176.80           C
ATOM   2061  CB  PHE B 263      27.622  24.968  14.050  1.00176.80           C
ATOM   2062  CG  PHE B 263      26.426  24.989  14.940  1.00176.80           C
ATOM   2063  CD1 PHE B 263      26.046  23.868  15.641  1.00176.80           C
ATOM   2064  CD2 PHE B 263      25.682  26.138  15.076  1.00176.80           C
ATOM   2065  CE1 PHE B 263      24.939  23.893  16.458  1.00176.80           C
ATOM   2066  CE2 PHE B 263      24.573  26.168  15.890  1.00176.80           C
ATOM   2067  CZ  PHE B 263      24.200  25.044  16.585  1.00176.80           C
ATOM   2068  C   PHE B 263      28.727  26.507  15.639  1.00176.80           C
ATOM   2069  O   PHE B 263      28.739  26.508  16.869  1.00176.80           O
ATOM   2070  N   GLU B 264      28.587  27.646  14.924  1.00132.58           N
ATOM   2071  CA  GLU B 264      28.438  28.893  15.623  1.00132.58           C
ATOM   2072  CB  GLU B 264      29.127  30.089  14.941  1.00132.58           C
ATOM   2073  CG  GLU B 264      29.072  31.392  15.751  1.00132.58           C
ATOM   2074  CD  GLU B 264      30.130  31.355  16.845  1.00132.58           C
ATOM   2075  OE1 GLU B 264      30.776  30.287  17.012  1.00132.58           O
ATOM   2076  OE2 GLU B 264      30.313  32.399  17.527  1.00132.58           O
ATOM   2077  C   GLU B 264      26.983  29.207  15.750  1.00132.58           C
ATOM   2078  O   GLU B 264      26.255  29.316  14.762  1.00132.58           O
ATOM   2079  N   VAL B 265      26.528  29.346  17.009  1.00 69.35           N
ATOM   2080  CA  VAL B 265      25.166  29.680  17.293  1.00 69.35           C
ATOM   2081  CB  VAL B 265      24.758  29.308  18.691  1.00 69.35           C
ATOM   2082  CG1 VAL B 265      23.361  29.883  18.972  1.00 69.35           C
ATOM   2083  CG2 VAL B 265      24.833  27.777  18.830  1.00 69.35           C
ATOM   2084  C   VAL B 265      25.041  31.163  17.167  1.00 69.35           C
ATOM   2085  O   VAL B 265      25.899  31.911  17.631  1.00 69.35           O
ATOM   2086  N   TYR B 266      23.947  31.624  16.532  1.00 65.65           N
ATOM   2087  CA  TYR B 266      23.713  33.029  16.363  1.00 65.65           C
ATOM   2088  CB  TYR B 266      23.661  33.498  14.895  1.00 65.65           C
ATOM   2089  CG  TYR B 266      25.030  33.416  14.298  1.00 65.65           C
ATOM   2090  CD1 TYR B 266      25.964  34.394  14.557  1.00 65.65           C
ATOM   2091  CD2 TYR B 266      25.378  32.376  13.465  1.00 65.65           C
ATOM   2092  CE1 TYR B 266      27.225  34.331  14.008  1.00 65.65           C
ATOM   2093  CE2 TYR B 266      26.636  32.308  12.912  1.00 65.65           C
ATOM   2094  CZ  TYR B 266      27.563  33.285  13.184  1.00 65.65           C
ATOM   2095  OH  TYR B 266      28.855  33.218  12.620  1.00 65.65           O
ATOM   2096  C   TYR B 266      22.381  33.306  16.982  1.00 65.65           C
ATOM   2097  O   TYR B 266      21.623  32.385  17.279  1.00 65.65           O
ATOM   2098  N   ASP B 267      22.061  34.597  17.188  1.00 47.01           N
ATOM   2099  CA  ASP B 267      20.870  34.996  17.883  1.00 47.01           C
ATOM   2100  CB  ASP B 267      20.702  36.525  17.925  1.00 47.01           C
ATOM   2101  CG  ASP B 267      19.543  36.861  18.853  1.00 47.01           C
ATOM   2102  OD1 ASP B 267      19.253  36.042  19.765  1.00 47.01           O
ATOM   2103  OD2 ASP B 267      18.926  37.942  18.655  1.00 47.01           O
ATOM   2104  C   ASP B 267      19.666  34.442  17.188  1.00 47.01           C
ATOM   2105  O   ASP B 267      18.733  33.974  17.838  1.00 47.01           O
ATOM   2106  N   ASP B 268      19.659  34.452  15.844  1.00 56.00           N
ATOM   2107  CA  ASP B 268      18.506  34.007  15.118  1.00 56.00           C
ATOM   2108  CB  ASP B 268      18.613  34.199  13.590  1.00 56.00           C
ATOM   2109  CG  ASP B 268      19.757  33.378  13.010  1.00 56.00           C
ATOM   2110  OD1 ASP B 268      20.673  32.984  13.779  1.00 56.00           O
ATOM   2111  OD2 ASP B 268      19.730  33.140  11.772  1.00 56.00           O
ATOM   2112  C   ASP B 268      18.258  32.559  15.419  1.00 56.00           C
ATOM   2113  O   ASP B 268      17.116  32.107  15.406  1.00 56.00           O
ATOM   2114  N   PHE B 269      19.330  31.796  15.690  1.00122.43           N
ATOM   2115  CA  PHE B 269      19.273  30.386  15.964  1.00122.43           C
ATOM   2116  CB  PHE B 269      20.683  29.765  16.061  1.00122.43           C
ATOM   2117  CG  PHE B 269      20.581  28.284  16.226  1.00122.43           C
ATOM   2118  CD1 PHE B 269      20.494  27.464  15.123  1.00122.43           C
ATOM   2119  CD2 PHE B 269      20.575  27.712  17.477  1.00122.43           C
ATOM   2120  CE1 PHE B 269      20.402  26.099  15.265  1.00122.43           C
ATOM   2121  CE2 PHE B 269      20.484  26.347  17.625  1.00122.43           C
ATOM   2122  CZ  PHE B 269      20.398  25.537  16.518  1.00122.43           C
ATOM   2123  C   PHE B 269      18.547  30.155  17.258  1.00122.43           C
ATOM   2124  O   PHE B 269      17.831  29.166  17.407  1.00122.43           O
ATOM   2125  N   LEU B 270      18.702  31.069  18.231  1.00 55.61           N
ATOM   2126  CA  LEU B 270      18.129  30.882  19.531  1.00 55.61           C
ATOM   2127  CB  LEU B 270      18.378  32.087  20.452  1.00 55.61           C
ATOM   2128  CG  LEU B 270      19.874  32.367  20.703  1.00 55.61           C
ATOM   2129  CD1 LEU B 270      20.069  33.577  21.627  1.00 55.61           C
ATOM   2130  CD2 LEU B 270      20.602  31.111  21.203  1.00 55.61           C
ATOM   2131  C   LEU B 270      16.641  30.718  19.398  1.00 55.61           C
ATOM   2132  O   LEU B 270      16.032  29.884  20.067  1.00 55.61           O
ATOM   2133  N   HIS B 271      16.030  31.525  18.517  1.00124.48           N
ATOM   2134  CA  HIS B 271      14.619  31.604  18.253  1.00124.48           C
ATOM   2135  ND1 HIS B 271      14.672  34.719  19.042  0.00124.48           N
ATOM   2136  CG  HIS B 271      14.937  34.084  17.851  0.00124.48           C
ATOM   2137  CB  HIS B 271      14.271  32.824  17.386  1.00124.48           C
ATOM   2138  NE2 HIS B 271      16.236  35.921  18.016  0.00124.48           N
ATOM   2139  CD2 HIS B 271      15.896  34.831  17.236  0.00124.48           C
ATOM   2140  CE1 HIS B 271      15.477  35.811  19.090  0.00124.48           C
ATOM   2141  C   HIS B 271      14.112  30.408  17.497  1.00124.48           C
ATOM   2142  O   HIS B 271      12.904  30.213  17.430  1.00124.48           O
ATOM   2143  N   TYR B 272      14.995  29.627  16.846  1.00119.43           N
ATOM   2144  CA  TYR B 272      14.624  28.569  15.932  1.00119.43           C
ATOM   2145  CB  TYR B 272      15.866  27.756  15.511  1.00119.43           C
ATOM   2146  CG  TYR B 272      15.488  26.499  14.805  1.00119.43           C
ATOM   2147  CD1 TYR B 272      15.210  25.361  15.528  1.00119.43           C
ATOM   2148  CD2 TYR B 272      15.429  26.445  13.431  1.00119.43           C
ATOM   2149  CE1 TYR B 272      14.869  24.190  14.895  1.00119.43           C
ATOM   2150  CE2 TYR B 272      15.087  25.275  12.792  1.00119.43           C
ATOM   2151  CZ  TYR B 272      14.807  24.144  13.524  1.00119.43           C
ATOM   2152  OH  TYR B 272      14.458  22.942  12.871  1.00119.43           O
ATOM   2153  C   TYR B 272      13.583  27.632  16.479  1.00119.43           C
ATOM   2154  O   TYR B 272      13.798  26.952  17.483  1.00119.43           O
ATOM   2155  N   ARG B 273      12.369  27.681  15.874  1.00131.71           N
ATOM   2156  CA  ARG B 273      11.291  26.761  16.138  1.00131.71           C
ATOM   2157  CB  ARG B 273       9.905  27.369  15.861  1.00131.71           C
ATOM   2158  CG  ARG B 273       9.510  28.496  16.816  1.00131.71           C
ATOM   2159  CD  ARG B 273      10.280  29.799  16.595  1.00131.71           C
ATOM   2160  NE  ARG B 273       9.713  30.809  17.532  1.00131.71           N
ATOM   2161  CZ  ARG B 273       9.753  32.136  17.215  1.00131.71           C
ATOM   2162  NH1 ARG B 273      10.314  32.540  16.038  1.00131.71           N
ATOM   2163  NH2 ARG B 273       9.225  33.059  18.071  1.00131.71           N
ATOM   2164  C   ARG B 273      11.361  25.495  15.327  1.00131.71           C
ATOM   2165  O   ARG B 273      11.277  24.393  15.871  1.00131.71           O
ATOM   2166  N   LYS B 274      11.524  25.629  13.986  1.00124.77           N
ATOM   2167  CA  LYS B 274      11.456  24.474  13.127  1.00124.77           C
ATOM   2168  CB  LYS B 274      10.029  23.910  13.000  1.00124.77           C
ATOM   2169  CG  LYS B 274       9.029  24.911  12.417  1.00124.77           C
ATOM   2170  CD  LYS B 274       7.676  24.293  12.056  1.00124.77           C
ATOM   2171  CE  LYS B 274       7.724  23.356  10.847  1.00124.77           C
ATOM   2172  NZ  LYS B 274       6.376  22.810  10.574  1.00124.77           N
ATOM   2173  C   LYS B 274      11.922  24.839  11.745  1.00124.77           C
ATOM   2174  O   LYS B 274      12.184  26.002  11.445  1.00124.77           O
ATOM   2175  N   GLY B 275      12.034  23.825  10.857  1.00 29.80           N
ATOM   2176  CA  GLY B 275      12.441  24.057   9.498  1.00 29.80           C
ATOM   2177  C   GLY B 275      13.917  23.849   9.358  1.00 29.80           C
ATOM   2178  O   GLY B 275      14.575  23.290  10.235  1.00 29.80           O
ATOM   2179  N   VAL B 276      14.468  24.272   8.200  1.00 41.35           N
ATOM   2180  CA  VAL B 276      15.873  24.117   7.961  1.00 41.35           C
ATOM   2181  CB  VAL B 276      16.197  23.719   6.551  1.00 41.35           C
ATOM   2182  CG1 VAL B 276      17.726  23.698   6.384  1.00 41.35           C
ATOM   2183  CG2 VAL B 276      15.519  22.370   6.257  1.00 41.35           C
ATOM   2184  C   VAL B 276      16.513  25.446   8.211  1.00 41.35           C
ATOM   2185  O   VAL B 276      16.289  26.408   7.478  1.00 41.35           O
ATOM   2186  N   TYR B 277      17.367  25.502   9.251  1.00182.92           N
ATOM   2187  CA  TYR B 277      18.019  26.692   9.723  1.00182.92           C
ATOM   2188  CB  TYR B 277      18.654  26.493  11.110  1.00182.92           C
ATOM   2189  CG  TYR B 277      19.514  27.662  11.445  1.00182.92           C
ATOM   2190  CD1 TYR B 277      18.988  28.764  12.080  1.00182.92           C
ATOM   2191  CD2 TYR B 277      20.851  27.655  11.118  1.00182.92           C
ATOM   2192  CE1 TYR B 277      19.788  29.837  12.393  1.00182.92           C
ATOM   2193  CE2 TYR B 277      21.656  28.725  11.430  1.00182.92           C
ATOM   2194  CZ  TYR B 277      21.123  29.817  12.070  1.00182.92           C
ATOM   2195  OH  TYR B 277      21.943  30.917  12.396  1.00182.92           O
ATOM   2196  C   TYR B 277      19.091  27.143   8.781  1.00182.92           C
ATOM   2197  O   TYR B 277      19.786  26.327   8.176  1.00182.92           O
ATOM   2198  N   HIS B 278      19.217  28.483   8.614  1.00139.09           N
ATOM   2199  CA  HIS B 278      20.208  29.037   7.733  1.00139.09           C
ATOM   2200  ND1 HIS B 278      21.516  28.914   4.498  1.00139.09           N
ATOM   2201  CG  HIS B 278      20.695  29.671   5.303  1.00139.09           C
ATOM   2202  CB  HIS B 278      19.706  29.107   6.279  1.00139.09           C
ATOM   2203  NE2 HIS B 278      21.947  31.042   4.020  1.00139.09           N
ATOM   2204  CD2 HIS B 278      20.973  30.968   4.999  1.00139.09           C
ATOM   2205  CE1 HIS B 278      22.243  29.784   3.752  1.00139.09           C
ATOM   2206  C   HIS B 278      20.554  30.453   8.135  1.00139.09           C
ATOM   2207  O   HIS B 278      19.760  31.157   8.756  1.00139.09           O
ATOM   2208  N   HIS B 279      21.800  30.862   7.794  1.00236.22           N
ATOM   2209  CA  HIS B 279      22.371  32.194   7.834  1.00236.22           C
ATOM   2210  ND1 HIS B 279      20.180  34.602   8.574  0.00236.22           N
ATOM   2211  CG  HIS B 279      20.302  33.688   7.551  0.00236.22           C
ATOM   2212  CB  HIS B 279      21.617  33.239   6.985  1.00236.22           C
ATOM   2213  NE2 HIS B 279      18.113  34.035   7.980  0.00236.22           N
ATOM   2214  CD2 HIS B 279      19.030  33.352   7.200  0.00236.22           C
ATOM   2215  CE1 HIS B 279      18.851  34.772   8.790  0.00236.22           C
ATOM   2216  C   HIS B 279      22.650  32.792   9.181  1.00236.22           C
ATOM   2217  O   HIS B 279      22.278  32.254  10.219  1.00236.22           O
ATOM   2218  N   THR B 280      23.439  33.904   9.123  1.00126.54           N
ATOM   2219  CA  THR B 280      23.845  34.839  10.150  1.00126.54           C
ATOM   2220  CB  THR B 280      23.402  34.461  11.558  1.00126.54           C
ATOM   2221  OG1 THR B 280      21.984  34.386  11.596  1.00126.54           O
ATOM   2222  CG2 THR B 280      23.817  35.526  12.591  1.00126.54           C
ATOM   2223  C   THR B 280      25.346  34.996  10.014  1.00126.54           C
ATOM   2224  O   THR B 280      25.956  34.413   9.120  1.00126.54           O
ATOM   2225  N   GLY B 281      25.967  35.863  10.841  1.00 55.32           N
ATOM   2226  CA  GLY B 281      27.391  36.009  10.961  1.00 55.32           C
ATOM   2227  C   GLY B 281      28.049  36.363   9.667  1.00 55.32           C
ATOM   2228  O   GLY B 281      27.589  37.205   8.896  1.00 55.32           O
ATOM   2229  N   LEU B 282      29.226  35.740   9.469  1.00162.67           N
ATOM   2230  CA  LEU B 282      30.070  35.892   8.324  1.00162.67           C
ATOM   2231  CB  LEU B 282      30.329  37.364   7.959  1.00162.67           C
ATOM   2232  CG  LEU B 282      31.094  37.563   6.634  0.00162.67           C
ATOM   2233  CD1 LEU B 282      32.535  37.049   6.724  0.00162.67           C
ATOM   2234  CD2 LEU B 282      30.329  36.955   5.448  0.00162.67           C
ATOM   2235  C   LEU B 282      31.347  35.260   8.772  1.00162.67           C
ATOM   2236  O   LEU B 282      31.759  34.212   8.276  1.00162.67           O
ATOM   2237  N   ARG B 283      31.984  35.909   9.770  1.00143.06           N
ATOM   2238  CA  ARG B 283      33.175  35.431  10.411  1.00143.06           C
ATOM   2239  CB  ARG B 283      32.915  34.240  11.361  1.00143.06           C
ATOM   2240  CG  ARG B 283      32.281  33.018  10.686  1.00143.06           C
ATOM   2241  CD  ARG B 283      33.244  32.179   9.839  1.00143.06           C
ATOM   2242  NE  ARG B 283      32.422  31.270   8.984  1.00143.06           N
ATOM   2243  CZ  ARG B 283      31.935  30.089   9.472  1.00143.06           C
ATOM   2244  NH1 ARG B 283      32.142  29.739  10.775  1.00143.06           N
ATOM   2245  NH2 ARG B 283      31.232  29.256   8.651  1.00143.06           N
ATOM   2246  C   ARG B 283      34.231  35.023   9.407  1.00143.06           C
ATOM   2247  O   ARG B 283      35.095  34.212   9.825  1.00143.06           O
ATOM   2248  OXT ARG B 283      34.219  35.509   8.245  1.00143.06           O
TER    2249      ARG B 283
ATOM   2250  N   ASP C 284      45.977  28.944   2.376  1.00 64.12           N
ATOM   2251  CA  ASP C 284      47.019  29.893   1.942  1.00 64.12           C
ATOM   2252  CB  ASP C 284      46.729  30.412   0.518  1.00 64.12           C
ATOM   2253  CG  ASP C 284      47.966  31.135  -0.010  0.00 64.12           C
ATOM   2254  OD1 ASP C 284      48.425  32.087   0.679  0.00 64.12           O
ATOM   2255  OD2 ASP C 284      48.473  30.746  -1.094  0.00 64.12           O
ATOM   2256  C   ASP C 284      47.117  31.040   2.886  1.00 64.12           C
ATOM   2257  O   ASP C 284      46.582  32.122   2.638  1.00 64.12           O
ATOM   2258  N   PRO C 285      47.794  30.825   3.983  1.00179.16           N
ATOM   2259  CA  PRO C 285      48.369  29.532   4.280  1.00179.16           C
ATOM   2260  CD  PRO C 285      48.603  31.908   4.520  1.00179.16           C
ATOM   2261  CB  PRO C 285      49.520  29.793   5.248  1.00179.16           C
ATOM   2262  CG  PRO C 285      49.910  31.256   4.995  1.00179.16           C
ATOM   2263  C   PRO C 285      47.328  28.679   4.936  1.00179.16           C
ATOM   2264  O   PRO C 285      46.353  29.222   5.454  1.00179.16           O
ATOM   2265  N   PHE C 286      47.541  27.348   4.958  1.00158.61           N
ATOM   2266  CA  PHE C 286      46.606  26.444   5.565  1.00158.61           C
ATOM   2267  CB  PHE C 286      47.153  24.996   5.532  1.00158.61           C
ATOM   2268  CG  PHE C 286      46.133  23.974   5.915  1.00158.61           C
ATOM   2269  CD1 PHE C 286      45.076  23.692   5.075  1.00158.61           C
ATOM   2270  CD2 PHE C 286      46.216  23.302   7.115  1.00158.61           C
ATOM   2271  CE1 PHE C 286      44.134  22.748   5.409  1.00158.61           C
ATOM   2272  CE2 PHE C 286      45.273  22.355   7.451  1.00158.61           C
ATOM   2273  CZ  PHE C 286      44.228  22.071   6.600  1.00158.61           C
ATOM   2274  C   PHE C 286      46.430  26.932   6.964  1.00158.61           C
ATOM   2275  O   PHE C 286      47.393  27.071   7.722  1.00158.61           O
ATOM   2276  N   ASN C 287      45.171  27.255   7.317  1.00138.44           N
ATOM   2277  CA  ASN C 287      44.908  27.806   8.610  1.00138.44           C
ATOM   2278  CB  ASN C 287      44.916  29.338   8.507  1.00138.44           C
ATOM   2279  CG  ASN C 287      45.390  29.936   9.808  1.00138.44           C
ATOM   2280  OD1 ASN C 287      45.100  29.438  10.893  1.00138.44           O
ATOM   2281  ND2 ASN C 287      46.172  31.047   9.681  1.00138.44           N
ATOM   2282  C   ASN C 287      43.504  27.396   8.940  1.00138.44           C
ATOM   2283  O   ASN C 287      42.580  28.190   8.755  1.00138.44           O
ATOM   2284  N   PRO C 288      43.287  26.193   9.403  1.00200.62           N
ATOM   2285  CA  PRO C 288      41.931  25.835   9.698  1.00200.62           C
ATOM   2286  CD  PRO C 288      44.044  25.060   8.898  1.00200.62           C
ATOM   2287  CB  PRO C 288      41.873  24.308   9.670  1.00200.62           C
ATOM   2288  CG  PRO C 288      43.028  23.922   8.739  1.00200.62           C
ATOM   2289  C   PRO C 288      41.484  26.421  10.992  1.00200.62           C
ATOM   2290  O   PRO C 288      42.139  26.203  12.009  1.00200.62           O
ATOM   2291  N   PHE C 289      40.360  27.149  10.986  1.00161.85           N
ATOM   2292  CA  PHE C 289      39.783  27.636  12.196  1.00161.85           C
ATOM   2293  CB  PHE C 289      40.633  28.652  12.977  1.00161.85           C
ATOM   2294  CG  PHE C 289      39.836  29.003  14.194  1.00161.85           C
ATOM   2295  CD1 PHE C 289      38.908  30.026  14.167  1.00161.85           C
ATOM   2296  CD2 PHE C 289      40.002  28.299  15.364  1.00161.85           C
ATOM   2297  CE1 PHE C 289      38.168  30.357  15.284  1.00161.85           C
ATOM   2298  CE2 PHE C 289      39.268  28.620  16.480  1.00161.85           C
ATOM   2299  CZ  PHE C 289      38.352  29.646  16.445  1.00161.85           C
ATOM   2300  C   PHE C 289      38.529  28.324  11.797  1.00161.85           C
ATOM   2301  O   PHE C 289      38.545  29.232  10.969  1.00161.85           O
ATOM   2302  N   GLU C 290      37.399  27.894  12.377  1.00 87.40           N
ATOM   2303  CA  GLU C 290      36.182  28.575  12.081  1.00 87.40           C
ATOM   2304  CB  GLU C 290      35.232  27.771  11.178  1.00 87.40           C
ATOM   2305  CG  GLU C 290      35.791  27.562   9.768  1.00 87.40           C
ATOM   2306  CD  GLU C 290      34.775  26.767   8.970  1.00 87.40           C
ATOM   2307  OE1 GLU C 290      33.559  27.062   9.106  1.00 87.40           O
ATOM   2308  OE2 GLU C 290      35.198  25.851   8.216  1.00 87.40           O
ATOM   2309  C   GLU C 290      35.548  28.732  13.411  1.00 87.40           C
ATOM   2310  O   GLU C 290      35.495  27.769  14.168  1.00 87.40           O
ATOM   2311  N   LEU C 291      35.060  29.937  13.749  1.00137.10           N
ATOM   2312  CA  LEU C 291      34.525  30.074  15.071  1.00137.10           C
ATOM   2313  CB  LEU C 291      34.018  31.464  15.486  1.00137.10           C
ATOM   2314  CG  LEU C 291      35.103  32.414  15.987  1.00137.10           C
ATOM   2315  CD1 LEU C 291      36.092  32.725  14.866  1.00137.10           C
ATOM   2316  CD2 LEU C 291      34.487  33.661  16.647  1.00137.10           C
ATOM   2317  C   LEU C 291      33.350  29.193  15.244  1.00137.10           C
ATOM   2318  O   LEU C 291      32.510  29.058  14.357  1.00137.10           O
ATOM   2319  N   THR C 292      33.296  28.572  16.433  1.00170.41           N
ATOM   2320  CA  THR C 292      32.198  27.746  16.810  1.00170.41           C
ATOM   2321  CB  THR C 292      32.522  26.286  16.794  1.00170.41           C
ATOM   2322  OG1 THR C 292      31.346  25.516  16.665  1.00170.41           O
ATOM   2323  CG2 THR C 292      33.194  25.949  18.127  1.00170.41           C
ATOM   2324  C   THR C 292      31.904  28.108  18.232  1.00170.41           C
ATOM   2325  O   THR C 292      32.685  28.796  18.889  1.00170.41           O
ATOM   2326  N   ASN C 293      30.749  27.656  18.749  1.00219.54           N
ATOM   2327  CA  ASN C 293      30.358  28.079  20.059  1.00219.54           C
ATOM   2328  CB  ASN C 293      29.483  29.325  19.868  1.00219.54           C
ATOM   2329  CG  ASN C 293      28.809  29.757  21.145  1.00219.54           C
ATOM   2330  OD1 ASN C 293      27.874  29.110  21.612  1.00219.54           O
ATOM   2331  ND2 ASN C 293      29.253  30.910  21.706  1.00219.54           N
ATOM   2332  C   ASN C 293      29.542  27.008  20.715  1.00219.54           C
ATOM   2333  O   ASN C 293      29.311  27.058  21.923  1.00219.54           O
ATOM   2334  N   HIS C 294      29.108  25.986  19.952  1.00106.16           N
ATOM   2335  CA  HIS C 294      28.208  25.027  20.523  1.00106.16           C
ATOM   2336  ND1 HIS C 294      24.775  23.883  20.302  1.00106.16           N
ATOM   2337  CG  HIS C 294      25.691  24.694  20.930  1.00106.16           C
ATOM   2338  CB  HIS C 294      26.760  25.455  20.222  1.00106.16           C
ATOM   2339  NE2 HIS C 294      24.299  23.822  22.472  1.00106.16           N
ATOM   2340  CD2 HIS C 294      25.387  24.645  22.253  1.00106.16           C
ATOM   2341  CE1 HIS C 294      23.966  23.388  21.271  1.00106.16           C
ATOM   2342  C   HIS C 294      28.466  23.672  19.916  1.00106.16           C
ATOM   2343  O   HIS C 294      28.571  23.542  18.698  1.00106.16           O
ATOM   2344  N   ALA C 295      28.558  22.615  20.758  1.00 50.57           N
ATOM   2345  CA  ALA C 295      28.832  21.287  20.268  1.00 50.57           C
ATOM   2346  CB  ALA C 295      29.882  20.539  21.106  1.00 50.57           C
ATOM   2347  C   ALA C 295      27.561  20.483  20.318  1.00 50.57           C
ATOM   2348  O   ALA C 295      26.824  20.542  21.301  1.00 50.57           O
ATOM   2349  N   VAL C 296      27.283  19.698  19.247  1.00 69.47           N
ATOM   2350  CA  VAL C 296      26.068  18.926  19.152  1.00 69.47           C
ATOM   2351  CB  VAL C 296      24.984  19.628  18.382  1.00 69.47           C
ATOM   2352  CG1 VAL C 296      24.524  20.861  19.179  1.00 69.47           C
ATOM   2353  CG2 VAL C 296      25.535  19.980  16.990  1.00 69.47           C
ATOM   2354  C   VAL C 296      26.338  17.604  18.471  1.00 69.47           C
ATOM   2355  O   VAL C 296      27.479  17.281  18.153  1.00 69.47           O
ATOM   2356  N   LEU C 297      25.266  16.792  18.262  1.00140.87           N
ATOM   2357  CA  LEU C 297      25.378  15.461  17.706  1.00140.87           C
ATOM   2358  CB  LEU C 297      24.829  14.428  18.716  1.00140.87           C
ATOM   2359  CG  LEU C 297      24.865  12.944  18.304  1.00140.87           C
ATOM   2360  CD1 LEU C 297      23.744  12.614  17.308  1.00140.87           C
ATOM   2361  CD2 LEU C 297      26.258  12.523  17.814  1.00140.87           C
ATOM   2362  C   LEU C 297      24.643  15.352  16.385  1.00140.87           C
ATOM   2363  O   LEU C 297      23.438  15.574  16.304  1.00140.87           O
ATOM   2364  N   LEU C 298      25.369  14.968  15.306  1.00 91.18           N
ATOM   2365  CA  LEU C 298      24.817  14.820  13.977  1.00 91.18           C
ATOM   2366  CB  LEU C 298      25.897  14.943  12.885  1.00 91.18           C
ATOM   2367  CG  LEU C 298      25.370  14.794  11.447  1.00 91.18           C
ATOM   2368  CD1 LEU C 298      24.435  15.956  11.069  1.00 91.18           C
ATOM   2369  CD2 LEU C 298      26.527  14.606  10.453  1.00 91.18           C
ATOM   2370  C   LEU C 298      24.241  13.433  13.869  1.00 91.18           C
ATOM   2371  O   LEU C 298      24.949  12.445  14.047  1.00 91.18           O
ATOM   2372  N   VAL C 299      22.899  13.340  13.740  1.00118.66           N
ATOM   2373  CA  VAL C 299      22.141  12.121  13.586  1.00118.66           C
ATOM   2374  CB  VAL C 299      20.855  12.166  14.355  1.00118.66           C
ATOM   2375  CG1 VAL C 299      21.207  12.272  15.848  1.00118.66           C
ATOM   2376  CG2 VAL C 299      20.000  13.336  13.840  1.00118.66           C
ATOM   2377  C   VAL C 299      21.826  11.677  12.176  1.00118.66           C
ATOM   2378  O   VAL C 299      21.597  10.486  11.959  1.00118.66           O
ATOM   2379  N   GLY C 300      21.700  12.599  11.192  1.00 47.03           N
ATOM   2380  CA  GLY C 300      21.269  12.140   9.892  1.00 47.03           C
ATOM   2381  C   GLY C 300      21.266  13.266   8.896  1.00 47.03           C
ATOM   2382  O   GLY C 300      21.727  14.369   9.184  1.00 47.03           O
ATOM   2383  N   TYR C 301      20.784  12.986   7.660  1.00 72.85           N
ATOM   2384  CA  TYR C 301      20.710  13.993   6.635  1.00 72.85           C
ATOM   2385  CB  TYR C 301      22.005  14.129   5.810  1.00 72.85           C
ATOM   2386  CG  TYR C 301      22.344  12.806   5.211  1.00 72.85           C
ATOM   2387  CD1 TYR C 301      21.782  12.407   4.021  1.00 72.85           C
ATOM   2388  CD2 TYR C 301      23.234  11.967   5.845  1.00 72.85           C
ATOM   2389  CE1 TYR C 301      22.103  11.187   3.471  1.00 72.85           C
ATOM   2390  CE2 TYR C 301      23.558  10.746   5.300  1.00 72.85           C
ATOM   2391  CZ  TYR C 301      22.993  10.355   4.110  1.00 72.85           C
ATOM   2392  OH  TYR C 301      23.324   9.104   3.546  1.00 72.85           O
ATOM   2393  C   TYR C 301      19.569  13.697   5.704  1.00 72.85           C
ATOM   2394  O   TYR C 301      19.055  12.581   5.663  1.00 72.85           O
ATOM   2395  N   GLY C 302      19.138  14.712   4.920  1.00 32.25           N
ATOM   2396  CA  GLY C 302      18.046  14.506   4.009  1.00 32.25           C
ATOM   2397  C   GLY C 302      17.967  15.673   3.081  1.00 32.25           C
ATOM   2398  O   GLY C 302      18.832  16.547   3.092  1.00 32.25           O
ATOM   2399  N   THR C 303      16.932  15.684   2.214  1.00130.38           N
ATOM   2400  CA  THR C 303      16.732  16.779   1.309  1.00130.38           C
ATOM   2401  CB  THR C 303      17.042  16.437  -0.116  1.00130.38           C
ATOM   2402  OG1 THR C 303      16.192  15.393  -0.556  1.00130.38           O
ATOM   2403  CG2 THR C 303      18.498  15.979  -0.214  1.00130.38           C
ATOM   2404  C   THR C 303      15.282  17.141   1.342  1.00130.38           C
ATOM   2405  O   THR C 303      14.413  16.270   1.300  1.00130.38           O
ATOM   2406  N   ASP C 304      14.980  18.452   1.426  1.00 66.41           N
ATOM   2407  CA  ASP C 304      13.605  18.857   1.405  1.00 66.41           C
ATOM   2408  CB  ASP C 304      13.400  20.350   1.718  1.00 66.41           C
ATOM   2409  CG  ASP C 304      11.920  20.598   1.983  1.00 66.41           C
ATOM   2410  OD1 ASP C 304      11.271  19.716   2.606  1.00 66.41           O
ATOM   2411  OD2 ASP C 304      11.423  21.683   1.579  1.00 66.41           O
ATOM   2412  C   ASP C 304      13.132  18.597   0.012  1.00 66.41           C
ATOM   2413  O   ASP C 304      13.741  19.052  -0.953  1.00 66.41           O
ATOM   2414  N   ALA C 305      12.031  17.841  -0.143  1.00 38.80           N
ATOM   2415  CA  ALA C 305      11.599  17.522  -1.472  1.00 38.80           C
ATOM   2416  CB  ALA C 305      10.402  16.556  -1.488  1.00 38.80           C
ATOM   2417  C   ALA C 305      11.181  18.760  -2.206  1.00 38.80           C
ATOM   2418  O   ALA C 305      11.613  18.992  -3.333  1.00 38.80           O
ATOM   2419  N   ALA C 306      10.324  19.594  -1.586  1.00 42.28           N
ATOM   2420  CA  ALA C 306       9.825  20.748  -2.281  1.00 42.28           C
ATOM   2421  CB  ALA C 306       8.700  21.460  -1.509  1.00 42.28           C
ATOM   2422  C   ALA C 306      10.903  21.761  -2.524  1.00 42.28           C
ATOM   2423  O   ALA C 306      11.102  22.209  -3.652  1.00 42.28           O
ATOM   2424  N   SER C 307      11.639  22.133  -1.458  1.00 40.85           N
ATOM   2425  CA  SER C 307      12.636  23.164  -1.553  1.00 40.85           C
ATOM   2426  CB  SER C 307      13.110  23.650  -0.174  1.00 40.85           C
ATOM   2427  OG  SER C 307      14.090  24.666  -0.325  1.00 40.85           O
ATOM   2428  C   SER C 307      13.829  22.650  -2.298  1.00 40.85           C
ATOM   2429  O   SER C 307      14.448  23.371  -3.078  1.00 40.85           O
ATOM   2430  N   GLY C 308      14.193  21.376  -2.071  1.00 21.57           N
ATOM   2431  CA  GLY C 308      15.329  20.820  -2.748  1.00 21.57           C
ATOM   2432  C   GLY C 308      16.575  21.155  -1.978  1.00 21.57           C
ATOM   2433  O   GLY C 308      17.682  20.893  -2.445  1.00 21.57           O
ATOM   2434  N   LEU C 309      16.436  21.732  -0.766  1.00 44.89           N
ATOM   2435  CA  LEU C 309      17.607  22.102  -0.018  1.00 44.89           C
ATOM   2436  CB  LEU C 309      17.390  23.330   0.885  1.00 44.89           C
ATOM   2437  CG  LEU C 309      18.639  23.728   1.693  1.00 44.89           C
ATOM   2438  CD1 LEU C 309      19.789  24.163   0.774  1.00 44.89           C
ATOM   2439  CD2 LEU C 309      18.293  24.788   2.754  1.00 44.89           C
ATOM   2440  C   LEU C 309      18.008  20.962   0.869  1.00 44.89           C
ATOM   2441  O   LEU C 309      17.175  20.356   1.541  1.00 44.89           O
ATOM   2442  N   ASP C 310      19.320  20.639   0.873  1.00 54.96           N
ATOM   2443  CA  ASP C 310      19.837  19.558   1.669  1.00 54.96           C
ATOM   2444  CB  ASP C 310      21.233  19.088   1.226  1.00 54.96           C
ATOM   2445  CG  ASP C 310      21.118  18.463  -0.157  1.00 54.96           C
ATOM   2446  OD1 ASP C 310      19.966  18.257  -0.621  1.00 54.96           O
ATOM   2447  OD2 ASP C 310      22.181  18.190  -0.775  1.00 54.96           O
ATOM   2448  C   ASP C 310      19.957  20.020   3.086  1.00 54.96           C
ATOM   2449  O   ASP C 310      20.160  21.205   3.350  1.00 54.96           O
ATOM   2450  N   TYR C 311      19.824  19.082   4.048  1.00 70.05           N
ATOM   2451  CA  TYR C 311      19.935  19.464   5.427  1.00 70.05           C
ATOM   2452  CB  TYR C 311      18.584  19.848   6.061  1.00 70.05           C
ATOM   2453  CG  TYR C 311      17.640  18.700   5.932  1.00 70.05           C
ATOM   2454  CD1 TYR C 311      17.665  17.663   6.836  1.00 70.05           C
ATOM   2455  CD2 TYR C 311      16.720  18.665   4.908  1.00 70.05           C
ATOM   2456  CE1 TYR C 311      16.790  16.608   6.719  1.00 70.05           C
ATOM   2457  CE2 TYR C 311      15.843  17.612   4.785  1.00 70.05           C
ATOM   2458  CZ  TYR C 311      15.879  16.580   5.691  1.00 70.05           C
ATOM   2459  OH  TYR C 311      14.982  15.498   5.570  1.00 70.05           O
ATOM   2460  C   TYR C 311      20.543  18.356   6.235  1.00 70.05           C
ATOM   2461  O   TYR C 311      20.625  17.209   5.797  1.00 70.05           O
ATOM   2462  N   TRP C 312      21.012  18.706   7.453  1.00 92.38           N
ATOM   2463  CA  TRP C 312      21.555  17.749   8.375  1.00 92.38           C
ATOM   2464  CB  TRP C 312      22.881  18.183   9.033  1.00 92.38           C
ATOM   2465  CG  TRP C 312      24.070  18.399   8.117  1.00 92.38           C
ATOM   2466  CD2 TRP C 312      24.899  17.356   7.577  1.00 92.38           C
ATOM   2467  CD1 TRP C 312      24.590  19.576   7.660  1.00 92.38           C
ATOM   2468  NE1 TRP C 312      25.696  19.334   6.881  1.00 92.38           N
ATOM   2469  CE2 TRP C 312      25.897  17.971   6.819  1.00 92.38           C
ATOM   2470  CE3 TRP C 312      24.839  15.998   7.706  1.00 92.38           C
ATOM   2471  CZ2 TRP C 312      26.853  17.235   6.177  1.00 92.38           C
ATOM   2472  CZ3 TRP C 312      25.801  15.259   7.052  1.00 92.38           C
ATOM   2473  CH2 TRP C 312      26.788  15.866   6.303  1.00 92.38           C
ATOM   2474  C   TRP C 312      20.551  17.695   9.488  1.00 92.38           C
ATOM   2475  O   TRP C 312      19.849  18.673   9.741  1.00 92.38           O
ATOM   2476  N   ILE C 313      20.431  16.535  10.166  1.00 54.05           N
ATOM   2477  CA  ILE C 313      19.516  16.429  11.269  1.00 54.05           C
ATOM   2478  CB  ILE C 313      18.690  15.174  11.239  1.00 54.05           C
ATOM   2479  CG1 ILE C 313      17.845  15.121   9.955  1.00 54.05           C
ATOM   2480  CG2 ILE C 313      17.847  15.121  12.524  1.00 54.05           C
ATOM   2481  CD1 ILE C 313      17.200  13.756   9.711  1.00 54.05           C
ATOM   2482  C   ILE C 313      20.385  16.378  12.490  1.00 54.05           C
ATOM   2483  O   ILE C 313      21.219  15.483  12.616  1.00 54.05           O
ATOM   2484  N   VAL C 314      20.209  17.351  13.417  1.00 53.45           N
ATOM   2485  CA  VAL C 314      21.101  17.416  14.544  1.00 53.45           C
ATOM   2486  CB  VAL C 314      21.925  18.670  14.558  1.00 53.45           C
ATOM   2487  CG1 VAL C 314      22.836  18.653  15.795  1.00 53.45           C
ATOM   2488  CG2 VAL C 314      22.672  18.777  13.221  1.00 53.45           C
ATOM   2489  C   VAL C 314      20.334  17.385  15.843  1.00 53.45           C
ATOM   2490  O   VAL C 314      19.237  17.927  15.960  1.00 53.45           O
ATOM   2491  N   LYS C 315      20.935  16.733  16.869  1.00 82.37           N
ATOM   2492  CA  LYS C 315      20.351  16.621  18.180  1.00 82.37           C
ATOM   2493  CB  LYS C 315      20.566  15.242  18.829  1.00 82.37           C
ATOM   2494  CG  LYS C 315      19.933  15.121  20.217  1.00 82.37           C
ATOM   2495  CD  LYS C 315      19.954  13.702  20.783  1.00 82.37           C
ATOM   2496  CE  LYS C 315      21.186  13.404  21.638  1.00 82.37           C
ATOM   2497  NZ  LYS C 315      21.126  12.017  22.153  1.00 82.37           N
ATOM   2498  C   LYS C 315      21.009  17.634  19.076  1.00 82.37           C
ATOM   2499  O   LYS C 315      22.230  17.662  19.223  1.00 82.37           O
ATOM   2500  N   ASN C 316      20.187  18.504  19.699  1.00 84.76           N
ATOM   2501  CA  ASN C 316      20.658  19.558  20.557  1.00 84.76           C
ATOM   2502  CB  ASN C 316      19.783  20.819  20.415  1.00 84.76           C
ATOM   2503  CG  ASN C 316      20.573  22.054  20.816  1.00 84.76           C
ATOM   2504  OD1 ASN C 316      21.541  21.978  21.568  1.00 84.76           O
ATOM   2505  ND2 ASN C 316      20.150  23.233  20.288  1.00 84.76           N
ATOM   2506  C   ASN C 316      20.596  19.072  21.989  1.00 84.76           C
ATOM   2507  O   ASN C 316      20.007  18.033  22.273  1.00 84.76           O
ATOM   2508  N   SER C 317      21.326  19.745  22.908  1.00111.64           N
ATOM   2509  CA  SER C 317      21.365  19.478  24.330  1.00111.64           C
ATOM   2510  CB  SER C 317      22.791  19.568  24.904  1.00111.64           C
ATOM   2511  OG  SER C 317      23.291  20.889  24.766  1.00111.64           O
ATOM   2512  C   SER C 317      20.502  20.399  25.163  1.00111.64           C
ATOM   2513  O   SER C 317      20.698  20.476  26.377  1.00111.64           O
ATOM   2514  N   TRP C 318      19.645  21.213  24.527  1.00152.85           N
ATOM   2515  CA  TRP C 318      18.764  22.194  25.117  1.00152.85           C
ATOM   2516  CB  TRP C 318      18.480  23.367  24.169  1.00152.85           C
ATOM   2517  CG  TRP C 318      19.758  24.149  23.958  1.00152.85           C
ATOM   2518  CD2 TRP C 318      19.931  25.249  23.050  1.00152.85           C
ATOM   2519  CD1 TRP C 318      20.967  23.956  24.565  1.00152.85           C
ATOM   2520  NE1 TRP C 318      21.882  24.864  24.093  1.00152.85           N
ATOM   2521  CE2 TRP C 318      21.259  25.666  23.159  1.00152.85           C
ATOM   2522  CE3 TRP C 318      19.058  25.860  22.195  1.00152.85           C
ATOM   2523  CZ2 TRP C 318      21.735  26.705  22.411  1.00152.85           C
ATOM   2524  CZ3 TRP C 318      19.542  26.908  21.444  1.00152.85           C
ATOM   2525  CH2 TRP C 318      20.854  27.322  21.550  1.00152.85           C
ATOM   2526  C   TRP C 318      17.497  21.616  25.681  1.00152.85           C
ATOM   2527  O   TRP C 318      16.634  22.358  26.149  1.00152.85           O
ATOM   2528  N   GLY C 319      17.266  20.302  25.534  1.00 39.32           N
ATOM   2529  CA  GLY C 319      16.047  19.759  26.059  1.00 39.32           C
ATOM   2530  C   GLY C 319      15.100  19.581  24.914  1.00 39.32           C
ATOM   2531  O   GLY C 319      15.284  20.140  23.833  1.00 39.32           O
ATOM   2532  N   THR C 320      14.055  18.768  25.143  1.00110.21           N
ATOM   2533  CA  THR C 320      13.053  18.443  24.171  1.00110.21           C
ATOM   2534  CB  THR C 320      12.191  17.297  24.604  1.00110.21           C
ATOM   2535  OG1 THR C 320      11.221  17.011  23.608  1.00110.21           O
ATOM   2536  CG2 THR C 320      11.522  17.646  25.940  1.00110.21           C
ATOM   2537  C   THR C 320      12.182  19.631  23.890  1.00110.21           C
ATOM   2538  O   THR C 320      11.565  19.716  22.830  1.00110.21           O
ATOM   2539  N   SER C 321      12.074  20.565  24.852  1.00 45.41           N
ATOM   2540  CA  SER C 321      11.200  21.696  24.717  1.00 45.41           C
ATOM   2541  CB  SER C 321      11.155  22.562  25.988  1.00 45.41           C
ATOM   2542  OG  SER C 321      10.621  21.813  27.069  1.00 45.41           O
ATOM   2543  C   SER C 321      11.611  22.597  23.586  1.00 45.41           C
ATOM   2544  O   SER C 321      10.771  23.310  23.039  1.00 45.41           O
ATOM   2545  N   TRP C 322      12.899  22.608  23.189  1.00 95.62           N
ATOM   2546  CA  TRP C 322      13.322  23.548  22.176  1.00 95.62           C
ATOM   2547  CB  TRP C 322      14.697  24.166  22.489  1.00 95.62           C
ATOM   2548  CG  TRP C 322      15.256  25.071  21.416  1.00 95.62           C
ATOM   2549  CD2 TRP C 322      16.065  24.607  20.322  1.00 95.62           C
ATOM   2550  CD1 TRP C 322      15.144  26.423  21.266  1.00 95.62           C
ATOM   2551  NE1 TRP C 322      15.839  26.831  20.151  1.00 95.62           N
ATOM   2552  CE2 TRP C 322      16.410  25.722  19.560  1.00 95.62           C
ATOM   2553  CE3 TRP C 322      16.490  23.353  19.983  1.00 95.62           C
ATOM   2554  CZ2 TRP C 322      17.187  25.600  18.443  1.00 95.62           C
ATOM   2555  CZ3 TRP C 322      17.270  23.233  18.854  1.00 95.62           C
ATOM   2556  CH2 TRP C 322      17.613  24.336  18.099  1.00 95.62           C
ATOM   2557  C   TRP C 322      13.439  22.918  20.823  1.00 95.62           C
ATOM   2558  O   TRP C 322      13.932  21.806  20.707  1.00 95.62           O
ATOM   2559  N   GLY C 323      12.994  23.621  19.752  1.00 46.02           N
ATOM   2560  CA  GLY C 323      13.155  23.131  18.400  1.00 46.02           C
ATOM   2561  C   GLY C 323      12.168  22.043  18.080  1.00 46.02           C
ATOM   2562  O   GLY C 323      11.088  21.972  18.661  1.00 46.02           O
ATOM   2563  N   GLU C 324      12.521  21.168  17.107  1.00 91.83           N
ATOM   2564  CA  GLU C 324      11.644  20.104  16.693  1.00 91.83           C
ATOM   2565  CB  GLU C 324      11.890  19.684  15.234  1.00 91.83           C
ATOM   2566  CG  GLU C 324      11.625  20.822  14.244  1.00 91.83           C
ATOM   2567  CD  GLU C 324      11.929  20.335  12.833  1.00 91.83           C
ATOM   2568  OE1 GLU C 324      12.943  19.608  12.655  1.00 91.83           O
ATOM   2569  OE2 GLU C 324      11.147  20.687  11.909  1.00 91.83           O
ATOM   2570  C   GLU C 324      11.969  18.957  17.571  1.00 91.83           C
ATOM   2571  O   GLU C 324      12.838  18.144  17.261  1.00 91.83           O
ATOM   2572  N   ASN C 325      11.282  18.871  18.731  1.00188.19           N
ATOM   2573  CA  ASN C 325      11.728  17.924  19.704  1.00188.19           C
ATOM   2574  CB  ASN C 325      11.839  16.476  19.189  1.00188.19           C
ATOM   2575  CG  ASN C 325      10.434  15.977  18.881  1.00188.19           C
ATOM   2576  OD1 ASN C 325       9.486  16.258  19.613  1.00188.19           O
ATOM   2577  ND2 ASN C 325      10.293  15.221  17.760  1.00188.19           N
ATOM   2578  C   ASN C 325      13.085  18.464  20.022  1.00188.19           C
ATOM   2579  O   ASN C 325      13.411  19.587  19.739  1.00188.19           O
ATOM   2580  N   GLY C 326      13.992  17.758  20.628  1.00164.51           N
ATOM   2581  CA  GLY C 326      15.264  18.381  20.904  1.00164.51           C
ATOM   2582  C   GLY C 326      16.078  18.723  19.664  1.00164.51           C
ATOM   2583  O   GLY C 326      17.150  19.317  19.791  1.00164.51           O
ATOM   2584  N   TYR C 327      15.682  18.226  18.470  1.00124.41           N
ATOM   2585  CA  TYR C 327      16.420  18.294  17.221  1.00124.41           C
ATOM   2586  CB  TYR C 327      16.092  17.117  16.293  1.00124.41           C
ATOM   2587  CG  TYR C 327      16.446  15.859  17.003  1.00124.41           C
ATOM   2588  CD1 TYR C 327      15.625  15.372  17.994  1.00124.41           C
ATOM   2589  CD2 TYR C 327      17.584  15.161  16.672  1.00124.41           C
ATOM   2590  CE1 TYR C 327      15.938  14.207  18.652  1.00124.41           C
ATOM   2591  CE2 TYR C 327      17.902  13.996  17.328  1.00124.41           C
ATOM   2592  CZ  TYR C 327      17.079  13.518  18.319  1.00124.41           C
ATOM   2593  OH  TYR C 327      17.407  12.321  18.991  1.00124.41           O
ATOM   2594  C   TYR C 327      16.202  19.528  16.378  1.00124.41           C
ATOM   2595  O   TYR C 327      15.228  20.263  16.544  1.00124.41           O
ATOM   2596  N   PHE C 328      17.185  19.806  15.472  1.00 84.66           N
ATOM   2597  CA  PHE C 328      17.043  20.866  14.507  1.00 84.66           C
ATOM   2598  CB  PHE C 328      17.672  22.213  14.927  1.00 84.66           C
ATOM   2599  CG  PHE C 328      19.153  22.088  15.065  1.00 84.66           C
ATOM   2600  CD1 PHE C 328      19.714  21.625  16.233  1.00 84.66           C
ATOM   2601  CD2 PHE C 328      19.984  22.455  14.031  1.00 84.66           C
ATOM   2602  CE1 PHE C 328      21.080  21.518  16.361  1.00 84.66           C
ATOM   2603  CE2 PHE C 328      21.350  22.351  14.152  1.00 84.66           C
ATOM   2604  CZ  PHE C 328      21.901  21.881  15.320  1.00 84.66           C
ATOM   2605  C   PHE C 328      17.671  20.426  13.214  1.00 84.66           C
ATOM   2606  O   PHE C 328      18.527  19.543  13.191  1.00 84.66           O
ATOM   2607  N   ARG C 329      17.231  21.022  12.086  1.00 89.74           N
ATOM   2608  CA  ARG C 329      17.784  20.690  10.809  1.00 89.74           C
ATOM   2609  CB  ARG C 329      16.720  20.325   9.763  1.00 89.74           C
ATOM   2610  CG  ARG C 329      16.020  19.001  10.075  1.00 89.74           C
ATOM   2611  CD  ARG C 329      14.865  18.677   9.127  1.00 89.74           C
ATOM   2612  NE  ARG C 329      13.791  19.677   9.384  1.00 89.74           N
ATOM   2613  CZ  ARG C 329      12.742  19.789   8.519  1.00 89.74           C
ATOM   2614  NH1 ARG C 329      12.686  18.994   7.411  1.00 89.74           N
ATOM   2615  NH2 ARG C 329      11.750  20.694   8.764  1.00 89.74           N
ATOM   2616  C   ARG C 329      18.499  21.919  10.354  1.00 89.74           C
ATOM   2617  O   ARG C 329      18.089  23.034  10.675  1.00 89.74           O
ATOM   2618  N   ILE C 330      19.626  21.742   9.637  1.00 63.49           N
ATOM   2619  CA  ILE C 330      20.393  22.867   9.193  1.00 63.49           C
ATOM   2620  CB  ILE C 330      21.606  23.110  10.047  1.00 63.49           C
ATOM   2621  CG1 ILE C 330      22.293  24.433   9.669  1.00 63.49           C
ATOM   2622  CG2 ILE C 330      22.510  21.870   9.953  1.00 63.49           C
ATOM   2623  CD1 ILE C 330      23.359  24.870  10.673  1.00 63.49           C
ATOM   2624  C   ILE C 330      20.858  22.601   7.795  1.00 63.49           C
ATOM   2625  O   ILE C 330      21.072  21.453   7.411  1.00 63.49           O
ATOM   2626  N   ARG C 331      21.053  23.677   7.005  1.00139.78           N
ATOM   2627  CA  ARG C 331      21.436  23.548   5.626  1.00139.78           C
ATOM   2628  CB  ARG C 331      21.628  24.911   4.929  1.00139.78           C
ATOM   2629  CG  ARG C 331      21.660  24.847   3.398  1.00139.78           C
ATOM   2630  CD  ARG C 331      23.058  24.672   2.805  0.00139.78           C
ATOM   2631  NE  ARG C 331      22.910  24.630   1.323  0.00139.78           N
ATOM   2632  CZ  ARG C 331      22.902  25.790   0.602  0.00139.78           C
ATOM   2633  NH1 ARG C 331      23.019  26.990   1.238  0.00139.78           N
ATOM   2634  NH2 ARG C 331      22.781  25.744  -0.756  0.00139.78           N
ATOM   2635  C   ARG C 331      22.727  22.795   5.574  1.00139.78           C
ATOM   2636  O   ARG C 331      23.640  23.038   6.361  1.00139.78           O
ATOM   2637  N   ARG C 332      22.816  21.845   4.623  1.00154.91           N
ATOM   2638  CA  ARG C 332      23.960  20.993   4.476  1.00154.91           C
ATOM   2639  CB  ARG C 332      23.594  19.497   4.460  1.00154.91           C
ATOM   2640  CG  ARG C 332      24.715  18.590   3.942  1.00154.91           C
ATOM   2641  CD  ARG C 332      24.358  17.101   3.927  1.00154.91           C
ATOM   2642  NE  ARG C 332      22.968  16.963   3.406  1.00154.91           N
ATOM   2643  CZ  ARG C 332      22.721  16.181   2.315  1.00154.91           C
ATOM   2644  NH1 ARG C 332      23.758  15.610   1.633  1.00154.91           N
ATOM   2645  NH2 ARG C 332      21.437  15.974   1.899  1.00154.91           N
ATOM   2646  C   ARG C 332      24.626  21.275   3.165  1.00154.91           C
ATOM   2647  O   ARG C 332      23.972  21.576   2.168  1.00154.91           O
ATOM   2648  N   GLY C 333      25.973  21.185   3.147  1.00 56.65           N
ATOM   2649  CA  GLY C 333      26.726  21.322   1.931  1.00 56.65           C
ATOM   2650  C   GLY C 333      27.361  22.676   1.821  1.00 56.65           C
ATOM   2651  O   GLY C 333      28.249  22.892   0.998  1.00 56.65           O
ATOM   2652  N   THR C 334      26.833  23.642   2.579  1.00180.54           N
ATOM   2653  CA  THR C 334      27.259  25.009   2.659  1.00180.54           C
ATOM   2654  CB  THR C 334      26.093  25.900   2.956  1.00180.54           C
ATOM   2655  OG1 THR C 334      26.461  27.257   2.813  1.00180.54           O
ATOM   2656  CG2 THR C 334      25.599  25.623   4.384  1.00180.54           C
ATOM   2657  C   THR C 334      28.322  25.249   3.701  1.00180.54           C
ATOM   2658  O   THR C 334      28.914  26.327   3.723  1.00180.54           O
ATOM   2659  N   ASP C 335      28.555  24.295   4.629  1.00 83.29           N
ATOM   2660  CA  ASP C 335      29.416  24.549   5.757  1.00 83.29           C
ATOM   2661  CB  ASP C 335      30.839  24.989   5.368  1.00 83.29           C
ATOM   2662  CG  ASP C 335      31.732  24.873   6.599  1.00 83.29           C
ATOM   2663  OD1 ASP C 335      31.236  24.396   7.654  1.00 83.29           O
ATOM   2664  OD2 ASP C 335      32.928  25.260   6.499  1.00 83.29           O
ATOM   2665  C   ASP C 335      28.760  25.639   6.539  1.00 83.29           C
ATOM   2666  O   ASP C 335      29.400  26.564   7.040  1.00 83.29           O
ATOM   2667  N   GLU C 336      27.423  25.517   6.665  1.00119.29           N
ATOM   2668  CA  GLU C 336      26.614  26.497   7.326  1.00119.29           C
ATOM   2669  CB  GLU C 336      25.116  26.141   7.310  1.00119.29           C
ATOM   2670  CG  GLU C 336      24.202  27.239   7.856  1.00119.29           C
ATOM   2671  CD  GLU C 336      24.090  28.320   6.793  1.00119.29           C
ATOM   2672  OE1 GLU C 336      23.789  27.963   5.623  1.00119.29           O
ATOM   2673  OE2 GLU C 336      24.304  29.513   7.134  1.00119.29           O
ATOM   2674  C   GLU C 336      27.039  26.626   8.754  1.00119.29           C
ATOM   2675  O   GLU C 336      27.017  25.671   9.528  1.00119.29           O
ATOM   2676  N   CYS C 337      27.433  27.853   9.134  1.00 69.77           N
ATOM   2677  CA  CYS C 337      27.785  28.190  10.483  1.00 69.77           C
ATOM   2678  CB  CYS C 337      26.590  28.105  11.447  1.00 69.77           C
ATOM   2679  SG  CYS C 337      25.288  29.303  11.024  1.00 69.77           S
ATOM   2680  C   CYS C 337      28.877  27.294  10.992  1.00 69.77           C
ATOM   2681  O   CYS C 337      28.928  27.007  12.187  1.00 69.77           O
ATOM   2682  N   ALA C 338      29.800  26.871  10.102  1.00 65.62           N
ATOM   2683  CA  ALA C 338      30.949  26.073  10.444  1.00 65.62           C
ATOM   2684  CB  ALA C 338      31.837  26.728  11.519  1.00 65.62           C
ATOM   2685  C   ALA C 338      30.566  24.709  10.945  1.00 65.62           C
ATOM   2686  O   ALA C 338      31.346  24.061  11.638  1.00 65.62           O
ATOM   2687  N   ILE C 339      29.376  24.209  10.578  1.00 89.46           N
ATOM   2688  CA  ILE C 339      28.929  22.914  11.017  1.00 89.46           C
ATOM   2689  CB  ILE C 339      27.484  22.643  10.704  1.00 89.46           C
ATOM   2690  CG1 ILE C 339      26.998  21.427  11.513  1.00 89.46           C
ATOM   2691  CG2 ILE C 339      27.323  22.504   9.181  1.00 89.46           C
ATOM   2692  CD1 ILE C 339      25.477  21.293  11.578  1.00 89.46           C
ATOM   2693  C   ILE C 339      29.780  21.823  10.422  1.00 89.46           C
ATOM   2694  O   ILE C 339      29.868  20.713  10.942  1.00 89.46           O
ATOM   2695  N   GLU C 340      30.304  22.074   9.219  1.00194.86           N
ATOM   2696  CA  GLU C 340      31.121  21.190   8.437  1.00194.86           C
ATOM   2697  CB  GLU C 340      31.055  21.545   6.944  1.00194.86           C
ATOM   2698  CG  GLU C 340      30.660  20.360   6.067  1.00194.86           C
ATOM   2699  CD  GLU C 340      29.154  20.187   6.188  1.00194.86           C
ATOM   2700  OE1 GLU C 340      28.727  19.497   7.150  1.00194.86           O
ATOM   2701  OE2 GLU C 340      28.408  20.741   5.339  1.00194.86           O
ATOM   2702  C   GLU C 340      32.573  21.173   8.850  1.00194.86           C
ATOM   2703  O   GLU C 340      33.353  20.483   8.207  1.00194.86           O
ATOM   2704  N   SER C 341      33.021  22.066   9.757  1.00125.35           N
ATOM   2705  CA  SER C 341      34.426  22.221  10.072  1.00125.35           C
ATOM   2706  CB  SER C 341      34.728  23.639  10.593  1.00125.35           C
ATOM   2707  OG  SER C 341      34.050  23.878  11.819  1.00125.35           O
ATOM   2708  C   SER C 341      35.093  21.251  11.035  1.00125.35           C
ATOM   2709  O   SER C 341      36.266  20.935  10.881  1.00125.35           O
ATOM   2710  N   ILE C 342      34.447  21.001  12.181  1.00245.58           N
ATOM   2711  CA  ILE C 342      34.843  20.258  13.350  1.00245.58           C
ATOM   2712  CB  ILE C 342      34.743  21.091  14.608  1.00245.58           C
ATOM   2713  CG1 ILE C 342      35.759  20.614  15.668  1.00245.58           C
ATOM   2714  CG2 ILE C 342      33.278  21.110  15.074  1.00245.58           C
ATOM   2715  CD1 ILE C 342      35.946  21.578  16.828  1.00245.58           C
ATOM   2716  C   ILE C 342      34.392  18.828  13.597  1.00245.58           C
ATOM   2717  O   ILE C 342      34.449  18.426  14.747  1.00245.58           O
ATOM   2718  N   ALA C 343      33.673  18.123  12.697  1.00 76.22           N
ATOM   2719  CA  ALA C 343      33.127  16.837  13.101  1.00 76.22           C
ATOM   2720  CB  ALA C 343      32.451  16.074  11.948  1.00 76.22           C
ATOM   2721  C   ALA C 343      34.176  15.926  13.696  1.00 76.22           C
ATOM   2722  O   ALA C 343      35.288  15.831  13.177  1.00 76.22           O
ATOM   2723  N   LEU C 344      33.854  15.253  14.840  1.00195.15           N
ATOM   2724  CA  LEU C 344      34.813  14.341  15.412  1.00195.15           C
ATOM   2725  CB  LEU C 344      35.439  14.692  16.784  1.00195.15           C
ATOM   2726  CG  LEU C 344      34.673  15.639  17.721  1.00195.15           C
ATOM   2727  CD1 LEU C 344      34.324  16.985  17.074  1.00195.15           C
ATOM   2728  CD2 LEU C 344      33.487  14.906  18.344  1.00195.15           C
ATOM   2729  C   LEU C 344      34.149  13.013  15.593  1.00195.15           C
ATOM   2730  O   LEU C 344      32.954  12.935  15.879  1.00195.15           O
ATOM   2731  N   ALA C 345      34.927  11.922  15.420  1.00 43.96           N
ATOM   2732  CA  ALA C 345      34.385  10.605  15.555  1.00 43.96           C
ATOM   2733  CB  ALA C 345      34.437   9.790  14.250  1.00 43.96           C
ATOM   2734  C   ALA C 345      35.207   9.864  16.562  1.00 43.96           C
ATOM   2735  O   ALA C 345      36.406  10.102  16.705  1.00 43.96           O
ATOM   2736  N   ALA C 346      34.554   8.958  17.317  1.00 44.23           N
ATOM   2737  CA  ALA C 346      35.248   8.139  18.267  1.00 44.23           C
ATOM   2738  CB  ALA C 346      35.244   8.695  19.701  1.00 44.23           C
ATOM   2739  C   ALA C 346      34.512   6.838  18.291  1.00 44.23           C
ATOM   2740  O   ALA C 346      33.315   6.797  18.015  1.00 44.23           O
ATOM   2741  N   THR C 347      35.219   5.732  18.597  1.00134.72           N
ATOM   2742  CA  THR C 347      34.581   4.446  18.650  1.00134.72           C
ATOM   2743  CB  THR C 347      35.278   3.385  17.854  1.00134.72           C
ATOM   2744  OG1 THR C 347      36.641   3.316  18.239  1.00134.72           O
ATOM   2745  CG2 THR C 347      35.144   3.681  16.359  1.00134.72           C
ATOM   2746  C   THR C 347      34.610   3.956  20.061  1.00134.72           C
ATOM   2747  O   THR C 347      35.675   3.786  20.650  1.00134.72           O
ATOM   2748  N   PRO C 348      33.444   3.725  20.605  1.00175.89           N
ATOM   2749  CA  PRO C 348      33.334   3.240  21.958  1.00175.89           C
ATOM   2750  CD  PRO C 348      32.290   4.519  20.217  1.00175.89           C
ATOM   2751  CB  PRO C 348      31.925   3.590  22.425  1.00175.89           C
ATOM   2752  CG  PRO C 348      31.494   4.743  21.509  1.00175.89           C
ATOM   2753  C   PRO C 348      33.537   1.760  21.995  1.00175.89           C
ATOM   2754  O   PRO C 348      33.335   1.106  20.973  1.00175.89           O
ATOM   2755  N   ILE C 349      33.913   1.206  23.165  1.00 64.01           N
ATOM   2756  CA  ILE C 349      34.035  -0.218  23.272  1.00 64.01           C
ATOM   2757  CB  ILE C 349      35.312  -0.655  23.929  1.00 64.01           C
ATOM   2758  CG1 ILE C 349      36.524  -0.191  23.106  1.00 64.01           C
ATOM   2759  CG2 ILE C 349      35.249  -2.176  24.130  1.00 64.01           C
ATOM   2760  CD1 ILE C 349      37.861  -0.351  23.830  1.00 64.01           C
ATOM   2761  C   ILE C 349      32.914  -0.667  24.161  1.00 64.01           C
ATOM   2762  O   ILE C 349      32.913  -0.401  25.361  1.00 64.01           O
ATOM   2763  N   PRO C 350      31.969  -1.365  23.586  1.00 81.77           N
ATOM   2764  CA  PRO C 350      30.819  -1.830  24.325  1.00 81.77           C
ATOM   2765  CD  PRO C 350      31.654  -1.135  22.185  1.00 81.77           C
ATOM   2766  CB  PRO C 350      29.802  -2.266  23.271  1.00 81.77           C
ATOM   2767  CG  PRO C 350      30.148  -1.405  22.045  1.00 81.77           C
ATOM   2768  C   PRO C 350      31.208  -2.935  25.257  1.00 81.77           C
ATOM   2769  O   PRO C 350      32.332  -3.425  25.166  1.00 81.77           O
ATOM   2770  N   LYS C 351      30.307  -3.315  26.185  1.00 71.76           N
ATOM   2771  CA  LYS C 351      30.584  -4.387  27.098  1.00 71.76           C
ATOM   2772  CB  LYS C 351      29.589  -4.482  28.270  1.00 71.76           C
ATOM   2773  CG  LYS C 351      29.600  -3.297  29.240  1.00 71.76           C
ATOM   2774  CD  LYS C 351      28.405  -3.330  30.196  1.00 71.76           C
ATOM   2775  CE  LYS C 351      28.353  -2.183  31.202  1.00 71.76           C
ATOM   2776  NZ  LYS C 351      27.026  -2.138  31.853  1.00 71.76           N
ATOM   2777  C   LYS C 351      30.457  -5.660  26.313  1.00 71.76           C
ATOM   2778  O   LYS C 351      29.893  -5.661  25.221  1.00 71.76           O
ATOM   2779  N   LEU C 352      31.016  -6.780  26.821  1.00 93.09           N
ATOM   2780  CA  LEU C 352      30.873  -7.991  26.063  1.00 93.09           C
ATOM   2781  CB  LEU C 352      31.759  -9.179  26.485  1.00 93.09           C
ATOM   2782  CG  LEU C 352      33.275  -8.960  26.340  1.00 93.09           C
ATOM   2783  CD1 LEU C 352      33.855  -8.197  27.536  1.00 93.09           C
ATOM   2784  CD2 LEU C 352      34.010 -10.271  26.046  1.00 93.09           C
ATOM   2785  C   LEU C 352      29.437  -8.466  26.235  1.00 93.09           C
ATOM   2786  O   LEU C 352      28.764  -7.974  27.180  1.00 93.09           O
ATOM   2787  OXT LEU C 352      28.997  -9.335  25.434  1.00 93.09           O
TER    2788      LEU C 352
ATOM   2789  N   ASP D 353      55.368 -25.401  27.584  1.00 40.84           N
ATOM   2790  CA  ASP D 353      54.119 -25.841  26.919  1.00 40.84           C
ATOM   2791  CB  ASP D 353      54.444 -26.802  25.764  1.00 40.84           C
ATOM   2792  CG  ASP D 353      55.260 -26.057  24.716  1.00 40.84           C
ATOM   2793  OD1 ASP D 353      55.571 -24.857  24.944  1.00 40.84           O
ATOM   2794  OD2 ASP D 353      55.585 -26.682  23.672  1.00 40.84           O
ATOM   2795  C   ASP D 353      53.267 -26.582  27.892  1.00 40.84           C
ATOM   2796  O   ASP D 353      53.730 -26.990  28.956  1.00 40.84           O
ATOM   2797  N   THR D 354      51.972 -26.729  27.558  1.00 46.42           N
ATOM   2798  CA  THR D 354      51.076 -27.509  28.352  1.00 46.42           C
ATOM   2799  CB  THR D 354      49.660 -27.009  28.343  1.00 46.42           C
ATOM   2800  OG1 THR D 354      49.135 -27.047  27.024  1.00 46.42           O
ATOM   2801  CG2 THR D 354      49.637 -25.569  28.884  1.00 46.42           C
ATOM   2802  C   THR D 354      51.086 -28.857  27.706  1.00 46.42           C
ATOM   2803  O   THR D 354      51.703 -29.050  26.661  1.00 46.42           O
ATOM   2804  N   PRO D 355      50.434 -29.798  28.313  1.00 75.66           N
ATOM   2805  CA  PRO D 355      50.394 -31.131  27.768  1.00 75.66           C
ATOM   2806  CD  PRO D 355      50.340 -29.801  29.765  1.00 75.66           C
ATOM   2807  CB  PRO D 355      49.886 -32.022  28.900  1.00 75.66           C
ATOM   2808  CG  PRO D 355      50.324 -31.282  30.176  1.00 75.66           C
ATOM   2809  C   PRO D 355      49.553 -31.220  26.529  1.00 75.66           C
ATOM   2810  O   PRO D 355      49.530 -32.284  25.912  1.00 75.66           O
ATOM   2811  N   ALA D 356      48.830 -30.143  26.164  1.00 58.59           N
ATOM   2812  CA  ALA D 356      47.905 -30.206  25.063  1.00 58.59           C
ATOM   2813  CB  ALA D 356      46.914 -29.029  25.037  1.00 58.59           C
ATOM   2814  C   ALA D 356      48.591 -30.237  23.730  1.00 58.59           C
ATOM   2815  O   ALA D 356      49.582 -29.547  23.495  1.00 58.59           O
ATOM   2816  N   ASN D 357      48.052 -31.073  22.815  1.00136.51           N
ATOM   2817  CA  ASN D 357      48.519 -31.150  21.460  1.00136.51           C
ATOM   2818  CB  ASN D 357      49.228 -32.482  21.151  1.00136.51           C
ATOM   2819  CG  ASN D 357      49.925 -32.374  19.802  1.00136.51           C
ATOM   2820  OD1 ASN D 357      49.757 -31.396  19.075  1.00136.51           O
ATOM   2821  ND2 ASN D 357      50.730 -33.413  19.452  1.00136.51           N
ATOM   2822  C   ASN D 357      47.290 -31.089  20.602  1.00136.51           C
ATOM   2823  O   ASN D 357      46.857 -32.103  20.055  1.00136.51           O
ATOM   2824  N   CYS D 358      46.710 -29.883  20.432  1.00 63.57           N
ATOM   2825  CA  CYS D 358      45.489 -29.776  19.680  1.00 63.57           C
ATOM   2826  CB  CYS D 358      44.428 -28.889  20.350  1.00 63.57           C
ATOM   2827  SG  CYS D 358      43.813 -29.677  21.866  1.00 63.57           S
ATOM   2828  C   CYS D 358      45.785 -29.248  18.314  1.00 63.57           C
ATOM   2829  O   CYS D 358      46.856 -28.700  18.060  1.00 63.57           O
ATOM   2830  N   THR D 359      44.815 -29.403  17.389  1.00 47.85           N
ATOM   2831  CA  THR D 359      45.057 -29.032  16.028  1.00 47.85           C
ATOM   2832  CB  THR D 359      44.787 -30.135  15.047  1.00 47.85           C
ATOM   2833  OG1 THR D 359      43.406 -30.467  15.047  1.00 47.85           O
ATOM   2834  CG2 THR D 359      45.624 -31.363  15.443  1.00 47.85           C
ATOM   2835  C   THR D 359      44.173 -27.899  15.630  1.00 47.85           C
ATOM   2836  O   THR D 359      43.210 -27.541  16.305  1.00 47.85           O
ATOM   2837  N   TYR D 360      44.520 -27.320  14.469  1.00 96.92           N
ATOM   2838  CA  TYR D 360      43.856 -26.207  13.869  1.00 96.92           C
ATOM   2839  CB  TYR D 360      44.569 -25.809  12.562  1.00 96.92           C
ATOM   2840  CG  TYR D 360      43.785 -24.753  11.882  1.00 96.92           C
ATOM   2841  CD1 TYR D 360      43.912 -23.438  12.260  1.00 96.92           C
ATOM   2842  CD2 TYR D 360      42.932 -25.089  10.858  1.00 96.92           C
ATOM   2843  CE1 TYR D 360      43.182 -22.464  11.625  1.00 96.92           C
ATOM   2844  CE2 TYR D 360      42.201 -24.120  10.219  1.00 96.92           C
ATOM   2845  CZ  TYR D 360      42.328 -22.810  10.607  1.00 96.92           C
ATOM   2846  OH  TYR D 360      41.578 -21.815   9.956  1.00 96.92           O
ATOM   2847  C   TYR D 360      42.435 -26.607  13.582  1.00 96.92           C
ATOM   2848  O   TYR D 360      41.519 -25.814  13.800  1.00 96.92           O
ATOM   2849  N   PRO D 361      42.201 -27.799  13.092  1.00132.15           N
ATOM   2850  CA  PRO D 361      40.843 -28.191  12.835  1.00132.15           C
ATOM   2851  CD  PRO D 361      43.118 -28.430  12.159  1.00132.15           C
ATOM   2852  CB  PRO D 361      40.919 -29.456  11.987  1.00132.15           C
ATOM   2853  CG  PRO D 361      42.238 -29.275  11.221  1.00132.15           C
ATOM   2854  C   PRO D 361      40.030 -28.323  14.082  1.00132.15           C
ATOM   2855  O   PRO D 361      38.813 -28.155  14.021  1.00132.15           O
ATOM   2856  N   ASP D 362      40.671 -28.623  15.224  1.00 51.40           N
ATOM   2857  CA  ASP D 362      39.939 -28.762  16.451  1.00 51.40           C
ATOM   2858  CB  ASP D 362      40.841 -29.117  17.647  1.00 51.40           C
ATOM   2859  CG  ASP D 362      41.353 -30.541  17.481  1.00 51.40           C
ATOM   2860  OD1 ASP D 362      40.529 -31.439  17.165  1.00 51.40           O
ATOM   2861  OD2 ASP D 362      42.581 -30.749  17.662  1.00 51.40           O
ATOM   2862  C   ASP D 362      39.336 -27.427  16.750  1.00 51.40           C
ATOM   2863  O   ASP D 362      38.247 -27.329  17.313  1.00 51.40           O
ATOM   2864  N   LEU D 363      40.088 -26.367  16.405  1.00 76.92           N
ATOM   2865  CA  LEU D 363      39.758 -24.984  16.631  1.00 76.92           C
ATOM   2866  CB  LEU D 363      40.977 -24.070  16.415  1.00 76.92           C
ATOM   2867  CG  LEU D 363      40.718 -22.587  16.732  1.00 76.92           C
ATOM   2868  CD1 LEU D 363      40.331 -22.397  18.208  1.00 76.92           C
ATOM   2869  CD2 LEU D 363      41.921 -21.719  16.326  1.00 76.92           C
ATOM   2870  C   LEU D 363      38.636 -24.497  15.754  1.00 76.92           C
ATOM   2871  O   LEU D 363      37.857 -23.636  16.166  1.00 76.92           O
ATOM   2872  N   LEU D 364      38.532 -24.993  14.502  1.00 50.09           N
ATOM   2873  CA  LEU D 364      37.518 -24.463  13.621  1.00 50.09           C
ATOM   2874  CB  LEU D 364      37.639 -24.956  12.168  1.00 50.09           C
ATOM   2875  CG  LEU D 364      38.908 -24.472  11.448  1.00 50.09           C
ATOM   2876  CD1 LEU D 364      38.968 -25.001  10.007  1.00 50.09           C
ATOM   2877  CD2 LEU D 364      39.045 -22.944  11.527  1.00 50.09           C
ATOM   2878  C   LEU D 364      36.166 -24.888  14.116  1.00 50.09           C
ATOM   2879  O   LEU D 364      35.989 -26.021  14.561  1.00 50.09           O
ATOM   2880  N   GLY D 365      35.171 -23.976  14.055  1.00 34.28           N
ATOM   2881  CA  GLY D 365      33.846 -24.336  14.467  1.00 34.28           C
ATOM   2882  C   GLY D 365      33.255 -23.249  15.297  1.00 34.28           C
ATOM   2883  O   GLY D 365      33.701 -22.103  15.283  1.00 34.28           O
ATOM   2884  N   THR D 366      32.196 -23.589  16.060  1.00130.67           N
ATOM   2885  CA  THR D 366      31.578 -22.590  16.873  1.00130.67           C
ATOM   2886  CB  THR D 366      30.105 -22.464  16.637  1.00130.67           C
ATOM   2887  OG1 THR D 366      29.548 -21.456  17.462  1.00130.67           O
ATOM   2888  CG2 THR D 366      29.437 -23.820  16.865  1.00130.67           C
ATOM   2889  C   THR D 366      31.887 -22.868  18.308  1.00130.67           C
ATOM   2890  O   THR D 366      31.866 -24.010  18.763  1.00130.67           O
ATOM   2891  N   TRP D 367      32.220 -21.796  19.050  1.00 61.48           N
ATOM   2892  CA  TRP D 367      32.601 -21.921  20.427  1.00 61.48           C
ATOM   2893  CB  TRP D 367      34.047 -21.471  20.698  1.00 61.48           C
ATOM   2894  CG  TRP D 367      35.103 -22.364  20.091  1.00 61.48           C
ATOM   2895  CD2 TRP D 367      35.880 -23.314  20.837  1.00 61.48           C
ATOM   2896  CD1 TRP D 367      35.534 -22.442  18.799  1.00 61.48           C
ATOM   2897  NE1 TRP D 367      36.525 -23.389  18.691  1.00 61.48           N
ATOM   2898  CE2 TRP D 367      36.750 -23.931  19.939  1.00 61.48           C
ATOM   2899  CE3 TRP D 367      35.871 -23.642  22.163  1.00 61.48           C
ATOM   2900  CZ2 TRP D 367      37.628 -24.891  20.354  1.00 61.48           C
ATOM   2901  CZ3 TRP D 367      36.756 -24.612  22.578  1.00 61.48           C
ATOM   2902  CH2 TRP D 367      37.617 -25.225  21.691  1.00 61.48           C
ATOM   2903  C   TRP D 367      31.720 -21.034  21.242  1.00 61.48           C
ATOM   2904  O   TRP D 367      31.293 -19.971  20.793  1.00 61.48           O
ATOM   2905  N   VAL D 368      31.410 -21.476  22.475  1.00 39.46           N
ATOM   2906  CA  VAL D 368      30.633 -20.674  23.371  1.00 39.46           C
ATOM   2907  CB  VAL D 368      29.484 -21.418  23.984  1.00 39.46           C
ATOM   2908  CG1 VAL D 368      28.851 -20.532  25.069  1.00 39.46           C
ATOM   2909  CG2 VAL D 368      28.510 -21.825  22.865  1.00 39.46           C
ATOM   2910  C   VAL D 368      31.548 -20.285  24.487  1.00 39.46           C
ATOM   2911  O   VAL D 368      32.180 -21.138  25.109  1.00 39.46           O
ATOM   2912  N   PHE D 369      31.657 -18.971  24.768  1.00 75.82           N
ATOM   2913  CA  PHE D 369      32.522 -18.578  25.841  1.00 75.82           C
ATOM   2914  CB  PHE D 369      33.522 -17.455  25.501  1.00 75.82           C
ATOM   2915  CG  PHE D 369      34.436 -17.909  24.413  1.00 75.82           C
ATOM   2916  CD1 PHE D 369      35.180 -19.059  24.548  1.00 75.82           C
ATOM   2917  CD2 PHE D 369      34.586 -17.151  23.274  1.00 75.82           C
ATOM   2918  CE1 PHE D 369      36.031 -19.466  23.547  1.00 75.82           C
ATOM   2919  CE2 PHE D 369      35.437 -17.552  22.271  1.00 75.82           C
ATOM   2920  CZ  PHE D 369      36.158 -18.715  22.404  1.00 75.82           C
ATOM   2921  C   PHE D 369      31.668 -18.055  26.952  1.00 75.82           C
ATOM   2922  O   PHE D 369      30.817 -17.191  26.747  1.00 75.82           O
ATOM   2923  N   GLN D 370      31.877 -18.585  28.173  1.00 45.17           N
ATOM   2924  CA  GLN D 370      31.152 -18.115  29.318  1.00 45.17           C
ATOM   2925  CB  GLN D 370      30.807 -19.233  30.317  1.00 45.17           C
ATOM   2926  CG  GLN D 370      29.875 -20.301  29.739  1.00 45.17           C
ATOM   2927  CD  GLN D 370      28.490 -19.689  29.573  1.00 45.17           C
ATOM   2928  OE1 GLN D 370      28.209 -18.606  30.082  1.00 45.17           O
ATOM   2929  NE2 GLN D 370      27.594 -20.405  28.842  1.00 45.17           N
ATOM   2930  C   GLN D 370      32.090 -17.173  29.997  1.00 45.17           C
ATOM   2931  O   GLN D 370      33.227 -17.536  30.294  1.00 45.17           O
ATOM   2932  N   VAL D 371      31.638 -15.930  30.256  1.00 48.33           N
ATOM   2933  CA  VAL D 371      32.529 -14.952  30.809  1.00 48.33           C
ATOM   2934  CB  VAL D 371      32.568 -13.686  29.997  1.00 48.33           C
ATOM   2935  CG1 VAL D 371      33.528 -12.686  30.663  1.00 48.33           C
ATOM   2936  CG2 VAL D 371      32.942 -14.046  28.549  1.00 48.33           C
ATOM   2937  C   VAL D 371      32.091 -14.575  32.189  1.00 48.33           C
ATOM   2938  O   VAL D 371      30.919 -14.299  32.438  1.00 48.33           O
ATOM   2939  N   GLY D 372      33.051 -14.566  33.135  1.00 48.74           N
ATOM   2940  CA  GLY D 372      32.781 -14.156  34.484  1.00 48.74           C
ATOM   2941  C   GLY D 372      33.340 -12.775  34.611  1.00 48.74           C
ATOM   2942  O   GLY D 372      33.280 -12.000  33.661  1.00 48.74           O
ATOM   2943  N   SER D 373      33.862 -12.454  35.817  1.00143.15           N
ATOM   2944  CA  SER D 373      34.579 -11.255  36.190  1.00143.15           C
ATOM   2945  CB  SER D 373      36.105 -11.391  36.016  1.00143.15           C
ATOM   2946  OG  SER D 373      36.603 -12.430  36.845  1.00143.15           O
ATOM   2947  C   SER D 373      34.146 -10.014  35.455  1.00143.15           C
ATOM   2948  O   SER D 373      33.017  -9.882  34.991  1.00143.15           O
ATOM   2949  N   SER D 374      35.042  -8.999  35.487  1.00200.52           N
ATOM   2950  CA  SER D 374      34.956  -7.751  34.768  1.00200.52           C
ATOM   2951  CB  SER D 374      33.530  -7.202  34.560  1.00200.52           C
ATOM   2952  OG  SER D 374      32.900  -7.820  33.448  1.00200.52           O
ATOM   2953  C   SER D 374      35.684  -6.710  35.560  1.00200.52           C
ATOM   2954  O   SER D 374      35.066  -5.821  36.140  1.00200.52           O
ATOM   2955  N   GLY D 375      37.028  -6.728  35.536  1.00 58.71           N
ATOM   2956  CA  GLY D 375      37.752  -5.780  36.335  1.00 58.71           C
ATOM   2957  C   GLY D 375      38.969  -5.362  35.575  1.00 58.71           C
ATOM   2958  O   GLY D 375      38.978  -5.364  34.347  1.00 58.71           O
ATOM   2959  N   SER D 376      40.019  -4.935  36.301  1.00 79.92           N
ATOM   2960  CA  SER D 376      41.249  -4.533  35.684  1.00 79.92           C
ATOM   2961  CB  SER D 376      41.958  -3.403  36.451  1.00 79.92           C
ATOM   2962  OG  SER D 376      42.224  -3.812  37.784  1.00 79.92           O
ATOM   2963  C   SER D 376      42.166  -5.720  35.630  1.00 79.92           C
ATOM   2964  O   SER D 376      41.816  -6.813  36.071  1.00 79.92           O
ATOM   2965  N   GLN D 377      43.376  -5.524  35.062  1.00 65.88           N
ATOM   2966  CA  GLN D 377      44.352  -6.572  34.940  1.00 65.88           C
ATOM   2967  CB  GLN D 377      45.614  -6.144  34.165  1.00 65.88           C
ATOM   2968  CG  GLN D 377      46.423  -5.041  34.850  1.00 65.88           C
ATOM   2969  CD  GLN D 377      47.629  -4.732  33.971  1.00 65.88           C
ATOM   2970  OE1 GLN D 377      48.730  -5.217  34.210  1.00 65.88           O
ATOM   2971  NE2 GLN D 377      47.405  -3.905  32.913  1.00 65.88           N
ATOM   2972  C   GLN D 377      44.779  -6.995  36.315  1.00 65.88           C
ATOM   2973  O   GLN D 377      45.160  -8.146  36.533  1.00 65.88           O
ATOM   2974  N   ARG D 378      44.845  -6.031  37.249  1.00140.75           N
ATOM   2975  CA  ARG D 378      45.167  -6.280  38.627  1.00140.75           C
ATOM   2976  CB  ARG D 378      45.565  -4.994  39.373  1.00140.75           C
ATOM   2977  CG  ARG D 378      46.907  -4.439  38.891  0.00140.75           C
ATOM   2978  CD  ARG D 378      47.278  -3.071  39.466  0.00140.75           C
ATOM   2979  NE  ARG D 378      48.605  -2.706  38.893  0.00140.75           N
ATOM   2980  CZ  ARG D 378      48.686  -2.138  37.654  0.00140.75           C
ATOM   2981  NH1 ARG D 378      47.548  -1.894  36.940  0.00140.75           N
ATOM   2982  NH2 ARG D 378      49.904  -1.821  37.126  0.00140.75           N
ATOM   2983  C   ARG D 378      44.008  -6.901  39.342  1.00140.75           C
ATOM   2984  O   ARG D 378      44.186  -7.740  40.224  1.00140.75           O
ATOM   2985  N   ASP D 379      42.784  -6.475  38.978  1.00 93.80           N
ATOM   2986  CA  ASP D 379      41.567  -6.878  39.624  1.00 93.80           C
ATOM   2987  CB  ASP D 379      40.339  -6.130  39.078  1.00 93.80           C
ATOM   2988  CG  ASP D 379      39.201  -6.319  40.066  0.00 93.80           C
ATOM   2989  OD1 ASP D 379      39.461  -6.909  41.148  0.00 93.80           O
ATOM   2990  OD2 ASP D 379      38.063  -5.871  39.761  0.00 93.80           O
ATOM   2991  C   ASP D 379      41.322  -8.345  39.432  1.00 93.80           C
ATOM   2992  O   ASP D 379      40.805  -9.006  40.330  1.00 93.80           O
ATOM   2993  N   VAL D 380      41.665  -8.908  38.256  1.00130.94           N
ATOM   2994  CA  VAL D 380      41.352 -10.296  38.066  1.00130.94           C
ATOM   2995  CB  VAL D 380      40.408 -10.598  36.936  1.00130.94           C
ATOM   2996  CG1 VAL D 380      39.045  -9.963  37.226  1.00130.94           C
ATOM   2997  CG2 VAL D 380      41.049 -10.152  35.614  1.00130.94           C
ATOM   2998  C   VAL D 380      42.587 -11.072  37.754  1.00130.94           C
ATOM   2999  O   VAL D 380      43.631 -10.525  37.399  1.00130.94           O
ATOM   3000  N   ASN D 381      42.480 -12.399  37.964  1.00 82.74           N
ATOM   3001  CA  ASN D 381      43.490 -13.351  37.612  1.00 82.74           C
ATOM   3002  CB  ASN D 381      44.436 -13.711  38.772  1.00 82.74           C
ATOM   3003  CG  ASN D 381      45.614 -14.494  38.206  0.00 82.74           C
ATOM   3004  OD1 ASN D 381      46.455 -13.946  37.494  0.00 82.74           O
ATOM   3005  ND2 ASN D 381      45.684 -15.811  38.536  0.00 82.74           N
ATOM   3006  C   ASN D 381      42.711 -14.576  37.260  1.00 82.74           C
ATOM   3007  O   ASN D 381      41.929 -15.064  38.075  1.00 82.74           O
ATOM   3008  N   CYS D 382      42.912 -15.120  36.045  1.00 79.86           N
ATOM   3009  CA  CYS D 382      42.062 -16.195  35.623  1.00 79.86           C
ATOM   3010  CB  CYS D 382      41.707 -16.056  34.139  1.00 79.86           C
ATOM   3011  SG  CYS D 382      41.059 -14.389  33.830  1.00 79.86           S
ATOM   3012  C   CYS D 382      42.742 -17.510  35.831  1.00 79.86           C
ATOM   3013  O   CYS D 382      43.031 -18.234  34.879  1.00 79.86           O
ATOM   3014  N   SER D 383      43.084 -17.819  37.093  1.00 84.38           N
ATOM   3015  CA  SER D 383      43.606 -19.107  37.423  1.00 84.38           C
ATOM   3016  CB  SER D 383      44.477 -19.071  38.690  1.00 84.38           C
ATOM   3017  OG  SER D 383      43.729 -18.556  39.780  1.00 84.38           O
ATOM   3018  C   SER D 383      42.477 -20.082  37.636  1.00 84.38           C
ATOM   3019  O   SER D 383      42.555 -21.235  37.211  1.00 84.38           O
ATOM   3020  N   VAL D 384      41.460 -19.679  38.437  1.00157.80           N
ATOM   3021  CA  VAL D 384      40.345 -20.534  38.765  1.00157.80           C
ATOM   3022  CB  VAL D 384      39.722 -20.161  40.074  1.00157.80           C
ATOM   3023  CG1 VAL D 384      38.547 -21.111  40.332  1.00157.80           C
ATOM   3024  CG2 VAL D 384      40.803 -20.170  41.155  1.00157.80           C
ATOM   3025  C   VAL D 384      39.198 -20.576  37.791  1.00157.80           C
ATOM   3026  O   VAL D 384      38.953 -21.607  37.168  1.00157.80           O
ATOM   3027  N   MET D 385      38.486 -19.420  37.658  1.00101.26           N
ATOM   3028  CA  MET D 385      37.250 -19.238  36.919  1.00101.26           C
ATOM   3029  CB  MET D 385      36.595 -20.513  36.356  1.00101.26           C
ATOM   3030  CG  MET D 385      35.292 -20.256  35.594  1.00101.26           C
ATOM   3031  SD  MET D 385      35.455 -19.264  34.079  1.00101.26           S
ATOM   3032  CE  MET D 385      35.170 -17.674  34.912  1.00101.26           C
ATOM   3033  C   MET D 385      36.261 -18.589  37.854  1.00101.26           C
ATOM   3034  O   MET D 385      36.358 -17.399  38.150  1.00101.26           O
ATOM   3035  N   GLY D 386      35.256 -19.363  38.335  1.00 43.38           N
ATOM   3036  CA  GLY D 386      34.253 -18.830  39.226  1.00 43.38           C
ATOM   3037  C   GLY D 386      32.988 -18.586  38.450  1.00 43.38           C
ATOM   3038  O   GLY D 386      32.861 -18.997  37.300  1.00 43.38           O
ATOM   3039  N   PRO D 387      32.033 -17.945  39.083  1.00 87.95           N
ATOM   3040  CA  PRO D 387      30.720 -17.689  38.528  1.00 87.95           C
ATOM   3041  CD  PRO D 387      32.324 -17.081  40.216  1.00 87.95           C
ATOM   3042  CB  PRO D 387      29.980 -16.906  39.610  1.00 87.95           C
ATOM   3043  CG  PRO D 387      31.112 -16.138  40.319  1.00 87.95           C
ATOM   3044  C   PRO D 387      30.731 -16.915  37.234  1.00 87.95           C
ATOM   3045  O   PRO D 387      31.497 -15.958  37.116  1.00 87.95           O
ATOM   3046  N   PRO D 388      29.962 -17.360  36.261  1.00169.52           N
ATOM   3047  CA  PRO D 388      29.859 -16.605  35.024  1.00169.52           C
ATOM   3048  CD  PRO D 388      30.063 -18.787  35.991  1.00169.52           C
ATOM   3049  CB  PRO D 388      29.809 -17.630  33.892  1.00169.52           C
ATOM   3050  CG  PRO D 388      30.412 -18.903  34.501  1.00169.52           C
ATOM   3051  C   PRO D 388      28.694 -15.649  34.917  1.00169.52           C
ATOM   3052  O   PRO D 388      27.587 -16.017  35.313  1.00169.52           O
ATOM   3053  N   GLU D 389      28.920 -14.418  34.402  1.00124.79           N
ATOM   3054  CA  GLU D 389      27.882 -13.455  34.121  1.00124.79           C
ATOM   3055  CB  GLU D 389      28.375 -12.003  34.253  1.00124.79           C
ATOM   3056  CG  GLU D 389      28.539 -11.559  35.709  1.00124.79           C
ATOM   3057  CD  GLU D 389      29.697 -12.327  36.329  1.00124.79           C
ATOM   3058  OE1 GLU D 389      30.853 -11.834  36.242  0.00124.79           O
ATOM   3059  OE2 GLU D 389      29.438 -13.419  36.900  0.00124.79           O
ATOM   3060  C   GLU D 389      27.247 -13.600  32.757  1.00124.79           C
ATOM   3061  O   GLU D 389      26.027 -13.500  32.634  1.00124.79           O
ATOM   3062  N   LYS D 390      28.046 -13.837  31.685  1.00186.66           N
ATOM   3063  CA  LYS D 390      27.461 -13.773  30.366  1.00186.66           C
ATOM   3064  CB  LYS D 390      27.623 -12.394  29.703  1.00186.66           C
ATOM   3065  CG  LYS D 390      29.080 -12.008  29.435  1.00186.66           C
ATOM   3066  CD  LYS D 390      29.932 -11.853  30.696  1.00186.66           C
ATOM   3067  CE  LYS D 390      29.943 -10.429  31.255  1.00186.66           C
ATOM   3068  NZ  LYS D 390      30.601  -9.514  30.295  1.00186.66           N
ATOM   3069  C   LYS D 390      28.068 -14.774  29.424  1.00186.66           C
ATOM   3070  O   LYS D 390      29.098 -15.387  29.701  1.00186.66           O
ATOM   3071  N   LYS D 391      27.403 -14.949  28.258  1.00 44.80           N
ATOM   3072  CA  LYS D 391      27.795 -15.872  27.227  1.00 44.80           C
ATOM   3073  CB  LYS D 391      26.666 -16.862  26.890  1.00 44.80           C
ATOM   3074  CG  LYS D 391      26.997 -17.882  25.799  1.00 44.80           C
ATOM   3075  CD  LYS D 391      25.921 -18.960  25.646  1.00 44.80           C
ATOM   3076  CE  LYS D 391      26.074 -19.815  24.386  1.00 44.80           C
ATOM   3077  NZ  LYS D 391      24.996 -20.826  24.324  1.00 44.80           N
ATOM   3078  C   LYS D 391      28.073 -15.098  25.970  1.00 44.80           C
ATOM   3079  O   LYS D 391      27.425 -14.088  25.700  1.00 44.80           O
ATOM   3080  N   VAL D 392      29.075 -15.546  25.181  1.00 44.04           N
ATOM   3081  CA  VAL D 392      29.385 -14.931  23.918  1.00 44.04           C
ATOM   3082  CB  VAL D 392      30.619 -14.076  23.966  1.00 44.04           C
ATOM   3083  CG1 VAL D 392      30.921 -13.558  22.549  1.00 44.04           C
ATOM   3084  CG2 VAL D 392      30.400 -12.962  25.003  1.00 44.04           C
ATOM   3085  C   VAL D 392      29.660 -16.053  22.958  1.00 44.04           C
ATOM   3086  O   VAL D 392      30.432 -16.960  23.262  1.00 44.04           O
ATOM   3087  N   VAL D 393      29.052 -16.021  21.755  1.00 40.01           N
ATOM   3088  CA  VAL D 393      29.268 -17.105  20.835  1.00 40.01           C
ATOM   3089  CB  VAL D 393      28.003 -17.625  20.211  1.00 40.01           C
ATOM   3090  CG1 VAL D 393      28.362 -18.754  19.228  1.00 40.01           C
ATOM   3091  CG2 VAL D 393      27.043 -18.058  21.332  1.00 40.01           C
ATOM   3092  C   VAL D 393      30.135 -16.610  19.719  1.00 40.01           C
ATOM   3093  O   VAL D 393      29.944 -15.501  19.220  1.00 40.01           O
ATOM   3094  N   VAL D 394      31.133 -17.423  19.304  1.00 37.37           N
ATOM   3095  CA  VAL D 394      31.995 -16.997  18.236  1.00 37.37           C
ATOM   3096  CB  VAL D 394      33.369 -16.599  18.691  1.00 37.37           C
ATOM   3097  CG1 VAL D 394      33.242 -15.377  19.616  1.00 37.37           C
ATOM   3098  CG2 VAL D 394      34.043 -17.815  19.348  1.00 37.37           C
ATOM   3099  C   VAL D 394      32.161 -18.126  17.266  1.00 37.37           C
ATOM   3100  O   VAL D 394      32.212 -19.293  17.650  1.00 37.37           O
ATOM   3101  N   HIS D 395      32.248 -17.788  15.962  1.00 40.50           N
ATOM   3102  CA  HIS D 395      32.429 -18.767  14.929  1.00 40.50           C
ATOM   3103  ND1 HIS D 395      29.510 -20.318  14.373  1.00 40.50           N
ATOM   3104  CG  HIS D 395      29.994 -19.032  14.279  1.00 40.50           C
ATOM   3105  CB  HIS D 395      31.376 -18.689  13.811  1.00 40.50           C
ATOM   3106  NE2 HIS D 395      27.868 -18.973  15.035  1.00 40.50           N
ATOM   3107  CD2 HIS D 395      28.978 -18.223  14.688  1.00 40.50           C
ATOM   3108  CE1 HIS D 395      28.236 -20.225  14.829  1.00 40.50           C
ATOM   3109  C   HIS D 395      33.766 -18.527  14.298  1.00 40.50           C
ATOM   3110  O   HIS D 395      34.110 -17.400  13.940  1.00 40.50           O
ATOM   3111  N   LEU D 396      34.564 -19.605  14.152  1.00 64.11           N
ATOM   3112  CA  LEU D 396      35.877 -19.464  13.577  1.00 64.11           C
ATOM   3113  CB  LEU D 396      36.972 -20.066  14.471  1.00 64.11           C
ATOM   3114  CG  LEU D 396      37.002 -19.438  15.878  1.00 64.11           C
ATOM   3115  CD1 LEU D 396      38.116 -20.046  16.741  1.00 64.11           C
ATOM   3116  CD2 LEU D 396      37.072 -17.905  15.809  1.00 64.11           C
ATOM   3117  C   LEU D 396      35.888 -20.213  12.275  1.00 64.11           C
ATOM   3118  O   LEU D 396      35.547 -21.393  12.229  1.00 64.11           O
ATOM   3119  N   LYS D 397      36.308 -19.550  11.174  1.00108.89           N
ATOM   3120  CA  LYS D 397      36.246 -20.193   9.889  1.00108.89           C
ATOM   3121  CB  LYS D 397      35.314 -19.480   8.893  1.00108.89           C
ATOM   3122  CG  LYS D 397      33.838 -19.533   9.291  1.00108.89           C
ATOM   3123  CD  LYS D 397      33.278 -20.954   9.370  1.00108.89           C
ATOM   3124  CE  LYS D 397      31.801 -21.008   9.769  1.00108.89           C
ATOM   3125  NZ  LYS D 397      31.341 -22.414   9.821  1.00108.89           N
ATOM   3126  C   LYS D 397      37.598 -20.276   9.234  1.00108.89           C
ATOM   3127  O   LYS D 397      38.463 -19.420   9.417  1.00108.89           O
ATOM   3128  N   LYS D 398      37.738 -21.299   8.363  1.00120.50           N
ATOM   3129  CA  LYS D 398      38.933 -21.706   7.671  1.00120.50           C
ATOM   3130  CB  LYS D 398      38.657 -22.499   6.385  1.00120.50           C
ATOM   3131  CG  LYS D 398      39.931 -22.926   5.655  1.00120.50           C
ATOM   3132  CD  LYS D 398      39.682 -23.884   4.491  1.00120.50           C
ATOM   3133  CE  LYS D 398      39.091 -23.195   3.258  1.00120.50           C
ATOM   3134  NZ  LYS D 398      38.878 -24.180   2.175  1.00120.50           N
ATOM   3135  C   LYS D 398      39.777 -20.545   7.287  1.00120.50           C
ATOM   3136  O   LYS D 398      39.334 -19.564   6.691  1.00120.50           O
ATOM   3137  N   LEU D 399      41.077 -20.701   7.606  1.00193.79           N
ATOM   3138  CA  LEU D 399      42.067 -19.700   7.470  1.00193.79           C
ATOM   3139  CB  LEU D 399      42.003 -18.900   6.159  1.00193.79           C
ATOM   3140  CG  LEU D 399      42.512 -19.792   5.007  1.00193.79           C
ATOM   3141  CD1 LEU D 399      42.481 -19.080   3.659  1.00193.79           C
ATOM   3142  CD2 LEU D 399      43.909 -20.356   5.314  1.00193.79           C
ATOM   3143  C   LEU D 399      42.014 -18.870   8.730  1.00193.79           C
ATOM   3144  O   LEU D 399      42.382 -19.370   9.788  1.00193.79           O
ATOM   3145  N   ASP D 400      41.761 -17.554   8.625  1.00186.64           N
ATOM   3146  CA  ASP D 400      41.735 -16.640   9.745  1.00186.64           C
ATOM   3147  CB  ASP D 400      42.746 -15.492   9.569  1.00186.64           C
ATOM   3148  CG  ASP D 400      42.426 -14.724   8.299  1.00186.64           C
ATOM   3149  OD1 ASP D 400      41.449 -15.101   7.600  1.00186.64           O
ATOM   3150  OD2 ASP D 400      43.166 -13.746   8.011  1.00186.64           O
ATOM   3151  C   ASP D 400      40.459 -16.062  10.332  1.00186.64           C
ATOM   3152  O   ASP D 400      40.576 -15.363  11.336  1.00186.64           O
ATOM   3153  N   THR D 401      39.239 -16.209   9.766  1.00164.49           N
ATOM   3154  CA  THR D 401      38.207 -15.291  10.222  1.00164.49           C
ATOM   3155  CB  THR D 401      37.184 -14.959   9.176  1.00164.49           C
ATOM   3156  OG1 THR D 401      36.354 -16.082   8.926  1.00164.49           O
ATOM   3157  CG2 THR D 401      37.917 -14.554   7.885  1.00164.49           C
ATOM   3158  C   THR D 401      37.419 -15.736  11.422  1.00164.49           C
ATOM   3159  O   THR D 401      37.141 -16.917  11.620  1.00164.49           O
ATOM   3160  N   ALA D 402      37.020 -14.745  12.259  1.00 50.12           N
ATOM   3161  CA  ALA D 402      36.192 -14.992  13.408  1.00 50.12           C
ATOM   3162  CB  ALA D 402      36.905 -14.737  14.747  1.00 50.12           C
ATOM   3163  C   ALA D 402      35.036 -14.033  13.342  1.00 50.12           C
ATOM   3164  O   ALA D 402      35.206 -12.892  12.914  1.00 50.12           O
ATOM   3165  N   TYR D 403      33.812 -14.483  13.711  1.00 71.76           N
ATOM   3166  CA  TYR D 403      32.693 -13.574  13.747  1.00 71.76           C
ATOM   3167  CB  TYR D 403      31.917 -13.443  12.419  1.00 71.76           C
ATOM   3168  CG  TYR D 403      31.272 -14.732  12.042  1.00 71.76           C
ATOM   3169  CD1 TYR D 403      31.982 -15.710  11.383  1.00 71.76           C
ATOM   3170  CD2 TYR D 403      29.946 -14.954  12.332  1.00 71.76           C
ATOM   3171  CE1 TYR D 403      31.380 -16.893  11.027  1.00 71.76           C
ATOM   3172  CE2 TYR D 403      29.337 -16.135  11.979  1.00 71.76           C
ATOM   3173  CZ  TYR D 403      30.055 -17.107  11.325  1.00 71.76           C
ATOM   3174  OH  TYR D 403      29.434 -18.320  10.959  1.00 71.76           O
ATOM   3175  C   TYR D 403      31.743 -13.996  14.833  1.00 71.76           C
ATOM   3176  O   TYR D 403      31.747 -15.151  15.255  1.00 71.76           O
ATOM   3177  N   ASP D 404      30.939 -13.038  15.354  1.00 84.43           N
ATOM   3178  CA  ASP D 404      29.984 -13.312  16.397  1.00 84.43           C
ATOM   3179  CB  ASP D 404      30.171 -12.415  17.638  1.00 84.43           C
ATOM   3180  CG  ASP D 404      30.044 -10.949  17.243  1.00 84.43           C
ATOM   3181  OD1 ASP D 404      29.630 -10.665  16.087  1.00 84.43           O
ATOM   3182  OD2 ASP D 404      30.368 -10.087  18.104  1.00 84.43           O
ATOM   3183  C   ASP D 404      28.570 -13.188  15.892  1.00 84.43           C
ATOM   3184  O   ASP D 404      28.323 -13.049  14.696  1.00 84.43           O
ATOM   3185  N   ASP D 405      27.600 -13.257  16.832  1.00 53.23           N
ATOM   3186  CA  ASP D 405      26.180 -13.180  16.588  1.00 53.23           C
ATOM   3187  CB  ASP D 405      25.351 -13.448  17.855  1.00 53.23           C
ATOM   3188  CG  ASP D 405      25.537 -14.904  18.254  1.00 53.23           C
ATOM   3189  OD1 ASP D 405      25.728 -15.757  17.346  1.00 53.23           O
ATOM   3190  OD2 ASP D 405      25.496 -15.180  19.482  1.00 53.23           O
ATOM   3191  C   ASP D 405      25.800 -11.808  16.108  1.00 53.23           C
ATOM   3192  O   ASP D 405      24.893 -11.653  15.291  1.00 53.23           O
ATOM   3193  N   PHE D 406      26.499 -10.778  16.613  1.00 78.18           N
ATOM   3194  CA  PHE D 406      26.251  -9.388  16.338  1.00 78.18           C
ATOM   3195  CB  PHE D 406      27.174  -8.437  17.123  1.00 78.18           C
ATOM   3196  CG  PHE D 406      26.829  -8.521  18.571  1.00 78.18           C
ATOM   3197  CD1 PHE D 406      27.344  -9.526  19.357  1.00 78.18           C
ATOM   3198  CD2 PHE D 406      25.997  -7.587  19.144  1.00 78.18           C
ATOM   3199  CE1 PHE D 406      27.027  -9.601  20.693  1.00 78.18           C
ATOM   3200  CE2 PHE D 406      25.678  -7.657  20.479  1.00 78.18           C
ATOM   3201  CZ  PHE D 406      26.194  -8.666  21.257  1.00 78.18           C
ATOM   3202  C   PHE D 406      26.496  -9.135  14.887  1.00 78.18           C
ATOM   3203  O   PHE D 406      25.993  -8.157  14.339  1.00 78.18           O
ATOM   3204  N   GLY D 407      27.334  -9.964  14.235  1.00 28.83           N
ATOM   3205  CA  GLY D 407      27.592  -9.759  12.840  1.00 28.83           C
ATOM   3206  C   GLY D 407      28.946  -9.142  12.693  1.00 28.83           C
ATOM   3207  O   GLY D 407      29.354  -8.775  11.592  1.00 28.83           O
ATOM   3208  N   ASN D 408      29.680  -9.008  13.812  1.00 45.17           N
ATOM   3209  CA  ASN D 408      30.992  -8.425  13.777  1.00 45.17           C
ATOM   3210  CB  ASN D 408      31.503  -8.001  15.166  1.00 45.17           C
ATOM   3211  CG  ASN D 408      30.626  -6.866  15.679  1.00 45.17           C
ATOM   3212  OD1 ASN D 408      30.473  -5.836  15.024  1.00 45.17           O
ATOM   3213  ND2 ASN D 408      30.026  -7.061  16.884  1.00 45.17           N
ATOM   3214  C   ASN D 408      31.962  -9.431  13.223  1.00 45.17           C
ATOM   3215  O   ASN D 408      31.787 -10.638  13.387  1.00 45.17           O
ATOM   3216  N   SER D 409      33.023  -8.948  12.535  1.00 86.57           N
ATOM   3217  CA  SER D 409      34.012  -9.831  11.971  1.00 86.57           C
ATOM   3218  CB  SER D 409      34.143  -9.750  10.441  1.00 86.57           C
ATOM   3219  OG  SER D 409      33.025 -10.367   9.823  1.00 86.57           O
ATOM   3220  C   SER D 409      35.359  -9.501  12.542  1.00 86.57           C
ATOM   3221  O   SER D 409      35.628  -8.366  12.936  1.00 86.57           O
ATOM   3222  N   GLY D 410      36.256 -10.511  12.590  1.00 29.81           N
ATOM   3223  CA  GLY D 410      37.563 -10.312  13.153  1.00 29.81           C
ATOM   3224  C   GLY D 410      38.443 -11.448  12.723  1.00 29.81           C
ATOM   3225  O   GLY D 410      38.156 -12.122  11.734  1.00 29.81           O
ATOM   3226  N   HIS D 411      39.557 -11.681  13.458  1.00 54.91           N
ATOM   3227  CA  HIS D 411      40.470 -12.718  13.056  1.00 54.91           C
ATOM   3228  ND1 HIS D 411      41.188 -10.027  11.160  1.00 54.91           N
ATOM   3229  CG  HIS D 411      41.458 -11.377  11.159  1.00 54.91           C
ATOM   3230  CB  HIS D 411      41.748 -12.173  12.397  1.00 54.91           C
ATOM   3231  NE2 HIS D 411      41.077 -10.693   9.042  1.00 54.91           N
ATOM   3232  CD2 HIS D 411      41.386 -11.768   9.857  1.00 54.91           C
ATOM   3233  CE1 HIS D 411      40.968  -9.670   9.870  1.00 54.91           C
ATOM   3234  C   HIS D 411      40.892 -13.540  14.243  1.00 54.91           C
ATOM   3235  O   HIS D 411      40.657 -13.167  15.392  1.00 54.91           O
ATOM   3236  N   PHE D 412      41.507 -14.717  13.975  1.00151.54           N
ATOM   3237  CA  PHE D 412      41.972 -15.589  15.020  1.00151.54           C
ATOM   3238  CB  PHE D 412      40.929 -16.630  15.471  1.00151.54           C
ATOM   3239  CG  PHE D 412      40.715 -17.605  14.360  1.00151.54           C
ATOM   3240  CD1 PHE D 412      39.773 -17.365  13.387  1.00151.54           C
ATOM   3241  CD2 PHE D 412      41.460 -18.762  14.290  1.00151.54           C
ATOM   3242  CE1 PHE D 412      39.575 -18.262  12.364  1.00151.54           C
ATOM   3243  CE2 PHE D 412      41.267 -19.663  13.270  1.00151.54           C
ATOM   3244  CZ  PHE D 412      40.322 -19.414  12.303  1.00151.54           C
ATOM   3245  C   PHE D 412      43.148 -16.360  14.504  1.00151.54           C
ATOM   3246  O   PHE D 412      43.378 -16.434  13.297  1.00151.54           O
ATOM   3247  N   THR D 413      43.951 -16.927  15.429  1.00164.05           N
ATOM   3248  CA  THR D 413      45.038 -17.781  15.043  1.00164.05           C
ATOM   3249  CB  THR D 413      46.403 -17.147  15.069  1.00164.05           C
ATOM   3250  OG1 THR D 413      46.797 -16.893  16.408  1.00164.05           O
ATOM   3251  CG2 THR D 413      46.382 -15.829  14.290  1.00164.05           C
ATOM   3252  C   THR D 413      45.139 -18.812  16.113  1.00164.05           C
ATOM   3253  O   THR D 413      44.831 -18.549  17.274  1.00164.05           O
ATOM   3254  N   ILE D 414      45.573 -20.025  15.747  1.00 87.15           N
ATOM   3255  CA  ILE D 414      45.838 -21.007  16.749  1.00 87.15           C
ATOM   3256  CB  ILE D 414      45.777 -22.421  16.247  1.00 87.15           C
ATOM   3257  CG1 ILE D 414      45.814 -23.410  17.424  1.00 87.15           C
ATOM   3258  CG2 ILE D 414      46.900 -22.618  15.214  1.00 87.15           C
ATOM   3259  CD1 ILE D 414      45.432 -24.837  17.036  1.00 87.15           C
ATOM   3260  C   ILE D 414      47.241 -20.700  17.156  1.00 87.15           C
ATOM   3261  O   ILE D 414      47.998 -20.134  16.369  1.00 87.15           O
ATOM   3262  N   ILE D 415      47.605 -20.948  18.425  1.00 89.21           N
ATOM   3263  CA  ILE D 415      48.964 -20.699  18.800  1.00 89.21           C
ATOM   3264  CB  ILE D 415      49.086 -19.985  20.116  1.00 89.21           C
ATOM   3265  CG1 ILE D 415      48.426 -18.599  20.021  1.00 89.21           C
ATOM   3266  CG2 ILE D 415      50.571 -19.939  20.513  1.00 89.21           C
ATOM   3267  CD1 ILE D 415      48.233 -17.921  21.377  1.00 89.21           C
ATOM   3268  C   ILE D 415      49.595 -22.037  18.937  1.00 89.21           C
ATOM   3269  O   ILE D 415      49.442 -22.671  19.982  1.00 89.21           O
ATOM   3270  N   TYR D 416      50.342 -22.476  17.890  1.00205.64           N
ATOM   3271  CA  TYR D 416      50.943 -23.775  17.962  1.00205.64           C
ATOM   3272  CB  TYR D 416      52.026 -23.866  19.055  1.00205.64           C
ATOM   3273  CG  TYR D 416      52.885 -25.061  18.803  1.00205.64           C
ATOM   3274  CD1 TYR D 416      53.693 -25.102  17.689  1.00205.64           C
ATOM   3275  CD2 TYR D 416      52.924 -26.115  19.686  1.00205.64           C
ATOM   3276  CE1 TYR D 416      54.503 -26.186  17.443  1.00205.64           C
ATOM   3277  CE2 TYR D 416      53.732 -27.202  19.447  1.00205.64           C
ATOM   3278  CZ  TYR D 416      54.521 -27.240  18.323  1.00205.64           C
ATOM   3279  OH  TYR D 416      55.351 -28.354  18.076  1.00205.64           O
ATOM   3280  C   TYR D 416      49.787 -24.699  18.233  1.00205.64           C
ATOM   3281  O   TYR D 416      48.731 -24.545  17.622  1.00205.64           O
ATOM   3282  N   ASN D 417      50.024 -25.787  18.981  1.00131.40           N
ATOM   3283  CA  ASN D 417      49.026 -26.715  19.459  1.00131.40           C
ATOM   3284  CB  ASN D 417      49.576 -28.144  19.622  1.00131.40           C
ATOM   3285  CG  ASN D 417      50.674 -28.148  20.675  1.00131.40           C
ATOM   3286  OD1 ASN D 417      50.956 -27.131  21.307  1.00131.40           O
ATOM   3287  ND2 ASN D 417      51.321 -29.329  20.864  1.00131.40           N
ATOM   3288  C   ASN D 417      48.382 -26.295  20.774  1.00131.40           C
ATOM   3289  O   ASN D 417      47.492 -26.988  21.263  1.00131.40           O
ATOM   3290  N   GLN D 418      48.921 -25.256  21.450  1.00111.02           N
ATOM   3291  CA  GLN D 418      48.579 -24.829  22.795  1.00111.02           C
ATOM   3292  CB  GLN D 418      49.625 -23.842  23.330  1.00111.02           C
ATOM   3293  CG  GLN D 418      51.026 -24.446  23.402  1.00111.02           C
ATOM   3294  CD  GLN D 418      51.050 -25.394  24.586  1.00111.02           C
ATOM   3295  OE1 GLN D 418      51.341 -24.986  25.709  1.00111.02           O
ATOM   3296  NE2 GLN D 418      50.728 -26.692  24.336  1.00111.02           N
ATOM   3297  C   GLN D 418      47.242 -24.178  23.057  1.00111.02           C
ATOM   3298  O   GLN D 418      46.589 -24.509  24.048  1.00111.02           O
ATOM   3299  N   GLY D 419      46.802 -23.214  22.225  1.00 36.27           N
ATOM   3300  CA  GLY D 419      45.596 -22.488  22.531  1.00 36.27           C
ATOM   3301  C   GLY D 419      45.360 -21.542  21.395  1.00 36.27           C
ATOM   3302  O   GLY D 419      45.882 -21.757  20.302  1.00 36.27           O
ATOM   3303  N   PHE D 420      44.562 -20.470  21.615  1.00 65.64           N
ATOM   3304  CA  PHE D 420      44.266 -19.593  20.515  1.00 65.64           C
ATOM   3305  CB  PHE D 420      42.988 -20.006  19.765  1.00 65.64           C
ATOM   3306  CG  PHE D 420      41.881 -20.036  20.768  1.00 65.64           C
ATOM   3307  CD1 PHE D 420      41.634 -21.179  21.494  1.00 65.64           C
ATOM   3308  CD2 PHE D 420      41.095 -18.928  20.992  1.00 65.64           C
ATOM   3309  CE1 PHE D 420      40.620 -21.219  22.423  1.00 65.64           C
ATOM   3310  CE2 PHE D 420      40.079 -18.962  21.920  1.00 65.64           C
ATOM   3311  CZ  PHE D 420      39.839 -20.109  22.638  1.00 65.64           C
ATOM   3312  C   PHE D 420      44.057 -18.182  20.978  1.00 65.64           C
ATOM   3313  O   PHE D 420      43.851 -17.916  22.162  1.00 65.64           O
ATOM   3314  N   GLU D 421      44.138 -17.230  20.021  1.00 74.04           N
ATOM   3315  CA  GLU D 421      43.864 -15.850  20.295  1.00 74.04           C
ATOM   3316  CB  GLU D 421      45.093 -14.925  20.231  1.00 74.04           C
ATOM   3317  CG  GLU D 421      44.744 -13.475  20.579  1.00 74.04           C
ATOM   3318  CD  GLU D 421      46.022 -12.650  20.628  1.00 74.04           C
ATOM   3319  OE1 GLU D 421      46.481 -12.204  19.543  1.00 74.04           O
ATOM   3320  OE2 GLU D 421      46.554 -12.454  21.753  1.00 74.04           O
ATOM   3321  C   GLU D 421      42.897 -15.378  19.253  1.00 74.04           C
ATOM   3322  O   GLU D 421      43.060 -15.656  18.064  1.00 74.04           O
ATOM   3323  N   ILE D 422      41.840 -14.663  19.686  1.00 44.93           N
ATOM   3324  CA  ILE D 422      40.857 -14.163  18.766  1.00 44.93           C
ATOM   3325  CB  ILE D 422      39.494 -14.753  18.986  1.00 44.93           C
ATOM   3326  CG1 ILE D 422      39.531 -16.280  18.810  1.00 44.93           C
ATOM   3327  CG2 ILE D 422      38.505 -14.048  18.043  1.00 44.93           C
ATOM   3328  CD1 ILE D 422      38.269 -16.980  19.314  1.00 44.93           C
ATOM   3329  C   ILE D 422      40.729 -12.690  19.003  1.00 44.93           C
ATOM   3330  O   ILE D 422      40.630 -12.244  20.145  1.00 44.93           O
ATOM   3331  N   VAL D 423      40.759 -11.887  17.919  1.00 46.31           N
ATOM   3332  CA  VAL D 423      40.560 -10.473  18.062  1.00 46.31           C
ATOM   3333  CB  VAL D 423      41.621  -9.649  17.389  1.00 46.31           C
ATOM   3334  CG1 VAL D 423      41.256  -8.162  17.535  1.00 46.31           C
ATOM   3335  CG2 VAL D 423      42.985 -10.020  17.996  1.00 46.31           C
ATOM   3336  C   VAL D 423      39.265 -10.183  17.377  1.00 46.31           C
ATOM   3337  O   VAL D 423      39.139 -10.368  16.167  1.00 46.31           O
ATOM   3338  N   LEU D 424      38.253  -9.734  18.142  1.00121.33           N
ATOM   3339  CA  LEU D 424      36.984  -9.496  17.527  1.00121.33           C
ATOM   3340  CB  LEU D 424      36.119 -10.777  17.537  1.00121.33           C
ATOM   3341  CG  LEU D 424      34.800 -10.755  16.729  1.00121.33           C
ATOM   3342  CD1 LEU D 424      34.079 -12.110  16.847  1.00121.33           C
ATOM   3343  CD2 LEU D 424      33.882  -9.590  17.112  1.00121.33           C
ATOM   3344  C   LEU D 424      36.294  -8.437  18.336  1.00121.33           C
ATOM   3345  O   LEU D 424      36.326  -8.461  19.567  1.00121.33           O
ATOM   3346  N   ASN D 425      35.664  -7.466  17.649  1.00 85.21           N
ATOM   3347  CA  ASN D 425      34.874  -6.439  18.269  1.00 85.21           C
ATOM   3348  CB  ASN D 425      33.532  -6.965  18.809  1.00 85.21           C
ATOM   3349  CG  ASN D 425      32.588  -5.784  18.983  1.00 85.21           C
ATOM   3350  OD1 ASN D 425      32.156  -5.175  18.004  1.00 85.21           O
ATOM   3351  ND2 ASN D 425      32.243  -5.457  20.257  1.00 85.21           N
ATOM   3352  C   ASN D 425      35.617  -5.758  19.389  1.00 85.21           C
ATOM   3353  O   ASN D 425      35.077  -5.573  20.478  1.00 85.21           O
ATOM   3354  N   ASP D 426      36.873  -5.344  19.135  1.00 81.74           N
ATOM   3355  CA  ASP D 426      37.687  -4.612  20.073  1.00 81.74           C
ATOM   3356  CB  ASP D 426      37.084  -3.255  20.480  1.00 81.74           C
ATOM   3357  CG  ASP D 426      37.268  -2.281  19.325  1.00 81.74           C
ATOM   3358  OD1 ASP D 426      38.177  -2.525  18.487  1.00 81.74           O
ATOM   3359  OD2 ASP D 426      36.516  -1.271  19.272  1.00 81.74           O
ATOM   3360  C   ASP D 426      37.974  -5.387  21.327  1.00 81.74           C
ATOM   3361  O   ASP D 426      38.277  -4.791  22.360  1.00 81.74           O
ATOM   3362  N   TYR D 427      37.926  -6.732  21.272  1.00 68.93           N
ATOM   3363  CA  TYR D 427      38.280  -7.542  22.408  1.00 68.93           C
ATOM   3364  CB  TYR D 427      37.103  -8.283  23.073  1.00 68.93           C
ATOM   3365  CG  TYR D 427      36.331  -7.340  23.929  1.00 68.93           C
ATOM   3366  CD1 TYR D 427      36.722  -7.128  25.231  1.00 68.93           C
ATOM   3367  CD2 TYR D 427      35.226  -6.678  23.449  1.00 68.93           C
ATOM   3368  CE1 TYR D 427      36.025  -6.268  26.045  1.00 68.93           C
ATOM   3369  CE2 TYR D 427      34.524  -5.815  24.258  1.00 68.93           C
ATOM   3370  CZ  TYR D 427      34.924  -5.608  25.557  1.00 68.93           C
ATOM   3371  OH  TYR D 427      34.206  -4.723  26.389  1.00 68.93           O
ATOM   3372  C   TYR D 427      39.217  -8.610  21.933  1.00 68.93           C
ATOM   3373  O   TYR D 427      39.160  -9.028  20.778  1.00 68.93           O
ATOM   3374  N   LYS D 428      40.130  -9.063  22.819  1.00 47.08           N
ATOM   3375  CA  LYS D 428      41.023 -10.129  22.466  1.00 47.08           C
ATOM   3376  CB  LYS D 428      42.516  -9.763  22.551  1.00 47.08           C
ATOM   3377  CG  LYS D 428      42.951  -8.760  21.480  1.00 47.08           C
ATOM   3378  CD  LYS D 428      44.380  -8.246  21.655  1.00 47.08           C
ATOM   3379  CE  LYS D 428      44.806  -7.252  20.571  1.00 47.08           C
ATOM   3380  NZ  LYS D 428      46.225  -6.875  20.760  1.00 47.08           N
ATOM   3381  C   LYS D 428      40.769 -11.251  23.424  1.00 47.08           C
ATOM   3382  O   LYS D 428      40.693 -11.037  24.634  1.00 47.08           O
ATOM   3383  N   TRP D 429      40.629 -12.486  22.894  1.00 76.92           N
ATOM   3384  CA  TRP D 429      40.328 -13.625  23.715  1.00 76.92           C
ATOM   3385  CB  TRP D 429      39.130 -14.436  23.184  1.00 76.92           C
ATOM   3386  CG  TRP D 429      37.835 -13.662  23.068  1.00 76.92           C
ATOM   3387  CD2 TRP D 429      36.746 -13.714  24.006  1.00 76.92           C
ATOM   3388  CD1 TRP D 429      37.445 -12.811  22.075  1.00 76.92           C
ATOM   3389  NE1 TRP D 429      36.187 -12.326  22.336  1.00 76.92           N
ATOM   3390  CE2 TRP D 429      35.743 -12.873  23.521  1.00 76.92           C
ATOM   3391  CE3 TRP D 429      36.591 -14.407  25.172  1.00 76.92           C
ATOM   3392  CZ2 TRP D 429      34.568 -12.711  24.197  1.00 76.92           C
ATOM   3393  CZ3 TRP D 429      35.405 -14.237  25.853  1.00 76.92           C
ATOM   3394  CH2 TRP D 429      34.413 -13.406  25.376  1.00 76.92           C
ATOM   3395  C   TRP D 429      41.508 -14.552  23.650  1.00 76.92           C
ATOM   3396  O   TRP D 429      42.038 -14.813  22.570  1.00 76.92           O
ATOM   3397  N   PHE D 430      41.962 -15.063  24.815  1.00111.02           N
ATOM   3398  CA  PHE D 430      43.062 -15.989  24.824  1.00111.02           C
ATOM   3399  CB  PHE D 430      44.423 -15.306  25.058  1.00111.02           C
ATOM   3400  CG  PHE D 430      45.440 -16.348  25.378  1.00111.02           C
ATOM   3401  CD1 PHE D 430      45.935 -17.190  24.408  1.00111.02           C
ATOM   3402  CD2 PHE D 430      45.880 -16.495  26.674  1.00111.02           C
ATOM   3403  CE1 PHE D 430      46.869 -18.148  24.726  1.00111.02           C
ATOM   3404  CE2 PHE D 430      46.815 -17.449  26.997  1.00111.02           C
ATOM   3405  CZ  PHE D 430      47.312 -18.278  26.020  1.00111.02           C
ATOM   3406  C   PHE D 430      42.854 -17.030  25.883  1.00111.02           C
ATOM   3407  O   PHE D 430      42.406 -16.735  26.990  1.00111.02           O
ATOM   3408  N   ALA D 431      43.176 -18.299  25.549  1.00 50.56           N
ATOM   3409  CA  ALA D 431      43.047 -19.375  26.491  1.00 50.56           C
ATOM   3410  CB  ALA D 431      41.594 -19.835  26.696  1.00 50.56           C
ATOM   3411  C   ALA D 431      43.812 -20.552  25.962  1.00 50.56           C
ATOM   3412  O   ALA D 431      44.041 -20.675  24.759  1.00 50.56           O
ATOM   3413  N   PHE D 432      44.235 -21.452  26.873  1.00131.06           N
ATOM   3414  CA  PHE D 432      44.926 -22.645  26.476  1.00131.06           C
ATOM   3415  CB  PHE D 432      45.972 -23.167  27.482  1.00131.06           C
ATOM   3416  CG  PHE D 432      47.147 -22.253  27.564  1.00131.06           C
ATOM   3417  CD1 PHE D 432      48.156 -22.335  26.634  1.00131.06           C
ATOM   3418  CD2 PHE D 432      47.244 -21.317  28.568  1.00131.06           C
ATOM   3419  CE1 PHE D 432      49.247 -21.501  26.703  1.00131.06           C
ATOM   3420  CE2 PHE D 432      48.333 -20.481  28.643  1.00131.06           C
ATOM   3421  CZ  PHE D 432      49.338 -20.572  27.711  1.00131.06           C
ATOM   3422  C   PHE D 432      43.893 -23.725  26.401  1.00131.06           C
ATOM   3423  O   PHE D 432      42.868 -23.662  27.076  1.00131.06           O
ATOM   3424  N   PHE D 433      44.131 -24.749  25.557  1.00 63.10           N
ATOM   3425  CA  PHE D 433      43.192 -25.831  25.459  1.00 63.10           C
ATOM   3426  CB  PHE D 433      43.488 -26.825  24.318  1.00 63.10           C
ATOM   3427  CG  PHE D 433      43.273 -26.118  23.020  1.00 63.10           C
ATOM   3428  CD1 PHE D 433      42.000 -25.898  22.544  1.00 63.10           C
ATOM   3429  CD2 PHE D 433      44.342 -25.685  22.271  1.00 63.10           C
ATOM   3430  CE1 PHE D 433      41.797 -25.250  21.347  1.00 63.10           C
ATOM   3431  CE2 PHE D 433      44.146 -25.037  21.073  1.00 63.10           C
ATOM   3432  CZ  PHE D 433      42.871 -24.816  20.609  1.00 63.10           C
ATOM   3433  C   PHE D 433      43.249 -26.570  26.764  1.00 63.10           C
ATOM   3434  O   PHE D 433      44.284 -26.597  27.427  1.00 63.10           O
ATOM   3435  N   LYS D 434      42.115 -27.180  27.168  1.00 55.14           N
ATOM   3436  CA  LYS D 434      41.972 -27.810  28.453  1.00 55.14           C
ATOM   3437  CB  LYS D 434      40.502 -28.085  28.815  1.00 55.14           C
ATOM   3438  CG  LYS D 434      40.311 -28.680  30.209  1.00 55.14           C
ATOM   3439  CD  LYS D 434      38.851 -28.716  30.661  1.00 55.14           C
ATOM   3440  CE  LYS D 434      38.662 -29.311  32.057  1.00 55.14           C
ATOM   3441  NZ  LYS D 434      37.221 -29.442  32.363  1.00 55.14           N
ATOM   3442  C   LYS D 434      42.702 -29.117  28.560  1.00 55.14           C
ATOM   3443  O   LYS D 434      42.801 -29.885  27.603  1.00 55.14           O
ATOM   3444  N   TYR D 435      43.272 -29.369  29.762  1.00 68.42           N
ATOM   3445  CA  TYR D 435      43.898 -30.621  30.086  1.00 68.42           C
ATOM   3446  CB  TYR D 435      45.407 -30.667  29.767  1.00 68.42           C
ATOM   3447  CG  TYR D 435      46.119 -29.595  30.519  1.00 68.42           C
ATOM   3448  CD1 TYR D 435      46.604 -29.824  31.786  1.00 68.42           C
ATOM   3449  CD2 TYR D 435      46.305 -28.356  29.950  1.00 68.42           C
ATOM   3450  CE1 TYR D 435      47.264 -28.833  32.474  1.00 68.42           C
ATOM   3451  CE2 TYR D 435      46.964 -27.361  30.632  1.00 68.42           C
ATOM   3452  CZ  TYR D 435      47.445 -27.600  31.897  1.00 68.42           C
ATOM   3453  OH  TYR D 435      48.122 -26.581  32.599  1.00 68.42           O
ATOM   3454  C   TYR D 435      43.688 -30.865  31.555  1.00 68.42           C
ATOM   3455  O   TYR D 435      43.557 -29.917  32.328  1.00 68.42           O
ATOM   3456  N   LYS D 436      43.631 -32.148  31.981  1.00 38.52           N
ATOM   3457  CA  LYS D 436      43.417 -32.441  33.376  1.00 38.52           C
ATOM   3458  CB  LYS D 436      42.107 -33.198  33.654  1.00 38.52           C
ATOM   3459  CG  LYS D 436      40.839 -32.405  33.331  1.00 38.52           C
ATOM   3460  CD  LYS D 436      39.577 -33.270  33.315  1.00 38.52           C
ATOM   3461  CE  LYS D 436      38.298 -32.496  32.997  0.00 38.52           C
ATOM   3462  NZ  LYS D 436      37.136 -33.413  33.005  0.00 38.52           N
ATOM   3463  C   LYS D 436      44.523 -33.335  33.841  1.00 38.52           C
ATOM   3464  O   LYS D 436      44.929 -34.256  33.134  1.00 38.52           O
ATOM   3465  N   GLU D 437      45.039 -33.084  35.062  1.00 52.67           N
ATOM   3466  CA  GLU D 437      46.106 -33.896  35.562  1.00 52.67           C
ATOM   3467  CB  GLU D 437      47.304 -33.071  36.063  1.00 52.67           C
ATOM   3468  CG  GLU D 437      48.001 -32.307  34.933  1.00 52.67           C
ATOM   3469  CD  GLU D 437      49.165 -31.521  35.520  1.00 52.67           C
ATOM   3470  OE1 GLU D 437      49.423 -31.668  36.744  1.00 52.67           O
ATOM   3471  OE2 GLU D 437      49.812 -30.765  34.747  1.00 52.67           O
ATOM   3472  C   GLU D 437      45.588 -34.716  36.699  1.00 52.67           C
ATOM   3473  O   GLU D 437      45.333 -34.221  37.796  1.00 52.67           O
ATOM   3474  N   GLU D 438      45.410 -36.018  36.419  1.00 70.41           N
ATOM   3475  CA  GLU D 438      44.967 -37.039  37.320  1.00 70.41           C
ATOM   3476  CB  GLU D 438      44.521 -38.326  36.605  0.00 70.41           C
ATOM   3477  CG  GLU D 438      44.046 -39.418  37.567  0.00 70.41           C
ATOM   3478  CD  GLU D 438      43.460 -40.564  36.751  0.00 70.41           C
ATOM   3479  OE1 GLU D 438      43.201 -40.359  35.535  0.00 70.41           O
ATOM   3480  OE2 GLU D 438      43.260 -41.661  37.338  0.00 70.41           O
ATOM   3481  C   GLU D 438      46.089 -37.381  38.242  1.00 70.41           C
ATOM   3482  O   GLU D 438      45.870 -38.010  39.274  1.00 70.41           O
ATOM   3483  N   GLY D 439      47.331 -36.976  37.908  1.00 51.44           N
ATOM   3484  CA  GLY D 439      48.428 -37.456  38.691  1.00 51.44           C
ATOM   3485  C   GLY D 439      48.939 -38.657  37.968  1.00 51.44           C
ATOM   3486  O   GLY D 439      48.744 -39.795  38.381  1.00 51.44           O
ATOM   3487  N   GLY D 440      49.557 -38.407  36.798  1.00 22.35           N
ATOM   3488  CA  GLY D 440      50.121 -39.448  35.993  1.00 22.35           C
ATOM   3489  C   GLY D 440      49.209 -39.642  34.832  1.00 22.35           C
ATOM   3490  O   GLY D 440      49.626 -40.087  33.764  1.00 22.35           O
ATOM   3491  N   LYS D 441      47.925 -39.292  35.010  1.00 85.82           N
ATOM   3492  CA  LYS D 441      47.008 -39.422  33.918  1.00 85.82           C
ATOM   3493  CB  LYS D 441      45.648 -40.000  34.342  1.00 85.82           C
ATOM   3494  CG  LYS D 441      44.629 -40.112  33.206  1.00 85.82           C
ATOM   3495  CD  LYS D 441      44.942 -41.192  32.173  0.00 85.82           C
ATOM   3496  CE  LYS D 441      43.876 -41.294  31.082  0.00 85.82           C
ATOM   3497  NZ  LYS D 441      44.238 -42.356  30.122  0.00 85.82           N
ATOM   3498  C   LYS D 441      46.753 -38.045  33.398  1.00 85.82           C
ATOM   3499  O   LYS D 441      46.283 -37.175  34.128  1.00 85.82           O
ATOM   3500  N   VAL D 442      47.070 -37.803  32.112  1.00 35.05           N
ATOM   3501  CA  VAL D 442      46.824 -36.502  31.559  1.00 35.05           C
ATOM   3502  CB  VAL D 442      48.048 -35.857  30.973  1.00 35.05           C
ATOM   3503  CG1 VAL D 442      47.638 -34.523  30.326  1.00 35.05           C
ATOM   3504  CG2 VAL D 442      49.104 -35.712  32.082  1.00 35.05           C
ATOM   3505  C   VAL D 442      45.832 -36.656  30.452  1.00 35.05           C
ATOM   3506  O   VAL D 442      45.989 -37.499  29.569  1.00 35.05           O
ATOM   3507  N   THR D 443      44.762 -35.838  30.483  1.00 35.42           N
ATOM   3508  CA  THR D 443      43.779 -35.913  29.441  1.00 35.42           C
ATOM   3509  CB  THR D 443      42.430 -36.354  29.930  1.00 35.42           C
ATOM   3510  OG1 THR D 443      42.529 -37.632  30.542  1.00 35.42           O
ATOM   3511  CG2 THR D 443      41.465 -36.416  28.734  1.00 35.42           C
ATOM   3512  C   THR D 443      43.630 -34.543  28.861  1.00 35.42           C
ATOM   3513  O   THR D 443      43.547 -33.552  29.586  1.00 35.42           O
ATOM   3514  N   SER D 444      43.589 -34.451  27.518  1.00 35.01           N
ATOM   3515  CA  SER D 444      43.474 -33.164  26.899  1.00 35.01           C
ATOM   3516  CB  SER D 444      44.518 -32.918  25.796  1.00 35.01           C
ATOM   3517  OG  SER D 444      45.825 -32.921  26.352  1.00 35.01           O
ATOM   3518  C   SER D 444      42.129 -33.081  26.258  1.00 35.01           C
ATOM   3519  O   SER D 444      41.592 -34.082  25.786  1.00 35.01           O
ATOM   3520  N   TYR D 445      41.529 -31.873  26.284  1.00 58.02           N
ATOM   3521  CA  TYR D 445      40.260 -31.661  25.652  1.00 58.02           C
ATOM   3522  CB  TYR D 445      39.154 -31.278  26.648  1.00 58.02           C
ATOM   3523  CG  TYR D 445      38.951 -32.449  27.546  1.00 58.02           C
ATOM   3524  CD1 TYR D 445      38.058 -33.440  27.210  1.00 58.02           C
ATOM   3525  CD2 TYR D 445      39.662 -32.561  28.718  1.00 58.02           C
ATOM   3526  CE1 TYR D 445      37.871 -34.524  28.035  1.00 58.02           C
ATOM   3527  CE2 TYR D 445      39.480 -33.642  29.547  1.00 58.02           C
ATOM   3528  CZ  TYR D 445      38.583 -34.625  29.206  1.00 58.02           C
ATOM   3529  OH  TYR D 445      38.394 -35.736  30.054  1.00 58.02           O
ATOM   3530  C   TYR D 445      40.428 -30.507  24.712  1.00 58.02           C
ATOM   3531  O   TYR D 445      40.523 -29.356  25.133  1.00 58.02           O
ATOM   3532  N   CYS D 446      40.472 -30.802  23.402  1.00 63.17           N
ATOM   3533  CA  CYS D 446      40.627 -29.819  22.367  1.00 63.17           C
ATOM   3534  CB  CYS D 446      41.026 -30.442  21.022  1.00 63.17           C
ATOM   3535  SG  CYS D 446      42.666 -31.205  21.169  1.00 63.17           S
ATOM   3536  C   CYS D 446      39.357 -29.039  22.208  1.00 63.17           C
ATOM   3537  O   CYS D 446      39.349 -27.955  21.625  1.00 63.17           O
ATOM   3538  N   HIS D 447      38.234 -29.643  22.637  1.00 69.64           N
ATOM   3539  CA  HIS D 447      36.917 -29.074  22.588  1.00 69.64           C
ATOM   3540  ND1 HIS D 447      36.517 -32.321  21.825  1.00 69.64           N
ATOM   3541  CG  HIS D 447      35.741 -31.183  21.818  1.00 69.64           C
ATOM   3542  CB  HIS D 447      35.813 -30.109  22.862  1.00 69.64           C
ATOM   3543  NE2 HIS D 447      35.223 -32.447  20.021  1.00 69.64           N
ATOM   3544  CD2 HIS D 447      34.956 -31.276  20.709  1.00 69.64           C
ATOM   3545  CE1 HIS D 447      36.165 -33.041  20.730  1.00 69.64           C
ATOM   3546  C   HIS D 447      36.761 -27.983  23.611  1.00 69.64           C
ATOM   3547  O   HIS D 447      35.888 -27.130  23.469  1.00 69.64           O
ATOM   3548  N   GLU D 448      37.546 -28.006  24.707  1.00 57.55           N
ATOM   3549  CA  GLU D 448      37.332 -27.043  25.756  1.00 57.55           C
ATOM   3550  CB  GLU D 448      36.851 -27.699  27.059  1.00 57.55           C
ATOM   3551  CG  GLU D 448      35.486 -28.369  26.900  1.00 57.55           C
ATOM   3552  CD  GLU D 448      35.134 -29.061  28.207  1.00 57.55           C
ATOM   3553  OE1 GLU D 448      35.847 -28.824  29.218  1.00 57.55           O
ATOM   3554  OE2 GLU D 448      34.142 -29.838  28.210  1.00 57.55           O
ATOM   3555  C   GLU D 448      38.594 -26.289  26.059  1.00 57.55           C
ATOM   3556  O   GLU D 448      39.657 -26.582  25.514  1.00 57.55           O
ATOM   3557  N   THR D 449      38.489 -25.260  26.935  1.00 47.43           N
ATOM   3558  CA  THR D 449      39.637 -24.457  27.259  1.00 47.43           C
ATOM   3559  CB  THR D 449      39.535 -23.041  26.771  1.00 47.43           C
ATOM   3560  OG1 THR D 449      38.472 -22.370  27.432  1.00 47.43           O
ATOM   3561  CG2 THR D 449      39.289 -23.059  25.252  1.00 47.43           C
ATOM   3562  C   THR D 449      39.800 -24.372  28.746  1.00 47.43           C
ATOM   3563  O   THR D 449      38.893 -24.679  29.518  1.00 47.43           O
ATOM   3564  N   MET D 450      41.015 -23.977  29.176  1.00 50.70           N
ATOM   3565  CA  MET D 450      41.292 -23.727  30.558  1.00 50.70           C
ATOM   3566  CB  MET D 450      42.794 -23.680  30.885  1.00 50.70           C
ATOM   3567  CG  MET D 450      43.512 -25.009  30.637  1.00 50.70           C
ATOM   3568  SD  MET D 450      43.000 -26.366  31.733  1.00 50.70           S
ATOM   3569  CE  MET D 450      43.949 -25.782  33.167  1.00 50.70           C
ATOM   3570  C   MET D 450      40.734 -22.360  30.779  1.00 50.70           C
ATOM   3571  O   MET D 450      40.209 -21.751  29.849  1.00 50.70           O
ATOM   3572  N   THR D 451      40.785 -21.841  32.017  1.00 48.59           N
ATOM   3573  CA  THR D 451      40.252 -20.521  32.195  1.00 48.59           C
ATOM   3574  CB  THR D 451      40.177 -20.084  33.628  1.00 48.59           C
ATOM   3575  OG1 THR D 451      39.380 -20.995  34.371  1.00 48.59           O
ATOM   3576  CG2 THR D 451      39.545 -18.683  33.680  1.00 48.59           C
ATOM   3577  C   THR D 451      41.148 -19.588  31.440  1.00 48.59           C
ATOM   3578  O   THR D 451      42.371 -19.677  31.540  1.00 48.59           O
ATOM   3579  N   GLY D 452      40.550 -18.664  30.655  1.00 43.85           N
ATOM   3580  CA  GLY D 452      41.328 -17.786  29.828  1.00 43.85           C
ATOM   3581  C   GLY D 452      41.062 -16.354  30.180  1.00 43.85           C
ATOM   3582  O   GLY D 452      40.290 -16.045  31.089  1.00 43.85           O
ATOM   3583  N   TRP D 453      41.723 -15.439  29.433  1.00 84.06           N
ATOM   3584  CA  TRP D 453      41.624 -14.033  29.700  1.00 84.06           C
ATOM   3585  CB  TRP D 453      43.002 -13.386  29.911  1.00 84.06           C
ATOM   3586  CG  TRP D 453      43.789 -13.956  31.065  1.00 84.06           C
ATOM   3587  CD2 TRP D 453      44.557 -15.166  30.975  1.00 84.06           C
ATOM   3588  CD1 TRP D 453      43.937 -13.496  32.340  1.00 84.06           C
ATOM   3589  NE1 TRP D 453      44.759 -14.340  33.049  1.00 84.06           N
ATOM   3590  CE2 TRP D 453      45.145 -15.374  32.221  1.00 84.06           C
ATOM   3591  CE3 TRP D 453      44.753 -16.033  29.938  1.00 84.06           C
ATOM   3592  CZ2 TRP D 453      45.946 -16.456  32.450  1.00 84.06           C
ATOM   3593  CZ3 TRP D 453      45.561 -17.124  30.172  1.00 84.06           C
ATOM   3594  CH2 TRP D 453      46.146 -17.330  31.404  1.00 84.06           C
ATOM   3595  C   TRP D 453      41.040 -13.348  28.499  1.00 84.06           C
ATOM   3596  O   TRP D 453      41.429 -13.614  27.362  1.00 84.06           O
ATOM   3597  N   VAL D 454      40.073 -12.437  28.734  1.00103.80           N
ATOM   3598  CA  VAL D 454      39.495 -11.652  27.681  1.00103.80           C
ATOM   3599  CB  VAL D 454      38.049 -11.965  27.416  1.00103.80           C
ATOM   3600  CG1 VAL D 454      37.239 -11.676  28.690  1.00103.80           C
ATOM   3601  CG2 VAL D 454      37.589 -11.148  26.197  1.00103.80           C
ATOM   3602  C   VAL D 454      39.569 -10.233  28.148  1.00103.80           C
ATOM   3603  O   VAL D 454      39.308  -9.944  29.314  1.00103.80           O
ATOM   3604  N   HIS D 455      39.962  -9.311  27.249  1.00 61.73           N
ATOM   3605  CA  HIS D 455      40.064  -7.928  27.615  1.00 61.73           C
ATOM   3606  ND1 HIS D 455      43.302  -9.142  27.548  1.00 61.73           N
ATOM   3607  CG  HIS D 455      42.604  -7.967  27.376  1.00 61.73           C
ATOM   3608  CB  HIS D 455      41.427  -7.558  28.216  1.00 61.73           C
ATOM   3609  NE2 HIS D 455      44.279  -8.068  25.865  1.00 61.73           N
ATOM   3610  CD2 HIS D 455      43.215  -7.325  26.342  1.00 61.73           C
ATOM   3611  CE1 HIS D 455      44.293  -9.151  26.620  1.00 61.73           C
ATOM   3612  C   HIS D 455      39.934  -7.130  26.365  1.00 61.73           C
ATOM   3613  O   HIS D 455      40.168  -7.634  25.269  1.00 61.73           O
ATOM   3614  N   ASP D 456      39.566  -5.843  26.497  1.00 58.33           N
ATOM   3615  CA  ASP D 456      39.454  -5.038  25.321  1.00 58.33           C
ATOM   3616  CB  ASP D 456      38.713  -3.706  25.557  1.00 58.33           C
ATOM   3617  CG  ASP D 456      39.394  -2.921  26.669  1.00 58.33           C
ATOM   3618  OD1 ASP D 456      40.646  -2.801  26.646  1.00 58.33           O
ATOM   3619  OD2 ASP D 456      38.658  -2.442  27.574  1.00 58.33           O
ATOM   3620  C   ASP D 456      40.840  -4.816  24.796  1.00 58.33           C
ATOM   3621  O   ASP D 456      41.825  -5.071  25.485  1.00 58.33           O
ATOM   3622  N   VAL D 457      40.946  -4.331  23.546  1.00 63.12           N
ATOM   3623  CA  VAL D 457      42.210  -4.178  22.877  1.00 63.12           C
ATOM   3624  CB  VAL D 457      42.064  -3.619  21.490  1.00 63.12           C
ATOM   3625  CG1 VAL D 457      41.309  -4.647  20.629  1.00 63.12           C
ATOM   3626  CG2 VAL D 457      41.357  -2.256  21.578  1.00 63.12           C
ATOM   3627  C   VAL D 457      43.117  -3.274  23.670  1.00 63.12           C
ATOM   3628  O   VAL D 457      44.337  -3.423  23.619  1.00 63.12           O
ATOM   3629  N   LEU D 458      42.555  -2.277  24.378  1.00126.22           N
ATOM   3630  CA  LEU D 458      43.305  -1.350  25.194  1.00126.22           C
ATOM   3631  CB  LEU D 458      42.423  -0.240  25.809  1.00126.22           C
ATOM   3632  CG  LEU D 458      41.944   0.881  24.862  1.00126.22           C
ATOM   3633  CD1 LEU D 458      43.088   1.843  24.523  1.00126.22           C
ATOM   3634  CD2 LEU D 458      41.248   0.334  23.609  1.00126.22           C
ATOM   3635  C   LEU D 458      43.925  -2.049  26.368  1.00126.22           C
ATOM   3636  O   LEU D 458      45.010  -1.674  26.810  1.00126.22           O
ATOM   3637  N   GLY D 459      43.234  -3.062  26.926  1.00 44.60           N
ATOM   3638  CA  GLY D 459      43.714  -3.741  28.096  1.00 44.60           C
ATOM   3639  C   GLY D 459      43.072  -3.140  29.318  1.00 44.60           C
ATOM   3640  O   GLY D 459      43.529  -3.384  30.433  1.00 44.60           O
ATOM   3641  N   ARG D 460      42.053  -2.269  29.140  1.00184.48           N
ATOM   3642  CA  ARG D 460      41.378  -1.630  30.249  1.00184.48           C
ATOM   3643  CB  ARG D 460      40.451  -0.494  29.778  1.00184.48           C
ATOM   3644  CG  ARG D 460      41.161   0.636  29.025  1.00184.48           C
ATOM   3645  CD  ARG D 460      41.859   1.642  29.941  1.00184.48           C
ATOM   3646  NE  ARG D 460      43.262   1.178  30.117  1.00184.48           N
ATOM   3647  CZ  ARG D 460      44.235   1.623  29.270  1.00184.48           C
ATOM   3648  NH1 ARG D 460      43.941   2.562  28.324  1.00184.48           N
ATOM   3649  NH2 ARG D 460      45.503   1.127  29.376  1.00184.48           N
ATOM   3650  C   ARG D 460      40.516  -2.569  31.055  1.00184.48           C
ATOM   3651  O   ARG D 460      40.753  -2.772  32.246  1.00184.48           O
ATOM   3652  N   ASN D 461      39.518  -3.216  30.410  1.00 89.84           N
ATOM   3653  CA  ASN D 461      38.578  -4.045  31.119  1.00 89.84           C
ATOM   3654  CB  ASN D 461      37.118  -3.876  30.652  1.00 89.84           C
ATOM   3655  CG  ASN D 461      36.627  -2.474  30.990  1.00 89.84           C
ATOM   3656  OD1 ASN D 461      36.409  -1.654  30.101  1.00 89.84           O
ATOM   3657  ND2 ASN D 461      36.434  -2.186  32.304  1.00 89.84           N
ATOM   3658  C   ASN D 461      38.947  -5.465  30.840  1.00 89.84           C
ATOM   3659  O   ASN D 461      39.193  -5.835  29.692  1.00 89.84           O
ATOM   3660  N   ARG D 462      38.970  -6.292  31.908  1.00130.97           N
ATOM   3661  CA  ARG D 462      39.388  -7.666  31.842  1.00130.97           C
ATOM   3662  CB  ARG D 462      40.623  -7.966  32.713  1.00130.97           C
ATOM   3663  CG  ARG D 462      41.866  -7.134  32.395  1.00130.97           C
ATOM   3664  CD  ARG D 462      42.389  -7.357  30.981  1.00130.97           C
ATOM   3665  NE  ARG D 462      43.715  -6.692  30.857  1.00130.97           N
ATOM   3666  CZ  ARG D 462      44.850  -7.450  30.908  1.00130.97           C
ATOM   3667  NH1 ARG D 462      44.756  -8.803  31.050  1.00130.97           N
ATOM   3668  NH2 ARG D 462      46.074  -6.857  30.796  1.00130.97           N
ATOM   3669  C   ARG D 462      38.313  -8.532  32.432  1.00130.97           C
ATOM   3670  O   ARG D 462      37.483  -8.070  33.213  1.00130.97           O
ATOM   3671  N   ALA D 463      38.314  -9.829  32.051  1.00 39.94           N
ATOM   3672  CA  ALA D 463      37.391 -10.798  32.574  1.00 39.94           C
ATOM   3673  CB  ALA D 463      36.010 -10.758  31.902  1.00 39.94           C
ATOM   3674  C   ALA D 463      37.983 -12.152  32.307  1.00 39.94           C
ATOM   3675  O   ALA D 463      38.943 -12.282  31.549  1.00 39.94           O
ATOM   3676  N   CYS D 464      37.428 -13.200  32.949  1.00 47.77           N
ATOM   3677  CA  CYS D 464      37.918 -14.540  32.770  1.00 47.77           C
ATOM   3678  CB  CYS D 464      38.205 -15.235  34.109  1.00 47.77           C
ATOM   3679  SG  CYS D 464      39.443 -14.302  35.048  1.00 47.77           S
ATOM   3680  C   CYS D 464      36.835 -15.302  32.074  1.00 47.77           C
ATOM   3681  O   CYS D 464      35.658 -14.992  32.246  1.00 47.77           O
ATOM   3682  N   PHE D 465      37.197 -16.304  31.239  1.00 67.45           N
ATOM   3683  CA  PHE D 465      36.174 -17.036  30.548  1.00 67.45           C
ATOM   3684  CB  PHE D 465      35.835 -16.460  29.159  1.00 67.45           C
ATOM   3685  CG  PHE D 465      36.996 -16.692  28.248  1.00 67.45           C
ATOM   3686  CD1 PHE D 465      38.104 -15.876  28.280  1.00 67.45           C
ATOM   3687  CD2 PHE D 465      36.965 -17.729  27.344  1.00 67.45           C
ATOM   3688  CE1 PHE D 465      39.163 -16.099  27.430  1.00 67.45           C
ATOM   3689  CE2 PHE D 465      38.020 -17.959  26.491  1.00 67.45           C
ATOM   3690  CZ  PHE D 465      39.125 -17.142  26.535  1.00 67.45           C
ATOM   3691  C   PHE D 465      36.630 -18.443  30.320  1.00 67.45           C
ATOM   3692  O   PHE D 465      37.802 -18.776  30.464  1.00 67.45           O
ATOM   3693  N   THR D 466      35.667 -19.320  29.984  1.00114.75           N
ATOM   3694  CA  THR D 466      35.960 -20.681  29.657  1.00114.75           C
ATOM   3695  CB  THR D 466      35.553 -21.631  30.746  1.00114.75           C
ATOM   3696  OG1 THR D 466      35.863 -22.968  30.389  1.00114.75           O
ATOM   3697  CG2 THR D 466      34.062 -21.453  31.035  1.00114.75           C
ATOM   3698  C   THR D 466      35.202 -20.962  28.400  1.00114.75           C
ATOM   3699  O   THR D 466      34.102 -20.450  28.210  1.00114.75           O
ATOM   3700  N   GLY D 467      35.775 -21.770  27.487  1.00 31.21           N
ATOM   3701  CA  GLY D 467      35.095 -21.977  26.240  1.00 31.21           C
ATOM   3702  C   GLY D 467      34.872 -23.435  26.010  1.00 31.21           C
ATOM   3703  O   GLY D 467      35.651 -24.282  26.446  1.00 31.21           O
ATOM   3704  N   ARG D 468      33.766 -23.750  25.306  1.00 94.53           N
ATOM   3705  CA  ARG D 468      33.451 -25.103  24.950  1.00 94.53           C
ATOM   3706  CB  ARG D 468      32.263 -25.683  25.734  1.00 94.53           C
ATOM   3707  CG  ARG D 468      32.513 -25.772  27.240  1.00 94.53           C
ATOM   3708  CD  ARG D 468      31.332 -26.350  28.023  1.00 94.53           C
ATOM   3709  NE  ARG D 468      30.169 -25.440  27.823  1.00 94.53           N
ATOM   3710  CZ  ARG D 468      28.952 -25.766  28.347  1.00 94.53           C
ATOM   3711  NH1 ARG D 468      28.804 -26.916  29.068  1.00 94.53           N
ATOM   3712  NH2 ARG D 468      27.881 -24.943  28.150  1.00 94.53           N
ATOM   3713  C   ARG D 468      33.055 -25.069  23.509  1.00 94.53           C
ATOM   3714  O   ARG D 468      32.354 -24.154  23.077  1.00 94.53           O
ATOM   3715  N   LYS D 469      33.505 -26.066  22.721  1.00 72.06           N
ATOM   3716  CA  LYS D 469      33.174 -26.079  21.326  1.00 72.06           C
ATOM   3717  CB  LYS D 469      34.166 -26.880  20.466  1.00 72.06           C
ATOM   3718  CG  LYS D 469      33.976 -26.664  18.964  1.00 72.06           C
ATOM   3719  CD  LYS D 469      35.116 -27.221  18.109  1.00 72.06           C
ATOM   3720  CE  LYS D 469      34.849 -28.635  17.590  1.00 72.06           C
ATOM   3721  NZ  LYS D 469      35.985 -29.093  16.759  1.00 72.06           N
ATOM   3722  C   LYS D 469      31.830 -26.715  21.185  1.00 72.06           C
ATOM   3723  O   LYS D 469      31.628 -27.873  21.546  1.00 72.06           O
ATOM   3724  N   THR D 470      30.865 -25.930  20.680  1.00141.80           N
ATOM   3725  CA  THR D 470      29.517 -26.351  20.453  1.00141.80           C
ATOM   3726  CB  THR D 470      28.518 -25.228  20.477  1.00141.80           C
ATOM   3727  OG1 THR D 470      28.861 -24.225  19.540  1.00141.80           O
ATOM   3728  CG2 THR D 470      28.494 -24.633  21.895  0.00141.80           C
ATOM   3729  C   THR D 470      29.407 -27.162  19.204  1.00141.80           C
ATOM   3730  O   THR D 470      28.398 -27.818  18.994  1.00141.80           O
ATOM   3731  N   GLY D 471      30.381 -27.092  18.285  1.00 25.24           N
ATOM   3732  CA  GLY D 471      30.271 -27.896  17.101  1.00 25.24           C
ATOM   3733  C   GLY D 471      30.872 -27.081  15.966  1.00 25.24           C
ATOM   3734  O   GLY D 471      32.050 -26.658  16.106  1.00 25.24           O
ATOM   3735  OXT GLY D 471      30.162 -26.868  14.947  1.00 25.24           O
TER    3736      GLY D 471
ATOM   3737  N   LEU E 472      65.089  -5.472  -1.756  1.00 53.87           N
ATOM   3738  CA  LEU E 472      65.495  -6.514  -0.790  1.00 53.87           C
ATOM   3739  CB  LEU E 472      64.528  -7.708  -0.888  1.00 53.87           C
ATOM   3740  CG  LEU E 472      64.718  -8.780   0.199  1.00 53.87           C
ATOM   3741  CD1 LEU E 472      64.391  -8.219   1.593  1.00 53.87           C
ATOM   3742  CD2 LEU E 472      63.912 -10.048  -0.129  1.00 53.87           C
ATOM   3743  C   LEU E 472      66.892  -6.960  -1.101  1.00 53.87           C
ATOM   3744  O   LEU E 472      67.216  -7.288  -2.242  1.00 53.87           O
ATOM   3745  N   PRO E 473      67.723  -6.950  -0.089  1.00 75.26           N
ATOM   3746  CA  PRO E 473      69.113  -7.293  -0.263  1.00 75.26           C
ATOM   3747  CD  PRO E 473      67.542  -5.959   0.962  1.00 75.26           C
ATOM   3748  CB  PRO E 473      69.839  -6.733   0.958  1.00 75.26           C
ATOM   3749  CG  PRO E 473      68.957  -5.556   1.404  1.00 75.26           C
ATOM   3750  C   PRO E 473      69.350  -8.758  -0.441  1.00 75.26           C
ATOM   3751  O   PRO E 473      68.473  -9.558  -0.119  1.00 75.26           O
ATOM   3752  N   THR E 474      70.515  -9.114  -1.016  1.00 42.94           N
ATOM   3753  CA  THR E 474      70.932 -10.474  -1.189  1.00 42.94           C
ATOM   3754  CB  THR E 474      72.121 -10.606  -2.096  1.00 42.94           C
ATOM   3755  OG1 THR E 474      73.244  -9.937  -1.543  1.00 42.94           O
ATOM   3756  CG2 THR E 474      71.761  -9.996  -3.462  1.00 42.94           C
ATOM   3757  C   THR E 474      71.316 -11.026   0.147  1.00 42.94           C
ATOM   3758  O   THR E 474      71.085 -12.202   0.429  1.00 42.94           O
ATOM   3759  N   SER E 475      71.946 -10.184   0.996  1.00 84.04           N
ATOM   3760  CA  SER E 475      72.380 -10.631   2.289  1.00 84.04           C
ATOM   3761  CB  SER E 475      73.901 -10.818   2.409  1.00 84.04           C
ATOM   3762  OG  SER E 475      74.327 -11.902   1.599  1.00 84.04           O
ATOM   3763  C   SER E 475      71.997  -9.607   3.309  1.00 84.04           C
ATOM   3764  O   SER E 475      71.845  -8.427   2.995  1.00 84.04           O
ATOM   3765  N   TRP E 476      71.800 -10.052   4.570  1.00 78.41           N
ATOM   3766  CA  TRP E 476      71.466  -9.118   5.606  1.00 78.41           C
ATOM   3767  CB  TRP E 476      69.957  -8.832   5.690  1.00 78.41           C
ATOM   3768  CG  TRP E 476      69.584  -7.733   6.654  1.00 78.41           C
ATOM   3769  CD2 TRP E 476      69.492  -6.349   6.285  1.00 78.41           C
ATOM   3770  CD1 TRP E 476      69.269  -7.803   7.979  1.00 78.41           C
ATOM   3771  NE1 TRP E 476      68.992  -6.546   8.461  1.00 78.41           N
ATOM   3772  CE2 TRP E 476      69.124  -5.641   7.429  1.00 78.41           C
ATOM   3773  CE3 TRP E 476      69.698  -5.720   5.091  1.00 78.41           C
ATOM   3774  CZ2 TRP E 476      68.957  -4.286   7.396  1.00 78.41           C
ATOM   3775  CZ3 TRP E 476      69.526  -4.354   5.060  1.00 78.41           C
ATOM   3776  CH2 TRP E 476      69.163  -3.651   6.191  1.00 78.41           C
ATOM   3777  C   TRP E 476      71.893  -9.695   6.925  1.00 78.41           C
ATOM   3778  O   TRP E 476      71.773 -10.897   7.161  1.00 78.41           O
ATOM   3779  N   ASP E 477      72.419  -8.833   7.820  1.00 92.38           N
ATOM   3780  CA  ASP E 477      72.834  -9.252   9.128  1.00 92.38           C
ATOM   3781  CB  ASP E 477      74.320  -9.658   9.178  1.00 92.38           C
ATOM   3782  CG  ASP E 477      74.613 -10.364  10.496  1.00 92.38           C
ATOM   3783  OD1 ASP E 477      73.821 -10.184  11.460  1.00 92.38           O
ATOM   3784  OD2 ASP E 477      75.636 -11.098  10.554  1.00 92.38           O
ATOM   3785  C   ASP E 477      72.645  -8.062  10.024  1.00 92.38           C
ATOM   3786  O   ASP E 477      73.300  -7.036   9.851  1.00 92.38           O
ATOM   3787  N   TRP E 478      71.743  -8.170  11.017  1.00107.72           N
ATOM   3788  CA  TRP E 478      71.434  -7.078  11.901  1.00107.72           C
ATOM   3789  CB  TRP E 478      70.195  -7.299  12.781  1.00107.72           C
ATOM   3790  CG  TRP E 478      68.911  -7.068  12.022  1.00107.72           C
ATOM   3791  CD2 TRP E 478      68.421  -5.758  11.695  1.00107.72           C
ATOM   3792  CD1 TRP E 478      68.019  -7.957  11.499  1.00107.72           C
ATOM   3793  NE1 TRP E 478      66.997  -7.281  10.872  1.00107.72           N
ATOM   3794  CE2 TRP E 478      67.235  -5.926  10.983  1.00107.72           C
ATOM   3795  CE3 TRP E 478      68.923  -4.516  11.963  1.00107.72           C
ATOM   3796  CZ2 TRP E 478      66.526  -4.850  10.529  1.00107.72           C
ATOM   3797  CZ3 TRP E 478      68.206  -3.433  11.505  1.00107.72           C
ATOM   3798  CH2 TRP E 478      67.030  -3.597  10.802  1.00107.72           C
ATOM   3799  C   TRP E 478      72.605  -6.732  12.759  1.00107.72           C
ATOM   3800  O   TRP E 478      72.650  -5.649  13.342  1.00107.72           O
ATOM   3801  N   ARG E 479      73.519  -7.695  12.945  1.00159.40           N
ATOM   3802  CA  ARG E 479      74.725  -7.514  13.698  1.00159.40           C
ATOM   3803  CB  ARG E 479      75.445  -8.857  13.882  1.00159.40           C
ATOM   3804  CG  ARG E 479      74.627  -9.812  14.754  1.00159.40           C
ATOM   3805  CD  ARG E 479      74.700 -11.275  14.315  1.00159.40           C
ATOM   3806  NE  ARG E 479      76.097 -11.753  14.483  1.00159.40           N
ATOM   3807  CZ  ARG E 479      76.483 -12.904  13.860  1.00159.40           C
ATOM   3808  NH1 ARG E 479      75.633 -13.525  12.991  1.00159.40           N
ATOM   3809  NH2 ARG E 479      77.705 -13.447  14.125  1.00159.40           N
ATOM   3810  C   ARG E 479      75.622  -6.564  12.971  1.00159.40           C
ATOM   3811  O   ARG E 479      76.329  -5.775  13.593  1.00159.40           O
ATOM   3812  N   ASN E 480      75.653  -6.631  11.625  1.00 63.12           N
ATOM   3813  CA  ASN E 480      76.530  -5.730  10.940  1.00 63.12           C
ATOM   3814  CB  ASN E 480      77.741  -6.449  10.317  1.00 63.12           C
ATOM   3815  CG  ASN E 480      78.744  -5.409   9.838  1.00 63.12           C
ATOM   3816  OD1 ASN E 480      78.384  -4.439   9.173  1.00 63.12           O
ATOM   3817  ND2 ASN E 480      80.043  -5.613  10.187  1.00 63.12           N
ATOM   3818  C   ASN E 480      75.791  -5.058   9.829  1.00 63.12           C
ATOM   3819  O   ASN E 480      75.751  -5.559   8.706  1.00 63.12           O
ATOM   3820  N   VAL E 481      75.187  -3.891  10.116  1.00131.78           N
ATOM   3821  CA  VAL E 481      74.580  -3.140   9.064  1.00131.78           C
ATOM   3822  CB  VAL E 481      73.177  -2.703   9.386  1.00131.78           C
ATOM   3823  CG1 VAL E 481      73.159  -2.042  10.773  1.00131.78           C
ATOM   3824  CG2 VAL E 481      72.676  -1.790   8.254  1.00131.78           C
ATOM   3825  C   VAL E 481      75.476  -1.959   8.880  1.00131.78           C
ATOM   3826  O   VAL E 481      75.326  -0.920   9.521  1.00131.78           O
ATOM   3827  N   HIS E 482      76.443  -2.115   7.960  1.00 63.03           N
ATOM   3828  CA  HIS E 482      77.410  -1.108   7.657  1.00 63.03           C
ATOM   3829  ND1 HIS E 482      76.852  -0.570   4.525  1.00 63.03           N
ATOM   3830  CG  HIS E 482      76.149  -0.294   5.677  1.00 63.03           C
ATOM   3831  CB  HIS E 482      76.788   0.116   6.970  1.00 63.03           C
ATOM   3832  NE2 HIS E 482      74.706  -0.920   4.059  1.00 63.03           N
ATOM   3833  CD2 HIS E 482      74.841  -0.512   5.374  1.00 63.03           C
ATOM   3834  CE1 HIS E 482      75.942  -0.940   3.591  1.00 63.03           C
ATOM   3835  C   HIS E 482      78.166  -0.699   8.887  1.00 63.03           C
ATOM   3836  O   HIS E 482      78.400   0.487   9.116  1.00 63.03           O
ATOM   3837  N   GLY E 483      78.575  -1.688   9.709  1.00 30.19           N
ATOM   3838  CA  GLY E 483      79.426  -1.430  10.839  1.00 30.19           C
ATOM   3839  C   GLY E 483      78.644  -1.323  12.115  1.00 30.19           C
ATOM   3840  O   GLY E 483      79.213  -1.452  13.197  1.00 30.19           O
ATOM   3841  N   ILE E 484      77.319  -1.109  12.046  1.00103.66           N
ATOM   3842  CA  ILE E 484      76.568  -0.929  13.262  1.00103.66           C
ATOM   3843  CB  ILE E 484      75.428   0.039  13.118  1.00103.66           C
ATOM   3844  CG1 ILE E 484      75.938   1.437  12.733  1.00103.66           C
ATOM   3845  CG2 ILE E 484      74.638   0.027  14.437  1.00103.66           C
ATOM   3846  CD1 ILE E 484      76.816   2.084  13.803  1.00103.66           C
ATOM   3847  C   ILE E 484      75.965  -2.239  13.690  1.00103.66           C
ATOM   3848  O   ILE E 484      75.475  -3.004  12.861  1.00103.66           O
ATOM   3849  N   ASN E 485      76.008  -2.534  15.013  1.00 69.12           N
ATOM   3850  CA  ASN E 485      75.449  -3.755  15.543  1.00 69.12           C
ATOM   3851  CB  ASN E 485      76.405  -4.515  16.478  1.00 69.12           C
ATOM   3852  CG  ASN E 485      75.724  -5.811  16.898  1.00 69.12           C
ATOM   3853  OD1 ASN E 485      74.818  -6.299  16.225  1.00 69.12           O
ATOM   3854  ND2 ASN E 485      76.166  -6.382  18.050  1.00 69.12           N
ATOM   3855  C   ASN E 485      74.221  -3.431  16.356  1.00 69.12           C
ATOM   3856  O   ASN E 485      74.262  -2.609  17.269  1.00 69.12           O
ATOM   3857  N   PHE E 486      73.067  -3.994  15.939  1.00129.52           N
ATOM   3858  CA  PHE E 486      71.765  -3.905  16.552  1.00129.52           C
ATOM   3859  CB  PHE E 486      70.641  -3.787  15.516  1.00129.52           C
ATOM   3860  CG  PHE E 486      70.832  -2.434  14.920  1.00129.52           C
ATOM   3861  CD1 PHE E 486      70.357  -1.317  15.569  1.00129.52           C
ATOM   3862  CD2 PHE E 486      71.492  -2.276  13.723  1.00129.52           C
ATOM   3863  CE1 PHE E 486      70.530  -0.063  15.033  1.00129.52           C
ATOM   3864  CE2 PHE E 486      71.669  -1.024  13.182  1.00129.52           C
ATOM   3865  CZ  PHE E 486      71.187   0.085  13.836  1.00129.52           C
ATOM   3866  C   PHE E 486      71.428  -4.991  17.550  1.00129.52           C
ATOM   3867  O   PHE E 486      70.442  -4.860  18.275  1.00129.52           O
ATOM   3868  N   VAL E 487      72.139  -6.138  17.549  1.00 65.06           N
ATOM   3869  CA  VAL E 487      71.721  -7.245  18.378  1.00 65.06           C
ATOM   3870  CB  VAL E 487      72.003  -8.574  17.741  1.00 65.06           C
ATOM   3871  CG1 VAL E 487      71.543  -9.693  18.688  1.00 65.06           C
ATOM   3872  CG2 VAL E 487      71.330  -8.600  16.363  1.00 65.06           C
ATOM   3873  C   VAL E 487      72.407  -7.230  19.718  1.00 65.06           C
ATOM   3874  O   VAL E 487      73.580  -6.882  19.846  1.00 65.06           O
ATOM   3875  N   THR E 488      71.660  -7.633  20.772  1.00122.69           N
ATOM   3876  CA  THR E 488      72.145  -7.659  22.129  1.00122.69           C
ATOM   3877  CB  THR E 488      71.036  -7.763  23.136  1.00122.69           C
ATOM   3878  OG1 THR E 488      71.528  -7.563  24.453  1.00122.69           O
ATOM   3879  CG2 THR E 488      70.407  -9.160  23.006  1.00122.69           C
ATOM   3880  C   THR E 488      72.989  -8.893  22.251  1.00122.69           C
ATOM   3881  O   THR E 488      72.918  -9.758  21.385  1.00122.69           O
ATOM   3882  N   PRO E 489      73.775  -9.009  23.294  1.00 79.69           N
ATOM   3883  CA  PRO E 489      74.674 -10.125  23.430  1.00 79.69           C
ATOM   3884  CD  PRO E 489      74.328  -7.810  23.908  1.00 79.69           C
ATOM   3885  CB  PRO E 489      75.649  -9.747  24.542  1.00 79.69           C
ATOM   3886  CG  PRO E 489      75.707  -8.213  24.457  1.00 79.69           C
ATOM   3887  C   PRO E 489      74.024 -11.454  23.631  1.00 79.69           C
ATOM   3888  O   PRO E 489      72.879 -11.508  24.083  1.00 79.69           O
ATOM   3889  N   VAL E 490      74.756 -12.533  23.270  1.00 43.26           N
ATOM   3890  CA  VAL E 490      74.288 -13.876  23.426  1.00 43.26           C
ATOM   3891  CB  VAL E 490      75.186 -14.891  22.777  1.00 43.26           C
ATOM   3892  CG1 VAL E 490      74.647 -16.299  23.081  1.00 43.26           C
ATOM   3893  CG2 VAL E 490      75.288 -14.570  21.277  1.00 43.26           C
ATOM   3894  C   VAL E 490      74.260 -14.169  24.891  1.00 43.26           C
ATOM   3895  O   VAL E 490      75.077 -13.662  25.659  1.00 43.26           O
ATOM   3896  N   ARG E 491      73.284 -14.990  25.318  1.00114.01           N
ATOM   3897  CA  ARG E 491      73.159 -15.323  26.710  1.00114.01           C
ATOM   3898  CB  ARG E 491      71.944 -14.672  27.393  1.00114.01           C
ATOM   3899  CG  ARG E 491      72.048 -13.150  27.507  1.00114.01           C
ATOM   3900  CD  ARG E 491      70.845 -12.512  28.202  1.00114.01           C
ATOM   3901  NE  ARG E 491      70.816 -13.028  29.600  1.00114.01           N
ATOM   3902  CZ  ARG E 491      69.914 -12.532  30.496  1.00114.01           C
ATOM   3903  NH1 ARG E 491      69.043 -11.552  30.121  1.00114.01           N
ATOM   3904  NH2 ARG E 491      69.876 -13.017  31.770  1.00114.01           N
ATOM   3905  C   ARG E 491      72.979 -16.806  26.812  1.00114.01           C
ATOM   3906  O   ARG E 491      72.835 -17.496  25.805  1.00114.01           O
ATOM   3907  N   ASN E 492      73.024 -17.341  28.050  1.00 44.47           N
ATOM   3908  CA  ASN E 492      72.853 -18.757  28.229  1.00 44.47           C
ATOM   3909  CB  ASN E 492      74.045 -19.422  28.941  1.00 44.47           C
ATOM   3910  CG  ASN E 492      73.961 -20.927  28.730  1.00 44.47           C
ATOM   3911  OD1 ASN E 492      72.878 -21.492  28.592  1.00 44.47           O
ATOM   3912  ND2 ASN E 492      75.144 -21.599  28.699  1.00 44.47           N
ATOM   3913  C   ASN E 492      71.630 -18.985  29.071  1.00 44.47           C
ATOM   3914  O   ASN E 492      71.502 -18.447  30.169  1.00 44.47           O
ATOM   3915  N   GLN E 493      70.686 -19.791  28.546  1.00 67.43           N
ATOM   3916  CA  GLN E 493      69.453 -20.141  29.204  1.00 67.43           C
ATOM   3917  CB  GLN E 493      68.440 -20.814  28.258  1.00 67.43           C
ATOM   3918  CG  GLN E 493      68.899 -22.153  27.679  1.00 67.43           C
ATOM   3919  CD  GLN E 493      67.790 -22.669  26.771  1.00 67.43           C
ATOM   3920  OE1 GLN E 493      66.654 -22.860  27.200  1.00 67.43           O
ATOM   3921  NE2 GLN E 493      68.126 -22.895  25.472  1.00 67.43           N
ATOM   3922  C   GLN E 493      69.724 -21.049  30.361  1.00 67.43           C
ATOM   3923  O   GLN E 493      68.957 -21.082  31.324  1.00 67.43           O
ATOM   3924  N   GLY E 494      70.796 -21.860  30.276  1.00 28.18           N
ATOM   3925  CA  GLY E 494      71.097 -22.748  31.360  1.00 28.18           C
ATOM   3926  C   GLY E 494      70.186 -23.929  31.229  1.00 28.18           C
ATOM   3927  O   GLY E 494      69.698 -24.232  30.143  1.00 28.18           O
ATOM   3928  N   SER E 495      69.951 -24.627  32.356  1.00 92.00           N
ATOM   3929  CA  SER E 495      69.175 -25.835  32.420  1.00 92.00           C
ATOM   3930  CB  SER E 495      69.370 -26.588  33.746  1.00 92.00           C
ATOM   3931  OG  SER E 495      70.719 -27.008  33.874  1.00 92.00           O
ATOM   3932  C   SER E 495      67.698 -25.588  32.276  1.00 92.00           C
ATOM   3933  O   SER E 495      66.943 -26.535  32.059  1.00 92.00           O
ATOM   3934  N   CYS E 496      67.230 -24.333  32.413  1.00 63.42           N
ATOM   3935  CA  CYS E 496      65.811 -24.065  32.389  1.00 63.42           C
ATOM   3936  CB  CYS E 496      65.493 -22.689  33.016  1.00 63.42           C
ATOM   3937  SG  CYS E 496      63.735 -22.238  33.038  1.00 63.42           S
ATOM   3938  C   CYS E 496      65.318 -24.062  30.964  1.00 63.42           C
ATOM   3939  O   CYS E 496      66.017 -23.613  30.057  1.00 63.42           O
ATOM   3940  N   GLY E 497      64.081 -24.558  30.721  1.00 55.72           N
ATOM   3941  CA  GLY E 497      63.582 -24.604  29.367  1.00 55.72           C
ATOM   3942  C   GLY E 497      62.988 -23.264  29.061  1.00 55.72           C
ATOM   3943  O   GLY E 497      61.794 -23.141  28.785  1.00 55.72           O
ATOM   3944  N   SER E 498      63.845 -22.225  29.134  1.00152.32           N
ATOM   3945  CA  SER E 498      63.500 -20.844  28.951  1.00152.32           C
ATOM   3946  CB  SER E 498      64.241 -19.902  29.917  1.00152.32           C
ATOM   3947  OG  SER E 498      65.624 -19.855  29.613  1.00152.32           O
ATOM   3948  C   SER E 498      63.675 -20.304  27.552  1.00152.32           C
ATOM   3949  O   SER E 498      63.567 -19.093  27.371  1.00152.32           O
ATOM   3950  N   CYS E 499      63.911 -21.139  26.520  1.00 64.24           N
ATOM   3951  CA  CYS E 499      64.265 -20.635  25.213  1.00 64.24           C
ATOM   3952  CB  CYS E 499      64.383 -21.754  24.163  1.00 64.24           C
ATOM   3953  SG  CYS E 499      62.827 -22.665  23.931  1.00 64.24           S
ATOM   3954  C   CYS E 499      63.274 -19.622  24.704  1.00 64.24           C
ATOM   3955  O   CYS E 499      63.671 -18.574  24.196  1.00 64.24           O
ATOM   3956  N   TYR E 500      61.963 -19.861  24.868  1.00 63.84           N
ATOM   3957  CA  TYR E 500      60.969 -18.967  24.334  1.00 63.84           C
ATOM   3958  CB  TYR E 500      59.526 -19.434  24.606  1.00 63.84           C
ATOM   3959  CG  TYR E 500      59.286 -19.455  26.078  1.00 63.84           C
ATOM   3960  CD1 TYR E 500      59.721 -20.512  26.845  1.00 63.84           C
ATOM   3961  CD2 TYR E 500      58.612 -18.423  26.690  1.00 63.84           C
ATOM   3962  CE1 TYR E 500      59.495 -20.533  28.202  1.00 63.84           C
ATOM   3963  CE2 TYR E 500      58.383 -18.439  28.045  1.00 63.84           C
ATOM   3964  CZ  TYR E 500      58.826 -19.495  28.804  1.00 63.84           C
ATOM   3965  OH  TYR E 500      58.593 -19.514  30.196  1.00 63.84           O
ATOM   3966  C   TYR E 500      61.141 -17.597  24.924  1.00 63.84           C
ATOM   3967  O   TYR E 500      60.941 -16.594  24.239  1.00 63.84           O
ATOM   3968  N   SER E 501      61.474 -17.516  26.226  1.00 44.93           N
ATOM   3969  CA  SER E 501      61.643 -16.247  26.879  1.00 44.93           C
ATOM   3970  CB  SER E 501      61.864 -16.392  28.395  1.00 44.93           C
ATOM   3971  OG  SER E 501      62.025 -15.113  28.989  1.00 44.93           O
ATOM   3972  C   SER E 501      62.844 -15.537  26.316  1.00 44.93           C
ATOM   3973  O   SER E 501      62.792 -14.335  26.054  1.00 44.93           O
ATOM   3974  N   PHE E 502      63.966 -16.263  26.118  1.00 54.19           N
ATOM   3975  CA  PHE E 502      65.160 -15.643  25.609  1.00 54.19           C
ATOM   3976  CB  PHE E 502      66.377 -16.591  25.573  1.00 54.19           C
ATOM   3977  CG  PHE E 502      66.952 -16.640  26.948  1.00 54.19           C
ATOM   3978  CD1 PHE E 502      66.381 -17.402  27.941  1.00 54.19           C
ATOM   3979  CD2 PHE E 502      68.086 -15.917  27.238  1.00 54.19           C
ATOM   3980  CE1 PHE E 502      66.932 -17.431  29.202  1.00 54.19           C
ATOM   3981  CE2 PHE E 502      68.641 -15.944  28.496  1.00 54.19           C
ATOM   3982  CZ  PHE E 502      68.062 -16.703  29.483  1.00 54.19           C
ATOM   3983  C   PHE E 502      64.924 -15.132  24.222  1.00 54.19           C
ATOM   3984  O   PHE E 502      65.318 -14.015  23.894  1.00 54.19           O
ATOM   3985  N   ALA E 503      64.265 -15.932  23.364  1.00 29.11           N
ATOM   3986  CA  ALA E 503      64.031 -15.508  22.012  1.00 29.11           C
ATOM   3987  CB  ALA E 503      63.277 -16.560  21.181  1.00 29.11           C
ATOM   3988  C   ALA E 503      63.189 -14.271  22.045  1.00 29.11           C
ATOM   3989  O   ALA E 503      63.444 -13.313  21.316  1.00 29.11           O
ATOM   3990  N   SER E 504      62.168 -14.255  22.918  1.00 37.29           N
ATOM   3991  CA  SER E 504      61.264 -13.143  22.991  1.00 37.29           C
ATOM   3992  CB  SER E 504      60.146 -13.352  24.026  1.00 37.29           C
ATOM   3993  OG  SER E 504      59.316 -14.436  23.637  1.00 37.29           O
ATOM   3994  C   SER E 504      62.001 -11.899  23.376  1.00 37.29           C
ATOM   3995  O   SER E 504      61.854 -10.866  22.727  1.00 37.29           O
ATOM   3996  N   MET E 505      62.824 -11.966  24.441  1.00 47.06           N
ATOM   3997  CA  MET E 505      63.527 -10.807  24.914  1.00 47.06           C
ATOM   3998  CB  MET E 505      64.342 -11.086  26.187  1.00 47.06           C
ATOM   3999  CG  MET E 505      63.495 -11.522  27.388  1.00 47.06           C
ATOM   4000  SD  MET E 505      62.302 -10.290  27.996  1.00 47.06           S
ATOM   4001  CE  MET E 505      61.025 -10.640  26.754  1.00 47.06           C
ATOM   4002  C   MET E 505      64.482 -10.362  23.853  1.00 47.06           C
ATOM   4003  O   MET E 505      64.643  -9.166  23.611  1.00 47.06           O
ATOM   4004  N   GLY E 506      65.132 -11.324  23.173  1.00 25.15           N
ATOM   4005  CA  GLY E 506      66.118 -10.989  22.191  1.00 25.15           C
ATOM   4006  C   GLY E 506      65.494 -10.180  21.099  1.00 25.15           C
ATOM   4007  O   GLY E 506      66.087  -9.216  20.618  1.00 25.15           O
ATOM   4008  N   MET E 507      64.285 -10.567  20.655  1.00 45.86           N
ATOM   4009  CA  MET E 507      63.654  -9.842  19.591  1.00 45.86           C
ATOM   4010  CB  MET E 507      62.325 -10.484  19.158  1.00 45.86           C
ATOM   4011  CG  MET E 507      61.623  -9.742  18.019  1.00 45.86           C
ATOM   4012  SD  MET E 507      60.181 -10.612  17.336  1.00 45.86           S
ATOM   4013  CE  MET E 507      59.185 -10.521  18.851  1.00 45.86           C
ATOM   4014  C   MET E 507      63.372  -8.434  20.026  1.00 45.86           C
ATOM   4015  O   MET E 507      63.699  -7.479  19.324  1.00 45.86           O
ATOM   4016  N   MET E 508      62.800  -8.271  21.228  1.00 74.95           N
ATOM   4017  CA  MET E 508      62.421  -6.971  21.717  1.00 74.95           C
ATOM   4018  CB  MET E 508      61.747  -7.023  23.101  1.00 74.95           C
ATOM   4019  CG  MET E 508      60.400  -7.745  23.130  1.00 74.95           C
ATOM   4020  SD  MET E 508      59.636  -7.786  24.779  1.00 74.95           S
ATOM   4021  CE  MET E 508      58.172  -8.725  24.264  1.00 74.95           C
ATOM   4022  C   MET E 508      63.634  -6.111  21.891  1.00 74.95           C
ATOM   4023  O   MET E 508      63.598  -4.912  21.620  1.00 74.95           O
ATOM   4024  N   GLU E 509      64.736  -6.698  22.383  1.00 52.53           N
ATOM   4025  CA  GLU E 509      65.923  -5.940  22.668  1.00 52.53           C
ATOM   4026  CB  GLU E 509      66.978  -6.796  23.388  1.00 52.53           C
ATOM   4027  CG  GLU E 509      66.523  -7.195  24.795  1.00 52.53           C
ATOM   4028  CD  GLU E 509      67.413  -8.320  25.301  1.00 52.53           C
ATOM   4029  OE1 GLU E 509      68.087  -8.968  24.457  1.00 52.53           O
ATOM   4030  OE2 GLU E 509      67.420  -8.553  26.539  1.00 52.53           O
ATOM   4031  C   GLU E 509      66.520  -5.386  21.407  1.00 52.53           C
ATOM   4032  O   GLU E 509      66.932  -4.227  21.374  1.00 52.53           O
ATOM   4033  N   ALA E 510      66.605  -6.203  20.337  1.00 37.10           N
ATOM   4034  CA  ALA E 510      67.184  -5.738  19.107  1.00 37.10           C
ATOM   4035  CB  ALA E 510      67.330  -6.856  18.060  1.00 37.10           C
ATOM   4036  C   ALA E 510      66.318  -4.674  18.503  1.00 37.10           C
ATOM   4037  O   ALA E 510      66.810  -3.641  18.050  1.00 37.10           O
ATOM   4038  N   ARG E 511      64.990  -4.892  18.503  1.00 81.03           N
ATOM   4039  CA  ARG E 511      64.084  -3.971  17.877  1.00 81.03           C
ATOM   4040  CB  ARG E 511      62.628  -4.471  17.847  1.00 81.03           C
ATOM   4041  CG  ARG E 511      62.437  -5.633  16.868  1.00 81.03           C
ATOM   4042  CD  ARG E 511      60.976  -5.974  16.565  1.00 81.03           C
ATOM   4043  NE  ARG E 511      60.978  -7.058  15.541  1.00 81.03           N
ATOM   4044  CZ  ARG E 511      59.921  -7.201  14.688  1.00 81.03           C
ATOM   4045  NH1 ARG E 511      58.854  -6.353  14.774  1.00 81.03           N
ATOM   4046  NH2 ARG E 511      59.934  -8.185  13.743  1.00 81.03           N
ATOM   4047  C   ARG E 511      64.138  -2.645  18.566  1.00 81.03           C
ATOM   4048  O   ARG E 511      64.031  -1.606  17.922  1.00 81.03           O
ATOM   4049  N   ILE E 512      64.290  -2.633  19.899  1.00 43.25           N
ATOM   4050  CA  ILE E 512      64.375  -1.387  20.606  1.00 43.25           C
ATOM   4051  CB  ILE E 512      64.488  -1.562  22.095  1.00 43.25           C
ATOM   4052  CG1 ILE E 512      63.219  -2.234  22.649  1.00 43.25           C
ATOM   4053  CG2 ILE E 512      64.780  -0.188  22.722  1.00 43.25           C
ATOM   4054  CD1 ILE E 512      63.346  -2.675  24.106  1.00 43.25           C
ATOM   4055  C   ILE E 512      65.604  -0.679  20.127  1.00 43.25           C
ATOM   4056  O   ILE E 512      65.601   0.537  19.946  1.00 43.25           O
ATOM   4057  N   ARG E 513      66.701  -1.432  19.920  1.00 72.01           N
ATOM   4058  CA  ARG E 513      67.941  -0.840  19.509  1.00 72.01           C
ATOM   4059  CB  ARG E 513      69.098  -1.851  19.459  1.00 72.01           C
ATOM   4060  CG  ARG E 513      69.471  -2.370  20.851  1.00 72.01           C
ATOM   4061  CD  ARG E 513      70.758  -3.195  20.895  1.00 72.01           C
ATOM   4062  NE  ARG E 513      70.960  -3.619  22.310  1.00 72.01           N
ATOM   4063  CZ  ARG E 513      72.187  -4.045  22.727  1.00 72.01           C
ATOM   4064  NH1 ARG E 513      73.235  -4.068  21.854  1.00 72.01           N
ATOM   4065  NH2 ARG E 513      72.365  -4.452  24.018  1.00 72.01           N
ATOM   4066  C   ARG E 513      67.788  -0.202  18.160  1.00 72.01           C
ATOM   4067  O   ARG E 513      68.218   0.931  17.958  1.00 72.01           O
ATOM   4068  N   ILE E 514      67.149  -0.901  17.203  1.00 45.73           N
ATOM   4069  CA  ILE E 514      66.981  -0.374  15.876  1.00 45.73           C
ATOM   4070  CB  ILE E 514      66.295  -1.337  14.950  1.00 45.73           C
ATOM   4071  CG1 ILE E 514      67.118  -2.628  14.803  1.00 45.73           C
ATOM   4072  CG2 ILE E 514      66.044  -0.615  13.615  1.00 45.73           C
ATOM   4073  CD1 ILE E 514      66.355  -3.760  14.118  1.00 45.73           C
ATOM   4074  C   ILE E 514      66.119   0.854  15.934  1.00 45.73           C
ATOM   4075  O   ILE E 514      66.441   1.871  15.322  1.00 45.73           O
ATOM   4076  N   LEU E 515      65.004   0.805  16.688  1.00115.11           N
ATOM   4077  CA  LEU E 515      64.111   1.932  16.707  1.00115.11           C
ATOM   4078  CB  LEU E 515      62.812   1.738  17.519  1.00115.11           C
ATOM   4079  CG  LEU E 515      61.674   0.996  16.785  1.00115.11           C
ATOM   4080  CD1 LEU E 515      62.014  -0.465  16.475  1.00115.11           C
ATOM   4081  CD2 LEU E 515      60.348   1.146  17.545  1.00115.11           C
ATOM   4082  C   LEU E 515      64.786   3.153  17.257  1.00115.11           C
ATOM   4083  O   LEU E 515      64.577   4.257  16.762  1.00115.11           O
ATOM   4084  N   THR E 516      65.559   2.979  18.339  1.00 87.07           N
ATOM   4085  CA  THR E 516      66.290   3.988  19.055  1.00 87.07           C
ATOM   4086  CB  THR E 516      66.585   3.563  20.462  1.00 87.07           C
ATOM   4087  OG1 THR E 516      67.407   2.406  20.473  1.00 87.07           O
ATOM   4088  CG2 THR E 516      65.251   3.274  21.170  1.00 87.07           C
ATOM   4089  C   THR E 516      67.585   4.328  18.375  1.00 87.07           C
ATOM   4090  O   THR E 516      68.227   5.313  18.734  1.00 87.07           O
ATOM   4091  N   ASN E 517      68.043   3.490  17.426  1.00 69.29           N
ATOM   4092  CA  ASN E 517      69.316   3.701  16.793  1.00 69.29           C
ATOM   4093  CB  ASN E 517      69.448   5.083  16.128  1.00 69.29           C
ATOM   4094  CG  ASN E 517      70.673   5.065  15.222  1.00 69.29           C
ATOM   4095  OD1 ASN E 517      71.437   4.101  15.199  1.00 69.29           O
ATOM   4096  ND2 ASN E 517      70.869   6.171  14.455  1.00 69.29           N
ATOM   4097  C   ASN E 517      70.388   3.569  17.829  1.00 69.29           C
ATOM   4098  O   ASN E 517      71.323   4.366  17.893  1.00 69.29           O
ATOM   4099  N   ASN E 518      70.254   2.523  18.669  1.00 65.28           N
ATOM   4100  CA  ASN E 518      71.186   2.158  19.698  1.00 65.28           C
ATOM   4101  CB  ASN E 518      72.610   1.920  19.164  1.00 65.28           C
ATOM   4102  CG  ASN E 518      72.594   0.634  18.348  1.00 65.28           C
ATOM   4103  OD1 ASN E 518      72.009  -0.368  18.759  1.00 65.28           O
ATOM   4104  ND2 ASN E 518      73.249   0.658  17.157  1.00 65.28           N
ATOM   4105  C   ASN E 518      71.241   3.207  20.762  1.00 65.28           C
ATOM   4106  O   ASN E 518      72.165   3.213  21.574  1.00 65.28           O
ATOM   4107  N   THR E 519      70.251   4.121  20.808  1.00101.35           N
ATOM   4108  CA  THR E 519      70.252   5.077  21.877  1.00101.35           C
ATOM   4109  CB  THR E 519      69.279   6.213  21.706  1.00101.35           C
ATOM   4110  OG1 THR E 519      69.605   7.261  22.608  1.00101.35           O
ATOM   4111  CG2 THR E 519      67.855   5.723  21.999  1.00101.35           C
ATOM   4112  C   THR E 519      69.911   4.338  23.135  1.00101.35           C
ATOM   4113  O   THR E 519      70.449   4.638  24.201  1.00101.35           O
ATOM   4114  N   GLN E 520      68.988   3.353  23.038  1.00 76.40           N
ATOM   4115  CA  GLN E 520      68.595   2.575  24.185  1.00 76.40           C
ATOM   4116  CB  GLN E 520      67.086   2.608  24.480  1.00 76.40           C
ATOM   4117  CG  GLN E 520      66.559   3.984  24.891  1.00 76.40           C
ATOM   4118  CD  GLN E 520      65.083   3.818  25.224  1.00 76.40           C
ATOM   4119  OE1 GLN E 520      64.233   4.583  24.770  1.00 76.40           O
ATOM   4120  NE2 GLN E 520      64.768   2.786  26.050  1.00 76.40           N
ATOM   4121  C   GLN E 520      68.955   1.136  23.935  1.00 76.40           C
ATOM   4122  O   GLN E 520      68.519   0.523  22.964  1.00 76.40           O
ATOM   4123  N   THR E 521      69.852   0.615  24.791  1.00136.60           N
ATOM   4124  CA  THR E 521      70.420  -0.709  24.876  1.00136.60           C
ATOM   4125  CB  THR E 521      71.883  -0.687  25.197  1.00136.60           C
ATOM   4126  OG1 THR E 521      72.108  -0.060  26.451  1.00136.60           O
ATOM   4127  CG2 THR E 521      72.603   0.078  24.073  1.00136.60           C
ATOM   4128  C   THR E 521      69.742  -1.688  25.811  1.00136.60           C
ATOM   4129  O   THR E 521      70.356  -2.729  26.042  1.00136.60           O
ATOM   4130  N   PRO E 522      68.622  -1.443  26.447  1.00107.27           N
ATOM   4131  CA  PRO E 522      68.148  -2.296  27.522  1.00107.27           C
ATOM   4132  CD  PRO E 522      67.510  -0.800  25.762  1.00107.27           C
ATOM   4133  CB  PRO E 522      66.713  -1.848  27.790  1.00107.27           C
ATOM   4134  CG  PRO E 522      66.237  -1.367  26.411  1.00107.27           C
ATOM   4135  C   PRO E 522      68.199  -3.787  27.334  1.00107.27           C
ATOM   4136  O   PRO E 522      68.021  -4.281  26.222  1.00107.27           O
ATOM   4137  N   ILE E 523      68.493  -4.508  28.439  1.00107.20           N
ATOM   4138  CA  ILE E 523      68.508  -5.942  28.462  1.00107.20           C
ATOM   4139  CB  ILE E 523      69.711  -6.513  29.160  1.00107.20           C
ATOM   4140  CG1 ILE E 523      71.004  -6.067  28.457  1.00107.20           C
ATOM   4141  CG2 ILE E 523      69.546  -8.041  29.228  1.00107.20           C
ATOM   4142  CD1 ILE E 523      71.098  -6.520  27.001  1.00107.20           C
ATOM   4143  C   ILE E 523      67.307  -6.311  29.275  1.00107.20           C
ATOM   4144  O   ILE E 523      67.221  -5.976  30.456  1.00107.20           O
ATOM   4145  N   LEU E 524      66.333  -7.003  28.647  1.00 58.40           N
ATOM   4146  CA  LEU E 524      65.099  -7.359  29.294  1.00 58.40           C
ATOM   4147  CB  LEU E 524      63.968  -7.665  28.297  1.00 58.40           C
ATOM   4148  CG  LEU E 524      63.577  -6.454  27.429  1.00 58.40           C
ATOM   4149  CD1 LEU E 524      62.444  -6.807  26.453  1.00 58.40           C
ATOM   4150  CD2 LEU E 524      63.252  -5.224  28.293  1.00 58.40           C
ATOM   4151  C   LEU E 524      65.321  -8.582  30.140  1.00 58.40           C
ATOM   4152  O   LEU E 524      66.342  -9.255  30.011  1.00 58.40           O
ATOM   4153  N   SER E 525      64.359  -8.888  31.044  1.00 63.02           N
ATOM   4154  CA  SER E 525      64.527  -9.989  31.962  1.00 63.02           C
ATOM   4155  CB  SER E 525      64.112  -9.624  33.396  1.00 63.02           C
ATOM   4156  OG  SER E 525      64.144 -10.778  34.219  1.00 63.02           O
ATOM   4157  C   SER E 525      63.694 -11.183  31.573  1.00 63.02           C
ATOM   4158  O   SER E 525      62.464 -11.150  31.610  1.00 63.02           O
ATOM   4159  N   PRO E 526      64.357 -12.253  31.201  1.00 85.81           N
ATOM   4160  CA  PRO E 526      63.683 -13.489  30.881  1.00 85.81           C
ATOM   4161  CD  PRO E 526      65.616 -12.124  30.485  1.00 85.81           C
ATOM   4162  CB  PRO E 526      64.718 -14.357  30.168  1.00 85.81           C
ATOM   4163  CG  PRO E 526      65.685 -13.337  29.544  1.00 85.81           C
ATOM   4164  C   PRO E 526      63.121 -14.149  32.103  1.00 85.81           C
ATOM   4165  O   PRO E 526      62.147 -14.894  31.997  1.00 85.81           O
ATOM   4166  N   GLN E 527      63.739 -13.904  33.271  1.00 57.43           N
ATOM   4167  CA  GLN E 527      63.362 -14.552  34.495  1.00 57.43           C
ATOM   4168  CB  GLN E 527      64.346 -14.259  35.642  1.00 57.43           C
ATOM   4169  CG  GLN E 527      64.041 -15.031  36.926  1.00 57.43           C
ATOM   4170  CD  GLN E 527      64.187 -16.519  36.641  1.00 57.43           C
ATOM   4171  OE1 GLN E 527      65.139 -16.952  35.994  1.00 57.43           O
ATOM   4172  NE2 GLN E 527      63.209 -17.326  37.133  1.00 57.43           N
ATOM   4173  C   GLN E 527      61.995 -14.118  34.921  1.00 57.43           C
ATOM   4174  O   GLN E 527      61.201 -14.928  35.396  1.00 57.43           O
ATOM   4175  N   GLU E 528      61.673 -12.824  34.749  1.00 89.06           N
ATOM   4176  CA  GLU E 528      60.400 -12.338  35.197  1.00 89.06           C
ATOM   4177  CB  GLU E 528      60.233 -10.831  34.925  1.00 89.06           C
ATOM   4178  CG  GLU E 528      58.982 -10.216  35.553  1.00 89.06           C
ATOM   4179  CD  GLU E 528      57.836 -10.350  34.561  1.00 89.06           C
ATOM   4180  OE1 GLU E 528      58.117 -10.638  33.367  1.00 89.06           O
ATOM   4181  OE2 GLU E 528      56.665 -10.156  34.983  1.00 89.06           O
ATOM   4182  C   GLU E 528      59.336 -13.093  34.460  1.00 89.06           C
ATOM   4183  O   GLU E 528      58.324 -13.489  35.039  1.00 89.06           O
ATOM   4184  N   VAL E 529      59.543 -13.323  33.151  1.00 45.56           N
ATOM   4185  CA  VAL E 529      58.584 -14.050  32.369  1.00 45.56           C
ATOM   4186  CB  VAL E 529      58.980 -14.144  30.923  1.00 45.56           C
ATOM   4187  CG1 VAL E 529      57.989 -15.071  30.200  1.00 45.56           C
ATOM   4188  CG2 VAL E 529      59.046 -12.724  30.335  1.00 45.56           C
ATOM   4189  C   VAL E 529      58.483 -15.448  32.897  1.00 45.56           C
ATOM   4190  O   VAL E 529      57.388 -15.976  33.084  1.00 45.56           O
ATOM   4191  N   VAL E 530      59.638 -16.082  33.167  1.00 52.41           N
ATOM   4192  CA  VAL E 530      59.639 -17.445  33.622  1.00 52.41           C
ATOM   4193  CB  VAL E 530      61.028 -17.992  33.808  1.00 52.41           C
ATOM   4194  CG1 VAL E 530      60.924 -19.402  34.416  1.00 52.41           C
ATOM   4195  CG2 VAL E 530      61.759 -17.954  32.454  1.00 52.41           C
ATOM   4196  C   VAL E 530      58.923 -17.557  34.936  1.00 52.41           C
ATOM   4197  O   VAL E 530      58.152 -18.491  35.146  1.00 52.41           O
ATOM   4198  N   SER E 531      59.197 -16.640  35.883  1.00 72.52           N
ATOM   4199  CA  SER E 531      58.589 -16.740  37.185  1.00 72.52           C
ATOM   4200  CB  SER E 531      59.362 -15.946  38.252  1.00 72.52           C
ATOM   4201  OG  SER E 531      60.658 -16.501  38.425  1.00 72.52           O
ATOM   4202  C   SER E 531      57.157 -16.273  37.234  1.00 72.52           C
ATOM   4203  O   SER E 531      56.314 -16.923  37.850  1.00 72.52           O
ATOM   4204  N   CYS E 532      56.891 -15.061  36.703  1.00103.23           N
ATOM   4205  CA  CYS E 532      55.616 -14.392  36.788  1.00103.23           C
ATOM   4206  CB  CYS E 532      55.830 -12.870  36.789  1.00103.23           C
ATOM   4207  SG  CYS E 532      57.193 -12.389  37.907  1.00103.23           S
ATOM   4208  C   CYS E 532      54.558 -14.739  35.759  1.00103.23           C
ATOM   4209  O   CYS E 532      53.371 -14.746  36.082  1.00103.23           O
ATOM   4210  N   SER E 533      54.939 -15.019  34.493  1.00 75.56           N
ATOM   4211  CA  SER E 533      53.972 -15.076  33.419  1.00 75.56           C
ATOM   4212  CB  SER E 533      54.626 -14.939  32.031  1.00 75.56           C
ATOM   4213  OG  SER E 533      53.638 -14.997  31.014  1.00 75.56           O
ATOM   4214  C   SER E 533      53.107 -16.307  33.402  1.00 75.56           C
ATOM   4215  O   SER E 533      53.579 -17.440  33.364  1.00 75.56           O
ATOM   4216  N   GLN E 534      51.777 -16.058  33.415  1.00121.96           N
ATOM   4217  CA  GLN E 534      50.687 -16.998  33.347  1.00121.96           C
ATOM   4218  CB  GLN E 534      49.346 -16.338  33.714  1.00121.96           C
ATOM   4219  CG  GLN E 534      49.276 -15.801  35.147  1.00121.96           C
ATOM   4220  CD  GLN E 534      48.647 -16.857  36.047  1.00121.96           C
ATOM   4221  OE1 GLN E 534      48.126 -17.867  35.577  1.00121.96           O
ATOM   4222  NE2 GLN E 534      48.682 -16.609  37.384  1.00121.96           N
ATOM   4223  C   GLN E 534      50.535 -17.516  31.941  1.00121.96           C
ATOM   4224  O   GLN E 534      49.916 -18.555  31.711  1.00121.96           O
ATOM   4225  N   TYR E 535      50.997 -16.715  30.962  1.00160.65           N
ATOM   4226  CA  TYR E 535      50.937 -16.983  29.551  1.00160.65           C
ATOM   4227  CB  TYR E 535      51.250 -15.778  28.646  1.00160.65           C
ATOM   4228  CG  TYR E 535      50.155 -14.785  28.848  1.00160.65           C
ATOM   4229  CD1 TYR E 535      48.838 -15.167  28.728  1.00160.65           C
ATOM   4230  CD2 TYR E 535      50.439 -13.465  29.109  1.00160.65           C
ATOM   4231  CE1 TYR E 535      47.822 -14.256  28.904  1.00160.65           C
ATOM   4232  CE2 TYR E 535      49.428 -12.549  29.284  1.00160.65           C
ATOM   4233  CZ  TYR E 535      48.117 -12.944  29.186  1.00160.65           C
ATOM   4234  OH  TYR E 535      47.081 -12.003  29.366  1.00160.65           O
ATOM   4235  C   TYR E 535      51.849 -18.113  29.178  1.00160.65           C
ATOM   4236  O   TYR E 535      51.769 -18.620  28.061  1.00160.65           O
ATOM   4237  N   ALA E 536      52.840 -18.431  30.035  1.00 72.50           N
ATOM   4238  CA  ALA E 536      53.771 -19.486  29.742  1.00 72.50           C
ATOM   4239  CB  ALA E 536      55.166 -18.971  29.349  1.00 72.50           C
ATOM   4240  C   ALA E 536      53.950 -20.376  30.945  1.00 72.50           C
ATOM   4241  O   ALA E 536      53.413 -20.139  32.025  1.00 72.50           O
ATOM   4242  N   GLN E 537      54.657 -21.495  30.697  1.00194.27           N
ATOM   4243  CA  GLN E 537      55.000 -22.606  31.541  1.00194.27           C
ATOM   4244  CB  GLN E 537      55.177 -23.886  30.719  1.00194.27           C
ATOM   4245  CG  GLN E 537      53.991 -24.095  29.772  1.00194.27           C
ATOM   4246  CD  GLN E 537      52.712 -23.598  30.433  1.00194.27           C
ATOM   4247  OE1 GLN E 537      52.396 -23.967  31.561  1.00194.27           O
ATOM   4248  NE2 GLN E 537      51.953 -22.729  29.712  1.00194.27           N
ATOM   4249  C   GLN E 537      56.181 -22.418  32.461  1.00194.27           C
ATOM   4250  O   GLN E 537      56.502 -23.345  33.201  1.00194.27           O
ATOM   4251  N   GLY E 538      56.971 -21.331  32.362  1.00 53.18           N
ATOM   4252  CA  GLY E 538      58.111 -21.239  33.242  1.00 53.18           C
ATOM   4253  C   GLY E 538      59.226 -21.998  32.586  1.00 53.18           C
ATOM   4254  O   GLY E 538      59.500 -21.804  31.405  1.00 53.18           O
ATOM   4255  N   CYS E 539      59.927 -22.853  33.355  1.00 82.52           N
ATOM   4256  CA  CYS E 539      61.009 -23.669  32.876  1.00 82.52           C
ATOM   4257  CB  CYS E 539      61.831 -24.335  33.990  1.00 82.52           C
ATOM   4258  SG  CYS E 539      63.004 -23.152  34.702  1.00 82.52           S
ATOM   4259  C   CYS E 539      60.481 -24.738  31.970  1.00 82.52           C
ATOM   4260  O   CYS E 539      61.243 -25.390  31.259  1.00 82.52           O
ATOM   4261  N   GLU E 540      59.168 -25.000  32.062  1.00135.11           N
ATOM   4262  CA  GLU E 540      58.437 -25.979  31.308  1.00135.11           C
ATOM   4263  CB  GLU E 540      57.050 -26.262  31.907  1.00135.11           C
ATOM   4264  CG  GLU E 540      57.139 -27.061  33.210  1.00135.11           C
ATOM   4265  CD  GLU E 540      57.847 -26.207  34.253  1.00135.11           C
ATOM   4266  OE1 GLU E 540      57.224 -25.228  34.739  1.00135.11           O
ATOM   4267  OE2 GLU E 540      59.023 -26.520  34.578  1.00135.11           O
ATOM   4268  C   GLU E 540      58.279 -25.588  29.859  1.00135.11           C
ATOM   4269  O   GLU E 540      57.888 -26.423  29.043  1.00135.11           O
ATOM   4270  N   GLY E 541      58.460 -24.296  29.503  1.00 42.95           N
ATOM   4271  CA  GLY E 541      58.358 -23.933  28.110  1.00 42.95           C
ATOM   4272  C   GLY E 541      57.335 -22.844  27.939  1.00 42.95           C
ATOM   4273  O   GLY E 541      56.682 -22.435  28.897  1.00 42.95           O
ATOM   4274  N   GLY E 542      57.178 -22.348  26.687  1.00 32.03           N
ATOM   4275  CA  GLY E 542      56.240 -21.296  26.386  1.00 32.03           C
ATOM   4276  C   GLY E 542      56.371 -20.933  24.928  1.00 32.03           C
ATOM   4277  O   GLY E 542      57.109 -21.583  24.187  1.00 32.03           O
ATOM   4278  N   PHE E 543      55.639 -19.883  24.474  1.00 70.46           N
ATOM   4279  CA  PHE E 543      55.708 -19.490  23.084  1.00 70.46           C
ATOM   4280  CB  PHE E 543      54.455 -19.875  22.281  1.00 70.46           C
ATOM   4281  CG  PHE E 543      54.436 -21.362  22.226  1.00 70.46           C
ATOM   4282  CD1 PHE E 543      53.927 -22.089  23.276  1.00 70.46           C
ATOM   4283  CD2 PHE E 543      54.930 -22.028  21.128  1.00 70.46           C
ATOM   4284  CE1 PHE E 543      53.911 -23.462  23.232  1.00 70.46           C
ATOM   4285  CE2 PHE E 543      54.916 -23.401  21.078  1.00 70.46           C
ATOM   4286  CZ  PHE E 543      54.404 -24.120  22.131  1.00 70.46           C
ATOM   4287  C   PHE E 543      55.879 -17.997  22.963  1.00 70.46           C
ATOM   4288  O   PHE E 543      55.230 -17.218  23.658  1.00 70.46           O
ATOM   4289  N   PRO E 544      56.720 -17.588  22.038  1.00 71.28           N
ATOM   4290  CA  PRO E 544      57.035 -16.194  21.826  1.00 71.28           C
ATOM   4291  CD  PRO E 544      57.771 -18.463  21.545  1.00 71.28           C
ATOM   4292  CB  PRO E 544      58.152 -16.180  20.785  1.00 71.28           C
ATOM   4293  CG  PRO E 544      58.867 -17.526  21.007  1.00 71.28           C
ATOM   4294  C   PRO E 544      55.849 -15.352  21.470  1.00 71.28           C
ATOM   4295  O   PRO E 544      55.831 -14.173  21.820  1.00 71.28           O
ATOM   4296  N   TYR E 545      54.843 -15.923  20.792  1.00 66.29           N
ATOM   4297  CA  TYR E 545      53.694 -15.161  20.402  1.00 66.29           C
ATOM   4298  CB  TYR E 545      52.684 -16.055  19.657  1.00 66.29           C
ATOM   4299  CG  TYR E 545      51.489 -15.290  19.193  1.00 66.29           C
ATOM   4300  CD1 TYR E 545      50.402 -15.100  20.016  1.00 66.29           C
ATOM   4301  CD2 TYR E 545      51.452 -14.777  17.917  1.00 66.29           C
ATOM   4302  CE1 TYR E 545      49.301 -14.404  19.570  1.00 66.29           C
ATOM   4303  CE2 TYR E 545      50.355 -14.081  17.466  1.00 66.29           C
ATOM   4304  CZ  TYR E 545      49.277 -13.894  18.294  1.00 66.29           C
ATOM   4305  OH  TYR E 545      48.149 -13.181  17.833  1.00 66.29           O
ATOM   4306  C   TYR E 545      53.064 -14.657  21.672  1.00 66.29           C
ATOM   4307  O   TYR E 545      52.656 -13.502  21.757  1.00 66.29           O
ATOM   4308  N   LEU E 546      52.951 -15.531  22.683  1.00 90.36           N
ATOM   4309  CA  LEU E 546      52.376 -15.197  23.954  1.00 90.36           C
ATOM   4310  CB  LEU E 546      52.069 -16.443  24.803  1.00 90.36           C
ATOM   4311  CG  LEU E 546      50.926 -17.301  24.226  1.00 90.36           C
ATOM   4312  CD1 LEU E 546      50.651 -18.534  25.101  1.00 90.36           C
ATOM   4313  CD2 LEU E 546      49.664 -16.453  24.007  1.00 90.36           C
ATOM   4314  C   LEU E 546      53.252 -14.285  24.771  1.00 90.36           C
ATOM   4315  O   LEU E 546      52.734 -13.509  25.571  1.00 90.36           O
ATOM   4316  N   ILE E 547      54.589 -14.473  24.750  1.00140.40           N
ATOM   4317  CA  ILE E 547      55.470 -13.632  25.529  1.00140.40           C
ATOM   4318  CB  ILE E 547      56.717 -14.355  25.940  1.00140.40           C
ATOM   4319  CG1 ILE E 547      56.338 -15.594  26.766  1.00140.40           C
ATOM   4320  CG2 ILE E 547      57.622 -13.368  26.699  1.00140.40           C
ATOM   4321  CD1 ILE E 547      55.513 -15.263  28.009  1.00140.40           C
ATOM   4322  C   ILE E 547      55.893 -12.347  24.879  1.00140.40           C
ATOM   4323  O   ILE E 547      55.677 -11.255  25.405  1.00140.40           O
ATOM   4324  N   ALA E 548      56.515 -12.450  23.687  1.00 62.51           N
ATOM   4325  CA  ALA E 548      57.015 -11.270  23.052  1.00 62.51           C
ATOM   4326  CB  ALA E 548      57.748 -11.565  21.733  1.00 62.51           C
ATOM   4327  C   ALA E 548      55.828 -10.430  22.732  1.00 62.51           C
ATOM   4328  O   ALA E 548      55.889  -9.204  22.820  1.00 62.51           O
ATOM   4329  N   GLY E 549      54.761 -11.065  22.207  1.00 85.23           N
ATOM   4330  CA  GLY E 549      53.584 -10.300  21.909  1.00 85.23           C
ATOM   4331  C   GLY E 549      52.614 -10.025  23.036  1.00 85.23           C
ATOM   4332  O   GLY E 549      52.519  -8.909  23.542  1.00 85.23           O
ATOM   4333  N   LYS E 550      51.911 -11.082  23.507  1.00115.31           N
ATOM   4334  CA  LYS E 550      50.780 -10.885  24.386  1.00115.31           C
ATOM   4335  CB  LYS E 550      49.931 -12.154  24.558  1.00115.31           C
ATOM   4336  CG  LYS E 550      48.584 -11.873  25.225  1.00115.31           C
ATOM   4337  CD  LYS E 550      47.575 -13.011  25.077  1.00115.31           C
ATOM   4338  CE  LYS E 550      46.177 -12.648  25.581  1.00115.31           C
ATOM   4339  NZ  LYS E 550      45.561 -11.650  24.677  1.00115.31           N
ATOM   4340  C   LYS E 550      51.154 -10.409  25.754  1.00115.31           C
ATOM   4341  O   LYS E 550      50.613  -9.420  26.246  1.00115.31           O
ATOM   4342  N   TYR E 551      52.107 -11.099  26.400  1.00 72.29           N
ATOM   4343  CA  TYR E 551      52.486 -10.779  27.744  1.00 72.29           C
ATOM   4344  CB  TYR E 551      53.542 -11.769  28.272  1.00 72.29           C
ATOM   4345  CG  TYR E 551      53.799 -11.527  29.720  1.00 72.29           C
ATOM   4346  CD1 TYR E 551      52.893 -11.956  30.663  1.00 72.29           C
ATOM   4347  CD2 TYR E 551      54.950 -10.901  30.139  1.00 72.29           C
ATOM   4348  CE1 TYR E 551      53.121 -11.750  32.002  1.00 72.29           C
ATOM   4349  CE2 TYR E 551      55.183 -10.691  31.478  1.00 72.29           C
ATOM   4350  CZ  TYR E 551      54.268 -11.116  32.411  1.00 72.29           C
ATOM   4351  OH  TYR E 551      54.503 -10.904  33.786  1.00 72.29           O
ATOM   4352  C   TYR E 551      53.076  -9.407  27.735  1.00 72.29           C
ATOM   4353  O   TYR E 551      52.810  -8.590  28.616  1.00 72.29           O
ATOM   4354  N   ALA E 552      53.891  -9.110  26.710  1.00 35.68           N
ATOM   4355  CA  ALA E 552      54.532  -7.831  26.645  1.00 35.68           C
ATOM   4356  CB  ALA E 552      55.418  -7.674  25.398  1.00 35.68           C
ATOM   4357  C   ALA E 552      53.484  -6.760  26.585  1.00 35.68           C
ATOM   4358  O   ALA E 552      53.617  -5.720  27.226  1.00 35.68           O
ATOM   4359  N   GLN E 553      52.423  -6.968  25.784  1.00 67.87           N
ATOM   4360  CA  GLN E 553      51.408  -5.960  25.656  1.00 67.87           C
ATOM   4361  CB  GLN E 553      50.443  -6.255  24.494  1.00 67.87           C
ATOM   4362  CG  GLN E 553      49.434  -5.137  24.226  1.00 67.87           C
ATOM   4363  CD  GLN E 553      48.577  -5.555  23.039  1.00 67.87           C
ATOM   4364  OE1 GLN E 553      47.847  -6.544  23.099  1.00 67.87           O
ATOM   4365  NE2 GLN E 553      48.673  -4.785  21.923  1.00 67.87           N
ATOM   4366  C   GLN E 553      50.592  -5.822  26.915  1.00 67.87           C
ATOM   4367  O   GLN E 553      50.331  -4.709  27.369  1.00 67.87           O
ATOM   4368  N   ASP E 554      50.127  -6.951  27.493  1.00109.10           N
ATOM   4369  CA  ASP E 554      49.262  -6.893  28.641  1.00109.10           C
ATOM   4370  CB  ASP E 554      48.593  -8.249  28.932  1.00109.10           C
ATOM   4371  CG  ASP E 554      47.634  -8.573  27.793  1.00109.10           C
ATOM   4372  OD1 ASP E 554      47.364  -7.660  26.968  1.00109.10           O
ATOM   4373  OD2 ASP E 554      47.163  -9.741  27.729  1.00109.10           O
ATOM   4374  C   ASP E 554      49.955  -6.474  29.912  1.00109.10           C
ATOM   4375  O   ASP E 554      49.506  -5.546  30.585  1.00109.10           O
ATOM   4376  N   PHE E 555      50.983  -7.246  30.336  1.00181.87           N
ATOM   4377  CA  PHE E 555      51.733  -6.997  31.544  1.00181.87           C
ATOM   4378  CB  PHE E 555      52.146  -8.298  32.246  1.00181.87           C
ATOM   4379  CG  PHE E 555      50.861  -8.933  32.654  1.00181.87           C
ATOM   4380  CD1 PHE E 555      50.279  -8.622  33.861  1.00181.87           C
ATOM   4381  CD2 PHE E 555      50.226  -9.822  31.818  1.00181.87           C
ATOM   4382  CE1 PHE E 555      49.089  -9.201  34.235  1.00181.87           C
ATOM   4383  CE2 PHE E 555      49.036 -10.405  32.186  1.00181.87           C
ATOM   4384  CZ  PHE E 555      48.466 -10.095  33.397  1.00181.87           C
ATOM   4385  C   PHE E 555      52.944  -6.118  31.406  1.00181.87           C
ATOM   4386  O   PHE E 555      53.231  -5.306  32.284  1.00181.87           O
ATOM   4387  N   GLY E 556      53.725  -6.286  30.320  1.00 37.00           N
ATOM   4388  CA  GLY E 556      54.934  -5.517  30.164  1.00 37.00           C
ATOM   4389  C   GLY E 556      56.113  -6.319  30.646  1.00 37.00           C
ATOM   4390  O   GLY E 556      55.962  -7.297  31.377  1.00 37.00           O
ATOM   4391  N   LEU E 557      57.336  -5.905  30.235  1.00103.91           N
ATOM   4392  CA  LEU E 557      58.542  -6.594  30.609  1.00103.91           C
ATOM   4393  CB  LEU E 557      59.408  -7.071  29.428  1.00103.91           C
ATOM   4394  CG  LEU E 557      58.719  -8.077  28.487  1.00103.91           C
ATOM   4395  CD1 LEU E 557      58.194  -9.296  29.261  1.00103.91           C
ATOM   4396  CD2 LEU E 557      57.665  -7.404  27.597  1.00103.91           C
ATOM   4397  C   LEU E 557      59.406  -5.660  31.405  1.00103.91           C
ATOM   4398  O   LEU E 557      59.334  -4.443  31.251  1.00103.91           O
ATOM   4399  N   VAL E 558      60.260  -6.225  32.286  1.00 55.40           N
ATOM   4400  CA  VAL E 558      61.138  -5.434  33.104  1.00 55.40           C
ATOM   4401  CB  VAL E 558      61.038  -5.736  34.572  1.00 55.40           C
ATOM   4402  CG1 VAL E 558      59.616  -5.393  35.045  1.00 55.40           C
ATOM   4403  CG2 VAL E 558      61.440  -7.202  34.804  1.00 55.40           C
ATOM   4404  C   VAL E 558      62.548  -5.729  32.690  1.00 55.40           C
ATOM   4405  O   VAL E 558      62.810  -6.679  31.956  1.00 55.40           O
ATOM   4406  N   GLU E 559      63.496  -4.883  33.137  1.00 59.78           N
ATOM   4407  CA  GLU E 559      64.877  -5.041  32.776  1.00 59.78           C
ATOM   4408  CB  GLU E 559      65.688  -3.741  32.918  1.00 59.78           C
ATOM   4409  CG  GLU E 559      65.221  -2.678  31.915  1.00 59.78           C
ATOM   4410  CD  GLU E 559      66.048  -1.414  32.093  1.00 59.78           C
ATOM   4411  OE1 GLU E 559      67.254  -1.440  31.736  1.00 59.78           O
ATOM   4412  OE2 GLU E 559      65.479  -0.402  32.588  1.00 59.78           O
ATOM   4413  C   GLU E 559      65.501  -6.134  33.592  1.00 59.78           C
ATOM   4414  O   GLU E 559      64.973  -6.550  34.622  1.00 59.78           O
ATOM   4415  N   GLU E 560      66.664  -6.633  33.122  1.00 80.19           N
ATOM   4416  CA  GLU E 560      67.352  -7.743  33.726  1.00 80.19           C
ATOM   4417  CB  GLU E 560      68.657  -8.099  32.991  1.00 80.19           C
ATOM   4418  CG  GLU E 560      69.404  -9.279  33.617  1.00 80.19           C
ATOM   4419  CD  GLU E 560      68.633 -10.553  33.311  1.00 80.19           C
ATOM   4420  OE1 GLU E 560      67.756 -10.514  32.408  1.00 80.19           O
ATOM   4421  OE2 GLU E 560      68.913 -11.583  33.979  1.00 80.19           O
ATOM   4422  C   GLU E 560      67.715  -7.423  35.145  1.00 80.19           C
ATOM   4423  O   GLU E 560      67.598  -8.273  36.027  1.00 80.19           O
ATOM   4424  N   ASP E 561      68.142  -6.178  35.409  1.00 71.29           N
ATOM   4425  CA  ASP E 561      68.589  -5.798  36.721  1.00 71.29           C
ATOM   4426  CB  ASP E 561      69.050  -4.330  36.781  1.00 71.29           C
ATOM   4427  CG  ASP E 561      69.770  -4.094  38.102  1.00 71.29           C
ATOM   4428  OD1 ASP E 561      69.868  -5.056  38.910  1.00 71.29           O
ATOM   4429  OD2 ASP E 561      70.235  -2.944  38.320  1.00 71.29           O
ATOM   4430  C   ASP E 561      67.459  -5.958  37.688  1.00 71.29           C
ATOM   4431  O   ASP E 561      67.661  -6.305  38.851  1.00 71.29           O
ATOM   4432  N   CYS E 562      66.226  -5.688  37.230  1.00 94.94           N
ATOM   4433  CA  CYS E 562      65.091  -5.772  38.097  1.00 94.94           C
ATOM   4434  CB  CYS E 562      63.805  -5.341  37.397  1.00 94.94           C
ATOM   4435  SG  CYS E 562      63.777  -3.543  37.275  1.00 94.94           S
ATOM   4436  C   CYS E 562      64.902  -7.167  38.584  1.00 94.94           C
ATOM   4437  O   CYS E 562      64.620  -7.376  39.764  1.00 94.94           O
ATOM   4438  N   PHE E 563      65.021  -8.159  37.683  1.00121.76           N
ATOM   4439  CA  PHE E 563      64.831  -9.513  38.107  1.00121.76           C
ATOM   4440  CB  PHE E 563      63.402  -9.954  37.726  1.00121.76           C
ATOM   4441  CG  PHE E 563      63.014 -11.262  38.320  1.00121.76           C
ATOM   4442  CD1 PHE E 563      63.269 -11.554  39.639  1.00121.76           C
ATOM   4443  CD2 PHE E 563      62.307 -12.166  37.565  1.00121.76           C
ATOM   4444  CE1 PHE E 563      62.878 -12.758  40.177  1.00121.76           C
ATOM   4445  CE2 PHE E 563      61.910 -13.368  38.098  1.00121.76           C
ATOM   4446  CZ  PHE E 563      62.202 -13.671  39.405  1.00121.76           C
ATOM   4447  C   PHE E 563      65.883 -10.324  37.405  1.00121.76           C
ATOM   4448  O   PHE E 563      65.688 -10.779  36.280  1.00121.76           O
ATOM   4449  N   PRO E 564      66.981 -10.565  38.077  1.00 76.88           N
ATOM   4450  CA  PRO E 564      68.094 -11.247  37.465  1.00 76.88           C
ATOM   4451  CD  PRO E 564      67.420  -9.658  39.126  1.00 76.88           C
ATOM   4452  CB  PRO E 564      69.256 -11.105  38.443  1.00 76.88           C
ATOM   4453  CG  PRO E 564      68.955  -9.777  39.162  1.00 76.88           C
ATOM   4454  C   PRO E 564      67.755 -12.656  37.103  1.00 76.88           C
ATOM   4455  O   PRO E 564      66.892 -13.243  37.752  1.00 76.88           O
ATOM   4456  N   TYR E 565      68.432 -13.215  36.076  1.00 93.32           N
ATOM   4457  CA  TYR E 565      68.086 -14.515  35.570  1.00 93.32           C
ATOM   4458  CB  TYR E 565      68.614 -14.725  34.137  1.00 93.32           C
ATOM   4459  CG  TYR E 565      68.153 -16.042  33.618  1.00 93.32           C
ATOM   4460  CD1 TYR E 565      66.831 -16.233  33.288  1.00 93.32           C
ATOM   4461  CD2 TYR E 565      69.044 -17.072  33.429  1.00 93.32           C
ATOM   4462  CE1 TYR E 565      66.399 -17.443  32.800  1.00 93.32           C
ATOM   4463  CE2 TYR E 565      68.618 -18.284  32.940  1.00 93.32           C
ATOM   4464  CZ  TYR E 565      67.293 -18.471  32.627  1.00 93.32           C
ATOM   4465  OH  TYR E 565      66.853 -19.714  32.124  1.00 93.32           O
ATOM   4466  C   TYR E 565      68.633 -15.584  36.469  1.00 93.32           C
ATOM   4467  O   TYR E 565      69.834 -15.640  36.731  1.00 93.32           O
ATOM   4468  N   THR E 566      67.704 -16.368  37.068  1.00 81.92           N
ATOM   4469  CA  THR E 566      67.945 -17.509  37.913  1.00 81.92           C
ATOM   4470  CB  THR E 566      66.843 -17.701  38.910  1.00 81.92           C
ATOM   4471  OG1 THR E 566      66.741 -16.560  39.748  1.00 81.92           O
ATOM   4472  CG2 THR E 566      67.141 -18.956  39.746  1.00 81.92           C
ATOM   4473  C   THR E 566      68.101 -18.798  37.159  1.00 81.92           C
ATOM   4474  O   THR E 566      68.975 -19.606  37.473  1.00 81.92           O
ATOM   4475  N   GLY E 567      67.246 -19.027  36.139  1.00 33.77           N
ATOM   4476  CA  GLY E 567      67.261 -20.277  35.432  1.00 33.77           C
ATOM   4477  C   GLY E 567      66.407 -21.273  36.166  1.00 33.77           C
ATOM   4478  O   GLY E 567      66.539 -22.478  35.956  1.00 33.77           O
ATOM   4479  N   THR E 568      65.513 -20.801  37.061  1.00 60.97           N
ATOM   4480  CA  THR E 568      64.672 -21.717  37.781  1.00 60.97           C
ATOM   4481  CB  THR E 568      65.141 -22.007  39.177  1.00 60.97           C
ATOM   4482  OG1 THR E 568      65.089 -20.829  39.968  1.00 60.97           O
ATOM   4483  CG2 THR E 568      66.581 -22.543  39.112  1.00 60.97           C
ATOM   4484  C   THR E 568      63.297 -21.126  37.909  1.00 60.97           C
ATOM   4485  O   THR E 568      63.040 -19.981  37.546  1.00 60.97           O
ATOM   4486  N   ASP E 569      62.390 -21.944  38.465  1.00113.19           N
ATOM   4487  CA  ASP E 569      60.990 -21.751  38.734  1.00113.19           C
ATOM   4488  CB  ASP E 569      60.252 -23.068  39.028  1.00113.19           C
ATOM   4489  CG  ASP E 569      60.153 -23.836  37.716  1.00113.19           C
ATOM   4490  OD1 ASP E 569      60.346 -23.198  36.646  1.00113.19           O
ATOM   4491  OD2 ASP E 569      59.886 -25.066  37.762  1.00113.19           O
ATOM   4492  C   ASP E 569      60.793 -20.826  39.902  1.00113.19           C
ATOM   4493  O   ASP E 569      59.743 -20.867  40.541  1.00113.19           O
ATOM   4494  N   SER E 570      61.841 -20.075  40.298  1.00 63.12           N
ATOM   4495  CA  SER E 570      61.786 -19.212  41.452  1.00 63.12           C
ATOM   4496  CB  SER E 570      62.965 -18.227  41.536  1.00 63.12           C
ATOM   4497  OG  SER E 570      62.910 -17.303  40.458  1.00 63.12           O
ATOM   4498  C   SER E 570      60.515 -18.408  41.476  1.00 63.12           C
ATOM   4499  O   SER E 570      59.814 -18.247  40.479  1.00 63.12           O
ATOM   4500  N   PRO E 571      60.203 -17.941  42.662  1.00124.75           N
ATOM   4501  CA  PRO E 571      58.994 -17.184  42.879  1.00124.75           C
ATOM   4502  CD  PRO E 571      60.590 -18.686  43.850  1.00124.75           C
ATOM   4503  CB  PRO E 571      58.782 -17.157  44.391  1.00124.75           C
ATOM   4504  CG  PRO E 571      59.469 -18.446  44.875  1.00124.75           C
ATOM   4505  C   PRO E 571      59.041 -15.823  42.258  1.00124.75           C
ATOM   4506  O   PRO E 571      60.130 -15.294  42.046  1.00124.75           O
ATOM   4507  N   CYS E 572      57.861 -15.238  41.969  1.00 56.30           N
ATOM   4508  CA  CYS E 572      57.808 -13.964  41.314  1.00 56.30           C
ATOM   4509  CB  CYS E 572      56.466 -13.716  40.584  1.00 56.30           C
ATOM   4510  SG  CYS E 572      56.353 -12.105  39.740  1.00 56.30           S
ATOM   4511  C   CYS E 572      58.017 -12.880  42.319  1.00 56.30           C
ATOM   4512  O   CYS E 572      57.077 -12.420  42.966  1.00 56.30           O
ATOM   4513  N   ARG E 573      59.283 -12.448  42.489  1.00 77.88           N
ATOM   4514  CA  ARG E 573      59.587 -11.355  43.368  1.00 77.88           C
ATOM   4515  CB  ARG E 573      60.100 -11.779  44.750  1.00 77.88           C
ATOM   4516  CG  ARG E 573      60.411 -10.579  45.648  1.00 77.88           C
ATOM   4517  CD  ARG E 573      61.152 -10.943  46.933  1.00 77.88           C
ATOM   4518  NE  ARG E 573      61.376  -9.681  47.693  1.00 77.88           N
ATOM   4519  CZ  ARG E 573      61.758  -9.733  49.003  1.00 77.88           C
ATOM   4520  NH1 ARG E 573      61.934 -10.940  49.615  1.00 77.88           N
ATOM   4521  NH2 ARG E 573      61.961  -8.578  49.702  1.00 77.88           N
ATOM   4522  C   ARG E 573      60.693 -10.581  42.722  1.00 77.88           C
ATOM   4523  O   ARG E 573      61.710 -11.154  42.335  1.00 77.88           O
ATOM   4524  N   LEU E 574      60.527  -9.252  42.591  1.00116.74           N
ATOM   4525  CA  LEU E 574      61.548  -8.448  41.974  1.00116.74           C
ATOM   4526  CB  LEU E 574      61.268  -8.101  40.498  1.00116.74           C
ATOM   4527  CG  LEU E 574      60.049  -7.182  40.282  1.00116.74           C
ATOM   4528  CD1 LEU E 574      59.840  -6.886  38.787  1.00116.74           C
ATOM   4529  CD2 LEU E 574      58.785  -7.745  40.952  1.00116.74           C
ATOM   4530  C   LEU E 574      61.654  -7.158  42.723  1.00116.74           C
ATOM   4531  O   LEU E 574      61.030  -6.972  43.766  1.00116.74           O
ATOM   4532  N   LYS E 575      62.493  -6.238  42.205  1.00 70.33           N
ATOM   4533  CA  LYS E 575      62.691  -4.952  42.808  1.00 70.33           C
ATOM   4534  CB  LYS E 575      63.872  -4.181  42.192  1.00 70.33           C
ATOM   4535  CG  LYS E 575      64.254  -2.910  42.951  1.00 70.33           C
ATOM   4536  CD  LYS E 575      65.610  -2.337  42.528  1.00 70.33           C
ATOM   4537  CE  LYS E 575      66.003  -1.064  43.278  1.00 70.33           C
ATOM   4538  NZ  LYS E 575      67.323  -0.587  42.807  1.00 70.33           N
ATOM   4539  C   LYS E 575      61.443  -4.155  42.588  1.00 70.33           C
ATOM   4540  O   LYS E 575      60.649  -4.453  41.698  1.00 70.33           O
ATOM   4541  N   GLU E 576      61.202  -3.139  43.438  1.00 83.31           N
ATOM   4542  CA  GLU E 576      60.018  -2.344  43.287  1.00 83.31           C
ATOM   4543  CB  GLU E 576      59.511  -1.737  44.608  1.00 83.31           C
ATOM   4544  CG  GLU E 576      60.522  -0.811  45.289  1.00 83.31           C
ATOM   4545  CD  GLU E 576      59.880  -0.297  46.569  1.00 83.31           C
ATOM   4546  OE1 GLU E 576      58.707  -0.674  46.833  1.00 83.31           O
ATOM   4547  OE2 GLU E 576      60.552   0.479  47.299  1.00 83.31           O
ATOM   4548  C   GLU E 576      60.277  -1.226  42.323  1.00 83.31           C
ATOM   4549  O   GLU E 576      61.419  -0.838  42.088  1.00 83.31           O
ATOM   4550  N   GLY E 577      59.194  -0.715  41.706  1.00 28.83           N
ATOM   4551  CA  GLY E 577      59.255   0.448  40.866  1.00 28.83           C
ATOM   4552  C   GLY E 577      60.054   0.200  39.629  1.00 28.83           C
ATOM   4553  O   GLY E 577      60.856   1.045  39.232  1.00 28.83           O
ATOM   4554  N   CYS E 578      59.862  -0.959  38.977  1.00 50.34           N
ATOM   4555  CA  CYS E 578      60.614  -1.207  37.784  1.00 50.34           C
ATOM   4556  CB  CYS E 578      60.988  -2.677  37.611  1.00 50.34           C
ATOM   4557  SG  CYS E 578      62.395  -3.077  38.668  1.00 50.34           S
ATOM   4558  C   CYS E 578      59.818  -0.784  36.593  1.00 50.34           C
ATOM   4559  O   CYS E 578      58.616  -1.026  36.509  1.00 50.34           O
ATOM   4560  N   PHE E 579      60.501  -0.126  35.634  1.00119.73           N
ATOM   4561  CA  PHE E 579      59.891   0.345  34.424  1.00119.73           C
ATOM   4562  CB  PHE E 579      60.833   1.267  33.622  1.00119.73           C
ATOM   4563  CG  PHE E 579      60.144   1.775  32.402  1.00119.73           C
ATOM   4564  CD1 PHE E 579      60.162   1.053  31.231  1.00119.73           C
ATOM   4565  CD2 PHE E 579      59.489   2.986  32.428  1.00119.73           C
ATOM   4566  CE1 PHE E 579      59.529   1.529  30.106  1.00119.73           C
ATOM   4567  CE2 PHE E 579      58.854   3.466  31.307  1.00119.73           C
ATOM   4568  CZ  PHE E 579      58.874   2.737  30.143  1.00119.73           C
ATOM   4569  C   PHE E 579      59.580  -0.862  33.596  1.00119.73           C
ATOM   4570  O   PHE E 579      60.333  -1.835  33.599  1.00119.73           O
ATOM   4571  N   ARG E 580      58.436  -0.842  32.879  1.00131.86           N
ATOM   4572  CA  ARG E 580      58.088  -1.994  32.093  1.00131.86           C
ATOM   4573  CB  ARG E 580      56.798  -2.687  32.563  1.00131.86           C
ATOM   4574  CG  ARG E 580      56.907  -3.248  33.984  1.00131.86           C
ATOM   4575  CD  ARG E 580      55.645  -3.966  34.466  1.00131.86           C
ATOM   4576  NE  ARG E 580      55.711  -5.370  33.971  1.00131.86           N
ATOM   4577  CZ  ARG E 580      56.340  -6.322  34.718  1.00131.86           C
ATOM   4578  NH1 ARG E 580      56.878  -5.994  35.929  1.00131.86           N
ATOM   4579  NH2 ARG E 580      56.435  -7.603  34.255  1.00131.86           N
ATOM   4580  C   ARG E 580      57.889  -1.578  30.667  1.00131.86           C
ATOM   4581  O   ARG E 580      57.250  -0.567  30.382  1.00131.86           O
ATOM   4582  N   TYR E 581      58.450  -2.374  29.731  1.00 71.77           N
ATOM   4583  CA  TYR E 581      58.352  -2.139  28.315  1.00 71.77           C
ATOM   4584  CB  TYR E 581      59.591  -2.588  27.518  1.00 71.77           C
ATOM   4585  CG  TYR E 581      60.778  -1.773  27.908  1.00 71.77           C
ATOM   4586  CD1 TYR E 581      61.516  -2.097  29.024  1.00 71.77           C
ATOM   4587  CD2 TYR E 581      61.163  -0.692  27.149  1.00 71.77           C
ATOM   4588  CE1 TYR E 581      62.616  -1.352  29.380  1.00 71.77           C
ATOM   4589  CE2 TYR E 581      62.261   0.058  27.500  1.00 71.77           C
ATOM   4590  CZ  TYR E 581      62.990  -0.272  28.617  1.00 71.77           C
ATOM   4591  OH  TYR E 581      64.117   0.495  28.977  1.00 71.77           O
ATOM   4592  C   TYR E 581      57.208  -2.961  27.792  1.00 71.77           C
ATOM   4593  O   TYR E 581      57.037  -4.114  28.184  1.00 71.77           O
ATOM   4594  N   TYR E 582      56.396  -2.387  26.876  1.00 64.74           N
ATOM   4595  CA  TYR E 582      55.240  -3.081  26.365  1.00 64.74           C
ATOM   4596  CB  TYR E 582      53.916  -2.336  26.620  1.00 64.74           C
ATOM   4597  CG  TYR E 582      53.694  -2.229  28.090  1.00 64.74           C
ATOM   4598  CD1 TYR E 582      54.315  -1.241  28.819  1.00 64.74           C
ATOM   4599  CD2 TYR E 582      52.857  -3.108  28.739  1.00 64.74           C
ATOM   4600  CE1 TYR E 582      54.111  -1.134  30.174  1.00 64.74           C
ATOM   4601  CE2 TYR E 582      52.649  -3.007  30.094  1.00 64.74           C
ATOM   4602  CZ  TYR E 582      53.276  -2.018  30.814  1.00 64.74           C
ATOM   4603  OH  TYR E 582      53.064  -1.912  32.204  1.00 64.74           O
ATOM   4604  C   TYR E 582      55.361  -3.198  24.870  1.00 64.74           C
ATOM   4605  O   TYR E 582      56.169  -2.514  24.244  1.00 64.74           O
ATOM   4606  N   SER E 583      54.570  -4.111  24.261  1.00 41.12           N
ATOM   4607  CA  SER E 583      54.593  -4.290  22.833  1.00 41.12           C
ATOM   4608  CB  SER E 583      54.684  -5.762  22.396  1.00 41.12           C
ATOM   4609  OG  SER E 583      55.911  -6.325  22.834  1.00 41.12           O
ATOM   4610  C   SER E 583      53.314  -3.744  22.273  1.00 41.12           C
ATOM   4611  O   SER E 583      52.220  -4.128  22.684  1.00 41.12           O
ATOM   4612  N   SER E 584      53.432  -2.809  21.309  1.00 51.81           N
ATOM   4613  CA  SER E 584      52.290  -2.186  20.703  1.00 51.81           C
ATOM   4614  CB  SER E 584      52.647  -0.909  19.917  1.00 51.81           C
ATOM   4615  OG  SER E 584      53.504  -1.216  18.828  1.00 51.81           O
ATOM   4616  C   SER E 584      51.591  -3.133  19.771  1.00 51.81           C
ATOM   4617  O   SER E 584      50.388  -2.988  19.551  1.00 51.81           O
ATOM   4618  N   GLU E 585      52.313  -4.110  19.174  1.00 86.96           N
ATOM   4619  CA  GLU E 585      51.653  -4.992  18.243  1.00 86.96           C
ATOM   4620  CB  GLU E 585      51.514  -4.364  16.843  1.00 86.96           C
ATOM   4621  CG  GLU E 585      50.620  -5.148  15.880  1.00 86.96           C
ATOM   4622  CD  GLU E 585      51.477  -6.170  15.150  1.00 86.96           C
ATOM   4623  OE1 GLU E 585      52.719  -6.163  15.361  1.00 86.96           O
ATOM   4624  OE2 GLU E 585      50.898  -6.967  14.365  1.00 86.96           O
ATOM   4625  C   GLU E 585      52.431  -6.276  18.109  1.00 86.96           C
ATOM   4626  O   GLU E 585      53.634  -6.314  18.367  1.00 86.96           O
ATOM   4627  N   TYR E 586      51.733  -7.385  17.758  1.00 78.45           N
ATOM   4628  CA  TYR E 586      52.385  -8.653  17.542  1.00 78.45           C
ATOM   4629  CB  TYR E 586      52.622  -9.444  18.843  1.00 78.45           C
ATOM   4630  CG  TYR E 586      51.332  -9.573  19.582  1.00 78.45           C
ATOM   4631  CD1 TYR E 586      50.875  -8.539  20.368  1.00 78.45           C
ATOM   4632  CD2 TYR E 586      50.586 -10.726  19.504  1.00 78.45           C
ATOM   4633  CE1 TYR E 586      49.691  -8.649  21.060  1.00 78.45           C
ATOM   4634  CE2 TYR E 586      49.402 -10.842  20.193  1.00 78.45           C
ATOM   4635  CZ  TYR E 586      48.951  -9.804  20.973  1.00 78.45           C
ATOM   4636  OH  TYR E 586      47.736  -9.924  21.680  1.00 78.45           O
ATOM   4637  C   TYR E 586      51.566  -9.494  16.599  1.00 78.45           C
ATOM   4638  O   TYR E 586      50.348  -9.339  16.520  1.00 78.45           O
ATOM   4639  N   HIS E 587      52.223 -10.407  15.841  1.00 59.49           N
ATOM   4640  CA  HIS E 587      51.500 -11.271  14.943  1.00 59.49           C
ATOM   4641  ND1 HIS E 587      52.675 -10.567  11.848  1.00 59.49           N
ATOM   4642  CG  HIS E 587      52.023  -9.915  12.871  1.00 59.49           C
ATOM   4643  CB  HIS E 587      50.945 -10.533  13.712  1.00 59.49           C
ATOM   4644  NE2 HIS E 587      53.550  -8.526  11.957  1.00 59.49           N
ATOM   4645  CD2 HIS E 587      52.571  -8.669  12.924  1.00 59.49           C
ATOM   4646  CE1 HIS E 587      53.577  -9.691  11.335  1.00 59.49           C
ATOM   4647  C   HIS E 587      52.422 -12.340  14.429  1.00 59.49           C
ATOM   4648  O   HIS E 587      53.644 -12.211  14.485  1.00 59.49           O
ATOM   4649  N   TYR E 588      51.845 -13.452  13.924  1.00 87.68           N
ATOM   4650  CA  TYR E 588      52.646 -14.473  13.302  1.00 87.68           C
ATOM   4651  CB  TYR E 588      51.966 -15.847  13.133  1.00 87.68           C
ATOM   4652  CG  TYR E 588      51.954 -16.620  14.408  1.00 87.68           C
ATOM   4653  CD1 TYR E 588      53.102 -17.251  14.832  1.00 87.68           C
ATOM   4654  CD2 TYR E 588      50.806 -16.750  15.156  1.00 87.68           C
ATOM   4655  CE1 TYR E 588      53.118 -17.983  15.994  1.00 87.68           C
ATOM   4656  CE2 TYR E 588      50.815 -17.482  16.321  1.00 87.68           C
ATOM   4657  CZ  TYR E 588      51.972 -18.098  16.741  1.00 87.68           C
ATOM   4658  OH  TYR E 588      51.985 -18.851  17.935  1.00 87.68           O
ATOM   4659  C   TYR E 588      52.899 -13.988  11.912  1.00 87.68           C
ATOM   4660  O   TYR E 588      51.998 -13.469  11.260  1.00 87.68           O
ATOM   4661  N   VAL E 589      54.142 -14.115  11.415  1.00107.14           N
ATOM   4662  CA  VAL E 589      54.388 -13.674  10.076  1.00107.14           C
ATOM   4663  CB  VAL E 589      55.841 -13.742   9.689  1.00107.14           C
ATOM   4664  CG1 VAL E 589      56.379 -15.143  10.009  1.00107.14           C
ATOM   4665  CG2 VAL E 589      55.980 -13.351   8.209  1.00107.14           C
ATOM   4666  C   VAL E 589      53.555 -14.523   9.168  1.00107.14           C
ATOM   4667  O   VAL E 589      53.486 -15.744   9.321  1.00107.14           O
ATOM   4668  N   GLY E 590      52.892 -13.878   8.185  1.00 33.46           N
ATOM   4669  CA  GLY E 590      52.007 -14.595   7.322  1.00 33.46           C
ATOM   4670  C   GLY E 590      50.605 -14.281   7.755  1.00 33.46           C
ATOM   4671  O   GLY E 590      49.650 -14.594   7.048  1.00 33.46           O
ATOM   4672  N   GLY E 591      50.448 -13.663   8.945  1.00 40.60           N
ATOM   4673  CA  GLY E 591      49.167 -13.206   9.413  1.00 40.60           C
ATOM   4674  C   GLY E 591      48.604 -14.103  10.477  1.00 40.60           C
ATOM   4675  O   GLY E 591      47.909 -13.631  11.375  1.00 40.60           O
ATOM   4676  N   PHE E 592      48.872 -15.420  10.403  1.00 81.16           N
ATOM   4677  CA  PHE E 592      48.378 -16.337  11.392  1.00 81.16           C
ATOM   4678  CB  PHE E 592      46.894 -16.713  11.187  1.00 81.16           C
ATOM   4679  CG  PHE E 592      46.679 -17.123   9.768  1.00 81.16           C
ATOM   4680  CD1 PHE E 592      46.399 -16.171   8.813  1.00 81.16           C
ATOM   4681  CD2 PHE E 592      46.745 -18.443   9.386  1.00 81.16           C
ATOM   4682  CE1 PHE E 592      46.194 -16.525   7.501  1.00 81.16           C
ATOM   4683  CE2 PHE E 592      46.541 -18.804   8.073  1.00 81.16           C
ATOM   4684  CZ  PHE E 592      46.266 -17.845   7.128  1.00 81.16           C
ATOM   4685  C   PHE E 592      49.243 -17.558  11.350  1.00 81.16           C
ATOM   4686  O   PHE E 592      50.121 -17.677  10.496  1.00 81.16           O
ATOM   4687  N   TYR E 593      49.030 -18.502  12.287  1.00151.90           N
ATOM   4688  CA  TYR E 593      49.902 -19.642  12.330  1.00151.90           C
ATOM   4689  CB  TYR E 593      49.751 -20.447  13.638  1.00151.90           C
ATOM   4690  CG  TYR E 593      50.715 -21.587  13.658  1.00151.90           C
ATOM   4691  CD1 TYR E 593      52.001 -21.404  14.119  1.00151.90           C
ATOM   4692  CD2 TYR E 593      50.340 -22.836  13.219  1.00151.90           C
ATOM   4693  CE1 TYR E 593      52.896 -22.448  14.147  1.00151.90           C
ATOM   4694  CE2 TYR E 593      51.230 -23.884  13.244  1.00151.90           C
ATOM   4695  CZ  TYR E 593      52.510 -23.692  13.709  1.00151.90           C
ATOM   4696  OH  TYR E 593      53.421 -24.769  13.735  1.00151.90           O
ATOM   4697  C   TYR E 593      49.584 -20.513  11.153  1.00151.90           C
ATOM   4698  O   TYR E 593      48.450 -20.957  10.978  1.00151.90           O
ATOM   4699  N   GLY E 594      50.617 -20.801  10.331  1.00 47.34           N
ATOM   4700  CA  GLY E 594      50.472 -21.611   9.152  1.00 47.34           C
ATOM   4701  C   GLY E 594      50.741 -20.800   7.909  1.00 47.34           C
ATOM   4702  O   GLY E 594      50.917 -21.359   6.827  1.00 47.34           O
ATOM   4703  N   GLY E 595      50.708 -19.461   8.034  1.00 79.24           N
ATOM   4704  CA  GLY E 595      50.962 -18.467   7.021  1.00 79.24           C
ATOM   4705  C   GLY E 595      52.415 -18.265   6.691  1.00 79.24           C
ATOM   4706  O   GLY E 595      52.735 -17.643   5.684  1.00 79.24           O
ATOM   4707  N   CYS E 596      53.341 -18.661   7.576  1.00 76.13           N
ATOM   4708  CA  CYS E 596      54.729 -18.294   7.428  1.00 76.13           C
ATOM   4709  CB  CYS E 596      55.581 -18.668   8.652  1.00 76.13           C
ATOM   4710  SG  CYS E 596      57.277 -18.022   8.545  1.00 76.13           S
ATOM   4711  C   CYS E 596      55.392 -18.883   6.213  1.00 76.13           C
ATOM   4712  O   CYS E 596      55.033 -19.957   5.733  1.00 76.13           O
ATOM   4713  N   ASN E 597      56.372 -18.128   5.658  1.00 77.02           N
ATOM   4714  CA  ASN E 597      57.190 -18.599   4.574  1.00 77.02           C
ATOM   4715  CB  ASN E 597      56.529 -18.526   3.181  1.00 77.02           C
ATOM   4716  CG  ASN E 597      56.206 -17.085   2.825  1.00 77.02           C
ATOM   4717  OD1 ASN E 597      57.092 -16.237   2.759  1.00 77.02           O
ATOM   4718  ND2 ASN E 597      54.901 -16.800   2.570  1.00 77.02           N
ATOM   4719  C   ASN E 597      58.470 -17.809   4.585  1.00 77.02           C
ATOM   4720  O   ASN E 597      58.597 -16.821   5.307  1.00 77.02           O
ATOM   4721  N   GLU E 598      59.464 -18.248   3.787  1.00 87.33           N
ATOM   4722  CA  GLU E 598      60.776 -17.659   3.751  1.00 87.33           C
ATOM   4723  CB  GLU E 598      61.700 -18.355   2.743  1.00 87.33           C
ATOM   4724  CG  GLU E 598      63.091 -17.726   2.673  1.00 87.33           C
ATOM   4725  CD  GLU E 598      63.683 -18.076   1.317  1.00 87.33           C
ATOM   4726  OE1 GLU E 598      62.911 -18.555   0.445  1.00 87.33           O
ATOM   4727  OE2 GLU E 598      64.909 -17.858   1.129  1.00 87.33           O
ATOM   4728  C   GLU E 598      60.717 -16.241   3.279  1.00 87.33           C
ATOM   4729  O   GLU E 598      61.353 -15.361   3.859  1.00 87.33           O
ATOM   4730  N   ALA E 599      59.943 -15.985   2.208  1.00 41.13           N
ATOM   4731  CA  ALA E 599      59.922 -14.682   1.610  1.00 41.13           C
ATOM   4732  CB  ALA E 599      58.990 -14.605   0.387  1.00 41.13           C
ATOM   4733  C   ALA E 599      59.434 -13.679   2.611  1.00 41.13           C
ATOM   4734  O   ALA E 599      60.023 -12.612   2.771  1.00 41.13           O
ATOM   4735  N   LEU E 600      58.352 -14.016   3.329  1.00 50.81           N
ATOM   4736  CA  LEU E 600      57.766 -13.128   4.291  1.00 50.81           C
ATOM   4737  CB  LEU E 600      56.449 -13.674   4.867  1.00 50.81           C
ATOM   4738  CG  LEU E 600      55.347 -13.829   3.800  1.00 50.81           C
ATOM   4739  CD1 LEU E 600      54.046 -14.374   4.410  1.00 50.81           C
ATOM   4740  CD2 LEU E 600      55.136 -12.521   3.020  1.00 50.81           C
ATOM   4741  C   LEU E 600      58.728 -12.910   5.415  1.00 50.81           C
ATOM   4742  O   LEU E 600      58.809 -11.817   5.972  1.00 50.81           O
ATOM   4743  N   MET E 601      59.477 -13.959   5.794  1.00 48.46           N
ATOM   4744  CA  MET E 601      60.380 -13.850   6.905  1.00 48.46           C
ATOM   4745  CB  MET E 601      61.080 -15.182   7.228  1.00 48.46           C
ATOM   4746  CG  MET E 601      60.125 -16.243   7.780  1.00 48.46           C
ATOM   4747  SD  MET E 601      60.840 -17.909   7.927  1.00 48.46           S
ATOM   4748  CE  MET E 601      62.039 -17.471   9.218  1.00 48.46           C
ATOM   4749  C   MET E 601      61.438 -12.837   6.598  1.00 48.46           C
ATOM   4750  O   MET E 601      61.773 -11.998   7.432  1.00 48.46           O
ATOM   4751  N   LYS E 602      61.980 -12.881   5.373  1.00124.39           N
ATOM   4752  CA  LYS E 602      63.042 -12.007   4.977  1.00124.39           C
ATOM   4753  CB  LYS E 602      63.505 -12.368   3.555  1.00124.39           C
ATOM   4754  CG  LYS E 602      64.810 -11.731   3.104  1.00124.39           C
ATOM   4755  CD  LYS E 602      65.353 -12.347   1.810  1.00124.39           C
ATOM   4756  CE  LYS E 602      65.696 -13.836   1.920  1.00124.39           C
ATOM   4757  NZ  LYS E 602      64.530 -14.669   1.541  1.00124.39           N
ATOM   4758  C   LYS E 602      62.549 -10.592   4.964  1.00124.39           C
ATOM   4759  O   LYS E 602      63.269  -9.673   5.348  1.00124.39           O
ATOM   4760  N   LEU E 603      61.304 -10.370   4.498  1.00 40.16           N
ATOM   4761  CA  LEU E 603      60.768  -9.038   4.432  1.00 40.16           C
ATOM   4762  CB  LEU E 603      59.373  -8.982   3.794  1.00 40.16           C
ATOM   4763  CG  LEU E 603      59.354  -9.357   2.297  1.00 40.16           C
ATOM   4764  CD1 LEU E 603      57.932  -9.284   1.721  1.00 40.16           C
ATOM   4765  CD2 LEU E 603      60.358  -8.507   1.500  1.00 40.16           C
ATOM   4766  C   LEU E 603      60.654  -8.501   5.825  1.00 40.16           C
ATOM   4767  O   LEU E 603      61.045  -7.367   6.101  1.00 40.16           O
ATOM   4768  N   GLU E 604      60.129  -9.321   6.754  1.00 87.39           N
ATOM   4769  CA  GLU E 604      59.938  -8.888   8.109  1.00 87.39           C
ATOM   4770  CB  GLU E 604      59.304  -9.984   8.986  1.00 87.39           C
ATOM   4771  CG  GLU E 604      59.158  -9.599  10.460  1.00 87.39           C
ATOM   4772  CD  GLU E 604      58.011  -8.608  10.601  1.00 87.39           C
ATOM   4773  OE1 GLU E 604      57.205  -8.489   9.640  1.00 87.39           O
ATOM   4774  OE2 GLU E 604      57.926  -7.958  11.677  1.00 87.39           O
ATOM   4775  C   GLU E 604      61.266  -8.550   8.710  1.00 87.39           C
ATOM   4776  O   GLU E 604      61.417  -7.524   9.373  1.00 87.39           O
ATOM   4777  N   LEU E 605      62.276  -9.399   8.464  1.00 57.36           N
ATOM   4778  CA  LEU E 605      63.549  -9.232   9.102  1.00 57.36           C
ATOM   4779  CB  LEU E 605      64.524 -10.359   8.712  1.00 57.36           C
ATOM   4780  CG  LEU E 605      65.910 -10.259   9.371  1.00 57.36           C
ATOM   4781  CD1 LEU E 605      65.809 -10.410  10.897  1.00 57.36           C
ATOM   4782  CD2 LEU E 605      66.896 -11.258   8.743  1.00 57.36           C
ATOM   4783  C   LEU E 605      64.178  -7.923   8.726  1.00 57.36           C
ATOM   4784  O   LEU E 605      64.547  -7.138   9.598  1.00 57.36           O
ATOM   4785  N   VAL E 606      64.304  -7.635   7.417  1.00 66.89           N
ATOM   4786  CA  VAL E 606      64.988  -6.435   7.026  1.00 66.89           C
ATOM   4787  CB  VAL E 606      65.304  -6.386   5.555  1.00 66.89           C
ATOM   4788  CG1 VAL E 606      66.165  -7.611   5.203  1.00 66.89           C
ATOM   4789  CG2 VAL E 606      64.000  -6.288   4.752  1.00 66.89           C
ATOM   4790  C   VAL E 606      64.185  -5.221   7.373  1.00 66.89           C
ATOM   4791  O   VAL E 606      64.733  -4.211   7.812  1.00 66.89           O
ATOM   4792  N   HIS E 607      62.864  -5.253   7.127  1.00 77.40           N
ATOM   4793  CA  HIS E 607      62.104  -4.075   7.412  1.00 77.40           C
ATOM   4794  ND1 HIS E 607      61.191  -3.164   4.499  1.00 77.40           N
ATOM   4795  CG  HIS E 607      60.752  -4.195   5.300  1.00 77.40           C
ATOM   4796  CB  HIS E 607      60.695  -4.121   6.798  1.00 77.40           C
ATOM   4797  NE2 HIS E 607      60.659  -4.840   3.139  1.00 77.40           N
ATOM   4798  CD2 HIS E 607      60.430  -5.210   4.452  1.00 77.40           C
ATOM   4799  CE1 HIS E 607      61.115  -3.604   3.218  1.00 77.40           C
ATOM   4800  C   HIS E 607      61.980  -3.836   8.893  1.00 77.40           C
ATOM   4801  O   HIS E 607      62.313  -2.753   9.368  1.00 77.40           O
ATOM   4802  N   GLN E 608      61.443  -4.834   9.634  1.00132.55           N
ATOM   4803  CA  GLN E 608      61.134  -4.784  11.047  1.00132.55           C
ATOM   4804  CB  GLN E 608      59.994  -5.751  11.404  1.00132.55           C
ATOM   4805  CG  GLN E 608      58.718  -5.505  10.596  1.00132.55           C
ATOM   4806  CD  GLN E 608      58.227  -4.095  10.887  1.00132.55           C
ATOM   4807  OE1 GLN E 608      58.803  -3.379  11.704  1.00132.55           O
ATOM   4808  NE2 GLN E 608      57.133  -3.680  10.194  1.00132.55           N
ATOM   4809  C   GLN E 608      62.249  -5.053  12.032  1.00132.55           C
ATOM   4810  O   GLN E 608      62.308  -4.413  13.081  1.00132.55           O
ATOM   4811  N   GLY E 609      63.127  -6.047  11.775  1.00 48.91           N
ATOM   4812  CA  GLY E 609      64.140  -6.373  12.749  1.00 48.91           C
ATOM   4813  C   GLY E 609      64.119  -7.860  12.990  1.00 48.91           C
ATOM   4814  O   GLY E 609      63.341  -8.588  12.377  1.00 48.91           O
ATOM   4815  N   PRO E 610      64.942  -8.327  13.902  1.00 78.00           N
ATOM   4816  CA  PRO E 610      65.025  -9.738  14.177  1.00 78.00           C
ATOM   4817  CD  PRO E 610      66.176  -7.630  14.226  1.00 78.00           C
ATOM   4818  CB  PRO E 610      66.232  -9.896  15.099  1.00 78.00           C
ATOM   4819  CG  PRO E 610      67.146  -8.719  14.716  1.00 78.00           C
ATOM   4820  C   PRO E 610      63.728 -10.224  14.744  1.00 78.00           C
ATOM   4821  O   PRO E 610      63.042  -9.445  15.404  1.00 78.00           O
ATOM   4822  N   MET E 611      63.356 -11.494  14.476  1.00174.50           N
ATOM   4823  CA  MET E 611      62.104 -11.990  14.972  1.00174.50           C
ATOM   4824  CB  MET E 611      60.989 -12.096  13.911  1.00174.50           C
ATOM   4825  CG  MET E 611      61.110 -13.275  12.939  1.00174.50           C
ATOM   4826  SD  MET E 611      62.435 -13.148  11.701  1.00174.50           S
ATOM   4827  CE  MET E 611      61.740 -11.712  10.835  1.00174.50           C
ATOM   4828  C   MET E 611      62.328 -13.359  15.531  1.00174.50           C
ATOM   4829  O   MET E 611      63.318 -14.018  15.217  1.00174.50           O
ATOM   4830  N   ALA E 612      61.412 -13.803  16.415  1.00 41.27           N
ATOM   4831  CA  ALA E 612      61.532 -15.096  17.030  1.00 41.27           C
ATOM   4832  CB  ALA E 612      60.672 -15.248  18.298  1.00 41.27           C
ATOM   4833  C   ALA E 612      61.104 -16.162  16.062  1.00 41.27           C
ATOM   4834  O   ALA E 612      60.151 -15.987  15.304  1.00 41.27           O
ATOM   4835  N   VAL E 613      61.814 -17.313  16.078  1.00 53.26           N
ATOM   4836  CA  VAL E 613      61.473 -18.436  15.244  1.00 53.26           C
ATOM   4837  CB  VAL E 613      62.346 -18.613  14.026  1.00 53.26           C
ATOM   4838  CG1 VAL E 613      62.178 -17.390  13.111  1.00 53.26           C
ATOM   4839  CG2 VAL E 613      63.796 -18.870  14.472  1.00 53.26           C
ATOM   4840  C   VAL E 613      61.644 -19.666  16.083  1.00 53.26           C
ATOM   4841  O   VAL E 613      62.269 -19.620  17.142  1.00 53.26           O
ATOM   4842  N   ALA E 614      61.052 -20.798  15.649  1.00 43.01           N
ATOM   4843  CA  ALA E 614      61.208 -22.030  16.375  1.00 43.01           C
ATOM   4844  CB  ALA E 614      59.946 -22.459  17.144  1.00 43.01           C
ATOM   4845  C   ALA E 614      61.508 -23.108  15.378  1.00 43.01           C
ATOM   4846  O   ALA E 614      61.117 -23.014  14.215  1.00 43.01           O
ATOM   4847  N   PHE E 615      62.248 -24.155  15.805  1.00179.64           N
ATOM   4848  CA  PHE E 615      62.556 -25.241  14.918  1.00179.64           C
ATOM   4849  CB  PHE E 615      63.797 -25.009  14.035  1.00179.64           C
ATOM   4850  CG  PHE E 615      65.033 -24.934  14.865  1.00179.64           C
ATOM   4851  CD1 PHE E 615      65.447 -23.738  15.404  1.00179.64           C
ATOM   4852  CD2 PHE E 615      65.787 -26.061  15.102  1.00179.64           C
ATOM   4853  CE1 PHE E 615      66.589 -23.670  16.168  1.00179.64           C
ATOM   4854  CE2 PHE E 615      66.931 -25.998  15.864  1.00179.64           C
ATOM   4855  CZ  PHE E 615      67.336 -24.801  16.399  1.00179.64           C
ATOM   4856  C   PHE E 615      62.773 -26.476  15.732  1.00179.64           C
ATOM   4857  O   PHE E 615      62.773 -26.438  16.962  1.00179.64           O
ATOM   4858  N   GLU E 616      62.941 -27.625  15.048  1.00107.49           N
ATOM   4859  CA  GLU E 616      63.126 -28.866  15.748  1.00107.49           C
ATOM   4860  CB  GLU E 616      62.492 -30.068  15.028  1.00107.49           C
ATOM   4861  CG  GLU E 616      62.677 -31.398  15.762  1.00107.49           C
ATOM   4862  CD  GLU E 616      61.762 -31.405  16.976  1.00107.49           C
ATOM   4863  OE1 GLU E 616      61.083 -30.372  17.215  1.00107.49           O
ATOM   4864  OE2 GLU E 616      61.730 -32.446  17.684  1.00107.49           O
ATOM   4865  C   GLU E 616      64.591 -29.133  15.870  1.00107.49           C
ATOM   4866  O   GLU E 616      65.300 -29.273  14.873  1.00107.49           O
ATOM   4867  N   VAL E 617      65.083 -29.200  17.122  1.00 63.27           N
ATOM   4868  CA  VAL E 617      66.465 -29.492  17.354  1.00 63.27           C
ATOM   4869  CB  VAL E 617      66.972 -28.991  18.678  1.00 63.27           C
ATOM   4870  CG1 VAL E 617      68.395 -29.530  18.898  1.00 63.27           C
ATOM   4871  CG2 VAL E 617      66.895 -27.454  18.683  1.00 63.27           C
ATOM   4872  C   VAL E 617      66.621 -30.977  17.333  1.00 63.27           C
ATOM   4873  O   VAL E 617      65.791 -31.710  17.868  1.00 63.27           O
ATOM   4874  N   TYR E 618      67.711 -31.453  16.703  1.00 62.95           N
ATOM   4875  CA  TYR E 618      67.982 -32.857  16.611  1.00 62.95           C
ATOM   4876  CB  TYR E 618      68.036 -33.401  15.171  1.00 62.95           C
ATOM   4877  CG  TYR E 618      66.663 -33.389  14.586  1.00 62.95           C
ATOM   4878  CD1 TYR E 618      65.768 -34.389  14.893  1.00 62.95           C
ATOM   4879  CD2 TYR E 618      66.271 -32.394  13.718  1.00 62.95           C
ATOM   4880  CE1 TYR E 618      64.502 -34.394  14.355  1.00 62.95           C
ATOM   4881  CE2 TYR E 618      65.006 -32.392  13.177  1.00 62.95           C
ATOM   4882  CZ  TYR E 618      64.120 -33.393  13.494  1.00 62.95           C
ATOM   4883  OH  TYR E 618      62.822 -33.393  12.940  1.00 62.95           O
ATOM   4884  C   TYR E 618      69.337 -33.057  17.212  1.00 62.95           C
ATOM   4885  O   TYR E 618      70.084 -32.102  17.411  1.00 62.95           O
ATOM   4886  N   ASP E 619      69.690 -34.319  17.519  1.00 47.47           N
ATOM   4887  CA  ASP E 619      70.917 -34.609  18.203  1.00 47.47           C
ATOM   4888  CB  ASP E 619      71.127 -36.109  18.459  1.00 47.47           C
ATOM   4889  CG  ASP E 619      72.275 -36.251  19.449  1.00 47.47           C
ATOM   4890  OD1 ASP E 619      72.805 -35.201  19.900  1.00 47.47           O
ATOM   4891  OD2 ASP E 619      72.632 -37.412  19.776  1.00 47.47           O
ATOM   4892  C   ASP E 619      72.080 -34.125  17.392  1.00 47.47           C
ATOM   4893  O   ASP E 619      73.046 -33.603  17.943  1.00 47.47           O
ATOM   4894  N   ASP E 620      72.017 -34.257  16.055  1.00 58.92           N
ATOM   4895  CA  ASP E 620      73.135 -33.869  15.246  1.00 58.92           C
ATOM   4896  CB  ASP E 620      72.960 -34.165  13.740  1.00 58.92           C
ATOM   4897  CG  ASP E 620      71.807 -33.361  13.156  1.00 58.92           C
ATOM   4898  OD1 ASP E 620      70.905 -32.948  13.930  1.00 58.92           O
ATOM   4899  OD2 ASP E 620      71.815 -33.153  11.913  1.00 58.92           O
ATOM   4900  C   ASP E 620      73.380 -32.403  15.436  1.00 58.92           C
ATOM   4901  O   ASP E 620      74.513 -31.940  15.337  1.00 58.92           O
ATOM   4902  N   PHE E 621      72.309 -31.639  15.711  1.00119.90           N
ATOM   4903  CA  PHE E 621      72.361 -30.217  15.904  1.00119.90           C
ATOM   4904  CB  PHE E 621      70.948 -29.606  16.038  1.00119.90           C
ATOM   4905  CG  PHE E 621      71.036 -28.116  16.088  1.00119.90           C
ATOM   4906  CD1 PHE E 621      71.053 -27.379  14.925  1.00119.90           C
ATOM   4907  CD2 PHE E 621      71.097 -27.453  17.291  1.00119.90           C
ATOM   4908  CE1 PHE E 621      71.130 -26.006  14.961  1.00119.90           C
ATOM   4909  CE2 PHE E 621      71.173 -26.080  17.333  1.00119.90           C
ATOM   4910  CZ  PHE E 621      71.189 -25.352  16.168  1.00119.90           C
ATOM   4911  C   PHE E 621      73.144 -29.920  17.150  1.00119.90           C
ATOM   4912  O   PHE E 621      73.857 -28.922  17.221  1.00119.90           O
ATOM   4913  N   LEU E 622      73.044 -30.793  18.169  1.00 57.51           N
ATOM   4914  CA  LEU E 622      73.677 -30.547  19.432  1.00 57.51           C
ATOM   4915  CB  LEU E 622      73.504 -31.720  20.410  1.00 57.51           C
ATOM   4916  CG  LEU E 622      72.035 -32.015  20.768  1.00 57.51           C
ATOM   4917  CD1 LEU E 622      71.925 -33.195  21.747  1.00 57.51           C
ATOM   4918  CD2 LEU E 622      71.318 -30.753  21.271  1.00 57.51           C
ATOM   4919  C   LEU E 622      75.154 -30.362  19.223  1.00 57.51           C
ATOM   4920  O   LEU E 622      75.771 -29.479  19.818  1.00 57.51           O
ATOM   4921  N   HIS E 623      75.750 -31.205  18.365  1.00125.55           N
ATOM   4922  CA  HIS E 623      77.153 -31.269  18.054  1.00125.55           C
ATOM   4923  ND1 HIS E 623      77.296 -34.241  19.166  0.00125.55           N
ATOM   4924  CG  HIS E 623      76.951 -33.781  17.916  0.00125.55           C
ATOM   4925  CB  HIS E 623      77.513 -32.546  17.279  1.00125.55           C
ATOM   4926  NE2 HIS E 623      75.790 -35.664  18.359  0.00125.55           N
ATOM   4927  CD2 HIS E 623      76.029 -34.662  17.436  0.00125.55           C
ATOM   4928  CE1 HIS E 623      76.572 -35.369  19.381  0.00125.55           C
ATOM   4929  C   HIS E 623      77.612 -30.116  17.205  1.00125.55           C
ATOM   4930  O   HIS E 623      78.813 -29.922  17.060  1.00125.55           O
ATOM   4931  N   TYR E 624      76.690 -29.376  16.559  1.00121.00           N
ATOM   4932  CA  TYR E 624      77.009 -28.361  15.577  1.00121.00           C
ATOM   4933  CB  TYR E 624      75.741 -27.582  15.166  1.00121.00           C
ATOM   4934  CG  TYR E 624      76.073 -26.353  14.390  1.00121.00           C
ATOM   4935  CD1 TYR E 624      76.360 -25.178  15.047  1.00121.00           C
ATOM   4936  CD2 TYR E 624      76.080 -26.361  13.014  1.00121.00           C
ATOM   4937  CE1 TYR E 624      76.657 -24.031  14.348  1.00121.00           C
ATOM   4938  CE2 TYR E 624      76.376 -25.216  12.308  1.00121.00           C
ATOM   4939  CZ  TYR E 624      76.666 -24.048  12.974  1.00121.00           C
ATOM   4940  OH  TYR E 624      76.969 -22.873  12.253  1.00121.00           O
ATOM   4941  C   TYR E 624      78.054 -27.384  16.036  1.00121.00           C
ATOM   4942  O   TYR E 624      77.870 -26.660  17.016  1.00121.00           O
ATOM   4943  N   ARG E 625      79.243 -27.443  15.384  1.00168.11           N
ATOM   4944  CA  ARG E 625      80.315 -26.500  15.571  1.00168.11           C
ATOM   4945  CB  ARG E 625      81.692 -27.124  15.293  1.00168.11           C
ATOM   4946  CG  ARG E 625      81.990 -28.322  16.196  1.00168.11           C
ATOM   4947  CD  ARG E 625      81.608 -28.087  17.659  1.00168.11           C
ATOM   4948  NE  ARG E 625      81.946 -29.324  18.416  1.00168.11           N
ATOM   4949  CZ  ARG E 625      83.207 -29.497  18.913  1.00168.11           C
ATOM   4950  NH1 ARG E 625      84.154 -28.535  18.717  1.00168.11           N
ATOM   4951  NH2 ARG E 625      83.516 -30.631  19.606  1.00168.11           N
ATOM   4952  C   ARG E 625      80.204 -25.271  14.707  1.00168.11           C
ATOM   4953  O   ARG E 625      80.296 -24.145  15.197  1.00168.11           O
ATOM   4954  N   LYS E 626      79.991 -25.466  13.380  1.00145.96           N
ATOM   4955  CA  LYS E 626      79.998 -24.350  12.469  1.00145.96           C
ATOM   4956  CB  LYS E 626      81.400 -23.755  12.252  1.00145.96           C
ATOM   4957  CG  LYS E 626      82.395 -24.739  11.633  1.00145.96           C
ATOM   4958  CD  LYS E 626      83.693 -24.081  11.159  1.00145.96           C
ATOM   4959  CE  LYS E 626      83.521 -23.200   9.919  1.00145.96           C
ATOM   4960  NZ  LYS E 626      82.797 -21.959  10.276  1.00145.96           N
ATOM   4961  C   LYS E 626      79.483 -24.788  11.126  1.00145.96           C
ATOM   4962  O   LYS E 626      79.227 -25.968  10.895  1.00145.96           O
ATOM   4963  N   GLY E 627      79.320 -23.821  10.194  1.00 28.51           N
ATOM   4964  CA  GLY E 627      78.862 -24.127   8.866  1.00 28.51           C
ATOM   4965  C   GLY E 627      77.377 -23.950   8.783  1.00 28.51           C
ATOM   4966  O   GLY E 627      76.749 -23.369   9.669  1.00 28.51           O
ATOM   4967  N   VAL E 628      76.781 -24.425   7.668  1.00102.89           N
ATOM   4968  CA  VAL E 628      75.362 -24.306   7.491  1.00102.89           C
ATOM   4969  CB  VAL E 628      74.961 -23.908   6.095  1.00102.89           C
ATOM   4970  CG1 VAL E 628      75.530 -24.917   5.082  1.00102.89           C
ATOM   4971  CG2 VAL E 628      73.429 -23.782   6.054  1.00102.89           C
ATOM   4972  C   VAL E 628      74.747 -25.632   7.825  1.00102.89           C
ATOM   4973  O   VAL E 628      74.952 -26.630   7.138  1.00102.89           O
ATOM   4974  N   TYR E 629      73.936 -25.645   8.899  1.00181.02           N
ATOM   4975  CA  TYR E 629      73.326 -26.823   9.450  1.00181.02           C
ATOM   4976  CB  TYR E 629      72.783 -26.587  10.871  1.00181.02           C
ATOM   4977  CG  TYR E 629      71.983 -27.767  11.305  1.00181.02           C
ATOM   4978  CD1 TYR E 629      72.583 -28.831  11.937  1.00181.02           C
ATOM   4979  CD2 TYR E 629      70.627 -27.806  11.074  1.00181.02           C
ATOM   4980  CE1 TYR E 629      71.839 -29.914  12.341  1.00181.02           C
ATOM   4981  CE2 TYR E 629      69.877 -28.886  11.477  1.00181.02           C
ATOM   4982  CZ  TYR E 629      70.485 -29.941  12.112  1.00181.02           C
ATOM   4983  OH  TYR E 629      69.722 -31.051  12.530  1.00181.02           O
ATOM   4984  C   TYR E 629      72.202 -27.314   8.593  1.00181.02           C
ATOM   4985  O   TYR E 629      71.465 -26.526   8.000  1.00181.02           O
ATOM   4986  N   HIS E 630      72.082 -28.660   8.482  1.00108.63           N
ATOM   4987  CA  HIS E 630      71.040 -29.264   7.699  1.00108.63           C
ATOM   4988  ND1 HIS E 630      70.520 -31.456   5.084  1.00108.63           N
ATOM   4989  CG  HIS E 630      70.415 -30.113   5.373  1.00108.63           C
ATOM   4990  CB  HIS E 630      71.412 -29.364   6.208  1.00108.63           C
ATOM   4991  NE2 HIS E 630      68.668 -30.737   4.088  1.00108.63           N
ATOM   4992  CD2 HIS E 630      69.278 -29.690   4.757  1.00108.63           C
ATOM   4993  CE1 HIS E 630      69.450 -31.777   4.313  1.00108.63           C
ATOM   4994  C   HIS E 630      70.753 -30.666   8.173  1.00108.63           C
ATOM   4995  O   HIS E 630      71.592 -31.321   8.789  1.00108.63           O
ATOM   4996  N   HIS E 631      69.503 -31.117   7.910  1.00278.49           N
ATOM   4997  CA  HIS E 631      68.975 -32.461   8.028  1.00278.49           C
ATOM   4998  ND1 HIS E 631      72.280 -33.674   7.760  0.00278.49           N
ATOM   4999  CG  HIS E 631      70.983 -34.037   8.035  0.00278.49           C
ATOM   5000  CB  HIS E 631      69.782 -33.544   7.284  1.00278.49           C
ATOM   5001  NE2 HIS E 631      72.370 -35.087   9.473  0.00278.49           N
ATOM   5002  CD2 HIS E 631      71.055 -34.900   9.085  0.00278.49           C
ATOM   5003  CE1 HIS E 631      73.069 -34.329   8.649  0.00278.49           C
ATOM   5004  C   HIS E 631      68.714 -32.979   9.409  1.00278.49           C
ATOM   5005  O   HIS E 631      69.059 -32.362  10.413  1.00278.49           O
ATOM   5006  N   THR E 632      67.979 -34.124   9.418  1.00130.36           N
ATOM   5007  CA  THR E 632      67.633 -34.999  10.513  1.00130.36           C
ATOM   5008  CB  THR E 632      68.163 -34.542  11.865  1.00130.36           C
ATOM   5009  OG1 THR E 632      69.579 -34.446  11.802  1.00130.36           O
ATOM   5010  CG2 THR E 632      67.836 -35.563  12.971  1.00130.36           C
ATOM   5011  C   THR E 632      66.128 -35.173  10.479  1.00130.36           C
ATOM   5012  O   THR E 632      65.455 -34.649   9.593  1.00130.36           O
ATOM   5013  N   GLY E 633      65.571 -35.992  11.392  1.00 54.42           N
ATOM   5014  CA  GLY E 633      64.156 -36.132  11.608  1.00 54.42           C
ATOM   5015  C   GLY E 633      63.422 -36.620  10.407  1.00 54.42           C
ATOM   5016  O   GLY E 633      63.839 -37.526   9.687  1.00 54.42           O
ATOM   5017  N   LEU E 634      62.224 -36.029  10.234  1.00101.74           N
ATOM   5018  CA  LEU E 634      61.312 -36.347   9.185  1.00101.74           C
ATOM   5019  CB  LEU E 634      60.889 -37.824   9.180  1.00101.74           C
ATOM   5020  CG  LEU E 634      59.898 -38.186   8.058  0.00101.74           C
ATOM   5021  CD1 LEU E 634      60.543 -38.019   6.670  0.00101.74           C
ATOM   5022  CD2 LEU E 634      59.298 -39.584   8.270  0.00101.74           C
ATOM   5023  C   LEU E 634      60.110 -35.527   9.515  1.00101.74           C
ATOM   5024  O   LEU E 634      60.005 -34.360   9.143  1.00101.74           O
ATOM   5025  N   ARG E 635      59.151 -36.141  10.225  1.00 82.93           N
ATOM   5026  CA  ARG E 635      58.008 -35.380  10.613  1.00 82.93           C
ATOM   5027  CB  ARG E 635      57.058 -35.089   9.437  1.00 82.93           C
ATOM   5028  CG  ARG E 635      55.924 -34.128   9.792  1.00 82.93           C
ATOM   5029  CD  ARG E 635      55.096 -33.695   8.583  1.00 82.93           C
ATOM   5030  NE  ARG E 635      55.989 -32.904   7.688  1.00 82.93           N
[truncated: 483,567 more chars]
