# Supplementary material for: Evolutionary Analysis of Dipeptidyl Peptidase I
Source: Int J Mol Sci. 2022 Feb 6;23(3):1852. doi: 10.3390/ijms23031852 (PMC8836896; doi:10.3390/ijms23031852)
Supplement: Supplementary file 1 [file ijms-23-01852-s001.zip › Supplementary File S2 Homology models/Modeller/Bos taurus/mod.B99990007.pdb]

EXPDTA    THEORETICAL MODEL, MODELLER 10.1 2021/11/11 14:35:35
REMARK   6 MODELLER OBJECTIVE FUNCTION:     13205.8945
REMARK   6 MODELLER BEST TEMPLATE % SEQ ID:  92.614
REMARK   6 SEQUENCE: mod
REMARK   6 ALIGNMENT: alignment.pir
REMARK   6 SCRIPT: model.py
REMARK   6 DOPE score: -168836.93750
REMARK   6 GA341 score: 1.00000
REMARK   6 DOPE-HR score: -143040.42188
REMARK   6 TEMPLATE: 1K3B 1:A - 119:A MODELS 1:A - 119:A AT 92.6%
REMARK   6 TEMPLATE: 1K3B 120:B - 283:B MODELS 120:B - 283:B AT 92.6%
REMARK   6 TEMPLATE: 1K3B 284:C - 352:C MODELS 284:C - 352:C AT 92.6%
REMARK   6 TEMPLATE: 1K3B 353:D - 471:D MODELS 353:D - 471:D AT 92.6%
REMARK   6 TEMPLATE: 1K3B 472:E - 635:E MODELS 472:E - 635:E AT 92.6%
REMARK   6 TEMPLATE: 1K3B 636:F - 704:F MODELS 636:F - 704:F AT 92.6%
REMARK   6 TEMPLATE: 1K3B 705:G - 823:G MODELS 705:G - 823:G AT 92.6%
REMARK   6 TEMPLATE: 1K3B 824:H - 987:H MODELS 824:H - 987:H AT 92.6%
REMARK   6 TEMPLATE: 1K3B 988:I - 1056:I MODELS 988:I - 1056:I AT 92.6%
REMARK   6 TEMPLATE: 1K3B 1057:J - 1175:J MODELS 1057:J - 1175:J AT 92.6%
REMARK   6 TEMPLATE: 1K3B 1176:K - 1339:K MODELS 1176:K - 1339:K AT 92.6%
REMARK   6 TEMPLATE: 1K3B 1340:L - 1408:L MODELS 1340:L - 1408:L AT 92.6%
SSBOND   1 CYS A    6    CYS A   94                          1555   1555  2.03
SSBOND   2 CYS A   30    CYS A  112                          1555   1555  2.03
SSBOND   3 CYS B  144    CYS B  187                          1555   1555  2.03
SSBOND   4 CYS B  180    CYS B  220                          1555   1555  2.04
SSBOND   5 CYS B  210    CYS B  226                          1555   1555  2.02
SSBOND   6 CYS D  358    CYS D  446                          1555   1555  1.96
SSBOND   7 CYS D  382    CYS D  464                          1555   1555  2.02
SSBOND   8 CYS E  496    CYS E  539                          1555   1555  2.02
SSBOND   9 CYS E  532    CYS E  572                          1555   1555  2.04
SSBOND  10 CYS E  562    CYS E  578                          1555   1555  2.03
SSBOND  11 CYS G  710    CYS G  798                          1555   1555  2.03
SSBOND  12 CYS G  734    CYS G  816                          1555   1555  2.02
SSBOND  13 CYS H  848    CYS H  891                          1555   1555  2.03
SSBOND  14 CYS H  884    CYS H  924                          1555   1555  2.02
SSBOND  15 CYS H  914    CYS H  930                          1555   1555  2.02
SSBOND  16 CYS J 1062    CYS J 1150                          1555   1555  2.03
SSBOND  17 CYS J 1086    CYS J 1168                          1555   1555  2.02
SSBOND  18 CYS K 1200    CYS K 1243                          1555   1555  2.02
SSBOND  19 CYS K 1236    CYS K 1276                          1555   1555  2.04
SSBOND  20 CYS K 1266    CYS K 1282                          1555   1555  2.02
ATOM      1  N   ASP A   1      32.828  26.220  26.716  1.00 43.50           N
ATOM      2  CA  ASP A   1      33.758  26.925  25.805  1.00 43.50           C
ATOM      3  CB  ASP A   1      32.966  27.886  24.905  1.00 43.50           C
ATOM      4  CG  ASP A   1      31.977  27.059  24.097  1.00 43.50           C
ATOM      5  OD1 ASP A   1      32.077  25.804  24.149  1.00 43.50           O
ATOM      6  OD2 ASP A   1      31.098  27.667  23.431  1.00 43.50           O
ATOM      7  C   ASP A   1      34.678  27.737  26.651  1.00 43.50           C
ATOM      8  O   ASP A   1      34.330  28.123  27.766  1.00 43.50           O
ATOM      9  N   THR A   2      35.905  27.970  26.157  1.00 45.08           N
ATOM     10  CA  THR A   2      36.823  28.816  26.855  1.00 45.08           C
ATOM     11  CB  THR A   2      38.264  28.434  26.667  1.00 45.08           C
ATOM     12  OG1 THR A   2      38.605  28.472  25.289  1.00 45.08           O
ATOM     13  CG2 THR A   2      38.487  27.023  27.241  1.00 45.08           C
ATOM     14  C   THR A   2      36.612  30.166  26.259  1.00 45.08           C
ATOM     15  O   THR A   2      35.866  30.320  25.294  1.00 45.08           O
ATOM     16  N   PRO A   3      37.231  31.151  26.829  1.00 73.72           N
ATOM     17  CA  PRO A   3      37.085  32.490  26.327  1.00 73.72           C
ATOM     18  CD  PRO A   3      37.463  31.131  28.266  1.00 73.72           C
ATOM     19  CB  PRO A   3      37.630  33.402  27.424  1.00 73.72           C
ATOM     20  CG  PRO A   3      37.392  32.599  28.716  1.00 73.72           C
ATOM     21  C   PRO A   3      37.760  32.677  25.002  1.00 73.72           C
ATOM     22  O   PRO A   3      37.597  33.742  24.408  1.00 73.72           O
ATOM     23  N   ALA A   4      38.539  31.687  24.527  1.00 69.76           N
ATOM     24  CA  ALA A   4      39.318  31.884  23.332  1.00 69.76           C
ATOM     25  CB  ALA A   4      40.454  30.855  23.188  1.00 69.76           C
ATOM     26  C   ALA A   4      38.507  31.814  22.076  1.00 69.76           C
ATOM     27  O   ALA A   4      37.606  30.985  21.935  1.00 69.76           O
ATOM     28  N   ASN A   5      38.797  32.729  21.121  1.00240.98           N
ATOM     29  CA  ASN A   5      38.213  32.525  19.833  1.00240.98           C
ATOM     30  CB  ASN A   5      36.928  33.324  19.506  1.00240.98           C
ATOM     31  CG  ASN A   5      37.156  34.783  19.226  1.00240.98           C
ATOM     32  OD1 ASN A   5      36.939  35.216  18.097  1.00240.98           O
ATOM     33  ND2 ASN A   5      37.593  35.564  20.248  1.00240.98           N
ATOM     34  C   ASN A   5      39.296  32.722  18.814  1.00240.98           C
ATOM     35  O   ASN A   5      39.529  33.813  18.291  1.00240.98           O
ATOM     36  N   CYS A   6      39.988  31.616  18.488  1.00 67.64           N
ATOM     37  CA  CYS A   6      41.098  31.681  17.588  1.00 67.64           C
ATOM     38  CB  CYS A   6      42.350  30.961  18.117  1.00 67.64           C
ATOM     39  SG  CYS A   6      42.987  31.821  19.585  1.00 67.64           S
ATOM     40  C   CYS A   6      40.691  31.097  16.275  1.00 67.64           C
ATOM     41  O   CYS A   6      39.649  30.451  16.163  1.00 67.64           O
ATOM     42  N   THR A   7      41.514  31.323  15.228  1.00 60.30           N
ATOM     43  CA  THR A   7      41.110  30.865  13.932  1.00 60.30           C
ATOM     44  CB  THR A   7      41.013  31.941  12.889  1.00 60.30           C
ATOM     45  OG1 THR A   7      42.292  32.503  12.639  1.00 60.30           O
ATOM     46  CG2 THR A   7      40.037  33.021  13.383  1.00 60.30           C
ATOM     47  C   THR A   7      42.075  29.861  13.403  1.00 60.30           C
ATOM     48  O   THR A   7      43.154  29.625  13.942  1.00 60.30           O
ATOM     49  N   TYR A   8      41.652  29.254  12.285  1.00107.98           N
ATOM     50  CA  TYR A   8      42.334  28.244  11.540  1.00107.98           C
ATOM     51  CB  TYR A   8      41.461  27.839  10.327  1.00107.98           C
ATOM     52  CG  TYR A   8      42.246  27.045   9.352  1.00107.98           C
ATOM     53  CD1 TYR A   8      42.456  25.698   9.533  1.00107.98           C
ATOM     54  CD2 TYR A   8      42.755  27.669   8.238  1.00107.98           C
ATOM     55  CE1 TYR A   8      43.187  24.986   8.615  1.00107.98           C
ATOM     56  CE2 TYR A   8      43.486  26.965   7.318  1.00107.98           C
ATOM     57  CZ  TYR A   8      43.701  25.626   7.514  1.00107.98           C
ATOM     58  OH  TYR A   8      44.454  24.906   6.573  1.00107.98           O
ATOM     59  C   TYR A   8      43.656  28.802  11.089  1.00107.98           C
ATOM     60  O   TYR A   8      44.672  28.108  11.163  1.00107.98           O
ATOM     61  N   PRO A   9      43.695  30.026  10.624  1.00138.13           N
ATOM     62  CA  PRO A   9      44.949  30.588  10.205  1.00138.13           C
ATOM     63  CD  PRO A   9      42.577  30.615   9.900  1.00138.13           C
ATOM     64  CB  PRO A   9      44.598  31.882   9.469  1.00138.13           C
ATOM     65  CG  PRO A   9      43.194  31.607   8.905  1.00138.13           C
ATOM     66  C   PRO A   9      45.909  30.762  11.341  1.00138.13           C
ATOM     67  O   PRO A   9      47.117  30.690  11.116  1.00138.13           O
ATOM     68  N   ASP A  10      45.405  30.991  12.567  1.00 54.02           N
ATOM     69  CA  ASP A  10      46.275  31.186  13.692  1.00 54.02           C
ATOM     70  CB  ASP A  10      45.517  31.516  14.990  1.00 54.02           C
ATOM     71  CG  ASP A  10      44.980  32.938  14.884  1.00 54.02           C
ATOM     72  OD1 ASP A  10      45.704  33.804  14.324  1.00 54.02           O
ATOM     73  OD2 ASP A  10      43.843  33.180  15.370  1.00 54.02           O
ATOM     74  C   ASP A  10      47.022  29.910  13.911  1.00 54.02           C
ATOM     75  O   ASP A  10      48.169  29.913  14.356  1.00 54.02           O
ATOM     76  N   LEU A  11      46.340  28.783  13.643  1.00 76.92           N
ATOM     77  CA  LEU A  11      46.839  27.445  13.810  1.00 76.92           C
ATOM     78  CB  LEU A  11      45.711  26.400  13.735  1.00 76.92           C
ATOM     79  CG  LEU A  11      46.171  24.950  13.969  1.00 76.92           C
ATOM     80  CD1 LEU A  11      46.775  24.777  15.373  1.00 76.92           C
ATOM     81  CD2 LEU A  11      45.029  23.957  13.694  1.00 76.92           C
ATOM     82  C   LEU A  11      47.890  27.079  12.793  1.00 76.92           C
ATOM     83  O   LEU A  11      48.794  26.301  13.093  1.00 76.92           O
ATOM     84  N   LEU A  12      47.791  27.584  11.546  1.00 52.98           N
ATOM     85  CA  LEU A  12      48.739  27.171  10.536  1.00 52.98           C
ATOM     86  CB  LEU A  12      48.397  27.693   9.130  1.00 52.98           C
ATOM     87  CG  LEU A  12      47.057  27.180   8.578  1.00 52.98           C
ATOM     88  CD1 LEU A  12      46.785  27.743   7.173  1.00 52.98           C
ATOM     89  CD2 LEU A  12      46.978  25.646   8.632  1.00 52.98           C
ATOM     90  C   LEU A  12      50.088  27.722  10.880  1.00 52.98           C
ATOM     91  O   LEU A  12      50.200  28.863  11.321  1.00 52.98           O
ATOM     92  N   GLY A  13      51.158  26.918  10.691  1.00 32.25           N
ATOM     93  CA  GLY A  13      52.476  27.422  10.946  1.00 32.25           C
ATOM     94  C   GLY A  13      53.289  26.405  11.685  1.00 32.25           C
ATOM     95  O   GLY A  13      52.987  25.211  11.678  1.00 32.25           O
ATOM     96  N   THR A  14      54.367  26.875  12.351  1.00 38.41           N
ATOM     97  CA  THR A  14      55.230  25.976  13.059  1.00 38.41           C
ATOM     98  CB  THR A  14      56.683  26.233  12.797  1.00 38.41           C
ATOM     99  OG1 THR A  14      56.946  26.165  11.404  1.00 38.41           O
ATOM    100  CG2 THR A  14      57.513  25.171  13.538  1.00 38.41           C
ATOM    101  C   THR A  14      54.996  26.167  14.526  1.00 38.41           C
ATOM    102  O   THR A  14      54.882  27.291  15.014  1.00 38.41           O
ATOM    103  N   TRP A  15      54.901  25.047  15.271  1.00 56.81           N
ATOM    104  CA  TRP A  15      54.661  25.118  16.686  1.00 56.81           C
ATOM    105  CB  TRP A  15      53.308  24.522  17.113  1.00 56.81           C
ATOM    106  CG  TRP A  15      52.106  25.333  16.695  1.00 56.81           C
ATOM    107  CD2 TRP A  15      51.370  26.186  17.585  1.00 56.81           C
ATOM    108  CD1 TRP A  15      51.487  25.413  15.482  1.00 56.81           C
ATOM    109  NE1 TRP A  15      50.415  26.269  15.558  1.00 56.81           N
ATOM    110  CE2 TRP A  15      50.330  26.751  16.848  1.00 56.81           C
ATOM    111  CE3 TRP A  15      51.547  26.474  18.908  1.00 56.81           C
ATOM    112  CZ2 TRP A  15      49.446  27.617  17.425  1.00 56.81           C
ATOM    113  CZ3 TRP A  15      50.655  27.349  19.487  1.00 56.81           C
ATOM    114  CH2 TRP A  15      49.625  27.909  18.759  1.00 56.81           C
ATOM    115  C   TRP A  15      55.711  24.314  17.382  1.00 56.81           C
ATOM    116  O   TRP A  15      56.154  23.282  16.881  1.00 56.81           O
ATOM    117  N   VAL A  16      56.152  24.789  18.564  1.00 40.46           N
ATOM    118  CA  VAL A  16      57.096  24.032  19.331  1.00 40.46           C
ATOM    119  CB  VAL A  16      58.290  24.817  19.793  1.00 40.46           C
ATOM    120  CG1 VAL A  16      59.132  23.929  20.726  1.00 40.46           C
ATOM    121  CG2 VAL A  16      59.062  25.306  18.558  1.00 40.46           C
ATOM    122  C   VAL A  16      56.371  23.569  20.551  1.00 40.46           C
ATOM    123  O   VAL A  16      55.753  24.364  21.259  1.00 40.46           O
ATOM    124  N   PHE A  17      56.413  22.251  20.823  1.00 73.98           N
ATOM    125  CA  PHE A  17      55.730  21.773  21.988  1.00 73.98           C
ATOM    126  CB  PHE A  17      54.809  20.560  21.756  1.00 73.98           C
ATOM    127  CG  PHE A  17      53.718  20.942  20.815  1.00 73.98           C
ATOM    128  CD1 PHE A  17      52.867  21.982  21.111  1.00 73.98           C
ATOM    129  CD2 PHE A  17      53.516  20.226  19.658  1.00 73.98           C
ATOM    130  CE1 PHE A  17      51.853  22.325  20.248  1.00 73.98           C
ATOM    131  CE2 PHE A  17      52.503  20.563  18.792  1.00 73.98           C
ATOM    132  CZ  PHE A  17      51.671  21.617  19.085  1.00 73.98           C
ATOM    133  C   PHE A  17      56.762  21.322  22.974  1.00 73.98           C
ATOM    134  O   PHE A  17      57.658  20.547  22.643  1.00 73.98           O
ATOM    135  N   GLN A  18      56.659  21.813  24.224  1.00 46.68           N
ATOM    136  CA  GLN A  18      57.562  21.387  25.252  1.00 46.68           C
ATOM    137  CB  GLN A  18      57.958  22.512  26.224  1.00 46.68           C
ATOM    138  CG  GLN A  18      58.752  23.635  25.551  1.00 46.68           C
ATOM    139  CD  GLN A  18      60.114  23.080  25.154  1.00 46.68           C
ATOM    140  OE1 GLN A  18      60.599  22.112  25.738  1.00 46.68           O
ATOM    141  NE2 GLN A  18      60.754  23.711  24.133  1.00 46.68           N
ATOM    142  C   GLN A  18      56.803  20.362  26.022  1.00 46.68           C
ATOM    143  O   GLN A  18      55.686  20.619  26.470  1.00 46.68           O
ATOM    144  N   VAL A  19      57.388  19.159  26.191  1.00 47.84           N
ATOM    145  CA  VAL A  19      56.650  18.106  26.821  1.00 47.84           C
ATOM    146  CB  VAL A  19      56.593  16.859  25.984  1.00 47.84           C
ATOM    147  CG1 VAL A  19      55.793  15.787  26.739  1.00 47.84           C
ATOM    148  CG2 VAL A  19      56.018  17.222  24.602  1.00 47.84           C
ATOM    149  C   VAL A  19      57.286  17.734  28.124  1.00 47.84           C
ATOM    150  O   VAL A  19      58.498  17.555  28.219  1.00 47.84           O
ATOM    151  N   GLY A  20      56.453  17.619  29.175  1.00 50.00           N
ATOM    152  CA  GLY A  20      56.915  17.206  30.470  1.00 50.00           C
ATOM    153  C   GLY A  20      56.497  15.779  30.615  1.00 50.00           C
ATOM    154  O   GLY A  20      56.505  15.037  29.636  1.00 50.00           O
ATOM    155  N   SER A  21      56.164  15.382  31.865  1.00143.84           N
ATOM    156  CA  SER A  21      55.618  14.110  32.283  1.00143.84           C
ATOM    157  CB  SER A  21      54.077  14.093  32.315  1.00143.84           C
ATOM    158  OG  SER A  21      53.592  15.040  33.255  1.00143.84           O
ATOM    159  C   SER A  21      56.067  12.937  31.453  1.00143.84           C
ATOM    160  O   SER A  21      57.136  12.930  30.847  1.00143.84           O
ATOM    161  N   SER A  22      55.283  11.839  31.560  1.00197.52           N
ATOM    162  CA  SER A  22      55.391  10.627  30.786  1.00197.52           C
ATOM    163  CB  SER A  22      56.822  10.233  30.369  1.00197.52           C
ATOM    164  OG  SER A  22      57.222  10.944  29.207  1.00197.52           O
ATOM    165  C   SER A  22      54.869   9.500  31.622  1.00197.52           C
ATOM    166  O   SER A  22      55.636   8.659  32.085  1.00197.52           O
ATOM    167  N   GLY A  23      53.537   9.397  31.769  1.00 57.44           N
ATOM    168  CA  GLY A  23      53.001   8.365  32.609  1.00 57.44           C
ATOM    169  C   GLY A  23      51.744   7.866  31.979  1.00 57.44           C
ATOM    170  O   GLY A  23      51.578   7.926  30.763  1.00 57.44           O
ATOM    171  N   SER A  24      50.839   7.303  32.801  1.00 39.38           N
ATOM    172  CA  SER A  24      49.591   6.824  32.287  1.00 39.38           C
ATOM    173  CB  SER A  24      49.057   5.577  33.012  1.00 39.38           C
ATOM    174  OG  SER A  24      49.921   4.474  32.781  1.00 39.38           O
ATOM    175  C   SER A  24      48.573   7.912  32.426  1.00 39.38           C
ATOM    176  O   SER A  24      48.872   9.020  32.866  1.00 39.38           O
ATOM    177  N   GLN A  25      47.326   7.597  32.030  1.00132.09           N
ATOM    178  CA  GLN A  25      46.205   8.493  32.075  1.00132.09           C
ATOM    179  CB  GLN A  25      44.937   7.800  31.551  1.00132.09           C
ATOM    180  CG  GLN A  25      43.672   8.652  31.582  1.00132.09           C
ATOM    181  CD  GLN A  25      42.528   7.751  31.135  1.00132.09           C
ATOM    182  OE1 GLN A  25      41.358   8.058  31.355  1.00132.09           O
ATOM    183  NE2 GLN A  25      42.871   6.598  30.498  1.00132.09           N
ATOM    184  C   GLN A  25      45.943   8.861  33.504  1.00132.09           C
ATOM    185  O   GLN A  25      45.494   9.968  33.800  1.00132.09           O
ATOM    186  N   ARG A  26      46.107   7.886  34.416  1.00125.58           N
ATOM    187  CA  ARG A  26      45.938   8.093  35.827  1.00125.58           C
ATOM    188  CB  ARG A  26      45.790   6.773  36.607  1.00125.58           C
ATOM    189  CG  ARG A  26      46.987   5.829  36.473  0.00125.58           C
ATOM    190  CD  ARG A  26      46.829   4.519  37.251  0.00125.58           C
ATOM    191  NE  ARG A  26      45.842   3.677  36.518  0.00125.58           N
ATOM    192  CZ  ARG A  26      44.513   3.759  36.819  0.00125.58           C
ATOM    193  NH1 ARG A  26      44.086   4.611  37.797  0.00125.58           N
ATOM    194  NH2 ARG A  26      43.611   2.989  36.143  0.00125.58           N
ATOM    195  C   ARG A  26      47.100   8.840  36.406  1.00125.58           C
ATOM    196  O   ARG A  26      46.935   9.659  37.309  1.00125.58           O
ATOM    197  N   ASP A  27      48.312   8.545  35.902  1.00 49.81           N
ATOM    198  CA  ASP A  27      49.543   9.079  36.413  1.00 49.81           C
ATOM    199  CB  ASP A  27      50.776   8.436  35.759  1.00 49.81           C
ATOM    200  CG  ASP A  27      50.847   7.000  36.255  0.00 49.81           C
ATOM    201  OD1 ASP A  27      50.115   6.672  37.226  0.00 49.81           O
ATOM    202  OD2 ASP A  27      51.636   6.211  35.671  0.00 49.81           O
ATOM    203  C   ASP A  27      49.626  10.556  36.198  1.00 49.81           C
ATOM    204  O   ASP A  27      50.188  11.267  37.029  1.00 49.81           O
ATOM    205  N   VAL A  28      49.093  11.076  35.077  1.00128.97           N
ATOM    206  CA  VAL A  28      49.255  12.486  34.862  1.00128.97           C
ATOM    207  CB  VAL A  28      49.970  12.874  33.597  1.00128.97           C
ATOM    208  CG1 VAL A  28      51.408  12.348  33.640  1.00128.97           C
ATOM    209  CG2 VAL A  28      49.150  12.397  32.391  1.00128.97           C
ATOM    210  C   VAL A  28      47.927  13.154  34.773  1.00128.97           C
ATOM    211  O   VAL A  28      46.890  12.523  34.572  1.00128.97           O
ATOM    212  N   ASN A  29      47.957  14.482  34.994  1.00 92.31           N
ATOM    213  CA  ASN A  29      46.823  15.345  34.871  1.00 92.31           C
ATOM    214  CB  ASN A  29      46.127  15.579  36.225  1.00 92.31           C
ATOM    215  CG  ASN A  29      44.747  16.173  35.992  0.00 92.31           C
ATOM    216  OD1 ASN A  29      43.745  15.461  36.009  0.00 92.31           O
ATOM    217  ND2 ASN A  29      44.686  17.515  35.782  0.00 92.31           N
ATOM    218  C   ASN A  29      47.423  16.642  34.432  1.00 92.31           C
ATOM    219  O   ASN A  29      48.256  17.201  35.144  1.00 92.31           O
ATOM    220  N   CYS A  30      47.010  17.174  33.264  1.00 80.67           N
ATOM    221  CA  CYS A  30      47.695  18.330  32.759  1.00 80.67           C
ATOM    222  CB  CYS A  30      47.868  18.243  31.238  1.00 80.67           C
ATOM    223  SG  CYS A  30      48.647  16.660  30.812  1.00 80.67           S
ATOM    224  C   CYS A  30      46.934  19.575  33.082  1.00 80.67           C
ATOM    225  O   CYS A  30      46.470  20.288  32.193  1.00 80.67           O
ATOM    226  N   SER A  31      46.725  19.827  34.384  1.00 84.45           N
ATOM    227  CA  SER A  31      46.130  21.049  34.824  1.00 84.45           C
ATOM    228  CB  SER A  31      45.453  20.892  36.196  1.00 84.45           C
ATOM    229  OG  SER A  31      46.396  20.435  37.153  1.00 84.45           O
ATOM    230  C   SER A  31      47.176  22.129  34.920  1.00 84.45           C
ATOM    231  O   SER A  31      46.938  23.272  34.532  1.00 84.45           O
ATOM    232  N   VAL A  32      48.314  21.820  35.589  1.00157.24           N
ATOM    233  CA  VAL A  32      49.377  22.775  35.800  1.00157.24           C
ATOM    234  CB  VAL A  32      50.171  22.456  37.026  1.00157.24           C
ATOM    235  CG1 VAL A  32      51.274  23.513  37.176  1.00157.24           C
ATOM    236  CG2 VAL A  32      49.216  22.366  38.223  1.00157.24           C
ATOM    237  C   VAL A  32      50.393  22.937  34.702  1.00157.24           C
ATOM    238  O   VAL A  32      50.468  23.999  34.087  1.00157.24           O
ATOM    239  N   MET A  33      51.183  21.856  34.456  1.00104.95           N
ATOM    240  CA  MET A  33      52.331  21.800  33.575  1.00104.95           C
ATOM    241  CB  MET A  33      52.801  23.141  32.974  1.00104.95           C
ATOM    242  CG  MET A  33      54.038  23.014  32.083  1.00104.95           C
ATOM    243  SD  MET A  33      53.814  22.006  30.586  1.00104.95           S
ATOM    244  CE  MET A  33      54.310  20.449  31.381  1.00104.95           C
ATOM    245  C   MET A  33      53.483  21.226  34.364  1.00104.95           C
ATOM    246  O   MET A  33      53.526  20.027  34.633  1.00104.95           O
ATOM    247  N   GLY A  34      54.466  22.078  34.747  1.00 43.52           N
ATOM    248  CA  GLY A  34      55.609  21.620  35.501  1.00 43.52           C
ATOM    249  C   GLY A  34      56.790  21.500  34.577  1.00 43.52           C
ATOM    250  O   GLY A  34      56.745  21.939  33.432  1.00 43.52           O
ATOM    251  N   PRO A  35      57.865  20.933  35.078  1.00 86.91           N
ATOM    252  CA  PRO A  35      59.121  20.803  34.367  1.00 86.91           C
ATOM    253  CD  PRO A  35      57.785  20.030  36.214  1.00 86.91           C
ATOM    254  CB  PRO A  35      60.046  20.068  35.334  1.00 86.91           C
ATOM    255  CG  PRO A  35      59.075  19.194  36.150  1.00 86.91           C
ATOM    256  C   PRO A  35      59.023  20.057  33.059  1.00 86.91           C
ATOM    257  O   PRO A  35      58.336  19.037  33.001  1.00 86.91           O
ATOM    258  N   PRO A  36      59.631  20.590  32.017  1.00167.74           N
ATOM    259  CA  PRO A  36      59.653  19.881  30.749  1.00167.74           C
ATOM    260  CD  PRO A  36      59.378  22.009  31.814  1.00167.74           C
ATOM    261  CB  PRO A  36      59.487  20.937  29.658  1.00167.74           C
ATOM    262  CG  PRO A  36      58.853  22.134  30.378  1.00167.74           C
ATOM    263  C   PRO A  36      60.870  19.028  30.472  1.00167.74           C
ATOM    264  O   PRO A  36      61.982  19.473  30.760  1.00167.74           O
ATOM    265  N   GLU A  37      60.686  17.801  29.928  1.00122.50           N
ATOM    266  CA  GLU A  37      61.760  16.938  29.499  1.00122.50           C
ATOM    267  CB  GLU A  37      61.397  15.449  29.611  1.00122.50           C
ATOM    268  CG  GLU A  37      61.370  14.958  31.060  1.00122.50           C
ATOM    269  CD  GLU A  37      60.164  15.570  31.753  1.00122.50           C
ATOM    270  OE1 GLU A  37      59.023  15.130  31.456  0.00122.50           O
ATOM    271  OE2 GLU A  37      60.371  16.486  32.593  0.00122.50           O
ATOM    272  C   GLU A  37      62.241  17.189  28.089  1.00122.50           C
ATOM    273  O   GLU A  37      63.448  17.227  27.851  1.00122.50           O
ATOM    274  N   LYS A  38      61.325  17.366  27.103  1.00145.98           N
ATOM    275  CA  LYS A  38      61.798  17.443  25.740  1.00145.98           C
ATOM    276  CB  LYS A  38      61.873  16.078  25.032  1.00145.98           C
ATOM    277  CG  LYS A  38      60.526  15.371  24.850  1.00145.98           C
ATOM    278  CD  LYS A  38      59.856  14.916  26.148  1.00145.98           C
ATOM    279  CE  LYS A  38      58.515  14.216  25.909  1.00145.98           C
ATOM    280  NZ  LYS A  38      58.068  13.529  27.140  1.00145.98           N
ATOM    281  C   LYS A  38      60.930  18.328  24.894  1.00145.98           C
ATOM    282  O   LYS A  38      59.835  18.725  25.290  1.00145.98           O
ATOM    283  N   LYS A  39      61.428  18.671  23.682  1.00137.02           N
ATOM    284  CA  LYS A  39      60.675  19.511  22.792  1.00137.02           C
ATOM    285  CB  LYS A  39      61.355  20.858  22.471  1.00137.02           C
ATOM    286  CG  LYS A  39      62.614  20.768  21.606  1.00137.02           C
ATOM    287  CD  LYS A  39      62.349  20.531  20.119  1.00137.02           C
ATOM    288  CE  LYS A  39      63.625  20.386  19.287  1.00137.02           C
ATOM    289  NZ  LYS A  39      64.250  19.071  19.551  1.00137.02           N
ATOM    290  C   LYS A  39      60.440  18.773  21.510  1.00137.02           C
ATOM    291  O   LYS A  39      61.239  17.928  21.111  1.00137.02           O
ATOM    292  N   VAL A  40      59.293  19.057  20.855  1.00 45.90           N
ATOM    293  CA  VAL A  40      58.960  18.455  19.594  1.00 45.90           C
ATOM    294  CB  VAL A  40      57.843  17.457  19.707  1.00 45.90           C
ATOM    295  CG1 VAL A  40      57.489  16.943  18.302  1.00 45.90           C
ATOM    296  CG2 VAL A  40      58.273  16.352  20.687  1.00 45.90           C
ATOM    297  C   VAL A  40      58.476  19.567  18.710  1.00 45.90           C
ATOM    298  O   VAL A  40      57.674  20.398  19.132  1.00 45.90           O
ATOM    299  N   VAL A  41      58.939  19.615  17.444  1.00 38.80           N
ATOM    300  CA  VAL A  41      58.516  20.686  16.584  1.00 38.80           C
ATOM    301  CB  VAL A  41      59.649  21.342  15.848  1.00 38.80           C
ATOM    302  CG1 VAL A  41      59.079  22.450  14.947  1.00 38.80           C
ATOM    303  CG2 VAL A  41      60.676  21.844  16.876  1.00 38.80           C
ATOM    304  C   VAL A  41      57.579  20.120  15.560  1.00 38.80           C
ATOM    305  O   VAL A  41      57.825  19.046  15.012  1.00 38.80           O
ATOM    306  N   VAL A  42      56.460  20.828  15.286  1.00 39.48           N
ATOM    307  CA  VAL A  42      55.515  20.325  14.326  1.00 39.48           C
ATOM    308  CB  VAL A  42      54.253  19.803  14.947  1.00 39.48           C
ATOM    309  CG1 VAL A  42      54.609  18.602  15.838  1.00 39.48           C
ATOM    310  CG2 VAL A  42      53.560  20.956  15.695  1.00 39.48           C
ATOM    311  C   VAL A  42      55.120  21.434  13.399  1.00 39.48           C
ATOM    312  O   VAL A  42      55.006  22.589  13.804  1.00 39.48           O
ATOM    313  N   HIS A  43      54.901  21.091  12.113  1.00 72.16           N
ATOM    314  CA  HIS A  43      54.505  22.047  11.118  1.00 72.16           C
ATOM    315  ND1 HIS A  43      57.799  21.593  10.664  1.00 72.16           N
ATOM    316  CG  HIS A  43      56.831  22.461  10.209  1.00 72.16           C
ATOM    317  CB  HIS A  43      55.423  22.060   9.885  1.00 72.16           C
ATOM    318  NE2 HIS A  43      58.753  23.597  10.539  1.00 72.16           N
ATOM    319  CD2 HIS A  43      57.431  23.680  10.138  1.00 72.16           C
ATOM    320  CE1 HIS A  43      58.928  22.325  10.845  1.00 72.16           C
ATOM    321  C   HIS A  43      53.133  21.677  10.644  1.00 72.16           C
ATOM    322  O   HIS A  43      52.869  20.527  10.295  1.00 72.16           O
ATOM    323  N   LEU A  44      52.211  22.662  10.622  1.00 66.19           N
ATOM    324  CA  LEU A  44      50.862  22.385  10.200  1.00 66.19           C
ATOM    325  CB  LEU A  44      49.823  22.869  11.224  1.00 66.19           C
ATOM    326  CG  LEU A  44      50.023  22.235  12.616  1.00 66.19           C
ATOM    327  CD1 LEU A  44      48.968  22.728  13.614  1.00 66.19           C
ATOM    328  CD2 LEU A  44      50.102  20.702  12.528  1.00 66.19           C
ATOM    329  C   LEU A  44      50.617  23.127   8.919  1.00 66.19           C
ATOM    330  O   LEU A  44      50.833  24.335   8.841  1.00 66.19           O
ATOM    331  N   LYS A  45      50.137  22.427   7.870  1.00146.56           N
ATOM    332  CA  LYS A  45      49.984  23.105   6.615  1.00146.56           C
ATOM    333  CB  LYS A  45      51.030  22.673   5.579  1.00146.56           C
ATOM    334  CG  LYS A  45      52.419  23.244   5.875  1.00146.56           C
ATOM    335  CD  LYS A  45      52.455  24.774   5.829  1.00146.56           C
ATOM    336  CE  LYS A  45      53.827  25.372   6.139  1.00146.56           C
ATOM    337  NZ  LYS A  45      54.118  25.237   7.582  1.00146.56           N
ATOM    338  C   LYS A  45      48.595  22.970   6.059  1.00146.56           C
ATOM    339  O   LYS A  45      47.883  21.994   6.300  1.00146.56           O
ATOM    340  N   LYS A  46      48.224  23.970   5.228  1.00137.56           N
ATOM    341  CA  LYS A  46      46.913  24.206   4.677  1.00137.56           C
ATOM    342  CB  LYS A  46      46.920  25.035   3.381  1.00137.56           C
ATOM    343  CG  LYS A  46      45.512  25.364   2.878  1.00137.56           C
ATOM    344  CD  LYS A  46      45.494  26.369   1.727  1.00137.56           C
ATOM    345  CE  LYS A  46      46.109  27.726   2.075  1.00137.56           C
ATOM    346  NZ  LYS A  46      46.306  28.513   0.838  1.00137.56           N
ATOM    347  C   LYS A  46      46.167  22.950   4.381  1.00137.56           C
ATOM    348  O   LYS A  46      46.658  22.023   3.736  1.00137.56           O
ATOM    349  N   LEU A  47      44.900  22.966   4.835  1.00228.96           N
ATOM    350  CA  LEU A  47      44.016  21.854   4.808  1.00228.96           C
ATOM    351  CB  LEU A  47      44.059  21.017   3.516  1.00228.96           C
ATOM    352  CG  LEU A  47      43.194  21.672   2.414  1.00228.96           C
ATOM    353  CD1 LEU A  47      43.565  23.150   2.197  1.00228.96           C
ATOM    354  CD2 LEU A  47      43.203  20.855   1.114  1.00228.96           C
ATOM    355  C   LEU A  47      44.292  21.079   6.067  1.00228.96           C
ATOM    356  O   LEU A  47      44.014  21.576   7.157  1.00228.96           O
ATOM    357  N   ASP A  48      44.649  19.787   5.950  1.00194.06           N
ATOM    358  CA  ASP A  48      44.901  18.925   7.080  1.00194.06           C
ATOM    359  CB  ASP A  48      44.004  17.672   7.071  1.00194.06           C
ATOM    360  CG  ASP A  48      44.292  16.849   5.831  1.00194.06           C
ATOM    361  OD1 ASP A  48      45.177  17.257   5.033  1.00194.06           O
ATOM    362  OD2 ASP A  48      43.624  15.795   5.667  1.00194.06           O
ATOM    363  C   ASP A  48      46.296  18.505   7.495  1.00194.06           C
ATOM    364  O   ASP A  48      46.393  17.831   8.515  1.00194.06           O
ATOM    365  N   THR A  49      47.394  18.760   6.754  1.00167.44           N
ATOM    366  CA  THR A  49      48.597  18.001   7.050  1.00167.44           C
ATOM    367  CB  THR A  49      49.507  17.857   5.867  1.00167.44           C
ATOM    368  OG1 THR A  49      50.059  19.120   5.523  1.00167.44           O
ATOM    369  CG2 THR A  49      48.701  17.292   4.685  1.00167.44           C
ATOM    370  C   THR A  49      49.462  18.536   8.157  1.00167.44           C
ATOM    371  O   THR A  49      49.628  19.742   8.331  1.00167.44           O
ATOM    372  N   ALA A  50      50.067  17.600   8.932  1.00 51.88           N
ATOM    373  CA  ALA A  50      50.993  17.938   9.978  1.00 51.88           C
ATOM    374  CB  ALA A  50      50.476  17.614  11.390  1.00 51.88           C
ATOM    375  C   ALA A  50      52.228  17.107   9.759  1.00 51.88           C
ATOM    376  O   ALA A  50      52.125  15.956   9.339  1.00 51.88           O
ATOM    377  N   TYR A  51      53.437  17.679   9.981  1.00 77.11           N
ATOM    378  CA  TYR A  51      54.635  16.883   9.862  1.00 77.11           C
ATOM    379  CB  TYR A  51      55.248  16.836   8.444  1.00 77.11           C
ATOM    380  CG  TYR A  51      55.804  18.157   8.032  1.00 77.11           C
ATOM    381  CD1 TYR A  51      54.992  19.152   7.536  1.00 77.11           C
ATOM    382  CD2 TYR A  51      57.158  18.388   8.122  1.00 77.11           C
ATOM    383  CE1 TYR A  51      55.524  20.361   7.149  1.00 77.11           C
ATOM    384  CE2 TYR A  51      57.696  19.593   7.737  1.00 77.11           C
ATOM    385  CZ  TYR A  51      56.877  20.583   7.250  1.00 77.11           C
ATOM    386  OH  TYR A  51      57.426  21.821   6.853  1.00 77.11           O
ATOM    387  C   TYR A  51      55.665  17.390  10.832  1.00 77.11           C
ATOM    388  O   TYR A  51      55.595  18.534  11.278  1.00 77.11           O
ATOM    389  N   ASP A  52      56.620  16.514  11.229  1.00 86.05           N
ATOM    390  CA  ASP A  52      57.660  16.881  12.156  1.00 86.05           C
ATOM    391  CB  ASP A  52      57.709  15.975  13.403  1.00 86.05           C
ATOM    392  CG  ASP A  52      57.939  14.527  12.990  1.00 86.05           C
ATOM    393  OD1 ASP A  52      58.261  14.281  11.797  1.00 86.05           O
ATOM    394  OD2 ASP A  52      57.789  13.642  13.875  1.00 86.05           O
ATOM    395  C   ASP A  52      59.010  16.901  11.487  1.00 86.05           C
ATOM    396  O   ASP A  52      59.130  16.790  10.268  1.00 86.05           O
ATOM    397  N   ASP A  53      60.072  17.061  12.308  1.00 53.51           N
ATOM    398  CA  ASP A  53      61.452  17.138  11.892  1.00 53.51           C
ATOM    399  CB  ASP A  53      62.402  17.453  13.059  1.00 53.51           C
ATOM    400  CG  ASP A  53      62.129  18.870  13.539  1.00 53.51           C
ATOM    401  OD1 ASP A  53      61.782  19.736  12.693  1.00 53.51           O
ATOM    402  OD2 ASP A  53      62.259  19.101  14.770  1.00 53.51           O
ATOM    403  C   ASP A  53      61.902  15.826  11.317  1.00 53.51           C
ATOM    404  O   ASP A  53      62.698  15.781  10.380  1.00 53.51           O
ATOM    405  N   PHE A  54      61.383  14.721  11.875  1.00 78.22           N
ATOM    406  CA  PHE A  54      61.734  13.372  11.528  1.00 78.22           C
ATOM    407  CB  PHE A  54      61.040  12.323  12.415  1.00 78.22           C
ATOM    408  CG  PHE A  54      61.535  12.494  13.812  1.00 78.22           C
ATOM    409  CD1 PHE A  54      60.965  13.431  14.643  1.00 78.22           C
ATOM    410  CD2 PHE A  54      62.563  11.717  14.296  1.00 78.22           C
ATOM    411  CE1 PHE A  54      61.414  13.593  15.933  1.00 78.22           C
ATOM    412  CE2 PHE A  54      63.016  11.874  15.585  1.00 78.22           C
ATOM    413  CZ  PHE A  54      62.442  12.813  16.407  1.00 78.22           C
ATOM    414  C   PHE A  54      61.322  13.118  10.114  1.00 78.22           C
ATOM    415  O   PHE A  54      61.840  12.205   9.476  1.00 78.22           O
ATOM    416  N   GLY A  55      60.329  13.866   9.601  1.00 32.22           N
ATOM    417  CA  GLY A  55      59.919  13.649   8.244  1.00 32.22           C
ATOM    418  C   GLY A  55      58.639  12.878   8.252  1.00 32.22           C
ATOM    419  O   GLY A  55      58.152  12.457   7.204  1.00 32.22           O
ATOM    420  N   ASN A  56      58.062  12.667   9.450  1.00 46.41           N
ATOM    421  CA  ASN A  56      56.831  11.938   9.567  1.00 46.41           C
ATOM    422  CB  ASN A  56      56.544  11.461  11.003  1.00 46.41           C
ATOM    423  CG  ASN A  56      57.598  10.431  11.392  1.00 46.41           C
ATOM    424  OD1 ASN A  56      57.789   9.427  10.707  1.00 46.41           O
ATOM    425  ND2 ASN A  56      58.307  10.685  12.524  1.00 46.41           N
ATOM    426  C   ASN A  56      55.703  12.835   9.152  1.00 46.41           C
ATOM    427  O   ASN A  56      55.783  14.056   9.282  1.00 46.41           O
ATOM    428  N   SER A  57      54.611  12.235   8.631  1.00 41.28           N
ATOM    429  CA  SER A  57      53.492  13.016   8.180  1.00 41.28           C
ATOM    430  CB  SER A  57      53.233  12.874   6.669  1.00 41.28           C
ATOM    431  OG  SER A  57      52.161  13.713   6.266  1.00 41.28           O
ATOM    432  C   SER A  57      52.258  12.561   8.908  1.00 41.28           C
ATOM    433  O   SER A  57      52.143  11.397   9.291  1.00 41.28           O
ATOM    434  N   GLY A  58      51.286  13.483   9.112  1.00 33.71           N
ATOM    435  CA  GLY A  58      50.091  13.149   9.843  1.00 33.71           C
ATOM    436  C   GLY A  58      49.037  14.177   9.541  1.00 33.71           C
ATOM    437  O   GLY A  58      49.110  14.867   8.526  1.00 33.71           O
ATOM    438  N   HIS A  59      48.015  14.298  10.423  1.00 56.38           N
ATOM    439  CA  HIS A  59      46.932  15.207  10.148  1.00 56.38           C
ATOM    440  ND1 HIS A  59      46.322  12.339   8.546  1.00 56.38           N
ATOM    441  CG  HIS A  59      45.849  13.632   8.508  1.00 56.38           C
ATOM    442  CB  HIS A  59      45.646  14.483   9.723  1.00 56.38           C
ATOM    443  NE2 HIS A  59      45.976  12.826   6.405  1.00 56.38           N
ATOM    444  CD2 HIS A  59      45.643  13.913   7.193  1.00 56.38           C
ATOM    445  CE1 HIS A  59      46.378  11.905   7.262  1.00 56.38           C
ATOM    446  C   HIS A  59      46.589  16.011  11.372  1.00 56.38           C
ATOM    447  O   HIS A  59      47.010  15.690  12.482  1.00 56.38           O
ATOM    448  N   PHE A  60      45.818  17.110  11.181  1.00154.34           N
ATOM    449  CA  PHE A  60      45.397  17.936  12.281  1.00154.34           C
ATOM    450  CB  PHE A  60      46.363  19.091  12.612  1.00154.34           C
ATOM    451  CG  PHE A  60      46.317  20.103  11.513  1.00154.34           C
ATOM    452  CD1 PHE A  60      47.147  19.992  10.422  1.00154.34           C
ATOM    453  CD2 PHE A  60      45.444  21.168  11.570  1.00154.34           C
ATOM    454  CE1 PHE A  60      47.110  20.923   9.410  1.00154.34           C
ATOM    455  CE2 PHE A  60      45.401  22.103  10.562  1.00154.34           C
ATOM    456  CZ  PHE A  60      46.236  21.982   9.478  1.00154.34           C
ATOM    457  C   PHE A  60      44.094  18.573  11.921  1.00154.34           C
ATOM    458  O   PHE A  60      43.694  18.600  10.758  1.00154.34           O
ATOM    459  N   THR A  61      43.374  19.073  12.945  1.00136.48           N
ATOM    460  CA  THR A  61      42.161  19.797  12.716  1.00136.48           C
ATOM    461  CB  THR A  61      40.919  18.950  12.751  1.00136.48           C
ATOM    462  OG1 THR A  61      39.786  19.733  12.405  1.00136.48           O
ATOM    463  CG2 THR A  61      40.748  18.357  14.163  1.00136.48           C
ATOM    464  C   THR A  61      42.046  20.781  13.830  1.00136.48           C
ATOM    465  O   THR A  61      42.495  20.529  14.945  1.00136.48           O
ATOM    466  N   ILE A  62      41.460  21.954  13.546  1.00 88.54           N
ATOM    467  CA  ILE A  62      41.213  22.903  14.584  1.00 88.54           C
ATOM    468  CB  ILE A  62      41.076  24.317  14.082  1.00 88.54           C
ATOM    469  CG1 ILE A  62      41.075  25.307  15.258  1.00 88.54           C
ATOM    470  CG2 ILE A  62      39.835  24.407  13.177  1.00 88.54           C
ATOM    471  CD1 ILE A  62      41.277  26.764  14.835  1.00 88.54           C
ATOM    472  C   ILE A  62      39.907  22.459  15.165  1.00 88.54           C
ATOM    473  O   ILE A  62      39.111  21.829  14.471  1.00 88.54           O
ATOM    474  N   ILE A  63      39.700  22.674  16.481  1.00143.37           N
ATOM    475  CA  ILE A  63      38.451  22.317  17.097  1.00143.37           C
ATOM    476  CB  ILE A  63      38.619  21.779  18.494  1.00143.37           C
ATOM    477  CG1 ILE A  63      39.307  20.406  18.512  1.00143.37           C
ATOM    478  CG2 ILE A  63      37.238  21.769  19.166  1.00143.37           C
ATOM    479  CD1 ILE A  63      38.402  19.270  18.045  1.00143.37           C
ATOM    480  C   ILE A  63      37.691  23.594  17.248  1.00143.37           C
ATOM    481  O   ILE A  63      37.869  24.327  18.219  1.00143.37           O
ATOM    482  N   TYR A  64      36.832  23.906  16.262  1.00274.86           N
ATOM    483  CA  TYR A  64      36.005  25.073  16.347  1.00274.86           C
ATOM    484  CB  TYR A  64      35.127  24.931  17.615  1.00274.86           C
ATOM    485  CG  TYR A  64      33.811  25.647  17.594  1.00274.86           C
ATOM    486  CD1 TYR A  64      33.719  27.007  17.654  1.00274.86           C
ATOM    487  CD2 TYR A  64      32.631  24.940  17.568  1.00274.86           C
ATOM    488  CE1 TYR A  64      32.508  27.654  17.674  1.00274.86           C
ATOM    489  CE2 TYR A  64      31.405  25.574  17.581  1.00274.86           C
ATOM    490  CZ  TYR A  64      31.345  26.945  17.635  1.00274.86           C
ATOM    491  OH  TYR A  64      30.129  27.656  17.659  1.00274.86           O
ATOM    492  C   TYR A  64      36.979  26.223  16.439  1.00274.86           C
ATOM    493  O   TYR A  64      37.761  26.456  15.516  1.00274.86           O
ATOM    494  N   ASN A  65      37.004  26.955  17.570  1.00189.57           N
ATOM    495  CA  ASN A  65      37.954  28.031  17.711  1.00189.57           C
ATOM    496  CB  ASN A  65      37.298  29.429  17.644  1.00189.57           C
ATOM    497  CG  ASN A  65      36.333  29.614  18.813  1.00189.57           C
ATOM    498  OD1 ASN A  65      36.293  30.658  19.442  1.00189.57           O
ATOM    499  ND2 ASN A  65      35.515  28.597  19.160  1.00189.57           N
ATOM    500  C   ASN A  65      38.631  27.884  19.048  1.00189.57           C
ATOM    501  O   ASN A  65      39.328  28.790  19.505  1.00189.57           O
ATOM    502  N   GLN A  66      38.391  26.739  19.719  1.00119.50           N
ATOM    503  CA  GLN A  66      38.889  26.406  21.034  1.00119.50           C
ATOM    504  CB  GLN A  66      38.042  25.303  21.688  1.00119.50           C
ATOM    505  CG  GLN A  66      36.587  25.703  21.931  1.00119.50           C
ATOM    506  CD  GLN A  66      36.550  26.606  23.155  1.00119.50           C
ATOM    507  OE1 GLN A  66      36.109  26.197  24.228  1.00119.50           O
ATOM    508  NE2 GLN A  66      37.031  27.868  22.999  1.00119.50           N
ATOM    509  C   GLN A  66      40.314  25.918  21.129  1.00119.50           C
ATOM    510  O   GLN A  66      41.045  26.304  22.043  1.00119.50           O
ATOM    511  N   GLY A  67      40.737  25.022  20.214  1.00 37.05           N
ATOM    512  CA  GLY A  67      42.031  24.402  20.343  1.00 37.05           C
ATOM    513  C   GLY A  67      42.202  23.493  19.163  1.00 37.05           C
ATOM    514  O   GLY A  67      41.530  23.667  18.148  1.00 37.05           O
ATOM    515  N   PHE A  68      43.113  22.495  19.259  1.00 68.36           N
ATOM    516  CA  PHE A  68      43.364  21.668  18.111  1.00 68.36           C
ATOM    517  CB  PHE A  68      44.489  22.236  17.229  1.00 68.36           C
ATOM    518  CG  PHE A  68      45.686  22.364  18.109  1.00 68.36           C
ATOM    519  CD1 PHE A  68      45.833  23.467  18.919  1.00 68.36           C
ATOM    520  CD2 PHE A  68      46.657  21.389  18.133  1.00 68.36           C
ATOM    521  CE1 PHE A  68      46.927  23.600  19.741  1.00 68.36           C
ATOM    522  CE2 PHE A  68      47.754  21.516  18.954  1.00 68.36           C
ATOM    523  CZ  PHE A  68      47.891  22.622  19.759  1.00 68.36           C
ATOM    524  C   PHE A  68      43.781  20.285  18.507  1.00 68.36           C
ATOM    525  O   PHE A  68      44.192  20.032  19.639  1.00 68.36           O
ATOM    526  N   GLU A  69      43.649  19.336  17.553  1.00 74.36           N
ATOM    527  CA  GLU A  69      44.117  17.997  17.768  1.00 74.36           C
ATOM    528  CB  GLU A  69      43.009  16.933  17.883  1.00 74.36           C
ATOM    529  CG  GLU A  69      43.567  15.554  18.253  1.00 74.36           C
ATOM    530  CD  GLU A  69      42.419  14.572  18.445  1.00 74.36           C
ATOM    531  OE1 GLU A  69      41.921  14.031  17.422  1.00 74.36           O
ATOM    532  OE2 GLU A  69      42.026  14.347  19.621  1.00 74.36           O
ATOM    533  C   GLU A  69      44.989  17.634  16.602  1.00 74.36           C
ATOM    534  O   GLU A  69      44.650  17.896  15.447  1.00 74.36           O
ATOM    535  N   ILE A  70      46.163  17.035  16.889  1.00 45.49           N
ATOM    536  CA  ILE A  70      47.069  16.647  15.845  1.00 45.49           C
ATOM    537  CB  ILE A  70      48.382  17.376  15.907  1.00 45.49           C
ATOM    538  CG1 ILE A  70      48.165  18.892  15.777  1.00 45.49           C
ATOM    539  CG2 ILE A  70      49.311  16.793  14.829  1.00 45.49           C
ATOM    540  CD1 ILE A  70      49.404  19.713  16.132  1.00 45.49           C
ATOM    541  C   ILE A  70      47.380  15.195  16.030  1.00 45.49           C
ATOM    542  O   ILE A  70      47.671  14.752  17.140  1.00 45.49           O
ATOM    543  N   VAL A  71      47.301  14.407  14.938  1.00 50.39           N
ATOM    544  CA  VAL A  71      47.657  13.020  15.022  1.00 50.39           C
ATOM    545  CB  VAL A  71      46.606  12.101  14.471  1.00 50.39           C
ATOM    546  CG1 VAL A  71      47.123  10.655  14.549  1.00 50.39           C
ATOM    547  CG2 VAL A  71      45.297  12.340  15.242  1.00 50.39           C
ATOM    548  C   VAL A  71      48.876  12.864  14.172  1.00 50.39           C
ATOM    549  O   VAL A  71      48.823  13.056  12.958  1.00 50.39           O
ATOM    550  N   LEU A  72      50.021  12.520  14.791  1.00123.49           N
ATOM    551  CA  LEU A  72      51.211  12.405  14.007  1.00123.49           C
ATOM    552  CB  LEU A  72      51.948  13.764  13.910  1.00123.49           C
ATOM    553  CG  LEU A  72      53.169  13.856  12.963  1.00123.49           C
ATOM    554  CD1 LEU A  72      53.757  15.277  12.991  1.00123.49           C
ATOM    555  CD2 LEU A  72      54.243  12.806  13.263  1.00123.49           C
ATOM    556  C   LEU A  72      52.091  11.407  14.692  1.00123.49           C
ATOM    557  O   LEU A  72      52.211  11.408  15.915  1.00123.49           O
ATOM    558  N   ASN A  73      52.715  10.513  13.898  1.00 88.32           N
ATOM    559  CA  ASN A  73      53.664   9.551  14.380  1.00 88.32           C
ATOM    560  CB  ASN A  73      55.003  10.198  14.775  1.00 88.32           C
ATOM    561  CG  ASN A  73      56.071   9.116  14.832  1.00 88.32           C
ATOM    562  OD1 ASN A  73      56.291   8.396  13.860  1.00 88.32           O
ATOM    563  ND2 ASN A  73      56.764   9.002  15.997  1.00 88.32           N
ATOM    564  C   ASN A  73      53.122   8.781  15.555  1.00 88.32           C
ATOM    565  O   ASN A  73      53.802   8.626  16.568  1.00 88.32           O
ATOM    566  N   ASP A  74      51.883   8.260  15.435  1.00 87.78           N
ATOM    567  CA  ASP A  74      51.240   7.444  16.434  1.00 87.78           C
ATOM    568  CB  ASP A  74      51.981   6.126  16.730  1.00 87.78           C
ATOM    569  CG  ASP A  74      51.687   5.137  15.609  1.00 87.78           C
ATOM    570  OD1 ASP A  74      50.495   5.013  15.219  1.00 87.78           O
ATOM    571  OD2 ASP A  74      52.652   4.488  15.128  1.00 87.78           O
ATOM    572  C   ASP A  74      51.040   8.163  17.739  1.00 87.78           C
ATOM    573  O   ASP A  74      50.910   7.518  18.778  1.00 87.78           O
ATOM    574  N   TYR A  75      50.973   9.509  17.729  1.00 67.01           N
ATOM    575  CA  TYR A  75      50.699  10.260  18.929  1.00 67.01           C
ATOM    576  CB  TYR A  75      51.902  11.059  19.471  1.00 67.01           C
ATOM    577  CG  TYR A  75      52.834  10.135  20.182  1.00 67.01           C
ATOM    578  CD1 TYR A  75      52.647   9.872  21.520  1.00 67.01           C
ATOM    579  CD2 TYR A  75      53.888   9.535  19.531  1.00 67.01           C
ATOM    580  CE1 TYR A  75      53.491   9.028  22.202  1.00 67.01           C
ATOM    581  CE2 TYR A  75      54.737   8.689  20.208  1.00 67.01           C
ATOM    582  CZ  TYR A  75      54.540   8.434  21.544  1.00 67.01           C
ATOM    583  OH  TYR A  75      55.409   7.568  22.240  1.00 67.01           O
ATOM    584  C   TYR A  75      49.624  11.257  18.613  1.00 67.01           C
ATOM    585  O   TYR A  75      49.501  11.709  17.476  1.00 67.01           O
ATOM    586  N   LYS A  76      48.794  11.608  19.619  1.00 69.30           N
ATOM    587  CA  LYS A  76      47.743  12.572  19.430  1.00 69.30           C
ATOM    588  CB  LYS A  76      46.350  12.029  19.790  1.00 69.30           C
ATOM    589  CG  LYS A  76      45.842  10.937  18.845  1.00 69.30           C
ATOM    590  CD  LYS A  76      44.679  10.136  19.432  1.00 69.30           C
ATOM    591  CE  LYS A  76      44.141   9.039  18.511  1.00 69.30           C
ATOM    592  NZ  LYS A  76      43.042   9.570  17.674  1.00 69.30           N
ATOM    593  C   LYS A  76      48.027  13.713  20.361  1.00 69.30           C
ATOM    594  O   LYS A  76      48.308  13.500  21.539  1.00 69.30           O
ATOM    595  N   TRP A  77      47.958  14.962  19.851  1.00 73.57           N
ATOM    596  CA  TRP A  77      48.243  16.116  20.661  1.00 73.57           C
ATOM    597  CB  TRP A  77      49.275  17.062  20.012  1.00 73.57           C
ATOM    598  CG  TRP A  77      50.628  16.447  19.718  1.00 73.57           C
ATOM    599  CD2 TRP A  77      51.808  16.606  20.525  1.00 73.57           C
ATOM    600  CD1 TRP A  77      50.992  15.673  18.655  1.00 73.57           C
ATOM    601  NE1 TRP A  77      52.320  15.334  18.749  1.00 73.57           N
ATOM    602  CE2 TRP A  77      52.836  15.902  19.894  1.00 73.57           C
ATOM    603  CE3 TRP A  77      52.020  17.282  21.692  1.00 73.57           C
ATOM    604  CZ2 TRP A  77      54.095  15.864  20.424  1.00 73.57           C
ATOM    605  CZ3 TRP A  77      53.291  17.238  22.223  1.00 73.57           C
ATOM    606  CH2 TRP A  77      54.308  16.543  21.602  1.00 73.57           C
ATOM    607  C   TRP A  77      46.975  16.914  20.769  1.00 73.57           C
ATOM    608  O   TRP A  77      46.289  17.134  19.771  1.00 73.57           O
ATOM    609  N   PHE A  78      46.618  17.362  21.995  1.00122.32           N
ATOM    610  CA  PHE A  78      45.434  18.162  22.166  1.00122.32           C
ATOM    611  CB  PHE A  78      44.197  17.319  22.544  1.00122.32           C
ATOM    612  CG  PHE A  78      43.106  18.213  23.025  1.00122.32           C
ATOM    613  CD1 PHE A  78      42.389  19.008  22.160  1.00122.32           C
ATOM    614  CD2 PHE A  78      42.818  18.265  24.370  1.00122.32           C
ATOM    615  CE1 PHE A  78      41.390  19.830  22.630  1.00122.32           C
ATOM    616  CE2 PHE A  78      41.820  19.082  24.845  1.00122.32           C
ATOM    617  CZ  PHE A  78      41.103  19.867  23.974  1.00122.32           C
ATOM    618  C   PHE A  78      45.662  19.208  23.218  1.00122.32           C
ATOM    619  O   PHE A  78      46.267  18.947  24.257  1.00122.32           O
ATOM    620  N   ALA A  79      45.177  20.443  22.958  1.00 51.08           N
ATOM    621  CA  ALA A  79      45.318  21.515  23.905  1.00 51.08           C
ATOM    622  CB  ALA A  79      46.734  22.116  23.943  1.00 51.08           C
ATOM    623  C   ALA A  79      44.385  22.616  23.502  1.00 51.08           C
ATOM    624  O   ALA A  79      43.998  22.727  22.339  1.00 51.08           O
ATOM    625  N   PHE A  80      43.996  23.464  24.476  1.00141.03           N
ATOM    626  CA  PHE A  80      43.144  24.589  24.210  1.00141.03           C
ATOM    627  CB  PHE A  80      42.251  25.028  25.390  1.00141.03           C
ATOM    628  CG  PHE A  80      41.255  23.984  25.769  1.00141.03           C
ATOM    629  CD1 PHE A  80      40.052  23.891  25.109  1.00141.03           C
ATOM    630  CD2 PHE A  80      41.519  23.105  26.794  1.00141.03           C
ATOM    631  CE1 PHE A  80      39.129  22.935  25.462  1.00141.03           C
ATOM    632  CE2 PHE A  80      40.600  22.146  27.152  1.00141.03           C
ATOM    633  CZ  PHE A  80      39.402  22.060  26.486  1.00141.03           C
ATOM    634  C   PHE A  80      44.056  25.760  24.003  1.00141.03           C
ATOM    635  O   PHE A  80      45.162  25.792  24.539  1.00141.03           O
ATOM    636  N   PHE A  81      43.623  26.759  23.207  1.00 69.86           N
ATOM    637  CA  PHE A  81      44.448  27.924  23.035  1.00 69.86           C
ATOM    638  CB  PHE A  81      43.967  28.905  21.950  1.00 69.86           C
ATOM    639  CG  PHE A  81      44.216  28.275  20.621  1.00 69.86           C
ATOM    640  CD1 PHE A  81      45.487  28.245  20.094  1.00 69.86           C
ATOM    641  CD2 PHE A  81      43.185  27.728  19.893  1.00 69.86           C
ATOM    642  CE1 PHE A  81      45.727  27.671  18.867  1.00 69.86           C
ATOM    643  CE2 PHE A  81      43.419  27.152  18.666  1.00 69.86           C
ATOM    644  CZ  PHE A  81      44.692  27.122  18.149  1.00 69.86           C
ATOM    645  C   PHE A  81      44.470  28.642  24.354  1.00 69.86           C
ATOM    646  O   PHE A  81      43.516  28.569  25.127  1.00 69.86           O
ATOM    647  N   LYS A  82      45.582  29.346  24.650  1.00 71.57           N
ATOM    648  CA  LYS A  82      45.770  29.955  25.940  1.00 71.57           C
ATOM    649  CB  LYS A  82      47.231  30.330  26.253  1.00 71.57           C
ATOM    650  CG  LYS A  82      47.385  30.978  27.632  1.00 71.57           C
ATOM    651  CD  LYS A  82      48.829  31.182  28.099  1.00 71.57           C
ATOM    652  CE  LYS A  82      48.913  31.870  29.466  1.00 71.57           C
ATOM    653  NZ  LYS A  82      50.323  32.073  29.864  1.00 71.57           N
ATOM    654  C   LYS A  82      44.961  31.202  26.134  1.00 71.57           C
ATOM    655  O   LYS A  82      44.703  31.963  25.201  1.00 71.57           O
ATOM    656  N   TYR A  83      44.498  31.397  27.391  1.00 85.85           N
ATOM    657  CA  TYR A  83      43.834  32.603  27.795  1.00 85.85           C
ATOM    658  CB  TYR A  83      42.299  32.571  27.647  1.00 85.85           C
ATOM    659  CG  TYR A  83      41.704  31.550  28.552  1.00 85.85           C
ATOM    660  CD1 TYR A  83      41.347  31.884  29.838  1.00 85.85           C
ATOM    661  CD2 TYR A  83      41.495  30.262  28.114  1.00 85.85           C
ATOM    662  CE1 TYR A  83      40.790  30.951  30.678  1.00 85.85           C
ATOM    663  CE2 TYR A  83      40.939  29.323  28.951  1.00 85.85           C
ATOM    664  CZ  TYR A  83      40.586  29.668  30.234  1.00 85.85           C
ATOM    665  OH  TYR A  83      40.014  28.707  31.094  1.00 85.85           O
ATOM    666  C   TYR A  83      44.211  32.839  29.227  1.00 85.85           C
ATOM    667  O   TYR A  83      44.497  31.891  29.957  1.00 85.85           O
ATOM    668  N   LYS A  84      44.237  34.113  29.673  1.00103.99           N
ATOM    669  CA  LYS A  84      44.679  34.357  31.017  1.00103.99           C
ATOM    670  CB  LYS A  84      46.032  35.086  31.041  1.00103.99           C
ATOM    671  CG  LYS A  84      46.823  34.904  32.333  1.00103.99           C
ATOM    672  CD  LYS A  84      48.296  35.285  32.178  1.00103.99           C
ATOM    673  CE  LYS A  84      49.115  35.109  33.457  0.00103.99           C
ATOM    674  NZ  LYS A  84      48.687  36.099  34.471  0.00103.99           N
ATOM    675  C   LYS A  84      43.659  35.205  31.705  1.00103.99           C
ATOM    676  O   LYS A  84      43.101  36.126  31.111  1.00103.99           O
ATOM    677  N   GLU A  85      43.381  34.898  32.988  1.00 86.96           N
ATOM    678  CA  GLU A  85      42.397  35.645  33.712  1.00 86.96           C
ATOM    679  CB  GLU A  85      41.428  34.756  34.510  1.00 86.96           C
ATOM    680  CG  GLU A  85      40.533  33.889  33.623  1.00 86.96           C
ATOM    681  CD  GLU A  85      39.453  34.775  33.021  1.00 86.96           C
ATOM    682  OE1 GLU A  85      39.310  35.937  33.489  1.00 86.96           O
ATOM    683  OE2 GLU A  85      38.757  34.301  32.084  1.00 86.96           O
ATOM    684  C   GLU A  85      43.103  36.530  34.691  1.00 86.96           C
ATOM    685  O   GLU A  85      43.682  36.076  35.678  1.00 86.96           O
ATOM    686  N   GLU A  86      43.070  37.840  34.397  1.00 66.00           N
ATOM    687  CA  GLU A  86      43.610  38.907  35.184  1.00 66.00           C
ATOM    688  CB  GLU A  86      43.726  40.230  34.410  0.00 66.00           C
ATOM    689  CG  GLU A  86      44.303  41.380  35.239  0.00 66.00           C
ATOM    690  CD  GLU A  86      44.400  42.607  34.344  0.00 66.00           C
ATOM    691  OE1 GLU A  86      45.085  42.516  33.291  0.00 66.00           O
ATOM    692  OE2 GLU A  86      43.792  43.652  34.696  0.00 66.00           O
ATOM    693  C   GLU A  86      42.710  39.126  36.353  1.00 66.00           C
ATOM    694  O   GLU A  86      43.090  39.786  37.316  1.00 66.00           O
ATOM    695  N   GLY A  87      41.480  38.577  36.308  1.00 51.73           N
ATOM    696  CA  GLY A  87      40.543  38.934  37.327  1.00 51.73           C
ATOM    697  C   GLY A  87      39.756  40.062  36.754  1.00 51.73           C
ATOM    698  O   GLY A  87      39.927  41.223  37.112  1.00 51.73           O
ATOM    699  N   GLY A  88      38.913  39.725  35.761  1.00 23.51           N
ATOM    700  CA  GLY A  88      38.070  40.683  35.114  1.00 23.51           C
ATOM    701  C   GLY A  88      38.650  40.932  33.767  1.00 23.51           C
ATOM    702  O   GLY A  88      37.941  41.290  32.828  1.00 23.51           O
ATOM    703  N   LYS A  89      39.972  40.736  33.629  1.00101.34           N
ATOM    704  CA  LYS A  89      40.546  40.923  32.331  1.00101.34           C
ATOM    705  CB  LYS A  89      41.912  41.628  32.336  1.00101.34           C
ATOM    706  CG  LYS A  89      42.483  41.788  30.927  1.00101.34           C
ATOM    707  CD  LYS A  89      43.804  42.552  30.863  0.00101.34           C
ATOM    708  CE  LYS A  89      43.630  44.068  30.847  0.00101.34           C
ATOM    709  NZ  LYS A  89      42.960  44.494  29.599  0.00101.34           N
ATOM    710  C   LYS A  89      40.795  39.570  31.751  1.00101.34           C
ATOM    711  O   LYS A  89      41.388  38.707  32.395  1.00101.34           O
ATOM    712  N   VAL A  90      40.331  39.343  30.508  1.00 40.73           N
ATOM    713  CA  VAL A  90      40.580  38.080  29.873  1.00 40.73           C
ATOM    714  CB  VAL A  90      39.332  37.361  29.446  1.00 40.73           C
ATOM    715  CG1 VAL A  90      39.736  36.097  28.666  1.00 40.73           C
ATOM    716  CG2 VAL A  90      38.479  37.076  30.695  1.00 40.73           C
ATOM    717  C   VAL A  90      41.377  38.351  28.637  1.00 40.73           C
ATOM    718  O   VAL A  90      41.013  39.196  27.820  1.00 40.73           O
ATOM    719  N   THR A  91      42.508  37.638  28.476  1.00 42.89           N
ATOM    720  CA  THR A  91      43.317  37.841  27.309  1.00 42.89           C
ATOM    721  CB  THR A  91      44.669  38.411  27.626  1.00 42.89           C
ATOM    722  OG1 THR A  91      44.527  39.656  28.297  1.00 42.89           O
ATOM    723  CG2 THR A  91      45.445  38.605  26.313  1.00 42.89           C
ATOM    724  C   THR A  91      43.515  36.506  26.667  1.00 42.89           C
ATOM    725  O   THR A  91      43.726  35.500  27.342  1.00 42.89           O
ATOM    726  N   SER A  92      43.453  36.460  25.324  1.00 81.49           N
ATOM    727  CA  SER A  92      43.594  35.195  24.669  1.00 81.49           C
ATOM    728  CB  SER A  92      42.421  34.881  23.729  1.00 81.49           C
ATOM    729  OG  SER A  92      42.518  33.545  23.268  1.00 81.49           O
ATOM    730  C   SER A  92      44.853  35.237  23.861  1.00 81.49           C
ATOM    731  O   SER A  92      45.240  36.289  23.353  1.00 81.49           O
ATOM    732  N   TYR A  93      45.555  34.086  23.775  1.00 72.82           N
ATOM    733  CA  TYR A  93      46.767  34.004  23.012  1.00 72.82           C
ATOM    734  CB  TYR A  93      47.975  33.641  23.892  1.00 72.82           C
ATOM    735  CG  TYR A  93      48.088  34.654  24.981  1.00 72.82           C
ATOM    736  CD1 TYR A  93      48.834  35.798  24.818  1.00 72.82           C
ATOM    737  CD2 TYR A  93      47.432  34.456  26.176  1.00 72.82           C
ATOM    738  CE1 TYR A  93      48.930  36.721  25.834  1.00 72.82           C
ATOM    739  CE2 TYR A  93      47.523  35.375  27.195  1.00 72.82           C
ATOM    740  CZ  TYR A  93      48.276  36.511  27.025  1.00 72.82           C
ATOM    741  OH  TYR A  93      48.376  37.457  28.067  1.00 72.82           O
ATOM    742  C   TYR A  93      46.595  32.866  22.050  1.00 72.82           C
ATOM    743  O   TYR A  93      46.653  31.701  22.439  1.00 72.82           O
ATOM    744  N   CYS A  94      46.377  33.180  20.761  1.00 63.70           N
ATOM    745  CA  CYS A  94      46.190  32.200  19.725  1.00 63.70           C
ATOM    746  CB  CYS A  94      45.590  32.808  18.450  1.00 63.70           C
ATOM    747  SG  CYS A  94      43.927  33.444  18.803  1.00 63.70           S
ATOM    748  C   CYS A  94      47.492  31.531  19.399  1.00 63.70           C
ATOM    749  O   CYS A  94      47.518  30.446  18.819  1.00 63.70           O
ATOM    750  N   HIS A  95      48.608  32.230  19.669  1.00135.46           N
ATOM    751  CA  HIS A  95      49.934  31.737  19.430  1.00135.46           C
ATOM    752  ND1 HIS A  95      51.901  34.915  20.455  1.00135.46           N
ATOM    753  CG  HIS A  95      51.021  33.856  20.421  1.00135.46           C
ATOM    754  CB  HIS A  95      51.005  32.842  19.316  1.00135.46           C
ATOM    755  NE2 HIS A  95      50.626  35.091  22.267  1.00135.46           N
ATOM    756  CD2 HIS A  95      50.250  33.977  21.536  1.00135.46           C
ATOM    757  CE1 HIS A  95      51.621  35.622  21.579  1.00135.46           C
ATOM    758  C   HIS A  95      50.350  30.714  20.453  1.00135.46           C
ATOM    759  O   HIS A  95      51.309  29.979  20.227  1.00135.46           O
ATOM    760  N   GLU A  96      49.697  30.668  21.633  1.00 58.98           N
ATOM    761  CA  GLU A  96      50.132  29.755  22.661  1.00 58.98           C
ATOM    762  CB  GLU A  96      50.613  30.482  23.927  1.00 58.98           C
ATOM    763  CG  GLU A  96      51.852  31.346  23.686  1.00 58.98           C
ATOM    764  CD  GLU A  96      52.174  32.090  24.973  1.00 58.98           C
ATOM    765  OE1 GLU A  96      51.795  31.588  26.065  1.00 58.98           O
ATOM    766  OE2 GLU A  96      52.805  33.177  24.879  1.00 58.98           O
ATOM    767  C   GLU A  96      49.005  28.853  23.079  1.00 58.98           C
ATOM    768  O   GLU A  96      47.863  29.024  22.655  1.00 58.98           O
ATOM    769  N   THR A  97      49.319  27.837  23.920  1.00 49.96           N
ATOM    770  CA  THR A  97      48.315  26.906  24.358  1.00 49.96           C
ATOM    771  CB  THR A  97      48.517  25.516  23.828  1.00 49.96           C
ATOM    772  OG1 THR A  97      49.718  24.964  24.348  1.00 49.96           O
ATOM    773  CG2 THR A  97      48.585  25.578  22.293  1.00 49.96           C
ATOM    774  C   THR A  97      48.340  26.790  25.852  1.00 49.96           C
ATOM    775  O   THR A  97      49.298  27.178  26.518  1.00 49.96           O
ATOM    776  N   MET A  98      47.233  26.274  26.419  1.00125.78           N
ATOM    777  CA  MET A  98      47.175  25.992  27.821  1.00125.78           C
ATOM    778  CB  MET A  98      45.744  25.875  28.361  1.00125.78           C
ATOM    779  CG  MET A  98      44.994  27.205  28.280  1.00125.78           C
ATOM    780  SD  MET A  98      43.269  27.138  28.832  1.00125.78           S
ATOM    781  CE  MET A  98      43.668  26.910  30.589  1.00125.78           C
ATOM    782  C   MET A  98      47.852  24.668  27.943  1.00125.78           C
ATOM    783  O   MET A  98      48.300  24.111  26.942  1.00125.78           O
ATOM    784  N   THR A  99      47.996  24.137  29.167  1.00 46.84           N
ATOM    785  CA  THR A  99      48.654  22.867  29.273  1.00 46.84           C
ATOM    786  CB  THR A  99      48.886  22.436  30.690  1.00 46.84           C
ATOM    787  OG1 THR A  99      49.656  23.414  31.373  1.00 46.84           O
ATOM    788  CG2 THR A  99      49.642  21.096  30.680  1.00 46.84           C
ATOM    789  C   THR A  99      47.771  21.864  28.595  1.00 46.84           C
ATOM    790  O   THR A  99      46.565  21.832  28.834  1.00 46.84           O
ATOM    791  N   GLY A 100      48.359  21.013  27.725  1.00 44.23           N
ATOM    792  CA  GLY A 100      47.574  20.078  26.970  1.00 44.23           C
ATOM    793  C   GLY A 100      48.020  18.673  27.239  1.00 44.23           C
ATOM    794  O   GLY A 100      48.927  18.428  28.036  1.00 44.23           O
ATOM    795  N   TRP A 101      47.363  17.709  26.553  1.00 86.16           N
ATOM    796  CA  TRP A 101      47.634  16.315  26.761  1.00 86.16           C
ATOM    797  CB  TRP A 101      46.369  15.525  27.129  1.00 86.16           C
ATOM    798  CG  TRP A 101      45.704  15.983  28.402  1.00 86.16           C
ATOM    799  CD2 TRP A 101      44.829  17.118  28.473  1.00 86.16           C
ATOM    800  CD1 TRP A 101      45.783  15.474  29.665  1.00 86.16           C
ATOM    801  NE1 TRP A 101      45.001  16.216  30.518  1.00 86.16           N
ATOM    802  CE2 TRP A 101      44.410  17.233  29.797  1.00 86.16           C
ATOM    803  CE3 TRP A 101      44.410  17.994  27.512  1.00 86.16           C
ATOM    804  CZ2 TRP A 101      43.560  18.230  30.183  1.00 86.16           C
ATOM    805  CZ3 TRP A 101      43.552  18.997  27.905  1.00 86.16           C
ATOM    806  CH2 TRP A 101      43.135  19.113  29.214  1.00 86.16           C
ATOM    807  C   TRP A 101      48.124  15.709  25.477  1.00 86.16           C
ATOM    808  O   TRP A 101      47.577  15.960  24.404  1.00 86.16           O
ATOM    809  N   VAL A 102      49.188  14.885  25.565  1.00102.13           N
ATOM    810  CA  VAL A 102      49.691  14.174  24.423  1.00102.13           C
ATOM    811  CB  VAL A 102      51.036  14.657  23.959  1.00102.13           C
ATOM    812  CG1 VAL A 102      52.050  14.466  25.099  1.00102.13           C
ATOM    813  CG2 VAL A 102      51.407  13.911  22.667  1.00102.13           C
ATOM    814  C   VAL A 102      49.836  12.747  24.855  1.00102.13           C
ATOM    815  O   VAL A 102      50.289  12.473  25.965  1.00102.13           O
ATOM    816  N   HIS A 103      49.419  11.796  23.995  1.00 58.89           N
ATOM    817  CA  HIS A 103      49.529  10.402  24.328  1.00 58.89           C
ATOM    818  ND1 HIS A 103      46.230  11.231  24.780  1.00 58.89           N
ATOM    819  CG  HIS A 103      47.000  10.114  24.546  1.00 58.89           C
ATOM    820  CB  HIS A 103      48.348   9.876  25.166  1.00 58.89           C
ATOM    821  NE2 HIS A 103      45.073   9.946  23.383  1.00 58.89           N
ATOM    822  CD2 HIS A 103      46.278   9.340  23.690  1.00 58.89           C
ATOM    823  CE1 HIS A 103      45.089  11.079  24.061  1.00 58.89           C
ATOM    824  C   HIS A 103      49.554   9.635  23.044  1.00 58.89           C
ATOM    825  O   HIS A 103      49.132  10.140  22.006  1.00 58.89           O
ATOM    826  N   ASP A 104      50.051   8.382  23.075  1.00 73.48           N
ATOM    827  CA  ASP A 104      50.082   7.636  21.851  1.00 73.48           C
ATOM    828  CB  ASP A 104      50.945   6.357  21.894  1.00 73.48           C
ATOM    829  CG  ASP A 104      50.423   5.419  22.971  1.00 73.48           C
ATOM    830  OD1 ASP A 104      49.523   4.599  22.648  1.00 73.48           O
ATOM    831  OD2 ASP A 104      50.930   5.494  24.122  1.00 73.48           O
ATOM    832  C   ASP A 104      48.669   7.296  21.489  1.00 73.48           C
ATOM    833  O   ASP A 104      47.756   7.442  22.298  1.00 73.48           O
ATOM    834  N   VAL A 105      48.464   6.820  20.247  1.00 63.69           N
ATOM    835  CA  VAL A 105      47.162   6.558  19.694  1.00 63.69           C
ATOM    836  CB  VAL A 105      47.244   5.945  18.319  1.00 63.69           C
ATOM    837  CG1 VAL A 105      47.914   6.950  17.365  1.00 63.69           C
ATOM    838  CG2 VAL A 105      48.005   4.610  18.414  1.00 63.69           C
ATOM    839  C   VAL A 105      46.427   5.584  20.568  1.00 63.69           C
ATOM    840  O   VAL A 105      45.204   5.639  20.685  1.00 63.69           O
ATOM    841  N   LEU A 106      47.154   4.624  21.159  1.00134.53           N
ATOM    842  CA  LEU A 106      46.587   3.618  22.016  1.00134.53           C
ATOM    843  CB  LEU A 106      47.613   2.541  22.409  1.00134.53           C
ATOM    844  CG  LEU A 106      48.173   1.642  21.281  1.00134.53           C
ATOM    845  CD1 LEU A 106      47.091   0.732  20.689  1.00134.53           C
ATOM    846  CD2 LEU A 106      48.932   2.441  20.212  1.00134.53           C
ATOM    847  C   LEU A 106      46.094   4.227  23.300  1.00134.53           C
ATOM    848  O   LEU A 106      45.122   3.746  23.879  1.00134.53           O
ATOM    849  N   GLY A 107      46.769   5.284  23.797  1.00 52.17           N
ATOM    850  CA  GLY A 107      46.392   5.881  25.049  1.00 52.17           C
ATOM    851  C   GLY A 107      47.244   5.303  26.151  1.00 52.17           C
ATOM    852  O   GLY A 107      46.896   5.450  27.323  1.00 52.17           O
ATOM    853  N   ARG A 108      48.336   4.568  25.813  1.00236.31           N
ATOM    854  CA  ARG A 108      49.185   3.982  26.832  1.00236.31           C
ATOM    855  CB  ARG A 108      50.387   3.149  26.329  1.00236.31           C
ATOM    856  CG  ARG A 108      50.231   2.011  25.317  1.00236.31           C
ATOM    857  CD  ARG A 108      48.830   1.603  24.908  1.00236.31           C
ATOM    858  NE  ARG A 108      48.066   1.136  26.089  1.00236.31           N
ATOM    859  CZ  ARG A 108      47.121   0.173  25.888  1.00236.31           C
ATOM    860  NH1 ARG A 108      47.110  -0.522  24.712  1.00236.31           N
ATOM    861  NH2 ARG A 108      46.182  -0.071  26.845  1.00236.31           N
ATOM    862  C   ARG A 108      49.939   5.019  27.612  1.00236.31           C
ATOM    863  O   ARG A 108      49.707   5.215  28.804  1.00236.31           O
ATOM    864  N   ASN A 109      50.856   5.745  26.925  1.00106.39           N
ATOM    865  CA  ASN A 109      51.667   6.693  27.634  1.00106.39           C
ATOM    866  CB  ASN A 109      53.190   6.689  27.404  1.00106.39           C
ATOM    867  CG  ASN A 109      53.850   5.753  28.415  1.00106.39           C
ATOM    868  OD1 ASN A 109      53.188   5.011  29.138  1.00106.39           O
ATOM    869  ND2 ASN A 109      55.207   5.779  28.451  1.00106.39           N
ATOM    870  C   ASN A 109      51.202   8.059  27.315  1.00106.39           C
ATOM    871  O   ASN A 109      50.870   8.376  26.172  1.00106.39           O
ATOM    872  N   ARG A 110      51.180   8.895  28.367  1.00 59.74           N
ATOM    873  CA  ARG A 110      50.694  10.232  28.272  1.00 59.74           C
ATOM    874  CB  ARG A 110      49.361  10.441  29.015  1.00 59.74           C
ATOM    875  CG  ARG A 110      48.226   9.602  28.425  1.00 59.74           C
ATOM    876  CD  ARG A 110      46.888   9.745  29.156  1.00 59.74           C
ATOM    877  NE  ARG A 110      45.954   8.748  28.556  1.00 59.74           N
ATOM    878  CZ  ARG A 110      45.092   9.107  27.560  1.00 59.74           C
ATOM    879  NH1 ARG A 110      45.020  10.407  27.150  1.00 59.74           N
ATOM    880  NH2 ARG A 110      44.295   8.162  26.980  1.00 59.74           N
ATOM    881  C   ARG A 110      51.702  11.158  28.875  1.00 59.74           C
ATOM    882  O   ARG A 110      52.597  10.744  29.611  1.00 59.74           O
ATOM    883  N   ALA A 111      51.584  12.453  28.526  1.00 40.56           N
ATOM    884  CA  ALA A 111      52.448  13.479  29.028  1.00 40.56           C
ATOM    885  CB  ALA A 111      53.768  13.604  28.249  1.00 40.56           C
ATOM    886  C   ALA A 111      51.709  14.772  28.862  1.00 40.56           C
ATOM    887  O   ALA A 111      50.663  14.819  28.216  1.00 40.56           O
ATOM    888  N   CYS A 112      52.227  15.856  29.473  1.00 49.31           N
ATOM    889  CA  CYS A 112      51.598  17.145  29.385  1.00 49.31           C
ATOM    890  CB  CYS A 112      51.410  17.797  30.763  1.00 49.31           C
ATOM    891  SG  CYS A 112      50.397  16.736  31.828  1.00 49.31           S
ATOM    892  C   CYS A 112      52.518  18.016  28.586  1.00 49.31           C
ATOM    893  O   CYS A 112      53.729  17.810  28.612  1.00 49.31           O
ATOM    894  N   PHE A 113      51.973  18.997  27.830  1.00 68.07           N
ATOM    895  CA  PHE A 113      52.840  19.830  27.045  1.00 68.07           C
ATOM    896  CB  PHE A 113      53.062  19.310  25.614  1.00 68.07           C
ATOM    897  CG  PHE A 113      51.776  19.444  24.870  1.00 68.07           C
ATOM    898  CD1 PHE A 113      50.775  18.510  25.007  1.00 68.07           C
ATOM    899  CD2 PHE A 113      51.577  20.510  24.023  1.00 68.07           C
ATOM    900  CE1 PHE A 113      49.594  18.643  24.314  1.00 68.07           C
ATOM    901  CE2 PHE A 113      50.400  20.649  23.326  1.00 68.07           C
ATOM    902  CZ  PHE A 113      49.404  19.713  23.472  1.00 68.07           C
ATOM    903  C   PHE A 113      52.242  21.195  26.911  1.00 68.07           C
ATOM    904  O   PHE A 113      51.066  21.416  27.199  1.00 68.07           O
ATOM    905  N   THR A 114      53.079  22.162  26.482  1.00114.98           N
ATOM    906  CA  THR A 114      52.619  23.500  26.253  1.00114.98           C
ATOM    907  CB  THR A 114      53.191  24.475  27.240  1.00114.98           C
ATOM    908  OG1 THR A 114      52.954  24.021  28.563  1.00114.98           O
ATOM    909  CG2 THR A 114      52.476  25.816  27.059  1.00114.98           C
ATOM    910  C   THR A 114      53.155  23.847  24.898  1.00114.98           C
ATOM    911  O   THR A 114      54.252  23.421  24.539  1.00114.98           O
ATOM    912  N   GLY A 115      52.404  24.624  24.094  1.00 31.42           N
ATOM    913  CA  GLY A 115      52.896  24.896  22.773  1.00 31.42           C
ATOM    914  C   GLY A 115      52.946  26.370  22.534  1.00 31.42           C
ATOM    915  O   GLY A 115      52.143  27.135  23.066  1.00 31.42           O
ATOM    916  N   ARG A 116      53.926  26.796  21.711  1.00 67.28           N
ATOM    917  CA  ARG A 116      54.050  28.175  21.338  1.00 67.28           C
ATOM    918  CB  ARG A 116      55.228  28.895  22.016  1.00 67.28           C
ATOM    919  CG  ARG A 116      55.052  29.042  23.529  1.00 67.28           C
ATOM    920  CD  ARG A 116      56.213  29.762  24.216  1.00 67.28           C
ATOM    921  NE  ARG A 116      56.168  31.188  23.788  1.00 67.28           N
ATOM    922  CZ  ARG A 116      56.834  31.582  22.664  1.00 67.28           C
ATOM    923  NH1 ARG A 116      57.547  30.670  21.940  1.00 67.28           N
ATOM    924  NH2 ARG A 116      56.788  32.887  22.264  1.00 67.28           N
ATOM    925  C   ARG A 116      54.288  28.194  19.862  1.00 67.28           C
ATOM    926  O   ARG A 116      55.027  27.362  19.336  1.00 67.28           O
ATOM    927  N   LYS A 117      53.648  29.143  19.150  1.00 96.00           N
ATOM    928  CA  LYS A 117      53.804  29.199  17.726  1.00 96.00           C
ATOM    929  CB  LYS A 117      52.643  29.909  17.012  1.00 96.00           C
ATOM    930  CG  LYS A 117      52.644  29.693  15.499  1.00 96.00           C
ATOM    931  CD  LYS A 117      51.342  30.115  14.818  1.00 96.00           C
ATOM    932  CE  LYS A 117      51.325  31.586  14.402  1.00 96.00           C
ATOM    933  NZ  LYS A 117      51.399  32.450  15.600  1.00 96.00           N
ATOM    934  C   LYS A 117      55.062  29.946  17.419  1.00 96.00           C
ATOM    935  O   LYS A 117      55.244  31.092  17.828  1.00 96.00           O
ATOM    936  N   THR A 118      55.971  29.267  16.697  1.00134.36           N
ATOM    937  CA  THR A 118      57.243  29.769  16.268  1.00134.36           C
ATOM    938  CB  THR A 118      58.187  28.691  15.834  1.00134.36           C
ATOM    939  OG1 THR A 118      57.661  28.001  14.712  1.00134.36           O
ATOM    940  CG2 THR A 118      58.393  27.724  17.010  0.00134.36           C
ATOM    941  C   THR A 118      57.074  30.709  15.126  1.00134.36           C
ATOM    942  O   THR A 118      57.952  31.521  14.877  1.00134.36           O
ATOM    943  N   GLY A 119      55.998  30.592  14.333  1.00 23.64           N
ATOM    944  CA  GLY A 119      55.862  31.498  13.229  1.00 23.64           C
ATOM    945  C   GLY A 119      55.065  30.791  12.141  1.00 23.64           C
ATOM    946  O   GLY A 119      54.237  29.908  12.488  1.00 23.64           O
ATOM    947  OXT GLY A 119      55.273  31.130  10.946  1.00 23.64           O
TER     948      GLY A 119
ATOM    949  N   LEU B 120      21.513   5.631  -1.949  1.00 65.67           N
ATOM    950  CA  LEU B 120      21.064   6.364  -0.748  1.00 65.67           C
ATOM    951  CB  LEU B 120      21.941   7.607  -0.518  1.00 65.67           C
ATOM    952  CG  LEU B 120      21.709   8.296   0.839  1.00 65.67           C
ATOM    953  CD1 LEU B 120      22.048   7.353   2.006  1.00 65.67           C
ATOM    954  CD2 LEU B 120      22.477   9.625   0.923  1.00 65.67           C
ATOM    955  C   LEU B 120      19.623   6.746  -0.905  1.00 65.67           C
ATOM    956  O   LEU B 120      19.150   7.034  -2.004  1.00 65.67           O
ATOM    957  N   PRO B 121      18.923   6.701   0.198  1.00 78.64           N
ATOM    958  CA  PRO B 121      17.505   6.967   0.194  1.00 78.64           C
ATOM    959  CD  PRO B 121      19.285   5.729   1.219  1.00 78.64           C
ATOM    960  CB  PRO B 121      16.963   6.357   1.485  1.00 78.64           C
ATOM    961  CG  PRO B 121      17.960   5.236   1.817  1.00 78.64           C
ATOM    962  C   PRO B 121      17.151   8.416   0.071  1.00 78.64           C
ATOM    963  O   PRO B 121      17.996   9.275   0.315  1.00 78.64           O
ATOM    964  N   THR B 122      15.906   8.691  -0.361  1.00 99.52           N
ATOM    965  CA  THR B 122      15.369  10.014  -0.462  1.00 99.52           C
ATOM    966  CB  THR B 122      14.081  10.058  -1.227  1.00 99.52           C
ATOM    967  OG1 THR B 122      13.631  11.398  -1.355  1.00 99.52           O
ATOM    968  CG2 THR B 122      13.038   9.208  -0.484  1.00 99.52           C
ATOM    969  C   THR B 122      15.091  10.529   0.917  1.00 99.52           C
ATOM    970  O   THR B 122      15.236  11.723   1.182  1.00 99.52           O
ATOM    971  N   SER B 123      14.650   9.632   1.824  1.00 40.92           N
ATOM    972  CA  SER B 123      14.294  10.050   3.153  1.00 40.92           C
ATOM    973  CB  SER B 123      12.774  10.077   3.379  1.00 40.92           C
ATOM    974  OG  SER B 123      12.476  10.500   4.701  1.00 40.92           O
ATOM    975  C   SER B 123      14.883   9.081   4.135  1.00 40.92           C
ATOM    976  O   SER B 123      15.112   7.915   3.810  1.00 40.92           O
ATOM    977  N   TRP B 124      15.175   9.555   5.370  1.00 79.83           N
ATOM    978  CA  TRP B 124      15.712   8.671   6.367  1.00 79.83           C
ATOM    979  CB  TRP B 124      17.244   8.544   6.297  1.00 79.83           C
ATOM    980  CG  TRP B 124      17.826   7.513   7.231  1.00 79.83           C
ATOM    981  CD2 TRP B 124      18.028   6.140   6.867  1.00 79.83           C
ATOM    982  CD1 TRP B 124      18.261   7.642   8.517  1.00 79.83           C
ATOM    983  NE1 TRP B 124      18.718   6.431   8.980  1.00 79.83           N
ATOM    984  CE2 TRP B 124      18.581   5.498   7.974  1.00 79.83           C
ATOM    985  CE3 TRP B 124      17.773   5.470   5.705  1.00 79.83           C
ATOM    986  CZ2 TRP B 124      18.889   4.168   7.936  1.00 79.83           C
ATOM    987  CZ3 TRP B 124      18.086   4.130   5.669  1.00 79.83           C
ATOM    988  CH2 TRP B 124      18.633   3.492   6.763  1.00 79.83           C
ATOM    989  C   TRP B 124      15.378   9.209   7.730  1.00 79.83           C
ATOM    990  O   TRP B 124      15.421  10.416   7.967  1.00 79.83           O
ATOM    991  N   ASP B 125      15.027   8.305   8.670  1.00 86.39           N
ATOM    992  CA  ASP B 125      14.717   8.690  10.018  1.00 86.39           C
ATOM    993  CB  ASP B 125      13.214   8.948  10.231  1.00 86.39           C
ATOM    994  CG  ASP B 125      12.996   9.613  11.585  1.00 86.39           C
ATOM    995  OD1 ASP B 125      13.895   9.498  12.460  1.00 86.39           O
ATOM    996  OD2 ASP B 125      11.922  10.249  11.758  1.00 86.39           O
ATOM    997  C   ASP B 125      15.118   7.532  10.884  1.00 86.39           C
ATOM    998  O   ASP B 125      14.553   6.445  10.781  1.00 86.39           O
ATOM    999  N   TRP B 126      16.106   7.740  11.775  1.00104.58           N
ATOM   1000  CA  TRP B 126      16.612   6.691  12.616  1.00104.58           C
ATOM   1001  CB  TRP B 126      17.896   7.049  13.380  1.00104.58           C
ATOM   1002  CG  TRP B 126      19.123   6.994  12.503  1.00104.58           C
ATOM   1003  CD2 TRP B 126      19.752   5.765  12.104  1.00104.58           C
ATOM   1004  CD1 TRP B 126      19.838   8.000  11.923  1.00104.58           C
ATOM   1005  NE1 TRP B 126      20.880   7.475  11.195  1.00104.58           N
ATOM   1006  CE2 TRP B 126      20.837   6.100  11.296  1.00104.58           C
ATOM   1007  CE3 TRP B 126      19.448   4.464  12.387  1.00104.58           C
ATOM   1008  CZ2 TRP B 126      21.641   5.136  10.757  1.00104.58           C
ATOM   1009  CZ3 TRP B 126      20.260   3.494  11.844  1.00104.58           C
ATOM   1010  CH2 TRP B 126      21.336   3.823  11.044  1.00104.58           C
ATOM   1011  C   TRP B 126      15.575   6.238  13.589  1.00104.58           C
ATOM   1012  O   TRP B 126      15.694   5.153  14.157  1.00104.58           O
ATOM   1013  N   ARG B 127      14.597   7.107  13.891  1.00 95.33           N
ATOM   1014  CA  ARG B 127      13.519   6.773  14.775  1.00 95.33           C
ATOM   1015  CB  ARG B 127      12.645   7.992  15.110  1.00 95.33           C
ATOM   1016  CG  ARG B 127      13.401   9.063  15.901  1.00 95.33           C
ATOM   1017  CD  ARG B 127      12.581  10.326  16.161  1.00 95.33           C
ATOM   1018  NE  ARG B 127      12.269  10.924  14.833  1.00 95.33           N
ATOM   1019  CZ  ARG B 127      11.521  12.063  14.752  1.00 95.33           C
ATOM   1020  NH1 ARG B 127      11.075  12.670  15.890  1.00 95.33           N
ATOM   1021  NH2 ARG B 127      11.219  12.592  13.531  1.00 95.33           N
ATOM   1022  C   ARG B 127      12.657   5.732  14.133  1.00 95.33           C
ATOM   1023  O   ARG B 127      12.134   4.853  14.815  1.00 95.33           O
ATOM   1024  N   ASN B 128      12.445   5.813  12.805  1.00 63.29           N
ATOM   1025  CA  ASN B 128      11.602   4.818  12.210  1.00 63.29           C
ATOM   1026  CB  ASN B 128      10.242   5.383  11.756  1.00 63.29           C
ATOM   1027  CG  ASN B 128       9.325   4.232  11.361  1.00 63.29           C
ATOM   1028  OD1 ASN B 128       9.709   3.344  10.602  1.00 63.29           O
ATOM   1029  ND2 ASN B 128       8.072   4.242  11.891  1.00 63.29           N
ATOM   1030  C   ASN B 128      12.270   4.245  11.004  1.00 63.29           C
ATOM   1031  O   ASN B 128      12.130   4.766   9.898  1.00 63.29           O
ATOM   1032  N   VAL B 129      13.012   3.137  11.185  1.00131.13           N
ATOM   1033  CA  VAL B 129      13.563   2.473  10.047  1.00131.13           C
ATOM   1034  CB  VAL B 129      15.035   2.193  10.182  1.00131.13           C
ATOM   1035  CG1 VAL B 129      15.300   1.521  11.538  1.00131.13           C
ATOM   1036  CG2 VAL B 129      15.485   1.355   8.973  1.00131.13           C
ATOM   1037  C   VAL B 129      12.792   1.202   9.936  1.00131.13           C
ATOM   1038  O   VAL B 129      13.113   0.189  10.556  1.00131.13           O
ATOM   1039  N   HIS B 130      11.734   1.248   9.109  1.00 65.66           N
ATOM   1040  CA  HIS B 130      10.866   0.136   8.884  1.00 65.66           C
ATOM   1041  ND1 HIS B 130      11.367  -0.105   5.758  1.00 65.66           N
ATOM   1042  CG  HIS B 130      12.134  -0.487   6.837  1.00 65.66           C
ATOM   1043  CB  HIS B 130      11.570  -1.002   8.130  1.00 65.66           C
ATOM   1044  NE2 HIS B 130      13.485   0.275   5.196  1.00 65.66           N
ATOM   1045  CD2 HIS B 130      13.425  -0.251   6.475  1.00 65.66           C
ATOM   1046  CE1 HIS B 130      12.224   0.346   4.808  1.00 65.66           C
ATOM   1047  C   HIS B 130      10.289  -0.350  10.183  1.00 65.66           C
ATOM   1048  O   HIS B 130      10.208  -1.553  10.426  1.00 65.66           O
ATOM   1049  N   GLY B 131       9.865   0.591  11.054  1.00 30.76           N
ATOM   1050  CA  GLY B 131       9.166   0.252  12.265  1.00 30.76           C
ATOM   1051  C   GLY B 131      10.073   0.235  13.462  1.00 30.76           C
ATOM   1052  O   GLY B 131       9.596   0.289  14.595  1.00 30.76           O
ATOM   1053  N   ILE B 132      11.402   0.191  13.272  1.00 52.63           N
ATOM   1054  CA  ILE B 132      12.267   0.082  14.420  1.00 52.63           C
ATOM   1055  CB  ILE B 132      13.447  -0.814  14.177  1.00 52.63           C
ATOM   1056  CG1 ILE B 132      12.977  -2.233  13.816  1.00 52.63           C
ATOM   1057  CG2 ILE B 132      14.347  -0.764  15.423  1.00 52.63           C
ATOM   1058  CD1 ILE B 132      14.088  -3.121  13.258  1.00 52.63           C
ATOM   1059  C   ILE B 132      12.807   1.433  14.801  1.00 52.63           C
ATOM   1060  O   ILE B 132      13.139   2.243  13.937  1.00 52.63           O
ATOM   1061  N   ASN B 133      12.883   1.715  16.127  1.00 70.03           N
ATOM   1062  CA  ASN B 133      13.383   2.973  16.630  1.00 70.03           C
ATOM   1063  CB  ASN B 133      12.473   3.611  17.694  1.00 70.03           C
ATOM   1064  CG  ASN B 133      13.106   4.922  18.141  1.00 70.03           C
ATOM   1065  OD1 ASN B 133      13.616   5.691  17.328  1.00 70.03           O
ATOM   1066  ND2 ASN B 133      13.080   5.182  19.475  1.00 70.03           N
ATOM   1067  C   ASN B 133      14.727   2.764  17.281  1.00 70.03           C
ATOM   1068  O   ASN B 133      14.878   1.929  18.170  1.00 70.03           O
ATOM   1069  N   PHE B 134      15.760   3.449  16.746  1.00128.55           N
ATOM   1070  CA  PHE B 134      17.131   3.487  17.195  1.00128.55           C
ATOM   1071  CB  PHE B 134      18.123   3.494  16.025  1.00128.55           C
ATOM   1072  CG  PHE B 134      17.995   2.132  15.433  1.00128.55           C
ATOM   1073  CD1 PHE B 134      18.666   1.069  15.991  1.00128.55           C
ATOM   1074  CD2 PHE B 134      17.197   1.911  14.333  1.00128.55           C
ATOM   1075  CE1 PHE B 134      18.554  -0.194  15.459  1.00128.55           C
ATOM   1076  CE2 PHE B 134      17.081   0.650  13.796  1.00128.55           C
ATOM   1077  CZ  PHE B 134      17.760  -0.405  14.358  1.00128.55           C
ATOM   1078  C   PHE B 134      17.486   4.592  18.167  1.00128.55           C
ATOM   1079  O   PHE B 134      18.558   4.548  18.764  1.00128.55           O
ATOM   1080  N   VAL B 135      16.681   5.671  18.276  1.00 67.70           N
ATOM   1081  CA  VAL B 135      17.114   6.792  19.078  1.00 67.70           C
ATOM   1082  CB  VAL B 135      16.681   8.118  18.517  1.00 67.70           C
ATOM   1083  CG1 VAL B 135      17.185   9.246  19.434  1.00 67.70           C
ATOM   1084  CG2 VAL B 135      17.193   8.215  17.069  1.00 67.70           C
ATOM   1085  C   VAL B 135      16.596   6.704  20.488  1.00 67.70           C
ATOM   1086  O   VAL B 135      15.474   6.269  20.745  1.00 67.70           O
ATOM   1087  N   THR B 136      17.444   7.140  21.451  1.00 53.88           N
ATOM   1088  CA  THR B 136      17.150   7.147  22.864  1.00 53.88           C
ATOM   1089  CB  THR B 136      18.397   7.398  23.670  1.00 53.88           C
ATOM   1090  OG1 THR B 136      19.351   6.378  23.413  1.00 53.88           O
ATOM   1091  CG2 THR B 136      18.072   7.457  25.170  1.00 53.88           C
ATOM   1092  C   THR B 136      16.195   8.279  23.111  1.00 53.88           C
ATOM   1093  O   THR B 136      16.061   9.165  22.271  1.00 53.88           O
ATOM   1094  N   PRO B 137      15.528   8.280  24.241  1.00 75.56           N
ATOM   1095  CA  PRO B 137      14.555   9.311  24.500  1.00 75.56           C
ATOM   1096  CD  PRO B 137      15.107   7.012  24.825  1.00 75.56           C
ATOM   1097  CB  PRO B 137      13.736   8.823  25.693  1.00 75.56           C
ATOM   1098  CG  PRO B 137      13.775   7.293  25.541  1.00 75.56           C
ATOM   1099  C   PRO B 137      15.100  10.693  24.655  1.00 75.56           C
ATOM   1100  O   PRO B 137      16.279  10.860  24.964  1.00 75.56           O
ATOM   1101  N   VAL B 138      14.237  11.698  24.404  1.00 33.38           N
ATOM   1102  CA  VAL B 138      14.605  13.079  24.508  1.00 33.38           C
ATOM   1103  CB  VAL B 138      13.578  14.013  23.934  1.00 33.38           C
ATOM   1104  CG1 VAL B 138      14.030  15.461  24.188  1.00 33.38           C
ATOM   1105  CG2 VAL B 138      13.378  13.673  22.449  1.00 33.38           C
ATOM   1106  C   VAL B 138      14.730  13.395  25.960  1.00 33.38           C
ATOM   1107  O   VAL B 138      13.979  12.878  26.785  1.00 33.38           O
ATOM   1108  N   ARG B 139      15.715  14.245  26.313  1.00128.85           N
ATOM   1109  CA  ARG B 139      15.883  14.620  27.688  1.00128.85           C
ATOM   1110  CB  ARG B 139      17.101  13.992  28.386  1.00128.85           C
ATOM   1111  CG  ARG B 139      16.908  12.493  28.615  1.00128.85           C
ATOM   1112  CD  ARG B 139      17.621  11.953  29.855  1.00128.85           C
ATOM   1113  NE  ARG B 139      19.083  11.924  29.587  1.00128.85           N
ATOM   1114  CZ  ARG B 139      19.950  11.888  30.639  1.00128.85           C
ATOM   1115  NH1 ARG B 139      19.483  12.002  31.917  1.00128.85           N
ATOM   1116  NH2 ARG B 139      21.285  11.725  30.415  1.00128.85           N
ATOM   1117  C   ARG B 139      15.990  16.110  27.767  1.00128.85           C
ATOM   1118  O   ARG B 139      15.982  16.801  26.749  1.00128.85           O
ATOM   1119  N   ASN B 140      16.036  16.648  29.003  1.00 44.01           N
ATOM   1120  CA  ASN B 140      16.113  18.071  29.169  1.00 44.01           C
ATOM   1121  CB  ASN B 140      14.962  18.642  30.014  1.00 44.01           C
ATOM   1122  CG  ASN B 140      14.913  20.151  29.821  1.00 44.01           C
ATOM   1123  OD1 ASN B 140      15.928  20.791  29.552  1.00 44.01           O
ATOM   1124  ND2 ASN B 140      13.694  20.739  29.961  1.00 44.01           N
ATOM   1125  C   ASN B 140      17.401  18.403  29.865  1.00 44.01           C
ATOM   1126  O   ASN B 140      17.710  17.867  30.928  1.00 44.01           O
ATOM   1127  N   GLN B 141      18.195  19.303  29.250  1.00 67.61           N
ATOM   1128  CA  GLN B 141      19.457  19.763  29.762  1.00 67.61           C
ATOM   1129  CB  GLN B 141      20.275  20.542  28.716  1.00 67.61           C
ATOM   1130  CG  GLN B 141      19.626  21.839  28.234  1.00 67.61           C
ATOM   1131  CD  GLN B 141      20.561  22.470  27.210  1.00 67.61           C
ATOM   1132  OE1 GLN B 141      21.748  22.667  27.469  1.00 67.61           O
ATOM   1133  NE2 GLN B 141      20.016  22.787  26.007  1.00 67.61           N
ATOM   1134  C   GLN B 141      19.238  20.630  30.964  1.00 67.61           C
ATOM   1135  O   GLN B 141      20.105  20.728  31.831  1.00 67.61           O
ATOM   1136  N   GLY B 142      18.089  21.330  31.021  1.00 28.01           N
ATOM   1137  CA  GLY B 142      17.832  22.175  32.149  1.00 28.01           C
ATOM   1138  C   GLY B 142      18.598  23.443  31.933  1.00 28.01           C
ATOM   1139  O   GLY B 142      18.920  23.799  30.802  1.00 28.01           O
ATOM   1140  N   SER B 143      18.896  24.156  33.035  1.00 92.57           N
ATOM   1141  CA  SER B 143      19.551  25.435  33.023  1.00 92.57           C
ATOM   1142  CB  SER B 143      19.432  26.169  34.370  1.00 92.57           C
ATOM   1143  OG  SER B 143      18.071  26.466  34.643  1.00 92.57           O
ATOM   1144  C   SER B 143      21.020  25.336  32.709  1.00 92.57           C
ATOM   1145  O   SER B 143      21.651  26.358  32.445  1.00 92.57           O
ATOM   1146  N   CYS B 144      21.616  24.131  32.748  1.00 63.09           N
ATOM   1147  CA  CYS B 144      23.042  24.002  32.554  1.00 63.09           C
ATOM   1148  CB  CYS B 144      23.564  22.666  33.126  1.00 63.09           C
ATOM   1149  SG  CYS B 144      25.348  22.387  32.938  1.00 63.09           S
ATOM   1150  C   CYS B 144      23.360  24.051  31.082  1.00 63.09           C
ATOM   1151  O   CYS B 144      22.609  23.531  30.260  1.00 63.09           O
ATOM   1152  N   GLY B 145      24.502  24.673  30.698  1.00 55.97           N
ATOM   1153  CA  GLY B 145      24.829  24.769  29.295  1.00 55.97           C
ATOM   1154  C   GLY B 145      25.511  23.495  28.901  1.00 55.97           C
ATOM   1155  O   GLY B 145      26.671  23.492  28.484  1.00 55.97           O
ATOM   1156  N   SER B 146      24.776  22.375  29.057  1.00152.36           N
ATOM   1157  CA  SER B 146      25.235  21.038  28.811  1.00152.36           C
ATOM   1158  CB  SER B 146      24.728  20.018  29.847  1.00152.36           C
ATOM   1159  OG  SER B 146      23.332  19.814  29.716  1.00152.36           O
ATOM   1160  C   SER B 146      24.944  20.490  27.434  1.00152.36           C
ATOM   1161  O   SER B 146      25.143  19.296  27.223  1.00152.36           O
ATOM   1162  N   CYS B 147      24.510  21.303  26.449  1.00 63.50           N
ATOM   1163  CA  CYS B 147      24.049  20.774  25.185  1.00 63.50           C
ATOM   1164  CB  CYS B 147      23.715  21.881  24.169  1.00 63.50           C
ATOM   1165  SG  CYS B 147      25.166  22.879  23.722  1.00 63.50           S
ATOM   1166  C   CYS B 147      25.063  19.861  24.548  1.00 63.50           C
ATOM   1167  O   CYS B 147      24.707  18.784  24.073  1.00 63.50           O
ATOM   1168  N   TYR B 148      26.355  20.224  24.561  1.00 67.77           N
ATOM   1169  CA  TYR B 148      27.362  19.438  23.898  1.00 67.77           C
ATOM   1170  CB  TYR B 148      28.777  20.035  24.028  1.00 67.77           C
ATOM   1171  CG  TYR B 148      29.202  19.982  25.459  1.00 67.77           C
ATOM   1172  CD1 TYR B 148      28.767  20.925  26.362  1.00 67.77           C
ATOM   1173  CD2 TYR B 148      30.048  18.988  25.894  1.00 67.77           C
ATOM   1174  CE1 TYR B 148      29.164  20.872  27.679  1.00 67.77           C
ATOM   1175  CE2 TYR B 148      30.449  18.930  27.208  1.00 67.77           C
ATOM   1176  CZ  TYR B 148      30.006  19.873  28.104  1.00 67.77           C
ATOM   1177  OH  TYR B 148      30.415  19.814  29.453  1.00 67.77           O
ATOM   1178  C   TYR B 148      27.393  18.055  24.481  1.00 67.77           C
ATOM   1179  O   TYR B 148      27.608  17.078  23.763  1.00 67.77           O
ATOM   1180  N   SER B 149      27.224  17.938  25.812  1.00 46.85           N
ATOM   1181  CA  SER B 149      27.257  16.657  26.464  1.00 46.85           C
ATOM   1182  CB  SER B 149      27.208  16.782  27.997  1.00 46.85           C
ATOM   1183  OG  SER B 149      27.230  15.494  28.593  1.00 46.85           O
ATOM   1184  C   SER B 149      26.070  15.836  26.037  1.00 46.85           C
ATOM   1185  O   SER B 149      26.208  14.645  25.752  1.00 46.85           O
ATOM   1186  N   PHE B 150      24.868  16.452  25.983  1.00 58.11           N
ATOM   1187  CA  PHE B 150      23.686  15.724  25.608  1.00 58.11           C
ATOM   1188  CB  PHE B 150      22.387  16.542  25.743  1.00 58.11           C
ATOM   1189  CG  PHE B 150      21.968  16.523  27.176  1.00 58.11           C
ATOM   1190  CD1 PHE B 150      22.560  17.341  28.110  1.00 58.11           C
ATOM   1191  CD2 PHE B 150      20.963  15.673  27.581  1.00 58.11           C
ATOM   1192  CE1 PHE B 150      22.158  17.305  29.425  1.00 58.11           C
ATOM   1193  CE2 PHE B 150      20.557  15.634  28.894  1.00 58.11           C
ATOM   1194  CZ  PHE B 150      21.156  16.451  29.821  1.00 58.11           C
ATOM   1195  C   PHE B 150      23.801  15.245  24.194  1.00 58.11           C
ATOM   1196  O   PHE B 150      23.475  14.097  23.898  1.00 58.11           O
ATOM   1197  N   ALA B 151      24.273  16.107  23.275  1.00 32.44           N
ATOM   1198  CA  ALA B 151      24.378  15.720  21.896  1.00 32.44           C
ATOM   1199  CB  ALA B 151      24.929  16.845  21.003  1.00 32.44           C
ATOM   1200  C   ALA B 151      25.328  14.570  21.805  1.00 32.44           C
ATOM   1201  O   ALA B 151      25.086  13.593  21.098  1.00 32.44           O
ATOM   1202  N   SER B 152      26.436  14.656  22.553  1.00 86.16           N
ATOM   1203  CA  SER B 152      27.463  13.658  22.519  1.00 86.16           C
ATOM   1204  CB  SER B 152      28.618  14.030  23.458  1.00 86.16           C
ATOM   1205  OG  SER B 152      29.623  13.033  23.418  1.00 86.16           O
ATOM   1206  C   SER B 152      26.904  12.336  22.959  1.00 86.16           C
ATOM   1207  O   SER B 152      27.077  11.328  22.276  1.00 86.16           O
ATOM   1208  N   MET B 153      26.205  12.308  24.111  1.00 49.37           N
ATOM   1209  CA  MET B 153      25.679  11.083  24.644  1.00 49.37           C
ATOM   1210  CB  MET B 153      24.987  11.280  26.004  1.00 49.37           C
ATOM   1211  CG  MET B 153      25.913  11.815  27.101  1.00 49.37           C
ATOM   1212  SD  MET B 153      27.283  10.717  27.575  1.00 49.37           S
ATOM   1213  CE  MET B 153      28.340  11.127  26.158  1.00 49.37           C
ATOM   1214  C   MET B 153      24.651  10.550  23.696  1.00 49.37           C
ATOM   1215  O   MET B 153      24.583   9.347  23.451  1.00 49.37           O
ATOM   1216  N   GLY B 154      23.831  11.447  23.117  1.00 26.56           N
ATOM   1217  CA  GLY B 154      22.766  11.028  22.255  1.00 26.56           C
ATOM   1218  C   GLY B 154      23.326  10.292  21.080  1.00 26.56           C
ATOM   1219  O   GLY B 154      22.776   9.274  20.663  1.00 26.56           O
ATOM   1220  N   MET B 155      24.429  10.794  20.497  1.00 50.46           N
ATOM   1221  CA  MET B 155      24.976  10.139  19.346  1.00 50.46           C
ATOM   1222  CB  MET B 155      26.163  10.901  18.737  1.00 50.46           C
ATOM   1223  CG  MET B 155      26.755  10.211  17.508  1.00 50.46           C
ATOM   1224  SD  MET B 155      28.055  11.162  16.665  1.00 50.46           S
ATOM   1225  CE  MET B 155      29.233  11.099  18.045  1.00 50.46           C
ATOM   1226  C   MET B 155      25.444   8.767  19.723  1.00 50.46           C
ATOM   1227  O   MET B 155      25.129   7.783  19.057  1.00 50.46           O
ATOM   1228  N   MET B 156      26.172   8.661  20.846  1.00121.92           N
ATOM   1229  CA  MET B 156      26.744   7.413  21.273  1.00121.92           C
ATOM   1230  CB  MET B 156      27.562   7.577  22.566  1.00121.92           C
ATOM   1231  CG  MET B 156      28.715   8.577  22.444  1.00121.92           C
ATOM   1232  SD  MET B 156      30.132   8.013  21.457  1.00121.92           S
ATOM   1233  CE  MET B 156      30.934   7.141  22.833  1.00121.92           C
ATOM   1234  C   MET B 156      25.651   6.431  21.572  1.00121.92           C
ATOM   1235  O   MET B 156      25.771   5.245  21.270  1.00121.92           O
ATOM   1236  N   GLU B 157      24.559   6.899  22.200  1.00 51.33           N
ATOM   1237  CA  GLU B 157      23.493   6.024  22.609  1.00 51.33           C
ATOM   1238  CB  GLU B 157      22.443   6.761  23.454  1.00 51.33           C
ATOM   1239  CG  GLU B 157      23.000   7.224  24.803  1.00 51.33           C
ATOM   1240  CD  GLU B 157      21.970   8.121  25.471  1.00 51.33           C
ATOM   1241  OE1 GLU B 157      20.968   8.480  24.797  1.00 51.33           O
ATOM   1242  OE2 GLU B 157      22.176   8.464  26.666  1.00 51.33           O
ATOM   1243  C   GLU B 157      22.801   5.422  21.419  1.00 51.33           C
ATOM   1244  O   GLU B 157      22.499   4.230  21.417  1.00 51.33           O
ATOM   1245  N   ALA B 158      22.504   6.233  20.384  1.00 39.61           N
ATOM   1246  CA  ALA B 158      21.820   5.730  19.224  1.00 39.61           C
ATOM   1247  CB  ALA B 158      21.445   6.845  18.231  1.00 39.61           C
ATOM   1248  C   ALA B 158      22.698   4.759  18.493  1.00 39.61           C
ATOM   1249  O   ALA B 158      22.251   3.694  18.070  1.00 39.61           O
ATOM   1250  N   ARG B 159      23.991   5.101  18.352  1.00145.09           N
ATOM   1251  CA  ARG B 159      24.931   4.316  17.598  1.00145.09           C
ATOM   1252  CB  ARG B 159      26.313   4.995  17.518  1.00145.09           C
ATOM   1253  CG  ARG B 159      26.242   6.420  16.950  1.00145.09           C
ATOM   1254  CD  ARG B 159      26.521   6.560  15.449  1.00145.09           C
ATOM   1255  NE  ARG B 159      27.997   6.560  15.244  1.00145.09           N
ATOM   1256  CZ  ARG B 159      28.546   7.250  14.199  1.00145.09           C
ATOM   1257  NH1 ARG B 159      27.752   7.969  13.351  1.00145.09           N
ATOM   1258  NH2 ARG B 159      29.897   7.225  14.006  1.00145.09           N
ATOM   1259  C   ARG B 159      25.087   2.969  18.236  1.00145.09           C
ATOM   1260  O   ARG B 159      25.256   1.964  17.547  1.00145.09           O
ATOM   1261  N   ILE B 160      25.060   2.919  19.580  1.00101.24           N
ATOM   1262  CA  ILE B 160      25.166   1.681  20.301  1.00101.24           C
ATOM   1263  CB  ILE B 160      25.070   1.868  21.793  1.00101.24           C
ATOM   1264  CG1 ILE B 160      26.226   2.715  22.355  1.00101.24           C
ATOM   1265  CG2 ILE B 160      24.982   0.469  22.426  1.00101.24           C
ATOM   1266  CD1 ILE B 160      27.577   2.006  22.345  1.00101.24           C
ATOM   1267  C   ILE B 160      23.974   0.855  19.927  1.00101.24           C
ATOM   1268  O   ILE B 160      24.080  -0.352  19.714  1.00101.24           O
ATOM   1269  N   ARG B 161      22.791   1.496  19.858  1.00 72.75           N
ATOM   1270  CA  ARG B 161      21.572   0.790  19.586  1.00 72.75           C
ATOM   1271  CB  ARG B 161      20.324   1.682  19.703  1.00 72.75           C
ATOM   1272  CG  ARG B 161      20.072   2.151  21.139  1.00 72.75           C
ATOM   1273  CD  ARG B 161      18.705   2.804  21.362  1.00 72.75           C
ATOM   1274  NE  ARG B 161      18.630   3.201  22.797  1.00 72.75           N
ATOM   1275  CZ  ARG B 161      17.420   3.424  23.387  1.00 72.75           C
ATOM   1276  NH1 ARG B 161      16.268   3.240  22.677  1.00 72.75           N
ATOM   1277  NH2 ARG B 161      17.359   3.836  24.688  1.00 72.75           N
ATOM   1278  C   ARG B 161      21.608   0.186  18.214  1.00 72.75           C
ATOM   1279  O   ARG B 161      21.253  -0.977  18.040  1.00 72.75           O
ATOM   1280  N   ILE B 162      22.056   0.949  17.202  1.00 48.06           N
ATOM   1281  CA  ILE B 162      22.098   0.461  15.849  1.00 48.06           C
ATOM   1282  CB  ILE B 162      22.576   1.499  14.875  1.00 48.06           C
ATOM   1283  CG1 ILE B 162      21.632   2.711  14.869  1.00 48.06           C
ATOM   1284  CG2 ILE B 162      22.734   0.826  13.501  1.00 48.06           C
ATOM   1285  CD1 ILE B 162      22.201   3.915  14.119  1.00 48.06           C
ATOM   1286  C   ILE B 162      23.069  -0.678  15.754  1.00 48.06           C
ATOM   1287  O   ILE B 162      22.780  -1.701  15.135  1.00 48.06           O
ATOM   1288  N   LEU B 163      24.251  -0.531  16.380  1.00 63.75           N
ATOM   1289  CA  LEU B 163      25.299  -1.500  16.274  1.00 63.75           C
ATOM   1290  CB  LEU B 163      26.550  -1.113  17.076  1.00 63.75           C
ATOM   1291  CG  LEU B 163      27.314   0.092  16.493  1.00 63.75           C
ATOM   1292  CD1 LEU B 163      28.552   0.429  17.343  1.00 63.75           C
ATOM   1293  CD2 LEU B 163      27.673  -0.145  15.015  1.00 63.75           C
ATOM   1294  C   LEU B 163      24.825  -2.804  16.828  1.00 63.75           C
ATOM   1295  O   LEU B 163      25.098  -3.865  16.267  1.00 63.75           O
ATOM   1296  N   THR B 164      24.152  -2.734  17.986  1.00 92.08           N
ATOM   1297  CA  THR B 164      23.609  -3.814  18.759  1.00 92.08           C
ATOM   1298  CB  THR B 164      23.445  -3.417  20.198  1.00 92.08           C
ATOM   1299  OG1 THR B 164      22.508  -2.357  20.325  1.00 92.08           O
ATOM   1300  CG2 THR B 164      24.813  -2.973  20.742  1.00 92.08           C
ATOM   1301  C   THR B 164      22.286  -4.274  18.226  1.00 92.08           C
ATOM   1302  O   THR B 164      21.796  -5.328  18.628  1.00 92.08           O
ATOM   1303  N   ASN B 165      21.632  -3.476  17.361  1.00 68.09           N
ATOM   1304  CA  ASN B 165      20.316  -3.815  16.897  1.00 68.09           C
ATOM   1305  CB  ASN B 165      20.237  -5.203  16.238  1.00 68.09           C
ATOM   1306  CG  ASN B 165      18.903  -5.306  15.511  1.00 68.09           C
ATOM   1307  OD1 ASN B 165      18.099  -4.375  15.523  1.00 68.09           O
ATOM   1308  ND2 ASN B 165      18.660  -6.477  14.861  1.00 68.09           N
ATOM   1309  C   ASN B 165      19.375  -3.800  18.065  1.00 68.09           C
ATOM   1310  O   ASN B 165      18.540  -4.690  18.226  1.00 68.09           O
ATOM   1311  N   ASN B 166      19.505  -2.754  18.905  1.00 63.85           N
ATOM   1312  CA  ASN B 166      18.679  -2.497  20.051  1.00 63.85           C
ATOM   1313  CB  ASN B 166      17.182  -2.390  19.709  1.00 63.85           C
ATOM   1314  CG  ASN B 166      16.956  -1.066  18.991  1.00 63.85           C
ATOM   1315  OD1 ASN B 166      17.564  -0.051  19.329  1.00 63.85           O
ATOM   1316  ND2 ASN B 166      16.055  -1.071  17.972  1.00 63.85           N
ATOM   1317  C   ASN B 166      18.862  -3.559  21.088  1.00 63.85           C
ATOM   1318  O   ASN B 166      18.055  -3.675  22.008  1.00 63.85           O
ATOM   1319  N   THR B 167      19.939  -4.359  20.988  1.00103.01           N
ATOM   1320  CA  THR B 167      20.167  -5.329  22.018  1.00103.01           C
ATOM   1321  CB  THR B 167      21.233  -6.341  21.693  1.00103.01           C
ATOM   1322  OG1 THR B 167      21.123  -7.452  22.571  1.00103.01           O
ATOM   1323  CG2 THR B 167      22.618  -5.701  21.849  1.00103.01           C
ATOM   1324  C   THR B 167      20.575  -4.581  23.256  1.00103.01           C
ATOM   1325  O   THR B 167      20.212  -4.967  24.367  1.00103.01           O
ATOM   1326  N   GLN B 168      21.365  -3.492  23.086  1.00 77.22           N
ATOM   1327  CA  GLN B 168      21.819  -2.699  24.200  1.00 77.22           C
ATOM   1328  CB  GLN B 168      23.345  -2.561  24.289  1.00 77.22           C
ATOM   1329  CG  GLN B 168      24.082  -3.867  24.573  1.00 77.22           C
ATOM   1330  CD  GLN B 168      25.560  -3.516  24.647  1.00 77.22           C
ATOM   1331  OE1 GLN B 168      26.405  -4.365  24.922  1.00 77.22           O
ATOM   1332  NE2 GLN B 168      25.881  -2.217  24.405  1.00 77.22           N
ATOM   1333  C   GLN B 168      21.292  -1.300  24.041  1.00 77.22           C
ATOM   1334  O   GLN B 168      21.532  -0.636  23.036  1.00 77.22           O
ATOM   1335  N   THR B 169      20.478  -0.883  25.025  1.00136.18           N
ATOM   1336  CA  THR B 169      19.804   0.377  25.226  1.00136.18           C
ATOM   1337  CB  THR B 169      18.405   0.206  25.735  1.00136.18           C
ATOM   1338  OG1 THR B 169      18.410  -0.457  26.990  1.00136.18           O
ATOM   1339  CG2 THR B 169      17.621  -0.614  24.694  1.00136.18           C
ATOM   1340  C   THR B 169      20.504   1.404  26.093  1.00136.18           C
ATOM   1341  O   THR B 169      19.830   2.375  26.431  1.00136.18           O
ATOM   1342  N   PRO B 170      21.718   1.260  26.572  1.00108.82           N
ATOM   1343  CA  PRO B 170      22.250   2.141  27.599  1.00108.82           C
ATOM   1344  CD  PRO B 170      22.783   0.734  25.730  1.00108.82           C
ATOM   1345  CB  PRO B 170      23.745   1.836  27.656  1.00108.82           C
ATOM   1346  CG  PRO B 170      24.072   1.419  26.213  1.00108.82           C
ATOM   1347  C   PRO B 170      22.028   3.622  27.462  1.00108.82           C
ATOM   1348  O   PRO B 170      22.009   4.149  26.350  1.00108.82           O
ATOM   1349  N   ILE B 171      21.816   4.295  28.616  1.00108.55           N
ATOM   1350  CA  ILE B 171      21.658   5.720  28.684  1.00108.55           C
ATOM   1351  CB  ILE B 171      20.514   6.145  29.563  1.00108.55           C
ATOM   1352  CG1 ILE B 171      19.186   5.566  29.043  1.00108.55           C
ATOM   1353  CG2 ILE B 171      20.523   7.681  29.646  1.00108.55           C
ATOM   1354  CD1 ILE B 171      18.825   6.020  27.634  1.00108.55           C
ATOM   1355  C   ILE B 171      22.914   6.202  29.346  1.00108.55           C
ATOM   1356  O   ILE B 171      23.180   5.869  30.499  1.00108.55           O
ATOM   1357  N   LEU B 172      23.728   6.993  28.618  1.00 62.03           N
ATOM   1358  CA  LEU B 172      24.991   7.466  29.114  1.00 62.03           C
ATOM   1359  CB  LEU B 172      25.963   7.868  27.992  1.00 62.03           C
ATOM   1360  CG  LEU B 172      26.344   6.694  27.066  1.00 62.03           C
ATOM   1361  CD1 LEU B 172      27.315   7.143  25.961  1.00 62.03           C
ATOM   1362  CD2 LEU B 172      26.874   5.492  27.862  1.00 62.03           C
ATOM   1363  C   LEU B 172      24.762   8.655  30.003  1.00 62.03           C
ATOM   1364  O   LEU B 172      23.674   9.228  30.012  1.00 62.03           O
ATOM   1365  N   SER B 173      25.795   9.049  30.790  1.00 61.14           N
ATOM   1366  CA  SER B 173      25.637  10.123  31.742  1.00 61.14           C
ATOM   1367  CB  SER B 173      26.246   9.783  33.113  1.00 61.14           C
ATOM   1368  OG  SER B 173      26.157  10.904  33.979  1.00 61.14           O
ATOM   1369  C   SER B 173      26.307  11.393  31.282  1.00 61.14           C
ATOM   1370  O   SER B 173      27.529  11.479  31.177  1.00 61.14           O
ATOM   1371  N   PRO B 174      25.503  12.391  31.007  1.00 85.60           N
ATOM   1372  CA  PRO B 174      26.004  13.692  30.634  1.00 85.60           C
ATOM   1373  CD  PRO B 174      24.201  12.131  30.422  1.00 85.60           C
ATOM   1374  CB  PRO B 174      24.811  14.454  30.063  1.00 85.60           C
ATOM   1375  CG  PRO B 174      23.894  13.342  29.526  1.00 85.60           C
ATOM   1376  C   PRO B 174      26.638  14.396  31.793  1.00 85.60           C
ATOM   1377  O   PRO B 174      27.515  15.235  31.587  1.00 85.60           O
ATOM   1378  N   GLN B 175      26.190  14.084  33.021  1.00 56.70           N
ATOM   1379  CA  GLN B 175      26.654  14.766  34.195  1.00 56.70           C
ATOM   1380  CB  GLN B 175      25.852  14.405  35.455  1.00 56.70           C
ATOM   1381  CG  GLN B 175      26.262  15.227  36.678  1.00 56.70           C
ATOM   1382  CD  GLN B 175      25.959  16.689  36.380  1.00 56.70           C
ATOM   1383  OE1 GLN B 175      24.867  17.030  35.927  1.00 56.70           O
ATOM   1384  NE2 GLN B 175      26.957  17.577  36.634  1.00 56.70           N
ATOM   1385  C   GLN B 175      28.096  14.460  34.452  1.00 56.70           C
ATOM   1386  O   GLN B 175      28.859  15.342  34.844  1.00 56.70           O
ATOM   1387  N   GLU B 176      28.518  13.202  34.229  1.00 86.59           N
ATOM   1388  CA  GLU B 176      29.877  12.849  34.522  1.00 86.59           C
ATOM   1389  CB  GLU B 176      30.166  11.362  34.241  1.00 86.59           C
ATOM   1390  CG  GLU B 176      31.519  10.875  34.765  1.00 86.59           C
ATOM   1391  CD  GLU B 176      32.554  11.044  33.663  1.00 86.59           C
ATOM   1392  OE1 GLU B 176      32.142  11.274  32.495  1.00 86.59           O
ATOM   1393  OE2 GLU B 176      33.770  10.938  33.972  1.00 86.59           O
ATOM   1394  C   GLU B 176      30.767  13.702  33.670  1.00 86.59           C
ATOM   1395  O   GLU B 176      31.800  14.192  34.126  1.00 86.59           O
ATOM   1396  N   VAL B 177      30.381  13.911  32.398  1.00 45.08           N
ATOM   1397  CA  VAL B 177      31.164  14.733  31.520  1.00 45.08           C
ATOM   1398  CB  VAL B 177      30.591  14.794  30.132  1.00 45.08           C
ATOM   1399  CG1 VAL B 177      31.388  15.825  29.317  1.00 45.08           C
ATOM   1400  CG2 VAL B 177      30.608  13.379  29.528  1.00 45.08           C
ATOM   1401  C   VAL B 177      31.188  16.130  32.057  1.00 45.08           C
ATOM   1402  O   VAL B 177      32.242  16.762  32.127  1.00 45.08           O
ATOM   1403  N   VAL B 178      30.017  16.646  32.471  1.00 52.14           N
ATOM   1404  CA  VAL B 178      29.940  18.000  32.947  1.00 52.14           C
ATOM   1405  CB  VAL B 178      28.538  18.413  33.300  1.00 52.14           C
ATOM   1406  CG1 VAL B 178      28.581  19.821  33.920  1.00 52.14           C
ATOM   1407  CG2 VAL B 178      27.664  18.320  32.036  1.00 52.14           C
ATOM   1408  C   VAL B 178      30.791  18.171  34.173  1.00 52.14           C
ATOM   1409  O   VAL B 178      31.487  19.176  34.309  1.00 52.14           O
ATOM   1410  N   SER B 179      30.721  17.225  35.128  1.00 70.99           N
ATOM   1411  CA  SER B 179      31.467  17.377  36.350  1.00 70.99           C
ATOM   1412  CB  SER B 179      30.917  16.497  37.486  1.00 70.99           C
ATOM   1413  OG  SER B 179      29.601  16.909  37.827  1.00 70.99           O
ATOM   1414  C   SER B 179      32.936  17.060  36.221  1.00 70.99           C
ATOM   1415  O   SER B 179      33.776  17.790  36.743  1.00 70.99           O
ATOM   1416  N   CYS B 180      33.257  15.882  35.643  1.00104.17           N
ATOM   1417  CA  CYS B 180      34.593  15.342  35.564  1.00104.17           C
ATOM   1418  CB  CYS B 180      34.531  13.809  35.581  1.00104.17           C
ATOM   1419  SG  CYS B 180      33.374  13.204  36.860  1.00104.17           S
ATOM   1420  C   CYS B 180      35.483  15.786  34.418  1.00104.17           C
ATOM   1421  O   CYS B 180      36.695  15.909  34.599  1.00104.17           O
ATOM   1422  N   SER B 181      34.930  16.026  33.208  1.00 74.12           N
ATOM   1423  CA  SER B 181      35.757  16.177  32.032  1.00 74.12           C
ATOM   1424  CB  SER B 181      34.960  15.983  30.728  1.00 74.12           C
ATOM   1425  OG  SER B 181      35.810  16.138  29.602  1.00 74.12           O
ATOM   1426  C   SER B 181      36.484  17.492  31.929  1.00 74.12           C
ATOM   1427  O   SER B 181      35.895  18.572  31.957  1.00 74.12           O
ATOM   1428  N   GLN B 182      37.827  17.392  31.798  1.00 90.31           N
ATOM   1429  CA  GLN B 182      38.764  18.471  31.613  1.00 90.31           C
ATOM   1430  CB  GLN B 182      40.210  18.085  31.958  1.00 90.31           C
ATOM   1431  CG  GLN B 182      40.391  17.778  33.446  1.00 90.31           C
ATOM   1432  CD  GLN B 182      41.858  17.468  33.694  1.00 90.31           C
ATOM   1433  OE1 GLN B 182      42.712  18.350  33.624  1.00 90.31           O
ATOM   1434  NE2 GLN B 182      42.162  16.178  33.993  1.00 90.31           N
ATOM   1435  C   GLN B 182      38.728  18.974  30.196  1.00 90.31           C
ATOM   1436  O   GLN B 182      39.238  20.055  29.899  1.00 90.31           O
ATOM   1437  N   TYR B 183      38.237  18.126  29.274  1.00149.69           N
ATOM   1438  CA  TYR B 183      38.110  18.398  27.870  1.00149.69           C
ATOM   1439  CB  TYR B 183      37.805  17.167  26.997  1.00149.69           C
ATOM   1440  CG  TYR B 183      38.999  16.272  27.057  1.00149.69           C
ATOM   1441  CD1 TYR B 183      40.250  16.751  26.743  1.00149.69           C
ATOM   1442  CD2 TYR B 183      38.865  14.942  27.383  1.00149.69           C
ATOM   1443  CE1 TYR B 183      41.352  15.929  26.788  1.00149.69           C
ATOM   1444  CE2 TYR B 183      39.962  14.113  27.428  1.00149.69           C
ATOM   1445  CZ  TYR B 183      41.209  14.606  27.134  1.00149.69           C
ATOM   1446  OH  TYR B 183      42.334  13.755  27.182  1.00149.69           O
ATOM   1447  C   TYR B 183      37.055  19.439  27.625  1.00149.69           C
ATOM   1448  O   TYR B 183      36.950  19.947  26.510  1.00149.69           O
ATOM   1449  N   ALA B 184      36.148  19.666  28.600  1.00 71.28           N
ATOM   1450  CA  ALA B 184      35.093  20.633  28.444  1.00 71.28           C
ATOM   1451  CB  ALA B 184      33.715  19.992  28.204  1.00 71.28           C
ATOM   1452  C   ALA B 184      34.971  21.489  29.682  1.00 71.28           C
ATOM   1453  O   ALA B 184      35.647  21.285  30.689  1.00 71.28           O
ATOM   1454  N   GLN B 185      34.146  22.546  29.546  1.00179.74           N
ATOM   1455  CA  GLN B 185      33.785  23.598  30.459  1.00179.74           C
ATOM   1456  CB  GLN B 185      33.445  24.910  29.735  1.00179.74           C
ATOM   1457  CG  GLN B 185      34.707  25.622  29.228  1.00179.74           C
ATOM   1458  CD  GLN B 185      35.463  24.697  28.280  1.00179.74           C
ATOM   1459  OE1 GLN B 185      34.975  24.361  27.203  1.00179.74           O
ATOM   1460  NE2 GLN B 185      36.688  24.268  28.690  1.00179.74           N
ATOM   1461  C   GLN B 185      32.728  23.282  31.485  1.00179.74           C
ATOM   1462  O   GLN B 185      32.401  24.165  32.271  1.00179.74           O
ATOM   1463  N   GLY B 186      32.037  22.126  31.450  1.00 53.21           N
ATOM   1464  CA  GLY B 186      31.020  21.924  32.455  1.00 53.21           C
ATOM   1465  C   GLY B 186      29.767  22.571  31.944  1.00 53.21           C
ATOM   1466  O   GLY B 186      29.375  22.354  30.802  1.00 53.21           O
ATOM   1467  N   CYS B 187      29.083  23.351  32.803  1.00 82.18           N
ATOM   1468  CA  CYS B 187      27.877  24.060  32.469  1.00 82.18           C
ATOM   1469  CB  CYS B 187      27.143  24.647  33.684  1.00 82.18           C
ATOM   1470  SG  CYS B 187      26.174  23.364  34.518  1.00 82.18           S
ATOM   1471  C   CYS B 187      28.181  25.177  31.521  1.00 82.18           C
ATOM   1472  O   CYS B 187      27.280  25.750  30.913  1.00 82.18           O
ATOM   1473  N   GLU B 188      29.462  25.568  31.462  1.00137.35           N
ATOM   1474  CA  GLU B 188      30.000  26.620  30.647  1.00137.35           C
ATOM   1475  CB  GLU B 188      31.410  27.035  31.098  1.00137.35           C
ATOM   1476  CG  GLU B 188      31.387  27.809  32.420  1.00137.35           C
ATOM   1477  CD  GLU B 188      30.870  26.890  33.524  1.00137.35           C
ATOM   1478  OE1 GLU B 188      31.597  25.932  33.891  1.00137.35           O
ATOM   1479  OE2 GLU B 188      29.738  27.130  34.020  1.00137.35           O
ATOM   1480  C   GLU B 188      30.028  26.256  29.183  1.00137.35           C
ATOM   1481  O   GLU B 188      30.238  27.132  28.343  1.00137.35           O
ATOM   1482  N   GLY B 189      29.938  24.954  28.827  1.00 43.25           N
ATOM   1483  CA  GLY B 189      29.912  24.609  27.425  1.00 43.25           C
ATOM   1484  C   GLY B 189      31.000  23.614  27.130  1.00 43.25           C
ATOM   1485  O   GLY B 189      31.783  23.255  28.007  1.00 43.25           O
ATOM   1486  N   GLY B 190      31.063  23.144  25.860  1.00 34.54           N
ATOM   1487  CA  GLY B 190      32.056  22.192  25.433  1.00 34.54           C
ATOM   1488  C   GLY B 190      31.782  21.819  23.999  1.00 34.54           C
ATOM   1489  O   GLY B 190      30.897  22.392  23.364  1.00 34.54           O
ATOM   1490  N   PHE B 191      32.554  20.851  23.440  1.00 85.42           N
ATOM   1491  CA  PHE B 191      32.335  20.469  22.064  1.00 85.42           C
ATOM   1492  CB  PHE B 191      33.379  21.058  21.100  1.00 85.42           C
ATOM   1493  CG  PHE B 191      33.179  22.527  21.193  1.00 85.42           C
ATOM   1494  CD1 PHE B 191      33.850  23.255  22.148  1.00 85.42           C
ATOM   1495  CD2 PHE B 191      32.302  23.167  20.347  1.00 85.42           C
ATOM   1496  CE1 PHE B 191      33.657  24.611  22.241  1.00 85.42           C
ATOM   1497  CE2 PHE B 191      32.108  24.523  20.437  1.00 85.42           C
ATOM   1498  CZ  PHE B 191      32.789  25.244  21.386  1.00 85.42           C
ATOM   1499  C   PHE B 191      32.330  18.968  21.924  1.00 85.42           C
ATOM   1500  O   PHE B 191      33.158  18.262  22.498  1.00 85.42           O
ATOM   1501  N   PRO B 192      31.411  18.471  21.128  1.00154.69           N
ATOM   1502  CA  PRO B 192      31.207  17.061  20.903  1.00154.69           C
ATOM   1503  CD  PRO B 192      30.445  19.297  20.427  1.00154.69           C
ATOM   1504  CB  PRO B 192      29.986  16.956  19.986  1.00154.69           C
ATOM   1505  CG  PRO B 192      29.847  18.359  19.365  1.00154.69           C
ATOM   1506  C   PRO B 192      32.424  16.359  20.381  1.00154.69           C
ATOM   1507  O   PRO B 192      32.606  15.184  20.696  1.00154.69           O
ATOM   1508  N   TYR B 193      33.279  17.039  19.601  1.00 68.50           N
ATOM   1509  CA  TYR B 193      34.443  16.386  19.070  1.00 68.50           C
ATOM   1510  CB  TYR B 193      35.302  17.359  18.241  1.00 68.50           C
ATOM   1511  CG  TYR B 193      36.504  16.669  17.691  1.00 68.50           C
ATOM   1512  CD1 TYR B 193      37.627  16.455  18.462  1.00 68.50           C
ATOM   1513  CD2 TYR B 193      36.513  16.251  16.381  1.00 68.50           C
ATOM   1514  CE1 TYR B 193      38.731  15.829  17.929  1.00 68.50           C
ATOM   1515  CE2 TYR B 193      37.611  15.624  15.845  1.00 68.50           C
ATOM   1516  CZ  TYR B 193      38.724  15.412  16.619  1.00 68.50           C
ATOM   1517  OH  TYR B 193      39.852  14.770  16.066  1.00 68.50           O
ATOM   1518  C   TYR B 193      35.258  15.936  20.243  1.00 68.50           C
ATOM   1519  O   TYR B 193      35.779  14.822  20.265  1.00 68.50           O
ATOM   1520  N   LEU B 194      35.412  16.819  21.249  1.00 96.71           N
ATOM   1521  CA  LEU B 194      36.176  16.531  22.430  1.00 96.71           C
ATOM   1522  CB  LEU B 194      36.487  17.800  23.248  1.00 96.71           C
ATOM   1523  CG  LEU B 194      37.462  18.747  22.523  1.00 96.71           C
ATOM   1524  CD1 LEU B 194      37.760  20.003  23.357  1.00 96.71           C
ATOM   1525  CD2 LEU B 194      38.745  18.003  22.111  1.00 96.71           C
ATOM   1526  C   LEU B 194      35.490  15.540  23.338  1.00 96.71           C
ATOM   1527  O   LEU B 194      36.170  14.820  24.062  1.00 96.71           O
ATOM   1528  N   ILE B 195      34.147  15.600  23.473  1.00141.88           N
ATOM   1529  CA  ILE B 195      33.452  14.671  24.337  1.00141.88           C
ATOM   1530  CB  ILE B 195      32.205  15.269  24.911  1.00141.88           C
ATOM   1531  CG1 ILE B 195      32.572  16.543  25.688  1.00141.88           C
ATOM   1532  CG2 ILE B 195      31.513  14.202  25.776  1.00141.88           C
ATOM   1533  CD1 ILE B 195      33.609  16.302  26.785  1.00141.88           C
ATOM   1534  C   ILE B 195      33.082  13.358  23.713  1.00141.88           C
ATOM   1535  O   ILE B 195      33.465  12.289  24.189  1.00141.88           O
ATOM   1536  N   ALA B 196      32.316  13.407  22.605  1.00 64.71           N
ATOM   1537  CA  ALA B 196      31.862  12.189  22.006  1.00 64.71           C
ATOM   1538  CB  ALA B 196      30.952  12.424  20.789  1.00 64.71           C
ATOM   1539  C   ALA B 196      33.073  11.467  21.531  1.00 64.71           C
ATOM   1540  O   ALA B 196      33.131  10.240  21.600  1.00 64.71           O
ATOM   1541  N   GLY B 197      34.009  12.204  20.895  1.00 87.63           N
ATOM   1542  CA  GLY B 197      35.210  11.560  20.443  1.00 87.63           C
ATOM   1543  C   GLY B 197      36.337  11.375  21.435  1.00 87.63           C
ATOM   1544  O   GLY B 197      36.613  10.269  21.895  1.00 87.63           O
ATOM   1545  N   LYS B 198      36.972  12.497  21.844  1.00138.90           N
ATOM   1546  CA  LYS B 198      38.216  12.477  22.585  1.00138.90           C
ATOM   1547  CB  LYS B 198      38.757  13.908  22.762  1.00138.90           C
ATOM   1548  CG  LYS B 198      40.110  14.028  23.464  1.00138.90           C
ATOM   1549  CD  LYS B 198      41.302  13.694  22.571  1.00138.90           C
ATOM   1550  CE  LYS B 198      42.657  14.017  23.202  1.00138.90           C
ATOM   1551  NZ  LYS B 198      43.743  13.656  22.265  1.00138.90           N
ATOM   1552  C   LYS B 198      38.073  11.914  23.963  1.00138.90           C
ATOM   1553  O   LYS B 198      38.772  10.975  24.342  1.00138.90           O
ATOM   1554  N   TYR B 199      37.139  12.479  24.745  1.00 65.26           N
ATOM   1555  CA  TYR B 199      36.957  12.103  26.116  1.00 65.26           C
ATOM   1556  CB  TYR B 199      35.877  12.976  26.785  1.00 65.26           C
ATOM   1557  CG  TYR B 199      35.793  12.683  28.244  1.00 65.26           C
ATOM   1558  CD1 TYR B 199      36.732  13.194  29.109  1.00 65.26           C
ATOM   1559  CD2 TYR B 199      34.764  11.925  28.753  1.00 65.26           C
ATOM   1560  CE1 TYR B 199      36.658  12.940  30.458  1.00 65.26           C
ATOM   1561  CE2 TYR B 199      34.683  11.666  30.102  1.00 65.26           C
ATOM   1562  CZ  TYR B 199      35.632  12.173  30.956  1.00 65.26           C
ATOM   1563  OH  TYR B 199      35.552  11.911  32.339  1.00 65.26           O
ATOM   1564  C   TYR B 199      36.511  10.680  26.143  1.00 65.26           C
ATOM   1565  O   TYR B 199      36.965   9.884  26.963  1.00 65.26           O
ATOM   1566  N   ALA B 200      35.608  10.319  25.218  1.00 37.98           N
ATOM   1567  CA  ALA B 200      35.091   8.985  25.193  1.00 37.98           C
ATOM   1568  CB  ALA B 200      34.069   8.766  24.066  1.00 37.98           C
ATOM   1569  C   ALA B 200      36.221   8.021  24.971  1.00 37.98           C
ATOM   1570  O   ALA B 200      36.269   6.965  25.597  1.00 37.98           O
ATOM   1571  N   GLN B 201      37.149   8.340  24.048  1.00 68.11           N
ATOM   1572  CA  GLN B 201      38.234   7.441  23.762  1.00 68.11           C
ATOM   1573  CB  GLN B 201      39.011   7.854  22.498  1.00 68.11           C
ATOM   1574  CG  GLN B 201      40.154   6.907  22.123  1.00 68.11           C
ATOM   1575  CD  GLN B 201      40.818   7.443  20.860  1.00 68.11           C
ATOM   1576  OE1 GLN B 201      41.486   8.476  20.878  1.00 68.11           O
ATOM   1577  NE2 GLN B 201      40.624   6.720  19.725  1.00 68.11           N
ATOM   1578  C   GLN B 201      39.214   7.368  24.903  1.00 68.11           C
ATOM   1579  O   GLN B 201      39.646   6.282  25.287  1.00 68.11           O
ATOM   1580  N   ASP B 202      39.632   8.530  25.447  1.00108.58           N
ATOM   1581  CA  ASP B 202      40.632   8.551  26.480  1.00108.58           C
ATOM   1582  CB  ASP B 202      41.176   9.969  26.728  1.00108.58           C
ATOM   1583  CG  ASP B 202      41.926  10.432  25.486  1.00108.58           C
ATOM   1584  OD1 ASP B 202      42.113   9.601  24.558  1.00108.58           O
ATOM   1585  OD2 ASP B 202      42.316  11.629  25.448  1.00108.58           O
ATOM   1586  C   ASP B 202      40.145   8.051  27.815  1.00108.58           C
ATOM   1587  O   ASP B 202      40.760   7.164  28.407  1.00108.58           O
ATOM   1588  N   PHE B 203      39.108   8.719  28.374  1.00108.84           N
ATOM   1589  CA  PHE B 203      38.512   8.411  29.654  1.00108.84           C
ATOM   1590  CB  PHE B 203      38.002   9.669  30.371  1.00108.84           C
ATOM   1591  CG  PHE B 203      39.215  10.442  30.749  1.00108.84           C
ATOM   1592  CD1 PHE B 203      39.791  11.325  29.867  1.00108.84           C
ATOM   1593  CD2 PHE B 203      39.782  10.272  31.990  1.00108.84           C
ATOM   1594  CE1 PHE B 203      40.915  12.034  30.221  1.00108.84           C
ATOM   1595  CE2 PHE B 203      40.905  10.977  32.350  1.00108.84           C
ATOM   1596  CZ  PHE B 203      41.473  11.860  31.465  1.00108.84           C
ATOM   1597  C   PHE B 203      37.389   7.413  29.653  1.00108.84           C
ATOM   1598  O   PHE B 203      37.297   6.573  30.547  1.00108.84           O
ATOM   1599  N   GLY B 204      36.464   7.510  28.678  1.00 39.43           N
ATOM   1600  CA  GLY B 204      35.320   6.634  28.665  1.00 39.43           C
ATOM   1601  C   GLY B 204      34.144   7.315  29.315  1.00 39.43           C
ATOM   1602  O   GLY B 204      34.297   8.292  30.049  1.00 39.43           O
ATOM   1603  N   LEU B 205      32.920   6.794  29.050  1.00103.76           N
ATOM   1604  CA  LEU B 205      31.710   7.357  29.594  1.00103.76           C
ATOM   1605  CB  LEU B 205      30.657   7.769  28.547  1.00103.76           C
ATOM   1606  CG  LEU B 205      31.097   8.891  27.587  1.00103.76           C
ATOM   1607  CD1 LEU B 205      31.548  10.140  28.359  1.00103.76           C
ATOM   1608  CD2 LEU B 205      32.118   8.398  26.552  1.00103.76           C
ATOM   1609  C   LEU B 205      31.043   6.336  30.467  1.00103.76           C
ATOM   1610  O   LEU B 205      31.208   5.133  30.276  1.00103.76           O
ATOM   1611  N   VAL B 206      30.255   6.807  31.459  1.00 56.59           N
ATOM   1612  CA  VAL B 206      29.564   5.932  32.368  1.00 56.59           C
ATOM   1613  CB  VAL B 206      29.805   6.250  33.815  1.00 56.59           C
ATOM   1614  CG1 VAL B 206      31.302   6.065  34.117  1.00 56.59           C
ATOM   1615  CG2 VAL B 206      29.277   7.665  34.104  1.00 56.59           C
ATOM   1616  C   VAL B 206      28.091   6.085  32.133  1.00 56.59           C
ATOM   1617  O   VAL B 206      27.645   7.006  31.452  1.00 56.59           O
ATOM   1618  N   GLU B 207      27.293   5.147  32.683  1.00 60.14           N
ATOM   1619  CA  GLU B 207      25.868   5.157  32.501  1.00 60.14           C
ATOM   1620  CB  GLU B 207      25.226   3.780  32.752  1.00 60.14           C
ATOM   1621  CG  GLU B 207      25.672   2.747  31.710  1.00 60.14           C
ATOM   1622  CD  GLU B 207      25.008   1.410  32.004  1.00 60.14           C
ATOM   1623  OE1 GLU B 207      23.757   1.328  31.878  1.00 60.14           O
ATOM   1624  OE2 GLU B 207      25.745   0.450  32.357  1.00 60.14           O
ATOM   1625  C   GLU B 207      25.243   6.183  33.404  1.00 60.14           C
ATOM   1626  O   GLU B 207      25.850   6.648  34.367  1.00 60.14           O
ATOM   1627  N   GLU B 208      23.987   6.563  33.089  1.00 80.80           N
ATOM   1628  CA  GLU B 208      23.266   7.593  33.789  1.00 80.80           C
ATOM   1629  CB  GLU B 208      21.846   7.803  33.233  1.00 80.80           C
ATOM   1630  CG  GLU B 208      21.040   8.862  33.990  1.00 80.80           C
ATOM   1631  CD  GLU B 208      21.561  10.239  33.609  1.00 80.80           C
ATOM   1632  OE1 GLU B 208      22.359  10.327  32.639  1.00 80.80           O
ATOM   1633  OE2 GLU B 208      21.164  11.224  34.287  1.00 80.80           O
ATOM   1634  C   GLU B 208      23.118   7.231  35.236  1.00 80.80           C
ATOM   1635  O   GLU B 208      23.259   8.084  36.112  1.00 80.80           O
ATOM   1636  N   ASP B 209      22.853   5.947  35.529  1.00 32.02           N
ATOM   1637  CA  ASP B 209      22.615   5.524  36.880  1.00 32.02           C
ATOM   1638  CB  ASP B 209      22.315   4.019  36.990  1.00 32.02           C
ATOM   1639  CG  ASP B 209      20.934   3.768  36.399  1.00 32.02           C
ATOM   1640  OD1 ASP B 209      20.191   4.763  36.188  1.00 32.02           O
ATOM   1641  OD2 ASP B 209      20.603   2.577  36.157  1.00 32.02           O
ATOM   1642  C   ASP B 209      23.831   5.797  37.704  1.00 32.02           C
ATOM   1643  O   ASP B 209      23.733   6.107  38.891  1.00 32.02           O
ATOM   1644  N   CYS B 210      25.021   5.659  37.099  1.00 96.46           N
ATOM   1645  CA  CYS B 210      26.236   5.858  37.828  1.00 96.46           C
ATOM   1646  CB  CYS B 210      27.469   5.535  36.990  1.00 96.46           C
ATOM   1647  SG  CYS B 210      27.649   3.743  36.892  1.00 96.46           S
ATOM   1648  C   CYS B 210      26.348   7.267  38.304  1.00 96.46           C
ATOM   1649  O   CYS B 210      26.739   7.499  39.448  1.00 96.46           O
ATOM   1650  N   PHE B 211      26.038   8.249  37.434  1.00147.64           N
ATOM   1651  CA  PHE B 211      26.140   9.616  37.857  1.00147.64           C
ATOM   1652  CB  PHE B 211      27.332  10.316  37.174  1.00147.64           C
ATOM   1653  CG  PHE B 211      27.792  11.494  37.966  1.00147.64           C
ATOM   1654  CD1 PHE B 211      26.997  12.600  38.154  1.00147.64           C
ATOM   1655  CD2 PHE B 211      29.064  11.497  38.491  1.00147.64           C
ATOM   1656  CE1 PHE B 211      27.457  13.673  38.882  1.00147.64           C
ATOM   1657  CE2 PHE B 211      29.529  12.567  39.217  1.00147.64           C
ATOM   1658  CZ  PHE B 211      28.722  13.660  39.418  1.00147.64           C
ATOM   1659  C   PHE B 211      24.893  10.288  37.348  1.00147.64           C
ATOM   1660  O   PHE B 211      24.871  10.745  36.207  1.00147.64           O
ATOM   1661  N   PRO B 212      23.874  10.429  38.158  1.00 79.46           N
ATOM   1662  CA  PRO B 212      22.633  10.996  37.685  1.00 79.46           C
ATOM   1663  CD  PRO B 212      23.657   9.491  39.248  1.00 79.46           C
ATOM   1664  CB  PRO B 212      21.617  10.744  38.795  1.00 79.46           C
ATOM   1665  CG  PRO B 212      22.134   9.458  39.467  1.00 79.46           C
ATOM   1666  C   PRO B 212      22.785  12.434  37.299  1.00 79.46           C
ATOM   1667  O   PRO B 212      23.646  13.110  37.857  1.00 79.46           O
ATOM   1668  N   TYR B 213      21.948  12.922  36.357  1.00 93.00           N
ATOM   1669  CA  TYR B 213      22.107  14.250  35.828  1.00 93.00           C
ATOM   1670  CB  TYR B 213      21.387  14.416  34.476  1.00 93.00           C
ATOM   1671  CG  TYR B 213      21.648  15.776  33.933  1.00 93.00           C
ATOM   1672  CD1 TYR B 213      22.891  16.097  33.440  1.00 93.00           C
ATOM   1673  CD2 TYR B 213      20.647  16.719  33.887  1.00 93.00           C
ATOM   1674  CE1 TYR B 213      23.140  17.348  32.927  1.00 93.00           C
ATOM   1675  CE2 TYR B 213      20.890  17.971  33.375  1.00 93.00           C
ATOM   1676  CZ  TYR B 213      22.138  18.287  32.895  1.00 93.00           C
ATOM   1677  OH  TYR B 213      22.390  19.572  32.369  1.00 93.00           O
ATOM   1678  C   TYR B 213      21.571  15.257  36.799  1.00 93.00           C
ATOM   1679  O   TYR B 213      20.409  15.195  37.200  1.00 93.00           O
ATOM   1680  N   THR B 214      22.481  16.127  37.298  1.00153.17           N
ATOM   1681  CA  THR B 214      22.186  17.215  38.189  1.00153.17           C
ATOM   1682  CB  THR B 214      23.305  17.482  39.148  1.00153.17           C
ATOM   1683  OG1 THR B 214      22.836  18.287  40.215  1.00153.17           O
ATOM   1684  CG2 THR B 214      24.444  18.200  38.412  1.00153.17           C
ATOM   1685  C   THR B 214      21.841  18.498  37.482  1.00153.17           C
ATOM   1686  O   THR B 214      20.945  19.225  37.908  1.00153.17           O
ATOM   1687  N   GLY B 215      22.552  18.813  36.375  1.00 35.75           N
ATOM   1688  CA  GLY B 215      22.344  20.061  35.690  1.00 35.75           C
ATOM   1689  C   GLY B 215      23.175  21.134  36.336  1.00 35.75           C
ATOM   1690  O   GLY B 215      22.898  22.321  36.168  1.00 35.75           O
ATOM   1691  N   THR B 216      24.215  20.747  37.105  1.00 61.00           N
ATOM   1692  CA  THR B 216      25.037  21.735  37.749  1.00 61.00           C
ATOM   1693  CB  THR B 216      24.708  21.936  39.199  1.00 61.00           C
ATOM   1694  OG1 THR B 216      24.973  20.748  39.931  1.00 61.00           O
ATOM   1695  CG2 THR B 216      23.222  22.312  39.319  1.00 61.00           C
ATOM   1696  C   THR B 216      26.473  21.294  37.696  1.00 61.00           C
ATOM   1697  O   THR B 216      26.806  20.191  37.272  1.00 61.00           O
ATOM   1698  N   ASP B 217      27.349  22.196  38.165  1.00112.61           N
ATOM   1699  CA  ASP B 217      28.783  22.146  38.265  1.00112.61           C
ATOM   1700  CB  ASP B 217      29.414  23.527  38.514  1.00112.61           C
ATOM   1701  CG  ASP B 217      29.293  24.323  37.221  1.00112.61           C
ATOM   1702  OD1 ASP B 217      29.062  23.686  36.159  1.00112.61           O
ATOM   1703  OD2 ASP B 217      29.431  25.575  37.274  1.00112.61           O
ATOM   1704  C   ASP B 217      29.204  21.233  39.382  1.00112.61           C
ATOM   1705  O   ASP B 217      30.314  21.371  39.895  1.00112.61           O
ATOM   1706  N   SER B 218      28.286  20.379  39.881  1.00 63.47           N
ATOM   1707  CA  SER B 218      28.557  19.516  41.004  1.00 63.47           C
ATOM   1708  CB  SER B 218      27.495  18.419  41.204  1.00 63.47           C
ATOM   1709  OG  SER B 218      27.505  17.520  40.105  1.00 63.47           O
ATOM   1710  C   SER B 218      29.893  18.843  40.867  1.00 63.47           C
ATOM   1711  O   SER B 218      30.493  18.772  39.796  1.00 63.47           O
ATOM   1712  N   PRO B 219      30.379  18.388  41.996  1.00 82.37           N
ATOM   1713  CA  PRO B 219      31.671  17.755  42.086  1.00 82.37           C
ATOM   1714  CD  PRO B 219      29.956  18.939  43.271  1.00 82.37           C
ATOM   1715  CB  PRO B 219      32.036  17.742  43.573  1.00 82.37           C
ATOM   1716  CG  PRO B 219      30.731  18.111  44.305  1.00 82.37           C
ATOM   1717  C   PRO B 219      31.689  16.405  41.445  1.00 82.37           C
ATOM   1718  O   PRO B 219      30.641  15.771  41.342  1.00 82.37           O
ATOM   1719  N   CYS B 220      32.882  15.947  41.013  1.00 55.17           N
ATOM   1720  CA  CYS B 220      32.990  14.694  40.327  1.00 55.17           C
ATOM   1721  CB  CYS B 220      34.264  14.600  39.453  1.00 55.17           C
ATOM   1722  SG  CYS B 220      34.463  13.018  38.570  1.00 55.17           S
ATOM   1723  C   CYS B 220      33.011  13.579  41.326  1.00 55.17           C
ATOM   1724  O   CYS B 220      34.066  13.208  41.839  1.00 55.17           O
ATOM   1725  N   ARG B 221      31.822  13.024  41.643  1.00 96.90           N
ATOM   1726  CA  ARG B 221      31.766  11.878  42.507  1.00 96.90           C
ATOM   1727  CB  ARG B 221      31.403  12.173  43.969  1.00 96.90           C
ATOM   1728  CG  ARG B 221      29.999  12.750  44.143  1.00 96.90           C
ATOM   1729  CD  ARG B 221      29.481  12.623  45.576  1.00 96.90           C
ATOM   1730  NE  ARG B 221      28.138  13.267  45.629  1.00 96.90           N
ATOM   1731  CZ  ARG B 221      28.032  14.591  45.944  1.00 96.90           C
ATOM   1732  NH1 ARG B 221      29.155  15.319  46.213  1.00 96.90           N
ATOM   1733  NH2 ARG B 221      26.805  15.188  45.991  1.00 96.90           N
ATOM   1734  C   ARG B 221      30.659  11.016  41.990  1.00 96.90           C
ATOM   1735  O   ARG B 221      29.554  11.496  41.743  1.00 96.90           O
ATOM   1736  N   LEU B 222      30.925   9.707  41.812  1.00115.24           N
ATOM   1737  CA  LEU B 222      29.917   8.816  41.311  1.00115.24           C
ATOM   1738  CB  LEU B 222      30.068   8.470  39.817  1.00115.24           C
ATOM   1739  CG  LEU B 222      31.326   7.646  39.482  1.00115.24           C
ATOM   1740  CD1 LEU B 222      31.405   7.340  37.980  1.00115.24           C
ATOM   1741  CD2 LEU B 222      32.602   8.312  40.017  1.00115.24           C
ATOM   1742  C   LEU B 222      30.015   7.526  42.063  1.00115.24           C
ATOM   1743  O   LEU B 222      30.745   7.420  43.046  1.00115.24           O
ATOM   1744  N   LYS B 223      29.241   6.518  41.613  1.00 98.66           N
ATOM   1745  CA  LYS B 223      29.256   5.212  42.213  1.00 98.66           C
ATOM   1746  CB  LYS B 223      28.109   4.299  41.746  1.00 98.66           C
ATOM   1747  CG  LYS B 223      26.744   4.654  42.338  1.00 98.66           C
ATOM   1748  CD  LYS B 223      26.204   6.016  41.901  1.00 98.66           C
ATOM   1749  CE  LYS B 223      26.687   7.174  42.779  1.00 98.66           C
ATOM   1750  NZ  LYS B 223      26.119   8.451  42.292  1.00 98.66           N
ATOM   1751  C   LYS B 223      30.542   4.547  41.831  1.00 98.66           C
ATOM   1752  O   LYS B 223      31.206   4.946  40.876  1.00 98.66           O
ATOM   1753  N   GLU B 224      30.953   3.529  42.611  1.00 34.45           N
ATOM   1754  CA  GLU B 224      32.180   2.841  42.339  1.00 34.45           C
ATOM   1755  CB  GLU B 224      32.797   2.176  43.582  1.00 34.45           C
ATOM   1756  CG  GLU B 224      33.283   3.173  44.637  1.00 34.45           C
ATOM   1757  CD  GLU B 224      33.861   2.378  45.799  1.00 34.45           C
ATOM   1758  OE1 GLU B 224      33.776   1.121  45.757  1.00 34.45           O
ATOM   1759  OE2 GLU B 224      34.390   3.017  46.748  1.00 34.45           O
ATOM   1760  C   GLU B 224      31.939   1.754  41.333  1.00 34.45           C
ATOM   1761  O   GLU B 224      30.822   1.264  41.175  1.00 34.45           O
ATOM   1762  N   GLY B 225      33.007   1.386  40.596  1.00 30.79           N
ATOM   1763  CA  GLY B 225      32.992   0.259  39.705  1.00 30.79           C
ATOM   1764  C   GLY B 225      32.012   0.432  38.592  1.00 30.79           C
ATOM   1765  O   GLY B 225      31.248  -0.485  38.294  1.00 30.79           O
ATOM   1766  N   CYS B 226      32.001   1.605  37.937  1.00 49.19           N
ATOM   1767  CA  CYS B 226      31.080   1.780  36.855  1.00 49.19           C
ATOM   1768  CB  CYS B 226      30.535   3.204  36.772  1.00 49.19           C
ATOM   1769  SG  CYS B 226      29.277   3.444  38.044  1.00 49.19           S
ATOM   1770  C   CYS B 226      31.763   1.459  35.564  1.00 49.19           C
ATOM   1771  O   CYS B 226      32.915   1.828  35.344  1.00 49.19           O
ATOM   1772  N   PHE B 227      31.044   0.742  34.674  1.00119.04           N
ATOM   1773  CA  PHE B 227      31.578   0.360  33.397  1.00119.04           C
ATOM   1774  CB  PHE B 227      30.720  -0.701  32.677  1.00119.04           C
ATOM   1775  CG  PHE B 227      31.370  -1.093  31.390  1.00119.04           C
ATOM   1776  CD1 PHE B 227      32.303  -2.105  31.354  1.00119.04           C
ATOM   1777  CD2 PHE B 227      31.047  -0.451  30.216  1.00119.04           C
ATOM   1778  CE1 PHE B 227      32.902  -2.472  30.172  1.00119.04           C
ATOM   1779  CE2 PHE B 227      31.641  -0.814  29.029  1.00119.04           C
ATOM   1780  CZ  PHE B 227      32.570  -1.826  29.006  1.00119.04           C
ATOM   1781  C   PHE B 227      31.639   1.594  32.556  1.00119.04           C
ATOM   1782  O   PHE B 227      30.792   2.479  32.674  1.00119.04           O
ATOM   1783  N   ARG B 228      32.673   1.694  31.695  1.00113.09           N
ATOM   1784  CA  ARG B 228      32.831   2.873  30.889  1.00113.09           C
ATOM   1785  CB  ARG B 228      34.163   3.601  31.157  1.00113.09           C
ATOM   1786  CG  ARG B 228      34.331   4.084  32.602  1.00113.09           C
ATOM   1787  CD  ARG B 228      34.374   5.605  32.769  1.00113.09           C
ATOM   1788  NE  ARG B 228      34.514   5.880  34.228  1.00113.09           N
ATOM   1789  CZ  ARG B 228      34.535   7.161  34.702  1.00113.09           C
ATOM   1790  NH1 ARG B 228      34.475   8.217  33.838  1.00113.09           N
ATOM   1791  NH2 ARG B 228      34.607   7.384  36.046  1.00113.09           N
ATOM   1792  C   ARG B 228      32.843   2.472  29.440  1.00113.09           C
ATOM   1793  O   ARG B 228      33.513   1.516  29.053  1.00113.09           O
ATOM   1794  N   TYR B 229      32.087   3.210  28.598  1.00103.55           N
ATOM   1795  CA  TYR B 229      32.026   2.970  27.179  1.00103.55           C
ATOM   1796  CB  TYR B 229      30.646   3.268  26.558  1.00103.55           C
ATOM   1797  CG  TYR B 229      29.638   2.323  27.124  1.00103.55           C
ATOM   1798  CD1 TYR B 229      29.083   2.550  28.364  1.00103.55           C
ATOM   1799  CD2 TYR B 229      29.234   1.216  26.412  1.00103.55           C
ATOM   1800  CE1 TYR B 229      28.151   1.684  28.889  1.00103.55           C
ATOM   1801  CE2 TYR B 229      28.302   0.346  26.932  1.00103.55           C
ATOM   1802  CZ  TYR B 229      27.761   0.579  28.173  1.00103.55           C
ATOM   1803  OH  TYR B 229      26.805  -0.310  28.711  1.00103.55           O
ATOM   1804  C   TYR B 229      33.013   3.900  26.528  1.00103.55           C
ATOM   1805  O   TYR B 229      33.124   5.061  26.918  1.00103.55           O
ATOM   1806  N   TYR B 230      33.757   3.411  25.508  1.00 77.56           N
ATOM   1807  CA  TYR B 230      34.787   4.207  24.884  1.00 77.56           C
ATOM   1808  CB  TYR B 230      36.180   3.550  24.952  1.00 77.56           C
ATOM   1809  CG  TYR B 230      36.552   3.321  26.380  1.00 77.56           C
ATOM   1810  CD1 TYR B 230      36.068   2.221  27.053  1.00 77.56           C
ATOM   1811  CD2 TYR B 230      37.392   4.188  27.042  1.00 77.56           C
ATOM   1812  CE1 TYR B 230      36.403   1.995  28.367  1.00 77.56           C
ATOM   1813  CE2 TYR B 230      37.732   3.967  28.358  1.00 77.56           C
ATOM   1814  CZ  TYR B 230      37.236   2.870  29.022  1.00 77.56           C
ATOM   1815  OH  TYR B 230      37.582   2.642  30.372  1.00 77.56           O
ATOM   1816  C   TYR B 230      34.474   4.336  23.418  1.00 77.56           C
ATOM   1817  O   TYR B 230      33.655   3.594  22.878  1.00 77.56           O
ATOM   1818  N   SER B 231      35.107   5.321  22.740  1.00 44.82           N
ATOM   1819  CA  SER B 231      34.891   5.517  21.329  1.00 44.82           C
ATOM   1820  CB  SER B 231      34.601   6.976  20.939  1.00 44.82           C
ATOM   1821  OG  SER B 231      33.371   7.398  21.508  1.00 44.82           O
ATOM   1822  C   SER B 231      36.137   5.111  20.598  1.00 44.82           C
ATOM   1823  O   SER B 231      37.227   5.612  20.865  1.00 44.82           O
ATOM   1824  N   SER B 232      35.989   4.170  19.644  1.00 53.70           N
ATOM   1825  CA  SER B 232      37.093   3.657  18.882  1.00 53.70           C
ATOM   1826  CB  SER B 232      36.740   2.367  18.120  1.00 53.70           C
ATOM   1827  OG  SER B 232      35.753   2.632  17.134  1.00 53.70           O
ATOM   1828  C   SER B 232      37.571   4.664  17.878  1.00 53.70           C
ATOM   1829  O   SER B 232      38.739   4.635  17.488  1.00 53.70           O
ATOM   1830  N   GLU B 233      36.686   5.565  17.403  1.00 92.78           N
ATOM   1831  CA  GLU B 233      37.125   6.494  16.397  1.00 92.78           C
ATOM   1832  CB  GLU B 233      37.057   5.890  14.980  1.00 92.78           C
ATOM   1833  CG  GLU B 233      37.641   6.779  13.879  1.00 92.78           C
ATOM   1834  CD  GLU B 233      36.570   7.751  13.406  1.00 92.78           C
ATOM   1835  OE1 GLU B 233      35.386   7.584  13.803  1.00 92.78           O
ATOM   1836  OE2 GLU B 233      36.926   8.676  12.629  1.00 92.78           O
ATOM   1837  C   GLU B 233      36.242   7.703  16.420  1.00 92.78           C
ATOM   1838  O   GLU B 233      35.092   7.639  16.853  1.00 92.78           O
ATOM   1839  N   TYR B 234      36.796   8.866  16.012  1.00 84.70           N
ATOM   1840  CA  TYR B 234      36.009  10.063  15.923  1.00 84.70           C
ATOM   1841  CB  TYR B 234      35.850  10.787  17.271  1.00 84.70           C
ATOM   1842  CG  TYR B 234      37.202  10.990  17.859  1.00 84.70           C
ATOM   1843  CD1 TYR B 234      37.821   9.967  18.540  1.00 84.70           C
ATOM   1844  CD2 TYR B 234      37.845  12.198  17.744  1.00 84.70           C
ATOM   1845  CE1 TYR B 234      39.069  10.144  19.094  1.00 84.70           C
ATOM   1846  CE2 TYR B 234      39.091  12.380  18.295  1.00 84.70           C
ATOM   1847  CZ  TYR B 234      39.706  11.355  18.971  1.00 84.70           C
ATOM   1848  OH  TYR B 234      40.985  11.552  19.534  1.00 84.70           O
ATOM   1849  C   TYR B 234      36.639  10.990  14.925  1.00 84.70           C
ATOM   1850  O   TYR B 234      37.853  10.970  14.725  1.00 84.70           O
ATOM   1851  N   HIS B 235      35.815  11.823  14.252  1.00 72.95           N
ATOM   1852  CA  HIS B 235      36.363  12.767  13.320  1.00 72.95           C
ATOM   1853  ND1 HIS B 235      35.302  12.145  10.038  1.00 72.95           N
ATOM   1854  CG  HIS B 235      35.819  11.525  11.154  1.00 72.95           C
ATOM   1855  CB  HIS B 235      36.890  12.120  12.025  1.00 72.95           C
ATOM   1856  NE2 HIS B 235      34.253  10.193  10.219  1.00 72.95           N
ATOM   1857  CD2 HIS B 235      35.166  10.334  11.250  1.00 72.95           C
ATOM   1858  CE1 HIS B 235      34.370  11.306   9.517  1.00 72.95           C
ATOM   1859  C   HIS B 235      35.288  13.737  12.937  1.00 72.95           C
ATOM   1860  O   HIS B 235      34.101  13.479  13.132  1.00 72.95           O
ATOM   1861  N   TYR B 236      35.681  14.909  12.396  1.00 98.25           N
ATOM   1862  CA  TYR B 236      34.691  15.826  11.908  1.00 98.25           C
ATOM   1863  CB  TYR B 236      35.142  17.301  11.760  1.00 98.25           C
ATOM   1864  CG  TYR B 236      35.260  18.021  13.069  1.00 98.25           C
ATOM   1865  CD1 TYR B 236      34.135  18.302  13.818  1.00 98.25           C
ATOM   1866  CD2 TYR B 236      36.479  18.468  13.527  1.00 98.25           C
ATOM   1867  CE1 TYR B 236      34.226  18.983  15.008  1.00 98.25           C
ATOM   1868  CE2 TYR B 236      36.576  19.151  14.717  1.00 98.25           C
ATOM   1869  CZ  TYR B 236      35.449  19.408  15.460  1.00 98.25           C
ATOM   1870  OH  TYR B 236      35.551  20.112  16.678  1.00 98.25           O
ATOM   1871  C   TYR B 236      34.341  15.327  10.538  1.00 98.25           C
ATOM   1872  O   TYR B 236      35.218  14.919   9.780  1.00 98.25           O
ATOM   1873  N   VAL B 237      33.042  15.300  10.184  1.00113.38           N
ATOM   1874  CA  VAL B 237      32.686  14.818   8.883  1.00113.38           C
ATOM   1875  CB  VAL B 237      31.197  14.760   8.667  1.00113.38           C
ATOM   1876  CG1 VAL B 237      30.596  16.141   8.964  1.00113.38           C
ATOM   1877  CG2 VAL B 237      30.917  14.264   7.240  1.00113.38           C
ATOM   1878  C   VAL B 237      33.334  15.718   7.879  1.00113.38           C
ATOM   1879  O   VAL B 237      33.311  16.942   8.010  1.00113.38           O
ATOM   1880  N   GLY B 238      33.937  15.114   6.832  1.00 37.92           N
ATOM   1881  CA  GLY B 238      34.642  15.895   5.864  1.00 37.92           C
ATOM   1882  C   GLY B 238      36.113  15.734   6.134  1.00 37.92           C
ATOM   1883  O   GLY B 238      36.946  16.135   5.323  1.00 37.92           O
ATOM   1884  N   GLY B 239      36.467  15.149   7.296  1.00 43.24           N
ATOM   1885  CA  GLY B 239      37.832  14.823   7.605  1.00 43.24           C
ATOM   1886  C   GLY B 239      38.436  15.788   8.577  1.00 43.24           C
ATOM   1887  O   GLY B 239      39.315  15.416   9.351  1.00 43.24           O
ATOM   1888  N   PHE B 240      37.994  17.054   8.568  1.00139.82           N
ATOM   1889  CA  PHE B 240      38.542  18.013   9.476  1.00139.82           C
ATOM   1890  CB  PHE B 240      39.943  18.488   9.041  1.00139.82           C
ATOM   1891  CG  PHE B 240      39.948  19.109   7.678  1.00139.82           C
ATOM   1892  CD1 PHE B 240      38.891  19.056   6.793  1.00139.82           C
ATOM   1893  CD2 PHE B 240      41.070  19.792   7.288  1.00139.82           C
ATOM   1894  CE1 PHE B 240      38.966  19.653   5.551  1.00139.82           C
ATOM   1895  CE2 PHE B 240      41.151  20.387   6.055  1.00139.82           C
ATOM   1896  CZ  PHE B 240      40.103  20.322   5.175  1.00139.82           C
ATOM   1897  C   PHE B 240      37.568  19.141   9.548  1.00139.82           C
ATOM   1898  O   PHE B 240      36.598  19.175   8.794  1.00139.82           O
ATOM   1899  N   TYR B 241      37.785  20.099  10.467  1.00171.17           N
ATOM   1900  CA  TYR B 241      36.806  21.139  10.615  1.00171.17           C
ATOM   1901  CB  TYR B 241      37.038  21.973  11.887  1.00171.17           C
ATOM   1902  CG  TYR B 241      35.948  22.974  12.095  1.00171.17           C
ATOM   1903  CD1 TYR B 241      34.805  22.621  12.776  1.00171.17           C
ATOM   1904  CD2 TYR B 241      36.065  24.266  11.633  1.00171.17           C
ATOM   1905  CE1 TYR B 241      33.800  23.534  12.989  1.00171.17           C
ATOM   1906  CE2 TYR B 241      35.061  25.185  11.845  1.00171.17           C
ATOM   1907  CZ  TYR B 241      33.925  24.818  12.526  1.00171.17           C
ATOM   1908  OH  TYR B 241      32.890  25.749  12.752  1.00171.17           O
ATOM   1909  C   TYR B 241      36.909  22.025   9.412  1.00171.17           C
ATOM   1910  O   TYR B 241      37.977  22.564   9.125  1.00171.17           O
ATOM   1911  N   GLY B 242      35.771  22.212   8.706  1.00 58.85           N
ATOM   1912  CA  GLY B 242      35.706  23.011   7.514  1.00 58.85           C
ATOM   1913  C   GLY B 242      35.352  22.174   6.309  1.00 58.85           C
ATOM   1914  O   GLY B 242      34.990  22.712   5.264  1.00 58.85           O
ATOM   1915  N   GLY B 243      35.512  20.844   6.417  1.00 82.58           N
ATOM   1916  CA  GLY B 243      35.224  19.819   5.450  1.00 82.58           C
ATOM   1917  C   GLY B 243      33.762  19.498   5.310  1.00 82.58           C
ATOM   1918  O   GLY B 243      33.373  18.833   4.354  1.00 82.58           O
ATOM   1919  N   CYS B 244      32.921  19.842   6.299  1.00 90.09           N
ATOM   1920  CA  CYS B 244      31.550  19.369   6.346  1.00 90.09           C
ATOM   1921  CB  CYS B 244      30.800  19.764   7.635  1.00 90.09           C
ATOM   1922  SG  CYS B 244      29.236  18.864   7.837  1.00 90.09           S
ATOM   1923  C   CYS B 244      30.727  19.799   5.162  1.00 90.09           C
ATOM   1924  O   CYS B 244      30.958  20.837   4.546  1.00 90.09           O
ATOM   1925  N   ASN B 245      29.712  18.959   4.832  1.00182.88           N
ATOM   1926  CA  ASN B 245      28.921  19.102   3.645  1.00182.88           C
ATOM   1927  CB  ASN B 245      29.705  18.320   2.579  1.00182.88           C
ATOM   1928  CG  ASN B 245      29.245  18.497   1.163  1.00182.88           C
ATOM   1929  OD1 ASN B 245      28.130  18.133   0.792  1.00182.88           O
ATOM   1930  ND2 ASN B 245      30.185  19.022   0.335  1.00182.88           N
ATOM   1931  C   ASN B 245      27.621  18.365   3.870  1.00182.88           C
ATOM   1932  O   ASN B 245      27.577  17.448   4.688  1.00182.88           O
ATOM   1933  N   GLU B 246      26.519  18.724   3.158  1.00131.24           N
ATOM   1934  CA  GLU B 246      25.287  18.005   3.377  1.00131.24           C
ATOM   1935  CB  GLU B 246      24.007  18.531   2.691  1.00131.24           C
ATOM   1936  CG  GLU B 246      23.934  18.203   1.201  1.00131.24           C
ATOM   1937  CD  GLU B 246      22.523  17.751   0.838  1.00131.24           C
ATOM   1938  OE1 GLU B 246      21.558  18.105   1.563  1.00131.24           O
ATOM   1939  OE2 GLU B 246      22.402  17.012  -0.177  1.00131.24           O
ATOM   1940  C   GLU B 246      25.410  16.600   2.862  1.00131.24           C
ATOM   1941  O   GLU B 246      24.927  15.665   3.499  1.00131.24           O
ATOM   1942  N   ALA B 247      26.060  16.412   1.691  1.00 48.08           N
ATOM   1943  CA  ALA B 247      26.135  15.117   1.071  1.00 48.08           C
ATOM   1944  CB  ALA B 247      26.933  15.132  -0.243  1.00 48.08           C
ATOM   1945  C   ALA B 247      26.836  14.177   1.999  1.00 48.08           C
ATOM   1946  O   ALA B 247      26.399  13.047   2.206  1.00 48.08           O
ATOM   1947  N   LEU B 248      27.944  14.640   2.595  1.00 68.02           N
ATOM   1948  CA  LEU B 248      28.750  13.861   3.487  1.00 68.02           C
ATOM   1949  CB  LEU B 248      30.005  14.654   3.891  1.00 68.02           C
ATOM   1950  CG  LEU B 248      30.866  15.044   2.672  1.00 68.02           C
ATOM   1951  CD1 LEU B 248      32.113  15.841   3.089  1.00 68.02           C
ATOM   1952  CD2 LEU B 248      31.213  13.814   1.817  1.00 68.02           C
ATOM   1953  C   LEU B 248      27.951  13.555   4.718  1.00 68.02           C
ATOM   1954  O   LEU B 248      28.053  12.472   5.292  1.00 68.02           O
ATOM   1955  N   MET B 249      27.137  14.525   5.166  1.00143.22           N
ATOM   1956  CA  MET B 249      26.372  14.372   6.371  1.00143.22           C
ATOM   1957  CB  MET B 249      25.585  15.650   6.706  1.00143.22           C
ATOM   1958  CG  MET B 249      25.032  15.693   8.126  1.00143.22           C
ATOM   1959  SD  MET B 249      24.052  17.181   8.506  1.00143.22           S
ATOM   1960  CE  MET B 249      25.462  18.306   8.692  1.00143.22           C
ATOM   1961  C   MET B 249      25.392  13.253   6.200  1.00143.22           C
ATOM   1962  O   MET B 249      25.235  12.407   7.079  1.00143.22           O
ATOM   1963  N   LYS B 250      24.716  13.216   5.041  1.00144.55           N
ATOM   1964  CA  LYS B 250      23.701  12.241   4.768  1.00144.55           C
ATOM   1965  CB  LYS B 250      23.045  12.522   3.409  1.00144.55           C
ATOM   1966  CG  LYS B 250      21.696  11.851   3.195  1.00144.55           C
ATOM   1967  CD  LYS B 250      20.996  12.331   1.921  1.00144.55           C
ATOM   1968  CE  LYS B 250      21.457  13.711   1.445  1.00144.55           C
ATOM   1969  NZ  LYS B 250      21.197  14.733   2.482  1.00144.55           N
ATOM   1970  C   LYS B 250      24.313  10.877   4.696  1.00144.55           C
ATOM   1971  O   LYS B 250      23.720   9.899   5.151  1.00144.55           O
ATOM   1972  N   LEU B 251      25.509  10.766   4.083  1.00 44.41           N
ATOM   1973  CA  LEU B 251      26.149   9.482   3.959  1.00 44.41           C
ATOM   1974  CB  LEU B 251      27.457   9.545   3.151  1.00 44.41           C
ATOM   1975  CG  LEU B 251      27.242   9.807   1.650  1.00 44.41           C
ATOM   1976  CD1 LEU B 251      28.578   9.856   0.891  1.00 44.41           C
ATOM   1977  CD2 LEU B 251      26.266   8.782   1.045  1.00 44.41           C
ATOM   1978  C   LEU B 251      26.483   8.984   5.329  1.00 44.41           C
ATOM   1979  O   LEU B 251      26.240   7.822   5.648  1.00 44.41           O
ATOM   1980  N   GLU B 252      27.030   9.866   6.185  1.00 91.05           N
ATOM   1981  CA  GLU B 252      27.412   9.466   7.508  1.00 91.05           C
ATOM   1982  CB  GLU B 252      28.056  10.612   8.313  1.00 91.05           C
ATOM   1983  CG  GLU B 252      28.419  10.232   9.752  1.00 91.05           C
ATOM   1984  CD  GLU B 252      29.680   9.381   9.740  1.00 91.05           C
ATOM   1985  OE1 GLU B 252      30.408   9.403   8.712  1.00 91.05           O
ATOM   1986  OE2 GLU B 252      29.930   8.693  10.766  1.00 91.05           O
ATOM   1987  C   GLU B 252      26.196   9.025   8.261  1.00 91.05           C
ATOM   1988  O   GLU B 252      26.210   7.999   8.940  1.00 91.05           O
ATOM   1989  N   LEU B 253      25.094   9.783   8.135  1.00 58.87           N
ATOM   1990  CA  LEU B 253      23.921   9.510   8.913  1.00 58.87           C
ATOM   1991  CB  LEU B 253      22.816  10.549   8.652  1.00 58.87           C
ATOM   1992  CG  LEU B 253      21.558  10.369   9.517  1.00 58.87           C
ATOM   1993  CD1 LEU B 253      21.880  10.566  11.007  1.00 58.87           C
ATOM   1994  CD2 LEU B 253      20.419  11.284   9.036  1.00 58.87           C
ATOM   1995  C   LEU B 253      23.370   8.152   8.597  1.00 58.87           C
ATOM   1996  O   LEU B 253      23.164   7.339   9.498  1.00 58.87           O
ATOM   1997  N   VAL B 254      23.130   7.854   7.307  1.00 70.13           N
ATOM   1998  CA  VAL B 254      22.525   6.598   6.969  1.00 70.13           C
ATOM   1999  CB  VAL B 254      22.058   6.535   5.541  1.00 70.13           C
ATOM   2000  CG1 VAL B 254      21.053   7.677   5.314  1.00 70.13           C
ATOM   2001  CG2 VAL B 254      23.271   6.574   4.601  1.00 70.13           C
ATOM   2002  C   VAL B 254      23.475   5.466   7.204  1.00 70.13           C
ATOM   2003  O   VAL B 254      23.075   4.404   7.678  1.00 70.13           O
ATOM   2004  N   HIS B 255      24.754   5.628   6.817  1.00 77.97           N
ATOM   2005  CA  HIS B 255      25.663   4.539   7.007  1.00 77.97           C
ATOM   2006  ND1 HIS B 255      26.510   3.607   4.049  1.00 77.97           N
ATOM   2007  CG  HIS B 255      26.805   4.736   4.780  1.00 77.97           C
ATOM   2008  CB  HIS B 255      26.994   4.738   6.266  1.00 77.97           C
ATOM   2009  NE2 HIS B 255      26.606   5.293   2.603  1.00 77.97           N
ATOM   2010  CD2 HIS B 255      26.860   5.757   3.881  1.00 77.97           C
ATOM   2011  CE1 HIS B 255      26.402   3.997   2.754  1.00 77.97           C
ATOM   2012  C   HIS B 255      25.964   4.324   8.465  1.00 77.97           C
ATOM   2013  O   HIS B 255      25.794   3.218   8.970  1.00 77.97           O
ATOM   2014  N   GLN B 256      26.475   5.376   9.144  1.00133.99           N
ATOM   2015  CA  GLN B 256      26.925   5.374  10.518  1.00133.99           C
ATOM   2016  CB  GLN B 256      28.007   6.432  10.766  1.00133.99           C
ATOM   2017  CG  GLN B 256      29.308   6.109  10.038  1.00133.99           C
ATOM   2018  CD  GLN B 256      29.861   4.839  10.670  1.00133.99           C
ATOM   2019  OE1 GLN B 256      29.408   4.409  11.730  1.00133.99           O
ATOM   2020  NE2 GLN B 256      30.872   4.223  10.004  1.00133.99           N
ATOM   2021  C   GLN B 256      25.905   5.540  11.618  1.00133.99           C
ATOM   2022  O   GLN B 256      26.023   4.897  12.660  1.00133.99           O
ATOM   2023  N   GLY B 257      24.915   6.444  11.471  1.00 52.35           N
ATOM   2024  CA  GLY B 257      23.997   6.668  12.559  1.00 52.35           C
ATOM   2025  C   GLY B 257      23.911   8.147  12.826  1.00 52.35           C
ATOM   2026  O   GLY B 257      24.537   8.949  12.134  1.00 52.35           O
ATOM   2027  N   PRO B 258      23.171   8.532  13.846  1.00 79.27           N
ATOM   2028  CA  PRO B 258      22.998   9.926  14.157  1.00 79.27           C
ATOM   2029  CD  PRO B 258      22.065   7.723  14.331  1.00 79.27           C
ATOM   2030  CB  PRO B 258      21.922   9.979  15.239  1.00 79.27           C
ATOM   2031  CG  PRO B 258      21.078   8.719  14.968  1.00 79.27           C
ATOM   2032  C   PRO B 258      24.309  10.515  14.560  1.00 79.27           C
ATOM   2033  O   PRO B 258      25.147   9.796  15.101  1.00 79.27           O
ATOM   2034  N   MET B 259      24.515  11.818  14.289  1.00111.81           N
ATOM   2035  CA  MET B 259      25.774  12.430  14.592  1.00111.81           C
ATOM   2036  CB  MET B 259      26.615  12.685  13.334  1.00111.81           C
ATOM   2037  CG  MET B 259      26.010  13.768  12.438  1.00111.81           C
ATOM   2038  SD  MET B 259      26.645  13.772  10.738  1.00111.81           S
ATOM   2039  CE  MET B 259      25.758  12.253  10.281  1.00111.81           C
ATOM   2040  C   MET B 259      25.502  13.759  15.216  1.00111.81           C
ATOM   2041  O   MET B 259      24.427  14.332  15.039  1.00111.81           O
ATOM   2042  N   ALA B 260      26.480  14.267  15.992  1.00 42.65           N
ATOM   2043  CA  ALA B 260      26.335  15.537  16.644  1.00 42.65           C
ATOM   2044  CB  ALA B 260      27.343  15.757  17.785  1.00 42.65           C
ATOM   2045  C   ALA B 260      26.541  16.628  15.640  1.00 42.65           C
ATOM   2046  O   ALA B 260      27.384  16.537  14.750  1.00 42.65           O
ATOM   2047  N   VAL B 261      25.757  17.711  15.783  1.00119.18           N
ATOM   2048  CA  VAL B 261      25.816  18.839  14.904  1.00119.18           C
ATOM   2049  CB  VAL B 261      24.781  18.714  13.820  1.00119.18           C
ATOM   2050  CG1 VAL B 261      23.512  18.102  14.429  1.00119.18           C
ATOM   2051  CG2 VAL B 261      24.536  20.084  13.178  1.00119.18           C
ATOM   2052  C   VAL B 261      25.600  20.058  15.752  1.00119.18           C
ATOM   2053  O   VAL B 261      25.086  19.963  16.865  1.00119.18           O
ATOM   2054  N   ALA B 262      26.053  21.236  15.272  1.00 49.72           N
ATOM   2055  CA  ALA B 262      25.885  22.454  16.017  1.00 49.72           C
ATOM   2056  CB  ALA B 262      27.190  22.988  16.634  1.00 49.72           C
ATOM   2057  C   ALA B 262      25.382  23.497  15.068  1.00 49.72           C
ATOM   2058  O   ALA B 262      25.660  23.445  13.871  1.00 49.72           O
ATOM   2059  N   PHE B 263      24.593  24.464  15.580  1.00173.17           N
ATOM   2060  CA  PHE B 263      24.085  25.508  14.735  1.00173.17           C
ATOM   2061  CB  PHE B 263      22.767  25.140  14.020  1.00173.17           C
ATOM   2062  CG  PHE B 263      21.674  24.982  15.023  1.00173.17           C
ATOM   2063  CD1 PHE B 263      21.491  23.789  15.684  1.00173.17           C
ATOM   2064  CD2 PHE B 263      20.830  26.031  15.307  1.00173.17           C
ATOM   2065  CE1 PHE B 263      20.482  23.645  16.608  1.00173.17           C
ATOM   2066  CE2 PHE B 263      19.819  25.892  16.229  1.00173.17           C
ATOM   2067  CZ  PHE B 263      19.642  24.698  16.883  1.00173.17           C
ATOM   2068  C   PHE B 263      23.856  26.718  15.582  1.00173.17           C
ATOM   2069  O   PHE B 263      23.981  26.669  16.804  1.00173.17           O
ATOM   2070  N   GLU B 264      23.535  27.860  14.940  1.00119.78           N
ATOM   2071  CA  GLU B 264      23.330  29.060  15.701  1.00119.78           C
ATOM   2072  CB  GLU B 264      23.818  30.334  14.987  1.00119.78           C
ATOM   2073  CG  GLU B 264      23.615  31.611  15.805  1.00119.78           C
ATOM   2074  CD  GLU B 264      24.511  31.543  17.033  1.00119.78           C
ATOM   2075  OE1 GLU B 264      25.109  30.459  17.265  1.00119.78           O
ATOM   2076  OE2 GLU B 264      24.603  32.569  17.759  1.00119.78           O
ATOM   2077  C   GLU B 264      21.871  29.213  15.982  1.00119.78           C
ATOM   2078  O   GLU B 264      21.046  29.300  15.073  1.00119.78           O
ATOM   2079  N   VAL B 265      21.524  29.233  17.284  1.00 63.24           N
ATOM   2080  CA  VAL B 265      20.163  29.401  17.692  1.00 63.24           C
ATOM   2081  CB  VAL B 265      19.885  28.869  19.070  1.00 63.24           C
ATOM   2082  CG1 VAL B 265      18.456  29.263  19.475  1.00 63.24           C
ATOM   2083  CG2 VAL B 265      20.125  27.349  19.070  1.00 63.24           C
ATOM   2084  C   VAL B 265      19.876  30.866  17.701  1.00 63.24           C
ATOM   2085  O   VAL B 265      20.694  31.671  18.145  1.00 63.24           O
ATOM   2086  N   TYR B 266      18.685  31.245  17.205  1.00 64.89           N
ATOM   2087  CA  TYR B 266      18.289  32.623  17.164  1.00 64.89           C
ATOM   2088  CB  TYR B 266      18.035  33.173  15.748  1.00 64.89           C
ATOM   2089  CG  TYR B 266      19.341  33.310  15.038  1.00 64.89           C
ATOM   2090  CD1 TYR B 266      20.156  34.390  15.293  1.00 64.89           C
ATOM   2091  CD2 TYR B 266      19.746  32.380  14.106  1.00 64.89           C
ATOM   2092  CE1 TYR B 266      21.359  34.535  14.642  1.00 64.89           C
ATOM   2093  CE2 TYR B 266      20.947  32.520  13.452  1.00 64.89           C
ATOM   2094  CZ  TYR B 266      21.757  33.598  13.720  1.00 64.89           C
ATOM   2095  OH  TYR B 266      22.991  33.744  13.050  1.00 64.89           O
ATOM   2096  C   TYR B 266      17.000  32.710  17.917  1.00 64.89           C
ATOM   2097  O   TYR B 266      16.367  31.694  18.197  1.00 64.89           O
ATOM   2098  N   ASP B 267      16.577  33.941  18.258  1.00 45.02           N
ATOM   2099  CA  ASP B 267      15.420  34.155  19.079  1.00 45.02           C
ATOM   2100  CB  ASP B 267      15.107  35.645  19.295  1.00 45.02           C
ATOM   2101  CG  ASP B 267      14.003  35.749  20.339  1.00 45.02           C
ATOM   2102  OD1 ASP B 267      13.854  34.791  21.143  1.00 45.02           O
ATOM   2103  OD2 ASP B 267      13.287  36.786  20.340  1.00 45.02           O
ATOM   2104  C   ASP B 267      14.219  33.546  18.427  1.00 45.02           C
ATOM   2105  O   ASP B 267      13.381  32.950  19.101  1.00 45.02           O
ATOM   2106  N   ASP B 268      14.109  33.653  17.091  1.00 55.66           N
ATOM   2107  CA  ASP B 268      12.946  33.150  16.421  1.00 55.66           C
ATOM   2108  CB  ASP B 268      12.915  33.443  14.904  1.00 55.66           C
ATOM   2109  CG  ASP B 268      14.067  32.750  14.187  1.00 55.66           C
ATOM   2110  OD1 ASP B 268      15.088  32.424  14.849  1.00 55.66           O
ATOM   2111  OD2 ASP B 268      13.938  32.545  12.950  1.00 55.66           O
ATOM   2112  C   ASP B 268      12.863  31.671  16.641  1.00 55.66           C
ATOM   2113  O   ASP B 268      11.774  31.103  16.681  1.00 55.66           O
ATOM   2114  N   PHE B 269      14.025  31.010  16.780  1.00119.35           N
ATOM   2115  CA  PHE B 269      14.125  29.591  16.971  1.00119.35           C
ATOM   2116  CB  PHE B 269      15.589  29.106  16.925  1.00119.35           C
ATOM   2117  CG  PHE B 269      15.644  27.615  16.993  1.00119.35           C
ATOM   2118  CD1 PHE B 269      15.541  26.860  15.847  1.00119.35           C
ATOM   2119  CD2 PHE B 269      15.799  26.967  18.197  1.00119.35           C
ATOM   2120  CE1 PHE B 269      15.594  25.486  15.898  1.00119.35           C
ATOM   2121  CE2 PHE B 269      15.853  25.593  18.254  1.00119.35           C
ATOM   2122  CZ  PHE B 269      15.751  24.848  17.105  1.00119.35           C
ATOM   2123  C   PHE B 269      13.532  29.227  18.301  1.00119.35           C
ATOM   2124  O   PHE B 269      12.916  28.173  18.446  1.00119.35           O
ATOM   2125  N   LEU B 270      13.685  30.101  19.312  1.00 52.82           N
ATOM   2126  CA  LEU B 270      13.238  29.779  20.640  1.00 52.82           C
ATOM   2127  CB  LEU B 270      13.449  30.936  21.633  1.00 52.82           C
ATOM   2128  CG  LEU B 270      14.933  31.299  21.837  1.00 52.82           C
ATOM   2129  CD1 LEU B 270      15.090  32.457  22.837  1.00 52.82           C
ATOM   2130  CD2 LEU B 270      15.763  30.063  22.222  1.00 52.82           C
ATOM   2131  C   LEU B 270      11.767  29.467  20.615  1.00 52.82           C
ATOM   2132  O   LEU B 270      11.310  28.529  21.266  1.00 52.82           O
ATOM   2133  N   HIS B 271      10.993  30.258  19.855  1.00148.89           N
ATOM   2134  CA  HIS B 271       9.563  30.185  19.715  1.00148.89           C
ATOM   2135  ND1 HIS B 271      10.501  33.385  19.644  0.00148.89           N
ATOM   2136  CG  HIS B 271       9.321  32.692  19.794  0.00148.89           C
ATOM   2137  CB  HIS B 271       8.988  31.440  19.041  1.00148.89           C
ATOM   2138  NE2 HIS B 271       9.313  34.482  21.169  0.00148.89           N
ATOM   2139  CD2 HIS B 271       8.606  33.376  20.729  0.00148.89           C
ATOM   2140  CE1 HIS B 271      10.444  34.445  20.489  0.00148.89           C
ATOM   2141  C   HIS B 271       9.118  29.001  18.902  1.00148.89           C
ATOM   2142  O   HIS B 271       7.934  28.684  18.911  1.00148.89           O
ATOM   2143  N   TYR B 272      10.015  28.365  18.125  1.00119.85           N
ATOM   2144  CA  TYR B 272       9.674  27.321  17.182  1.00119.85           C
ATOM   2145  CB  TYR B 272      10.946  26.619  16.655  1.00119.85           C
ATOM   2146  CG  TYR B 272      10.633  25.341  15.950  1.00119.85           C
ATOM   2147  CD1 TYR B 272      10.504  24.170  16.665  1.00119.85           C
ATOM   2148  CD2 TYR B 272      10.490  25.296  14.582  1.00119.85           C
ATOM   2149  CE1 TYR B 272      10.228  22.979  16.034  1.00119.85           C
ATOM   2150  CE2 TYR B 272      10.213  24.107  13.944  1.00119.85           C
ATOM   2151  CZ  TYR B 272      10.081  22.944  14.669  1.00119.85           C
ATOM   2152  OH  TYR B 272       9.798  21.724  14.016  1.00119.85           O
ATOM   2153  C   TYR B 272       8.756  26.282  17.755  1.00119.85           C
ATOM   2154  O   TYR B 272       9.083  25.617  18.737  1.00119.85           O
ATOM   2155  N   ARG B 273       7.512  26.226  17.215  1.00184.39           N
ATOM   2156  CA  ARG B 273       6.538  25.208  17.512  1.00184.39           C
ATOM   2157  CB  ARG B 273       5.097  25.725  17.376  1.00184.39           C
ATOM   2158  CG  ARG B 273       4.798  26.892  18.318  1.00184.39           C
ATOM   2159  CD  ARG B 273       5.270  26.651  19.753  1.00184.39           C
ATOM   2160  NE  ARG B 273       4.480  25.510  20.298  1.00184.39           N
ATOM   2161  CZ  ARG B 273       4.819  24.955  21.498  1.00184.39           C
ATOM   2162  NH1 ARG B 273       5.881  25.445  22.202  1.00184.39           N
ATOM   2163  NH2 ARG B 273       4.095  23.910  21.995  1.00184.39           N
ATOM   2164  C   ARG B 273       6.655  23.986  16.642  1.00184.39           C
ATOM   2165  O   ARG B 273       6.673  22.861  17.139  1.00184.39           O
ATOM   2166  N   LYS B 274       6.740  24.183  15.303  1.00 96.01           N
ATOM   2167  CA  LYS B 274       6.729  23.057  14.405  1.00 96.01           C
ATOM   2168  CB  LYS B 274       5.381  22.318  14.388  1.00 96.01           C
ATOM   2169  CG  LYS B 274       5.421  20.974  13.664  1.00 96.01           C
ATOM   2170  CD  LYS B 274       4.192  20.101  13.929  1.00 96.01           C
ATOM   2171  CE  LYS B 274       4.231  18.753  13.204  1.00 96.01           C
ATOM   2172  NZ  LYS B 274       4.190  18.965  11.741  1.00 96.01           N
ATOM   2173  C   LYS B 274       7.019  23.532  13.007  1.00 96.01           C
ATOM   2174  O   LYS B 274       7.131  24.731  12.753  1.00 96.01           O
ATOM   2175  N   GLY B 275       7.150  22.583  12.052  1.00 27.60           N
ATOM   2176  CA  GLY B 275       7.410  22.927  10.679  1.00 27.60           C
ATOM   2177  C   GLY B 275       8.884  22.882  10.414  1.00 27.60           C
ATOM   2178  O   GLY B 275       9.663  22.358  11.210  1.00 27.60           O
ATOM   2179  N   VAL B 276       9.298  23.409   9.241  1.00102.59           N
ATOM   2180  CA  VAL B 276      10.692  23.412   8.899  1.00102.59           C
ATOM   2181  CB  VAL B 276      10.962  23.044   7.464  1.00102.59           C
ATOM   2182  CG1 VAL B 276      10.202  24.003   6.530  1.00102.59           C
ATOM   2183  CG2 VAL B 276      12.484  23.038   7.247  1.00102.59           C
ATOM   2184  C   VAL B 276      11.229  24.786   9.170  1.00102.59           C
ATOM   2185  O   VAL B 276      10.860  25.762   8.521  1.00102.59           O
ATOM   2186  N   TYR B 277      12.156  24.868  10.142  1.00181.03           N
ATOM   2187  CA  TYR B 277      12.729  26.093  10.629  1.00181.03           C
ATOM   2188  CB  TYR B 277      13.474  25.894  11.962  1.00181.03           C
ATOM   2189  CG  TYR B 277      14.228  27.133  12.306  1.00181.03           C
ATOM   2190  CD1 TYR B 277      13.636  28.141  13.029  1.00181.03           C
ATOM   2191  CD2 TYR B 277      15.535  27.283  11.900  1.00181.03           C
ATOM   2192  CE1 TYR B 277      14.338  29.279  13.348  1.00181.03           C
ATOM   2193  CE2 TYR B 277      16.243  28.418  12.217  1.00181.03           C
ATOM   2194  CZ  TYR B 277      15.644  29.418  12.944  1.00181.03           C
ATOM   2195  OH  TYR B 277      16.366  30.584  13.273  1.00181.03           O
ATOM   2196  C   TYR B 277      13.684  26.682   9.640  1.00181.03           C
ATOM   2197  O   TYR B 277      14.404  25.964   8.946  1.00181.03           O
ATOM   2198  N   HIS B 278      13.669  28.033   9.533  1.00103.02           N
ATOM   2199  CA  HIS B 278      14.539  28.729   8.627  1.00103.02           C
ATOM   2200  ND1 HIS B 278      14.628  30.947   6.016  1.00103.02           N
ATOM   2201  CG  HIS B 278      14.784  29.596   6.234  1.00103.02           C
ATOM   2202  CB  HIS B 278      13.954  28.807   7.204  1.00103.02           C
ATOM   2203  NE2 HIS B 278      16.264  30.273   4.670  1.00103.02           N
ATOM   2204  CD2 HIS B 278      15.788  29.200   5.404  1.00103.02           C
ATOM   2205  CE1 HIS B 278      15.537  31.300   5.072  1.00103.02           C
ATOM   2206  C   HIS B 278      14.764  30.149   9.083  1.00103.02           C
ATOM   2207  O   HIS B 278      13.961  30.722   9.816  1.00103.02           O
ATOM   2208  N   HIS B 279      15.923  30.710   8.664  1.00234.24           N
ATOM   2209  CA  HIS B 279      16.350  32.093   8.739  1.00234.24           C
ATOM   2210  ND1 HIS B 279      14.097  34.207   9.921  0.00234.24           N
ATOM   2211  CG  HIS B 279      14.144  33.388   8.814  0.00234.24           C
ATOM   2212  CB  HIS B 279      15.400  33.092   8.049  1.00234.24           C
ATOM   2213  NE2 HIS B 279      12.016  33.513   9.556  0.00234.24           N
ATOM   2214  CD2 HIS B 279      12.864  32.974   8.605  0.00234.24           C
ATOM   2215  CE1 HIS B 279      12.802  34.247  10.324  0.00234.24           C
ATOM   2216  C   HIS B 279      16.693  32.641  10.091  1.00234.24           C
ATOM   2217  O   HIS B 279      16.497  32.001  11.122  1.00234.24           O
ATOM   2218  N   THR B 280      17.336  33.842  10.035  1.00123.76           N
ATOM   2219  CA  THR B 280      17.726  34.758  11.084  1.00123.76           C
ATOM   2220  CB  THR B 280      17.429  34.263  12.493  1.00123.76           C
ATOM   2221  OG1 THR B 280      16.036  34.018  12.621  1.00123.76           O
ATOM   2222  CG2 THR B 280      17.787  35.326  13.548  1.00123.76           C
ATOM   2223  C   THR B 280      19.189  35.083  10.856  1.00123.76           C
ATOM   2224  O   THR B 280      19.792  34.621   9.888  1.00123.76           O
ATOM   2225  N   GLY B 281      19.776  35.964  11.692  1.00 56.30           N
ATOM   2226  CA  GLY B 281      21.183  36.253  11.721  1.00 56.30           C
ATOM   2227  C   GLY B 281      21.702  36.770  10.419  1.00 56.30           C
ATOM   2228  O   GLY B 281      21.096  37.594   9.734  1.00 56.30           O
ATOM   2229  N   LEU B 282      22.929  36.312  10.115  1.00160.81           N
ATOM   2230  CA  LEU B 282      23.681  36.639   8.946  1.00160.81           C
ATOM   2231  CB  LEU B 282      23.970  38.145   8.795  1.00160.81           C
ATOM   2232  CG  LEU B 282      24.627  38.538   7.453  0.00160.81           C
ATOM   2233  CD1 LEU B 282      26.033  37.940   7.293  0.00160.81           C
ATOM   2234  CD2 LEU B 282      23.709  38.205   6.267  0.00160.81           C
ATOM   2235  C   LEU B 282      24.969  35.940   9.204  1.00160.81           C
ATOM   2236  O   LEU B 282      25.136  34.768   8.874  1.00160.81           O
ATOM   2237  N   ARG B 283      25.930  36.661   9.805  1.00 94.96           N
ATOM   2238  CA  ARG B 283      27.158  36.028  10.175  1.00 94.96           C
ATOM   2239  CB  ARG B 283      28.170  35.877   9.021  1.00 94.96           C
ATOM   2240  CG  ARG B 283      27.724  34.856   7.968  1.00 94.96           C
ATOM   2241  CD  ARG B 283      28.835  34.375   7.033  1.00 94.96           C
ATOM   2242  NE  ARG B 283      28.233  33.383   6.095  1.00 94.96           N
ATOM   2243  CZ  ARG B 283      28.124  32.071   6.458  1.00 94.96           C
ATOM   2244  NH1 ARG B 283      28.563  31.658   7.683  1.00 94.96           N
ATOM   2245  NH2 ARG B 283      27.566  31.171   5.596  1.00 94.96           N
ATOM   2246  C   ARG B 283      27.807  36.861  11.272  1.00 94.96           C
ATOM   2247  O   ARG B 283      28.756  36.343  11.919  1.00 94.96           O
ATOM   2248  OXT ARG B 283      27.361  38.020  11.484  1.00 94.96           O
TER    2249      ARG B 283
ATOM   2250  N   ASP C 284      39.567  31.229   0.568  1.00142.97           N
ATOM   2251  CA  ASP C 284      40.039  32.640   0.419  1.00142.97           C
ATOM   2252  CB  ASP C 284      38.911  33.621   0.015  1.00142.97           C
ATOM   2253  CG  ASP C 284      38.592  33.835  -1.466  0.00142.97           C
ATOM   2254  OD1 ASP C 284      39.434  33.504  -2.341  0.00142.97           O
ATOM   2255  OD2 ASP C 284      37.486  34.386  -1.739  0.00142.97           O
ATOM   2256  C   ASP C 284      40.559  33.360   1.635  1.00142.97           C
ATOM   2257  O   ASP C 284      39.866  34.334   1.976  1.00142.97           O
ATOM   2258  N   PRO C 285      41.619  32.993   2.392  1.00189.59           N
ATOM   2259  CA  PRO C 285      42.320  31.734   2.325  1.00189.59           C
ATOM   2260  CD  PRO C 285      42.577  34.056   2.716  1.00189.59           C
ATOM   2261  CB  PRO C 285      43.701  31.933   2.984  1.00189.59           C
ATOM   2262  CG  PRO C 285      43.985  33.420   2.785  1.00189.59           C
ATOM   2263  C   PRO C 285      41.452  30.894   3.197  1.00189.59           C
ATOM   2264  O   PRO C 285      40.664  31.467   3.949  1.00189.59           O
ATOM   2265  N   PHE C 286      41.590  29.559   3.132  1.00178.51           N
ATOM   2266  CA  PHE C 286      40.775  28.642   3.874  1.00178.51           C
ATOM   2267  CB  PHE C 286      41.278  27.188   3.625  1.00178.51           C
ATOM   2268  CG  PHE C 286      40.447  26.119   4.253  1.00178.51           C
ATOM   2269  CD1 PHE C 286      39.098  26.269   4.429  1.00178.51           C
ATOM   2270  CD2 PHE C 286      41.043  24.943   4.665  1.00178.51           C
ATOM   2271  CE1 PHE C 286      38.351  25.279   5.014  1.00178.51           C
ATOM   2272  CE2 PHE C 286      40.305  23.938   5.248  1.00178.51           C
ATOM   2273  CZ  PHE C 286      38.952  24.110   5.426  1.00178.51           C
ATOM   2274  C   PHE C 286      40.816  29.002   5.332  1.00178.51           C
ATOM   2275  O   PHE C 286      41.877  29.112   5.947  1.00178.51           O
ATOM   2276  N   ASN C 287      39.628  29.272   5.911  1.00200.48           N
ATOM   2277  CA  ASN C 287      39.563  29.447   7.329  1.00200.48           C
ATOM   2278  CB  ASN C 287      40.028  30.814   7.869  1.00200.48           C
ATOM   2279  CG  ASN C 287      39.164  31.946   7.369  1.00200.48           C
ATOM   2280  OD1 ASN C 287      38.227  32.352   8.051  1.00200.48           O
ATOM   2281  ND2 ASN C 287      39.489  32.490   6.166  1.00200.48           N
ATOM   2282  C   ASN C 287      38.167  29.131   7.728  1.00200.48           C
ATOM   2283  O   ASN C 287      37.282  29.982   7.709  1.00200.48           O
ATOM   2284  N   PRO C 288      37.918  27.906   8.081  1.00121.90           N
ATOM   2285  CA  PRO C 288      36.575  27.539   8.405  1.00121.90           C
ATOM   2286  CD  PRO C 288      38.735  26.764   7.699  1.00121.90           C
ATOM   2287  CB  PRO C 288      36.496  26.020   8.207  1.00121.90           C
ATOM   2288  CG  PRO C 288      37.964  25.555   8.246  1.00121.90           C
ATOM   2289  C   PRO C 288      36.172  28.004   9.760  1.00121.90           C
ATOM   2290  O   PRO C 288      36.900  27.782  10.728  1.00121.90           O
ATOM   2291  N   PHE C 289      35.011  28.667   9.843  1.00153.92           N
ATOM   2292  CA  PHE C 289      34.453  28.966  11.117  1.00153.92           C
ATOM   2293  CB  PHE C 289      35.322  29.804  12.067  1.00153.92           C
ATOM   2294  CG  PHE C 289      34.552  29.809  13.340  1.00153.92           C
ATOM   2295  CD1 PHE C 289      34.210  28.609  13.903  1.00153.92           C
ATOM   2296  CD2 PHE C 289      34.196  30.974  13.987  1.00153.92           C
ATOM   2297  CE1 PHE C 289      33.500  28.593  15.073  1.00153.92           C
ATOM   2298  CE2 PHE C 289      33.484  30.962  15.164  1.00153.92           C
ATOM   2299  CZ  PHE C 289      33.132  29.756  15.705  1.00153.92           C
ATOM   2300  C   PHE C 289      33.158  29.655  10.895  1.00153.92           C
ATOM   2301  O   PHE C 289      33.071  30.654  10.182  1.00153.92           O
ATOM   2302  N   GLU C 290      32.096  29.091  11.486  1.00143.55           N
ATOM   2303  CA  GLU C 290      30.822  29.725  11.441  1.00143.55           C
ATOM   2304  CB  GLU C 290      29.877  29.192  10.351  1.00143.55           C
ATOM   2305  CG  GLU C 290      29.875  27.683  10.179  1.00143.55           C
ATOM   2306  CD  GLU C 290      29.263  27.402   8.812  1.00143.55           C
ATOM   2307  OE1 GLU C 290      28.065  27.739   8.621  1.00143.55           O
ATOM   2308  OE2 GLU C 290      29.987  26.856   7.936  1.00143.55           O
ATOM   2309  C   GLU C 290      30.276  29.625  12.822  1.00143.55           C
ATOM   2310  O   GLU C 290      30.362  28.586  13.475  1.00143.55           O
ATOM   2311  N   LEU C 291      29.729  30.744  13.318  1.00136.54           N
ATOM   2312  CA  LEU C 291      29.344  30.803  14.695  1.00136.54           C
ATOM   2313  CB  LEU C 291      28.971  32.226  15.157  1.00136.54           C
ATOM   2314  CG  LEU C 291      28.785  32.421  16.683  1.00136.54           C
ATOM   2315  CD1 LEU C 291      27.594  31.644  17.242  1.00136.54           C
ATOM   2316  CD2 LEU C 291      30.082  32.127  17.452  1.00136.54           C
ATOM   2317  C   LEU C 291      28.176  29.904  14.938  1.00136.54           C
ATOM   2318  O   LEU C 291      27.232  29.856  14.151  1.00136.54           O
ATOM   2319  N   THR C 292      28.249  29.131  16.042  1.00 95.88           N
ATOM   2320  CA  THR C 292      27.143  28.330  16.484  1.00 95.88           C
ATOM   2321  CB  THR C 292      27.148  26.894  16.022  1.00 95.88           C
ATOM   2322  OG1 THR C 292      28.345  26.232  16.392  1.00 95.88           O
ATOM   2323  CG2 THR C 292      26.972  26.879  14.494  1.00 95.88           C
ATOM   2324  C   THR C 292      27.084  28.429  17.981  1.00 95.88           C
ATOM   2325  O   THR C 292      28.025  28.909  18.611  1.00 95.88           O
ATOM   2326  N   ASN C 293      25.944  28.057  18.600  1.00128.63           N
ATOM   2327  CA  ASN C 293      25.894  28.184  20.032  1.00128.63           C
ATOM   2328  CB  ASN C 293      25.254  29.504  20.492  1.00128.63           C
ATOM   2329  CG  ASN C 293      23.815  29.535  20.005  1.00128.63           C
ATOM   2330  OD1 ASN C 293      23.410  28.738  19.160  1.00128.63           O
ATOM   2331  ND2 ASN C 293      23.016  30.498  20.540  1.00128.63           N
ATOM   2332  C   ASN C 293      25.082  27.072  20.628  1.00128.63           C
ATOM   2333  O   ASN C 293      24.753  27.121  21.814  1.00128.63           O
ATOM   2334  N   HIS C 294      24.749  26.024  19.847  1.00 92.13           N
ATOM   2335  CA  HIS C 294      23.942  24.991  20.430  1.00 92.13           C
ATOM   2336  ND1 HIS C 294      20.542  23.633  20.493  1.00 92.13           N
ATOM   2337  CG  HIS C 294      21.538  24.393  21.062  1.00 92.13           C
ATOM   2338  CB  HIS C 294      22.441  25.307  20.294  1.00 92.13           C
ATOM   2339  NE2 HIS C 294      20.491  23.219  22.678  1.00 92.13           N
ATOM   2340  CD2 HIS C 294      21.494  24.128  22.396  1.00 92.13           C
ATOM   2341  CE1 HIS C 294      19.947  22.952  21.504  1.00 92.13           C
ATOM   2342  C   HIS C 294      24.243  23.691  19.737  1.00 92.13           C
ATOM   2343  O   HIS C 294      24.234  23.617  18.510  1.00 92.13           O
ATOM   2344  N   ALA C 295      24.506  22.618  20.517  1.00 48.00           N
ATOM   2345  CA  ALA C 295      24.843  21.346  19.932  1.00 48.00           C
ATOM   2346  CB  ALA C 295      26.030  20.649  20.620  1.00 48.00           C
ATOM   2347  C   ALA C 295      23.658  20.430  20.054  1.00 48.00           C
ATOM   2348  O   ALA C 295      23.013  20.385  21.100  1.00 48.00           O
ATOM   2349  N   VAL C 296      23.356  19.664  18.975  1.00 70.61           N
ATOM   2350  CA  VAL C 296      22.210  18.789  18.941  1.00 70.61           C
ATOM   2351  CB  VAL C 296      21.013  19.414  18.284  1.00 70.61           C
ATOM   2352  CG1 VAL C 296      20.521  20.577  19.165  1.00 70.61           C
ATOM   2353  CG2 VAL C 296      21.406  19.846  16.860  1.00 70.61           C
ATOM   2354  C   VAL C 296      22.540  17.530  18.178  1.00 70.61           C
ATOM   2355  O   VAL C 296      23.673  17.333  17.741  1.00 70.61           O
ATOM   2356  N   LEU C 297      21.539  16.622  18.030  1.00 89.24           N
ATOM   2357  CA  LEU C 297      21.725  15.342  17.385  1.00 89.24           C
ATOM   2358  CB  LEU C 297      21.284  14.181  18.294  1.00 89.24           C
ATOM   2359  CG  LEU C 297      21.456  12.781  17.683  1.00 89.24           C
ATOM   2360  CD1 LEU C 297      22.936  12.411  17.532  1.00 89.24           C
ATOM   2361  CD2 LEU C 297      20.670  11.729  18.469  1.00 89.24           C
ATOM   2362  C   LEU C 297      20.900  15.240  16.120  1.00 89.24           C
ATOM   2363  O   LEU C 297      19.679  15.372  16.147  1.00 89.24           O
ATOM   2364  N   LEU C 298      21.560  14.947  14.978  1.00 88.22           N
ATOM   2365  CA  LEU C 298      20.910  14.812  13.694  1.00 88.22           C
ATOM   2366  CB  LEU C 298      21.882  15.108  12.535  1.00 88.22           C
ATOM   2367  CG  LEU C 298      21.274  14.994  11.126  1.00 88.22           C
ATOM   2368  CD1 LEU C 298      20.194  16.058  10.889  1.00 88.22           C
ATOM   2369  CD2 LEU C 298      22.377  15.013  10.052  1.00 88.22           C
ATOM   2370  C   LEU C 298      20.461  13.380  13.560  1.00 88.22           C
ATOM   2371  O   LEU C 298      21.272  12.461  13.639  1.00 88.22           O
ATOM   2372  N   VAL C 299      19.127  13.160  13.534  1.00117.74           N
ATOM   2373  CA  VAL C 299      18.485  11.878  13.379  1.00117.74           C
ATOM   2374  CB  VAL C 299      17.292  11.744  14.276  1.00117.74           C
ATOM   2375  CG1 VAL C 299      17.798  11.818  15.728  1.00117.74           C
ATOM   2376  CG2 VAL C 299      16.266  12.833  13.923  1.00117.74           C
ATOM   2377  C   VAL C 299      18.081  11.465  11.982  1.00117.74           C
ATOM   2378  O   VAL C 299      17.945  10.268  11.727  1.00117.74           O
ATOM   2379  N   GLY C 300      17.783  12.410  11.058  1.00 46.64           N
ATOM   2380  CA  GLY C 300      17.278  11.967   9.774  1.00 46.64           C
ATOM   2381  C   GLY C 300      17.086  13.129   8.837  1.00 46.64           C
ATOM   2382  O   GLY C 300      17.472  14.256   9.138  1.00 46.64           O
ATOM   2383  N   TYR C 301      16.524  12.858   7.632  1.00 69.54           N
ATOM   2384  CA  TYR C 301      16.273  13.898   6.666  1.00 69.54           C
ATOM   2385  CB  TYR C 301      17.478  14.190   5.752  1.00 69.54           C
ATOM   2386  CG  TYR C 301      17.834  12.926   5.051  1.00 69.54           C
ATOM   2387  CD1 TYR C 301      17.179  12.555   3.900  1.00 69.54           C
ATOM   2388  CD2 TYR C 301      18.826  12.112   5.549  1.00 69.54           C
ATOM   2389  CE1 TYR C 301      17.508  11.386   3.256  1.00 69.54           C
ATOM   2390  CE2 TYR C 301      19.159  10.942   4.908  1.00 69.54           C
ATOM   2391  CZ  TYR C 301      18.498  10.578   3.760  1.00 69.54           C
ATOM   2392  OH  TYR C 301      18.836   9.378   3.100  1.00 69.54           O
ATOM   2393  C   TYR C 301      15.096  13.533   5.804  1.00 69.54           C
ATOM   2394  O   TYR C 301      14.691  12.373   5.741  1.00 69.54           O
ATOM   2395  N   GLY C 302      14.510  14.533   5.106  1.00 27.34           N
ATOM   2396  CA  GLY C 302      13.380  14.272   4.253  1.00 27.34           C
ATOM   2397  C   GLY C 302      13.142  15.480   3.402  1.00 27.34           C
ATOM   2398  O   GLY C 302      13.930  16.423   3.421  1.00 27.34           O
ATOM   2399  N   THR C 303      12.064  15.458   2.587  1.00 52.35           N
ATOM   2400  CA  THR C 303      11.739  16.618   1.806  1.00 52.35           C
ATOM   2401  CB  THR C 303      12.150  16.519   0.364  1.00 52.35           C
ATOM   2402  OG1 THR C 303      13.550  16.297   0.273  1.00 52.35           O
ATOM   2403  CG2 THR C 303      11.795  17.841  -0.338  1.00 52.35           C
ATOM   2404  C   THR C 303      10.257  16.829   1.875  1.00 52.35           C
ATOM   2405  O   THR C 303       9.474  15.885   1.772  1.00 52.35           O
ATOM   2406  N   ASP C 304       9.833  18.095   2.076  1.00 54.54           N
ATOM   2407  CA  ASP C 304       8.432  18.398   2.145  1.00 54.54           C
ATOM   2408  CB  ASP C 304       8.160  19.842   2.608  1.00 54.54           C
ATOM   2409  CG  ASP C 304       6.692  19.982   2.989  1.00 54.54           C
ATOM   2410  OD1 ASP C 304       5.820  19.602   2.164  1.00 54.54           O
ATOM   2411  OD2 ASP C 304       6.425  20.463   4.122  1.00 54.54           O
ATOM   2412  C   ASP C 304       7.894  18.214   0.760  1.00 54.54           C
ATOM   2413  O   ASP C 304       8.407  18.790  -0.198  1.00 54.54           O
ATOM   2414  N   ALA C 305       6.841  17.393   0.604  1.00 39.42           N
ATOM   2415  CA  ALA C 305       6.362  17.129  -0.722  1.00 39.42           C
ATOM   2416  CB  ALA C 305       5.231  16.086  -0.742  1.00 39.42           C
ATOM   2417  C   ALA C 305       5.829  18.375  -1.365  1.00 39.42           C
ATOM   2418  O   ALA C 305       6.184  18.692  -2.499  1.00 39.42           O
ATOM   2419  N   ALA C 306       4.953  19.119  -0.659  1.00 38.43           N
ATOM   2420  CA  ALA C 306       4.345  20.273  -1.262  1.00 38.43           C
ATOM   2421  CB  ALA C 306       3.215  20.863  -0.401  1.00 38.43           C
ATOM   2422  C   ALA C 306       5.338  21.370  -1.496  1.00 38.43           C
ATOM   2423  O   ALA C 306       5.446  21.895  -2.603  1.00 38.43           O
ATOM   2424  N   SER C 307       6.102  21.730  -0.447  1.00 84.46           N
ATOM   2425  CA  SER C 307       7.032  22.822  -0.523  1.00 84.46           C
ATOM   2426  CB  SER C 307       7.607  23.209   0.850  1.00 84.46           C
ATOM   2427  OG  SER C 307       6.580  23.700   1.697  1.00 84.46           O
ATOM   2428  C   SER C 307       8.190  22.433  -1.379  1.00 84.46           C
ATOM   2429  O   SER C 307       8.712  23.237  -2.149  1.00 84.46           O
ATOM   2430  N   GLY C 308       8.630  21.172  -1.255  1.00 20.02           N
ATOM   2431  CA  GLY C 308       9.752  20.719  -2.020  1.00 20.02           C
ATOM   2432  C   GLY C 308      11.003  21.095  -1.285  1.00 20.02           C
ATOM   2433  O   GLY C 308      12.108  20.923  -1.798  1.00 20.02           O
ATOM   2434  N   LEU C 309      10.868  21.611  -0.047  1.00101.62           N
ATOM   2435  CA  LEU C 309      12.040  22.016   0.678  1.00101.62           C
ATOM   2436  CB  LEU C 309      11.795  23.188   1.646  1.00101.62           C
ATOM   2437  CG  LEU C 309      11.480  24.521   0.942  1.00101.62           C
ATOM   2438  CD1 LEU C 309      10.188  24.433   0.117  1.00101.62           C
ATOM   2439  CD2 LEU C 309      11.470  25.690   1.941  1.00101.62           C
ATOM   2440  C   LEU C 309      12.548  20.860   1.484  1.00101.62           C
ATOM   2441  O   LEU C 309      11.801  20.205   2.209  1.00101.62           O
ATOM   2442  N   ASP C 310      13.858  20.571   1.352  1.00123.15           N
ATOM   2443  CA  ASP C 310      14.463  19.494   2.082  1.00123.15           C
ATOM   2444  CB  ASP C 310      15.725  18.905   1.414  1.00123.15           C
ATOM   2445  CG  ASP C 310      16.762  19.991   1.175  1.00123.15           C
ATOM   2446  OD1 ASP C 310      16.379  21.187   1.114  1.00123.15           O
ATOM   2447  OD2 ASP C 310      17.961  19.633   1.032  1.00123.15           O
ATOM   2448  C   ASP C 310      14.754  19.933   3.482  1.00123.15           C
ATOM   2449  O   ASP C 310      14.960  21.115   3.751  1.00123.15           O
ATOM   2450  N   TYR C 311      14.740  18.972   4.430  1.00 70.23           N
ATOM   2451  CA  TYR C 311      14.976  19.321   5.800  1.00 70.23           C
ATOM   2452  CB  TYR C 311      13.683  19.599   6.592  1.00 70.23           C
ATOM   2453  CG  TYR C 311      12.795  18.404   6.501  1.00 70.23           C
ATOM   2454  CD1 TYR C 311      12.997  17.310   7.310  1.00 70.23           C
ATOM   2455  CD2 TYR C 311      11.747  18.385   5.608  1.00 70.23           C
ATOM   2456  CE1 TYR C 311      12.173  16.212   7.223  1.00 70.23           C
ATOM   2457  CE2 TYR C 311      10.919  17.291   5.517  1.00 70.23           C
ATOM   2458  CZ  TYR C 311      11.132  16.201   6.326  1.00 70.23           C
ATOM   2459  OH  TYR C 311      10.286  15.076   6.237  1.00 70.23           O
ATOM   2460  C   TYR C 311      15.731  18.234   6.502  1.00 70.23           C
ATOM   2461  O   TYR C 311      15.869  17.118   6.001  1.00 70.23           O
ATOM   2462  N   TRP C 312      16.267  18.572   7.695  1.00106.19           N
ATOM   2463  CA  TRP C 312      16.962  17.632   8.526  1.00106.19           C
ATOM   2464  CB  TRP C 312      18.291  18.164   9.106  1.00106.19           C
ATOM   2465  CG  TRP C 312      19.375  18.541   8.115  1.00106.19           C
ATOM   2466  CD2 TRP C 312      20.241  17.611   7.441  1.00106.19           C
ATOM   2467  CD1 TRP C 312      19.745  19.785   7.688  1.00106.19           C
ATOM   2468  NE1 TRP C 312      20.791  19.690   6.801  1.00106.19           N
ATOM   2469  CE2 TRP C 312      21.105  18.357   6.637  1.00106.19           C
ATOM   2470  CE3 TRP C 312      20.314  16.248   7.489  1.00106.19           C
ATOM   2471  CZ2 TRP C 312      22.056  17.749   5.866  1.00106.19           C
ATOM   2472  CZ3 TRP C 312      21.273  15.638   6.708  1.00106.19           C
ATOM   2473  CH2 TRP C 312      22.127  16.374   5.912  1.00106.19           C
ATOM   2474  C   TRP C 312      16.058  17.434   9.707  1.00106.19           C
ATOM   2475  O   TRP C 312      15.294  18.331  10.060  1.00106.19           O
ATOM   2476  N   ILE C 313      16.095  16.242  10.334  1.00 53.25           N
ATOM   2477  CA  ILE C 313      15.288  16.001  11.500  1.00 53.25           C
ATOM   2478  CB  ILE C 313      14.578  14.677  11.465  1.00 53.25           C
ATOM   2479  CG1 ILE C 313      13.614  14.619  10.265  1.00 53.25           C
ATOM   2480  CG2 ILE C 313      13.880  14.467  12.818  1.00 53.25           C
ATOM   2481  CD1 ILE C 313      13.070  13.220   9.990  1.00 53.25           C
ATOM   2482  C   ILE C 313      16.249  15.983  12.645  1.00 53.25           C
ATOM   2483  O   ILE C 313      17.171  15.172  12.671  1.00 53.25           O
ATOM   2484  N   VAL C 314      16.066  16.893  13.630  1.00 53.55           N
ATOM   2485  CA  VAL C 314      17.027  17.005  14.695  1.00 53.55           C
ATOM   2486  CB  VAL C 314      17.730  18.330  14.698  1.00 53.55           C
ATOM   2487  CG1 VAL C 314      18.740  18.359  15.858  1.00 53.55           C
ATOM   2488  CG2 VAL C 314      18.364  18.552  13.314  1.00 53.55           C
ATOM   2489  C   VAL C 314      16.383  16.836  16.043  1.00 53.55           C
ATOM   2490  O   VAL C 314      15.247  17.244  16.271  1.00 53.55           O
ATOM   2491  N   LYS C 315      17.139  16.227  16.980  1.00127.34           N
ATOM   2492  CA  LYS C 315      16.705  15.947  18.325  1.00127.34           C
ATOM   2493  CB  LYS C 315      17.088  14.492  18.687  1.00127.34           C
ATOM   2494  CG  LYS C 315      16.791  13.962  20.089  1.00127.34           C
ATOM   2495  CD  LYS C 315      17.875  14.272  21.119  1.00127.34           C
ATOM   2496  CE  LYS C 315      17.776  13.380  22.359  1.00127.34           C
ATOM   2497  NZ  LYS C 315      19.087  13.307  23.040  1.00127.34           N
ATOM   2498  C   LYS C 315      17.337  16.956  19.247  1.00127.34           C
ATOM   2499  O   LYS C 315      18.558  17.080  19.318  1.00127.34           O
ATOM   2500  N   ASN C 316      16.490  17.733  19.958  1.00 83.11           N
ATOM   2501  CA  ASN C 316      16.929  18.788  20.834  1.00 83.11           C
ATOM   2502  CB  ASN C 316      15.945  19.974  20.829  1.00 83.11           C
ATOM   2503  CG  ASN C 316      16.672  21.246  21.239  1.00 83.11           C
ATOM   2504  OD1 ASN C 316      17.753  21.206  21.822  1.00 83.11           O
ATOM   2505  ND2 ASN C 316      16.062  22.417  20.913  1.00 83.11           N
ATOM   2506  C   ASN C 316      17.023  18.241  22.239  1.00 83.11           C
ATOM   2507  O   ASN C 316      16.552  17.142  22.518  1.00 83.11           O
ATOM   2508  N   SER C 317      17.765  18.941  23.126  1.00107.46           N
ATOM   2509  CA  SER C 317      17.944  18.615  24.524  1.00107.46           C
ATOM   2510  CB  SER C 317      19.405  18.773  24.979  1.00107.46           C
ATOM   2511  OG  SER C 317      19.821  20.122  24.833  1.00107.46           O
ATOM   2512  C   SER C 317      17.085  19.424  25.466  1.00107.46           C
ATOM   2513  O   SER C 317      17.391  19.485  26.658  1.00107.46           O
ATOM   2514  N   TRP C 318      16.094  20.166  24.941  1.00143.43           N
ATOM   2515  CA  TRP C 318      15.188  21.036  25.651  1.00143.43           C
ATOM   2516  CB  TRP C 318      14.711  22.207  24.778  1.00143.43           C
ATOM   2517  CG  TRP C 318      15.882  23.120  24.492  1.00143.43           C
ATOM   2518  CD2 TRP C 318      15.888  24.228  23.577  1.00143.43           C
ATOM   2519  CD1 TRP C 318      17.138  23.055  25.023  1.00143.43           C
ATOM   2520  NE1 TRP C 318      17.926  24.048  24.496  1.00143.43           N
ATOM   2521  CE2 TRP C 318      17.171  24.778  23.604  1.00143.43           C
ATOM   2522  CE3 TRP C 318      14.910  24.743  22.777  1.00143.43           C
ATOM   2523  CZ2 TRP C 318      17.495  25.854  22.829  1.00143.43           C
ATOM   2524  CZ3 TRP C 318      15.240  25.831  21.999  1.00143.43           C
ATOM   2525  CH2 TRP C 318      16.507  26.375  22.024  1.00143.43           C
ATOM   2526  C   TRP C 318      14.043  20.318  26.307  1.00143.43           C
ATOM   2527  O   TRP C 318      13.187  20.950  26.923  1.00143.43           O
ATOM   2528  N   GLY C 319      13.903  19.001  26.094  1.00 36.75           N
ATOM   2529  CA  GLY C 319      12.801  18.317  26.709  1.00 36.75           C
ATOM   2530  C   GLY C 319      11.776  18.073  25.646  1.00 36.75           C
ATOM   2531  O   GLY C 319      11.815  18.673  24.575  1.00 36.75           O
ATOM   2532  N   THR C 320      10.837  17.154  25.938  1.00 48.85           N
ATOM   2533  CA  THR C 320       9.784  16.732  25.058  1.00 48.85           C
ATOM   2534  CB  THR C 320       9.071  15.514  25.568  1.00 48.85           C
ATOM   2535  OG1 THR C 320       8.442  15.793  26.810  1.00 48.85           O
ATOM   2536  CG2 THR C 320      10.101  14.385  25.736  1.00 48.85           C
ATOM   2537  C   THR C 320       8.772  17.825  24.886  1.00 48.85           C
ATOM   2538  O   THR C 320       8.053  17.863  23.889  1.00 48.85           O
ATOM   2539  N   SER C 321       8.652  18.717  25.882  1.00 80.74           N
ATOM   2540  CA  SER C 321       7.663  19.757  25.868  1.00 80.74           C
ATOM   2541  CB  SER C 321       7.618  20.545  27.189  1.00 80.74           C
ATOM   2542  OG  SER C 321       6.621  21.555  27.123  1.00 80.74           O
ATOM   2543  C   SER C 321       7.919  20.740  24.770  1.00 80.74           C
ATOM   2544  O   SER C 321       7.043  21.543  24.449  1.00 80.74           O
ATOM   2545  N   TRP C 322       9.117  20.722  24.161  1.00 70.81           N
ATOM   2546  CA  TRP C 322       9.419  21.729  23.174  1.00 70.81           C
ATOM   2547  CB  TRP C 322      10.818  22.337  23.377  1.00 70.81           C
ATOM   2548  CG  TRP C 322      11.224  23.381  22.364  1.00 70.81           C
ATOM   2549  CD2 TRP C 322      11.966  23.091  21.169  1.00 70.81           C
ATOM   2550  CD1 TRP C 322      11.016  24.729  22.373  1.00 70.81           C
ATOM   2551  NE1 TRP C 322      11.584  25.298  21.258  1.00 70.81           N
ATOM   2552  CE2 TRP C 322      12.172  24.301  20.508  1.00 70.81           C
ATOM   2553  CE3 TRP C 322      12.440  21.913  20.665  1.00 70.81           C
ATOM   2554  CZ2 TRP C 322      12.859  24.352  19.328  1.00 70.81           C
ATOM   2555  CZ3 TRP C 322      13.128  21.967  19.473  1.00 70.81           C
ATOM   2556  CH2 TRP C 322      13.333  23.163  18.818  1.00 70.81           C
ATOM   2557  C   TRP C 322       9.375  21.157  21.786  1.00 70.81           C
ATOM   2558  O   TRP C 322       9.655  19.982  21.561  1.00 70.81           O
ATOM   2559  N   GLY C 323       8.967  22.003  20.819  1.00 35.68           N
ATOM   2560  CA  GLY C 323       8.971  21.685  19.415  1.00 35.68           C
ATOM   2561  C   GLY C 323       8.075  20.527  19.136  1.00 35.68           C
ATOM   2562  O   GLY C 323       6.995  20.396  19.710  1.00 35.68           O
ATOM   2563  N   GLU C 324       8.509  19.662  18.196  1.00119.72           N
ATOM   2564  CA  GLU C 324       7.712  18.523  17.876  1.00119.72           C
ATOM   2565  CB  GLU C 324       7.711  18.198  16.372  1.00119.72           C
ATOM   2566  CG  GLU C 324       9.106  18.070  15.761  1.00119.72           C
ATOM   2567  CD  GLU C 324       8.931  17.970  14.252  1.00119.72           C
ATOM   2568  OE1 GLU C 324       7.777  18.146  13.778  1.00119.72           O
ATOM   2569  OE2 GLU C 324       9.948  17.718  13.553  1.00119.72           O
ATOM   2570  C   GLU C 324       8.241  17.368  18.660  1.00119.72           C
ATOM   2571  O   GLU C 324       9.093  16.610  18.200  1.00119.72           O
ATOM   2572  N   ASN C 325       7.704  17.210  19.884  1.00 68.68           N
ATOM   2573  CA  ASN C 325       8.059  16.145  20.773  1.00 68.68           C
ATOM   2574  CB  ASN C 325       7.678  14.759  20.226  1.00 68.68           C
ATOM   2575  CG  ASN C 325       6.159  14.688  20.178  1.00 68.68           C
ATOM   2576  OD1 ASN C 325       5.569  14.387  19.142  1.00 68.68           O
ATOM   2577  ND2 ASN C 325       5.504  14.978  21.334  1.00 68.68           N
ATOM   2578  C   ASN C 325       9.531  16.152  21.058  1.00 68.68           C
ATOM   2579  O   ASN C 325      10.133  15.093  21.228  1.00 68.68           O
ATOM   2580  N   GLY C 326      10.148  17.346  21.148  1.00 37.13           N
ATOM   2581  CA  GLY C 326      11.539  17.423  21.500  1.00 37.13           C
ATOM   2582  C   GLY C 326      12.399  17.486  20.272  1.00 37.13           C
ATOM   2583  O   GLY C 326      13.612  17.653  20.386  1.00 37.13           O
ATOM   2584  N   TYR C 327      11.803  17.392  19.066  1.00 89.02           N
ATOM   2585  CA  TYR C 327      12.574  17.391  17.849  1.00 89.02           C
ATOM   2586  CB  TYR C 327      12.325  16.162  16.952  1.00 89.02           C
ATOM   2587  CG  TYR C 327      12.890  14.928  17.573  1.00 89.02           C
ATOM   2588  CD1 TYR C 327      12.235  14.279  18.594  1.00 89.02           C
ATOM   2589  CD2 TYR C 327      14.075  14.404  17.107  1.00 89.02           C
ATOM   2590  CE1 TYR C 327      12.763  13.137  19.152  1.00 89.02           C
ATOM   2591  CE2 TYR C 327      14.607  13.263  17.659  1.00 89.02           C
ATOM   2592  CZ  TYR C 327      13.952  12.628  18.685  1.00 89.02           C
ATOM   2593  OH  TYR C 327      14.494  11.456  19.254  1.00 89.02           O
ATOM   2594  C   TYR C 327      12.174  18.568  17.013  1.00 89.02           C
ATOM   2595  O   TYR C 327      11.149  19.203  17.261  1.00 89.02           O
ATOM   2596  N   PHE C 328      13.029  18.925  16.025  1.00 73.25           N
ATOM   2597  CA  PHE C 328      12.694  19.995  15.126  1.00 73.25           C
ATOM   2598  CB  PHE C 328      13.215  21.382  15.561  1.00 73.25           C
ATOM   2599  CG  PHE C 328      14.708  21.401  15.586  1.00 73.25           C
ATOM   2600  CD1 PHE C 328      15.399  20.961  16.692  1.00 73.25           C
ATOM   2601  CD2 PHE C 328      15.419  21.879  14.508  1.00 73.25           C
ATOM   2602  CE1 PHE C 328      16.774  20.987  16.717  1.00 73.25           C
ATOM   2603  CE2 PHE C 328      16.794  21.908  14.527  1.00 73.25           C
ATOM   2604  CZ  PHE C 328      17.475  21.461  15.634  1.00 73.25           C
ATOM   2605  C   PHE C 328      13.250  19.681  13.771  1.00 73.25           C
ATOM   2606  O   PHE C 328      14.181  18.891  13.627  1.00 73.25           O
ATOM   2607  N   ARG C 329      12.662  20.293  12.724  1.00114.88           N
ATOM   2608  CA  ARG C 329      13.128  20.080  11.386  1.00114.88           C
ATOM   2609  CB  ARG C 329      12.004  19.706  10.411  1.00114.88           C
ATOM   2610  CG  ARG C 329      11.290  18.423  10.829  1.00114.88           C
ATOM   2611  CD  ARG C 329      10.158  18.007   9.894  1.00114.88           C
ATOM   2612  NE  ARG C 329       9.373  16.968  10.615  1.00114.88           N
ATOM   2613  CZ  ARG C 329       8.158  16.577  10.134  1.00114.88           C
ATOM   2614  NH1 ARG C 329       7.692  17.094   8.960  1.00114.88           N
ATOM   2615  NH2 ARG C 329       7.410  15.672  10.831  1.00114.88           N
ATOM   2616  C   ARG C 329      13.703  21.387  10.947  1.00114.88           C
ATOM   2617  O   ARG C 329      13.230  22.445  11.358  1.00114.88           O
ATOM   2618  N   ILE C 330      14.777  21.343  10.136  1.00 63.90           N
ATOM   2619  CA  ILE C 330      15.404  22.553   9.694  1.00 63.90           C
ATOM   2620  CB  ILE C 330      16.650  22.870  10.472  1.00 63.90           C
ATOM   2621  CG1 ILE C 330      17.193  24.261  10.108  1.00 63.90           C
ATOM   2622  CG2 ILE C 330      17.649  21.719  10.268  1.00 63.90           C
ATOM   2623  CD1 ILE C 330      18.285  24.751  11.058  1.00 63.90           C
ATOM   2624  C   ILE C 330      15.779  22.395   8.253  1.00 63.90           C
ATOM   2625  O   ILE C 330      16.064  21.293   7.789  1.00 63.90           O
ATOM   2626  N   ARG C 331      15.814  23.520   7.511  1.00133.19           N
ATOM   2627  CA  ARG C 331      16.082  23.490   6.102  1.00133.19           C
ATOM   2628  CB  ARG C 331      16.067  24.893   5.476  1.00133.19           C
ATOM   2629  CG  ARG C 331      15.831  24.899   3.967  1.00133.19           C
ATOM   2630  CD  ARG C 331      17.091  25.099   3.131  0.00133.19           C
ATOM   2631  NE  ARG C 331      16.638  25.238   1.721  0.00133.19           N
ATOM   2632  CZ  ARG C 331      16.154  26.440   1.295  0.00133.19           C
ATOM   2633  NH1 ARG C 331      16.065  27.488   2.166  0.00133.19           N
ATOM   2634  NH2 ARG C 331      15.747  26.597   0.003  0.00133.19           N
ATOM   2635  C   ARG C 331      17.431  22.875   5.893  1.00133.19           C
ATOM   2636  O   ARG C 331      18.382  23.165   6.616  1.00133.19           O
ATOM   2637  N   ARG C 332      17.529  21.991   4.879  1.00161.16           N
ATOM   2638  CA  ARG C 332      18.735  21.263   4.599  1.00161.16           C
ATOM   2639  CB  ARG C 332      18.508  19.740   4.583  1.00161.16           C
ATOM   2640  CG  ARG C 332      19.677  18.930   4.018  1.00161.16           C
ATOM   2641  CD  ARG C 332      19.534  17.421   4.237  1.00161.16           C
ATOM   2642  NE  ARG C 332      18.178  17.014   3.774  1.00161.16           N
ATOM   2643  CZ  ARG C 332      17.976  16.682   2.467  1.00161.16           C
ATOM   2644  NH1 ARG C 332      19.014  16.734   1.583  1.00161.16           N
ATOM   2645  NH2 ARG C 332      16.737  16.294   2.043  1.00161.16           N
ATOM   2646  C   ARG C 332      19.254  21.646   3.245  1.00161.16           C
ATOM   2647  O   ARG C 332      18.485  21.920   2.327  1.00161.16           O
ATOM   2648  N   GLY C 333      20.596  21.690   3.099  1.00 50.86           N
ATOM   2649  CA  GLY C 333      21.208  21.943   1.821  1.00 50.86           C
ATOM   2650  C   GLY C 333      21.736  23.350   1.710  1.00 50.86           C
ATOM   2651  O   GLY C 333      22.547  23.641   0.832  1.00 50.86           O
ATOM   2652  N   THR C 334      21.197  24.275   2.520  1.00116.37           N
ATOM   2653  CA  THR C 334      21.567  25.664   2.607  1.00116.37           C
ATOM   2654  CB  THR C 334      20.392  26.560   2.869  1.00116.37           C
ATOM   2655  OG1 THR C 334      19.728  26.175   4.062  1.00116.37           O
ATOM   2656  CG2 THR C 334      19.434  26.466   1.670  1.00116.37           C
ATOM   2657  C   THR C 334      22.636  25.953   3.629  1.00116.37           C
ATOM   2658  O   THR C 334      23.105  27.089   3.705  1.00116.37           O
ATOM   2659  N   ASP C 335      23.003  24.982   4.493  1.00 82.33           N
ATOM   2660  CA  ASP C 335      23.902  25.269   5.583  1.00 82.33           C
ATOM   2661  CB  ASP C 335      25.255  25.863   5.146  1.00 82.33           C
ATOM   2662  CG  ASP C 335      26.197  25.826   6.345  1.00 82.33           C
ATOM   2663  OD1 ASP C 335      25.742  25.409   7.443  1.00 82.33           O
ATOM   2664  OD2 ASP C 335      27.386  26.210   6.180  1.00 82.33           O
ATOM   2665  C   ASP C 335      23.207  26.254   6.470  1.00 82.33           C
ATOM   2666  O   ASP C 335      23.790  27.223   6.957  1.00 82.33           O
ATOM   2667  N   GLU C 336      21.906  25.990   6.706  1.00119.44           N
ATOM   2668  CA  GLU C 336      21.063  26.847   7.486  1.00119.44           C
ATOM   2669  CB  GLU C 336      19.617  26.327   7.571  1.00119.44           C
ATOM   2670  CG  GLU C 336      18.671  27.248   8.339  1.00119.44           C
ATOM   2671  CD  GLU C 336      18.440  28.478   7.477  1.00119.44           C
ATOM   2672  OE1 GLU C 336      18.294  28.310   6.237  1.00119.44           O
ATOM   2673  OE2 GLU C 336      18.408  29.601   8.047  1.00119.44           O
ATOM   2674  C   GLU C 336      21.592  26.956   8.883  1.00119.44           C
ATOM   2675  O   GLU C 336      21.735  25.969   9.601  1.00119.44           O
ATOM   2676  N   CYS C 337      21.886  28.199   9.300  1.00 69.31           N
ATOM   2677  CA  CYS C 337      22.326  28.508  10.631  1.00 69.31           C
ATOM   2678  CB  CYS C 337      21.256  28.226  11.701  1.00 69.31           C
ATOM   2679  SG  CYS C 337      19.777  29.265  11.501  1.00 69.31           S
ATOM   2680  C   CYS C 337      23.554  27.717  10.978  1.00 69.31           C
ATOM   2681  O   CYS C 337      23.759  27.391  12.147  1.00 69.31           O
ATOM   2682  N   ALA C 338      24.418  27.431   9.981  1.00 62.47           N
ATOM   2683  CA  ALA C 338      25.664  26.738  10.175  1.00 62.47           C
ATOM   2684  CB  ALA C 338      26.579  27.445  11.190  1.00 62.47           C
ATOM   2685  C   ALA C 338      25.465  25.324  10.645  1.00 62.47           C
ATOM   2686  O   ALA C 338      26.361  24.733  11.241  1.00 62.47           O
ATOM   2687  N   ILE C 339      24.302  24.720  10.352  1.00 87.51           N
ATOM   2688  CA  ILE C 339      24.007  23.374  10.764  1.00 87.51           C
ATOM   2689  CB  ILE C 339      22.573  22.990  10.542  1.00 87.51           C
ATOM   2690  CG1 ILE C 339      22.246  21.719  11.340  1.00 87.51           C
ATOM   2691  CG2 ILE C 339      22.321  22.870   9.029  1.00 87.51           C
ATOM   2692  CD1 ILE C 339      20.749  21.461  11.494  1.00 87.51           C
ATOM   2693  C   ILE C 339      24.894  22.380  10.059  1.00 87.51           C
ATOM   2694  O   ILE C 339      25.119  21.268  10.531  1.00 87.51           O
ATOM   2695  N   GLU C 340      25.279  22.699   8.820  1.00159.37           N
ATOM   2696  CA  GLU C 340      26.107  21.900   7.962  1.00159.37           C
ATOM   2697  CB  GLU C 340      25.696  22.036   6.488  1.00159.37           C
ATOM   2698  CG  GLU C 340      24.281  21.466   6.317  1.00159.37           C
ATOM   2699  CD  GLU C 340      23.872  21.445   4.855  1.00159.37           C
ATOM   2700  OE1 GLU C 340      24.248  22.387   4.109  1.00159.37           O
ATOM   2701  OE2 GLU C 340      23.157  20.482   4.469  1.00159.37           O
ATOM   2702  C   GLU C 340      27.589  22.069   8.178  1.00159.37           C
ATOM   2703  O   GLU C 340      28.359  21.551   7.380  1.00159.37           O
ATOM   2704  N   SER C 341      28.032  22.956   9.092  1.00125.20           N
ATOM   2705  CA  SER C 341      29.437  23.243   9.296  1.00125.20           C
ATOM   2706  CB  SER C 341      29.639  24.658   9.866  1.00125.20           C
ATOM   2707  OG  SER C 341      29.037  24.759  11.148  1.00125.20           O
ATOM   2708  C   SER C 341      30.275  22.310  10.165  1.00125.20           C
ATOM   2709  O   SER C 341      31.457  22.115   9.908  1.00125.20           O
ATOM   2710  N   ILE C 342      29.743  21.958  11.342  1.00284.58           N
ATOM   2711  CA  ILE C 342      30.227  21.233  12.498  1.00284.58           C
ATOM   2712  CB  ILE C 342      29.930  22.045  13.752  1.00284.58           C
ATOM   2713  CG1 ILE C 342      30.747  21.656  15.006  1.00284.58           C
ATOM   2714  CG2 ILE C 342      28.413  22.028  13.948  1.00284.58           C
ATOM   2715  CD1 ILE C 342      32.233  21.991  14.949  1.00284.58           C
ATOM   2716  C   ILE C 342      29.968  19.748  12.699  1.00284.58           C
ATOM   2717  O   ILE C 342      30.184  19.291  13.818  1.00284.58           O
ATOM   2718  N   ALA C 343      29.267  19.007  11.816  1.00 75.10           N
ATOM   2719  CA  ALA C 343      28.892  17.650  12.175  1.00 75.10           C
ATOM   2720  CB  ALA C 343      28.208  16.881  11.029  1.00 75.10           C
ATOM   2721  C   ALA C 343      30.072  16.835  12.645  1.00 75.10           C
ATOM   2722  O   ALA C 343      31.151  16.881  12.057  1.00 75.10           O
ATOM   2723  N   LEU C 344      29.875  16.079  13.757  1.00110.82           N
ATOM   2724  CA  LEU C 344      30.903  15.269  14.359  1.00110.82           C
ATOM   2725  CB  LEU C 344      31.272  15.719  15.793  1.00110.82           C
ATOM   2726  CG  LEU C 344      32.350  14.878  16.523  1.00110.82           C
ATOM   2727  CD1 LEU C 344      31.813  13.519  17.010  1.00110.82           C
ATOM   2728  CD2 LEU C 344      33.628  14.748  15.680  1.00110.82           C
ATOM   2729  C   LEU C 344      30.410  13.861  14.451  1.00110.82           C
ATOM   2730  O   LEU C 344      29.254  13.620  14.792  1.00110.82           O
ATOM   2731  N   ALA C 345      31.298  12.885  14.166  1.00 40.41           N
ATOM   2732  CA  ALA C 345      30.920  11.507  14.239  1.00 40.41           C
ATOM   2733  CB  ALA C 345      30.986  10.792  12.878  1.00 40.41           C
ATOM   2734  C   ALA C 345      31.886  10.819  15.147  1.00 40.41           C
ATOM   2735  O   ALA C 345      33.063  11.172  15.209  1.00 40.41           O
ATOM   2736  N   ALA C 346      31.390   9.826  15.908  1.00 38.83           N
ATOM   2737  CA  ALA C 346      32.234   9.060  16.775  1.00 38.83           C
ATOM   2738  CB  ALA C 346      32.243   9.561  18.230  1.00 38.83           C
ATOM   2739  C   ALA C 346      31.645   7.690  16.779  1.00 38.83           C
ATOM   2740  O   ALA C 346      30.440   7.533  16.595  1.00 38.83           O
ATOM   2741  N   THR C 347      32.485   6.656  16.968  1.00 49.07           N
ATOM   2742  CA  THR C 347      31.971   5.319  16.982  1.00 49.07           C
ATOM   2743  CB  THR C 347      32.682   4.408  16.023  1.00 49.07           C
ATOM   2744  OG1 THR C 347      32.581   4.914  14.700  1.00 49.07           O
ATOM   2745  CG2 THR C 347      32.050   3.009  16.104  1.00 49.07           C
ATOM   2746  C   THR C 347      32.183   4.768  18.357  1.00 49.07           C
ATOM   2747  O   THR C 347      33.318   4.644  18.814  1.00 49.07           O
ATOM   2748  N   PRO C 348      31.107   4.452  19.033  1.00 86.38           N
ATOM   2749  CA  PRO C 348      31.189   3.894  20.360  1.00 86.38           C
ATOM   2750  CD  PRO C 348      29.853   5.152  18.817  1.00 86.38           C
ATOM   2751  CB  PRO C 348      29.861   4.224  21.046  1.00 86.38           C
ATOM   2752  CG  PRO C 348      28.912   4.589  19.894  1.00 86.38           C
ATOM   2753  C   PRO C 348      31.471   2.431  20.303  1.00 86.38           C
ATOM   2754  O   PRO C 348      31.193   1.807  19.280  1.00 86.38           O
ATOM   2755  N   ILE C 349      32.030   1.860  21.387  1.00 66.10           N
ATOM   2756  CA  ILE C 349      32.252   0.447  21.388  1.00 66.10           C
ATOM   2757  CB  ILE C 349      33.654   0.060  21.760  1.00 66.10           C
ATOM   2758  CG1 ILE C 349      34.646   0.678  20.757  1.00 66.10           C
ATOM   2759  CG2 ILE C 349      33.732  -1.475  21.806  1.00 66.10           C
ATOM   2760  CD1 ILE C 349      36.110   0.568  21.182  1.00 66.10           C
ATOM   2761  C   ILE C 349      31.294  -0.120  22.387  1.00 66.10           C
ATOM   2762  O   ILE C 349      31.396   0.114  23.591  1.00 66.10           O
ATOM   2763  N   PRO C 350      30.356  -0.872  21.877  1.00150.81           N
ATOM   2764  CA  PRO C 350      29.319  -1.462  22.680  1.00150.81           C
ATOM   2765  CD  PRO C 350      29.947  -0.720  20.493  1.00150.81           C
ATOM   2766  CB  PRO C 350      28.238  -1.932  21.699  1.00150.81           C
ATOM   2767  CG  PRO C 350      28.882  -1.808  20.305  1.00150.81           C
ATOM   2768  C   PRO C 350      29.887  -2.546  23.526  1.00150.81           C
ATOM   2769  O   PRO C 350      31.030  -2.943  23.308  1.00150.81           O
ATOM   2770  N   LYS C 351      29.124  -3.003  24.535  1.00 97.55           N
ATOM   2771  CA  LYS C 351      29.601  -4.052  25.377  1.00 97.55           C
ATOM   2772  CB  LYS C 351      28.797  -4.229  26.682  1.00 97.55           C
ATOM   2773  CG  LYS C 351      28.902  -3.043  27.647  1.00 97.55           C
ATOM   2774  CD  LYS C 351      27.924  -3.091  28.829  1.00 97.55           C
ATOM   2775  CE  LYS C 351      28.459  -3.844  30.054  1.00 97.55           C
ATOM   2776  NZ  LYS C 351      27.604  -3.571  31.234  1.00 97.55           N
ATOM   2777  C   LYS C 351      29.475  -5.312  24.601  1.00 97.55           C
ATOM   2778  O   LYS C 351      28.721  -5.385  23.633  1.00 97.55           O
ATOM   2779  N   LEU C 352      30.280  -6.326  24.946  1.00141.37           N
ATOM   2780  CA  LEU C 352      30.021  -7.569  24.310  1.00141.37           C
ATOM   2781  CB  LEU C 352      31.009  -8.688  24.677  1.00141.37           C
ATOM   2782  CG  LEU C 352      32.476  -8.345  24.376  1.00141.37           C
ATOM   2783  CD1 LEU C 352      33.032  -7.333  25.380  1.00141.37           C
ATOM   2784  CD2 LEU C 352      33.343  -9.603  24.289  1.00141.37           C
ATOM   2785  C   LEU C 352      28.749  -7.841  25.097  1.00141.37           C
ATOM   2786  O   LEU C 352      27.806  -8.479  24.579  1.00141.37           O
ATOM   2787  OXT LEU C 352      28.708  -7.366  26.262  1.00141.37           O
TER    2788      LEU C 352
ATOM   2789  N   ASP D 353      55.786 -22.648  22.894  1.00 64.43           N
ATOM   2790  CA  ASP D 353      54.716 -23.426  22.222  1.00 64.43           C
ATOM   2791  CB  ASP D 353      55.357 -24.441  21.232  1.00 64.43           C
ATOM   2792  CG  ASP D 353      56.009 -23.728  20.045  1.00 64.43           C
ATOM   2793  OD1 ASP D 353      55.274 -23.405  19.076  1.00 64.43           O
ATOM   2794  OD2 ASP D 353      57.253 -23.529  20.070  1.00 64.43           O
ATOM   2795  C   ASP D 353      53.947 -24.201  23.247  1.00 64.43           C
ATOM   2796  O   ASP D 353      54.468 -24.521  24.312  1.00 64.43           O
ATOM   2797  N   THR D 354      52.660 -24.480  22.967  1.00149.02           N
ATOM   2798  CA  THR D 354      51.832 -25.246  23.858  1.00149.02           C
ATOM   2799  CB  THR D 354      50.388 -24.829  23.760  1.00149.02           C
ATOM   2800  OG1 THR D 354      50.311 -23.421  23.645  1.00149.02           O
ATOM   2801  CG2 THR D 354      49.664 -25.171  25.067  1.00149.02           C
ATOM   2802  C   THR D 354      51.900 -26.624  23.260  1.00149.02           C
ATOM   2803  O   THR D 354      52.516 -26.799  22.212  1.00149.02           O
ATOM   2804  N   PRO D 355      51.328 -27.614  23.874  1.00 94.02           N
ATOM   2805  CA  PRO D 355      51.350 -28.929  23.285  1.00 94.02           C
ATOM   2806  CD  PRO D 355      51.325 -27.674  25.332  1.00 94.02           C
ATOM   2807  CB  PRO D 355      50.922 -29.882  24.407  1.00 94.02           C
ATOM   2808  CG  PRO D 355      51.356 -29.160  25.698  1.00 94.02           C
ATOM   2809  C   PRO D 355      50.448 -29.034  22.081  1.00 94.02           C
ATOM   2810  O   PRO D 355      50.491 -30.056  21.391  1.00 94.02           O
ATOM   2811  N   ALA D 356      49.605 -28.010  21.830  1.00 73.68           N
ATOM   2812  CA  ALA D 356      48.586 -28.077  20.815  1.00 73.68           C
ATOM   2813  CB  ALA D 356      47.617 -26.877  20.844  1.00 73.68           C
ATOM   2814  C   ALA D 356      49.187 -28.115  19.456  1.00 73.68           C
ATOM   2815  O   ALA D 356      50.126 -27.374  19.172  1.00 73.68           O
ATOM   2816  N   ASN D 357      48.629 -29.004  18.596  1.00165.48           N
ATOM   2817  CA  ASN D 357      49.014 -29.194  17.223  1.00165.48           C
ATOM   2818  CB  ASN D 357      49.552 -30.625  16.983  1.00165.48           C
ATOM   2819  CG  ASN D 357      50.380 -30.741  15.706  1.00165.48           C
ATOM   2820  OD1 ASN D 357      50.639 -29.760  15.014  1.00165.48           O
ATOM   2821  ND2 ASN D 357      50.827 -31.986  15.384  1.00165.48           N
ATOM   2822  C   ASN D 357      47.734 -29.065  16.457  1.00165.48           C
ATOM   2823  O   ASN D 357      47.227 -30.058  15.937  1.00165.48           O
ATOM   2824  N   CYS D 358      47.187 -27.837  16.326  1.00103.60           N
ATOM   2825  CA  CYS D 358      45.904 -27.744  15.701  1.00103.60           C
ATOM   2826  CB  CYS D 358      44.972 -26.897  16.507  1.00103.60           C
ATOM   2827  SG  CYS D 358      44.966 -27.718  18.098  1.00103.60           S
ATOM   2828  C   CYS D 358      46.016 -27.147  14.351  1.00103.60           C
ATOM   2829  O   CYS D 358      47.009 -26.517  13.991  1.00103.60           O
ATOM   2830  N   THR D 359      44.943 -27.317  13.567  1.00126.79           N
ATOM   2831  CA  THR D 359      44.953 -26.938  12.198  1.00126.79           C
ATOM   2832  CB  THR D 359      44.656 -28.100  11.291  1.00126.79           C
ATOM   2833  OG1 THR D 359      44.743 -27.700   9.937  1.00126.79           O
ATOM   2834  CG2 THR D 359      43.251 -28.648  11.598  1.00126.79           C
ATOM   2835  C   THR D 359      43.947 -25.875  11.947  1.00126.79           C
ATOM   2836  O   THR D 359      43.017 -25.633  12.716  1.00126.79           O
ATOM   2837  N   TYR D 360      44.161 -25.204  10.812  1.00113.50           N
ATOM   2838  CA  TYR D 360      43.370 -24.125  10.323  1.00113.50           C
ATOM   2839  CB  TYR D 360      44.019 -23.573   9.039  1.00113.50           C
ATOM   2840  CG  TYR D 360      43.050 -22.756   8.278  1.00113.50           C
ATOM   2841  CD1 TYR D 360      42.856 -21.421   8.531  1.00113.50           C
ATOM   2842  CD2 TYR D 360      42.335 -23.370   7.288  1.00113.50           C
ATOM   2843  CE1 TYR D 360      41.945 -20.706   7.794  1.00113.50           C
ATOM   2844  CE2 TYR D 360      41.424 -22.668   6.551  1.00113.50           C
ATOM   2845  CZ  TYR D 360      41.235 -21.339   6.809  1.00113.50           C
ATOM   2846  OH  TYR D 360      40.296 -20.633   6.044  1.00113.50           O
ATOM   2847  C   TYR D 360      41.970 -24.627  10.109  1.00113.50           C
ATOM   2848  O   TYR D 360      41.005 -23.931  10.428  1.00113.50           O
ATOM   2849  N   PRO D 361      41.825 -25.812   9.584  1.00140.55           N
ATOM   2850  CA  PRO D 361      40.506 -26.358   9.443  1.00140.55           C
ATOM   2851  CD  PRO D 361      42.708 -26.261   8.520  1.00140.55           C
ATOM   2852  CB  PRO D 361      40.670 -27.595   8.561  1.00140.55           C
ATOM   2853  CG  PRO D 361      41.865 -27.225   7.663  1.00140.55           C
ATOM   2854  C   PRO D 361      39.832 -26.584  10.766  1.00140.55           C
ATOM   2855  O   PRO D 361      38.604 -26.536  10.821  1.00140.55           O
ATOM   2856  N   ASP D 362      40.598 -26.825  11.845  1.00 67.03           N
ATOM   2857  CA  ASP D 362      40.005 -27.036  13.135  1.00 67.03           C
ATOM   2858  CB  ASP D 362      41.041 -27.239  14.255  1.00 67.03           C
ATOM   2859  CG  ASP D 362      41.703 -28.599  14.124  1.00 67.03           C
ATOM   2860  OD1 ASP D 362      41.016 -29.568  13.719  1.00 67.03           O
ATOM   2861  OD2 ASP D 362      42.917 -28.701  14.428  1.00 67.03           O
ATOM   2862  C   ASP D 362      39.298 -25.767  13.486  1.00 67.03           C
ATOM   2863  O   ASP D 362      38.246 -25.793  14.124  1.00 67.03           O
ATOM   2864  N   LEU D 363      39.907 -24.621  13.115  1.00212.30           N
ATOM   2865  CA  LEU D 363      39.358 -23.316  13.386  1.00212.30           C
ATOM   2866  CB  LEU D 363      40.237 -22.090  13.089  1.00212.30           C
ATOM   2867  CG  LEU D 363      41.206 -21.690  14.195  1.00212.30           C
ATOM   2868  CD1 LEU D 363      40.440 -21.365  15.494  1.00212.30           C
ATOM   2869  CD2 LEU D 363      42.302 -22.737  14.358  1.00212.30           C
ATOM   2870  C   LEU D 363      38.138 -22.988  12.592  1.00212.30           C
ATOM   2871  O   LEU D 363      37.288 -22.243  13.075  1.00212.30           O
ATOM   2872  N   LEU D 364      38.025 -23.440  11.330  1.00106.22           N
ATOM   2873  CA  LEU D 364      36.888 -22.927  10.619  1.00106.22           C
ATOM   2874  CB  LEU D 364      36.879 -23.146   9.094  1.00106.22           C
ATOM   2875  CG  LEU D 364      38.111 -22.566   8.376  1.00106.22           C
ATOM   2876  CD1 LEU D 364      39.262 -23.576   8.347  1.00106.22           C
ATOM   2877  CD2 LEU D 364      37.754 -21.966   7.011  1.00106.22           C
ATOM   2878  C   LEU D 364      35.629 -23.520  11.173  1.00106.22           C
ATOM   2879  O   LEU D 364      35.587 -24.694  11.537  1.00106.22           O
ATOM   2880  N   GLY D 365      34.558 -22.698  11.267  1.00 33.76           N
ATOM   2881  CA  GLY D 365      33.310 -23.203  11.767  1.00 33.76           C
ATOM   2882  C   GLY D 365      32.672 -22.192  12.672  1.00 33.76           C
ATOM   2883  O   GLY D 365      32.982 -21.003  12.625  1.00 33.76           O
ATOM   2884  N   THR D 366      31.736 -22.661  13.530  1.00 41.08           N
ATOM   2885  CA  THR D 366      31.064 -21.775  14.439  1.00 41.08           C
ATOM   2886  CB  THR D 366      29.578 -21.986  14.500  1.00 41.08           C
ATOM   2887  OG1 THR D 366      29.012 -21.824  13.207  1.00 41.08           O
ATOM   2888  CG2 THR D 366      28.974 -20.956  15.468  1.00 41.08           C
ATOM   2889  C   THR D 366      31.615 -22.014  15.811  1.00 41.08           C
ATOM   2890  O   THR D 366      31.815 -23.154  16.225  1.00 41.08           O
ATOM   2891  N   TRP D 367      31.893 -20.922  16.548  1.00 89.91           N
ATOM   2892  CA  TRP D 367      32.448 -21.037  17.867  1.00 89.91           C
ATOM   2893  CB  TRP D 367      33.881 -20.461  17.971  1.00 89.91           C
ATOM   2894  CG  TRP D 367      34.965 -21.239  17.245  1.00 89.91           C
ATOM   2895  CD2 TRP D 367      35.967 -22.044  17.898  1.00 89.91           C
ATOM   2896  CD1 TRP D 367      35.237 -21.311  15.906  1.00 89.91           C
ATOM   2897  NE1 TRP D 367      36.338 -22.108  15.689  1.00 89.91           N
ATOM   2898  CE2 TRP D 367      36.798 -22.566  16.903  1.00 89.91           C
ATOM   2899  CE3 TRP D 367      36.180 -22.325  19.216  1.00 89.91           C
ATOM   2900  CZ2 TRP D 367      37.854 -23.378  17.216  1.00 89.91           C
ATOM   2901  CZ3 TRP D 367      37.245 -23.145  19.530  1.00 89.91           C
ATOM   2902  CH2 TRP D 367      38.067 -23.662  18.547  1.00 89.91           C
ATOM   2903  C   TRP D 367      31.581 -20.250  18.800  1.00 89.91           C
ATOM   2904  O   TRP D 367      31.046 -19.204  18.434  1.00 89.91           O
ATOM   2905  N   VAL D 368      31.391 -20.750  20.039  1.00113.48           N
ATOM   2906  CA  VAL D 368      30.639 -19.955  20.961  1.00113.48           C
ATOM   2907  CB  VAL D 368      29.473 -20.662  21.590  1.00113.48           C
ATOM   2908  CG1 VAL D 368      29.966 -21.617  22.683  1.00113.48           C
ATOM   2909  CG2 VAL D 368      28.478 -19.603  22.078  1.00113.48           C
ATOM   2910  C   VAL D 368      31.606 -19.533  22.027  1.00113.48           C
ATOM   2911  O   VAL D 368      32.387 -20.340  22.534  1.00113.48           O
ATOM   2912  N   PHE D 369      31.610 -18.229  22.368  1.00130.04           N
ATOM   2913  CA  PHE D 369      32.536 -17.764  23.360  1.00130.04           C
ATOM   2914  CB  PHE D 369      33.305 -16.460  22.985  1.00130.04           C
ATOM   2915  CG  PHE D 369      34.091 -16.599  21.717  1.00130.04           C
ATOM   2916  CD1 PHE D 369      34.468 -17.836  21.249  1.00130.04           C
ATOM   2917  CD2 PHE D 369      34.516 -15.483  21.023  1.00130.04           C
ATOM   2918  CE1 PHE D 369      35.206 -17.958  20.092  1.00130.04           C
ATOM   2919  CE2 PHE D 369      35.260 -15.596  19.869  1.00130.04           C
ATOM   2920  CZ  PHE D 369      35.603 -16.839  19.397  1.00130.04           C
ATOM   2921  C   PHE D 369      31.739 -17.403  24.580  1.00130.04           C
ATOM   2922  O   PHE D 369      30.793 -16.621  24.496  1.00130.04           O
ATOM   2923  N   GLN D 370      32.088 -17.982  25.751  1.00101.60           N
ATOM   2924  CA  GLN D 370      31.435 -17.574  26.964  1.00101.60           C
ATOM   2925  CB  GLN D 370      31.150 -18.695  27.983  1.00101.60           C
ATOM   2926  CG  GLN D 370      29.894 -19.512  27.662  1.00101.60           C
ATOM   2927  CD  GLN D 370      30.179 -20.413  26.476  1.00101.60           C
ATOM   2928  OE1 GLN D 370      31.333 -20.704  26.171  1.00101.60           O
ATOM   2929  NE2 GLN D 370      29.100 -20.870  25.786  1.00101.60           N
ATOM   2930  C   GLN D 370      32.360 -16.594  27.603  1.00101.60           C
ATOM   2931  O   GLN D 370      33.545 -16.869  27.786  1.00101.60           O
ATOM   2932  N   VAL D 371      31.820 -15.412  27.948  1.00 67.48           N
ATOM   2933  CA  VAL D 371      32.606 -14.326  28.453  1.00 67.48           C
ATOM   2934  CB  VAL D 371      32.283 -13.038  27.726  1.00 67.48           C
ATOM   2935  CG1 VAL D 371      32.971 -11.855  28.426  1.00 67.48           C
ATOM   2936  CG2 VAL D 371      32.665 -13.189  26.238  1.00 67.48           C
ATOM   2937  C   VAL D 371      32.289 -14.100  29.900  1.00 67.48           C
ATOM   2938  O   VAL D 371      31.129 -13.966  30.284  1.00 67.48           O
ATOM   2939  N   GLY D 372      33.337 -14.068  30.746  1.00 57.62           N
ATOM   2940  CA  GLY D 372      33.178 -13.769  32.132  1.00 57.62           C
ATOM   2941  C   GLY D 372      33.636 -12.355  32.284  1.00 57.62           C
ATOM   2942  O   GLY D 372      33.456 -11.562  31.363  1.00 57.62           O
ATOM   2943  N   SER D 373      34.210 -12.036  33.465  1.00181.75           N
ATOM   2944  CA  SER D 373      34.898 -10.820  33.826  1.00181.75           C
ATOM   2945  CB  SER D 373      36.402 -10.919  33.491  1.00181.75           C
ATOM   2946  OG  SER D 373      37.142  -9.903  34.148  1.00181.75           O
ATOM   2947  C   SER D 373      34.308  -9.579  33.194  1.00181.75           C
ATOM   2948  O   SER D 373      33.144  -9.536  32.806  1.00181.75           O
ATOM   2949  N   SER D 374      35.102  -8.481  33.221  1.00164.99           N
ATOM   2950  CA  SER D 374      34.809  -7.220  32.591  1.00164.99           C
ATOM   2951  CB  SER D 374      33.328  -6.807  32.712  1.00164.99           C
ATOM   2952  OG  SER D 374      33.114  -5.555  32.078  1.00164.99           O
ATOM   2953  C   SER D 374      35.577  -6.154  33.322  1.00164.99           C
ATOM   2954  O   SER D 374      34.980  -5.313  33.991  1.00164.99           O
ATOM   2955  N   GLY D 375      36.911  -6.090  33.153  1.00 59.59           N
ATOM   2956  CA  GLY D 375      37.652  -5.116  33.909  1.00 59.59           C
ATOM   2957  C   GLY D 375      38.749  -4.575  33.050  1.00 59.59           C
ATOM   2958  O   GLY D 375      38.647  -4.556  31.828  1.00 59.59           O
ATOM   2959  N   SER D 376      39.817  -4.062  33.689  1.00 37.05           N
ATOM   2960  CA  SER D 376      40.935  -3.537  32.962  1.00 37.05           C
ATOM   2961  CB  SER D 376      41.583  -2.315  33.634  1.00 37.05           C
ATOM   2962  OG  SER D 376      40.660  -1.236  33.657  1.00 37.05           O
ATOM   2963  C   SER D 376      41.971  -4.612  32.830  1.00 37.05           C
ATOM   2964  O   SER D 376      41.760  -5.755  33.235  1.00 37.05           O
ATOM   2965  N   GLN D 377      43.132  -4.253  32.241  1.00155.15           N
ATOM   2966  CA  GLN D 377      44.216  -5.173  32.016  1.00155.15           C
ATOM   2967  CB  GLN D 377      45.504  -4.502  31.534  1.00155.15           C
ATOM   2968  CG  GLN D 377      45.440  -3.644  30.280  1.00155.15           C
ATOM   2969  CD  GLN D 377      46.817  -2.997  30.225  1.00155.15           C
ATOM   2970  OE1 GLN D 377      47.035  -1.908  30.752  1.00155.15           O
ATOM   2971  NE2 GLN D 377      47.794  -3.710  29.609  1.00155.15           N
ATOM   2972  C   GLN D 377      44.684  -5.686  33.345  1.00155.15           C
ATOM   2973  O   GLN D 377      45.096  -6.839  33.461  1.00155.15           O
ATOM   2974  N   ARG D 378      44.774  -4.785  34.345  1.00128.89           N
ATOM   2975  CA  ARG D 378      45.191  -5.149  35.674  1.00128.89           C
ATOM   2976  CB  ARG D 378      45.660  -3.978  36.559  1.00128.89           C
ATOM   2977  CG  ARG D 378      47.136  -3.599  36.392  0.00128.89           C
ATOM   2978  CD  ARG D 378      47.459  -2.724  35.180  0.00128.89           C
ATOM   2979  NE  ARG D 378      48.891  -2.316  35.307  0.00128.89           N
ATOM   2980  CZ  ARG D 378      49.258  -1.443  36.293  0.00128.89           C
ATOM   2981  NH1 ARG D 378      48.335  -1.061  37.223  0.00128.89           N
ATOM   2982  NH2 ARG D 378      50.533  -0.961  36.355  0.00128.89           N
ATOM   2983  C   ARG D 378      44.114  -5.860  36.432  1.00128.89           C
ATOM   2984  O   ARG D 378      44.397  -6.744  37.239  1.00128.89           O
ATOM   2985  N   ASP D 379      42.848  -5.464  36.212  1.00 49.29           N
ATOM   2986  CA  ASP D 379      41.749  -6.012  36.953  1.00 49.29           C
ATOM   2987  CB  ASP D 379      40.412  -5.296  36.695  1.00 49.29           C
ATOM   2988  CG  ASP D 379      40.442  -3.977  37.457  0.00 49.29           C
ATOM   2989  OD1 ASP D 379      41.323  -3.829  38.346  0.00 49.29           O
ATOM   2990  OD2 ASP D 379      39.583  -3.103  37.167  0.00 49.29           O
ATOM   2991  C   ASP D 379      41.576  -7.461  36.638  1.00 49.29           C
ATOM   2992  O   ASP D 379      41.100  -8.223  37.479  1.00 49.29           O
ATOM   2993  N   VAL D 380      41.937  -7.889  35.416  1.00106.39           N
ATOM   2994  CA  VAL D 380      41.683  -9.255  35.071  1.00106.39           C
ATOM   2995  CB  VAL D 380      40.759  -9.380  33.895  1.00106.39           C
ATOM   2996  CG1 VAL D 380      41.520  -8.936  32.634  1.00106.39           C
ATOM   2997  CG2 VAL D 380      40.215 -10.814  33.830  1.00106.39           C
ATOM   2998  C   VAL D 380      42.957  -9.944  34.682  1.00106.39           C
ATOM   2999  O   VAL D 380      43.935  -9.316  34.278  1.00106.39           O
ATOM   3000  N   ASN D 381      42.974 -11.280  34.874  1.00 87.56           N
ATOM   3001  CA  ASN D 381      44.038 -12.136  34.431  1.00 87.56           C
ATOM   3002  CB  ASN D 381      45.098 -12.436  35.509  1.00 87.56           C
ATOM   3003  CG  ASN D 381      46.269 -13.157  34.850  0.00 87.56           C
ATOM   3004  OD1 ASN D 381      47.292 -12.551  34.545  0.00 87.56           O
ATOM   3005  ND2 ASN D 381      46.117 -14.489  34.621  0.00 87.56           N
ATOM   3006  C   ASN D 381      43.345 -13.414  34.098  1.00 87.56           C
ATOM   3007  O   ASN D 381      42.707 -14.015  34.962  1.00 87.56           O
ATOM   3008  N   CYS D 382      43.462 -13.881  32.842  1.00 81.66           N
ATOM   3009  CA  CYS D 382      42.676 -15.013  32.458  1.00 81.66           C
ATOM   3010  CB  CYS D 382      42.171 -14.857  31.020  1.00 81.66           C
ATOM   3011  SG  CYS D 382      41.331 -13.259  30.850  1.00 81.66           S
ATOM   3012  C   CYS D 382      43.506 -16.246  32.544  1.00 81.66           C
ATOM   3013  O   CYS D 382      43.856 -16.841  31.526  1.00 81.66           O
ATOM   3014  N   SER D 383      43.931 -16.602  33.768  1.00 89.24           N
ATOM   3015  CA  SER D 383      44.589 -17.853  33.976  1.00 89.24           C
ATOM   3016  CB  SER D 383      45.598 -17.807  35.137  1.00 89.24           C
ATOM   3017  OG  SER D 383      44.942 -17.448  36.343  1.00 89.24           O
ATOM   3018  C   SER D 383      43.569 -18.928  34.251  1.00 89.24           C
ATOM   3019  O   SER D 383      43.710 -20.062  33.792  1.00 89.24           O
ATOM   3020  N   VAL D 384      42.591 -18.632  35.144  1.00157.42           N
ATOM   3021  CA  VAL D 384      41.587 -19.596  35.520  1.00157.42           C
ATOM   3022  CB  VAL D 384      41.056 -19.348  36.895  1.00157.42           C
ATOM   3023  CG1 VAL D 384      39.998 -20.416  37.203  1.00157.42           C
ATOM   3024  CG2 VAL D 384      42.232 -19.292  37.879  1.00157.42           C
ATOM   3025  C   VAL D 384      40.365 -19.688  34.644  1.00157.42           C
ATOM   3026  O   VAL D 384      40.136 -20.711  34.001  1.00157.42           O
ATOM   3027  N   MET D 385      39.572 -18.584  34.622  1.00104.91           N
ATOM   3028  CA  MET D 385      38.271 -18.452  33.992  1.00104.91           C
ATOM   3029  CB  MET D 385      37.672 -19.730  33.377  1.00104.91           C
ATOM   3030  CG  MET D 385      36.283 -19.511  32.774  1.00104.91           C
ATOM   3031  SD  MET D 385      36.215 -18.377  31.354  1.00104.91           S
ATOM   3032  CE  MET D 385      35.926 -16.884  32.352  1.00104.91           C
ATOM   3033  C   MET D 385      37.306 -17.941  35.032  1.00104.91           C
ATOM   3034  O   MET D 385      37.314 -16.759  35.371  1.00104.91           O
ATOM   3035  N   GLY D 386      36.426 -18.826  35.561  1.00 42.24           N
ATOM   3036  CA  GLY D 386      35.463 -18.412  36.552  1.00 42.24           C
ATOM   3037  C   GLY D 386      34.106 -18.308  35.911  1.00 42.24           C
ATOM   3038  O   GLY D 386      33.884 -18.799  34.806  1.00 42.24           O
ATOM   3039  N   PRO D 387      33.182 -17.697  36.617  1.00173.78           N
ATOM   3040  CA  PRO D 387      31.815 -17.591  36.157  1.00173.78           C
ATOM   3041  CD  PRO D 387      33.270 -17.670  38.068  1.00173.78           C
ATOM   3042  CB  PRO D 387      31.007 -17.121  37.364  1.00173.78           C
ATOM   3043  CG  PRO D 387      31.816 -17.636  38.567  1.00173.78           C
ATOM   3044  C   PRO D 387      31.614 -16.736  34.936  1.00173.78           C
ATOM   3045  O   PRO D 387      32.245 -15.685  34.822  1.00173.78           O
ATOM   3046  N   PRO D 388      30.819 -17.222  34.007  1.00171.41           N
ATOM   3047  CA  PRO D 388      30.523 -16.427  32.831  1.00171.41           C
ATOM   3048  CD  PRO D 388      31.057 -18.612  33.645  1.00171.41           C
ATOM   3049  CB  PRO D 388      30.494 -17.392  31.646  1.00171.41           C
ATOM   3050  CG  PRO D 388      31.287 -18.614  32.128  1.00171.41           C
ATOM   3051  C   PRO D 388      29.252 -15.616  32.873  1.00171.41           C
ATOM   3052  O   PRO D 388      28.235 -16.133  33.336  1.00171.41           O
ATOM   3053  N   GLU D 389      29.287 -14.346  32.412  1.00166.23           N
ATOM   3054  CA  GLU D 389      28.116 -13.522  32.248  1.00166.23           C
ATOM   3055  CB  GLU D 389      28.344 -12.048  32.639  1.00166.23           C
ATOM   3056  CG  GLU D 389      29.786 -11.573  32.469  1.00166.23           C
ATOM   3057  CD  GLU D 389      30.501 -11.942  33.766  1.00166.23           C
ATOM   3058  OE1 GLU D 389      30.328 -11.209  34.773  0.00166.23           O
ATOM   3059  OE2 GLU D 389      31.212 -12.973  33.782  0.00166.23           O
ATOM   3060  C   GLU D 389      27.410 -13.635  30.912  1.00166.23           C
ATOM   3061  O   GLU D 389      26.185 -13.527  30.866  1.00166.23           O
ATOM   3062  N   LYS D 390      28.127 -13.844  29.780  1.00159.89           N
ATOM   3063  CA  LYS D 390      27.433 -13.759  28.512  1.00159.89           C
ATOM   3064  CB  LYS D 390      27.468 -12.330  27.955  1.00159.89           C
ATOM   3065  CG  LYS D 390      28.911 -11.871  27.734  1.00159.89           C
ATOM   3066  CD  LYS D 390      29.046 -10.489  27.109  1.00159.89           C
ATOM   3067  CE  LYS D 390      28.890  -9.365  28.127  1.00159.89           C
ATOM   3068  NZ  LYS D 390      27.461  -9.185  28.454  1.00159.89           N
ATOM   3069  C   LYS D 390      28.085 -14.620  27.469  1.00159.89           C
ATOM   3070  O   LYS D 390      29.227 -15.047  27.625  1.00159.89           O
ATOM   3071  N   LYS D 391      27.358 -14.912  26.361  1.00125.31           N
ATOM   3072  CA  LYS D 391      27.993 -15.659  25.309  1.00125.31           C
ATOM   3073  CB  LYS D 391      27.470 -17.089  25.074  1.00125.31           C
ATOM   3074  CG  LYS D 391      26.244 -17.212  24.175  1.00125.31           C
ATOM   3075  CD  LYS D 391      25.967 -18.665  23.782  1.00125.31           C
ATOM   3076  CE  LYS D 391      25.881 -19.590  24.999  1.00125.31           C
ATOM   3077  NZ  LYS D 391      25.622 -20.980  24.568  1.00125.31           N
ATOM   3078  C   LYS D 391      27.916 -14.893  24.023  1.00125.31           C
ATOM   3079  O   LYS D 391      27.028 -14.063  23.826  1.00125.31           O
ATOM   3080  N   VAL D 392      28.902 -15.138  23.129  1.00 68.46           N
ATOM   3081  CA  VAL D 392      29.008 -14.506  21.839  1.00 68.46           C
ATOM   3082  CB  VAL D 392      30.186 -13.571  21.734  1.00 68.46           C
ATOM   3083  CG1 VAL D 392      30.408 -13.202  20.254  1.00 68.46           C
ATOM   3084  CG2 VAL D 392      29.928 -12.350  22.636  1.00 68.46           C
ATOM   3085  C   VAL D 392      29.253 -15.590  20.835  1.00 68.46           C
ATOM   3086  O   VAL D 392      30.108 -16.446  21.041  1.00 68.46           O
ATOM   3087  N   VAL D 393      28.521 -15.580  19.704  1.00 57.58           N
ATOM   3088  CA  VAL D 393      28.713 -16.611  18.726  1.00 57.58           C
ATOM   3089  CB  VAL D 393      27.419 -17.227  18.271  1.00 57.58           C
ATOM   3090  CG1 VAL D 393      27.708 -18.275  17.185  1.00 57.58           C
ATOM   3091  CG2 VAL D 393      26.708 -17.807  19.507  1.00 57.58           C
ATOM   3092  C   VAL D 393      29.417 -16.012  17.546  1.00 57.58           C
ATOM   3093  O   VAL D 393      29.061 -14.928  17.085  1.00 57.58           O
ATOM   3094  N   VAL D 394      30.461 -16.699  17.029  1.00136.02           N
ATOM   3095  CA  VAL D 394      31.214 -16.162  15.924  1.00136.02           C
ATOM   3096  CB  VAL D 394      32.633 -15.811  16.283  1.00136.02           C
ATOM   3097  CG1 VAL D 394      33.332 -15.299  15.027  1.00136.02           C
ATOM   3098  CG2 VAL D 394      32.659 -14.806  17.437  1.00136.02           C
ATOM   3099  C   VAL D 394      31.350 -17.227  14.877  1.00136.02           C
ATOM   3100  O   VAL D 394      31.539 -18.398  15.204  1.00136.02           O
ATOM   3101  N   HIS D 395      31.260 -16.854  13.584  1.00185.96           N
ATOM   3102  CA  HIS D 395      31.480 -17.847  12.576  1.00185.96           C
ATOM   3103  ND1 HIS D 395      30.181 -17.643   9.252  1.00185.96           N
ATOM   3104  CG  HIS D 395      29.760 -17.418  10.546  1.00185.96           C
ATOM   3105  CB  HIS D 395      30.237 -18.228  11.717  1.00185.96           C
ATOM   3106  NE2 HIS D 395      28.562 -16.128   9.137  1.00185.96           N
ATOM   3107  CD2 HIS D 395      28.775 -16.482  10.458  1.00185.96           C
ATOM   3108  CE1 HIS D 395      29.429 -16.846   8.451  1.00185.96           C
ATOM   3109  C   HIS D 395      32.674 -17.454  11.764  1.00185.96           C
ATOM   3110  O   HIS D 395      32.829 -16.302  11.357  1.00185.96           O
ATOM   3111  N   LEU D 396      33.603 -18.414  11.564  1.00135.64           N
ATOM   3112  CA  LEU D 396      34.790 -18.056  10.836  1.00135.64           C
ATOM   3113  CB  LEU D 396      36.118 -18.298  11.594  1.00135.64           C
ATOM   3114  CG  LEU D 396      36.163 -17.612  12.981  1.00135.64           C
ATOM   3115  CD1 LEU D 396      35.785 -18.576  14.116  1.00135.64           C
ATOM   3116  CD2 LEU D 396      37.442 -16.822  13.229  1.00135.64           C
ATOM   3117  C   LEU D 396      34.802 -18.818   9.547  1.00135.64           C
ATOM   3118  O   LEU D 396      34.639 -20.038   9.537  1.00135.64           O
ATOM   3119  N   LYS D 397      34.983 -18.121   8.402  1.00152.49           N
ATOM   3120  CA  LYS D 397      34.962 -18.924   7.218  1.00152.49           C
ATOM   3121  CB  LYS D 397      33.657 -18.873   6.397  1.00152.49           C
ATOM   3122  CG  LYS D 397      33.450 -20.230   5.698  1.00152.49           C
ATOM   3123  CD  LYS D 397      31.992 -20.655   5.466  1.00152.49           C
ATOM   3124  CE  LYS D 397      31.847 -22.155   5.176  1.00152.49           C
ATOM   3125  NZ  LYS D 397      32.374 -22.954   6.313  1.00152.49           N
ATOM   3126  C   LYS D 397      36.179 -18.736   6.360  1.00152.49           C
ATOM   3127  O   LYS D 397      36.902 -17.742   6.446  1.00152.49           O
ATOM   3128  N   LYS D 398      36.385 -19.727   5.466  1.00179.56           N
ATOM   3129  CA  LYS D 398      37.566 -19.929   4.675  1.00179.56           C
ATOM   3130  CB  LYS D 398      37.362 -20.815   3.433  1.00179.56           C
ATOM   3131  CG  LYS D 398      36.526 -20.148   2.343  1.00179.56           C
ATOM   3132  CD  LYS D 398      36.591 -20.851   0.986  1.00179.56           C
ATOM   3133  CE  LYS D 398      35.325 -21.636   0.640  1.00179.56           C
ATOM   3134  NZ  LYS D 398      35.149 -22.769   1.577  1.00179.56           N
ATOM   3135  C   LYS D 398      38.211 -18.669   4.220  1.00179.56           C
ATOM   3136  O   LYS D 398      37.613 -17.760   3.645  1.00179.56           O
ATOM   3137  N   LEU D 399      39.523 -18.662   4.493  1.00235.41           N
ATOM   3138  CA  LEU D 399      40.482 -17.655   4.240  1.00235.41           C
ATOM   3139  CB  LEU D 399      40.236 -16.914   2.921  1.00235.41           C
ATOM   3140  CG  LEU D 399      41.570 -16.536   2.252  1.00235.41           C
ATOM   3141  CD1 LEU D 399      41.353 -16.195   0.778  1.00235.41           C
ATOM   3142  CD2 LEU D 399      42.329 -15.442   3.009  1.00235.41           C
ATOM   3143  C   LEU D 399      40.501 -16.832   5.509  1.00235.41           C
ATOM   3144  O   LEU D 399      41.015 -17.307   6.519  1.00235.41           O
ATOM   3145  N   ASP D 400      40.113 -15.544   5.475  1.00204.78           N
ATOM   3146  CA  ASP D 400      40.123 -14.695   6.649  1.00204.78           C
ATOM   3147  CB  ASP D 400      41.053 -13.478   6.487  1.00204.78           C
ATOM   3148  CG  ASP D 400      40.618 -12.661   5.284  1.00204.78           C
ATOM   3149  OD1 ASP D 400      40.642 -13.211   4.151  1.00204.78           O
ATOM   3150  OD2 ASP D 400      40.267 -11.469   5.476  1.00204.78           O
ATOM   3151  C   ASP D 400      38.860 -14.254   7.366  1.00204.78           C
ATOM   3152  O   ASP D 400      39.008 -13.595   8.390  1.00204.78           O
ATOM   3153  N   THR D 401      37.615 -14.478   6.890  1.00172.43           N
ATOM   3154  CA  THR D 401      36.535 -13.693   7.467  1.00172.43           C
ATOM   3155  CB  THR D 401      35.385 -13.481   6.523  1.00172.43           C
ATOM   3156  OG1 THR D 401      34.695 -14.702   6.318  1.00172.43           O
ATOM   3157  CG2 THR D 401      35.925 -12.957   5.180  1.00172.43           C
ATOM   3158  C   THR D 401      35.934 -14.230   8.741  1.00172.43           C
ATOM   3159  O   THR D 401      35.778 -15.434   8.936  1.00172.43           O
ATOM   3160  N   ALA D 402      35.540 -13.284   9.634  1.00 63.15           N
ATOM   3161  CA  ALA D 402      34.895 -13.561  10.892  1.00 63.15           C
ATOM   3162  CB  ALA D 402      35.696 -13.093  12.122  1.00 63.15           C
ATOM   3163  C   ALA D 402      33.599 -12.802  10.881  1.00 63.15           C
ATOM   3164  O   ALA D 402      33.522 -11.706  10.326  1.00 63.15           O
ATOM   3165  N   TYR D 403      32.550 -13.374  11.512  1.00226.33           N
ATOM   3166  CA  TYR D 403      31.203 -12.880  11.388  1.00226.33           C
ATOM   3167  CB  TYR D 403      30.578 -13.867  10.399  1.00226.33           C
ATOM   3168  CG  TYR D 403      29.392 -13.483   9.607  1.00226.33           C
ATOM   3169  CD1 TYR D 403      28.119 -13.485  10.127  1.00226.33           C
ATOM   3170  CD2 TYR D 403      29.593 -13.163   8.288  1.00226.33           C
ATOM   3171  CE1 TYR D 403      27.051 -13.158   9.324  1.00226.33           C
ATOM   3172  CE2 TYR D 403      28.530 -12.842   7.485  1.00226.33           C
ATOM   3173  CZ  TYR D 403      27.260 -12.842   8.003  1.00226.33           C
ATOM   3174  OH  TYR D 403      26.173 -12.515   7.165  1.00226.33           O
ATOM   3175  C   TYR D 403      30.516 -13.159  12.699  1.00226.33           C
ATOM   3176  O   TYR D 403      30.819 -14.161  13.339  1.00226.33           O
ATOM   3177  N   ASP D 404      29.554 -12.313  13.125  1.00136.04           N
ATOM   3178  CA  ASP D 404      28.818 -12.592  14.331  1.00136.04           C
ATOM   3179  CB  ASP D 404      29.221 -11.683  15.509  1.00136.04           C
ATOM   3180  CG  ASP D 404      29.065 -10.224  15.115  1.00136.04           C
ATOM   3181  OD1 ASP D 404      28.067  -9.882  14.423  1.00136.04           O
ATOM   3182  OD2 ASP D 404      29.945  -9.417  15.520  1.00136.04           O
ATOM   3183  C   ASP D 404      27.345 -12.513  14.032  1.00136.04           C
ATOM   3184  O   ASP D 404      26.945 -12.301  12.889  1.00136.04           O
ATOM   3185  N   ASP D 405      26.501 -12.742  15.058  1.00 64.59           N
ATOM   3186  CA  ASP D 405      25.065 -12.793  14.940  1.00 64.59           C
ATOM   3187  CB  ASP D 405      24.391 -13.220  16.255  1.00 64.59           C
ATOM   3188  CG  ASP D 405      24.818 -14.657  16.528  1.00 64.59           C
ATOM   3189  OD1 ASP D 405      25.092 -15.391  15.542  1.00 64.59           O
ATOM   3190  OD2 ASP D 405      24.887 -15.038  17.726  1.00 64.59           O
ATOM   3191  C   ASP D 405      24.516 -11.454  14.541  1.00 64.59           C
ATOM   3192  O   ASP D 405      23.555 -11.379  13.777  1.00 64.59           O
ATOM   3193  N   PHE D 406      25.137 -10.364  15.023  1.00151.32           N
ATOM   3194  CA  PHE D 406      24.693  -9.017  14.779  1.00151.32           C
ATOM   3195  CB  PHE D 406      25.521  -7.912  15.492  1.00151.32           C
ATOM   3196  CG  PHE D 406      25.282  -7.835  16.974  1.00151.32           C
ATOM   3197  CD1 PHE D 406      24.297  -7.039  17.513  1.00151.32           C
ATOM   3198  CD2 PHE D 406      26.069  -8.547  17.849  1.00151.32           C
ATOM   3199  CE1 PHE D 406      24.092  -6.963  18.870  1.00151.32           C
ATOM   3200  CE2 PHE D 406      25.870  -8.477  19.211  1.00151.32           C
ATOM   3201  CZ  PHE D 406      24.877  -7.683  19.733  1.00151.32           C
ATOM   3202  C   PHE D 406      24.790  -8.745  13.310  1.00151.32           C
ATOM   3203  O   PHE D 406      24.125  -7.846  12.803  1.00151.32           O
ATOM   3204  N   GLY D 407      25.670  -9.466  12.590  1.00 35.14           N
ATOM   3205  CA  GLY D 407      25.794  -9.236  11.181  1.00 35.14           C
ATOM   3206  C   GLY D 407      27.066  -8.490  10.935  1.00 35.14           C
ATOM   3207  O   GLY D 407      27.327  -8.050   9.817  1.00 35.14           O
ATOM   3208  N   ASN D 408      27.890  -8.329  11.987  1.00 83.36           N
ATOM   3209  CA  ASN D 408      29.136  -7.628  11.867  1.00 83.36           C
ATOM   3210  CB  ASN D 408      29.735  -7.248  13.231  1.00 83.36           C
ATOM   3211  CG  ASN D 408      28.748  -6.347  13.958  1.00 83.36           C
ATOM   3212  OD1 ASN D 408      28.442  -6.560  15.130  1.00 83.36           O
ATOM   3213  ND2 ASN D 408      28.229  -5.308  13.255  1.00 83.36           N
ATOM   3214  C   ASN D 408      30.130  -8.522  11.189  1.00 83.36           C
ATOM   3215  O   ASN D 408      30.067  -9.744  11.312  1.00 83.36           O
ATOM   3216  N   SER D 409      31.082  -7.934  10.433  1.00 98.59           N
ATOM   3217  CA  SER D 409      32.068  -8.776   9.819  1.00 98.59           C
ATOM   3218  CB  SER D 409      31.976  -8.894   8.286  1.00 98.59           C
ATOM   3219  OG  SER D 409      32.308  -7.665   7.669  1.00 98.59           O
ATOM   3220  C   SER D 409      33.442  -8.302  10.207  1.00 98.59           C
ATOM   3221  O   SER D 409      33.651  -7.131  10.524  1.00 98.59           O
ATOM   3222  N   GLY D 410      34.427  -9.230  10.206  1.00 38.17           N
ATOM   3223  CA  GLY D 410      35.762  -8.896  10.625  1.00 38.17           C
ATOM   3224  C   GLY D 410      36.714  -9.925  10.084  1.00 38.17           C
ATOM   3225  O   GLY D 410      36.439 -10.561   9.068  1.00 38.17           O
ATOM   3226  N   HIS D 411      37.875 -10.108  10.760  1.00106.65           N
ATOM   3227  CA  HIS D 411      38.886 -11.008  10.254  1.00106.65           C
ATOM   3228  ND1 HIS D 411      39.841  -9.521   7.338  1.00106.65           N
ATOM   3229  CG  HIS D 411      39.853  -9.267   8.690  1.00106.65           C
ATOM   3230  CB  HIS D 411      40.141 -10.280   9.748  1.00106.65           C
ATOM   3231  NE2 HIS D 411      39.369  -7.362   7.590  1.00106.65           N
ATOM   3232  CD2 HIS D 411      39.562  -7.946   8.827  1.00106.65           C
ATOM   3233  CE1 HIS D 411      39.546  -8.346   6.725  1.00106.65           C
ATOM   3234  C   HIS D 411      39.403 -11.890  11.351  1.00106.65           C
ATOM   3235  O   HIS D 411      39.189 -11.624  12.532  1.00106.65           O
ATOM   3236  N   PHE D 412      40.098 -12.991  10.969  1.00172.83           N
ATOM   3237  CA  PHE D 412      40.709 -13.837  11.957  1.00172.83           C
ATOM   3238  CB  PHE D 412      39.829 -15.008  12.448  1.00172.83           C
ATOM   3239  CG  PHE D 412      40.034 -16.250  11.631  1.00172.83           C
ATOM   3240  CD1 PHE D 412      39.826 -16.328  10.273  1.00172.83           C
ATOM   3241  CD2 PHE D 412      40.413 -17.405  12.276  1.00172.83           C
ATOM   3242  CE1 PHE D 412      40.023 -17.506   9.581  1.00172.83           C
ATOM   3243  CE2 PHE D 412      40.611 -18.586  11.598  1.00172.83           C
ATOM   3244  CZ  PHE D 412      40.420 -18.641  10.242  1.00172.83           C
ATOM   3245  C   PHE D 412      41.905 -14.470  11.316  1.00172.83           C
ATOM   3246  O   PHE D 412      42.019 -14.500  10.090  1.00172.83           O
ATOM   3247  N   THR D 413      42.852 -14.959  12.144  1.00181.44           N
ATOM   3248  CA  THR D 413      43.983 -15.684  11.642  1.00181.44           C
ATOM   3249  CB  THR D 413      45.284 -14.924  11.610  1.00181.44           C
ATOM   3250  OG1 THR D 413      45.725 -14.665  12.934  1.00181.44           O
ATOM   3251  CG2 THR D 413      45.118 -13.602  10.858  1.00181.44           C
ATOM   3252  C   THR D 413      44.258 -16.752  12.648  1.00181.44           C
ATOM   3253  O   THR D 413      43.987 -16.582  13.836  1.00181.44           O
ATOM   3254  N   ILE D 414      44.803 -17.884  12.176  1.00245.85           N
ATOM   3255  CA  ILE D 414      45.268 -18.941  13.016  1.00245.85           C
ATOM   3256  CB  ILE D 414      45.652 -20.168  12.242  1.00245.85           C
ATOM   3257  CG1 ILE D 414      44.504 -20.683  11.395  1.00245.85           C
ATOM   3258  CG2 ILE D 414      46.182 -21.222  13.218  1.00245.85           C
ATOM   3259  CD1 ILE D 414      43.242 -20.970  12.189  1.00245.85           C
ATOM   3260  C   ILE D 414      46.604 -18.437  13.430  1.00245.85           C
ATOM   3261  O   ILE D 414      47.236 -17.712  12.664  1.00245.85           O
ATOM   3262  N   ILE D 415      47.056 -18.739  14.658  1.00255.24           N
ATOM   3263  CA  ILE D 415      48.390 -18.328  14.964  1.00255.24           C
ATOM   3264  CB  ILE D 415      48.416 -17.454  16.210  1.00255.24           C
ATOM   3265  CG1 ILE D 415      49.650 -16.551  16.247  1.00255.24           C
ATOM   3266  CG2 ILE D 415      48.240 -18.308  17.475  1.00255.24           C
ATOM   3267  CD1 ILE D 415      50.948 -17.297  16.504  1.00255.24           C
ATOM   3268  C   ILE D 415      49.176 -19.612  15.000  1.00255.24           C
ATOM   3269  O   ILE D 415      49.193 -20.368  15.969  1.00255.24           O
ATOM   3270  N   TYR D 416      49.793 -19.927  13.848  1.00260.58           N
ATOM   3271  CA  TYR D 416      50.541 -21.125  13.644  1.00260.58           C
ATOM   3272  CB  TYR D 416      51.739 -21.249  14.598  1.00260.58           C
ATOM   3273  CG  TYR D 416      52.646 -22.292  14.061  1.00260.58           C
ATOM   3274  CD1 TYR D 416      52.469 -23.620  14.345  1.00260.58           C
ATOM   3275  CD2 TYR D 416      53.692 -21.922  13.259  1.00260.58           C
ATOM   3276  CE1 TYR D 416      53.320 -24.570  13.839  1.00260.58           C
ATOM   3277  CE2 TYR D 416      54.545 -22.871  12.747  1.00260.58           C
ATOM   3278  CZ  TYR D 416      54.367 -24.203  13.032  1.00260.58           C
ATOM   3279  OH  TYR D 416      55.248 -25.178  12.505  1.00260.58           O
ATOM   3280  C   TYR D 416      49.599 -22.271  13.861  1.00260.58           C
ATOM   3281  O   TYR D 416      48.722 -22.551  13.046  1.00260.58           O
ATOM   3282  N   ASN D 417      49.690 -22.884  15.050  1.00248.37           N
ATOM   3283  CA  ASN D 417      48.974 -24.088  15.313  1.00248.37           C
ATOM   3284  CB  ASN D 417      50.043 -25.167  15.077  1.00248.37           C
ATOM   3285  CG  ASN D 417      49.600 -26.462  15.635  1.00248.37           C
ATOM   3286  OD1 ASN D 417      49.503 -26.574  16.852  1.00248.37           O
ATOM   3287  ND2 ASN D 417      49.377 -27.455  14.728  1.00248.37           N
ATOM   3288  C   ASN D 417      48.474 -23.989  16.736  1.00248.37           C
ATOM   3289  O   ASN D 417      47.728 -24.831  17.238  1.00248.37           O
ATOM   3290  N   GLN D 418      48.912 -22.910  17.403  1.00144.72           N
ATOM   3291  CA  GLN D 418      48.709 -22.567  18.785  1.00144.72           C
ATOM   3292  CB  GLN D 418      49.719 -21.479  19.159  1.00144.72           C
ATOM   3293  CG  GLN D 418      51.162 -21.963  19.030  1.00144.72           C
ATOM   3294  CD  GLN D 418      51.469 -22.546  20.392  1.00144.72           C
ATOM   3295  OE1 GLN D 418      52.239 -23.490  20.548  1.00144.72           O
ATOM   3296  NE2 GLN D 418      50.813 -21.962  21.425  1.00144.72           N
ATOM   3297  C   GLN D 418      47.351 -22.060  19.192  1.00144.72           C
ATOM   3298  O   GLN D 418      46.814 -22.495  20.212  1.00144.72           O
ATOM   3299  N   GLY D 419      46.760 -21.123  18.423  1.00 46.29           N
ATOM   3300  CA  GLY D 419      45.551 -20.481  18.878  1.00 46.29           C
ATOM   3301  C   GLY D 419      45.072 -19.556  17.793  1.00 46.29           C
ATOM   3302  O   GLY D 419      45.480 -19.708  16.645  1.00 46.29           O
ATOM   3303  N   PHE D 420      44.197 -18.567  18.121  1.00269.22           N
ATOM   3304  CA  PHE D 420      43.662 -17.701  17.092  1.00269.22           C
ATOM   3305  CB  PHE D 420      42.142 -17.433  17.009  1.00269.22           C
ATOM   3306  CG  PHE D 420      41.073 -18.416  17.340  1.00269.22           C
ATOM   3307  CD1 PHE D 420      41.185 -19.385  18.312  1.00269.22           C
ATOM   3308  CD2 PHE D 420      39.848 -18.221  16.740  1.00269.22           C
ATOM   3309  CE1 PHE D 420      40.118 -20.208  18.596  1.00269.22           C
ATOM   3310  CE2 PHE D 420      38.777 -19.029  17.017  1.00269.22           C
ATOM   3311  CZ  PHE D 420      38.918 -20.032  17.945  1.00269.22           C
ATOM   3312  C   PHE D 420      43.705 -16.289  17.603  1.00269.22           C
ATOM   3313  O   PHE D 420      43.801 -16.016  18.800  1.00269.22           O
ATOM   3314  N   GLU D 421      43.508 -15.358  16.646  1.00130.76           N
ATOM   3315  CA  GLU D 421      43.204 -13.995  16.962  1.00130.76           C
ATOM   3316  CB  GLU D 421      44.351 -12.984  16.771  1.00130.76           C
ATOM   3317  CG  GLU D 421      43.904 -11.569  17.173  1.00130.76           C
ATOM   3318  CD  GLU D 421      45.116 -10.656  17.249  1.00130.76           C
ATOM   3319  OE1 GLU D 421      45.838 -10.568  16.223  1.00130.76           O
ATOM   3320  OE2 GLU D 421      45.339 -10.033  18.321  1.00130.76           O
ATOM   3321  C   GLU D 421      42.098 -13.611  16.034  1.00130.76           C
ATOM   3322  O   GLU D 421      42.149 -13.857  14.830  1.00130.76           O
ATOM   3323  N   ILE D 422      41.043 -13.008  16.594  1.00234.01           N
ATOM   3324  CA  ILE D 422      39.890 -12.678  15.823  1.00234.01           C
ATOM   3325  CB  ILE D 422      38.893 -13.765  16.111  1.00234.01           C
ATOM   3326  CG1 ILE D 422      37.500 -13.585  15.559  1.00234.01           C
ATOM   3327  CG2 ILE D 422      38.811 -13.844  17.631  1.00234.01           C
ATOM   3328  CD1 ILE D 422      36.631 -12.952  16.647  1.00234.01           C
ATOM   3329  C   ILE D 422      39.490 -11.288  16.184  1.00234.01           C
ATOM   3330  O   ILE D 422      39.319 -10.957  17.357  1.00234.01           O
ATOM   3331  N   VAL D 423      39.393 -10.408  15.165  1.00 77.95           N
ATOM   3332  CA  VAL D 423      39.026  -9.055  15.454  1.00 77.95           C
ATOM   3333  CB  VAL D 423      40.005  -8.036  14.943  1.00 77.95           C
ATOM   3334  CG1 VAL D 423      39.484  -6.633  15.305  1.00 77.95           C
ATOM   3335  CG2 VAL D 423      41.390  -8.340  15.542  1.00 77.95           C
ATOM   3336  C   VAL D 423      37.703  -8.811  14.812  1.00 77.95           C
ATOM   3337  O   VAL D 423      37.593  -8.861  13.587  1.00 77.95           O
ATOM   3338  N   LEU D 424      36.645  -8.589  15.628  1.00251.86           N
ATOM   3339  CA  LEU D 424      35.391  -8.229  15.023  1.00251.86           C
ATOM   3340  CB  LEU D 424      34.199  -9.209  15.044  1.00251.86           C
ATOM   3341  CG  LEU D 424      34.431 -10.678  15.384  1.00251.86           C
ATOM   3342  CD1 LEU D 424      35.508 -11.308  14.503  1.00251.86           C
ATOM   3343  CD2 LEU D 424      34.612 -10.844  16.893  1.00251.86           C
ATOM   3344  C   LEU D 424      34.776  -7.221  15.925  1.00251.86           C
ATOM   3345  O   LEU D 424      34.971  -7.263  17.136  1.00251.86           O
ATOM   3346  N   ASN D 425      33.996  -6.303  15.336  1.00105.71           N
ATOM   3347  CA  ASN D 425      33.202  -5.352  16.050  1.00105.71           C
ATOM   3348  CB  ASN D 425      31.906  -5.950  16.629  1.00105.71           C
ATOM   3349  CG  ASN D 425      30.900  -4.823  16.833  1.00105.71           C
ATOM   3350  OD1 ASN D 425      29.707  -5.069  17.007  1.00105.71           O
ATOM   3351  ND2 ASN D 425      31.377  -3.550  16.782  1.00105.71           N
ATOM   3352  C   ASN D 425      33.983  -4.692  17.154  1.00105.71           C
ATOM   3353  O   ASN D 425      33.523  -4.626  18.291  1.00105.71           O
ATOM   3354  N   ASP D 426      35.181  -4.174  16.826  1.00 90.02           N
ATOM   3355  CA  ASP D 426      36.033  -3.436  17.730  1.00 90.02           C
ATOM   3356  CB  ASP D 426      35.418  -2.115  18.236  1.00 90.02           C
ATOM   3357  CG  ASP D 426      35.542  -1.052  17.149  1.00 90.02           C
ATOM   3358  OD1 ASP D 426      36.353  -1.265  16.209  1.00 90.02           O
ATOM   3359  OD2 ASP D 426      34.838  -0.011  17.252  1.00 90.02           O
ATOM   3360  C   ASP D 426      36.466  -4.233  18.932  1.00 90.02           C
ATOM   3361  O   ASP D 426      36.814  -3.646  19.955  1.00 90.02           O
ATOM   3362  N   TYR D 427      36.497  -5.580  18.843  1.00105.74           N
ATOM   3363  CA  TYR D 427      36.988  -6.396  19.928  1.00105.74           C
ATOM   3364  CB  TYR D 427      35.913  -7.252  20.629  1.00105.74           C
ATOM   3365  CG  TYR D 427      35.158  -6.401  21.585  1.00105.74           C
ATOM   3366  CD1 TYR D 427      35.654  -6.226  22.855  1.00105.74           C
ATOM   3367  CD2 TYR D 427      33.975  -5.794  21.234  1.00105.74           C
ATOM   3368  CE1 TYR D 427      34.982  -5.451  23.766  1.00105.74           C
ATOM   3369  CE2 TYR D 427      33.296  -5.017  22.142  1.00105.74           C
ATOM   3370  CZ  TYR D 427      33.803  -4.846  23.409  1.00105.74           C
ATOM   3371  OH  TYR D 427      33.115  -4.051  24.348  1.00105.74           O
ATOM   3372  C   TYR D 427      37.943  -7.397  19.362  1.00105.74           C
ATOM   3373  O   TYR D 427      37.718  -7.924  18.275  1.00105.74           O
ATOM   3374  N   LYS D 428      39.057  -7.678  20.070  1.00211.69           N
ATOM   3375  CA  LYS D 428      39.894  -8.718  19.558  1.00211.69           C
ATOM   3376  CB  LYS D 428      41.346  -8.359  19.162  1.00211.69           C
ATOM   3377  CG  LYS D 428      42.148  -7.400  20.041  1.00211.69           C
ATOM   3378  CD  LYS D 428      41.818  -5.924  19.837  1.00211.69           C
ATOM   3379  CE  LYS D 428      42.962  -4.997  20.259  1.00211.69           C
ATOM   3380  NZ  LYS D 428      44.073  -5.087  19.282  1.00211.69           N
ATOM   3381  C   LYS D 428      39.914  -9.849  20.527  1.00211.69           C
ATOM   3382  O   LYS D 428      40.071  -9.644  21.730  1.00211.69           O
ATOM   3383  N   TRP D 429      39.718 -11.084  20.012  1.00266.21           N
ATOM   3384  CA  TRP D 429      39.781 -12.217  20.878  1.00266.21           C
ATOM   3385  CB  TRP D 429      38.649 -13.256  20.859  1.00266.21           C
ATOM   3386  CG  TRP D 429      37.400 -12.920  21.640  1.00266.21           C
ATOM   3387  CD2 TRP D 429      36.293 -12.075  21.296  1.00266.21           C
ATOM   3388  CD1 TRP D 429      37.018 -13.558  22.769  1.00266.21           C
ATOM   3389  NE1 TRP D 429      35.799 -13.118  23.193  1.00266.21           N
ATOM   3390  CE2 TRP D 429      35.320 -12.226  22.288  1.00266.21           C
ATOM   3391  CE3 TRP D 429      36.079 -11.276  20.239  1.00266.21           C
ATOM   3392  CZ2 TRP D 429      34.122 -11.575  22.241  1.00266.21           C
ATOM   3393  CZ3 TRP D 429      34.886 -10.600  20.220  1.00266.21           C
ATOM   3394  CH2 TRP D 429      33.918 -10.731  21.187  1.00266.21           C
ATOM   3395  C   TRP D 429      41.017 -13.010  20.612  1.00266.21           C
ATOM   3396  O   TRP D 429      41.447 -13.184  19.471  1.00266.21           O
ATOM   3397  N   PHE D 430      41.622 -13.510  21.709  1.00140.71           N
ATOM   3398  CA  PHE D 430      42.806 -14.314  21.648  1.00140.71           C
ATOM   3399  CB  PHE D 430      44.093 -13.507  21.958  1.00140.71           C
ATOM   3400  CG  PHE D 430      45.205 -14.450  22.276  1.00140.71           C
ATOM   3401  CD1 PHE D 430      45.834 -15.172  21.289  1.00140.71           C
ATOM   3402  CD2 PHE D 430      45.597 -14.622  23.585  1.00140.71           C
ATOM   3403  CE1 PHE D 430      46.847 -16.047  21.599  1.00140.71           C
ATOM   3404  CE2 PHE D 430      46.611 -15.495  23.907  1.00140.71           C
ATOM   3405  CZ  PHE D 430      47.234 -16.207  22.909  1.00140.71           C
ATOM   3406  C   PHE D 430      42.697 -15.428  22.639  1.00140.71           C
ATOM   3407  O   PHE D 430      42.242 -15.233  23.765  1.00140.71           O
ATOM   3408  N   ALA D 431      43.112 -16.641  22.227  1.00 60.66           N
ATOM   3409  CA  ALA D 431      43.078 -17.771  23.112  1.00 60.66           C
ATOM   3410  CB  ALA D 431      41.662 -18.353  23.278  1.00 60.66           C
ATOM   3411  C   ALA D 431      43.918 -18.850  22.503  1.00 60.66           C
ATOM   3412  O   ALA D 431      44.060 -18.923  21.282  1.00 60.66           O
ATOM   3413  N   PHE D 432      44.500 -19.722  23.349  1.00148.45           N
ATOM   3414  CA  PHE D 432      45.265 -20.828  22.849  1.00148.45           C
ATOM   3415  CB  PHE D 432      46.448 -21.275  23.739  1.00148.45           C
ATOM   3416  CG  PHE D 432      47.562 -20.276  23.742  1.00148.45           C
ATOM   3417  CD1 PHE D 432      48.414 -20.173  22.665  1.00148.45           C
ATOM   3418  CD2 PHE D 432      47.753 -19.447  24.822  1.00148.45           C
ATOM   3419  CE1 PHE D 432      49.442 -19.264  22.661  1.00148.45           C
ATOM   3420  CE2 PHE D 432      48.782 -18.534  24.825  1.00148.45           C
ATOM   3421  CZ  PHE D 432      49.629 -18.441  23.746  1.00148.45           C
ATOM   3422  C   PHE D 432      44.327 -21.990  22.822  1.00148.45           C
ATOM   3423  O   PHE D 432      43.369 -22.052  23.591  1.00148.45           O
ATOM   3424  N   PHE D 433      44.564 -22.947  21.909  1.00153.24           N
ATOM   3425  CA  PHE D 433      43.709 -24.096  21.848  1.00153.24           C
ATOM   3426  CB  PHE D 433      43.937 -24.942  20.583  1.00153.24           C
ATOM   3427  CG  PHE D 433      43.419 -24.135  19.426  1.00153.24           C
ATOM   3428  CD1 PHE D 433      44.169 -23.160  18.823  1.00153.24           C
ATOM   3429  CD2 PHE D 433      42.157 -24.359  18.934  1.00153.24           C
ATOM   3430  CE1 PHE D 433      43.675 -22.437  17.767  1.00153.24           C
ATOM   3431  CE2 PHE D 433      41.646 -23.640  17.880  1.00153.24           C
ATOM   3432  CZ  PHE D 433      42.411 -22.667  17.288  1.00153.24           C
ATOM   3433  C   PHE D 433      43.954 -24.884  23.106  1.00153.24           C
ATOM   3434  O   PHE D 433      45.045 -24.863  23.675  1.00153.24           O
ATOM   3435  N   LYS D 434      42.909 -25.593  23.571  1.00182.04           N
ATOM   3436  CA  LYS D 434      42.940 -26.203  24.868  1.00182.04           C
ATOM   3437  CB  LYS D 434      41.518 -26.339  25.441  1.00182.04           C
ATOM   3438  CG  LYS D 434      40.903 -27.728  25.452  1.00182.04           C
ATOM   3439  CD  LYS D 434      41.254 -28.471  26.739  1.00182.04           C
ATOM   3440  CE  LYS D 434      40.866 -27.656  27.977  1.00182.04           C
ATOM   3441  NZ  LYS D 434      41.306 -28.342  29.209  1.00182.04           N
ATOM   3442  C   LYS D 434      43.674 -27.509  24.873  1.00182.04           C
ATOM   3443  O   LYS D 434      43.696 -28.249  23.892  1.00182.04           O
ATOM   3444  N   TYR D 435      44.381 -27.771  25.993  1.00177.26           N
ATOM   3445  CA  TYR D 435      45.103 -28.996  26.199  1.00177.26           C
ATOM   3446  CB  TYR D 435      46.551 -28.920  25.675  1.00177.26           C
ATOM   3447  CG  TYR D 435      47.239 -27.870  26.475  1.00177.26           C
ATOM   3448  CD1 TYR D 435      46.884 -26.549  26.393  1.00177.26           C
ATOM   3449  CD2 TYR D 435      48.272 -28.198  27.308  1.00177.26           C
ATOM   3450  CE1 TYR D 435      47.518 -25.589  27.135  1.00177.26           C
ATOM   3451  CE2 TYR D 435      48.921 -27.244  28.053  1.00177.26           C
ATOM   3452  CZ  TYR D 435      48.543 -25.931  27.975  1.00177.26           C
ATOM   3453  OH  TYR D 435      49.200 -24.945  28.738  1.00177.26           O
ATOM   3454  C   TYR D 435      45.135 -29.224  27.681  1.00177.26           C
ATOM   3455  O   TYR D 435      45.198 -28.267  28.450  1.00177.26           O
ATOM   3456  N   LYS D 436      45.069 -30.492  28.136  1.00154.40           N
ATOM   3457  CA  LYS D 436      45.169 -30.708  29.549  1.00154.40           C
ATOM   3458  CB  LYS D 436      43.851 -30.977  30.291  1.00154.40           C
ATOM   3459  CG  LYS D 436      43.310 -29.673  30.874  1.00154.40           C
ATOM   3460  CD  LYS D 436      44.364 -29.055  31.791  1.00154.40           C
ATOM   3461  CE  LYS D 436      44.311 -27.530  31.893  0.00154.40           C
ATOM   3462  NZ  LYS D 436      45.671 -27.017  32.186  0.00154.40           N
ATOM   3463  C   LYS D 436      46.135 -31.795  29.835  1.00154.40           C
ATOM   3464  O   LYS D 436      46.215 -32.796  29.125  1.00154.40           O
ATOM   3465  N   GLU D 437      46.920 -31.601  30.908  1.00128.68           N
ATOM   3466  CA  GLU D 437      47.905 -32.573  31.232  1.00128.68           C
ATOM   3467  CB  GLU D 437      49.317 -31.971  31.249  1.00128.68           C
ATOM   3468  CG  GLU D 437      49.337 -30.505  31.668  1.00128.68           C
ATOM   3469  CD  GLU D 437      50.527 -29.874  30.957  1.00128.68           C
ATOM   3470  OE1 GLU D 437      51.555 -30.580  30.783  1.00128.68           O
ATOM   3471  OE2 GLU D 437      50.417 -28.682  30.565  1.00128.68           O
ATOM   3472  C   GLU D 437      47.513 -33.339  32.453  1.00128.68           C
ATOM   3473  O   GLU D 437      47.367 -32.827  33.563  1.00128.68           O
ATOM   3474  N   GLU D 438      47.306 -34.634  32.173  1.00105.19           N
ATOM   3475  CA  GLU D 438      46.890 -35.748  32.963  1.00105.19           C
ATOM   3476  CB  GLU D 438      46.567 -36.933  32.037  0.00105.19           C
ATOM   3477  CG  GLU D 438      45.541 -37.927  32.570  0.00105.19           C
ATOM   3478  CD  GLU D 438      44.545 -38.126  31.430  0.00105.19           C
ATOM   3479  OE1 GLU D 438      44.992 -38.290  30.263  0.00105.19           O
ATOM   3480  OE2 GLU D 438      43.318 -38.085  31.709  0.00105.19           O
ATOM   3481  C   GLU D 438      48.006 -36.123  33.876  1.00105.19           C
ATOM   3482  O   GLU D 438      47.795 -36.828  34.860  1.00105.19           O
ATOM   3483  N   GLY D 439      49.233 -35.647  33.590  1.00 52.17           N
ATOM   3484  CA  GLY D 439      50.343 -36.154  34.333  1.00 52.17           C
ATOM   3485  C   GLY D 439      50.925 -37.238  33.489  1.00 52.17           C
ATOM   3486  O   GLY D 439      50.741 -38.426  33.738  1.00 52.17           O
ATOM   3487  N   GLY D 440      51.579 -36.816  32.391  1.00 25.05           N
ATOM   3488  CA  GLY D 440      52.230 -37.710  31.484  1.00 25.05           C
ATOM   3489  C   GLY D 440      51.358 -37.807  30.285  1.00 25.05           C
ATOM   3490  O   GLY D 440      51.823 -38.074  29.178  1.00 25.05           O
ATOM   3491  N   LYS D 441      50.051 -37.577  30.482  1.00163.00           N
ATOM   3492  CA  LYS D 441      49.167 -37.621  29.362  1.00163.00           C
ATOM   3493  CB  LYS D 441      47.798 -38.249  29.664  1.00163.00           C
ATOM   3494  CG  LYS D 441      47.770 -39.765  29.537  1.00163.00           C
ATOM   3495  CD  LYS D 441      48.004 -40.229  28.103  0.00163.00           C
ATOM   3496  CE  LYS D 441      46.781 -40.052  27.203  0.00163.00           C
ATOM   3497  NZ  LYS D 441      47.141 -40.367  25.807  0.00163.00           N
ATOM   3498  C   LYS D 441      48.877 -36.218  28.972  1.00163.00           C
ATOM   3499  O   LYS D 441      48.507 -35.391  29.804  1.00163.00           O
ATOM   3500  N   VAL D 442      49.062 -35.898  27.682  1.00 51.45           N
ATOM   3501  CA  VAL D 442      48.686 -34.590  27.244  1.00 51.45           C
ATOM   3502  CB  VAL D 442      49.796 -33.794  26.621  1.00 51.45           C
ATOM   3503  CG1 VAL D 442      49.207 -32.479  26.076  1.00 51.45           C
ATOM   3504  CG2 VAL D 442      50.895 -33.573  27.672  1.00 51.45           C
ATOM   3505  C   VAL D 442      47.623 -34.790  26.218  1.00 51.45           C
ATOM   3506  O   VAL D 442      47.767 -35.597  25.299  1.00 51.45           O
ATOM   3507  N   THR D 443      46.503 -34.063  26.370  1.00 61.39           N
ATOM   3508  CA  THR D 443      45.424 -34.197  25.438  1.00 61.39           C
ATOM   3509  CB  THR D 443      44.186 -34.757  26.080  1.00 61.39           C
ATOM   3510  OG1 THR D 443      44.468 -36.043  26.614  1.00 61.39           O
ATOM   3511  CG2 THR D 443      43.056 -34.840  25.044  1.00 61.39           C
ATOM   3512  C   THR D 443      45.118 -32.831  24.915  1.00 61.39           C
ATOM   3513  O   THR D 443      45.017 -31.869  25.675  1.00 61.39           O
ATOM   3514  N   SER D 444      44.964 -32.703  23.584  1.00 89.12           N
ATOM   3515  CA  SER D 444      44.682 -31.403  23.062  1.00 89.12           C
ATOM   3516  CB  SER D 444      45.643 -30.971  21.946  1.00 89.12           C
ATOM   3517  OG  SER D 444      45.494 -29.584  21.693  1.00 89.12           O
ATOM   3518  C   SER D 444      43.289 -31.433  22.523  1.00 89.12           C
ATOM   3519  O   SER D 444      42.818 -32.466  22.047  1.00 89.12           O
ATOM   3520  N   TYR D 445      42.570 -30.302  22.647  1.00161.40           N
ATOM   3521  CA  TYR D 445      41.226 -30.233  22.158  1.00161.40           C
ATOM   3522  CB  TYR D 445      40.227 -29.932  23.286  1.00161.40           C
ATOM   3523  CG  TYR D 445      40.334 -31.005  24.318  1.00161.40           C
ATOM   3524  CD1 TYR D 445      41.390 -31.022  25.202  1.00161.40           C
ATOM   3525  CD2 TYR D 445      39.402 -32.015  24.396  1.00161.40           C
ATOM   3526  CE1 TYR D 445      41.503 -32.002  26.159  1.00161.40           C
ATOM   3527  CE2 TYR D 445      39.510 -32.999  25.353  1.00161.40           C
ATOM   3528  CZ  TYR D 445      40.559 -32.996  26.242  1.00161.40           C
ATOM   3529  OH  TYR D 445      40.672 -34.003  27.228  1.00161.40           O
ATOM   3530  C   TYR D 445      41.178 -29.066  21.235  1.00161.40           C
ATOM   3531  O   TYR D 445      41.202 -27.918  21.678  1.00161.40           O
ATOM   3532  N   CYS D 446      41.136 -29.322  19.918  1.00149.56           N
ATOM   3533  CA  CYS D 446      41.046 -28.204  19.036  1.00149.56           C
ATOM   3534  CB  CYS D 446      41.954 -28.166  17.835  1.00149.56           C
ATOM   3535  SG  CYS D 446      43.183 -27.201  18.742  1.00149.56           S
ATOM   3536  C   CYS D 446      39.699 -27.601  18.911  1.00149.56           C
ATOM   3537  O   CYS D 446      39.546 -26.530  18.321  1.00149.56           O
ATOM   3538  N   HIS D 447      38.690 -28.322  19.420  1.00 93.29           N
ATOM   3539  CA  HIS D 447      37.346 -27.841  19.517  1.00 93.29           C
ATOM   3540  ND1 HIS D 447      36.680 -30.821  18.384  1.00 93.29           N
ATOM   3541  CG  HIS D 447      35.875 -29.890  19.000  1.00 93.29           C
ATOM   3542  CB  HIS D 447      36.343 -28.898  20.022  1.00 93.29           C
ATOM   3543  NE2 HIS D 447      34.626 -31.132  17.589  1.00 93.29           N
ATOM   3544  CD2 HIS D 447      34.623 -30.094  18.503  1.00 93.29           C
ATOM   3545  CE1 HIS D 447      35.882 -31.537  17.551  1.00 93.29           C
ATOM   3546  C   HIS D 447      37.278 -26.748  20.545  1.00 93.29           C
ATOM   3547  O   HIS D 447      36.406 -25.888  20.466  1.00 93.29           O
ATOM   3548  N   GLU D 448      38.149 -26.774  21.573  1.00 76.50           N
ATOM   3549  CA  GLU D 448      37.996 -25.820  22.640  1.00 76.50           C
ATOM   3550  CB  GLU D 448      37.719 -26.469  24.004  1.00 76.50           C
ATOM   3551  CG  GLU D 448      36.361 -27.161  24.102  1.00 76.50           C
ATOM   3552  CD  GLU D 448      36.232 -27.695  25.522  1.00 76.50           C
ATOM   3553  OE1 GLU D 448      36.984 -28.641  25.878  1.00 76.50           O
ATOM   3554  OE2 GLU D 448      35.383 -27.151  26.276  1.00 76.50           O
ATOM   3555  C   GLU D 448      39.222 -24.973  22.817  1.00 76.50           C
ATOM   3556  O   GLU D 448      40.238 -25.161  22.151  1.00 76.50           O
ATOM   3557  N   THR D 449      39.124 -23.982  23.737  1.00 52.92           N
ATOM   3558  CA  THR D 449      40.214 -23.079  23.983  1.00 52.92           C
ATOM   3559  CB  THR D 449      39.925 -21.657  23.588  1.00 52.92           C
ATOM   3560  OG1 THR D 449      38.890 -21.121  24.401  1.00 52.92           O
ATOM   3561  CG2 THR D 449      39.512 -21.619  22.107  1.00 52.92           C
ATOM   3562  C   THR D 449      40.511 -23.033  25.452  1.00 52.92           C
ATOM   3563  O   THR D 449      39.701 -23.435  26.285  1.00 52.92           O
ATOM   3564  N   MET D 450      41.726 -22.560  25.792  1.00 70.97           N
ATOM   3565  CA  MET D 450      42.114 -22.335  27.154  1.00 70.97           C
ATOM   3566  CB  MET D 450      43.629 -22.111  27.319  1.00 70.97           C
ATOM   3567  CG  MET D 450      44.495 -23.303  26.892  1.00 70.97           C
ATOM   3568  SD  MET D 450      44.448 -24.734  28.009  1.00 70.97           S
ATOM   3569  CE  MET D 450      45.560 -23.992  29.239  1.00 70.97           C
ATOM   3570  C   MET D 450      41.439 -21.044  27.479  1.00 70.97           C
ATOM   3571  O   MET D 450      40.794 -20.458  26.612  1.00 70.97           O
ATOM   3572  N   THR D 451      41.515 -20.567  28.732  1.00144.01           N
ATOM   3573  CA  THR D 451      40.866 -19.307  28.937  1.00144.01           C
ATOM   3574  CB  THR D 451      40.655 -18.921  30.367  1.00144.01           C
ATOM   3575  OG1 THR D 451      39.939 -17.697  30.446  1.00144.01           O
ATOM   3576  CG2 THR D 451      42.007 -18.800  31.068  1.00144.01           C
ATOM   3577  C   THR D 451      41.671 -18.271  28.218  1.00144.01           C
ATOM   3578  O   THR D 451      42.902 -18.264  28.261  1.00144.01           O
ATOM   3579  N   GLY D 452      40.969 -17.370  27.502  1.00 58.41           N
ATOM   3580  CA  GLY D 452      41.656 -16.399  26.704  1.00 58.41           C
ATOM   3581  C   GLY D 452      41.264 -15.014  27.110  1.00 58.41           C
ATOM   3582  O   GLY D 452      40.520 -14.809  28.072  1.00 58.41           O
ATOM   3583  N   TRP D 453      41.783 -14.013  26.361  1.00134.91           N
ATOM   3584  CA  TRP D 453      41.503 -12.639  26.653  1.00134.91           C
ATOM   3585  CB  TRP D 453      42.727 -11.717  26.744  1.00134.91           C
ATOM   3586  CG  TRP D 453      43.606 -11.824  27.943  1.00134.91           C
ATOM   3587  CD2 TRP D 453      44.631 -12.835  28.091  1.00134.91           C
ATOM   3588  CD1 TRP D 453      43.678 -11.043  29.069  1.00134.91           C
ATOM   3589  NE1 TRP D 453      44.679 -11.499  29.893  1.00134.91           N
ATOM   3590  CE2 TRP D 453      45.274 -12.592  29.305  1.00134.91           C
ATOM   3591  CE3 TRP D 453      45.022 -13.836  27.261  1.00134.91           C
ATOM   3592  CZ2 TRP D 453      46.325 -13.366  29.686  1.00134.91           C
ATOM   3593  CZ3 TRP D 453      46.057 -14.646  27.685  1.00134.91           C
ATOM   3594  CH2 TRP D 453      46.699 -14.411  28.878  1.00134.91           C
ATOM   3595  C   TRP D 453      40.751 -12.021  25.519  1.00134.91           C
ATOM   3596  O   TRP D 453      41.065 -12.239  24.350  1.00134.91           O
ATOM   3597  N   VAL D 454      39.739 -11.207  25.863  1.00127.23           N
ATOM   3598  CA  VAL D 454      39.042 -10.425  24.889  1.00127.23           C
ATOM   3599  CB  VAL D 454      37.595 -10.786  24.705  1.00127.23           C
ATOM   3600  CG1 VAL D 454      36.849 -10.583  26.032  1.00127.23           C
ATOM   3601  CG2 VAL D 454      37.020  -9.928  23.565  1.00127.23           C
ATOM   3602  C   VAL D 454      39.066  -9.034  25.417  1.00127.23           C
ATOM   3603  O   VAL D 454      38.887  -8.812  26.616  1.00127.23           O
ATOM   3604  N   HIS D 455      39.327  -8.054  24.534  1.00 67.25           N
ATOM   3605  CA  HIS D 455      39.310  -6.689  24.959  1.00 67.25           C
ATOM   3606  ND1 HIS D 455      42.628  -7.446  24.619  1.00 67.25           N
ATOM   3607  CG  HIS D 455      41.857  -6.311  24.748  1.00 67.25           C
ATOM   3608  CB  HIS D 455      40.627  -6.201  25.605  1.00 67.25           C
ATOM   3609  NE2 HIS D 455      43.593  -5.877  23.374  1.00 67.25           N
ATOM   3610  CD2 HIS D 455      42.462  -5.365  23.982  1.00 67.25           C
ATOM   3611  CE1 HIS D 455      43.652  -7.130  23.786  1.00 67.25           C
ATOM   3612  C   HIS D 455      39.039  -5.868  23.750  1.00 67.25           C
ATOM   3613  O   HIS D 455      39.264  -6.304  22.623  1.00 67.25           O
ATOM   3614  N   ASP D 456      38.535  -4.642  23.956  1.00 87.92           N
ATOM   3615  CA  ASP D 456      38.255  -3.825  22.818  1.00 87.92           C
ATOM   3616  CB  ASP D 456      37.484  -2.531  23.153  1.00 87.92           C
ATOM   3617  CG  ASP D 456      38.266  -1.746  24.198  1.00 87.92           C
ATOM   3618  OD1 ASP D 456      38.221  -2.163  25.386  1.00 87.92           O
ATOM   3619  OD2 ASP D 456      38.900  -0.719  23.837  1.00 87.92           O
ATOM   3620  C   ASP D 456      39.562  -3.492  22.174  1.00 87.92           C
ATOM   3621  O   ASP D 456      40.623  -3.677  22.764  1.00 87.92           O
ATOM   3622  N   VAL D 457      39.516  -2.981  20.931  1.00129.35           N
ATOM   3623  CA  VAL D 457      40.700  -2.743  20.156  1.00129.35           C
ATOM   3624  CB  VAL D 457      40.408  -2.165  18.804  1.00129.35           C
ATOM   3625  CG1 VAL D 457      41.744  -1.944  18.077  1.00129.35           C
ATOM   3626  CG2 VAL D 457      39.441  -3.098  18.064  1.00129.35           C
ATOM   3627  C   VAL D 457      41.602  -1.779  20.887  1.00129.35           C
ATOM   3628  O   VAL D 457      42.820  -1.822  20.726  1.00129.35           O
ATOM   3629  N   LEU D 458      41.021  -0.843  21.656  1.00 85.01           N
ATOM   3630  CA  LEU D 458      41.781   0.121  22.410  1.00 85.01           C
ATOM   3631  CB  LEU D 458      40.913   1.229  23.036  1.00 85.01           C
ATOM   3632  CG  LEU D 458      40.242   2.155  22.005  1.00 85.01           C
ATOM   3633  CD1 LEU D 458      39.398   3.233  22.701  1.00 85.01           C
ATOM   3634  CD2 LEU D 458      41.267   2.744  21.023  1.00 85.01           C
ATOM   3635  C   LEU D 458      42.525  -0.539  23.533  1.00 85.01           C
ATOM   3636  O   LEU D 458      43.602  -0.078  23.909  1.00 85.01           O
ATOM   3637  N   GLY D 459      41.965  -1.615  24.125  1.00 46.62           N
ATOM   3638  CA  GLY D 459      42.614  -2.278  25.226  1.00 46.62           C
ATOM   3639  C   GLY D 459      42.054  -1.778  26.533  1.00 46.62           C
ATOM   3640  O   GLY D 459      42.634  -2.033  27.588  1.00 46.62           O
ATOM   3641  N   ARG D 460      40.959  -0.986  26.495  1.00183.51           N
ATOM   3642  CA  ARG D 460      40.363  -0.449  27.698  1.00183.51           C
ATOM   3643  CB  ARG D 460      39.301   0.622  27.395  1.00183.51           C
ATOM   3644  CG  ARG D 460      39.849   1.870  26.698  1.00183.51           C
ATOM   3645  CD  ARG D 460      40.664   2.780  27.618  1.00183.51           C
ATOM   3646  NE  ARG D 460      42.097   2.416  27.442  1.00183.51           N
ATOM   3647  CZ  ARG D 460      42.834   3.024  26.468  1.00183.51           C
ATOM   3648  NH1 ARG D 460      42.262   3.985  25.684  1.00183.51           N
ATOM   3649  NH2 ARG D 460      44.142   2.679  26.282  1.00183.51           N
ATOM   3650  C   ARG D 460      39.680  -1.480  28.550  1.00183.51           C
ATOM   3651  O   ARG D 460      40.072  -1.717  29.692  1.00183.51           O
ATOM   3652  N   ASN D 461      38.659  -2.169  28.001  1.00136.21           N
ATOM   3653  CA  ASN D 461      37.945  -3.092  28.826  1.00136.21           C
ATOM   3654  CB  ASN D 461      36.434  -2.817  28.927  1.00136.21           C
ATOM   3655  CG  ASN D 461      35.847  -2.683  27.540  1.00136.21           C
ATOM   3656  OD1 ASN D 461      36.023  -3.548  26.685  1.00136.21           O
ATOM   3657  ND2 ASN D 461      35.128  -1.552  27.301  1.00136.21           N
ATOM   3658  C   ASN D 461      38.247  -4.473  28.362  1.00136.21           C
ATOM   3659  O   ASN D 461      38.283  -4.760  27.166  1.00136.21           O
ATOM   3660  N   ARG D 462      38.516  -5.353  29.346  1.00 78.67           N
ATOM   3661  CA  ARG D 462      38.928  -6.698  29.094  1.00 78.67           C
ATOM   3662  CB  ARG D 462      40.378  -6.995  29.515  1.00 78.67           C
ATOM   3663  CG  ARG D 462      41.415  -6.313  28.622  1.00 78.67           C
ATOM   3664  CD  ARG D 462      42.863  -6.606  29.017  1.00 78.67           C
ATOM   3665  NE  ARG D 462      43.739  -5.903  28.036  1.00 78.67           N
ATOM   3666  CZ  ARG D 462      45.096  -5.929  28.177  1.00 78.67           C
ATOM   3667  NH1 ARG D 462      45.660  -6.580  29.235  1.00 78.67           N
ATOM   3668  NH2 ARG D 462      45.889  -5.311  27.254  1.00 78.67           N
ATOM   3669  C   ARG D 462      38.050  -7.641  29.847  1.00 78.67           C
ATOM   3670  O   ARG D 462      37.346  -7.262  30.781  1.00 78.67           O
ATOM   3671  N   ALA D 463      38.058  -8.913  29.403  1.00 45.09           N
ATOM   3672  CA  ALA D 463      37.313  -9.963  30.029  1.00 45.09           C
ATOM   3673  CB  ALA D 463      35.855 -10.054  29.549  1.00 45.09           C
ATOM   3674  C   ALA D 463      37.989 -11.245  29.644  1.00 45.09           C
ATOM   3675  O   ALA D 463      38.877 -11.258  28.792  1.00 45.09           O
ATOM   3676  N   CYS D 464      37.599 -12.358  30.294  1.00 53.27           N
ATOM   3677  CA  CYS D 464      38.177 -13.640  30.012  1.00 53.27           C
ATOM   3678  CB  CYS D 464      38.603 -14.381  31.283  1.00 53.27           C
ATOM   3679  SG  CYS D 464      39.829 -13.408  32.197  1.00 53.27           S
ATOM   3680  C   CYS D 464      37.099 -14.447  29.366  1.00 53.27           C
ATOM   3681  O   CYS D 464      35.924 -14.250  29.665  1.00 53.27           O
ATOM   3682  N   PHE D 465      37.455 -15.364  28.439  1.00115.44           N
ATOM   3683  CA  PHE D 465      36.413 -16.133  27.817  1.00115.44           C
ATOM   3684  CB  PHE D 465      35.868 -15.493  26.510  1.00115.44           C
ATOM   3685  CG  PHE D 465      36.857 -15.636  25.404  1.00115.44           C
ATOM   3686  CD1 PHE D 465      38.039 -14.935  25.412  1.00115.44           C
ATOM   3687  CD2 PHE D 465      36.575 -16.471  24.343  1.00115.44           C
ATOM   3688  CE1 PHE D 465      38.938 -15.087  24.382  1.00115.44           C
ATOM   3689  CE2 PHE D 465      37.467 -16.626  23.307  1.00115.44           C
ATOM   3690  CZ  PHE D 465      38.654 -15.933  23.333  1.00115.44           C
ATOM   3691  C   PHE D 465      36.968 -17.481  27.473  1.00115.44           C
ATOM   3692  O   PHE D 465      38.181 -17.688  27.461  1.00115.44           O
ATOM   3693  N   THR D 466      36.069 -18.463  27.247  1.00 53.24           N
ATOM   3694  CA  THR D 466      36.486 -19.763  26.809  1.00 53.24           C
ATOM   3695  CB  THR D 466      36.343 -20.844  27.840  1.00 53.24           C
ATOM   3696  OG1 THR D 466      34.999 -20.922  28.298  1.00 53.24           O
ATOM   3697  CG2 THR D 466      37.303 -20.538  29.009  1.00 53.24           C
ATOM   3698  C   THR D 466      35.622 -20.081  25.631  1.00 53.24           C
ATOM   3699  O   THR D 466      34.461 -19.677  25.578  1.00 53.24           O
ATOM   3700  N   GLY D 467      36.169 -20.796  24.630  1.00 41.70           N
ATOM   3701  CA  GLY D 467      35.380 -21.030  23.458  1.00 41.70           C
ATOM   3702  C   GLY D 467      35.298 -22.492  23.183  1.00 41.70           C
ATOM   3703  O   GLY D 467      36.196 -23.264  23.514  1.00 41.70           O
ATOM   3704  N   ARG D 468      34.175 -22.897  22.565  1.00147.23           N
ATOM   3705  CA  ARG D 468      33.996 -24.256  22.152  1.00147.23           C
ATOM   3706  CB  ARG D 468      32.989 -25.047  22.988  1.00147.23           C
ATOM   3707  CG  ARG D 468      32.861 -26.473  22.466  1.00147.23           C
ATOM   3708  CD  ARG D 468      31.706 -27.258  23.088  1.00147.23           C
ATOM   3709  NE  ARG D 468      32.120 -27.655  24.462  1.00147.23           N
ATOM   3710  CZ  ARG D 468      31.392 -28.593  25.139  1.00147.23           C
ATOM   3711  NH1 ARG D 468      30.287 -29.145  24.558  1.00147.23           N
ATOM   3712  NH2 ARG D 468      31.763 -28.981  26.393  1.00147.23           N
ATOM   3713  C   ARG D 468      33.455 -24.209  20.767  1.00147.23           C
ATOM   3714  O   ARG D 468      32.602 -23.372  20.476  1.00147.23           O
ATOM   3715  N   LYS D 469      33.922 -25.086  19.850  1.00197.99           N
ATOM   3716  CA  LYS D 469      33.304 -24.907  18.573  1.00197.99           C
ATOM   3717  CB  LYS D 469      34.175 -24.955  17.290  1.00197.99           C
ATOM   3718  CG  LYS D 469      34.361 -26.275  16.547  1.00197.99           C
ATOM   3719  CD  LYS D 469      35.342 -27.259  17.160  1.00197.99           C
ATOM   3720  CE  LYS D 469      35.613 -28.437  16.221  1.00197.99           C
ATOM   3721  NZ  LYS D 469      36.170 -27.953  14.934  1.00197.99           N
ATOM   3722  C   LYS D 469      32.095 -25.775  18.458  1.00197.99           C
ATOM   3723  O   LYS D 469      32.096 -26.959  18.792  1.00197.99           O
ATOM   3724  N   THR D 470      31.001 -25.128  18.017  1.00132.04           N
ATOM   3725  CA  THR D 470      29.700 -25.694  17.835  1.00132.04           C
ATOM   3726  CB  THR D 470      28.641 -24.655  17.594  1.00132.04           C
ATOM   3727  OG1 THR D 470      28.941 -23.907  16.424  1.00132.04           O
ATOM   3728  CG2 THR D 470      28.572 -23.728  18.819  0.00132.04           C
ATOM   3729  C   THR D 470      29.706 -26.620  16.670  1.00132.04           C
ATOM   3730  O   THR D 470      28.924 -27.555  16.642  1.00132.04           O
ATOM   3731  N   GLY D 471      30.527 -26.383  15.637  1.00 30.49           N
ATOM   3732  CA  GLY D 471      30.495 -27.289  14.526  1.00 30.49           C
ATOM   3733  C   GLY D 471      31.459 -26.760  13.468  1.00 30.49           C
ATOM   3734  O   GLY D 471      32.104 -25.710  13.723  1.00 30.49           O
ATOM   3735  OXT GLY D 471      31.559 -27.399  12.388  1.00 30.49           O
TER    3736      GLY D 471
ATOM   3737  N   LEU E 472      61.426  -1.404  -6.436  1.00 59.06           N
ATOM   3738  CA  LEU E 472      62.026  -2.403  -5.527  1.00 59.06           C
ATOM   3739  CB  LEU E 472      61.172  -3.687  -5.522  1.00 59.06           C
ATOM   3740  CG  LEU E 472      61.571  -4.723  -4.453  1.00 59.06           C
ATOM   3741  CD1 LEU E 472      61.327  -4.173  -3.037  1.00 59.06           C
ATOM   3742  CD2 LEU E 472      60.870  -6.072  -4.689  1.00 59.06           C
ATOM   3743  C   LEU E 472      63.419  -2.725  -5.982  1.00 59.06           C
ATOM   3744  O   LEU E 472      63.660  -2.995  -7.158  1.00 59.06           O
ATOM   3745  N   PRO E 473      64.338  -2.673  -5.051  1.00 78.25           N
ATOM   3746  CA  PRO E 473      65.728  -2.898  -5.364  1.00 78.25           C
ATOM   3747  CD  PRO E 473      64.182  -1.732  -3.952  1.00 78.25           C
ATOM   3748  CB  PRO E 473      66.522  -2.316  -4.197  1.00 78.25           C
ATOM   3749  CG  PRO E 473      65.597  -1.228  -3.628  1.00 78.25           C
ATOM   3750  C   PRO E 473      66.055  -4.337  -5.602  1.00 78.25           C
ATOM   3751  O   PRO E 473      65.271  -5.208  -5.229  1.00 78.25           O
ATOM   3752  N   THR E 474      67.188  -4.588  -6.284  1.00103.47           N
ATOM   3753  CA  THR E 474      67.689  -5.908  -6.523  1.00103.47           C
ATOM   3754  CB  THR E 474      68.811  -5.936  -7.513  1.00103.47           C
ATOM   3755  OG1 THR E 474      68.393  -5.381  -8.750  1.00103.47           O
ATOM   3756  CG2 THR E 474      69.235  -7.398  -7.710  1.00103.47           C
ATOM   3757  C   THR E 474      68.238  -6.444  -5.238  1.00103.47           C
ATOM   3758  O   THR E 474      68.144  -7.641  -4.967  1.00103.47           O
ATOM   3759  N   SER E 475      68.864  -5.559  -4.430  1.00 84.55           N
ATOM   3760  CA  SER E 475      69.466  -5.987  -3.199  1.00 84.55           C
ATOM   3761  CB  SER E 475      71.003  -6.022  -3.251  1.00 84.55           C
ATOM   3762  OG  SER E 475      71.513  -4.706  -3.413  1.00 84.55           O
ATOM   3763  C   SER E 475      69.094  -5.022  -2.114  1.00 84.55           C
ATOM   3764  O   SER E 475      68.819  -3.852  -2.378  1.00 84.55           O
ATOM   3765  N   TRP E 476      69.048  -5.506  -0.851  1.00 75.95           N
ATOM   3766  CA  TRP E 476      68.727  -4.623   0.237  1.00 75.95           C
ATOM   3767  CB  TRP E 476      67.212  -4.464   0.448  1.00 75.95           C
ATOM   3768  CG  TRP E 476      66.838  -3.415   1.464  1.00 75.95           C
ATOM   3769  CD2 TRP E 476      66.598  -2.038   1.134  1.00 75.95           C
ATOM   3770  CD1 TRP E 476      66.652  -3.530   2.809  1.00 75.95           C
ATOM   3771  NE1 TRP E 476      66.318  -2.307   3.342  1.00 75.95           N
ATOM   3772  CE2 TRP E 476      66.279  -1.380   2.322  1.00 75.95           C
ATOM   3773  CE3 TRP E 476      66.641  -1.378  -0.060  1.00 75.95           C
ATOM   3774  CZ2 TRP E 476      65.997  -0.044   2.333  1.00 75.95           C
ATOM   3775  CZ3 TRP E 476      66.355  -0.031  -0.045  1.00 75.95           C
ATOM   3776  CH2 TRP E 476      66.040   0.622   1.128  1.00 75.95           C
ATOM   3777  C   TRP E 476      69.305  -5.184   1.506  1.00 75.95           C
ATOM   3778  O   TRP E 476      69.309  -6.396   1.721  1.00 75.95           O
ATOM   3779  N   ASP E 477      69.823  -4.296   2.383  1.00 94.05           N
ATOM   3780  CA  ASP E 477      70.381  -4.700   3.644  1.00 94.05           C
ATOM   3781  CB  ASP E 477      71.895  -4.973   3.556  1.00 94.05           C
ATOM   3782  CG  ASP E 477      72.366  -5.684   4.817  1.00 94.05           C
ATOM   3783  OD1 ASP E 477      71.653  -5.603   5.853  1.00 94.05           O
ATOM   3784  OD2 ASP E 477      73.450  -6.324   4.758  1.00 94.05           O
ATOM   3785  C   ASP E 477      70.168  -3.548   4.587  1.00 94.05           C
ATOM   3786  O   ASP E 477      70.710  -2.464   4.384  1.00 94.05           O
ATOM   3787  N   TRP E 478      69.375  -3.759   5.656  1.00110.25           N
ATOM   3788  CA  TRP E 478      69.047  -2.726   6.605  1.00110.25           C
ATOM   3789  CB  TRP E 478      67.926  -3.095   7.586  1.00110.25           C
ATOM   3790  CG  TRP E 478      66.562  -2.993   6.947  1.00110.25           C
ATOM   3791  CD2 TRP E 478      65.907  -1.739   6.693  1.00110.25           C
ATOM   3792  CD1 TRP E 478      65.728  -3.966   6.482  1.00110.25           C
ATOM   3793  NE1 TRP E 478      64.590  -3.397   5.960  1.00110.25           N
ATOM   3794  CE2 TRP E 478      64.688  -2.026   6.082  1.00110.25           C
ATOM   3795  CE3 TRP E 478      66.294  -0.454   6.946  1.00110.25           C
ATOM   3796  CZ2 TRP E 478      63.832  -1.028   5.713  1.00110.25           C
ATOM   3797  CZ3 TRP E 478      65.427   0.551   6.576  1.00110.25           C
ATOM   3798  CH2 TRP E 478      64.220   0.269   5.972  1.00110.25           C
ATOM   3799  C   TRP E 478      70.253  -2.295   7.370  1.00110.25           C
ATOM   3800  O   TRP E 478      70.250  -1.232   7.990  1.00110.25           O
ATOM   3801  N   ARG E 479      71.265  -3.173   7.436  1.00161.41           N
ATOM   3802  CA  ARG E 479      72.513  -2.909   8.088  1.00161.41           C
ATOM   3803  CB  ARG E 479      73.378  -4.178   8.111  1.00161.41           C
ATOM   3804  CG  ARG E 479      72.739  -5.280   8.960  1.00161.41           C
ATOM   3805  CD  ARG E 479      72.916  -6.692   8.397  1.00161.41           C
ATOM   3806  NE  ARG E 479      74.342  -7.087   8.534  1.00161.41           N
ATOM   3807  CZ  ARG E 479      74.787  -8.199   7.880  1.00161.41           C
ATOM   3808  NH1 ARG E 479      73.961  -8.855   7.013  1.00161.41           N
ATOM   3809  NH2 ARG E 479      76.046  -8.670   8.111  1.00161.41           N
ATOM   3810  C   ARG E 479      73.236  -1.841   7.329  1.00161.41           C
ATOM   3811  O   ARG E 479      73.904  -0.997   7.924  1.00161.41           O
ATOM   3812  N   ASN E 480      73.158  -1.860   5.984  1.00 62.48           N
ATOM   3813  CA  ASN E 480      73.868  -0.843   5.267  1.00 62.48           C
ATOM   3814  CB  ASN E 480      75.107  -1.388   4.532  1.00 62.48           C
ATOM   3815  CG  ASN E 480      75.941  -0.213   4.039  1.00 62.48           C
ATOM   3816  OD1 ASN E 480      75.419   0.738   3.460  1.00 62.48           O
ATOM   3817  ND2 ASN E 480      77.279  -0.276   4.278  1.00 62.48           N
ATOM   3818  C   ASN E 480      72.971  -0.234   4.241  1.00 62.48           C
ATOM   3819  O   ASN E 480      72.880  -0.718   3.113  1.00 62.48           O
ATOM   3820  N   VAL E 481      72.284   0.862   4.609  1.00131.88           N
ATOM   3821  CA  VAL E 481      71.503   1.563   3.642  1.00131.88           C
ATOM   3822  CB  VAL E 481      70.098   1.836   4.106  1.00131.88           C
ATOM   3823  CG1 VAL E 481      70.142   2.450   5.514  1.00131.88           C
ATOM   3824  CG2 VAL E 481      69.404   2.727   3.063  1.00131.88           C
ATOM   3825  C   VAL E 481      72.232   2.844   3.410  1.00131.88           C
ATOM   3826  O   VAL E 481      72.037   3.841   4.104  1.00131.88           O
ATOM   3827  N   HIS E 482      73.099   2.831   2.385  1.00 65.07           N
ATOM   3828  CA  HIS E 482      73.887   3.965   2.023  1.00 65.07           C
ATOM   3829  ND1 HIS E 482      72.669   4.345  -0.910  1.00 65.07           N
ATOM   3830  CG  HIS E 482      72.177   4.650   0.339  1.00 65.07           C
ATOM   3831  CB  HIS E 482      73.025   5.119   1.486  1.00 65.07           C
ATOM   3832  NE2 HIS E 482      70.483   3.944  -0.974  1.00 65.07           N
ATOM   3833  CD2 HIS E 482      70.839   4.401   0.282  1.00 65.07           C
ATOM   3834  CE1 HIS E 482      71.614   3.929  -1.655  1.00 65.07           C
ATOM   3835  C   HIS E 482      74.717   4.424   3.187  1.00 65.07           C
ATOM   3836  O   HIS E 482      74.839   5.621   3.437  1.00 65.07           O
ATOM   3837  N   GLY E 483      75.316   3.467   3.928  1.00 29.88           N
ATOM   3838  CA  GLY E 483      76.240   3.788   4.983  1.00 29.88           C
ATOM   3839  C   GLY E 483      75.576   3.781   6.329  1.00 29.88           C
ATOM   3840  O   GLY E 483      76.258   3.718   7.350  1.00 29.88           O
ATOM   3841  N   ILE E 484      74.235   3.817   6.392  1.00 55.05           N
ATOM   3842  CA  ILE E 484      73.602   3.891   7.683  1.00 55.05           C
ATOM   3843  CB  ILE E 484      72.362   4.741   7.688  1.00 55.05           C
ATOM   3844  CG1 ILE E 484      72.683   6.183   7.259  1.00 55.05           C
ATOM   3845  CG2 ILE E 484      71.732   4.647   9.087  1.00 55.05           C
ATOM   3846  CD1 ILE E 484      71.437   7.017   6.961  1.00 55.05           C
ATOM   3847  C   ILE E 484      73.177   2.518   8.127  1.00 55.05           C
ATOM   3848  O   ILE E 484      72.683   1.724   7.329  1.00 55.05           O
ATOM   3849  N   ASN E 485      73.385   2.200   9.429  1.00 71.59           N
ATOM   3850  CA  ASN E 485      73.009   0.920   9.982  1.00 71.59           C
ATOM   3851  CB  ASN E 485      74.131   0.260  10.799  1.00 71.59           C
ATOM   3852  CG  ASN E 485      73.618  -1.075  11.319  1.00 71.59           C
ATOM   3853  OD1 ASN E 485      72.873  -1.779  10.638  1.00 71.59           O
ATOM   3854  ND2 ASN E 485      74.016  -1.429  12.569  1.00 71.59           N
ATOM   3855  C   ASN E 485      71.834   1.095  10.910  1.00 71.59           C
ATOM   3856  O   ASN E 485      71.879   1.887  11.847  1.00 71.59           O
ATOM   3857  N   PHE E 486      70.707   0.432  10.574  1.00133.37           N
ATOM   3858  CA  PHE E 486      69.465   0.377  11.304  1.00133.37           C
ATOM   3859  CB  PHE E 486      68.242   0.416  10.378  1.00133.37           C
ATOM   3860  CG  PHE E 486      68.235   1.803   9.828  1.00133.37           C
ATOM   3861  CD1 PHE E 486      67.718   2.841  10.569  1.00133.37           C
ATOM   3862  CD2 PHE E 486      68.751   2.072   8.581  1.00133.37           C
ATOM   3863  CE1 PHE E 486      67.708   4.125  10.077  1.00133.37           C
ATOM   3864  CE2 PHE E 486      68.743   3.355   8.082  1.00133.37           C
ATOM   3865  CZ  PHE E 486      68.221   4.384   8.829  1.00133.37           C
ATOM   3866  C   PHE E 486      69.319  -0.757  12.297  1.00133.37           C
ATOM   3867  O   PHE E 486      68.411  -0.717  13.125  1.00133.37           O
ATOM   3868  N   VAL E 487      70.098  -1.856  12.188  1.00141.10           N
ATOM   3869  CA  VAL E 487      69.872  -2.991  13.057  1.00141.10           C
ATOM   3870  CB  VAL E 487      70.181  -4.325  12.438  1.00141.10           C
ATOM   3871  CG1 VAL E 487      69.096  -4.687  11.419  1.00141.10           C
ATOM   3872  CG2 VAL E 487      71.578  -4.241  11.812  1.00141.10           C
ATOM   3873  C   VAL E 487      70.664  -2.925  14.327  1.00141.10           C
ATOM   3874  O   VAL E 487      71.810  -2.480  14.357  1.00141.10           O
ATOM   3875  N   THR E 488      70.040  -3.407  15.427  1.00123.30           N
ATOM   3876  CA  THR E 488      70.669  -3.439  16.720  1.00123.30           C
ATOM   3877  CB  THR E 488      69.700  -3.609  17.856  1.00123.30           C
ATOM   3878  OG1 THR E 488      69.029  -4.854  17.743  1.00123.30           O
ATOM   3879  CG2 THR E 488      68.685  -2.454  17.816  1.00123.30           C
ATOM   3880  C   THR E 488      71.604  -4.612  16.726  1.00123.30           C
ATOM   3881  O   THR E 488      71.558  -5.458  15.835  1.00123.30           O
ATOM   3882  N   PRO E 489      72.446  -4.684  17.727  1.00 72.64           N
ATOM   3883  CA  PRO E 489      73.463  -5.706  17.778  1.00 72.64           C
ATOM   3884  CD  PRO E 489      72.867  -3.470  18.410  1.00 72.64           C
ATOM   3885  CB  PRO E 489      74.428  -5.273  18.879  1.00 72.64           C
ATOM   3886  CG  PRO E 489      74.304  -3.739  18.886  1.00 72.64           C
ATOM   3887  C   PRO E 489      72.947  -7.097  17.945  1.00 72.64           C
ATOM   3888  O   PRO E 489      71.835  -7.282  18.438  1.00 72.64           O
ATOM   3889  N   VAL E 490      73.747  -8.090  17.510  1.00 97.89           N
ATOM   3890  CA  VAL E 490      73.351  -9.461  17.622  1.00 97.89           C
ATOM   3891  CB  VAL E 490      74.155 -10.384  16.755  1.00 97.89           C
ATOM   3892  CG1 VAL E 490      75.486 -10.677  17.456  1.00 97.89           C
ATOM   3893  CG2 VAL E 490      73.313 -11.622  16.418  1.00 97.89           C
ATOM   3894  C   VAL E 490      73.539  -9.846  19.056  1.00 97.89           C
ATOM   3895  O   VAL E 490      74.461  -9.373  19.718  1.00 97.89           O
ATOM   3896  N   ARG E 491      72.636 -10.701  19.578  1.00130.86           N
ATOM   3897  CA  ARG E 491      72.687 -11.121  20.953  1.00130.86           C
ATOM   3898  CB  ARG E 491      71.481 -10.656  21.793  1.00130.86           C
ATOM   3899  CG  ARG E 491      71.423  -9.152  22.081  1.00130.86           C
ATOM   3900  CD  ARG E 491      72.068  -8.758  23.415  1.00130.86           C
ATOM   3901  NE  ARG E 491      71.371  -9.505  24.504  1.00130.86           N
ATOM   3902  CZ  ARG E 491      70.468  -8.887  25.323  1.00130.86           C
ATOM   3903  NH1 ARG E 491      70.203  -7.557  25.186  1.00130.86           N
ATOM   3904  NH2 ARG E 491      69.831  -9.598  26.299  1.00130.86           N
ATOM   3905  C   ARG E 491      72.662 -12.621  20.984  1.00130.86           C
ATOM   3906  O   ARG E 491      72.541 -13.277  19.950  1.00130.86           O
ATOM   3907  N   ASN E 492      72.819 -13.200  22.195  1.00 57.33           N
ATOM   3908  CA  ASN E 492      72.818 -14.630  22.355  1.00 57.33           C
ATOM   3909  CB  ASN E 492      74.144 -15.138  22.958  1.00 57.33           C
ATOM   3910  CG  ASN E 492      74.168 -16.659  23.018  1.00 57.33           C
ATOM   3911  OD1 ASN E 492      73.668 -17.256  23.968  1.00 57.33           O
ATOM   3912  ND2 ASN E 492      74.783 -17.308  21.993  1.00 57.33           N
ATOM   3913  C   ASN E 492      71.683 -15.005  23.272  1.00 57.33           C
ATOM   3914  O   ASN E 492      71.577 -14.498  24.387  1.00 57.33           O
ATOM   3915  N   GLN E 493      70.793 -15.906  22.795  1.00144.94           N
ATOM   3916  CA  GLN E 493      69.631 -16.392  23.507  1.00144.94           C
ATOM   3917  CB  GLN E 493      68.798 -17.392  22.695  1.00144.94           C
ATOM   3918  CG  GLN E 493      68.358 -16.948  21.307  1.00144.94           C
ATOM   3919  CD  GLN E 493      67.611 -18.132  20.705  1.00144.94           C
ATOM   3920  OE1 GLN E 493      66.546 -18.517  21.180  1.00144.94           O
ATOM   3921  NE2 GLN E 493      68.197 -18.739  19.638  1.00144.94           N
ATOM   3922  C   GLN E 493      70.079 -17.221  24.664  1.00144.94           C
ATOM   3923  O   GLN E 493      69.407 -17.295  25.692  1.00144.94           O
ATOM   3924  N   GLY E 494      71.202 -17.932  24.484  1.00 34.09           N
ATOM   3925  CA  GLY E 494      71.675 -18.795  25.518  1.00 34.09           C
ATOM   3926  C   GLY E 494      70.851 -20.041  25.438  1.00 34.09           C
ATOM   3927  O   GLY E 494      70.305 -20.371  24.386  1.00 34.09           O
ATOM   3928  N   SER E 495      70.752 -20.750  26.577  1.00 54.74           N
ATOM   3929  CA  SER E 495      70.095 -22.018  26.719  1.00 54.74           C
ATOM   3930  CB  SER E 495      70.404 -22.681  28.075  1.00 54.74           C
ATOM   3931  OG  SER E 495      69.871 -21.898  29.135  1.00 54.74           O
ATOM   3932  C   SER E 495      68.595 -21.934  26.606  1.00 54.74           C
ATOM   3933  O   SER E 495      67.964 -22.954  26.336  1.00 54.74           O
ATOM   3934  N   CYS E 496      67.957 -20.760  26.816  1.00126.30           N
ATOM   3935  CA  CYS E 496      66.510 -20.762  26.796  1.00126.30           C
ATOM   3936  CB  CYS E 496      65.792 -19.615  27.531  1.00126.30           C
ATOM   3937  SG  CYS E 496      65.539 -19.989  29.282  1.00126.30           S
ATOM   3938  C   CYS E 496      65.966 -20.722  25.412  1.00126.30           C
ATOM   3939  O   CYS E 496      66.570 -20.170  24.496  1.00126.30           O
ATOM   3940  N   GLY E 497      64.756 -21.301  25.251  1.00 61.62           N
ATOM   3941  CA  GLY E 497      64.120 -21.324  23.965  1.00 61.62           C
ATOM   3942  C   GLY E 497      63.415 -20.015  23.806  1.00 61.62           C
ATOM   3943  O   GLY E 497      62.191 -19.951  23.673  1.00 61.62           O
ATOM   3944  N   SER E 498      64.225 -18.941  23.835  1.00105.97           N
ATOM   3945  CA  SER E 498      63.837 -17.562  23.781  1.00105.97           C
ATOM   3946  CB  SER E 498      64.798 -16.707  24.631  1.00105.97           C
ATOM   3947  OG  SER E 498      64.362 -15.359  24.683  1.00105.97           O
ATOM   3948  C   SER E 498      63.781 -16.973  22.386  1.00105.97           C
ATOM   3949  O   SER E 498      63.537 -15.775  22.260  1.00105.97           O
ATOM   3950  N   CYS E 499      63.955 -17.755  21.301  1.00 72.94           N
ATOM   3951  CA  CYS E 499      64.131 -17.200  19.973  1.00 72.94           C
ATOM   3952  CB  CYS E 499      64.143 -18.272  18.851  1.00 72.94           C
ATOM   3953  SG  CYS E 499      62.528 -19.065  18.548  1.00 72.94           S
ATOM   3954  C   CYS E 499      63.042 -16.226  19.611  1.00 72.94           C
ATOM   3955  O   CYS E 499      63.323 -15.132  19.126  1.00 72.94           O
ATOM   3956  N   TYR E 500      61.773 -16.555  19.876  1.00 70.73           N
ATOM   3957  CA  TYR E 500      60.676 -15.725  19.461  1.00 70.73           C
ATOM   3958  CB  TYR E 500      59.296 -16.311  19.834  1.00 70.73           C
ATOM   3959  CG  TYR E 500      59.183 -16.348  21.319  1.00 70.73           C
ATOM   3960  CD1 TYR E 500      59.714 -17.394  22.038  1.00 70.73           C
ATOM   3961  CD2 TYR E 500      58.519 -15.341  21.982  1.00 70.73           C
ATOM   3962  CE1 TYR E 500      59.600 -17.423  23.407  1.00 70.73           C
ATOM   3963  CE2 TYR E 500      58.404 -15.367  23.352  1.00 70.73           C
ATOM   3964  CZ  TYR E 500      58.947 -16.408  24.067  1.00 70.73           C
ATOM   3965  OH  TYR E 500      58.826 -16.435  25.474  1.00 70.73           O
ATOM   3966  C   TYR E 500      60.800 -14.372  20.093  1.00 70.73           C
ATOM   3967  O   TYR E 500      60.456 -13.365  19.479  1.00 70.73           O
ATOM   3968  N   SER E 501      61.239 -14.310  21.361  1.00 47.17           N
ATOM   3969  CA  SER E 501      61.358 -13.054  22.042  1.00 47.17           C
ATOM   3970  CB  SER E 501      61.694 -13.226  23.534  1.00 47.17           C
ATOM   3971  OG  SER E 501      61.803 -11.958  24.165  1.00 47.17           O
ATOM   3972  C   SER E 501      62.443 -12.235  21.408  1.00 47.17           C
ATOM   3973  O   SER E 501      62.260 -11.039  21.185  1.00 47.17           O
ATOM   3974  N   PHE E 502      63.600 -12.855  21.088  1.00 62.26           N
ATOM   3975  CA  PHE E 502      64.692 -12.121  20.504  1.00 62.26           C
ATOM   3976  CB  PHE E 502      65.992 -12.935  20.351  1.00 62.26           C
ATOM   3977  CG  PHE E 502      66.670 -12.948  21.678  1.00 62.26           C
ATOM   3978  CD1 PHE E 502      66.273 -13.801  22.684  1.00 62.26           C
ATOM   3979  CD2 PHE E 502      67.723 -12.092  21.919  1.00 62.26           C
ATOM   3980  CE1 PHE E 502      66.919 -13.796  23.903  1.00 62.26           C
ATOM   3981  CE2 PHE E 502      68.370 -12.078  23.134  1.00 62.26           C
ATOM   3982  CZ  PHE E 502      67.966 -12.935  24.127  1.00 62.26           C
ATOM   3983  C   PHE E 502      64.296 -11.590  19.160  1.00 62.26           C
ATOM   3984  O   PHE E 502      64.572 -10.435  18.839  1.00 62.26           O
ATOM   3985  N   ALA E 503      63.633 -12.420  18.333  1.00 28.54           N
ATOM   3986  CA  ALA E 503      63.253 -11.975  17.023  1.00 28.54           C
ATOM   3987  CB  ALA E 503      62.519 -13.057  16.208  1.00 28.54           C
ATOM   3988  C   ALA E 503      62.323 -10.813  17.178  1.00 28.54           C
ATOM   3989  O   ALA E 503      62.431  -9.816  16.466  1.00 28.54           O
ATOM   3990  N   SER E 504      61.390 -10.911  18.142  1.00 43.44           N
ATOM   3991  CA  SER E 504      60.404  -9.888  18.351  1.00 43.44           C
ATOM   3992  CB  SER E 504      59.432 -10.208  19.499  1.00 43.44           C
ATOM   3993  OG  SER E 504      58.634 -11.334  19.166  1.00 43.44           O
ATOM   3994  C   SER E 504      61.066  -8.596  18.706  1.00 43.44           C
ATOM   3995  O   SER E 504      60.772  -7.569  18.098  1.00 43.44           O
ATOM   3996  N   MET E 505      61.979  -8.606  19.699  1.00143.50           N
ATOM   3997  CA  MET E 505      62.616  -7.384  20.106  1.00143.50           C
ATOM   3998  CB  MET E 505      63.491  -7.503  21.365  1.00143.50           C
ATOM   3999  CG  MET E 505      62.650  -7.439  22.637  1.00143.50           C
ATOM   4000  SD  MET E 505      61.554  -8.863  22.895  1.00143.50           S
ATOM   4001  CE  MET E 505      60.244  -7.900  23.709  1.00143.50           C
ATOM   4002  C   MET E 505      63.452  -6.855  18.991  1.00143.50           C
ATOM   4003  O   MET E 505      63.506  -5.646  18.776  1.00143.50           O
ATOM   4004  N   GLY E 506      64.114  -7.750  18.237  1.00 25.17           N
ATOM   4005  CA  GLY E 506      64.977  -7.307  17.183  1.00 25.17           C
ATOM   4006  C   GLY E 506      64.187  -6.528  16.177  1.00 25.17           C
ATOM   4007  O   GLY E 506      64.649  -5.501  15.681  1.00 25.17           O
ATOM   4008  N   MET E 507      62.977  -7.003  15.825  1.00 86.75           N
ATOM   4009  CA  MET E 507      62.202  -6.302  14.841  1.00 86.75           C
ATOM   4010  CB  MET E 507      60.858  -6.977  14.526  1.00 86.75           C
ATOM   4011  CG  MET E 507      60.075  -6.229  13.444  1.00 86.75           C
ATOM   4012  SD  MET E 507      58.312  -6.656  13.329  1.00 86.75           S
ATOM   4013  CE  MET E 507      58.579  -8.444  13.199  1.00 86.75           C
ATOM   4014  C   MET E 507      61.855  -4.936  15.348  1.00 86.75           C
ATOM   4015  O   MET E 507      62.042  -3.935  14.658  1.00 86.75           O
ATOM   4016  N   MET E 508      61.364  -4.857  16.599  1.00 48.90           N
ATOM   4017  CA  MET E 508      60.917  -3.605  17.142  1.00 48.90           C
ATOM   4018  CB  MET E 508      60.289  -3.723  18.541  1.00 48.90           C
ATOM   4019  CG  MET E 508      58.913  -4.390  18.550  1.00 48.90           C
ATOM   4020  SD  MET E 508      58.034  -4.257  20.136  1.00 48.90           S
ATOM   4021  CE  MET E 508      57.761  -2.465  20.011  1.00 48.90           C
ATOM   4022  C   MET E 508      62.058  -2.650  17.259  1.00 48.90           C
ATOM   4023  O   MET E 508      61.894  -1.452  17.034  1.00 48.90           O
ATOM   4024  N   GLU E 509      63.243  -3.148  17.648  1.00 61.01           N
ATOM   4025  CA  GLU E 509      64.352  -2.263  17.857  1.00 61.01           C
ATOM   4026  CB  GLU E 509      65.555  -2.948  18.526  1.00 61.01           C
ATOM   4027  CG  GLU E 509      65.280  -3.387  19.969  1.00 61.01           C
ATOM   4028  CD  GLU E 509      66.608  -3.841  20.544  1.00 61.01           C
ATOM   4029  OE1 GLU E 509      67.579  -3.056  20.399  1.00 61.01           O
ATOM   4030  OE2 GLU E 509      66.683  -4.955  21.127  1.00 61.01           O
ATOM   4031  C   GLU E 509      64.798  -1.646  16.560  1.00 61.01           C
ATOM   4032  O   GLU E 509      65.105  -0.455  16.518  1.00 61.01           O
ATOM   4033  N   ALA E 510      64.872  -2.435  15.467  1.00 40.71           N
ATOM   4034  CA  ALA E 510      65.304  -1.895  14.204  1.00 40.71           C
ATOM   4035  CB  ALA E 510      65.483  -2.974  13.119  1.00 40.71           C
ATOM   4036  C   ALA E 510      64.299  -0.898  13.698  1.00 40.71           C
ATOM   4037  O   ALA E 510      64.661   0.179  13.225  1.00 40.71           O
ATOM   4038  N   ARG E 511      62.997  -1.225  13.809  1.00138.47           N
ATOM   4039  CA  ARG E 511      61.945  -0.386  13.296  1.00138.47           C
ATOM   4040  CB  ARG E 511      60.542  -1.000  13.464  1.00138.47           C
ATOM   4041  CG  ARG E 511      60.299  -2.265  12.631  1.00138.47           C
ATOM   4042  CD  ARG E 511      60.074  -1.995  11.141  1.00138.47           C
ATOM   4043  NE  ARG E 511      59.757  -3.291  10.472  1.00138.47           N
ATOM   4044  CZ  ARG E 511      58.457  -3.663  10.268  1.00138.47           C
ATOM   4045  NH1 ARG E 511      57.439  -2.844  10.663  1.00138.47           N
ATOM   4046  NH2 ARG E 511      58.173  -4.846   9.646  1.00138.47           N
ATOM   4047  C   ARG E 511      61.948   0.933  14.008  1.00138.47           C
ATOM   4048  O   ARG E 511      61.659   1.969  13.411  1.00138.47           O
ATOM   4049  N   ILE E 512      62.238   0.927  15.321  1.00 44.71           N
ATOM   4050  CA  ILE E 512      62.286   2.147  16.077  1.00 44.71           C
ATOM   4051  CB  ILE E 512      62.582   1.930  17.535  1.00 44.71           C
ATOM   4052  CG1 ILE E 512      61.456   1.123  18.202  1.00 44.71           C
ATOM   4053  CG2 ILE E 512      62.826   3.304  18.182  1.00 44.71           C
ATOM   4054  CD1 ILE E 512      61.806   0.638  19.609  1.00 44.71           C
ATOM   4055  C   ILE E 512      63.398   2.977  15.518  1.00 44.71           C
ATOM   4056  O   ILE E 512      63.268   4.193  15.382  1.00 44.71           O
ATOM   4057  N   ARG E 513      64.536   2.334  15.191  1.00 77.98           N
ATOM   4058  CA  ARG E 513      65.674   3.055  14.703  1.00 77.98           C
ATOM   4059  CB  ARG E 513      66.927   2.179  14.536  1.00 77.98           C
ATOM   4060  CG  ARG E 513      67.488   1.707  15.882  1.00 77.98           C
ATOM   4061  CD  ARG E 513      68.879   1.075  15.801  1.00 77.98           C
ATOM   4062  NE  ARG E 513      69.267   0.681  17.185  1.00 77.98           N
ATOM   4063  CZ  ARG E 513      70.519   0.196  17.433  1.00 77.98           C
ATOM   4064  NH1 ARG E 513      71.427   0.103  16.419  1.00 77.98           N
ATOM   4065  NH2 ARG E 513      70.859  -0.202  18.695  1.00 77.98           N
ATOM   4066  C   ARG E 513      65.353   3.710  13.395  1.00 77.98           C
ATOM   4067  O   ARG E 513      65.663   4.882  13.198  1.00 77.98           O
ATOM   4068  N   ILE E 514      64.704   2.981  12.469  1.00 47.08           N
ATOM   4069  CA  ILE E 514      64.379   3.531  11.183  1.00 47.08           C
ATOM   4070  CB  ILE E 514      63.707   2.536  10.278  1.00 47.08           C
ATOM   4071  CG1 ILE E 514      64.638   1.346   9.990  1.00 47.08           C
ATOM   4072  CG2 ILE E 514      63.248   3.278   9.011  1.00 47.08           C
ATOM   4073  CD1 ILE E 514      63.929   0.160   9.337  1.00 47.08           C
ATOM   4074  C   ILE E 514      63.423   4.675  11.364  1.00 47.08           C
ATOM   4075  O   ILE E 514      63.592   5.736  10.766  1.00 47.08           O
ATOM   4076  N   LEU E 515      62.401   4.497  12.221  1.00 63.00           N
ATOM   4077  CA  LEU E 515      61.374   5.491  12.390  1.00 63.00           C
ATOM   4078  CB  LEU E 515      60.276   5.055  13.376  1.00 63.00           C
ATOM   4079  CG  LEU E 515      59.423   3.874  12.876  1.00 63.00           C
ATOM   4080  CD1 LEU E 515      58.348   3.486  13.904  1.00 63.00           C
ATOM   4081  CD2 LEU E 515      58.837   4.164  11.485  1.00 63.00           C
ATOM   4082  C   LEU E 515      61.957   6.772  12.914  1.00 63.00           C
ATOM   4083  O   LEU E 515      61.571   7.859  12.491  1.00 63.00           O
ATOM   4084  N   THR E 516      62.852   6.658  13.907  1.00 90.93           N
ATOM   4085  CA  THR E 516      63.551   7.710  14.592  1.00 90.93           C
ATOM   4086  CB  THR E 516      63.999   7.269  15.952  1.00 90.93           C
ATOM   4087  OG1 THR E 516      64.914   6.188  15.851  1.00 90.93           O
ATOM   4088  CG2 THR E 516      62.756   6.840  16.748  1.00 90.93           C
ATOM   4089  C   THR E 516      64.751   8.184  13.820  1.00 90.93           C
ATOM   4090  O   THR E 516      65.342   9.204  14.171  1.00 90.93           O
ATOM   4091  N   ASN E 517      65.191   7.428  12.792  1.00100.05           N
ATOM   4092  CA  ASN E 517      66.390   7.764  12.072  1.00100.05           C
ATOM   4093  CB  ASN E 517      66.368   9.155  11.412  1.00100.05           C
ATOM   4094  CG  ASN E 517      65.595   9.040  10.106  1.00100.05           C
ATOM   4095  OD1 ASN E 517      65.816   8.115   9.325  1.00100.05           O
ATOM   4096  ND2 ASN E 517      64.666  10.002   9.857  1.00100.05           N
ATOM   4097  C   ASN E 517      67.555   7.698  13.006  1.00100.05           C
ATOM   4098  O   ASN E 517      68.416   8.577  13.026  1.00100.05           O
ATOM   4099  N   ASN E 518      67.589   6.612  13.800  1.00 67.79           N
ATOM   4100  CA  ASN E 518      68.637   6.296  14.727  1.00 67.79           C
ATOM   4101  CB  ASN E 518      70.023   6.189  14.065  1.00 67.79           C
ATOM   4102  CG  ASN E 518      70.052   4.910  13.240  1.00 67.79           C
ATOM   4103  OD1 ASN E 518      69.577   3.863  13.680  1.00 67.79           O
ATOM   4104  ND2 ASN E 518      70.622   4.990  12.008  1.00 67.79           N
ATOM   4105  C   ASN E 518      68.702   7.314  15.820  1.00 67.79           C
ATOM   4106  O   ASN E 518      69.694   7.377  16.544  1.00 67.79           O
ATOM   4107  N   THR E 519      67.645   8.133  15.988  1.00101.95           N
ATOM   4108  CA  THR E 519      67.652   9.059  17.084  1.00101.95           C
ATOM   4109  CB  THR E 519      66.577  10.110  17.020  1.00101.95           C
ATOM   4110  OG1 THR E 519      66.891  11.173  17.907  1.00101.95           O
ATOM   4111  CG2 THR E 519      65.235   9.491  17.428  1.00101.95           C
ATOM   4112  C   THR E 519      67.478   8.262  18.342  1.00101.95           C
ATOM   4113  O   THR E 519      68.066   8.587  19.373  1.00101.95           O
ATOM   4114  N   GLN E 520      66.645   7.196  18.285  1.00 75.66           N
ATOM   4115  CA  GLN E 520      66.413   6.357  19.434  1.00 75.66           C
ATOM   4116  CB  GLN E 520      64.934   6.267  19.840  1.00 75.66           C
ATOM   4117  CG  GLN E 520      64.341   7.602  20.296  1.00 75.66           C
ATOM   4118  CD  GLN E 520      62.882   7.365  20.660  1.00 75.66           C
ATOM   4119  OE1 GLN E 520      62.224   8.223  21.244  1.00 75.66           O
ATOM   4120  NE2 GLN E 520      62.360   6.157  20.319  1.00 75.66           N
ATOM   4121  C   GLN E 520      66.868   4.959  19.103  1.00 75.66           C
ATOM   4122  O   GLN E 520      66.402   4.343  18.148  1.00 75.66           O
ATOM   4123  N   THR E 521      67.879   4.493  19.859  1.00137.35           N
ATOM   4124  CA  THR E 521      68.573   3.226  19.851  1.00137.35           C
ATOM   4125  CB  THR E 521      70.052   3.388  20.020  1.00137.35           C
ATOM   4126  OG1 THR E 521      70.345   4.020  21.256  1.00137.35           O
ATOM   4127  CG2 THR E 521      70.567   4.240  18.845  1.00137.35           C
ATOM   4128  C   THR E 521      68.079   2.160  20.808  1.00137.35           C
ATOM   4129  O   THR E 521      68.808   1.181  20.960  1.00137.35           O
ATOM   4130  N   PRO E 522      66.994   2.279  21.532  1.00108.24           N
ATOM   4131  CA  PRO E 522      66.680   1.358  22.616  1.00108.24           C
ATOM   4132  CD  PRO E 522      65.777   2.783  20.910  1.00108.24           C
ATOM   4133  CB  PRO E 522      65.216   1.624  22.956  1.00108.24           C
ATOM   4134  CG  PRO E 522      64.619   2.046  21.602  1.00108.24           C
ATOM   4135  C   PRO E 522      66.871  -0.117  22.381  1.00108.24           C
ATOM   4136  O   PRO E 522      66.647  -0.602  21.274  1.00108.24           O
ATOM   4137  N   ILE E 523      67.326  -0.833  23.436  1.00107.54           N
ATOM   4138  CA  ILE E 523      67.453  -2.264  23.419  1.00107.54           C
ATOM   4139  CB  ILE E 523      68.769  -2.783  23.938  1.00107.54           C
ATOM   4140  CG1 ILE E 523      69.914  -2.454  22.960  1.00107.54           C
ATOM   4141  CG2 ILE E 523      68.621  -4.292  24.202  1.00107.54           C
ATOM   4142  CD1 ILE E 523      70.224  -0.967  22.819  1.00107.54           C
ATOM   4143  C   ILE E 523      66.364  -2.758  24.326  1.00107.54           C
ATOM   4144  O   ILE E 523      66.350  -2.458  25.518  1.00107.54           O
ATOM   4145  N   LEU E 524      65.408  -3.519  23.759  1.00 66.00           N
ATOM   4146  CA  LEU E 524      64.272  -4.006  24.488  1.00 66.00           C
ATOM   4147  CB  LEU E 524      63.100  -4.425  23.580  1.00 66.00           C
ATOM   4148  CG  LEU E 524      62.526  -3.269  22.739  1.00 66.00           C
ATOM   4149  CD1 LEU E 524      61.353  -3.746  21.865  1.00 66.00           C
ATOM   4150  CD2 LEU E 524      62.172  -2.053  23.613  1.00 66.00           C
ATOM   4151  C   LEU E 524      64.681  -5.218  25.282  1.00 66.00           C
ATOM   4152  O   LEU E 524      65.749  -5.783  25.052  1.00 66.00           O
ATOM   4153  N   SER E 525      63.830  -5.633  26.251  1.00 67.82           N
ATOM   4154  CA  SER E 525      64.146  -6.734  27.118  1.00 67.82           C
ATOM   4155  CB  SER E 525      63.788  -6.451  28.589  1.00 67.82           C
ATOM   4156  OG  SER E 525      63.998  -7.615  29.373  1.00 67.82           O
ATOM   4157  C   SER E 525      63.386  -7.984  26.743  1.00 67.82           C
ATOM   4158  O   SER E 525      62.164  -8.051  26.870  1.00 67.82           O
ATOM   4159  N   PRO E 526      64.093  -8.984  26.273  1.00164.32           N
ATOM   4160  CA  PRO E 526      63.495 -10.259  25.961  1.00164.32           C
ATOM   4161  CD  PRO E 526      65.310  -8.757  25.513  1.00164.32           C
ATOM   4162  CB  PRO E 526      64.509 -11.000  25.079  1.00164.32           C
ATOM   4163  CG  PRO E 526      65.804 -10.171  25.177  1.00164.32           C
ATOM   4164  C   PRO E 526      63.105 -11.018  27.196  1.00164.32           C
ATOM   4165  O   PRO E 526      62.191 -11.840  27.140  1.00164.32           O
ATOM   4166  N   GLN E 527      63.796 -10.770  28.320  1.00 85.96           N
ATOM   4167  CA  GLN E 527      63.562 -11.506  29.530  1.00 85.96           C
ATOM   4168  CB  GLN E 527      64.624 -11.241  30.605  1.00 85.96           C
ATOM   4169  CG  GLN E 527      64.439 -12.103  31.856  1.00 85.96           C
ATOM   4170  CD  GLN E 527      64.808 -13.537  31.524  1.00 85.96           C
ATOM   4171  OE1 GLN E 527      64.847 -14.398  32.396  1.00 85.96           O
ATOM   4172  NE2 GLN E 527      65.095 -13.821  30.231  1.00 85.96           N
ATOM   4173  C   GLN E 527      62.211 -11.195  30.094  1.00 85.96           C
ATOM   4174  O   GLN E 527      61.523 -12.079  30.602  1.00 85.96           O
ATOM   4175  N   GLU E 528      61.787  -9.924  30.010  1.00141.50           N
ATOM   4176  CA  GLU E 528      60.513  -9.517  30.531  1.00141.50           C
ATOM   4177  CB  GLU E 528      60.292  -8.019  30.216  1.00141.50           C
ATOM   4178  CG  GLU E 528      58.871  -7.587  29.842  1.00141.50           C
ATOM   4179  CD  GLU E 528      57.926  -7.725  31.014  1.00141.50           C
ATOM   4180  OE1 GLU E 528      58.074  -8.712  31.774  1.00141.50           O
ATOM   4181  OE2 GLU E 528      57.025  -6.859  31.157  1.00141.50           O
ATOM   4182  C   GLU E 528      59.458 -10.351  29.873  1.00141.50           C
ATOM   4183  O   GLU E 528      58.549 -10.862  30.528  1.00141.50           O
ATOM   4184  N   VAL E 529      59.565 -10.539  28.550  1.00 52.44           N
ATOM   4185  CA  VAL E 529      58.600 -11.329  27.844  1.00 52.44           C
ATOM   4186  CB  VAL E 529      58.840 -11.321  26.362  1.00 52.44           C
ATOM   4187  CG1 VAL E 529      57.858 -12.299  25.694  1.00 52.44           C
ATOM   4188  CG2 VAL E 529      58.718  -9.869  25.861  1.00 52.44           C
ATOM   4189  C   VAL E 529      58.667 -12.747  28.323  1.00 52.44           C
ATOM   4190  O   VAL E 529      57.641 -13.372  28.587  1.00 52.44           O
ATOM   4191  N   VAL E 530      59.891 -13.288  28.466  1.00 56.86           N
ATOM   4192  CA  VAL E 530      60.049 -14.660  28.868  1.00 56.86           C
ATOM   4193  CB  VAL E 530      61.492 -15.079  28.952  1.00 56.86           C
ATOM   4194  CG1 VAL E 530      61.559 -16.525  29.477  1.00 56.86           C
ATOM   4195  CG2 VAL E 530      62.147 -14.893  27.572  1.00 56.86           C
ATOM   4196  C   VAL E 530      59.454 -14.867  30.229  1.00 56.86           C
ATOM   4197  O   VAL E 530      58.785 -15.870  30.469  1.00 56.86           O
ATOM   4198  N   SER E 531      59.734 -13.951  31.175  1.00129.93           N
ATOM   4199  CA  SER E 531      59.255 -14.109  32.523  1.00129.93           C
ATOM   4200  CB  SER E 531      60.109 -13.311  33.526  1.00129.93           C
ATOM   4201  OG  SER E 531      60.136 -11.939  33.164  1.00129.93           O
ATOM   4202  C   SER E 531      57.799 -13.749  32.722  1.00129.93           C
ATOM   4203  O   SER E 531      57.075 -14.497  33.378  1.00129.93           O
ATOM   4204  N   CYS E 532      57.367 -12.546  32.275  1.00115.36           N
ATOM   4205  CA  CYS E 532      56.021 -12.057  32.488  1.00115.36           C
ATOM   4206  CB  CYS E 532      55.900 -10.518  32.503  1.00115.36           C
ATOM   4207  SG  CYS E 532      56.544  -9.621  33.960  1.00115.36           S
ATOM   4208  C   CYS E 532      54.942 -12.515  31.530  1.00115.36           C
ATOM   4209  O   CYS E 532      53.804 -12.718  31.951  1.00115.36           O
ATOM   4210  N   SER E 533      55.242 -12.657  30.218  1.00140.04           N
ATOM   4211  CA  SER E 533      54.195 -12.831  29.234  1.00140.04           C
ATOM   4212  CB  SER E 533      54.653 -12.704  27.773  1.00140.04           C
ATOM   4213  OG  SER E 533      54.692 -11.345  27.383  1.00140.04           O
ATOM   4214  C   SER E 533      53.457 -14.129  29.286  1.00140.04           C
ATOM   4215  O   SER E 533      54.025 -15.209  29.145  1.00140.04           O
ATOM   4216  N   GLN E 534      52.125 -14.025  29.478  1.00184.71           N
ATOM   4217  CA  GLN E 534      51.225 -15.144  29.428  1.00184.71           C
ATOM   4218  CB  GLN E 534      50.058 -15.109  30.438  1.00184.71           C
ATOM   4219  CG  GLN E 534      49.156 -13.887  30.484  1.00184.71           C
ATOM   4220  CD  GLN E 534      48.456 -14.034  31.837  1.00184.71           C
ATOM   4221  OE1 GLN E 534      47.378 -14.615  31.935  1.00184.71           O
ATOM   4222  NE2 GLN E 534      49.102 -13.541  32.929  1.00184.71           N
ATOM   4223  C   GLN E 534      50.874 -15.530  28.017  1.00184.71           C
ATOM   4224  O   GLN E 534      50.281 -16.578  27.769  1.00184.71           O
ATOM   4225  N   TYR E 535      51.159 -14.624  27.064  1.00224.07           N
ATOM   4226  CA  TYR E 535      50.990 -14.758  25.646  1.00224.07           C
ATOM   4227  CB  TYR E 535      51.188 -13.398  24.945  1.00224.07           C
ATOM   4228  CG  TYR E 535      50.026 -12.525  25.308  1.00224.07           C
ATOM   4229  CD1 TYR E 535      49.826 -12.065  26.592  1.00224.07           C
ATOM   4230  CD2 TYR E 535      49.086 -12.191  24.362  1.00224.07           C
ATOM   4231  CE1 TYR E 535      48.753 -11.269  26.904  1.00224.07           C
ATOM   4232  CE2 TYR E 535      48.008 -11.393  24.664  1.00224.07           C
ATOM   4233  CZ  TYR E 535      47.841 -10.924  25.940  1.00224.07           C
ATOM   4234  OH  TYR E 535      46.735 -10.102  26.251  1.00224.07           O
ATOM   4235  C   TYR E 535      51.944 -15.804  25.105  1.00224.07           C
ATOM   4236  O   TYR E 535      51.794 -16.240  23.965  1.00224.07           O
ATOM   4237  N   ALA E 536      53.028 -16.133  25.845  1.00 79.03           N
ATOM   4238  CA  ALA E 536      54.013 -17.108  25.436  1.00 79.03           C
ATOM   4239  CB  ALA E 536      55.328 -16.482  24.950  1.00 79.03           C
ATOM   4240  C   ALA E 536      54.366 -18.011  26.598  1.00 79.03           C
ATOM   4241  O   ALA E 536      53.915 -17.819  27.726  1.00 79.03           O
ATOM   4242  N   GLN E 537      55.134 -19.080  26.285  1.00213.72           N
ATOM   4243  CA  GLN E 537      55.574 -20.148  27.145  1.00213.72           C
ATOM   4244  CB  GLN E 537      55.480 -21.576  26.550  1.00213.72           C
ATOM   4245  CG  GLN E 537      54.072 -22.202  26.682  1.00213.72           C
ATOM   4246  CD  GLN E 537      53.081 -21.606  25.689  1.00213.72           C
ATOM   4247  OE1 GLN E 537      52.483 -22.301  24.881  1.00213.72           O
ATOM   4248  NE2 GLN E 537      52.798 -20.285  25.727  1.00213.72           N
ATOM   4249  C   GLN E 537      56.858 -19.912  27.878  1.00213.72           C
ATOM   4250  O   GLN E 537      57.343 -20.830  28.533  1.00213.72           O
ATOM   4251  N   GLY E 538      57.559 -18.776  27.678  1.00 58.59           N
ATOM   4252  CA  GLY E 538      58.784 -18.589  28.419  1.00 58.59           C
ATOM   4253  C   GLY E 538      59.893 -19.208  27.629  1.00 58.59           C
ATOM   4254  O   GLY E 538      60.028 -18.955  26.436  1.00 58.59           O
ATOM   4255  N   CYS E 539      60.755 -19.990  28.301  1.00 86.73           N
ATOM   4256  CA  CYS E 539      61.863 -20.670  27.696  1.00 86.73           C
ATOM   4257  CB  CYS E 539      62.840 -21.223  28.733  1.00 86.73           C
ATOM   4258  SG  CYS E 539      63.554 -19.832  29.644  1.00 86.73           S
ATOM   4259  C   CYS E 539      61.340 -21.776  26.834  1.00 86.73           C
ATOM   4260  O   CYS E 539      62.075 -22.375  26.052  1.00 86.73           O
ATOM   4261  N   GLU E 540      60.060 -22.112  27.050  1.00153.54           N
ATOM   4262  CA  GLU E 540      59.284 -23.133  26.404  1.00153.54           C
ATOM   4263  CB  GLU E 540      57.954 -23.370  27.134  1.00153.54           C
ATOM   4264  CG  GLU E 540      58.130 -23.516  28.648  1.00153.54           C
ATOM   4265  CD  GLU E 540      59.480 -24.162  28.922  1.00153.54           C
ATOM   4266  OE1 GLU E 540      59.615 -25.394  28.708  1.00153.54           O
ATOM   4267  OE2 GLU E 540      60.403 -23.422  29.352  1.00153.54           O
ATOM   4268  C   GLU E 540      58.968 -22.750  24.978  1.00153.54           C
ATOM   4269  O   GLU E 540      58.505 -23.590  24.204  1.00153.54           O
ATOM   4270  N   GLY E 541      59.107 -21.454  24.608  1.00 44.47           N
ATOM   4271  CA  GLY E 541      58.825 -21.061  23.246  1.00 44.47           C
ATOM   4272  C   GLY E 541      57.676 -20.090  23.205  1.00 44.47           C
ATOM   4273  O   GLY E 541      57.045 -19.802  24.222  1.00 44.47           O
ATOM   4274  N   GLY E 542      57.395 -19.537  21.998  1.00 37.15           N
ATOM   4275  CA  GLY E 542      56.337 -18.575  21.815  1.00 37.15           C
ATOM   4276  C   GLY E 542      56.325 -18.138  20.371  1.00 37.15           C
ATOM   4277  O   GLY E 542      57.064 -18.679  19.547  1.00 37.15           O
ATOM   4278  N   PHE E 543      55.462 -17.151  20.016  1.00 82.74           N
ATOM   4279  CA  PHE E 543      55.405 -16.700  18.645  1.00 82.74           C
ATOM   4280  CB  PHE E 543      54.170 -17.211  17.877  1.00 82.74           C
ATOM   4281  CG  PHE E 543      54.383 -18.670  17.647  1.00 82.74           C
ATOM   4282  CD1 PHE E 543      54.065 -19.590  18.620  1.00 82.74           C
ATOM   4283  CD2 PHE E 543      54.910 -19.119  16.458  1.00 82.74           C
ATOM   4284  CE1 PHE E 543      54.266 -20.936  18.407  1.00 82.74           C
ATOM   4285  CE2 PHE E 543      55.115 -20.461  16.239  1.00 82.74           C
ATOM   4286  CZ  PHE E 543      54.792 -21.372  17.214  1.00 82.74           C
ATOM   4287  C   PHE E 543      55.427 -15.192  18.574  1.00 82.74           C
ATOM   4288  O   PHE E 543      54.774 -14.501  19.354  1.00 82.74           O
ATOM   4289  N   PRO E 544      56.155 -14.677  17.602  1.00 74.81           N
ATOM   4290  CA  PRO E 544      56.335 -13.254  17.431  1.00 74.81           C
ATOM   4291  CD  PRO E 544      57.251 -15.430  17.014  1.00 74.81           C
ATOM   4292  CB  PRO E 544      57.371 -13.100  16.320  1.00 74.81           C
ATOM   4293  CG  PRO E 544      58.220 -14.379  16.445  1.00 74.81           C
ATOM   4294  C   PRO E 544      55.057 -12.517  17.201  1.00 74.81           C
ATOM   4295  O   PRO E 544      54.968 -11.353  17.585  1.00 74.81           O
ATOM   4296  N   TYR E 545      54.049 -13.162  16.593  1.00170.70           N
ATOM   4297  CA  TYR E 545      52.819 -12.474  16.343  1.00170.70           C
ATOM   4298  CB  TYR E 545      51.794 -13.376  15.637  1.00170.70           C
ATOM   4299  CG  TYR E 545      50.614 -12.558  15.242  1.00170.70           C
ATOM   4300  CD1 TYR E 545      50.613 -11.891  14.040  1.00170.70           C
ATOM   4301  CD2 TYR E 545      49.518 -12.448  16.065  1.00170.70           C
ATOM   4302  CE1 TYR E 545      49.541 -11.133  13.642  1.00170.70           C
ATOM   4303  CE2 TYR E 545      48.437 -11.692  15.675  1.00170.70           C
ATOM   4304  CZ  TYR E 545      48.446 -11.036  14.464  1.00170.70           C
ATOM   4305  OH  TYR E 545      47.337 -10.261  14.062  1.00170.70           O
ATOM   4306  C   TYR E 545      52.263 -12.077  17.679  1.00170.70           C
ATOM   4307  O   TYR E 545      51.778 -10.962  17.853  1.00170.70           O
ATOM   4308  N   LEU E 546      52.291 -12.998  18.660  1.00164.39           N
ATOM   4309  CA  LEU E 546      51.801 -12.693  19.975  1.00164.39           C
ATOM   4310  CB  LEU E 546      51.526 -13.909  20.868  1.00164.39           C
ATOM   4311  CG  LEU E 546      50.173 -14.584  20.601  1.00164.39           C
ATOM   4312  CD1 LEU E 546      50.072 -15.247  19.227  1.00164.39           C
ATOM   4313  CD2 LEU E 546      49.848 -15.553  21.739  1.00164.39           C
ATOM   4314  C   LEU E 546      52.693 -11.764  20.748  1.00164.39           C
ATOM   4315  O   LEU E 546      52.206 -11.078  21.643  1.00164.39           O
ATOM   4316  N   ILE E 547      54.030 -11.853  20.583  1.00146.79           N
ATOM   4317  CA  ILE E 547      54.927 -10.983  21.310  1.00146.79           C
ATOM   4318  CB  ILE E 547      56.265 -11.628  21.508  1.00146.79           C
ATOM   4319  CG1 ILE E 547      56.091 -12.941  22.286  1.00146.79           C
ATOM   4320  CG2 ILE E 547      57.186 -10.622  22.212  1.00146.79           C
ATOM   4321  CD1 ILE E 547      55.408 -12.747  23.641  1.00146.79           C
ATOM   4322  C   ILE E 547      55.175  -9.639  20.690  1.00146.79           C
ATOM   4323  O   ILE E 547      54.927  -8.592  21.290  1.00146.79           O
ATOM   4324  N   ALA E 548      55.684  -9.640  19.441  1.00 64.91           N
ATOM   4325  CA  ALA E 548      56.022  -8.398  18.818  1.00 64.91           C
ATOM   4326  CB  ALA E 548      56.675  -8.572  17.434  1.00 64.91           C
ATOM   4327  C   ALA E 548      54.746  -7.656  18.633  1.00 64.91           C
ATOM   4328  O   ALA E 548      54.718  -6.434  18.764  1.00 64.91           O
ATOM   4329  N   GLY E 549      53.688  -8.363  18.178  1.00 87.68           N
ATOM   4330  CA  GLY E 549      52.419  -7.706  18.015  1.00 87.68           C
ATOM   4331  C   GLY E 549      51.529  -7.545  19.235  1.00 87.68           C
ATOM   4332  O   GLY E 549      51.385  -6.454  19.783  1.00 87.68           O
ATOM   4333  N   LYS E 550      50.965  -8.670  19.735  1.00186.81           N
ATOM   4334  CA  LYS E 550      49.930  -8.666  20.756  1.00186.81           C
ATOM   4335  CB  LYS E 550      49.418 -10.088  21.072  1.00186.81           C
ATOM   4336  CG  LYS E 550      47.992 -10.441  20.645  1.00186.81           C
ATOM   4337  CD  LYS E 550      46.915  -9.752  21.487  1.00186.81           C
ATOM   4338  CE  LYS E 550      45.523 -10.377  21.367  1.00186.81           C
ATOM   4339  NZ  LYS E 550      44.540  -9.513  22.059  1.00186.81           N
ATOM   4340  C   LYS E 550      50.400  -8.149  22.077  1.00186.81           C
ATOM   4341  O   LYS E 550      49.836  -7.206  22.632  1.00186.81           O
ATOM   4342  N   TYR E 551      51.466  -8.762  22.613  1.00 89.18           N
ATOM   4343  CA  TYR E 551      51.941  -8.424  23.923  1.00 89.18           C
ATOM   4344  CB  TYR E 551      53.127  -9.317  24.360  1.00 89.18           C
ATOM   4345  CG  TYR E 551      53.615  -8.960  25.729  1.00 89.18           C
ATOM   4346  CD1 TYR E 551      52.880  -9.297  26.841  1.00 89.18           C
ATOM   4347  CD2 TYR E 551      54.830  -8.321  25.909  1.00 89.18           C
ATOM   4348  CE1 TYR E 551      53.321  -8.989  28.110  1.00 89.18           C
ATOM   4349  CE2 TYR E 551      55.279  -8.010  27.175  1.00 89.18           C
ATOM   4350  CZ  TYR E 551      54.523  -8.342  28.275  1.00 89.18           C
ATOM   4351  OH  TYR E 551      54.984  -8.024  29.567  1.00 89.18           O
ATOM   4352  C   TYR E 551      52.399  -7.009  23.882  1.00 89.18           C
ATOM   4353  O   TYR E 551      52.143  -6.232  24.801  1.00 89.18           O
ATOM   4354  N   ALA E 552      53.079  -6.622  22.789  1.00 40.40           N
ATOM   4355  CA  ALA E 552      53.582  -5.287  22.694  1.00 40.40           C
ATOM   4356  CB  ALA E 552      54.319  -5.028  21.371  1.00 40.40           C
ATOM   4357  C   ALA E 552      52.432  -4.325  22.765  1.00 40.40           C
ATOM   4358  O   ALA E 552      52.534  -3.297  23.430  1.00 40.40           O
ATOM   4359  N   GLN E 553      51.313  -4.611  22.066  1.00138.85           N
ATOM   4360  CA  GLN E 553      50.193  -3.704  22.095  1.00138.85           C
ATOM   4361  CB  GLN E 553      49.014  -4.079  21.172  1.00138.85           C
ATOM   4362  CG  GLN E 553      49.244  -3.939  19.673  1.00138.85           C
ATOM   4363  CD  GLN E 553      47.870  -3.910  19.014  1.00138.85           C
ATOM   4364  OE1 GLN E 553      46.969  -4.656  19.395  1.00138.85           O
ATOM   4365  NE2 GLN E 553      47.695  -3.010  18.008  1.00138.85           N
ATOM   4366  C   GLN E 553      49.537  -3.673  23.445  1.00138.85           C
ATOM   4367  O   GLN E 553      49.241  -2.603  23.973  1.00138.85           O
ATOM   4368  N   ASP E 554      49.233  -4.860  24.008  1.00115.38           N
ATOM   4369  CA  ASP E 554      48.472  -4.934  25.224  1.00115.38           C
ATOM   4370  CB  ASP E 554      48.027  -6.373  25.531  1.00115.38           C
ATOM   4371  CG  ASP E 554      47.056  -6.820  24.448  1.00115.38           C
ATOM   4372  OD1 ASP E 554      46.714  -5.972  23.579  1.00115.38           O
ATOM   4373  OD2 ASP E 554      46.649  -8.011  24.472  1.00115.38           O
ATOM   4374  C   ASP E 554      49.225  -4.466  26.435  1.00115.38           C
ATOM   4375  O   ASP E 554      48.763  -3.578  27.148  1.00115.38           O
ATOM   4376  N   PHE E 555      50.342  -5.156  26.758  1.00114.75           N
ATOM   4377  CA  PHE E 555      51.168  -4.875  27.904  1.00114.75           C
ATOM   4378  CB  PHE E 555      51.728  -6.159  28.534  1.00114.75           C
ATOM   4379  CG  PHE E 555      50.536  -6.858  29.084  1.00114.75           C
ATOM   4380  CD1 PHE E 555      49.727  -7.624  28.271  1.00114.75           C
ATOM   4381  CD2 PHE E 555      50.216  -6.743  30.414  1.00114.75           C
ATOM   4382  CE1 PHE E 555      48.625  -8.266  28.769  1.00114.75           C
ATOM   4383  CE2 PHE E 555      49.119  -7.375  30.930  1.00114.75           C
ATOM   4384  CZ  PHE E 555      48.327  -8.137  30.101  1.00114.75           C
ATOM   4385  C   PHE E 555      52.284  -3.891  27.693  1.00114.75           C
ATOM   4386  O   PHE E 555      52.583  -3.091  28.578  1.00114.75           O
ATOM   4387  N   GLY E 556      52.966  -3.953  26.532  1.00 45.45           N
ATOM   4388  CA  GLY E 556      54.085  -3.078  26.296  1.00 45.45           C
ATOM   4389  C   GLY E 556      55.357  -3.790  26.648  1.00 45.45           C
ATOM   4390  O   GLY E 556      55.348  -4.815  27.331  1.00 45.45           O
ATOM   4391  N   LEU E 557      56.494  -3.235  26.179  1.00 87.66           N
ATOM   4392  CA  LEU E 557      57.772  -3.840  26.392  1.00 87.66           C
ATOM   4393  CB  LEU E 557      58.440  -4.237  25.074  1.00 87.66           C
ATOM   4394  CG  LEU E 557      57.602  -5.305  24.359  1.00 87.66           C
ATOM   4395  CD1 LEU E 557      58.128  -5.616  22.970  1.00 87.66           C
ATOM   4396  CD2 LEU E 557      57.478  -6.581  25.209  1.00 87.66           C
ATOM   4397  C   LEU E 557      58.641  -2.866  27.116  1.00 87.66           C
ATOM   4398  O   LEU E 557      58.484  -1.651  26.995  1.00 87.66           O
ATOM   4399  N   VAL E 558      59.591  -3.397  27.904  1.00146.91           N
ATOM   4400  CA  VAL E 558      60.444  -2.579  28.704  1.00146.91           C
ATOM   4401  CB  VAL E 558      60.318  -2.967  30.143  1.00146.91           C
ATOM   4402  CG1 VAL E 558      60.579  -4.471  30.266  1.00146.91           C
ATOM   4403  CG2 VAL E 558      61.233  -2.086  30.983  1.00146.91           C
ATOM   4404  C   VAL E 558      61.848  -2.732  28.195  1.00146.91           C
ATOM   4405  O   VAL E 558      62.147  -3.625  27.403  1.00146.91           O
ATOM   4406  N   GLU E 559      62.740  -1.813  28.609  1.00104.25           N
ATOM   4407  CA  GLU E 559      64.091  -1.765  28.128  1.00104.25           C
ATOM   4408  CB  GLU E 559      64.677  -0.363  28.372  1.00104.25           C
ATOM   4409  CG  GLU E 559      65.690   0.110  27.334  1.00104.25           C
ATOM   4410  CD  GLU E 559      65.670   1.636  27.374  1.00104.25           C
ATOM   4411  OE1 GLU E 559      64.556   2.204  27.531  1.00104.25           O
ATOM   4412  OE2 GLU E 559      66.760   2.255  27.250  1.00104.25           O
ATOM   4413  C   GLU E 559      64.891  -2.837  28.819  1.00104.25           C
ATOM   4414  O   GLU E 559      64.494  -3.356  29.861  1.00104.25           O
ATOM   4415  N   GLU E 560      66.052  -3.199  28.232  1.00 84.39           N
ATOM   4416  CA  GLU E 560      66.889  -4.267  28.717  1.00 84.39           C
ATOM   4417  CB  GLU E 560      68.174  -4.430  27.880  1.00 84.39           C
ATOM   4418  CG  GLU E 560      69.142  -5.488  28.413  1.00 84.39           C
ATOM   4419  CD  GLU E 560      68.616  -6.869  28.058  1.00 84.39           C
ATOM   4420  OE1 GLU E 560      67.823  -6.976  27.085  1.00 84.39           O
ATOM   4421  OE2 GLU E 560      69.008  -7.841  28.757  1.00 84.39           O
ATOM   4422  C   GLU E 560      67.318  -3.982  30.127  1.00 84.39           C
ATOM   4423  O   GLU E 560      67.343  -4.877  30.971  1.00 84.39           O
ATOM   4424  N   ASP E 561      67.644  -2.714  30.425  1.00 37.70           N
ATOM   4425  CA  ASP E 561      68.150  -2.348  31.718  1.00 37.70           C
ATOM   4426  CB  ASP E 561      68.461  -0.844  31.821  1.00 37.70           C
ATOM   4427  CG  ASP E 561      69.638  -0.536  30.908  1.00 37.70           C
ATOM   4428  OD1 ASP E 561      70.595  -1.354  30.879  1.00 37.70           O
ATOM   4429  OD2 ASP E 561      69.590   0.517  30.219  1.00 37.70           O
ATOM   4430  C   ASP E 561      67.126  -2.658  32.764  1.00 37.70           C
ATOM   4431  O   ASP E 561      67.470  -3.026  33.886  1.00 37.70           O
ATOM   4432  N   CYS E 562      65.833  -2.483  32.440  1.00 47.00           N
ATOM   4433  CA  CYS E 562      64.812  -2.705  33.422  1.00 47.00           C
ATOM   4434  CB  CYS E 562      63.411  -2.307  32.936  1.00 47.00           C
ATOM   4435  SG  CYS E 562      62.116  -2.583  34.180  1.00 47.00           S
ATOM   4436  C   CYS E 562      64.774  -4.146  33.825  1.00 47.00           C
ATOM   4437  O   CYS E 562      64.623  -4.453  35.007  1.00 47.00           O
ATOM   4438  N   PHE E 563      64.881  -5.074  32.852  1.00155.13           N
ATOM   4439  CA  PHE E 563      64.828  -6.462  33.204  1.00155.13           C
ATOM   4440  CB  PHE E 563      63.495  -7.099  32.739  1.00155.13           C
ATOM   4441  CG  PHE E 563      63.181  -8.321  33.536  1.00155.13           C
ATOM   4442  CD1 PHE E 563      63.985  -9.436  33.496  1.00155.13           C
ATOM   4443  CD2 PHE E 563      62.040  -8.356  34.305  1.00155.13           C
ATOM   4444  CE1 PHE E 563      63.667 -10.550  34.236  1.00155.13           C
ATOM   4445  CE2 PHE E 563      61.716  -9.466  35.044  1.00155.13           C
ATOM   4446  CZ  PHE E 563      62.535 -10.568  35.012  1.00155.13           C
ATOM   4447  C   PHE E 563      65.930  -7.141  32.425  1.00155.13           C
ATOM   4448  O   PHE E 563      65.692  -7.632  31.324  1.00155.13           O
ATOM   4449  N   PRO E 564      67.109  -7.240  32.974  1.00163.66           N
ATOM   4450  CA  PRO E 564      68.259  -7.803  32.299  1.00163.66           C
ATOM   4451  CD  PRO E 564      67.298  -7.126  34.407  1.00163.66           C
ATOM   4452  CB  PRO E 564      69.385  -7.736  33.326  1.00163.66           C
ATOM   4453  CG  PRO E 564      68.644  -7.813  34.676  1.00163.66           C
ATOM   4454  C   PRO E 564      67.984  -9.213  31.865  1.00163.66           C
ATOM   4455  O   PRO E 564      67.216  -9.897  32.539  1.00163.66           O
ATOM   4456  N   TYR E 565      68.613  -9.679  30.761  1.00115.76           N
ATOM   4457  CA  TYR E 565      68.289 -10.984  30.249  1.00115.76           C
ATOM   4458  CB  TYR E 565      68.572 -11.115  28.742  1.00115.76           C
ATOM   4459  CG  TYR E 565      67.953 -12.386  28.277  1.00115.76           C
ATOM   4460  CD1 TYR E 565      66.625 -12.423  27.927  1.00115.76           C
ATOM   4461  CD2 TYR E 565      68.685 -13.543  28.207  1.00115.76           C
ATOM   4462  CE1 TYR E 565      66.044 -13.594  27.501  1.00115.76           C
ATOM   4463  CE2 TYR E 565      68.109 -14.715  27.779  1.00115.76           C
ATOM   4464  CZ  TYR E 565      66.786 -14.746  27.423  1.00115.76           C
ATOM   4465  OH  TYR E 565      66.198 -15.952  26.985  1.00115.76           O
ATOM   4466  C   TYR E 565      69.038 -12.040  31.007  1.00115.76           C
ATOM   4467  O   TYR E 565      70.263 -12.002  31.116  1.00115.76           O
ATOM   4468  N   THR E 566      68.259 -12.926  31.671  1.00 88.67           N
ATOM   4469  CA  THR E 566      68.690 -14.071  32.429  1.00 88.67           C
ATOM   4470  CB  THR E 566      67.732 -14.380  33.539  1.00 88.67           C
ATOM   4471  OG1 THR E 566      67.639 -13.267  34.417  1.00 88.67           O
ATOM   4472  CG2 THR E 566      68.229 -15.619  34.296  1.00 88.67           C
ATOM   4473  C   THR E 566      68.870 -15.312  31.605  1.00 88.67           C
ATOM   4474  O   THR E 566      69.830 -16.056  31.801  1.00 88.67           O
ATOM   4475  N   GLY E 567      67.947 -15.574  30.654  1.00 50.61           N
ATOM   4476  CA  GLY E 567      68.010 -16.794  29.901  1.00 50.61           C
ATOM   4477  C   GLY E 567      67.409 -17.895  30.719  1.00 50.61           C
ATOM   4478  O   GLY E 567      67.818 -19.048  30.591  1.00 50.61           O
ATOM   4479  N   THR E 568      66.449 -17.565  31.611  1.00 67.98           N
ATOM   4480  CA  THR E 568      65.798 -18.577  32.397  1.00 67.98           C
ATOM   4481  CB  THR E 568      66.412 -18.783  33.751  1.00 67.98           C
ATOM   4482  OG1 THR E 568      66.284 -17.604  34.531  1.00 67.98           O
ATOM   4483  CG2 THR E 568      67.896 -19.148  33.572  1.00 67.98           C
ATOM   4484  C   THR E 568      64.374 -18.159  32.644  1.00 67.98           C
ATOM   4485  O   THR E 568      63.961 -17.038  32.356  1.00 67.98           O
ATOM   4486  N   ASP E 569      63.609 -19.097  33.228  1.00120.05           N
ATOM   4487  CA  ASP E 569      62.221 -19.076  33.606  1.00120.05           C
ATOM   4488  CB  ASP E 569      61.658 -20.480  33.885  1.00120.05           C
ATOM   4489  CG  ASP E 569      61.526 -21.191  32.540  1.00120.05           C
ATOM   4490  OD1 ASP E 569      60.693 -20.743  31.706  1.00120.05           O
ATOM   4491  OD2 ASP E 569      62.271 -22.182  32.321  1.00120.05           O
ATOM   4492  C   ASP E 569      62.025 -18.212  34.817  1.00120.05           C
ATOM   4493  O   ASP E 569      61.040 -18.371  35.537  1.00120.05           O
ATOM   4494  N   SER E 570      63.037 -17.384  35.141  1.00120.13           N
ATOM   4495  CA  SER E 570      63.057 -16.480  36.264  1.00120.13           C
ATOM   4496  CB  SER E 570      64.038 -15.327  35.983  1.00120.13           C
ATOM   4497  OG  SER E 570      63.904 -14.293  36.941  1.00120.13           O
ATOM   4498  C   SER E 570      61.690 -15.888  36.493  1.00120.13           C
ATOM   4499  O   SER E 570      60.884 -15.739  35.578  1.00120.13           O
ATOM   4500  N   PRO E 571      61.410 -15.581  37.740  1.00133.41           N
ATOM   4501  CA  PRO E 571      60.129 -15.017  38.095  1.00133.41           C
ATOM   4502  CD  PRO E 571      61.964 -16.379  38.822  1.00133.41           C
ATOM   4503  CB  PRO E 571      60.021 -15.147  39.611  1.00133.41           C
ATOM   4504  CG  PRO E 571      60.894 -16.374  39.928  1.00133.41           C
ATOM   4505  C   PRO E 571      60.031 -13.622  37.586  1.00133.41           C
ATOM   4506  O   PRO E 571      61.072 -13.004  37.360  1.00133.41           O
ATOM   4507  N   CYS E 572      58.818 -13.071  37.380  1.00136.41           N
ATOM   4508  CA  CYS E 572      58.971 -11.787  36.793  1.00136.41           C
ATOM   4509  CB  CYS E 572      58.186 -11.517  35.486  1.00136.41           C
ATOM   4510  SG  CYS E 572      56.487 -10.899  35.544  1.00136.41           S
ATOM   4511  C   CYS E 572      58.908 -10.703  37.807  1.00136.41           C
ATOM   4512  O   CYS E 572      57.882 -10.405  38.419  1.00136.41           O
ATOM   4513  N   ARG E 573      60.104 -10.127  38.026  1.00134.75           N
ATOM   4514  CA  ARG E 573      60.313  -9.050  38.937  1.00134.75           C
ATOM   4515  CB  ARG E 573      60.954  -9.531  40.252  1.00134.75           C
ATOM   4516  CG  ARG E 573      60.841  -8.550  41.416  1.00134.75           C
ATOM   4517  CD  ARG E 573      61.730  -7.317  41.265  1.00134.75           C
ATOM   4518  NE  ARG E 573      61.665  -6.561  42.545  1.00134.75           N
ATOM   4519  CZ  ARG E 573      62.485  -6.928  43.577  1.00134.75           C
ATOM   4520  NH1 ARG E 573      63.289  -8.022  43.434  1.00134.75           N
ATOM   4521  NH2 ARG E 573      62.496  -6.203  44.732  1.00134.75           N
ATOM   4522  C   ARG E 573      61.274  -8.143  38.235  1.00134.75           C
ATOM   4523  O   ARG E 573      62.324  -8.582  37.767  1.00134.75           O
ATOM   4524  N   LEU E 574      60.927  -6.846  38.133  1.00164.29           N
ATOM   4525  CA  LEU E 574      61.732  -5.899  37.415  1.00164.29           C
ATOM   4526  CB  LEU E 574      61.127  -5.541  36.044  1.00164.29           C
ATOM   4527  CG  LEU E 574      59.592  -5.372  36.073  1.00164.29           C
ATOM   4528  CD1 LEU E 574      59.161  -4.260  37.041  1.00164.29           C
ATOM   4529  CD2 LEU E 574      59.028  -5.178  34.655  1.00164.29           C
ATOM   4530  C   LEU E 574      61.837  -4.643  38.220  1.00164.29           C
ATOM   4531  O   LEU E 574      61.308  -4.553  39.325  1.00164.29           O
ATOM   4532  N   LYS E 575      62.560  -3.642  37.673  1.00113.85           N
ATOM   4533  CA  LYS E 575      62.737  -2.383  38.340  1.00113.85           C
ATOM   4534  CB  LYS E 575      63.805  -1.482  37.703  1.00113.85           C
ATOM   4535  CG  LYS E 575      65.236  -1.933  37.995  1.00113.85           C
ATOM   4536  CD  LYS E 575      65.586  -1.913  39.484  1.00113.85           C
ATOM   4537  CE  LYS E 575      67.063  -2.187  39.764  1.00113.85           C
ATOM   4538  NZ  LYS E 575      67.890  -1.071  39.251  1.00113.85           N
ATOM   4539  C   LYS E 575      61.441  -1.644  38.308  1.00113.85           C
ATOM   4540  O   LYS E 575      60.553  -1.946  37.513  1.00113.85           O
ATOM   4541  N   GLU E 576      61.293  -0.665  39.217  1.00 80.92           N
ATOM   4542  CA  GLU E 576      60.074   0.078  39.330  1.00 80.92           C
ATOM   4543  CB  GLU E 576      59.945   0.761  40.705  1.00 80.92           C
ATOM   4544  CG  GLU E 576      60.202  -0.171  41.900  1.00 80.92           C
ATOM   4545  CD  GLU E 576      59.168  -1.285  41.938  1.00 80.92           C
ATOM   4546  OE1 GLU E 576      58.137  -1.173  41.225  1.00 80.92           O
ATOM   4547  OE2 GLU E 576      59.398  -2.267  42.694  1.00 80.92           O
ATOM   4548  C   GLU E 576      60.072   1.171  38.297  1.00 80.92           C
ATOM   4549  O   GLU E 576      61.122   1.680  37.906  1.00 80.92           O
ATOM   4550  N   GLY E 577      58.866   1.532  37.805  1.00 33.22           N
ATOM   4551  CA  GLY E 577      58.667   2.667  36.940  1.00 33.22           C
ATOM   4552  C   GLY E 577      59.405   2.558  35.640  1.00 33.22           C
ATOM   4553  O   GLY E 577      60.099   3.496  35.251  1.00 33.22           O
ATOM   4554  N   CYS E 578      59.273   1.430  34.917  1.00 47.56           N
ATOM   4555  CA  CYS E 578      59.969   1.330  33.663  1.00 47.56           C
ATOM   4556  CB  CYS E 578      60.481  -0.104  33.391  1.00 47.56           C
ATOM   4557  SG  CYS E 578      61.557  -0.707  34.734  1.00 47.56           S
ATOM   4558  C   CYS E 578      59.022   1.731  32.554  1.00 47.56           C
ATOM   4559  O   CYS E 578      57.853   1.342  32.553  1.00 47.56           O
ATOM   4560  N   PHE E 579      59.527   2.551  31.595  1.00168.39           N
ATOM   4561  CA  PHE E 579      58.811   3.023  30.420  1.00168.39           C
ATOM   4562  CB  PHE E 579      59.687   3.983  29.512  1.00168.39           C
ATOM   4563  CG  PHE E 579      59.003   4.577  28.281  1.00168.39           C
ATOM   4564  CD1 PHE E 579      58.105   3.877  27.522  1.00168.39           C
ATOM   4565  CD2 PHE E 579      59.314   5.824  27.769  1.00168.39           C
ATOM   4566  CE1 PHE E 579      57.479   4.364  26.401  1.00168.39           C
ATOM   4567  CE2 PHE E 579      58.704   6.346  26.635  1.00168.39           C
ATOM   4568  CZ  PHE E 579      57.767   5.619  25.944  1.00168.39           C
ATOM   4569  C   PHE E 579      58.575   1.819  29.562  1.00168.39           C
ATOM   4570  O   PHE E 579      59.493   1.025  29.369  1.00168.39           O
ATOM   4571  N   ARG E 580      57.345   1.654  29.016  1.00206.42           N
ATOM   4572  CA  ARG E 580      57.127   0.570  28.088  1.00206.42           C
ATOM   4573  CB  ARG E 580      56.036  -0.438  28.452  1.00206.42           C
ATOM   4574  CG  ARG E 580      56.558  -1.548  29.347  1.00206.42           C
ATOM   4575  CD  ARG E 580      56.479  -1.284  30.843  1.00206.42           C
ATOM   4576  NE  ARG E 580      55.485  -2.275  31.330  1.00206.42           N
ATOM   4577  CZ  ARG E 580      55.834  -3.595  31.311  1.00206.42           C
ATOM   4578  NH1 ARG E 580      57.045  -3.981  30.812  1.00206.42           N
ATOM   4579  NH2 ARG E 580      54.963  -4.548  31.763  1.00206.42           N
ATOM   4580  C   ARG E 580      56.760   1.065  26.713  1.00206.42           C
ATOM   4581  O   ARG E 580      56.008   2.024  26.557  1.00206.42           O
ATOM   4582  N   TYR E 581      57.295   0.376  25.675  1.00 97.66           N
ATOM   4583  CA  TYR E 581      57.074   0.666  24.278  1.00 97.66           C
ATOM   4584  CB  TYR E 581      58.311   0.361  23.405  1.00 97.66           C
ATOM   4585  CG  TYR E 581      59.480   1.214  23.797  1.00 97.66           C
ATOM   4586  CD1 TYR E 581      60.268   0.886  24.881  1.00 97.66           C
ATOM   4587  CD2 TYR E 581      59.813   2.328  23.060  1.00 97.66           C
ATOM   4588  CE1 TYR E 581      61.349   1.664  25.235  1.00 97.66           C
ATOM   4589  CE2 TYR E 581      60.889   3.109  23.406  1.00 97.66           C
ATOM   4590  CZ  TYR E 581      61.659   2.781  24.496  1.00 97.66           C
ATOM   4591  OH  TYR E 581      62.762   3.583  24.852  1.00 97.66           O
ATOM   4592  C   TYR E 581      55.964  -0.241  23.793  1.00 97.66           C
ATOM   4593  O   TYR E 581      55.921  -1.410  24.175  1.00 97.66           O
ATOM   4594  N   TYR E 582      55.031   0.260  22.935  1.00210.43           N
ATOM   4595  CA  TYR E 582      53.914  -0.584  22.539  1.00210.43           C
ATOM   4596  CB  TYR E 582      52.524   0.025  22.717  1.00210.43           C
ATOM   4597  CG  TYR E 582      52.788   1.095  23.672  1.00210.43           C
ATOM   4598  CD1 TYR E 582      53.098   0.860  24.987  1.00210.43           C
ATOM   4599  CD2 TYR E 582      52.734   2.366  23.165  1.00210.43           C
ATOM   4600  CE1 TYR E 582      53.358   1.921  25.805  1.00210.43           C
ATOM   4601  CE2 TYR E 582      52.994   3.429  23.976  1.00210.43           C
ATOM   4602  CZ  TYR E 582      53.306   3.186  25.286  1.00210.43           C
ATOM   4603  OH  TYR E 582      53.578   4.264  26.118  1.00210.43           O
ATOM   4604  C   TYR E 582      53.935  -0.642  21.041  1.00210.43           C
ATOM   4605  O   TYR E 582      54.643   0.122  20.387  1.00210.43           O
ATOM   4606  N   SER E 583      53.135  -1.563  20.463  1.00 92.72           N
ATOM   4607  CA  SER E 583      53.041  -1.660  19.035  1.00 92.72           C
ATOM   4608  CB  SER E 583      53.255  -3.086  18.507  1.00 92.72           C
ATOM   4609  OG  SER E 583      52.248  -3.953  19.004  1.00 92.72           O
ATOM   4610  C   SER E 583      51.670  -1.208  18.618  1.00 92.72           C
ATOM   4611  O   SER E 583      50.663  -1.674  19.136  1.00 92.72           O
ATOM   4612  N   SER E 584      51.601  -0.244  17.677  1.00 56.18           N
ATOM   4613  CA  SER E 584      50.342   0.273  17.207  1.00 56.18           C
ATOM   4614  CB  SER E 584      50.490   1.606  16.444  1.00 56.18           C
ATOM   4615  OG  SER E 584      51.200   1.405  15.231  1.00 56.18           O
ATOM   4616  C   SER E 584      49.658  -0.699  16.275  1.00 56.18           C
ATOM   4617  O   SER E 584      48.436  -0.647  16.126  1.00 56.18           O
ATOM   4618  N   GLU E 585      50.424  -1.586  15.602  1.00126.86           N
ATOM   4619  CA  GLU E 585      49.852  -2.480  14.616  1.00126.86           C
ATOM   4620  CB  GLU E 585      49.789  -1.820  13.220  1.00126.86           C
ATOM   4621  CG  GLU E 585      49.863  -2.776  12.018  1.00126.86           C
ATOM   4622  CD  GLU E 585      48.518  -3.414  11.698  1.00126.86           C
ATOM   4623  OE1 GLU E 585      47.479  -2.728  11.860  1.00126.86           O
ATOM   4624  OE2 GLU E 585      48.520  -4.595  11.262  1.00126.86           O
ATOM   4625  C   GLU E 585      50.698  -3.719  14.487  1.00126.86           C
ATOM   4626  O   GLU E 585      51.903  -3.693  14.731  1.00126.86           O
ATOM   4627  N   TYR E 586      50.053  -4.851  14.112  1.00161.10           N
ATOM   4628  CA  TYR E 586      50.681  -6.140  13.937  1.00161.10           C
ATOM   4629  CB  TYR E 586      50.788  -6.979  15.236  1.00161.10           C
ATOM   4630  CG  TYR E 586      49.473  -7.110  15.957  1.00161.10           C
ATOM   4631  CD1 TYR E 586      48.312  -6.476  15.563  1.00161.10           C
ATOM   4632  CD2 TYR E 586      49.413  -7.882  17.095  1.00161.10           C
ATOM   4633  CE1 TYR E 586      47.137  -6.607  16.266  1.00161.10           C
ATOM   4634  CE2 TYR E 586      48.246  -8.021  17.809  1.00161.10           C
ATOM   4635  CZ  TYR E 586      47.105  -7.383  17.397  1.00161.10           C
ATOM   4636  OH  TYR E 586      45.909  -7.525  18.134  1.00161.10           O
ATOM   4637  C   TYR E 586      49.910  -6.921  12.910  1.00161.10           C
ATOM   4638  O   TYR E 586      48.717  -6.688  12.719  1.00161.10           O
ATOM   4639  N   HIS E 587      50.569  -7.908  12.260  1.00210.42           N
ATOM   4640  CA  HIS E 587      49.942  -8.473  11.099  1.00210.42           C
ATOM   4641  ND1 HIS E 587      50.045  -8.245   7.820  1.00210.42           N
ATOM   4642  CG  HIS E 587      49.535  -7.363   8.742  1.00210.42           C
ATOM   4643  CB  HIS E 587      49.954  -7.266  10.154  1.00210.42           C
ATOM   4644  NE2 HIS E 587      48.714  -6.854   6.711  1.00210.42           N
ATOM   4645  CD2 HIS E 587      48.721  -6.522   8.053  1.00210.42           C
ATOM   4646  CE1 HIS E 587      49.522  -7.897   6.617  1.00210.42           C
ATOM   4647  C   HIS E 587      50.856  -9.553  10.542  1.00210.42           C
ATOM   4648  O   HIS E 587      52.074  -9.390  10.527  1.00210.42           O
ATOM   4649  N   TYR E 588      50.300 -10.697  10.074  1.00194.67           N
ATOM   4650  CA  TYR E 588      51.115 -11.679   9.398  1.00194.67           C
ATOM   4651  CB  TYR E 588      50.497 -13.086   9.308  1.00194.67           C
ATOM   4652  CG  TYR E 588      50.703 -13.836  10.574  1.00194.67           C
ATOM   4653  CD1 TYR E 588      49.826 -13.767  11.630  1.00194.67           C
ATOM   4654  CD2 TYR E 588      51.814 -14.638  10.695  1.00194.67           C
ATOM   4655  CE1 TYR E 588      50.063 -14.489  12.768  1.00194.67           C
ATOM   4656  CE2 TYR E 588      52.056 -15.360  11.831  1.00194.67           C
ATOM   4657  CZ  TYR E 588      51.175 -15.287  12.875  1.00194.67           C
ATOM   4658  OH  TYR E 588      51.410 -16.029  14.057  1.00194.67           O
ATOM   4659  C   TYR E 588      51.212 -11.195   7.986  1.00194.67           C
ATOM   4660  O   TYR E 588      50.190 -10.861   7.394  1.00194.67           O
ATOM   4661  N   VAL E 589      52.423 -11.140   7.389  1.00116.96           N
ATOM   4662  CA  VAL E 589      52.493 -10.650   6.041  1.00116.96           C
ATOM   4663  CB  VAL E 589      53.890 -10.535   5.497  1.00116.96           C
ATOM   4664  CG1 VAL E 589      54.606 -11.885   5.643  1.00116.96           C
ATOM   4665  CG2 VAL E 589      53.797 -10.050   4.041  1.00116.96           C
ATOM   4666  C   VAL E 589      51.658 -11.542   5.179  1.00116.96           C
ATOM   4667  O   VAL E 589      51.701 -12.768   5.286  1.00116.96           O
ATOM   4668  N   GLY E 590      50.863 -10.917   4.285  1.00 37.51           N
ATOM   4669  CA  GLY E 590      49.954 -11.663   3.470  1.00 37.51           C
ATOM   4670  C   GLY E 590      48.580 -11.479   4.043  1.00 37.51           C
ATOM   4671  O   GLY E 590      47.589 -11.841   3.413  1.00 37.51           O
ATOM   4672  N   GLY E 591      48.483 -10.924   5.269  1.00 47.23           N
ATOM   4673  CA  GLY E 591      47.212 -10.590   5.851  1.00 47.23           C
ATOM   4674  C   GLY E 591      46.821 -11.567   6.929  1.00 47.23           C
ATOM   4675  O   GLY E 591      46.152 -11.194   7.891  1.00 47.23           O
ATOM   4676  N   PHE E 592      47.214 -12.842   6.801  1.00393.93           N
ATOM   4677  CA  PHE E 592      46.850 -13.819   7.772  1.00393.93           C
ATOM   4678  CB  PHE E 592      45.411 -14.319   7.605  1.00393.93           C
ATOM   4679  CG  PHE E 592      45.270 -14.968   6.116  1.00393.93           C
ATOM   4680  CD1 PHE E 592      45.035 -14.428   4.842  1.00393.93           C
ATOM   4681  CD2 PHE E 592      45.310 -16.063   5.160  1.00393.93           C
ATOM   4682  CE1 PHE E 592      45.110 -15.715   4.208  1.00393.93           C
ATOM   4683  CE2 PHE E 592      45.062 -14.736   4.977  1.00393.93           C
ATOM   4684  CZ  PHE E 592      45.318 -15.972   5.549  1.00393.93           C
ATOM   4685  C   PHE E 592      47.823 -14.956   7.628  1.00393.93           C
ATOM   4686  O   PHE E 592      48.622 -14.990   6.692  1.00393.93           O
ATOM   4687  N   TYR E 593      47.773 -15.947   8.546  1.00 95.76           N
ATOM   4688  CA  TYR E 593      48.727 -17.017   8.484  1.00 95.76           C
ATOM   4689  CB  TYR E 593      48.720 -17.877   9.766  1.00 95.76           C
ATOM   4690  CG  TYR E 593      49.790 -18.922   9.723  1.00 95.76           C
ATOM   4691  CD1 TYR E 593      49.598 -20.118   9.070  1.00 95.76           C
ATOM   4692  CD2 TYR E 593      50.997 -18.709  10.347  1.00 95.76           C
ATOM   4693  CE1 TYR E 593      50.578 -21.075   9.040  1.00 95.76           C
ATOM   4694  CE2 TYR E 593      51.982 -19.662  10.320  1.00 95.76           C
ATOM   4695  CZ  TYR E 593      51.778 -20.853   9.666  1.00 95.76           C
ATOM   4696  OH  TYR E 593      52.787 -21.843   9.635  1.00 95.76           O
ATOM   4697  C   TYR E 593      48.370 -17.858   7.301  1.00 95.76           C
ATOM   4698  O   TYR E 593      47.253 -18.364   7.193  1.00 95.76           O
ATOM   4699  N   GLY E 594      49.352 -18.051   6.391  1.00 55.75           N
ATOM   4700  CA  GLY E 594      49.161 -18.830   5.194  1.00 55.75           C
ATOM   4701  C   GLY E 594      49.264 -17.959   3.975  1.00 55.75           C
ATOM   4702  O   GLY E 594      49.402 -18.461   2.861  1.00 55.75           O
ATOM   4703  N   GLY E 595      49.123 -16.637   4.163  1.00 84.34           N
ATOM   4704  CA  GLY E 595      49.208 -15.603   3.172  1.00 84.34           C
ATOM   4705  C   GLY E 595      50.599 -15.258   2.733  1.00 84.34           C
ATOM   4706  O   GLY E 595      50.759 -14.621   1.697  1.00 84.34           O
ATOM   4707  N   CYS E 596      51.656 -15.543   3.513  1.00167.10           N
ATOM   4708  CA  CYS E 596      52.868 -14.908   3.073  1.00167.10           C
ATOM   4709  CB  CYS E 596      53.843 -14.400   4.154  1.00167.10           C
ATOM   4710  SG  CYS E 596      54.765 -15.647   5.056  1.00167.10           S
ATOM   4711  C   CYS E 596      53.574 -15.555   1.927  1.00167.10           C
ATOM   4712  O   CYS E 596      53.324 -16.698   1.542  1.00167.10           O
ATOM   4713  N   ASN E 597      54.436 -14.737   1.281  1.00 84.01           N
ATOM   4714  CA  ASN E 597      55.217 -15.162   0.158  1.00 84.01           C
ATOM   4715  CB  ASN E 597      54.434 -15.116  -1.175  1.00 84.01           C
ATOM   4716  CG  ASN E 597      53.913 -13.713  -1.445  1.00 84.01           C
ATOM   4717  OD1 ASN E 597      54.543 -12.720  -1.097  1.00 84.01           O
ATOM   4718  ND2 ASN E 597      52.717 -13.622  -2.087  1.00 84.01           N
ATOM   4719  C   ASN E 597      56.438 -14.289   0.092  1.00 84.01           C
ATOM   4720  O   ASN E 597      56.564 -13.321   0.838  1.00 84.01           O
ATOM   4721  N   GLU E 598      57.374 -14.625  -0.815  1.00 86.70           N
ATOM   4722  CA  GLU E 598      58.626 -13.938  -0.958  1.00 86.70           C
ATOM   4723  CB  GLU E 598      59.492 -14.568  -2.060  1.00 86.70           C
ATOM   4724  CG  GLU E 598      60.842 -13.878  -2.255  1.00 86.70           C
ATOM   4725  CD  GLU E 598      61.328 -14.211  -3.660  1.00 86.70           C
ATOM   4726  OE1 GLU E 598      60.467 -14.541  -4.518  1.00 86.70           O
ATOM   4727  OE2 GLU E 598      62.561 -14.121  -3.903  1.00 86.70           O
ATOM   4728  C   GLU E 598      58.410 -12.518  -1.381  1.00 86.70           C
ATOM   4729  O   GLU E 598      59.028 -11.603  -0.837  1.00 86.70           O
ATOM   4730  N   ALA E 599      57.515 -12.301  -2.365  1.00 45.69           N
ATOM   4731  CA  ALA E 599      57.330 -10.989  -2.923  1.00 45.69           C
ATOM   4732  CB  ALA E 599      56.295 -10.967  -4.064  1.00 45.69           C
ATOM   4733  C   ALA E 599      56.858 -10.045  -1.862  1.00 45.69           C
ATOM   4734  O   ALA E 599      57.391  -8.947  -1.716  1.00 45.69           O
ATOM   4735  N   LEU E 600      55.855 -10.462  -1.072  1.00103.10           N
ATOM   4736  CA  LEU E 600      55.312  -9.627  -0.042  1.00103.10           C
ATOM   4737  CB  LEU E 600      54.013 -10.186   0.572  1.00103.10           C
ATOM   4738  CG  LEU E 600      52.770  -9.996  -0.331  1.00103.10           C
ATOM   4739  CD1 LEU E 600      52.372  -8.515  -0.408  1.00103.10           C
ATOM   4740  CD2 LEU E 600      52.949 -10.595  -1.732  1.00103.10           C
ATOM   4741  C   LEU E 600      56.345  -9.396   1.016  1.00103.10           C
ATOM   4742  O   LEU E 600      56.398  -8.321   1.612  1.00103.10           O
ATOM   4743  N   MET E 601      57.194 -10.403   1.290  1.00 49.47           N
ATOM   4744  CA  MET E 601      58.188 -10.253   2.319  1.00 49.47           C
ATOM   4745  CB  MET E 601      58.992 -11.543   2.555  1.00 49.47           C
ATOM   4746  CG  MET E 601      58.153 -12.658   3.187  1.00 49.47           C
ATOM   4747  SD  MET E 601      58.961 -14.285   3.256  1.00 49.47           S
ATOM   4748  CE  MET E 601      60.271 -13.778   4.406  1.00 49.47           C
ATOM   4749  C   MET E 601      59.144  -9.155   1.951  1.00 49.47           C
ATOM   4750  O   MET E 601      59.489  -8.320   2.785  1.00 49.47           O
ATOM   4751  N   LYS E 602      59.593  -9.113   0.682  1.00117.98           N
ATOM   4752  CA  LYS E 602      60.541  -8.106   0.289  1.00117.98           C
ATOM   4753  CB  LYS E 602      61.065  -8.269  -1.149  1.00117.98           C
ATOM   4754  CG  LYS E 602      62.004  -9.458  -1.328  1.00117.98           C
ATOM   4755  CD  LYS E 602      62.389  -9.738  -2.781  1.00117.98           C
ATOM   4756  CE  LYS E 602      61.409 -10.654  -3.515  1.00117.98           C
ATOM   4757  NZ  LYS E 602      62.049 -11.202  -4.732  1.00117.98           N
ATOM   4758  C   LYS E 602      59.910  -6.754   0.360  1.00117.98           C
ATOM   4759  O   LYS E 602      60.568  -5.779   0.717  1.00117.98           O
ATOM   4760  N   LEU E 603      58.621  -6.643  -0.015  1.00 43.20           N
ATOM   4761  CA  LEU E 603      57.983  -5.359   0.009  1.00 43.20           C
ATOM   4762  CB  LEU E 603      56.540  -5.392  -0.524  1.00 43.20           C
ATOM   4763  CG  LEU E 603      56.445  -5.681  -2.036  1.00 43.20           C
ATOM   4764  CD1 LEU E 603      54.984  -5.704  -2.511  1.00 43.20           C
ATOM   4765  CD2 LEU E 603      57.313  -4.702  -2.843  1.00 43.20           C
ATOM   4766  C   LEU E 603      57.935  -4.870   1.426  1.00 43.20           C
ATOM   4767  O   LEU E 603      58.259  -3.717   1.706  1.00 43.20           O
ATOM   4768  N   GLU E 604      57.556  -5.752   2.370  1.00 95.99           N
ATOM   4769  CA  GLU E 604      57.448  -5.354   3.746  1.00 95.99           C
ATOM   4770  CB  GLU E 604      56.948  -6.497   4.653  1.00 95.99           C
ATOM   4771  CG  GLU E 604      56.815  -6.115   6.134  1.00 95.99           C
ATOM   4772  CD  GLU E 604      55.510  -5.359   6.351  1.00 95.99           C
ATOM   4773  OE1 GLU E 604      54.593  -5.486   5.496  1.00 95.99           O
ATOM   4774  OE2 GLU E 604      55.414  -4.645   7.386  1.00 95.99           O
ATOM   4775  C   GLU E 604      58.796  -4.936   4.243  1.00 95.99           C
ATOM   4776  O   GLU E 604      58.932  -3.920   4.924  1.00 95.99           O
ATOM   4777  N   LEU E 605      59.842  -5.700   3.882  1.00 59.70           N
ATOM   4778  CA  LEU E 605      61.154  -5.454   4.407  1.00 59.70           C
ATOM   4779  CB  LEU E 605      62.165  -6.494   3.891  1.00 59.70           C
ATOM   4780  CG  LEU E 605      63.599  -6.309   4.416  1.00 59.70           C
ATOM   4781  CD1 LEU E 605      63.657  -6.494   5.941  1.00 59.70           C
ATOM   4782  CD2 LEU E 605      64.586  -7.225   3.673  1.00 59.70           C
ATOM   4783  C   LEU E 605      61.647  -4.091   4.019  1.00 59.70           C
ATOM   4784  O   LEU E 605      62.031  -3.301   4.880  1.00 59.70           O
ATOM   4785  N   VAL E 606      61.632  -3.761   2.714  1.00 68.06           N
ATOM   4786  CA  VAL E 606      62.184  -2.502   2.303  1.00 68.06           C
ATOM   4787  CB  VAL E 606      62.357  -2.389   0.812  1.00 68.06           C
ATOM   4788  CG1 VAL E 606      63.271  -3.534   0.342  1.00 68.06           C
ATOM   4789  CG2 VAL E 606      60.980  -2.368   0.133  1.00 68.06           C
ATOM   4790  C   VAL E 606      61.325  -1.366   2.763  1.00 68.06           C
ATOM   4791  O   VAL E 606      61.831  -0.327   3.184  1.00 68.06           O
ATOM   4792  N   HIS E 607      59.992  -1.497   2.636  1.00 81.63           N
ATOM   4793  CA  HIS E 607      59.170  -0.394   3.029  1.00 81.63           C
ATOM   4794  ND1 HIS E 607      57.976   0.568   0.234  1.00 81.63           N
ATOM   4795  CG  HIS E 607      57.711  -0.539   1.009  1.00 81.63           C
ATOM   4796  CB  HIS E 607      57.731  -0.529   2.510  1.00 81.63           C
ATOM   4797  NE2 HIS E 607      57.594  -1.114  -1.170  1.00 81.63           N
ATOM   4798  CD2 HIS E 607      57.478  -1.556   0.135  1.00 81.63           C
ATOM   4799  CE1 HIS E 607      57.893   0.168  -1.061  1.00 81.63           C
ATOM   4800  C   HIS E 607      59.150  -0.203   4.523  1.00 81.63           C
ATOM   4801  O   HIS E 607      59.445   0.889   5.002  1.00 81.63           O
ATOM   4802  N   GLN E 608      58.750  -1.254   5.277  1.00128.12           N
ATOM   4803  CA  GLN E 608      58.565  -1.261   6.715  1.00128.12           C
ATOM   4804  CB  GLN E 608      57.537  -2.318   7.150  1.00128.12           C
ATOM   4805  CG  GLN E 608      56.135  -2.073   6.591  1.00128.12           C
ATOM   4806  CD  GLN E 608      55.590  -0.799   7.220  1.00128.12           C
ATOM   4807  OE1 GLN E 608      56.290  -0.107   7.958  1.00128.12           O
ATOM   4808  NE2 GLN E 608      54.304  -0.477   6.920  1.00128.12           N
ATOM   4809  C   GLN E 608      59.780  -1.467   7.589  1.00128.12           C
ATOM   4810  O   GLN E 608      59.878  -0.857   8.652  1.00128.12           O
ATOM   4811  N   GLY E 609      60.709  -2.377   7.224  1.00 51.94           N
ATOM   4812  CA  GLY E 609      61.826  -2.640   8.098  1.00 51.94           C
ATOM   4813  C   GLY E 609      61.951  -4.128   8.287  1.00 51.94           C
ATOM   4814  O   GLY E 609      61.180  -4.899   7.717  1.00 51.94           O
ATOM   4815  N   PRO E 610      62.885  -4.563   9.105  1.00153.10           N
ATOM   4816  CA  PRO E 610      63.092  -5.969   9.320  1.00153.10           C
ATOM   4817  CD  PRO E 610      64.075  -3.789   9.405  1.00153.10           C
ATOM   4818  CB  PRO E 610      64.420  -6.096  10.075  1.00153.10           C
ATOM   4819  CG  PRO E 610      64.803  -4.649  10.449  1.00153.10           C
ATOM   4820  C   PRO E 610      61.900  -6.565   9.994  1.00153.10           C
ATOM   4821  O   PRO E 610      61.221  -5.862  10.741  1.00153.10           O
ATOM   4822  N   MET E 611      61.605  -7.851   9.711  1.00175.66           N
ATOM   4823  CA  MET E 611      60.450  -8.463  10.294  1.00175.66           C
ATOM   4824  CB  MET E 611      59.259  -8.639   9.329  1.00175.66           C
ATOM   4825  CG  MET E 611      59.400  -9.761   8.294  1.00175.66           C
ATOM   4826  SD  MET E 611      60.566  -9.447   6.934  1.00175.66           S
ATOM   4827  CE  MET E 611      59.638  -8.063   6.214  1.00175.66           C
ATOM   4828  C   MET E 611      60.838  -9.819  10.785  1.00175.66           C
ATOM   4829  O   MET E 611      61.851 -10.380  10.368  1.00175.66           O
ATOM   4830  N   ALA E 612      60.040 -10.360  11.727  1.00 42.04           N
ATOM   4831  CA  ALA E 612      60.310 -11.653  12.291  1.00 42.04           C
ATOM   4832  CB  ALA E 612      59.571 -11.904  13.618  1.00 42.04           C
ATOM   4833  C   ALA E 612      59.885 -12.723  11.328  1.00 42.04           C
ATOM   4834  O   ALA E 612      58.858 -12.609  10.659  1.00 42.04           O
ATOM   4835  N   VAL E 613      60.681 -13.810  11.251  1.00 45.42           N
ATOM   4836  CA  VAL E 613      60.387 -14.927  10.396  1.00 45.42           C
ATOM   4837  CB  VAL E 613      61.235 -14.986   9.156  1.00 45.42           C
ATOM   4838  CG1 VAL E 613      60.920 -13.766   8.274  1.00 45.42           C
ATOM   4839  CG2 VAL E 613      62.710 -15.076   9.583  1.00 45.42           C
ATOM   4840  C   VAL E 613      60.713 -16.157  11.183  1.00 45.42           C
ATOM   4841  O   VAL E 613      61.399 -16.085  12.201  1.00 45.42           O
ATOM   4842  N   ALA E 614      60.193 -17.321  10.745  1.00 43.86           N
ATOM   4843  CA  ALA E 614      60.487 -18.556  11.417  1.00 43.86           C
ATOM   4844  CB  ALA E 614      59.320 -19.085  12.266  1.00 43.86           C
ATOM   4845  C   ALA E 614      60.774 -19.582  10.366  1.00 43.86           C
ATOM   4846  O   ALA E 614      60.270 -19.495   9.247  1.00 43.86           O
ATOM   4847  N   PHE E 615      61.629 -20.575  10.695  1.00177.71           N
ATOM   4848  CA  PHE E 615      61.935 -21.608   9.747  1.00177.71           C
ATOM   4849  CB  PHE E 615      63.074 -21.250   8.768  1.00177.71           C
ATOM   4850  CG  PHE E 615      64.376 -21.130   9.488  1.00177.71           C
ATOM   4851  CD1 PHE E 615      64.759 -19.940  10.061  1.00177.71           C
ATOM   4852  CD2 PHE E 615      65.221 -22.212   9.588  1.00177.71           C
ATOM   4853  CE1 PHE E 615      65.963 -19.834  10.719  1.00177.71           C
ATOM   4854  CE2 PHE E 615      66.426 -22.112  10.244  1.00177.71           C
ATOM   4855  CZ  PHE E 615      66.800 -20.920  10.813  1.00177.71           C
ATOM   4856  C   PHE E 615      62.303 -22.848  10.500  1.00177.71           C
ATOM   4857  O   PHE E 615      62.387 -22.848  11.727  1.00177.71           O
ATOM   4858  N   GLU E 616      62.509 -23.958   9.766  1.00123.15           N
ATOM   4859  CA  GLU E 616      62.824 -25.204  10.404  1.00123.15           C
ATOM   4860  CB  GLU E 616      62.248 -26.417   9.654  1.00123.15           C
ATOM   4861  CG  GLU E 616      62.348 -27.731  10.429  1.00123.15           C
ATOM   4862  CD  GLU E 616      61.300 -27.678  11.528  1.00123.15           C
ATOM   4863  OE1 GLU E 616      60.937 -26.546  11.939  1.00123.15           O
ATOM   4864  OE2 GLU E 616      60.842 -28.763  11.971  1.00123.15           O
ATOM   4865  C   GLU E 616      64.310 -25.358  10.429  1.00123.15           C
ATOM   4866  O   GLU E 616      64.964 -25.402   9.387  1.00123.15           O
ATOM   4867  N   VAL E 617      64.884 -25.435  11.646  1.00 64.43           N
ATOM   4868  CA  VAL E 617      66.297 -25.630  11.775  1.00 64.43           C
ATOM   4869  CB  VAL E 617      66.852 -25.153  13.090  1.00 64.43           C
ATOM   4870  CG1 VAL E 617      68.326 -25.579  13.189  1.00 64.43           C
ATOM   4871  CG2 VAL E 617      66.645 -23.630  13.190  1.00 64.43           C
ATOM   4872  C   VAL E 617      66.549 -27.100  11.675  1.00 64.43           C
ATOM   4873  O   VAL E 617      65.820 -27.909  12.247  1.00 64.43           O
ATOM   4874  N   TYR E 618      67.608 -27.478  10.935  1.00 66.52           N
ATOM   4875  CA  TYR E 618      67.961 -28.857  10.763  1.00 66.52           C
ATOM   4876  CB  TYR E 618      67.925 -29.342   9.299  1.00 66.52           C
ATOM   4877  CG  TYR E 618      66.513 -29.335   8.806  1.00 66.52           C
ATOM   4878  CD1 TYR E 618      65.640 -30.342   9.153  1.00 66.52           C
ATOM   4879  CD2 TYR E 618      66.061 -28.332   7.977  1.00 66.52           C
ATOM   4880  CE1 TYR E 618      64.342 -30.343   8.695  1.00 66.52           C
ATOM   4881  CE2 TYR E 618      64.765 -28.327   7.515  1.00 66.52           C
ATOM   4882  CZ  TYR E 618      63.900 -29.333   7.875  1.00 66.52           C
ATOM   4883  OH  TYR E 618      62.570 -29.330   7.404  1.00 66.52           O
ATOM   4884  C   TYR E 618      69.370 -28.975  11.251  1.00 66.52           C
ATOM   4885  O   TYR E 618      70.062 -27.971  11.409  1.00 66.52           O
ATOM   4886  N   ASP E 619      69.838 -30.210  11.508  1.00 51.16           N
ATOM   4887  CA  ASP E 619      71.130 -30.388  12.107  1.00 51.16           C
ATOM   4888  CB  ASP E 619      71.493 -31.859  12.369  1.00 51.16           C
ATOM   4889  CG  ASP E 619      72.660 -31.858  13.349  1.00 51.16           C
ATOM   4890  OD1 ASP E 619      73.116 -30.746  13.729  1.00 51.16           O
ATOM   4891  OD2 ASP E 619      73.103 -32.967  13.743  1.00 51.16           O
ATOM   4892  C   ASP E 619      72.188 -29.804  11.222  1.00 51.16           C
ATOM   4893  O   ASP E 619      73.149 -29.212  11.710  1.00 51.16           O
ATOM   4894  N   ASP E 620      72.037 -29.921   9.892  1.00 58.95           N
ATOM   4895  CA  ASP E 620      73.060 -29.432   9.013  1.00 58.95           C
ATOM   4896  CB  ASP E 620      72.793 -29.712   7.517  1.00 58.95           C
ATOM   4897  CG  ASP E 620      71.537 -28.994   7.042  1.00 58.95           C
ATOM   4898  OD1 ASP E 620      70.673 -28.661   7.896  1.00 58.95           O
ATOM   4899  OD2 ASP E 620      71.423 -28.774   5.806  1.00 58.95           O
ATOM   4900  C   ASP E 620      73.210 -27.956   9.222  1.00 58.95           C
ATOM   4901  O   ASP E 620      74.295 -27.405   9.047  1.00 58.95           O
ATOM   4902  N   PHE E 621      72.111 -27.279   9.594  1.00119.35           N
ATOM   4903  CA  PHE E 621      72.080 -25.861   9.823  1.00119.35           C
ATOM   4904  CB  PHE E 621      70.645 -25.348  10.066  1.00119.35           C
ATOM   4905  CG  PHE E 621      70.651 -23.858  10.172  1.00119.35           C
ATOM   4906  CD1 PHE E 621      70.516 -23.078   9.045  1.00119.35           C
ATOM   4907  CD2 PHE E 621      70.790 -23.238  11.392  1.00119.35           C
ATOM   4908  CE1 PHE E 621      70.518 -21.705   9.133  1.00119.35           C
ATOM   4909  CE2 PHE E 621      70.792 -21.865  11.486  1.00119.35           C
ATOM   4910  CZ  PHE E 621      70.656 -21.095  10.356  1.00119.35           C
ATOM   4911  C   PHE E 621      72.923 -25.526  11.018  1.00119.35           C
ATOM   4912  O   PHE E 621      73.569 -24.480  11.058  1.00119.35           O
ATOM   4913  N   LEU E 622      72.957 -26.416  12.030  1.00 55.06           N
ATOM   4914  CA  LEU E 622      73.656 -26.123  13.251  1.00 55.06           C
ATOM   4915  CB  LEU E 622      73.646 -27.308  14.233  1.00 55.06           C
ATOM   4916  CG  LEU E 622      72.239 -27.693  14.730  1.00 55.06           C
ATOM   4917  CD1 LEU E 622      72.300 -28.878  15.707  1.00 55.06           C
ATOM   4918  CD2 LEU E 622      71.501 -26.478  15.316  1.00 55.06           C
ATOM   4919  C   LEU E 622      75.093 -25.820  12.940  1.00 55.06           C
ATOM   4920  O   LEU E 622      75.681 -24.895  13.498  1.00 55.06           O
ATOM   4921  N   HIS E 623      75.684 -26.608  12.032  1.00121.64           N
ATOM   4922  CA  HIS E 623      77.060 -26.560  11.618  1.00121.64           C
ATOM   4923  ND1 HIS E 623      77.485 -29.527  12.684  0.00121.64           N
ATOM   4924  CG  HIS E 623      77.015 -29.075  11.472  0.00121.64           C
ATOM   4925  CB  HIS E 623      77.454 -27.805  10.807  1.00121.64           C
ATOM   4926  NE2 HIS E 623      75.993 -31.020  11.985  0.00121.64           N
ATOM   4927  CD2 HIS E 623      76.104 -29.999  11.059  0.00121.64           C
ATOM   4928  CE1 HIS E 623      76.840 -30.693  12.944  0.00121.64           C
ATOM   4929  C   HIS E 623      77.360 -25.365  10.758  1.00121.64           C
ATOM   4930  O   HIS E 623      78.526 -25.060  10.545  1.00121.64           O
ATOM   4931  N   TYR E 624      76.340 -24.702  10.181  1.00115.76           N
ATOM   4932  CA  TYR E 624      76.504 -23.651   9.202  1.00115.76           C
ATOM   4933  CB  TYR E 624      75.160 -22.934   8.956  1.00115.76           C
ATOM   4934  CG  TYR E 624      75.332 -21.681   8.169  1.00115.76           C
ATOM   4935  CD1 TYR E 624      75.644 -20.502   8.806  1.00115.76           C
ATOM   4936  CD2 TYR E 624      75.161 -21.675   6.804  1.00115.76           C
ATOM   4937  CE1 TYR E 624      75.793 -19.335   8.093  1.00115.76           C
ATOM   4938  CE2 TYR E 624      75.309 -20.512   6.086  1.00115.76           C
ATOM   4939  CZ  TYR E 624      75.626 -19.338   6.729  1.00115.76           C
ATOM   4940  OH  TYR E 624      75.777 -18.143   5.993  1.00115.76           O
ATOM   4941  C   TYR E 624      77.538 -22.631   9.590  1.00115.76           C
ATOM   4942  O   TYR E 624      77.422 -21.969  10.619  1.00115.76           O
ATOM   4943  N   ARG E 625      78.655 -22.591   8.817  1.00159.83           N
ATOM   4944  CA  ARG E 625      79.689 -21.591   8.912  1.00159.83           C
ATOM   4945  CB  ARG E 625      81.064 -22.114   8.456  1.00159.83           C
ATOM   4946  CG  ARG E 625      81.695 -23.141   9.400  1.00159.83           C
ATOM   4947  CD  ARG E 625      80.967 -24.485   9.433  1.00159.83           C
ATOM   4948  NE  ARG E 625      81.707 -25.375  10.373  1.00159.83           N
ATOM   4949  CZ  ARG E 625      81.451 -25.330  11.713  1.00159.83           C
ATOM   4950  NH1 ARG E 625      80.521 -24.459  12.204  1.00159.83           N
ATOM   4951  NH2 ARG E 625      82.127 -26.155  12.565  1.00159.83           N
ATOM   4952  C   ARG E 625      79.419 -20.353   8.099  1.00159.83           C
ATOM   4953  O   ARG E 625      79.512 -19.236   8.605  1.00159.83           O
ATOM   4954  N   LYS E 626      79.070 -20.528   6.800  1.00116.41           N
ATOM   4955  CA  LYS E 626      78.934 -19.391   5.926  1.00116.41           C
ATOM   4956  CB  LYS E 626      80.275 -18.708   5.608  1.00116.41           C
ATOM   4957  CG  LYS E 626      81.255 -19.616   4.863  1.00116.41           C
ATOM   4958  CD  LYS E 626      82.453 -18.868   4.272  1.00116.41           C
ATOM   4959  CE  LYS E 626      83.436 -19.777   3.528  1.00116.41           C
ATOM   4960  NZ  LYS E 626      84.087 -20.705   4.476  1.00116.41           N
ATOM   4961  C   LYS E 626      78.341 -19.831   4.617  1.00116.41           C
ATOM   4962  O   LYS E 626      78.138 -21.019   4.375  1.00116.41           O
ATOM   4963  N   GLY E 627      78.050 -18.855   3.726  1.00 26.03           N
ATOM   4964  CA  GLY E 627      77.505 -19.154   2.430  1.00 26.03           C
ATOM   4965  C   GLY E 627      76.010 -19.077   2.473  1.00 26.03           C
ATOM   4966  O   GLY E 627      75.422 -18.556   3.420  1.00 26.03           O
ATOM   4967  N   VAL E 628      75.356 -19.571   1.400  1.00102.37           N
ATOM   4968  CA  VAL E 628      73.923 -19.546   1.351  1.00102.37           C
ATOM   4969  CB  VAL E 628      73.375 -19.144   0.006  1.00102.37           C
ATOM   4970  CG1 VAL E 628      73.917 -20.088  -1.082  1.00102.37           C
ATOM   4971  CG2 VAL E 628      71.841 -19.121   0.102  1.00102.37           C
ATOM   4972  C   VAL E 628      73.433 -20.920   1.697  1.00102.37           C
ATOM   4973  O   VAL E 628      73.646 -21.884   0.965  1.00102.37           O
ATOM   4974  N   TYR E 629      72.727 -21.018   2.838  1.00182.64           N
ATOM   4975  CA  TYR E 629      72.254 -22.253   3.398  1.00182.64           C
ATOM   4976  CB  TYR E 629      71.822 -22.101   4.868  1.00182.64           C
ATOM   4977  CG  TYR E 629      71.133 -23.342   5.326  1.00182.64           C
ATOM   4978  CD1 TYR E 629      71.842 -24.381   5.883  1.00182.64           C
ATOM   4979  CD2 TYR E 629      69.768 -23.462   5.198  1.00182.64           C
ATOM   4980  CE1 TYR E 629      71.199 -25.519   6.309  1.00182.64           C
ATOM   4981  CE2 TYR E 629      69.119 -24.598   5.622  1.00182.64           C
ATOM   4982  CZ  TYR E 629      69.835 -25.628   6.179  1.00182.64           C
ATOM   4983  OH  TYR E 629      69.175 -26.794   6.618  1.00182.64           O
ATOM   4984  C   TYR E 629      71.098 -22.801   2.625  1.00182.64           C
ATOM   4985  O   TYR E 629      70.261 -22.053   2.119  1.00182.64           O
ATOM   4986  N   HIS E 630      71.066 -24.149   2.484  1.00136.89           N
ATOM   4987  CA  HIS E 630      69.988 -24.798   1.794  1.00136.89           C
ATOM   4988  ND1 HIS E 630      67.987 -24.717  -0.995  1.00136.89           N
ATOM   4989  CG  HIS E 630      69.052 -25.433  -0.498  1.00136.89           C
ATOM   4990  CB  HIS E 630      70.194 -24.830   0.269  1.00136.89           C
ATOM   4991  NE2 HIS E 630      67.645 -26.838  -1.566  1.00136.89           N
ATOM   4992  CD2 HIS E 630      68.827 -26.726  -0.857  1.00136.89           C
ATOM   4993  CE1 HIS E 630      67.176 -25.605  -1.625  1.00136.89           C
ATOM   4994  C   HIS E 630      69.855 -26.230   2.243  1.00136.89           C
ATOM   4995  O   HIS E 630      70.779 -26.813   2.804  1.00136.89           O
ATOM   4996  N   HIS E 631      68.641 -26.787   2.026  1.00278.57           N
ATOM   4997  CA  HIS E 631      68.229 -28.170   2.143  1.00278.57           C
ATOM   4998  ND1 HIS E 631      71.553 -29.138   1.785  0.00278.57           N
ATOM   4999  CG  HIS E 631      70.291 -29.645   1.988  0.00278.57           C
ATOM   5000  CB  HIS E 631      69.053 -29.161   1.301  1.00278.57           C
ATOM   5001  NE2 HIS E 631      71.758 -30.762   3.288  0.00278.57           N
ATOM   5002  CD2 HIS E 631      70.434 -30.636   2.909  0.00278.57           C
ATOM   5003  CE1 HIS E 631      72.392 -29.840   2.587  0.00278.57           C
ATOM   5004  C   HIS E 631      68.126 -28.743   3.525  1.00278.57           C
ATOM   5005  O   HIS E 631      68.517 -28.131   4.517  1.00278.57           O
ATOM   5006  N   THR E 632      67.468 -29.934   3.564  1.00130.93           N
ATOM   5007  CA  THR E 632      67.276 -30.858   4.659  1.00130.93           C
ATOM   5008  CB  THR E 632      67.870 -30.388   5.978  1.00130.93           C
ATOM   5009  OG1 THR E 632      69.269 -30.201   5.816  1.00130.93           O
ATOM   5010  CG2 THR E 632      67.684 -31.436   7.092  1.00130.93           C
ATOM   5011  C   THR E 632      65.791 -31.155   4.733  1.00130.93           C
ATOM   5012  O   THR E 632      65.011 -30.655   3.924  1.00130.93           O
ATOM   5013  N   GLY E 633      65.373 -32.053   5.647  1.00 53.92           N
ATOM   5014  CA  GLY E 633      63.995 -32.324   5.961  1.00 53.92           C
ATOM   5015  C   GLY E 633      63.204 -32.799   4.784  1.00 53.92           C
ATOM   5016  O   GLY E 633      63.631 -33.630   3.984  1.00 53.92           O
ATOM   5017  N   LEU E 634      61.955 -32.300   4.737  1.00154.15           N
ATOM   5018  CA  LEU E 634      60.980 -32.592   3.732  1.00154.15           C
ATOM   5019  CB  LEU E 634      60.700 -34.098   3.571  1.00154.15           C
ATOM   5020  CG  LEU E 634      59.854 -34.470   2.332  0.00154.15           C
ATOM   5021  CD1 LEU E 634      59.625 -35.988   2.258  0.00154.15           C
ATOM   5022  CD2 LEU E 634      58.539 -33.677   2.252  0.00154.15           C
ATOM   5023  C   LEU E 634      59.764 -31.922   4.275  1.00154.15           C
ATOM   5024  O   LEU E 634      59.484 -30.762   3.979  1.00154.15           O
ATOM   5025  N   ARG E 635      58.982 -32.658   5.086  1.00184.89           N
ATOM   5026  CA  ARG E 635      57.881 -32.017   5.734  1.00184.89           C
ATOM   5027  CB  ARG E 635      56.761 -31.548   4.786  1.00184.89           C
ATOM   5028  CG  ARG E 635      56.042 -32.650   4.013  1.00184.89           C
ATOM   5029  CD  ARG E 635      54.951 -32.093   3.095  1.00184.89           C
ATOM   5030  NE  ARG E 635      53.983 -31.338   3.947  1.00184.89           N
[truncated: 483,567 more chars]
