# Supplementary material for: Evolutionary Analysis of Dipeptidyl Peptidase I
Source: Int J Mol Sci. 2022 Feb 6;23(3):1852. doi: 10.3390/ijms23031852 (PMC8836896; doi:10.3390/ijms23031852)
Supplement: Supplementary file 1 [file ijms-23-01852-s001.zip › Supplementary File S2 Homology models/Modeller/Bos taurus/mod.B99990008.pdb]

EXPDTA    THEORETICAL MODEL, MODELLER 10.1 2021/11/11 14:39:50
REMARK   6 MODELLER OBJECTIVE FUNCTION:     12855.7842
REMARK   6 MODELLER BEST TEMPLATE % SEQ ID:  92.614
REMARK   6 SEQUENCE: mod
REMARK   6 ALIGNMENT: alignment.pir
REMARK   6 SCRIPT: model.py
REMARK   6 DOPE score: -168706.98438
REMARK   6 GA341 score: 1.00000
REMARK   6 DOPE-HR score: -144111.29688
REMARK   6 TEMPLATE: 1K3B 1:A - 119:A MODELS 1:A - 119:A AT 92.6%
REMARK   6 TEMPLATE: 1K3B 120:B - 283:B MODELS 120:B - 283:B AT 92.6%
REMARK   6 TEMPLATE: 1K3B 284:C - 352:C MODELS 284:C - 352:C AT 92.6%
REMARK   6 TEMPLATE: 1K3B 353:D - 471:D MODELS 353:D - 471:D AT 92.6%
REMARK   6 TEMPLATE: 1K3B 472:E - 635:E MODELS 472:E - 635:E AT 92.6%
REMARK   6 TEMPLATE: 1K3B 636:F - 704:F MODELS 636:F - 704:F AT 92.6%
REMARK   6 TEMPLATE: 1K3B 705:G - 823:G MODELS 705:G - 823:G AT 92.6%
REMARK   6 TEMPLATE: 1K3B 824:H - 987:H MODELS 824:H - 987:H AT 92.6%
REMARK   6 TEMPLATE: 1K3B 988:I - 1056:I MODELS 988:I - 1056:I AT 92.6%
REMARK   6 TEMPLATE: 1K3B 1057:J - 1175:J MODELS 1057:J - 1175:J AT 92.6%
REMARK   6 TEMPLATE: 1K3B 1176:K - 1339:K MODELS 1176:K - 1339:K AT 92.6%
REMARK   6 TEMPLATE: 1K3B 1340:L - 1408:L MODELS 1340:L - 1408:L AT 92.6%
SSBOND   1 CYS A    6    CYS A   94                          1555   1555  2.00
SSBOND   2 CYS A   30    CYS A  112                          1555   1555  2.03
SSBOND   3 CYS B  144    CYS B  187                          1555   1555  2.03
SSBOND   4 CYS B  180    CYS B  220                          1555   1555  2.04
SSBOND   5 CYS B  210    CYS B  226                          1555   1555  2.02
SSBOND   6 CYS D  358    CYS D  446                          1555   1555  2.04
SSBOND   7 CYS D  382    CYS D  464                          1555   1555  2.03
SSBOND   8 CYS E  496    CYS E  539                          1555   1555  2.03
SSBOND   9 CYS E  532    CYS E  572                          1555   1555  2.02
SSBOND  10 CYS E  562    CYS E  578                          1555   1555  2.02
SSBOND  11 CYS G  710    CYS G  798                          1555   1555  2.05
SSBOND  12 CYS G  734    CYS G  816                          1555   1555  2.02
SSBOND  13 CYS H  848    CYS H  891                          1555   1555  2.04
SSBOND  14 CYS H  884    CYS H  924                          1555   1555  2.04
SSBOND  15 CYS H  914    CYS H  930                          1555   1555  2.03
SSBOND  16 CYS J 1062    CYS J 1150                          1555   1555  2.03
SSBOND  17 CYS J 1086    CYS J 1168                          1555   1555  2.02
SSBOND  18 CYS K 1200    CYS K 1243                          1555   1555  2.03
SSBOND  19 CYS K 1236    CYS K 1276                          1555   1555  2.02
SSBOND  20 CYS K 1266    CYS K 1282                          1555   1555  2.02
ATOM      1  N   ASP A   1      43.474  20.420  19.141  1.00135.34           N
ATOM      2  CA  ASP A   1      44.883  20.007  18.953  1.00135.34           C
ATOM      3  CB  ASP A   1      45.238  19.634  17.492  1.00135.34           C
ATOM      4  CG  ASP A   1      45.110  20.809  16.534  1.00135.34           C
ATOM      5  OD1 ASP A   1      44.076  21.525  16.601  1.00135.34           O
ATOM      6  OD2 ASP A   1      46.050  20.991  15.712  1.00135.34           O
ATOM      7  C   ASP A   1      45.926  20.875  19.574  1.00135.34           C
ATOM      8  O   ASP A   1      45.644  21.610  20.519  1.00135.34           O
ATOM      9  N   THR A   2      47.179  20.762  19.088  1.00 63.67           N
ATOM     10  CA  THR A   2      48.284  21.485  19.651  1.00 63.67           C
ATOM     11  CB  THR A   2      49.579  20.724  19.584  1.00 63.67           C
ATOM     12  OG1 THR A   2      49.921  20.443  18.234  1.00 63.67           O
ATOM     13  CG2 THR A   2      49.422  19.412  20.375  1.00 63.67           C
ATOM     14  C   THR A   2      48.447  22.769  18.898  1.00 63.67           C
ATOM     15  O   THR A   2      47.742  23.036  17.928  1.00 63.67           O
ATOM     16  N   PRO A   3      49.360  23.579  19.368  1.00 85.02           N
ATOM     17  CA  PRO A   3      49.628  24.850  18.745  1.00 85.02           C
ATOM     18  CD  PRO A   3      49.608  23.627  20.801  1.00 85.02           C
ATOM     19  CB  PRO A   3      50.468  25.638  19.747  1.00 85.02           C
ATOM     20  CG  PRO A   3      50.025  25.075  21.108  1.00 85.02           C
ATOM     21  C   PRO A   3      50.280  24.698  17.400  1.00 85.02           C
ATOM     22  O   PRO A   3      50.438  25.706  16.712  1.00 85.02           O
ATOM     23  N   ALA A   4      50.693  23.473  17.015  1.00 65.73           N
ATOM     24  CA  ALA A   4      51.417  23.289  15.783  1.00 65.73           C
ATOM     25  CB  ALA A   4      52.118  21.921  15.681  1.00 65.73           C
ATOM     26  C   ALA A   4      50.529  23.428  14.584  1.00 65.73           C
ATOM     27  O   ALA A   4      49.387  22.971  14.566  1.00 65.73           O
ATOM     28  N   ASN A   5      51.065  24.091  13.537  1.00152.99           N
ATOM     29  CA  ASN A   5      50.389  24.238  12.283  1.00152.99           C
ATOM     30  CB  ASN A   5      49.951  25.689  12.027  1.00152.99           C
ATOM     31  CG  ASN A   5      49.192  25.764  10.707  1.00152.99           C
ATOM     32  OD1 ASN A   5      48.793  24.752  10.137  1.00152.99           O
ATOM     33  ND2 ASN A   5      48.998  27.013  10.205  1.00152.99           N
ATOM     34  C   ASN A   5      51.398  23.904  11.232  1.00152.99           C
ATOM     35  O   ASN A   5      51.917  24.798  10.564  1.00152.99           O
ATOM     36  N   CYS A   6      51.695  22.606  11.024  1.00140.80           N
ATOM     37  CA  CYS A   6      52.681  22.380  10.018  1.00140.80           C
ATOM     38  CB  CYS A   6      54.066  21.944  10.482  1.00140.80           C
ATOM     39  SG  CYS A   6      54.932  23.535  10.444  1.00140.80           S
ATOM     40  C   CYS A   6      52.156  21.720   8.800  1.00140.80           C
ATOM     41  O   CYS A   6      51.007  21.291   8.729  1.00140.80           O
ATOM     42  N   THR A   7      53.012  21.673   7.767  1.00135.65           N
ATOM     43  CA  THR A   7      52.559  21.333   6.464  1.00135.65           C
ATOM     44  CB  THR A   7      52.967  22.374   5.472  1.00135.65           C
ATOM     45  OG1 THR A   7      52.362  22.137   4.212  1.00135.65           O
ATOM     46  CG2 THR A   7      54.499  22.336   5.339  1.00135.65           C
ATOM     47  C   THR A   7      53.120  20.036   6.005  1.00135.65           C
ATOM     48  O   THR A   7      54.059  19.476   6.568  1.00135.65           O
ATOM     49  N   TYR A   8      52.502  19.553   4.920  1.00112.30           N
ATOM     50  CA  TYR A   8      52.783  18.335   4.241  1.00112.30           C
ATOM     51  CB  TYR A   8      51.766  18.176   3.085  1.00112.30           C
ATOM     52  CG  TYR A   8      52.038  16.950   2.299  1.00112.30           C
ATOM     53  CD1 TYR A   8      51.618  15.725   2.756  1.00112.30           C
ATOM     54  CD2 TYR A   8      52.687  17.051   1.092  1.00112.30           C
ATOM     55  CE1 TYR A   8      51.877  14.596   2.020  1.00112.30           C
ATOM     56  CE2 TYR A   8      52.946  15.927   0.353  1.00112.30           C
ATOM     57  CZ  TYR A   8      52.544  14.708   0.826  1.00112.30           C
ATOM     58  OH  TYR A   8      52.819  13.567   0.064  1.00112.30           O
ATOM     59  C   TYR A   8      54.191  18.377   3.754  1.00112.30           C
ATOM     60  O   TYR A   8      54.929  17.405   3.921  1.00112.30           O
ATOM     61  N   PRO A   9      54.608  19.466   3.172  1.00 99.39           N
ATOM     62  CA  PRO A   9      55.957  19.544   2.707  1.00 99.39           C
ATOM     63  CD  PRO A   9      53.744  20.368   2.433  1.00 99.39           C
ATOM     64  CB  PRO A   9      56.033  20.785   1.814  1.00 99.39           C
ATOM     65  CG  PRO A   9      54.684  21.496   2.010  1.00 99.39           C
ATOM     66  C   PRO A   9      56.959  19.520   3.815  1.00 99.39           C
ATOM     67  O   PRO A   9      58.059  19.021   3.593  1.00 99.39           O
ATOM     68  N   ASP A  10      56.642  20.038   5.015  1.00153.72           N
ATOM     69  CA  ASP A  10      57.680  19.981   6.000  1.00153.72           C
ATOM     70  CB  ASP A  10      57.545  20.942   7.197  1.00153.72           C
ATOM     71  CG  ASP A  10      56.258  20.710   7.951  1.00153.72           C
ATOM     72  OD1 ASP A  10      55.922  19.542   8.264  1.00153.72           O
ATOM     73  OD2 ASP A  10      55.585  21.740   8.211  1.00153.72           O
ATOM     74  C   ASP A  10      57.904  18.556   6.403  1.00153.72           C
ATOM     75  O   ASP A  10      58.966  18.202   6.911  1.00153.72           O
ATOM     76  N   LEU A  11      56.869  17.715   6.236  1.00149.11           N
ATOM     77  CA  LEU A  11      56.901  16.314   6.543  1.00149.11           C
ATOM     78  CB  LEU A  11      55.471  15.756   6.690  1.00149.11           C
ATOM     79  CG  LEU A  11      55.364  14.284   7.112  1.00149.11           C
ATOM     80  CD1 LEU A  11      53.927  13.962   7.545  1.00149.11           C
ATOM     81  CD2 LEU A  11      55.816  13.343   5.991  1.00149.11           C
ATOM     82  C   LEU A  11      57.728  15.534   5.546  1.00149.11           C
ATOM     83  O   LEU A  11      58.343  14.530   5.907  1.00149.11           O
ATOM     84  N   LEU A  12      57.762  15.938   4.257  1.00104.01           N
ATOM     85  CA  LEU A  12      58.515  15.148   3.310  1.00104.01           C
ATOM     86  CB  LEU A  12      58.278  15.506   1.828  1.00104.01           C
ATOM     87  CG  LEU A  12      56.928  15.037   1.247  1.00104.01           C
ATOM     88  CD1 LEU A  12      56.851  13.503   1.164  1.00104.01           C
ATOM     89  CD2 LEU A  12      55.744  15.633   2.005  1.00104.01           C
ATOM     90  C   LEU A  12      59.982  15.311   3.575  1.00104.01           C
ATOM     91  O   LEU A  12      60.447  16.403   3.895  1.00104.01           O
ATOM     92  N   GLY A  13      60.757  14.207   3.454  1.00 34.50           N
ATOM     93  CA  GLY A  13      62.176  14.306   3.646  1.00 34.50           C
ATOM     94  C   GLY A  13      62.682  13.137   4.440  1.00 34.50           C
ATOM     95  O   GLY A  13      62.061  12.077   4.498  1.00 34.50           O
ATOM     96  N   THR A  14      63.860  13.321   5.076  1.00 43.66           N
ATOM     97  CA  THR A  14      64.476  12.271   5.834  1.00 43.66           C
ATOM     98  CB  THR A  14      65.954  12.183   5.603  1.00 43.66           C
ATOM     99  OG1 THR A  14      66.235  12.022   4.221  1.00 43.66           O
ATOM    100  CG2 THR A  14      66.498  10.983   6.395  1.00 43.66           C
ATOM    101  C   THR A  14      64.305  12.600   7.287  1.00 43.66           C
ATOM    102  O   THR A  14      64.512  13.738   7.704  1.00 43.66           O
ATOM    103  N   TRP A  15      63.911  11.603   8.104  1.00 83.97           N
ATOM    104  CA  TRP A  15      63.727  11.836   9.511  1.00 83.97           C
ATOM    105  CB  TRP A  15      62.251  11.771   9.960  1.00 83.97           C
ATOM    106  CG  TRP A  15      61.387  12.938   9.527  1.00 83.97           C
ATOM    107  CD2 TRP A  15      60.925  13.973  10.413  1.00 83.97           C
ATOM    108  CD1 TRP A  15      60.876  13.232   8.297  1.00 83.97           C
ATOM    109  NE1 TRP A  15      60.124  14.383   8.359  1.00 83.97           N
ATOM    110  CE2 TRP A  15      60.143  14.849   9.657  1.00 83.97           C
ATOM    111  CE3 TRP A  15      61.128  14.174  11.752  1.00 83.97           C
ATOM    112  CZ2 TRP A  15      59.558  15.946  10.228  1.00 83.97           C
ATOM    113  CZ3 TRP A  15      60.535  15.280  12.322  1.00 83.97           C
ATOM    114  CH2 TRP A  15      59.770  16.150  11.573  1.00 83.97           C
ATOM    115  C   TRP A  15      64.477  10.785  10.267  1.00 83.97           C
ATOM    116  O   TRP A  15      64.541   9.630   9.848  1.00 83.97           O
ATOM    117  N   VAL A  16      65.095  11.170  11.404  1.00 48.23           N
ATOM    118  CA  VAL A  16      65.783  10.196  12.204  1.00 48.23           C
ATOM    119  CB  VAL A  16      67.208  10.560  12.523  1.00 48.23           C
ATOM    120  CG1 VAL A  16      67.791   9.490  13.463  1.00 48.23           C
ATOM    121  CG2 VAL A  16      67.984  10.702  11.202  1.00 48.23           C
ATOM    122  C   VAL A  16      65.025  10.091  13.487  1.00 48.23           C
ATOM    123  O   VAL A  16      64.738  11.094  14.141  1.00 48.23           O
ATOM    124  N   PHE A  17      64.662   8.853  13.875  1.00 87.00           N
ATOM    125  CA  PHE A  17      63.907   8.695  15.082  1.00 87.00           C
ATOM    126  CB  PHE A  17      62.645   7.814  14.941  1.00 87.00           C
ATOM    127  CG  PHE A  17      61.688   8.420  13.955  1.00 87.00           C
ATOM    128  CD1 PHE A  17      61.161   9.678  14.156  1.00 87.00           C
ATOM    129  CD2 PHE A  17      61.274   7.712  12.848  1.00 87.00           C
ATOM    130  CE1 PHE A  17      60.271  10.226  13.261  1.00 87.00           C
ATOM    131  CE2 PHE A  17      60.383   8.256  11.946  1.00 87.00           C
ATOM    132  CZ  PHE A  17      59.880   9.520  12.151  1.00 87.00           C
ATOM    133  C   PHE A  17      64.789   8.035  16.101  1.00 87.00           C
ATOM    134  O   PHE A  17      65.399   7.001  15.835  1.00 87.00           O
ATOM    135  N   GLN A  18      64.878   8.636  17.307  1.00 55.80           N
ATOM    136  CA  GLN A  18      65.633   8.065  18.386  1.00 55.80           C
ATOM    137  CB  GLN A  18      66.283   9.112  19.307  1.00 55.80           C
ATOM    138  CG  GLN A  18      67.353   9.961  18.621  1.00 55.80           C
ATOM    139  CD  GLN A  18      68.616   9.118  18.498  1.00 55.80           C
ATOM    140  OE1 GLN A  18      68.966   8.370  19.409  1.00 55.80           O
ATOM    141  NE2 GLN A  18      69.323   9.246  17.342  1.00 55.80           N
ATOM    142  C   GLN A  18      64.619   7.346  19.214  1.00 55.80           C
ATOM    143  O   GLN A  18      63.623   7.937  19.631  1.00 55.80           O
ATOM    144  N   VAL A  19      64.849   6.048  19.482  1.00 54.17           N
ATOM    145  CA  VAL A  19      63.862   5.279  20.185  1.00 54.17           C
ATOM    146  CB  VAL A  19      63.543   3.985  19.486  1.00 54.17           C
ATOM    147  CG1 VAL A  19      62.489   3.213  20.297  1.00 54.17           C
ATOM    148  CG2 VAL A  19      63.123   4.298  18.039  1.00 54.17           C
ATOM    149  C   VAL A  19      64.369   4.923  21.548  1.00 54.17           C
ATOM    150  O   VAL A  19      65.490   4.440  21.712  1.00 54.17           O
ATOM    151  N   GLY A  20      63.517   5.146  22.565  1.00 55.39           N
ATOM    152  CA  GLY A  20      63.829   4.807  23.920  1.00 55.39           C
ATOM    153  C   GLY A  20      63.197   3.473  24.136  1.00 55.39           C
ATOM    154  O   GLY A  20      63.221   2.651  23.227  1.00 55.39           O
ATOM    155  N   SER A  21      62.614   3.278  25.347  1.00151.47           N
ATOM    156  CA  SER A  21      61.892   2.171  25.960  1.00151.47           C
ATOM    157  CB  SER A  21      60.496   2.586  26.500  1.00151.47           C
ATOM    158  OG  SER A  21      60.631   3.659  27.415  1.00151.47           O
ATOM    159  C   SER A  21      61.756   0.896  25.149  1.00151.47           C
ATOM    160  O   SER A  21      62.606   0.501  24.349  1.00151.47           O
ATOM    161  N   SER A  22      60.735   0.102  25.519  1.00205.14           N
ATOM    162  CA  SER A  22      60.368  -1.102  24.822  1.00205.14           C
ATOM    163  CB  SER A  22      61.534  -2.039  24.441  1.00205.14           C
ATOM    164  OG  SER A  22      62.055  -1.740  23.157  1.00205.14           O
ATOM    165  C   SER A  22      59.534  -1.913  25.751  1.00205.14           C
ATOM    166  O   SER A  22      59.997  -2.917  26.285  1.00205.14           O
ATOM    167  N   GLY A  23      58.254  -1.558  25.911  1.00 63.27           N
ATOM    168  CA  GLY A  23      57.463  -2.304  26.841  1.00 63.27           C
ATOM    169  C   GLY A  23      56.108  -2.473  26.248  1.00 63.27           C
ATOM    170  O   GLY A  23      55.939  -2.449  25.032  1.00 63.27           O
ATOM    171  N   SER A  24      55.104  -2.707  27.108  1.00 81.81           N
ATOM    172  CA  SER A  24      53.768  -2.847  26.619  1.00 81.81           C
ATOM    173  CB  SER A  24      52.925  -3.856  27.415  1.00 81.81           C
ATOM    174  OG  SER A  24      52.838  -3.450  28.771  1.00 81.81           O
ATOM    175  C   SER A  24      53.110  -1.505  26.675  1.00 81.81           C
ATOM    176  O   SER A  24      53.721  -0.504  27.045  1.00 81.81           O
ATOM    177  N   GLN A  25      51.826  -1.461  26.285  1.00 69.74           N
ATOM    178  CA  GLN A  25      51.052  -0.258  26.264  1.00 69.74           C
ATOM    179  CB  GLN A  25      49.639  -0.514  25.700  1.00 69.74           C
ATOM    180  CG  GLN A  25      48.745  -1.459  26.504  1.00 69.74           C
ATOM    181  CD  GLN A  25      47.425  -1.613  25.744  1.00 69.74           C
ATOM    182  OE1 GLN A  25      47.409  -1.892  24.547  1.00 69.74           O
ATOM    183  NE2 GLN A  25      46.279  -1.415  26.450  1.00 69.74           N
ATOM    184  C   GLN A  25      50.934   0.264  27.668  1.00 69.74           C
ATOM    185  O   GLN A  25      50.830   1.470  27.892  1.00 69.74           O
ATOM    186  N   ARG A  26      50.830  -0.656  28.644  1.00188.04           N
ATOM    187  CA  ARG A  26      50.766  -0.326  30.041  1.00188.04           C
ATOM    188  CB  ARG A  26      50.305  -1.518  30.893  1.00188.04           C
ATOM    189  CG  ARG A  26      48.822  -1.867  30.727  0.00188.04           C
ATOM    190  CD  ARG A  26      48.471  -3.250  31.278  0.00188.04           C
ATOM    191  NE  ARG A  26      49.382  -3.509  32.427  0.00188.04           N
ATOM    192  CZ  ARG A  26      49.012  -3.158  33.692  0.00188.04           C
ATOM    193  NH1 ARG A  26      47.752  -2.684  33.925  0.00188.04           N
ATOM    194  NH2 ARG A  26      49.906  -3.288  34.717  0.00188.04           N
ATOM    195  C   ARG A  26      52.101   0.105  30.562  1.00188.04           C
ATOM    196  O   ARG A  26      52.187   1.020  31.378  1.00188.04           O
ATOM    197  N   ASP A  27      53.176  -0.570  30.110  1.00 57.41           N
ATOM    198  CA  ASP A  27      54.511  -0.353  30.598  1.00 57.41           C
ATOM    199  CB  ASP A  27      55.526  -1.383  30.078  1.00 57.41           C
ATOM    200  CG  ASP A  27      55.330  -2.668  30.871  0.00 57.41           C
ATOM    201  OD1 ASP A  27      54.826  -2.585  32.023  0.00 57.41           O
ATOM    202  OD2 ASP A  27      55.687  -3.750  30.335  0.00 57.41           O
ATOM    203  C   ASP A  27      55.031   1.005  30.252  1.00 57.41           C
ATOM    204  O   ASP A  27      55.782   1.586  31.032  1.00 57.41           O
ATOM    205  N   VAL A  28      54.689   1.554  29.073  1.00136.89           N
ATOM    206  CA  VAL A  28      55.260   2.832  28.763  1.00136.89           C
ATOM    207  CB  VAL A  28      56.120   2.882  27.526  1.00136.89           C
ATOM    208  CG1 VAL A  28      57.365   2.011  27.730  1.00136.89           C
ATOM    209  CG2 VAL A  28      55.274   2.490  26.308  1.00136.89           C
ATOM    210  C   VAL A  28      54.184   3.842  28.546  1.00136.89           C
ATOM    211  O   VAL A  28      53.014   3.518  28.344  1.00136.89           O
ATOM    212  N   ASN A  29      54.586   5.120  28.685  1.00100.16           N
ATOM    213  CA  ASN A  29      53.780   6.261  28.378  1.00100.16           C
ATOM    214  CB  ASN A  29      53.010   6.863  29.567  1.00100.16           C
ATOM    215  CG  ASN A  29      52.255   8.076  29.032  0.00100.16           C
ATOM    216  OD1 ASN A  29      52.852   9.119  28.769  0.00100.16           O
ATOM    217  ND2 ASN A  29      50.917   7.947  28.842  0.00100.16           N
ATOM    218  C   ASN A  29      54.756   7.280  27.902  1.00100.16           C
ATOM    219  O   ASN A  29      55.691   7.628  28.622  1.00100.16           O
ATOM    220  N   CYS A  30      54.555   7.800  26.678  1.00 89.56           N
ATOM    221  CA  CYS A  30      55.547   8.666  26.118  1.00 89.56           C
ATOM    222  CB  CYS A  30      55.687   8.419  24.612  1.00 89.56           C
ATOM    223  SG  CYS A  30      55.966   6.647  24.333  1.00 89.56           S
ATOM    224  C   CYS A  30      55.171  10.087  26.354  1.00 89.56           C
ATOM    225  O   CYS A  30      54.892  10.846  25.426  1.00 89.56           O
ATOM    226  N   SER A  31      55.086  10.457  27.638  1.00132.95           N
ATOM    227  CA  SER A  31      54.850  11.808  28.018  1.00132.95           C
ATOM    228  CB  SER A  31      54.243  11.866  29.425  1.00132.95           C
ATOM    229  OG  SER A  31      53.863  13.192  29.734  1.00132.95           O
ATOM    230  C   SER A  31      56.155  12.566  28.009  1.00132.95           C
ATOM    231  O   SER A  31      56.227  13.692  27.516  1.00132.95           O
ATOM    232  N   VAL A  32      57.180  12.015  28.703  1.00101.02           N
ATOM    233  CA  VAL A  32      58.491  12.612  28.826  1.00101.02           C
ATOM    234  CB  VAL A  32      59.123  12.249  30.140  1.00101.02           C
ATOM    235  CG1 VAL A  32      58.310  12.917  31.263  1.00101.02           C
ATOM    236  CG2 VAL A  32      59.151  10.716  30.265  1.00101.02           C
ATOM    237  C   VAL A  32      59.505  12.350  27.738  1.00101.02           C
ATOM    238  O   VAL A  32      59.907  13.283  27.045  1.00101.02           O
ATOM    239  N   MET A  33      59.925  11.062  27.573  1.00173.03           N
ATOM    240  CA  MET A  33      60.981  10.603  26.690  1.00173.03           C
ATOM    241  CB  MET A  33      61.838  11.675  25.996  1.00173.03           C
ATOM    242  CG  MET A  33      62.903  11.045  25.098  1.00173.03           C
ATOM    243  SD  MET A  33      63.938  12.216  24.180  1.00173.03           S
ATOM    244  CE  MET A  33      65.200  10.968  23.796  1.00173.03           C
ATOM    245  C   MET A  33      61.931   9.759  27.507  1.00173.03           C
ATOM    246  O   MET A  33      61.627   8.619  27.856  1.00173.03           O
ATOM    247  N   GLY A  34      63.137  10.299  27.817  1.00 44.41           N
ATOM    248  CA  GLY A  34      64.114   9.575  28.597  1.00 44.41           C
ATOM    249  C   GLY A  34      65.186   9.043  27.684  1.00 44.41           C
ATOM    250  O   GLY A  34      65.244   9.393  26.508  1.00 44.41           O
ATOM    251  N   PRO A  35      66.061   8.220  28.218  1.00 87.17           N
ATOM    252  CA  PRO A  35      67.203   7.677  27.511  1.00 87.17           C
ATOM    253  CD  PRO A  35      65.766   7.478  29.432  1.00 87.17           C
ATOM    254  CB  PRO A  35      67.903   6.774  28.524  1.00 87.17           C
ATOM    255  CG  PRO A  35      66.749   6.293  29.424  1.00 87.17           C
ATOM    256  C   PRO A  35      66.841   6.907  26.266  1.00 87.17           C
ATOM    257  O   PRO A  35      65.842   6.188  26.280  1.00 87.17           O
ATOM    258  N   PRO A  36      67.579   7.110  25.192  1.00130.62           N
ATOM    259  CA  PRO A  36      67.343   6.343  23.982  1.00130.62           C
ATOM    260  CD  PRO A  36      67.944   8.484  24.879  1.00130.62           C
ATOM    261  CB  PRO A  36      67.406   7.338  22.826  1.00130.62           C
ATOM    262  CG  PRO A  36      68.257   8.491  23.376  1.00130.62           C
ATOM    263  C   PRO A  36      68.258   5.166  23.742  1.00130.62           C
ATOM    264  O   PRO A  36      69.462   5.296  23.961  1.00130.62           O
ATOM    265  N   GLU A  37      67.708   4.009  23.303  1.00140.01           N
ATOM    266  CA  GLU A  37      68.462   2.845  22.905  1.00140.01           C
ATOM    267  CB  GLU A  37      67.697   1.535  23.147  1.00140.01           C
ATOM    268  CG  GLU A  37      67.854   0.999  24.572  1.00140.01           C
ATOM    269  CD  GLU A  37      67.470   2.079  25.576  1.00140.01           C
ATOM    270  OE1 GLU A  37      66.459   2.793  25.337  0.00140.01           O
ATOM    271  OE2 GLU A  37      68.190   2.193  26.604  0.00140.01           O
ATOM    272  C   GLU A  37      68.936   2.845  21.470  1.00140.01           C
ATOM    273  O   GLU A  37      70.087   2.500  21.211  1.00140.01           O
ATOM    274  N   LYS A  38      68.079   3.216  20.485  1.00176.91           N
ATOM    275  CA  LYS A  38      68.517   3.065  19.116  1.00176.91           C
ATOM    276  CB  LYS A  38      68.281   1.658  18.533  1.00176.91           C
ATOM    277  CG  LYS A  38      66.870   1.096  18.737  1.00176.91           C
ATOM    278  CD  LYS A  38      66.542   0.778  20.200  1.00176.91           C
ATOM    279  CE  LYS A  38      65.254  -0.030  20.380  1.00176.91           C
ATOM    280  NZ  LYS A  38      64.076   0.787  19.999  1.00176.91           N
ATOM    281  C   LYS A  38      67.872   4.054  18.188  1.00176.91           C
ATOM    282  O   LYS A  38      66.900   4.722  18.533  1.00176.91           O
ATOM    283  N   LYS A  39      68.433   4.182  16.959  1.00128.45           N
ATOM    284  CA  LYS A  39      67.864   5.107  16.021  1.00128.45           C
ATOM    285  CB  LYS A  39      68.807   6.215  15.512  1.00128.45           C
ATOM    286  CG  LYS A  39      69.675   5.780  14.328  1.00128.45           C
ATOM    287  CD  LYS A  39      70.226   6.950  13.506  1.00128.45           C
ATOM    288  CE  LYS A  39      71.641   7.370  13.897  1.00128.45           C
ATOM    289  NZ  LYS A  39      72.622   6.401  13.358  1.00128.45           N
ATOM    290  C   LYS A  39      67.425   4.367  14.798  1.00128.45           C
ATOM    291  O   LYS A  39      67.952   3.304  14.474  1.00128.45           O
ATOM    292  N   VAL A  40      66.402   4.922  14.114  1.00125.53           N
ATOM    293  CA  VAL A  40      65.916   4.421  12.860  1.00125.53           C
ATOM    294  CB  VAL A  40      64.593   3.737  12.918  1.00125.53           C
ATOM    295  CG1 VAL A  40      64.824   2.331  13.465  1.00125.53           C
ATOM    296  CG2 VAL A  40      63.654   4.585  13.799  1.00125.53           C
ATOM    297  C   VAL A  40      65.746   5.576  11.937  1.00125.53           C
ATOM    298  O   VAL A  40      65.242   6.626  12.325  1.00125.53           O
ATOM    299  N   VAL A  41      66.160   5.399  10.670  1.00124.88           N
ATOM    300  CA  VAL A  41      66.027   6.450   9.708  1.00124.88           C
ATOM    301  CB  VAL A  41      67.258   6.665   8.877  1.00124.88           C
ATOM    302  CG1 VAL A  41      68.320   7.367   9.725  1.00124.88           C
ATOM    303  CG2 VAL A  41      67.739   5.293   8.389  1.00124.88           C
ATOM    304  C   VAL A  41      64.922   6.107   8.766  1.00124.88           C
ATOM    305  O   VAL A  41      64.823   4.974   8.299  1.00124.88           O
ATOM    306  N   VAL A  42      64.045   7.093   8.474  1.00 50.94           N
ATOM    307  CA  VAL A  42      62.977   6.835   7.550  1.00 50.94           C
ATOM    308  CB  VAL A  42      61.626   6.719   8.197  1.00 50.94           C
ATOM    309  CG1 VAL A  42      61.652   5.515   9.156  1.00 50.94           C
ATOM    310  CG2 VAL A  42      61.283   8.053   8.883  1.00 50.94           C
ATOM    311  C   VAL A  42      62.910   7.965   6.567  1.00 50.94           C
ATOM    312  O   VAL A  42      63.153   9.122   6.905  1.00 50.94           O
ATOM    313  N   HIS A  43      62.579   7.632   5.302  1.00 52.21           N
ATOM    314  CA  HIS A  43      62.449   8.594   4.244  1.00 52.21           C
ATOM    315  ND1 HIS A  43      65.451   9.590   2.809  1.00 52.21           N
ATOM    316  CG  HIS A  43      64.766   8.467   3.218  1.00 52.21           C
ATOM    317  CB  HIS A  43      63.296   8.263   3.005  1.00 52.21           C
ATOM    318  NE2 HIS A  43      66.943   8.253   3.772  1.00 52.21           N
ATOM    319  CD2 HIS A  43      65.693   7.661   3.807  1.00 52.21           C
ATOM    320  CE1 HIS A  43      66.747   9.409   3.163  1.00 52.21           C
ATOM    321  C   HIS A  43      61.014   8.622   3.813  1.00 52.21           C
ATOM    322  O   HIS A  43      60.395   7.585   3.577  1.00 52.21           O
ATOM    323  N   LEU A  44      60.443   9.837   3.705  1.00 71.16           N
ATOM    324  CA  LEU A  44      59.060   9.973   3.319  1.00 71.16           C
ATOM    325  CB  LEU A  44      58.275  10.833   4.321  1.00 71.16           C
ATOM    326  CG  LEU A  44      58.328  10.235   5.744  1.00 71.16           C
ATOM    327  CD1 LEU A  44      57.546  11.086   6.757  1.00 71.16           C
ATOM    328  CD2 LEU A  44      57.892   8.758   5.735  1.00 71.16           C
ATOM    329  C   LEU A  44      59.015  10.650   1.980  1.00 71.16           C
ATOM    330  O   LEU A  44      59.592  11.720   1.801  1.00 71.16           O
ATOM    331  N   LYS A  45      58.307  10.058   0.992  1.00159.85           N
ATOM    332  CA  LYS A  45      58.337  10.646  -0.323  1.00159.85           C
ATOM    333  CB  LYS A  45      58.986   9.745  -1.385  1.00159.85           C
ATOM    334  CG  LYS A  45      59.598  10.547  -2.535  1.00159.85           C
ATOM    335  CD  LYS A  45      60.913  11.232  -2.141  1.00159.85           C
ATOM    336  CE  LYS A  45      60.798  12.159  -0.927  1.00159.85           C
ATOM    337  NZ  LYS A  45      62.146  12.510  -0.422  1.00159.85           N
ATOM    338  C   LYS A  45      56.955  10.981  -0.809  1.00159.85           C
ATOM    339  O   LYS A  45      55.970  10.329  -0.463  1.00159.85           O
ATOM    340  N   LYS A  46      56.899  11.983  -1.717  1.00158.13           N
ATOM    341  CA  LYS A  46      55.707  12.591  -2.246  1.00158.13           C
ATOM    342  CB  LYS A  46      55.931  13.372  -3.549  1.00158.13           C
ATOM    343  CG  LYS A  46      56.652  14.698  -3.328  1.00158.13           C
ATOM    344  CD  LYS A  46      57.235  15.282  -4.612  1.00158.13           C
ATOM    345  CE  LYS A  46      58.568  14.642  -5.010  1.00158.13           C
ATOM    346  NZ  LYS A  46      58.978  15.099  -6.357  1.00158.13           N
ATOM    347  C   LYS A  46      54.616  11.612  -2.473  1.00158.13           C
ATOM    348  O   LYS A  46      54.781  10.544  -3.064  1.00158.13           O
ATOM    349  N   LEU A  47      53.430  12.042  -2.010  1.00228.73           N
ATOM    350  CA  LEU A  47      52.247  11.258  -1.927  1.00228.73           C
ATOM    351  CB  LEU A  47      51.931  10.378  -3.151  1.00228.73           C
ATOM    352  CG  LEU A  47      51.241  11.205  -4.264  1.00228.73           C
ATOM    353  CD1 LEU A  47      52.131  12.355  -4.762  1.00228.73           C
ATOM    354  CD2 LEU A  47      50.706  10.315  -5.399  1.00228.73           C
ATOM    355  C   LEU A  47      52.315  10.500  -0.622  1.00228.73           C
ATOM    356  O   LEU A  47      52.221  11.101   0.444  1.00228.73           O
ATOM    357  N   ASP A  48      52.262   9.159  -0.652  1.00197.81           N
ATOM    358  CA  ASP A  48      52.276   8.366   0.558  1.00197.81           C
ATOM    359  CB  ASP A  48      50.993   7.533   0.747  1.00197.81           C
ATOM    360  CG  ASP A  48      50.804   6.585  -0.420  1.00197.81           C
ATOM    361  OD1 ASP A  48      51.149   6.971  -1.568  1.00197.81           O
ATOM    362  OD2 ASP A  48      50.292   5.461  -0.175  1.00197.81           O
ATOM    363  C   ASP A  48      53.473   7.542   0.987  1.00197.81           C
ATOM    364  O   ASP A  48      53.386   6.941   2.053  1.00197.81           O
ATOM    365  N   THR A  49      54.563   7.379   0.208  1.00110.16           N
ATOM    366  CA  THR A  49      55.512   6.326   0.527  1.00110.16           C
ATOM    367  CB  THR A  49      56.341   5.934  -0.661  1.00110.16           C
ATOM    368  OG1 THR A  49      55.508   5.467  -1.706  1.00110.16           O
ATOM    369  CG2 THR A  49      57.320   4.828  -0.258  1.00110.16           C
ATOM    370  C   THR A  49      56.494   6.626   1.623  1.00110.16           C
ATOM    371  O   THR A  49      57.015   7.732   1.746  1.00110.16           O
ATOM    372  N   ALA A  50      56.788   5.584   2.441  1.00 55.10           N
ATOM    373  CA  ALA A  50      57.782   5.672   3.475  1.00 55.10           C
ATOM    374  CB  ALA A  50      57.200   5.583   4.896  1.00 55.10           C
ATOM    375  C   ALA A  50      58.694   4.492   3.295  1.00 55.10           C
ATOM    376  O   ALA A  50      58.235   3.409   2.937  1.00 55.10           O
ATOM    377  N   TYR A  51      60.023   4.678   3.482  1.00 81.09           N
ATOM    378  CA  TYR A  51      60.931   3.562   3.394  1.00 81.09           C
ATOM    379  CB  TYR A  51      61.488   3.299   1.978  1.00 81.09           C
ATOM    380  CG  TYR A  51      62.272   4.464   1.471  1.00 81.09           C
ATOM    381  CD1 TYR A  51      61.646   5.519   0.845  1.00 81.09           C
ATOM    382  CD2 TYR A  51      63.641   4.489   1.608  1.00 81.09           C
ATOM    383  CE1 TYR A  51      62.375   6.584   0.369  1.00 81.09           C
ATOM    384  CE2 TYR A  51      64.375   5.550   1.133  1.00 81.09           C
ATOM    385  CZ  TYR A  51      63.742   6.600   0.512  1.00 81.09           C
ATOM    386  OH  TYR A  51      64.494   7.689   0.023  1.00 81.09           O
ATOM    387  C   TYR A  51      62.076   3.774   4.341  1.00 81.09           C
ATOM    388  O   TYR A  51      62.369   4.905   4.725  1.00 81.09           O
ATOM    389  N   ASP A  52      62.719   2.667   4.783  1.00 81.29           N
ATOM    390  CA  ASP A  52      63.832   2.736   5.692  1.00 81.29           C
ATOM    391  CB  ASP A  52      63.653   1.859   6.947  1.00 81.29           C
ATOM    392  CG  ASP A  52      63.520   0.398   6.522  1.00 81.29           C
ATOM    393  OD1 ASP A  52      62.718   0.116   5.588  1.00 81.29           O
ATOM    394  OD2 ASP A  52      64.229  -0.448   7.130  1.00 81.29           O
ATOM    395  C   ASP A  52      65.112   2.335   5.012  1.00 81.29           C
ATOM    396  O   ASP A  52      65.176   2.142   3.799  1.00 81.29           O
ATOM    397  N   ASP A  53      66.177   2.215   5.832  1.00 94.34           N
ATOM    398  CA  ASP A  53      67.521   1.879   5.448  1.00 94.34           C
ATOM    399  CB  ASP A  53      68.473   2.013   6.646  1.00 94.34           C
ATOM    400  CG  ASP A  53      69.872   2.218   6.103  1.00 94.34           C
ATOM    401  OD1 ASP A  53      70.030   2.143   4.857  1.00 94.34           O
ATOM    402  OD2 ASP A  53      70.795   2.471   6.923  1.00 94.34           O
ATOM    403  C   ASP A  53      67.585   0.461   4.954  1.00 94.34           C
ATOM    404  O   ASP A  53      68.326   0.145   4.024  1.00 94.34           O
ATOM    405  N   PHE A  54      66.793  -0.432   5.574  1.00134.77           N
ATOM    406  CA  PHE A  54      66.765  -1.836   5.268  1.00134.77           C
ATOM    407  CB  PHE A  54      65.979  -2.701   6.264  1.00134.77           C
ATOM    408  CG  PHE A  54      66.854  -2.813   7.460  1.00134.77           C
ATOM    409  CD1 PHE A  54      67.781  -3.829   7.541  1.00134.77           C
ATOM    410  CD2 PHE A  54      66.761  -1.897   8.482  1.00134.77           C
ATOM    411  CE1 PHE A  54      68.601  -3.938   8.639  1.00134.77           C
ATOM    412  CE2 PHE A  54      67.580  -2.003   9.582  1.00134.77           C
ATOM    413  CZ  PHE A  54      68.499  -3.024   9.661  1.00134.77           C
ATOM    414  C   PHE A  54      66.216  -2.038   3.898  1.00134.77           C
ATOM    415  O   PHE A  54      66.388  -3.108   3.320  1.00134.77           O
ATOM    416  N   GLY A  55      65.472  -1.054   3.364  1.00 35.36           N
ATOM    417  CA  GLY A  55      64.969  -1.218   2.033  1.00 35.36           C
ATOM    418  C   GLY A  55      63.519  -1.571   2.100  1.00 35.36           C
ATOM    419  O   GLY A  55      62.908  -1.914   1.090  1.00 35.36           O
ATOM    420  N   ASN A  56      62.932  -1.501   3.308  1.00 62.96           N
ATOM    421  CA  ASN A  56      61.546  -1.828   3.481  1.00 62.96           C
ATOM    422  CB  ASN A  56      61.218  -2.181   4.938  1.00 62.96           C
ATOM    423  CG  ASN A  56      62.108  -3.372   5.274  1.00 62.96           C
ATOM    424  OD1 ASN A  56      62.139  -4.365   4.548  1.00 62.96           O
ATOM    425  ND2 ASN A  56      62.877  -3.260   6.389  1.00 62.96           N
ATOM    426  C   ASN A  56      60.718  -0.653   3.036  1.00 62.96           C
ATOM    427  O   ASN A  56      61.162   0.492   3.103  1.00 62.96           O
ATOM    428  N   SER A  57      59.485  -0.917   2.552  1.00 44.75           N
ATOM    429  CA  SER A  57      58.643   0.143   2.062  1.00 44.75           C
ATOM    430  CB  SER A  57      58.349   0.027   0.554  1.00 44.75           C
ATOM    431  OG  SER A  57      57.568   1.119   0.112  1.00 44.75           O
ATOM    432  C   SER A  57      57.330   0.124   2.799  1.00 44.75           C
ATOM    433  O   SER A  57      56.878  -0.923   3.262  1.00 44.75           O
ATOM    434  N   GLY A  58      56.673   1.305   2.917  1.00 37.55           N
ATOM    435  CA  GLY A  58      55.445   1.405   3.662  1.00 37.55           C
ATOM    436  C   GLY A  58      54.740   2.683   3.295  1.00 37.55           C
ATOM    437  O   GLY A  58      54.958   3.235   2.217  1.00 37.55           O
ATOM    438  N   HIS A  59      53.865   3.183   4.203  1.00 76.46           N
ATOM    439  CA  HIS A  59      53.058   4.344   3.913  1.00 76.46           C
ATOM    440  ND1 HIS A  59      51.178   1.579   3.263  1.00 76.46           N
ATOM    441  CG  HIS A  59      51.205   2.905   2.892  1.00 76.46           C
ATOM    442  CB  HIS A  59      51.558   4.024   3.819  1.00 76.46           C
ATOM    443  NE2 HIS A  59      50.555   1.658   1.130  1.00 76.46           N
ATOM    444  CD2 HIS A  59      50.824   2.936   1.587  1.00 76.46           C
ATOM    445  CE1 HIS A  59      50.781   0.876   2.172  1.00 76.46           C
ATOM    446  C   HIS A  59      53.118   5.328   5.053  1.00 76.46           C
ATOM    447  O   HIS A  59      53.545   4.999   6.159  1.00 76.46           O
ATOM    448  N   PHE A  60      52.688   6.588   4.789  1.00164.55           N
ATOM    449  CA  PHE A  60      52.599   7.586   5.820  1.00164.55           C
ATOM    450  CB  PHE A  60      53.875   8.429   6.038  1.00164.55           C
ATOM    451  CG  PHE A  60      54.053   9.437   4.947  1.00164.55           C
ATOM    452  CD1 PHE A  60      54.770   9.137   3.815  1.00164.55           C
ATOM    453  CD2 PHE A  60      53.506  10.699   5.065  1.00164.55           C
ATOM    454  CE1 PHE A  60      54.934  10.074   2.820  1.00164.55           C
ATOM    455  CE2 PHE A  60      53.665  11.639   4.074  1.00164.55           C
ATOM    456  CZ  PHE A  60      54.383  11.327   2.945  1.00164.55           C
ATOM    457  C   PHE A  60      51.525   8.553   5.425  1.00164.55           C
ATOM    458  O   PHE A  60      51.120   8.613   4.263  1.00164.55           O
ATOM    459  N   THR A  61      51.006   9.304   6.418  1.00170.42           N
ATOM    460  CA  THR A  61      50.054  10.340   6.152  1.00170.42           C
ATOM    461  CB  THR A  61      48.614   9.985   6.428  1.00170.42           C
ATOM    462  OG1 THR A  61      48.406   9.817   7.822  1.00170.42           O
ATOM    463  CG2 THR A  61      48.234   8.691   5.701  1.00170.42           C
ATOM    464  C   THR A  61      50.332  11.407   7.155  1.00170.42           C
ATOM    465  O   THR A  61      50.763  11.125   8.272  1.00170.42           O
ATOM    466  N   ILE A  62      50.099  12.668   6.773  1.00207.48           N
ATOM    467  CA  ILE A  62      50.184  13.704   7.741  1.00207.48           C
ATOM    468  CB  ILE A  62      50.152  15.076   7.198  1.00207.48           C
ATOM    469  CG1 ILE A  62      51.260  15.378   6.229  1.00207.48           C
ATOM    470  CG2 ILE A  62      50.252  16.011   8.396  1.00207.48           C
ATOM    471  CD1 ILE A  62      50.823  16.621   5.502  1.00207.48           C
ATOM    472  C   ILE A  62      48.846  13.647   8.370  1.00207.48           C
ATOM    473  O   ILE A  62      47.890  13.219   7.732  1.00207.48           O
ATOM    474  N   ILE A  63      48.738  13.992   9.655  1.00196.34           N
ATOM    475  CA  ILE A  63      47.418  14.067  10.180  1.00196.34           C
ATOM    476  CB  ILE A  63      47.243  13.228  11.412  1.00196.34           C
ATOM    477  CG1 ILE A  63      48.332  13.522  12.445  1.00196.34           C
ATOM    478  CG2 ILE A  63      47.196  11.763  10.974  1.00196.34           C
ATOM    479  CD1 ILE A  63      48.191  12.692  13.719  1.00196.34           C
ATOM    480  C   ILE A  63      47.116  15.502  10.383  1.00196.34           C
ATOM    481  O   ILE A  63      47.552  16.098  11.367  1.00196.34           O
ATOM    482  N   TYR A  64      46.353  16.096   9.430  1.00235.23           N
ATOM    483  CA  TYR A  64      46.031  17.476   9.602  1.00235.23           C
ATOM    484  CB  TYR A  64      45.282  17.705  10.927  1.00235.23           C
ATOM    485  CG  TYR A  64      44.533  18.984  10.845  1.00235.23           C
ATOM    486  CD1 TYR A  64      43.495  19.092   9.937  1.00235.23           C
ATOM    487  CD2 TYR A  64      44.816  20.040  11.685  1.00235.23           C
ATOM    488  CE1 TYR A  64      42.772  20.260   9.843  1.00235.23           C
ATOM    489  CE2 TYR A  64      44.098  21.204  11.595  1.00235.23           C
ATOM    490  CZ  TYR A  64      43.079  21.313  10.670  1.00235.23           C
ATOM    491  OH  TYR A  64      42.351  22.523  10.587  1.00235.23           O
ATOM    492  C   TYR A  64      47.377  18.163   9.605  1.00235.23           C
ATOM    493  O   TYR A  64      48.231  17.813   8.793  1.00235.23           O
ATOM    494  N   ASN A  65      47.506  19.299  10.312  1.00153.56           N
ATOM    495  CA  ASN A  65      48.735  20.020  10.535  1.00153.56           C
ATOM    496  CB  ASN A  65      48.506  21.543  10.685  1.00153.56           C
ATOM    497  CG  ASN A  65      47.669  21.872  11.927  1.00153.56           C
ATOM    498  OD1 ASN A  65      47.443  21.028  12.793  1.00153.56           O
ATOM    499  ND2 ASN A  65      47.177  23.139  12.009  1.00153.56           N
ATOM    500  C   ASN A  65      49.490  19.505  11.746  1.00153.56           C
ATOM    501  O   ASN A  65      50.574  19.987  12.077  1.00153.56           O
ATOM    502  N   GLN A  66      48.844  18.631  12.533  1.00203.51           N
ATOM    503  CA  GLN A  66      49.260  18.226  13.857  1.00203.51           C
ATOM    504  CB  GLN A  66      48.013  17.727  14.605  1.00203.51           C
ATOM    505  CG  GLN A  66      47.927  18.064  16.084  1.00203.51           C
ATOM    506  CD  GLN A  66      48.269  16.804  16.821  1.00203.51           C
ATOM    507  OE1 GLN A  66      47.798  16.566  17.934  1.00203.51           O
ATOM    508  NE2 GLN A  66      49.090  15.959  16.146  1.00203.51           N
ATOM    509  C   GLN A  66      50.422  17.266  14.002  1.00203.51           C
ATOM    510  O   GLN A  66      51.236  17.452  14.909  1.00203.51           O
ATOM    511  N   GLY A  67      50.533  16.200  13.175  1.00 47.04           N
ATOM    512  CA  GLY A  67      51.569  15.215  13.381  1.00 47.04           C
ATOM    513  C   GLY A  67      51.483  14.214  12.262  1.00 47.04           C
ATOM    514  O   GLY A  67      50.928  14.528  11.209  1.00 47.04           O
ATOM    515  N   PHE A  68      52.026  12.981  12.465  1.00255.48           N
ATOM    516  CA  PHE A  68      52.089  12.019  11.388  1.00255.48           C
ATOM    517  CB  PHE A  68      53.450  11.408  11.056  1.00255.48           C
ATOM    518  CG  PHE A  68      54.685  12.217  11.083  1.00255.48           C
ATOM    519  CD1 PHE A  68      54.937  13.162  12.054  1.00255.48           C
ATOM    520  CD2 PHE A  68      55.660  11.888  10.180  1.00255.48           C
ATOM    521  CE1 PHE A  68      56.133  13.838  12.055  1.00255.48           C
ATOM    522  CE2 PHE A  68      56.856  12.557  10.183  1.00255.48           C
ATOM    523  CZ  PHE A  68      57.093  13.537  11.114  1.00255.48           C
ATOM    524  C   PHE A  68      51.747  10.665  11.940  1.00255.48           C
ATOM    525  O   PHE A  68      51.772  10.419  13.147  1.00255.48           O
ATOM    526  N   GLU A  69      51.522   9.731  10.987  1.00113.62           N
ATOM    527  CA  GLU A  69      51.480   8.325  11.257  1.00113.62           C
ATOM    528  CB  GLU A  69      50.086   7.668  11.283  1.00113.62           C
ATOM    529  CG  GLU A  69      50.193   6.170  11.612  1.00113.62           C
ATOM    530  CD  GLU A  69      48.809   5.540  11.676  1.00113.62           C
ATOM    531  OE1 GLU A  69      48.234   5.261  10.590  1.00113.62           O
ATOM    532  OE2 GLU A  69      48.308   5.321  12.813  1.00113.62           O
ATOM    533  C   GLU A  69      52.215   7.660  10.131  1.00113.62           C
ATOM    534  O   GLU A  69      51.974   7.950   8.959  1.00113.62           O
ATOM    535  N   ILE A  70      53.153   6.751  10.464  1.00 63.19           N
ATOM    536  CA  ILE A  70      53.866   6.047   9.437  1.00 63.19           C
ATOM    537  CB  ILE A  70      55.327   6.391   9.411  1.00 63.19           C
ATOM    538  CG1 ILE A  70      55.510   7.904   9.194  1.00 63.19           C
ATOM    539  CG2 ILE A  70      56.005   5.521   8.337  1.00 63.19           C
ATOM    540  CD1 ILE A  70      56.924   8.404   9.483  1.00 63.19           C
ATOM    541  C   ILE A  70      53.753   4.584   9.742  1.00 63.19           C
ATOM    542  O   ILE A  70      53.985   4.162  10.874  1.00 63.19           O
ATOM    543  N   VAL A  71      53.343   3.769   8.747  1.00129.87           N
ATOM    544  CA  VAL A  71      53.341   2.347   8.948  1.00129.87           C
ATOM    545  CB  VAL A  71      52.038   1.667   8.651  1.00129.87           C
ATOM    546  CG1 VAL A  71      51.061   1.943   9.804  1.00129.87           C
ATOM    547  CG2 VAL A  71      51.513   2.221   7.324  1.00129.87           C
ATOM    548  C   VAL A  71      54.409   1.783   8.079  1.00129.87           C
ATOM    549  O   VAL A  71      54.358   1.883   6.853  1.00129.87           O
ATOM    550  N   LEU A  72      55.429   1.183   8.719  1.00129.80           N
ATOM    551  CA  LEU A  72      56.516   0.661   7.955  1.00129.80           C
ATOM    552  CB  LEU A  72      57.680   1.666   7.880  1.00129.80           C
ATOM    553  CG  LEU A  72      58.785   1.373   6.841  1.00129.80           C
ATOM    554  CD1 LEU A  72      59.925   2.395   6.971  1.00129.80           C
ATOM    555  CD2 LEU A  72      59.287  -0.076   6.882  1.00129.80           C
ATOM    556  C   LEU A  72      56.992  -0.572   8.662  1.00129.80           C
ATOM    557  O   LEU A  72      57.178  -0.579   9.878  1.00129.80           O
ATOM    558  N   ASN A  73      57.170  -1.655   7.882  1.00137.95           N
ATOM    559  CA  ASN A  73      57.625  -2.960   8.261  1.00137.95           C
ATOM    560  CB  ASN A  73      59.140  -3.205   8.135  1.00137.95           C
ATOM    561  CG  ASN A  73      59.174  -4.563   7.431  1.00137.95           C
ATOM    562  OD1 ASN A  73      58.139  -5.214   7.324  1.00137.95           O
ATOM    563  ND2 ASN A  73      60.342  -4.988   6.879  1.00137.95           N
ATOM    564  C   ASN A  73      57.051  -3.376   9.591  1.00137.95           C
ATOM    565  O   ASN A  73      57.764  -3.642  10.561  1.00137.95           O
ATOM    566  N   ASP A  74      55.708  -3.449   9.640  1.00122.81           N
ATOM    567  CA  ASP A  74      54.924  -3.869  10.765  1.00122.81           C
ATOM    568  CB  ASP A  74      55.070  -5.332  11.111  1.00122.81           C
ATOM    569  CG  ASP A  74      54.115  -6.076  10.184  1.00122.81           C
ATOM    570  OD1 ASP A  74      53.781  -5.577   9.081  1.00122.81           O
ATOM    571  OD2 ASP A  74      53.711  -7.173  10.621  1.00122.81           O
ATOM    572  C   ASP A  74      55.108  -3.058  11.998  1.00122.81           C
ATOM    573  O   ASP A  74      54.913  -3.571  13.100  1.00122.81           O
ATOM    574  N   TYR A  75      55.448  -1.767  11.850  1.00116.82           N
ATOM    575  CA  TYR A  75      55.491  -0.895  12.989  1.00116.82           C
ATOM    576  CB  TYR A  75      56.848  -0.259  13.315  1.00116.82           C
ATOM    577  CG  TYR A  75      57.903  -1.278  13.523  1.00116.82           C
ATOM    578  CD1 TYR A  75      58.007  -1.968  14.706  1.00116.82           C
ATOM    579  CD2 TYR A  75      58.781  -1.544  12.503  1.00116.82           C
ATOM    580  CE1 TYR A  75      59.003  -2.897  14.876  1.00116.82           C
ATOM    581  CE2 TYR A  75      59.779  -2.469  12.674  1.00116.82           C
ATOM    582  CZ  TYR A  75      59.894  -3.143  13.861  1.00116.82           C
ATOM    583  OH  TYR A  75      60.926  -4.084  14.024  1.00116.82           O
ATOM    584  C   TYR A  75      54.680   0.303  12.607  1.00116.82           C
ATOM    585  O   TYR A  75      54.551   0.620  11.425  1.00116.82           O
ATOM    586  N   LYS A  76      54.097   0.991  13.605  1.00147.94           N
ATOM    587  CA  LYS A  76      53.350   2.177  13.331  1.00147.94           C
ATOM    588  CB  LYS A  76      51.856   1.994  13.652  1.00147.94           C
ATOM    589  CG  LYS A  76      51.227   0.909  12.770  1.00147.94           C
ATOM    590  CD  LYS A  76      49.904   0.357  13.293  1.00147.94           C
ATOM    591  CE  LYS A  76      49.004   1.469  13.798  1.00147.94           C
ATOM    592  NZ  LYS A  76      49.060   2.588  12.839  1.00147.94           N
ATOM    593  C   LYS A  76      53.946   3.264  14.180  1.00147.94           C
ATOM    594  O   LYS A  76      54.124   3.092  15.387  1.00147.94           O
ATOM    595  N   TRP A  77      54.276   4.419  13.556  1.00 87.40           N
ATOM    596  CA  TRP A  77      54.935   5.508  14.233  1.00 87.40           C
ATOM    597  CB  TRP A  77      56.120   6.068  13.425  1.00 87.40           C
ATOM    598  CG  TRP A  77      57.184   5.040  13.119  1.00 87.40           C
ATOM    599  CD2 TRP A  77      58.418   4.904  13.838  1.00 87.40           C
ATOM    600  CD1 TRP A  77      57.204   4.097  12.133  1.00 87.40           C
ATOM    601  NE1 TRP A  77      58.368   3.376  12.198  1.00 87.40           N
ATOM    602  CE2 TRP A  77      59.127   3.864  13.237  1.00 87.40           C
ATOM    603  CE3 TRP A  77      58.921   5.593  14.910  1.00 87.40           C
ATOM    604  CZ2 TRP A  77      60.356   3.488  13.701  1.00 87.40           C
ATOM    605  CZ3 TRP A  77      60.166   5.213  15.374  1.00 87.40           C
ATOM    606  CH2 TRP A  77      60.871   4.179  14.780  1.00 87.40           C
ATOM    607  C   TRP A  77      53.944   6.634  14.329  1.00 87.40           C
ATOM    608  O   TRP A  77      53.224   6.929  13.375  1.00 87.40           O
ATOM    609  N   PHE A  78      53.892   7.294  15.503  1.00184.18           N
ATOM    610  CA  PHE A  78      52.976   8.372  15.769  1.00184.18           C
ATOM    611  CB  PHE A  78      51.825   7.884  16.681  1.00184.18           C
ATOM    612  CG  PHE A  78      51.067   9.022  17.293  1.00184.18           C
ATOM    613  CD1 PHE A  78      51.481   9.602  18.474  1.00184.18           C
ATOM    614  CD2 PHE A  78      49.928   9.515  16.712  1.00184.18           C
ATOM    615  CE1 PHE A  78      50.800  10.644  19.048  1.00184.18           C
ATOM    616  CE2 PHE A  78      49.239  10.556  17.285  1.00184.18           C
ATOM    617  CZ  PHE A  78      49.668  11.131  18.453  1.00184.18           C
ATOM    618  C   PHE A  78      53.695   9.412  16.570  1.00184.18           C
ATOM    619  O   PHE A  78      54.430   9.086  17.500  1.00184.18           O
ATOM    620  N   ALA A  79      53.458  10.705  16.260  1.00 69.84           N
ATOM    621  CA  ALA A  79      54.046  11.760  17.039  1.00 69.84           C
ATOM    622  CB  ALA A  79      55.557  11.909  16.798  1.00 69.84           C
ATOM    623  C   ALA A  79      53.424  13.052  16.612  1.00 69.84           C
ATOM    624  O   ALA A  79      52.974  13.182  15.475  1.00 69.84           O
ATOM    625  N   PHE A  80      53.396  14.047  17.523  1.00164.03           N
ATOM    626  CA  PHE A  80      52.879  15.349  17.210  1.00164.03           C
ATOM    627  CB  PHE A  80      52.268  16.109  18.409  1.00164.03           C
ATOM    628  CG  PHE A  80      51.252  15.315  19.164  1.00164.03           C
ATOM    629  CD1 PHE A  80      49.980  15.093  18.703  1.00164.03           C
ATOM    630  CD2 PHE A  80      51.584  14.812  20.397  1.00164.03           C
ATOM    631  CE1 PHE A  80      49.055  14.372  19.426  1.00164.03           C
ATOM    632  CE2 PHE A  80      50.672  14.084  21.132  1.00164.03           C
ATOM    633  CZ  PHE A  80      49.400  13.858  20.651  1.00164.03           C
ATOM    634  C   PHE A  80      54.095  16.169  16.871  1.00164.03           C
ATOM    635  O   PHE A  80      55.193  15.879  17.344  1.00164.03           O
ATOM    636  N   PHE A  81      53.934  17.218  16.041  1.00 98.15           N
ATOM    637  CA  PHE A  81      55.051  18.065  15.715  1.00 98.15           C
ATOM    638  CB  PHE A  81      54.769  19.111  14.606  1.00 98.15           C
ATOM    639  CG  PHE A  81      54.530  18.418  13.300  1.00 98.15           C
ATOM    640  CD1 PHE A  81      55.572  17.891  12.572  1.00 98.15           C
ATOM    641  CD2 PHE A  81      53.255  18.314  12.787  1.00 98.15           C
ATOM    642  CE1 PHE A  81      55.347  17.258  11.369  1.00 98.15           C
ATOM    643  CE2 PHE A  81      53.023  17.680  11.584  1.00 98.15           C
ATOM    644  CZ  PHE A  81      54.069  17.146  10.869  1.00 98.15           C
ATOM    645  C   PHE A  81      55.406  18.822  16.973  1.00 98.15           C
ATOM    646  O   PHE A  81      54.546  19.088  17.812  1.00 98.15           O
ATOM    647  N   LYS A  82      56.704  19.180  17.120  1.00117.75           N
ATOM    648  CA  LYS A  82      57.279  19.831  18.274  1.00117.75           C
ATOM    649  CB  LYS A  82      58.813  19.916  18.207  1.00117.75           C
ATOM    650  CG  LYS A  82      59.454  20.607  19.411  1.00117.75           C
ATOM    651  CD  LYS A  82      60.959  20.343  19.530  1.00117.75           C
ATOM    652  CE  LYS A  82      61.718  21.407  20.323  1.00117.75           C
ATOM    653  NZ  LYS A  82      60.972  21.773  21.544  1.00117.75           N
ATOM    654  C   LYS A  82      56.742  21.216  18.491  1.00117.75           C
ATOM    655  O   LYS A  82      56.455  21.964  17.556  1.00117.75           O
ATOM    656  N   TYR A  83      56.611  21.556  19.792  1.00216.37           N
ATOM    657  CA  TYR A  83      55.959  22.719  20.303  1.00216.37           C
ATOM    658  CB  TYR A  83      54.502  22.211  20.356  1.00216.37           C
ATOM    659  CG  TYR A  83      53.545  22.492  21.446  1.00216.37           C
ATOM    660  CD1 TYR A  83      53.585  23.545  22.325  1.00216.37           C
ATOM    661  CD2 TYR A  83      52.486  21.615  21.491  1.00216.37           C
ATOM    662  CE1 TYR A  83      52.576  23.678  23.260  1.00216.37           C
ATOM    663  CE2 TYR A  83      51.480  21.742  22.412  1.00216.37           C
ATOM    664  CZ  TYR A  83      51.528  22.784  23.304  1.00216.37           C
ATOM    665  OH  TYR A  83      50.498  22.932  24.254  1.00216.37           O
ATOM    666  C   TYR A  83      56.621  23.099  21.596  1.00216.37           C
ATOM    667  O   TYR A  83      56.880  22.247  22.442  1.00216.37           O
ATOM    668  N   LYS A  84      56.942  24.399  21.781  1.00166.79           N
ATOM    669  CA  LYS A  84      57.618  24.785  22.991  1.00166.79           C
ATOM    670  CB  LYS A  84      59.146  24.782  22.822  1.00166.79           C
ATOM    671  CG  LYS A  84      59.642  25.669  21.684  1.00166.79           C
ATOM    672  CD  LYS A  84      61.166  25.689  21.558  1.00166.79           C
ATOM    673  CE  LYS A  84      61.884  26.092  22.848  0.00166.79           C
ATOM    674  NZ  LYS A  84      61.579  27.502  23.179  0.00166.79           N
ATOM    675  C   LYS A  84      57.165  26.158  23.363  1.00166.79           C
ATOM    676  O   LYS A  84      57.023  27.036  22.515  1.00166.79           O
ATOM    677  N   GLU A  85      56.908  26.383  24.664  1.00142.38           N
ATOM    678  CA  GLU A  85      56.427  27.674  25.058  1.00142.38           C
ATOM    679  CB  GLU A  85      54.989  27.545  25.565  1.00142.38           C
ATOM    680  CG  GLU A  85      54.882  26.430  26.608  1.00142.38           C
ATOM    681  CD  GLU A  85      53.468  25.873  26.597  1.00142.38           C
ATOM    682  OE1 GLU A  85      53.062  25.343  25.528  1.00142.38           O
ATOM    683  OE2 GLU A  85      52.781  25.958  27.649  1.00142.38           O
ATOM    684  C   GLU A  85      57.288  28.194  26.168  1.00142.38           C
ATOM    685  O   GLU A  85      56.911  28.124  27.337  1.00142.38           O
ATOM    686  N   GLU A  86      58.504  28.682  25.849  1.00124.67           N
ATOM    687  CA  GLU A  86      59.308  29.210  26.914  1.00124.67           C
ATOM    688  CB  GLU A  86      60.811  29.241  26.569  0.00124.67           C
ATOM    689  CG  GLU A  86      61.179  30.094  25.353  0.00124.67           C
ATOM    690  CD  GLU A  86      62.700  30.123  25.253  0.00124.67           C
ATOM    691  OE1 GLU A  86      63.336  29.080  25.562  0.00124.67           O
ATOM    692  OE2 GLU A  86      63.246  31.194  24.876  0.00124.67           O
ATOM    693  C   GLU A  86      58.910  30.603  27.317  1.00124.67           C
ATOM    694  O   GLU A  86      58.545  30.869  28.459  1.00124.67           O
ATOM    695  N   GLY A  87      58.935  31.512  26.329  1.00126.59           N
ATOM    696  CA  GLY A  87      58.768  32.938  26.433  1.00126.59           C
ATOM    697  C   GLY A  87      57.380  33.376  26.762  1.00126.59           C
ATOM    698  O   GLY A  87      57.183  34.464  27.290  1.00126.59           O
ATOM    699  N   GLY A  88      56.366  32.575  26.428  1.00 61.63           N
ATOM    700  CA  GLY A  88      55.024  33.064  26.465  1.00 61.63           C
ATOM    701  C   GLY A  88      54.764  33.109  25.008  1.00 61.63           C
ATOM    702  O   GLY A  88      53.640  33.256  24.530  1.00 61.63           O
ATOM    703  N   LYS A  89      55.882  32.968  24.270  1.00160.46           N
ATOM    704  CA  LYS A  89      55.840  32.845  22.853  1.00160.46           C
ATOM    705  CB  LYS A  89      56.986  33.574  22.114  1.00160.46           C
ATOM    706  CG  LYS A  89      58.407  33.103  22.447  1.00160.46           C
ATOM    707  CD  LYS A  89      58.795  31.747  21.853  0.00160.46           C
ATOM    708  CE  LYS A  89      60.284  31.422  21.988  0.00160.46           C
ATOM    709  NZ  LYS A  89      61.080  32.323  21.122  0.00160.46           N
ATOM    710  C   LYS A  89      55.934  31.382  22.587  1.00160.46           C
ATOM    711  O   LYS A  89      56.692  30.658  23.234  1.00160.46           O
ATOM    712  N   VAL A  90      55.114  30.900  21.645  1.00 56.73           N
ATOM    713  CA  VAL A  90      55.120  29.499  21.349  1.00 56.73           C
ATOM    714  CB  VAL A  90      53.739  28.923  21.249  1.00 56.73           C
ATOM    715  CG1 VAL A  90      53.843  27.440  20.862  1.00 56.73           C
ATOM    716  CG2 VAL A  90      53.018  29.174  22.586  1.00 56.73           C
ATOM    717  C   VAL A  90      55.782  29.335  20.025  1.00 56.73           C
ATOM    718  O   VAL A  90      55.477  30.050  19.069  1.00 56.73           O
ATOM    719  N   THR A  91      56.742  28.395  19.946  1.00144.26           N
ATOM    720  CA  THR A  91      57.391  28.150  18.696  1.00144.26           C
ATOM    721  CB  THR A  91      58.878  28.365  18.696  1.00144.26           C
ATOM    722  OG1 THR A  91      59.480  27.675  19.774  1.00144.26           O
ATOM    723  CG2 THR A  91      59.185  29.864  18.761  1.00144.26           C
ATOM    724  C   THR A  91      57.146  26.739  18.314  1.00144.26           C
ATOM    725  O   THR A  91      57.247  25.815  19.121  1.00144.26           O
ATOM    726  N   SER A  92      56.793  26.544  17.038  1.00 61.63           N
ATOM    727  CA  SER A  92      56.556  25.213  16.600  1.00 61.63           C
ATOM    728  CB  SER A  92      55.286  25.057  15.747  1.00 61.63           C
ATOM    729  OG  SER A  92      54.137  25.347  16.528  1.00 61.63           O
ATOM    730  C   SER A  92      57.728  24.838  15.769  1.00 61.63           C
ATOM    731  O   SER A  92      58.331  25.681  15.103  1.00 61.63           O
ATOM    732  N   TYR A  93      58.125  23.556  15.863  1.00 99.12           N
ATOM    733  CA  TYR A  93      59.202  23.093  15.052  1.00 99.12           C
ATOM    734  CB  TYR A  93      60.433  22.659  15.863  1.00 99.12           C
ATOM    735  CG  TYR A  93      60.881  23.860  16.627  1.00 99.12           C
ATOM    736  CD1 TYR A  93      61.504  24.897  15.978  1.00 99.12           C
ATOM    737  CD2 TYR A  93      60.645  23.975  17.978  1.00 99.12           C
ATOM    738  CE1 TYR A  93      61.917  26.012  16.664  1.00 99.12           C
ATOM    739  CE2 TYR A  93      61.059  25.089  18.672  1.00 99.12           C
ATOM    740  CZ  TYR A  93      61.702  26.111  18.013  1.00 99.12           C
ATOM    741  OH  TYR A  93      62.134  27.260  18.709  1.00 99.12           O
ATOM    742  C   TYR A  93      58.675  21.923  14.294  1.00 99.12           C
ATOM    743  O   TYR A  93      58.427  20.850  14.839  1.00 99.12           O
ATOM    744  N   CYS A  94      58.463  22.146  12.993  1.00 93.82           N
ATOM    745  CA  CYS A  94      57.930  21.198  12.064  1.00 93.82           C
ATOM    746  CB  CYS A  94      57.466  21.937  10.826  1.00 93.82           C
ATOM    747  SG  CYS A  94      56.601  23.356  11.531  1.00 93.82           S
ATOM    748  C   CYS A  94      58.977  20.185  11.752  1.00 93.82           C
ATOM    749  O   CYS A  94      58.689  19.118  11.210  1.00 93.82           O
ATOM    750  N   HIS A  95      60.237  20.570  12.011  1.00 86.30           N
ATOM    751  CA  HIS A  95      61.405  19.768  11.815  1.00 86.30           C
ATOM    752  ND1 HIS A  95      62.561  23.097  11.732  1.00 86.30           N
ATOM    753  CG  HIS A  95      62.705  21.846  11.171  1.00 86.30           C
ATOM    754  CB  HIS A  95      62.702  20.575  11.969  1.00 86.30           C
ATOM    755  NE2 HIS A  95      62.771  23.403   9.540  1.00 86.30           N
ATOM    756  CD2 HIS A  95      62.831  22.052   9.832  1.00 86.30           C
ATOM    757  CE1 HIS A  95      62.609  23.991  10.712  1.00 86.30           C
ATOM    758  C   HIS A  95      61.456  18.672  12.845  1.00 86.30           C
ATOM    759  O   HIS A  95      62.079  17.640  12.615  1.00 86.30           O
ATOM    760  N   GLU A  96      60.874  18.874  14.046  1.00137.25           N
ATOM    761  CA  GLU A  96      61.007  17.829  15.025  1.00137.25           C
ATOM    762  CB  GLU A  96      62.073  18.112  16.102  1.00137.25           C
ATOM    763  CG  GLU A  96      61.939  19.448  16.823  1.00137.25           C
ATOM    764  CD  GLU A  96      63.280  19.730  17.491  1.00137.25           C
ATOM    765  OE1 GLU A  96      64.147  20.359  16.827  1.00137.25           O
ATOM    766  OE2 GLU A  96      63.462  19.315  18.667  1.00137.25           O
ATOM    767  C   GLU A  96      59.690  17.477  15.643  1.00137.25           C
ATOM    768  O   GLU A  96      58.660  18.053  15.297  1.00137.25           O
ATOM    769  N   THR A  97      59.683  16.462  16.544  1.00 62.51           N
ATOM    770  CA  THR A  97      58.441  16.016  17.117  1.00 62.51           C
ATOM    771  CB  THR A  97      58.055  14.622  16.717  1.00 62.51           C
ATOM    772  OG1 THR A  97      58.995  13.689  17.230  1.00 62.51           O
ATOM    773  CG2 THR A  97      58.003  14.541  15.181  1.00 62.51           C
ATOM    774  C   THR A  97      58.526  15.996  18.613  1.00 62.51           C
ATOM    775  O   THR A  97      59.600  16.068  19.207  1.00 62.51           O
ATOM    776  N   MET A  98      57.352  15.946  19.272  1.00170.26           N
ATOM    777  CA  MET A  98      57.374  15.773  20.690  1.00170.26           C
ATOM    778  CB  MET A  98      56.222  16.455  21.459  1.00170.26           C
ATOM    779  CG  MET A  98      54.813  16.260  20.909  1.00170.26           C
ATOM    780  SD  MET A  98      53.690  17.629  21.340  1.00170.26           S
ATOM    781  CE  MET A  98      54.015  17.652  23.130  1.00170.26           C
ATOM    782  C   MET A  98      57.486  14.296  20.897  1.00170.26           C
ATOM    783  O   MET A  98      57.609  13.550  19.928  1.00170.26           O
ATOM    784  N   THR A  99      57.523  13.818  22.151  1.00 60.85           N
ATOM    785  CA  THR A  99      57.723  12.404  22.311  1.00 60.85           C
ATOM    786  CB  THR A  99      57.929  11.982  23.736  1.00 60.85           C
ATOM    787  OG1 THR A  99      59.049  12.661  24.286  1.00 60.85           O
ATOM    788  CG2 THR A  99      58.182  10.466  23.764  1.00 60.85           C
ATOM    789  C   THR A  99      56.536  11.683  21.741  1.00 60.85           C
ATOM    790  O   THR A  99      55.390  12.035  22.015  1.00 60.85           O
ATOM    791  N   GLY A 100      56.794  10.636  20.923  1.00 49.76           N
ATOM    792  CA  GLY A 100      55.722   9.935  20.272  1.00 49.76           C
ATOM    793  C   GLY A 100      55.755   8.481  20.627  1.00 49.76           C
ATOM    794  O   GLY A 100      56.593   8.034  21.411  1.00 49.76           O
ATOM    795  N   TRP A 101      54.812   7.707  20.038  1.00 90.73           N
ATOM    796  CA  TRP A 101      54.711   6.302  20.321  1.00 90.73           C
ATOM    797  CB  TRP A 101      53.312   5.843  20.763  1.00 90.73           C
ATOM    798  CG  TRP A 101      52.869   6.327  22.116  1.00 90.73           C
ATOM    799  CD2 TRP A 101      52.261   7.606  22.334  1.00 90.73           C
ATOM    800  CD1 TRP A 101      52.933   5.705  23.330  1.00 90.73           C
ATOM    801  NE1 TRP A 101      52.398   6.521  24.296  1.00 90.73           N
ATOM    802  CE2 TRP A 101      51.982   7.694  23.696  1.00 90.73           C
ATOM    803  CE3 TRP A 101      51.961   8.622  21.469  1.00 90.73           C
ATOM    804  CZ2 TRP A 101      51.392   8.809  24.218  1.00 90.73           C
ATOM    805  CZ3 TRP A 101      51.368   9.747  21.995  1.00 90.73           C
ATOM    806  CH2 TRP A 101      51.090   9.836  23.346  1.00 90.73           C
ATOM    807  C   TRP A 101      54.960   5.510  19.074  1.00 90.73           C
ATOM    808  O   TRP A 101      54.474   5.846  17.995  1.00 90.73           O
ATOM    809  N   VAL A 102      55.739   4.416  19.208  1.00112.79           N
ATOM    810  CA  VAL A 102      55.945   3.494  18.130  1.00112.79           C
ATOM    811  CB  VAL A 102      57.355   3.459  17.601  1.00112.79           C
ATOM    812  CG1 VAL A 102      58.304   3.051  18.741  1.00112.79           C
ATOM    813  CG2 VAL A 102      57.397   2.497  16.399  1.00112.79           C
ATOM    814  C   VAL A 102      55.630   2.141  18.689  1.00112.79           C
ATOM    815  O   VAL A 102      56.020   1.822  19.811  1.00112.79           O
ATOM    816  N   HIS A 103      54.877   1.322  17.929  1.00 81.41           N
ATOM    817  CA  HIS A 103      54.532   0.003  18.378  1.00 81.41           C
ATOM    818  ND1 HIS A 103      51.711   1.945  18.848  1.00 81.41           N
ATOM    819  CG  HIS A 103      52.009   0.605  18.690  1.00 81.41           C
ATOM    820  CB  HIS A 103      53.250  -0.063  19.237  1.00 81.41           C
ATOM    821  NE2 HIS A 103      50.001   1.042  17.743  1.00 81.41           N
ATOM    822  CD2 HIS A 103      50.954   0.069  18.010  1.00 81.41           C
ATOM    823  CE1 HIS A 103      50.500   2.152  18.265  1.00 81.41           C
ATOM    824  C   HIS A 103      54.298  -0.830  17.167  1.00 81.41           C
ATOM    825  O   HIS A 103      53.998  -0.309  16.095  1.00 81.41           O
ATOM    826  N   ASP A 104      54.421  -2.164  17.299  1.00 84.64           N
ATOM    827  CA  ASP A 104      54.190  -2.966  16.138  1.00 84.64           C
ATOM    828  CB  ASP A 104      54.763  -4.398  16.224  1.00 84.64           C
ATOM    829  CG  ASP A 104      54.196  -5.122  17.444  1.00 84.64           C
ATOM    830  OD1 ASP A 104      52.988  -4.923  17.752  1.00 84.64           O
ATOM    831  OD2 ASP A 104      54.992  -5.866  18.084  1.00 84.64           O
ATOM    832  C   ASP A 104      52.722  -2.927  15.834  1.00 84.64           C
ATOM    833  O   ASP A 104      51.912  -2.457  16.632  1.00 84.64           O
ATOM    834  N   VAL A 105      52.352  -3.411  14.637  1.00135.53           N
ATOM    835  CA  VAL A 105      51.012  -3.324  14.129  1.00135.53           C
ATOM    836  CB  VAL A 105      50.901  -3.935  12.762  1.00135.53           C
ATOM    837  CG1 VAL A 105      51.366  -5.394  12.832  1.00135.53           C
ATOM    838  CG2 VAL A 105      49.457  -3.785  12.277  1.00135.53           C
ATOM    839  C   VAL A 105      50.050  -3.997  15.069  1.00135.53           C
ATOM    840  O   VAL A 105      48.889  -3.603  15.162  1.00135.53           O
ATOM    841  N   LEU A 106      50.487  -5.067  15.754  1.00 75.29           N
ATOM    842  CA  LEU A 106      49.657  -5.775  16.696  1.00 75.29           C
ATOM    843  CB  LEU A 106      50.296  -7.089  17.181  1.00 75.29           C
ATOM    844  CG  LEU A 106      50.433  -8.162  16.085  1.00 75.29           C
ATOM    845  CD1 LEU A 106      51.079  -9.440  16.645  1.00 75.29           C
ATOM    846  CD2 LEU A 106      49.084  -8.442  15.401  1.00 75.29           C
ATOM    847  C   LEU A 106      49.395  -4.934  17.909  1.00 75.29           C
ATOM    848  O   LEU A 106      48.332  -5.055  18.518  1.00 75.29           O
ATOM    849  N   GLY A 107      50.359  -4.081  18.315  1.00 45.42           N
ATOM    850  CA  GLY A 107      50.188  -3.275  19.496  1.00 45.42           C
ATOM    851  C   GLY A 107      50.845  -3.957  20.665  1.00 45.42           C
ATOM    852  O   GLY A 107      50.599  -3.593  21.814  1.00 45.42           O
ATOM    853  N   ARG A 108      51.635  -5.019  20.406  1.00187.20           N
ATOM    854  CA  ARG A 108      52.315  -5.752  21.447  1.00187.20           C
ATOM    855  CB  ARG A 108      53.000  -7.010  20.891  1.00187.20           C
ATOM    856  CG  ARG A 108      52.029  -8.029  20.292  1.00187.20           C
ATOM    857  CD  ARG A 108      51.220  -8.773  21.353  1.00187.20           C
ATOM    858  NE  ARG A 108      49.984  -7.989  21.601  1.00187.20           N
ATOM    859  CZ  ARG A 108      48.839  -8.344  20.952  1.00187.20           C
ATOM    860  NH1 ARG A 108      48.812  -9.465  20.168  1.00187.20           N
ATOM    861  NH2 ARG A 108      47.721  -7.574  21.093  1.00187.20           N
ATOM    862  C   ARG A 108      53.427  -4.975  22.100  1.00187.20           C
ATOM    863  O   ARG A 108      53.380  -4.671  23.292  1.00187.20           O
ATOM    864  N   ASN A 109      54.442  -4.581  21.300  1.00 97.28           N
ATOM    865  CA  ASN A 109      55.606  -3.940  21.842  1.00 97.28           C
ATOM    866  CB  ASN A 109      56.941  -4.391  21.216  1.00 97.28           C
ATOM    867  CG  ASN A 109      57.308  -5.788  21.691  1.00 97.28           C
ATOM    868  OD1 ASN A 109      57.509  -6.691  20.881  1.00 97.28           O
ATOM    869  ND2 ASN A 109      57.417  -5.969  23.034  1.00 97.28           N
ATOM    870  C   ASN A 109      55.504  -2.490  21.528  1.00 97.28           C
ATOM    871  O   ASN A 109      55.194  -2.121  20.394  1.00 97.28           O
ATOM    872  N   ARG A 110      55.767  -1.640  22.545  1.00135.60           N
ATOM    873  CA  ARG A 110      55.731  -0.218  22.361  1.00135.60           C
ATOM    874  CB  ARG A 110      54.535   0.524  23.011  1.00135.60           C
ATOM    875  CG  ARG A 110      53.284   0.474  22.126  1.00135.60           C
ATOM    876  CD  ARG A 110      52.333   1.668  22.251  1.00135.60           C
ATOM    877  NE  ARG A 110      51.207   1.310  23.157  1.00135.60           N
ATOM    878  CZ  ARG A 110      50.669   2.269  23.962  1.00135.60           C
ATOM    879  NH1 ARG A 110      51.333   3.441  24.169  1.00135.60           N
ATOM    880  NH2 ARG A 110      49.441   2.086  24.526  1.00135.60           N
ATOM    881  C   ARG A 110      56.991   0.391  22.889  1.00135.60           C
ATOM    882  O   ARG A 110      57.725  -0.216  23.667  1.00135.60           O
ATOM    883  N   ALA A 111      57.288   1.616  22.414  1.00 43.80           N
ATOM    884  CA  ALA A 111      58.446   2.355  22.817  1.00 43.80           C
ATOM    885  CB  ALA A 111      59.710   1.995  22.020  1.00 43.80           C
ATOM    886  C   ALA A 111      58.140   3.794  22.541  1.00 43.80           C
ATOM    887  O   ALA A 111      57.140   4.112  21.900  1.00 43.80           O
ATOM    888  N   CYS A 112      58.996   4.703  23.051  1.00 57.41           N
ATOM    889  CA  CYS A 112      58.806   6.115  22.868  1.00 57.41           C
ATOM    890  CB  CYS A 112      58.931   6.889  24.188  1.00 57.41           C
ATOM    891  SG  CYS A 112      57.678   6.301  25.358  1.00 57.41           S
ATOM    892  C   CYS A 112      59.907   6.582  21.973  1.00 57.41           C
ATOM    893  O   CYS A 112      60.994   6.009  21.989  1.00 57.41           O
ATOM    894  N   PHE A 113      59.656   7.620  21.143  1.00 79.87           N
ATOM    895  CA  PHE A 113      60.713   8.091  20.293  1.00 79.87           C
ATOM    896  CB  PHE A 113      60.757   7.427  18.901  1.00 79.87           C
ATOM    897  CG  PHE A 113      59.595   7.898  18.089  1.00 79.87           C
ATOM    898  CD1 PHE A 113      58.353   7.321  18.227  1.00 79.87           C
ATOM    899  CD2 PHE A 113      59.753   8.914  17.172  1.00 79.87           C
ATOM    900  CE1 PHE A 113      57.292   7.761  17.469  1.00 79.87           C
ATOM    901  CE2 PHE A 113      58.696   9.358  16.409  1.00 79.87           C
ATOM    902  CZ  PHE A 113      57.459   8.779  16.558  1.00 79.87           C
ATOM    903  C   PHE A 113      60.536   9.555  20.048  1.00 79.87           C
ATOM    904  O   PHE A 113      59.482  10.133  20.305  1.00 79.87           O
ATOM    905  N   THR A 114      61.613  10.197  19.565  1.00118.47           N
ATOM    906  CA  THR A 114      61.573  11.580  19.201  1.00118.47           C
ATOM    907  CB  THR A 114      62.309  12.432  20.192  1.00118.47           C
ATOM    908  OG1 THR A 114      62.263  13.798  19.818  1.00118.47           O
ATOM    909  CG2 THR A 114      63.747  11.923  20.313  1.00118.47           C
ATOM    910  C   THR A 114      62.205  11.664  17.848  1.00118.47           C
ATOM    911  O   THR A 114      63.152  10.936  17.555  1.00118.47           O
ATOM    912  N   GLY A 115      61.685  12.538  16.962  1.00 37.81           N
ATOM    913  CA  GLY A 115      62.229  12.560  15.631  1.00 37.81           C
ATOM    914  C   GLY A 115      62.679  13.941  15.279  1.00 37.81           C
ATOM    915  O   GLY A 115      62.117  14.933  15.736  1.00 37.81           O
ATOM    916  N   ARG A 116      63.740  14.025  14.447  1.00 99.33           N
ATOM    917  CA  ARG A 116      64.208  15.291  13.961  1.00 99.33           C
ATOM    918  CB  ARG A 116      65.507  15.783  14.636  1.00 99.33           C
ATOM    919  CG  ARG A 116      65.343  16.038  16.144  1.00 99.33           C
ATOM    920  CD  ARG A 116      66.476  16.852  16.784  1.00 99.33           C
ATOM    921  NE  ARG A 116      67.759  16.118  16.586  1.00 99.33           N
ATOM    922  CZ  ARG A 116      68.411  15.559  17.649  1.00 99.33           C
ATOM    923  NH1 ARG A 116      67.873  15.642  18.902  1.00 99.33           N
ATOM    924  NH2 ARG A 116      69.613  14.936  17.459  1.00 99.33           N
ATOM    925  C   ARG A 116      64.439  15.106  12.494  1.00 99.33           C
ATOM    926  O   ARG A 116      64.956  14.070  12.075  1.00 99.33           O
ATOM    927  N   LYS A 117      64.037  16.090  11.658  1.00129.18           N
ATOM    928  CA  LYS A 117      64.211  15.869  10.252  1.00129.18           C
ATOM    929  CB  LYS A 117      63.201  16.582   9.338  1.00129.18           C
ATOM    930  CG  LYS A 117      63.466  18.067   9.169  1.00129.18           C
ATOM    931  CD  LYS A 117      62.733  18.664   7.973  1.00129.18           C
ATOM    932  CE  LYS A 117      63.241  20.058   7.601  1.00129.18           C
ATOM    933  NZ  LYS A 117      64.626  19.974   7.085  1.00129.18           N
ATOM    934  C   LYS A 117      65.600  16.257   9.859  1.00129.18           C
ATOM    935  O   LYS A 117      66.092  17.339  10.178  1.00129.18           O
ATOM    936  N   THR A 118      66.268  15.311   9.177  1.00 64.76           N
ATOM    937  CA  THR A 118      67.613  15.399   8.695  1.00 64.76           C
ATOM    938  CB  THR A 118      68.174  14.067   8.303  1.00 64.76           C
ATOM    939  OG1 THR A 118      68.155  13.184   9.415  1.00 64.76           O
ATOM    940  CG2 THR A 118      69.618  14.269   7.814  0.00 64.76           C
ATOM    941  C   THR A 118      67.688  16.287   7.504  1.00 64.76           C
ATOM    942  O   THR A 118      68.746  16.827   7.222  1.00 64.76           O
ATOM    943  N   GLY A 119      66.612  16.418   6.714  1.00 28.30           N
ATOM    944  CA  GLY A 119      66.717  17.250   5.551  1.00 28.30           C
ATOM    945  C   GLY A 119      65.503  16.971   4.676  1.00 28.30           C
ATOM    946  O   GLY A 119      64.618  16.191   5.115  1.00 28.30           O
ATOM    947  OXT GLY A 119      65.444  17.540   3.553  1.00 28.30           O
TER     948      GLY A 119
ATOM    949  N   LEU B 120      25.595   1.845  -7.013  1.00 56.30           N
ATOM    950  CA  LEU B 120      25.552   2.975  -6.058  1.00 56.30           C
ATOM    951  CB  LEU B 120      26.730   3.934  -6.328  1.00 56.30           C
ATOM    952  CG  LEU B 120      26.918   5.048  -5.279  1.00 56.30           C
ATOM    953  CD1 LEU B 120      27.315   4.462  -3.913  1.00 56.30           C
ATOM    954  CD2 LEU B 120      27.910   6.118  -5.769  1.00 56.30           C
ATOM    955  C   LEU B 120      24.253   3.710  -6.217  1.00 56.30           C
ATOM    956  O   LEU B 120      23.832   4.023  -7.330  1.00 56.30           O
ATOM    957  N   PRO B 121      23.604   3.957  -5.106  1.00 77.94           N
ATOM    958  CA  PRO B 121      22.318   4.612  -5.130  1.00 77.94           C
ATOM    959  CD  PRO B 121      23.700   3.008  -4.008  1.00 77.94           C
ATOM    960  CB  PRO B 121      21.657   4.290  -3.791  1.00 77.94           C
ATOM    961  CG  PRO B 121      22.304   2.962  -3.368  1.00 77.94           C
ATOM    962  C   PRO B 121      22.396   6.088  -5.370  1.00 77.94           C
ATOM    963  O   PRO B 121      23.465   6.676  -5.211  1.00 77.94           O
ATOM    964  N   THR B 122      21.272   6.685  -5.810  1.00 99.71           N
ATOM    965  CA  THR B 122      21.136   8.098  -6.017  1.00 99.71           C
ATOM    966  CB  THR B 122      19.884   8.448  -6.766  1.00 99.71           C
ATOM    967  OG1 THR B 122      19.812   9.851  -6.971  1.00 99.71           O
ATOM    968  CG2 THR B 122      18.673   7.959  -5.958  1.00 99.71           C
ATOM    969  C   THR B 122      21.068   8.777  -4.688  1.00 99.71           C
ATOM    970  O   THR B 122      21.564   9.893  -4.525  1.00 99.71           O
ATOM    971  N   SER B 123      20.411   8.125  -3.704  1.00 83.88           N
ATOM    972  CA  SER B 123      20.258   8.717  -2.407  1.00 83.88           C
ATOM    973  CB  SER B 123      18.828   9.206  -2.121  1.00 83.88           C
ATOM    974  OG  SER B 123      17.936   8.104  -2.078  1.00 83.88           O
ATOM    975  C   SER B 123      20.581   7.685  -1.372  1.00 83.88           C
ATOM    976  O   SER B 123      20.467   6.486  -1.620  1.00 83.88           O
ATOM    977  N   TRP B 124      21.028   8.139  -0.181  1.00 81.52           N
ATOM    978  CA  TRP B 124      21.343   7.210   0.867  1.00 81.52           C
ATOM    979  CB  TRP B 124      22.789   6.692   0.775  1.00 81.52           C
ATOM    980  CG  TRP B 124      23.149   5.657   1.808  1.00 81.52           C
ATOM    981  CD2 TRP B 124      22.952   4.247   1.626  1.00 81.52           C
ATOM    982  CD1 TRP B 124      23.703   5.815   3.045  1.00 81.52           C
ATOM    983  NE1 TRP B 124      23.861   4.590   3.647  1.00 81.52           N
ATOM    984  CE2 TRP B 124      23.403   3.615   2.785  1.00 81.52           C
ATOM    985  CE3 TRP B 124      22.437   3.537   0.580  1.00 81.52           C
ATOM    986  CZ2 TRP B 124      23.343   2.258   2.916  1.00 81.52           C
ATOM    987  CZ3 TRP B 124      22.381   2.168   0.715  1.00 81.52           C
ATOM    988  CH2 TRP B 124      22.825   1.541   1.861  1.00 81.52           C
ATOM    989  C   TRP B 124      21.207   7.908   2.189  1.00 81.52           C
ATOM    990  O   TRP B 124      21.598   9.065   2.338  1.00 81.52           O
ATOM    991  N   ASP B 125      20.635   7.208   3.191  1.00 86.45           N
ATOM    992  CA  ASP B 125      20.494   7.753   4.511  1.00 86.45           C
ATOM    993  CB  ASP B 125      19.146   8.470   4.726  1.00 86.45           C
ATOM    994  CG  ASP B 125      19.188   9.251   6.035  1.00 86.45           C
ATOM    995  OD1 ASP B 125      20.062   8.944   6.889  1.00 86.45           O
ATOM    996  OD2 ASP B 125      18.343  10.173   6.195  1.00 86.45           O
ATOM    997  C   ASP B 125      20.553   6.584   5.450  1.00 86.45           C
ATOM    998  O   ASP B 125      19.682   5.717   5.427  1.00 86.45           O
ATOM    999  N   TRP B 126      21.587   6.534   6.309  1.00110.27           N
ATOM   1000  CA  TRP B 126      21.777   5.438   7.218  1.00110.27           C
ATOM   1001  CB  TRP B 126      23.137   5.422   7.933  1.00110.27           C
ATOM   1002  CG  TRP B 126      24.230   4.846   7.068  1.00110.27           C
ATOM   1003  CD2 TRP B 126      24.327   3.442   6.781  1.00110.27           C
ATOM   1004  CD1 TRP B 126      25.256   5.449   6.402  1.00110.27           C
ATOM   1005  NE1 TRP B 126      25.992   4.505   5.723  1.00110.27           N
ATOM   1006  CE2 TRP B 126      25.429   3.266   5.946  1.00110.27           C
ATOM   1007  CE3 TRP B 126      23.557   2.387   7.178  1.00110.27           C
ATOM   1008  CZ2 TRP B 126      25.779   2.024   5.495  1.00110.27           C
ATOM   1009  CZ3 TRP B 126      23.913   1.137   6.724  1.00110.27           C
ATOM   1010  CH2 TRP B 126      25.003   0.959   5.899  1.00110.27           C
ATOM   1011  C   TRP B 126      20.688   5.385   8.235  1.00110.27           C
ATOM   1012  O   TRP B 126      20.492   4.353   8.876  1.00110.27           O
ATOM   1013  N   ARG B 127      20.030   6.528   8.486  1.00 94.07           N
ATOM   1014  CA  ARG B 127      18.932   6.599   9.405  1.00 94.07           C
ATOM   1015  CB  ARG B 127      18.485   8.047   9.664  1.00 94.07           C
ATOM   1016  CG  ARG B 127      19.558   8.884  10.366  1.00 94.07           C
ATOM   1017  CD  ARG B 127      19.141  10.333  10.629  1.00 94.07           C
ATOM   1018  NE  ARG B 127      18.954  10.984   9.302  1.00 94.07           N
ATOM   1019  CZ  ARG B 127      18.538  12.282   9.228  1.00 94.07           C
ATOM   1020  NH1 ARG B 127      18.305  12.992  10.370  1.00 94.07           N
ATOM   1021  NH2 ARG B 127      18.358  12.870   8.009  1.00 94.07           N
ATOM   1022  C   ARG B 127      17.776   5.831   8.845  1.00 94.07           C
ATOM   1023  O   ARG B 127      17.011   5.225   9.593  1.00 94.07           O
ATOM   1024  N   ASN B 128      17.582   5.863   7.512  1.00 65.65           N
ATOM   1025  CA  ASN B 128      16.450   5.158   6.986  1.00 65.65           C
ATOM   1026  CB  ASN B 128      15.368   6.124   6.469  1.00 65.65           C
ATOM   1027  CG  ASN B 128      14.101   5.342   6.163  1.00 65.65           C
ATOM   1028  OD1 ASN B 128      14.133   4.126   5.987  1.00 65.65           O
ATOM   1029  ND2 ASN B 128      12.949   6.061   6.089  1.00 65.65           N
ATOM   1030  C   ASN B 128      16.873   4.302   5.834  1.00 65.65           C
ATOM   1031  O   ASN B 128      16.868   4.750   4.687  1.00 65.65           O
ATOM   1032  N   VAL B 129      17.241   3.032   6.101  1.00133.91           N
ATOM   1033  CA  VAL B 129      17.523   2.156   5.007  1.00133.91           C
ATOM   1034  CB  VAL B 129      18.842   1.429   5.130  1.00133.91           C
ATOM   1035  CG1 VAL B 129      19.964   2.476   5.043  1.00133.91           C
ATOM   1036  CG2 VAL B 129      18.900   0.643   6.449  1.00133.91           C
ATOM   1037  C   VAL B 129      16.372   1.200   4.970  1.00133.91           C
ATOM   1038  O   VAL B 129      16.338   0.175   5.650  1.00133.91           O
ATOM   1039  N   HIS B 130      15.373   1.539   4.142  1.00 61.60           N
ATOM   1040  CA  HIS B 130      14.203   0.733   4.002  1.00 61.60           C
ATOM   1041  ND1 HIS B 130      14.493   0.049   0.873  1.00 61.60           N
ATOM   1042  CG  HIS B 130      15.155  -0.407   1.993  1.00 61.60           C
ATOM   1043  CB  HIS B 130      14.504  -0.617   3.330  1.00 61.60           C
ATOM   1044  NE2 HIS B 130      16.622  -0.218   0.287  1.00 61.60           N
ATOM   1045  CD2 HIS B 130      16.453  -0.566   1.615  1.00 61.60           C
ATOM   1046  CE1 HIS B 130      15.417   0.144  -0.116  1.00 61.60           C
ATOM   1047  C   HIS B 130      13.546   0.526   5.337  1.00 61.60           C
ATOM   1048  O   HIS B 130      13.110  -0.578   5.658  1.00 61.60           O
ATOM   1049  N   GLY B 131      13.457   1.598   6.154  1.00 30.72           N
ATOM   1050  CA  GLY B 131      12.728   1.554   7.394  1.00 30.72           C
ATOM   1051  C   GLY B 131      13.626   1.329   8.577  1.00 30.72           C
ATOM   1052  O   GLY B 131      13.228   1.599   9.709  1.00 30.72           O
ATOM   1053  N   ILE B 132      14.869   0.860   8.373  1.00 51.61           N
ATOM   1054  CA  ILE B 132      15.697   0.562   9.513  1.00 51.61           C
ATOM   1055  CB  ILE B 132      16.537  -0.668   9.326  1.00 51.61           C
ATOM   1056  CG1 ILE B 132      15.642  -1.900   9.105  1.00 51.61           C
ATOM   1057  CG2 ILE B 132      17.468  -0.797  10.543  1.00 51.61           C
ATOM   1058  CD1 ILE B 132      16.409  -3.133   8.628  1.00 51.61           C
ATOM   1059  C   ILE B 132      16.636   1.703   9.794  1.00 51.61           C
ATOM   1060  O   ILE B 132      17.173   2.318   8.874  1.00 51.61           O
ATOM   1061  N   ASN B 133      16.835   2.025  11.097  1.00 73.18           N
ATOM   1062  CA  ASN B 133      17.706   3.097  11.524  1.00 73.18           C
ATOM   1063  CB  ASN B 133      17.056   4.016  12.572  1.00 73.18           C
ATOM   1064  CG  ASN B 133      18.087   5.047  13.011  1.00 73.18           C
ATOM   1065  OD1 ASN B 133      18.676   5.750  12.192  1.00 73.18           O
ATOM   1066  ND2 ASN B 133      18.318   5.130  14.349  1.00 73.18           N
ATOM   1067  C   ASN B 133      18.950   2.530  12.162  1.00 73.18           C
ATOM   1068  O   ASN B 133      18.878   1.743  13.102  1.00 73.18           O
ATOM   1069  N   PHE B 134      20.121   2.842  11.564  1.00132.36           N
ATOM   1070  CA  PHE B 134      21.455   2.496  11.988  1.00132.36           C
ATOM   1071  CB  PHE B 134      22.365   2.137  10.809  1.00132.36           C
ATOM   1072  CG  PHE B 134      21.805   0.854  10.300  1.00132.36           C
ATOM   1073  CD1 PHE B 134      22.096  -0.330  10.937  1.00132.36           C
ATOM   1074  CD2 PHE B 134      20.985   0.833   9.197  1.00132.36           C
ATOM   1075  CE1 PHE B 134      21.583  -1.521  10.480  1.00132.36           C
ATOM   1076  CE2 PHE B 134      20.470  -0.356   8.736  1.00132.36           C
ATOM   1077  CZ  PHE B 134      20.767  -1.535   9.375  1.00132.36           C
ATOM   1078  C   PHE B 134      22.156   3.502  12.874  1.00132.36           C
ATOM   1079  O   PHE B 134      23.186   3.177  13.459  1.00132.36           O
ATOM   1080  N   VAL B 135      21.714   4.777  12.914  1.00 64.73           N
ATOM   1081  CA  VAL B 135      22.468   5.786  13.621  1.00 64.73           C
ATOM   1082  CB  VAL B 135      22.380   7.133  12.964  1.00 64.73           C
ATOM   1083  CG1 VAL B 135      23.204   8.146  13.776  1.00 64.73           C
ATOM   1084  CG2 VAL B 135      22.836   6.987  11.501  1.00 64.73           C
ATOM   1085  C   VAL B 135      22.010   5.945  15.045  1.00 64.73           C
ATOM   1086  O   VAL B 135      20.825   5.868  15.357  1.00 64.73           O
ATOM   1087  N   THR B 136      22.983   6.189  15.953  1.00117.89           N
ATOM   1088  CA  THR B 136      22.735   6.372  17.362  1.00117.89           C
ATOM   1089  CB  THR B 136      24.002   6.296  18.164  1.00117.89           C
ATOM   1090  OG1 THR B 136      23.733   6.238  19.556  1.00117.89           O
ATOM   1091  CG2 THR B 136      24.842   7.542  17.835  1.00117.89           C
ATOM   1092  C   THR B 136      22.173   7.756  17.534  1.00117.89           C
ATOM   1093  O   THR B 136      22.270   8.574  16.622  1.00117.89           O
ATOM   1094  N   PRO B 137      21.604   8.056  18.679  1.00143.18           N
ATOM   1095  CA  PRO B 137      20.971   9.335  18.887  1.00143.18           C
ATOM   1096  CD  PRO B 137      20.985   7.029  19.501  1.00143.18           C
ATOM   1097  CB  PRO B 137      20.095   9.184  20.136  1.00143.18           C
ATOM   1098  CG  PRO B 137      20.460   7.804  20.716  1.00143.18           C
ATOM   1099  C   PRO B 137      21.900  10.504  18.931  1.00143.18           C
ATOM   1100  O   PRO B 137      23.081  10.334  19.229  1.00143.18           O
ATOM   1101  N   VAL B 138      21.369  11.702  18.608  1.00 34.51           N
ATOM   1102  CA  VAL B 138      22.130  12.919  18.600  1.00 34.51           C
ATOM   1103  CB  VAL B 138      21.401  14.071  17.979  1.00 34.51           C
ATOM   1104  CG1 VAL B 138      22.248  15.344  18.148  1.00 34.51           C
ATOM   1105  CG2 VAL B 138      21.094  13.712  16.514  1.00 34.51           C
ATOM   1106  C   VAL B 138      22.421  13.270  20.021  1.00 34.51           C
ATOM   1107  O   VAL B 138      21.600  13.042  20.908  1.00 34.51           O
ATOM   1108  N   ARG B 139      23.623  13.828  20.269  1.00118.83           N
ATOM   1109  CA  ARG B 139      24.029  14.163  21.602  1.00118.83           C
ATOM   1110  CB  ARG B 139      25.181  13.286  22.108  1.00118.83           C
ATOM   1111  CG  ARG B 139      24.804  11.808  22.187  1.00118.83           C
ATOM   1112  CD  ARG B 139      25.875  10.950  22.854  1.00118.83           C
ATOM   1113  NE  ARG B 139      25.967  11.395  24.273  1.00118.83           N
ATOM   1114  CZ  ARG B 139      26.533  10.578  25.207  1.00118.83           C
ATOM   1115  NH1 ARG B 139      27.005   9.350  24.847  1.00118.83           N
ATOM   1116  NH2 ARG B 139      26.629  10.988  26.505  1.00118.83           N
ATOM   1117  C   ARG B 139      24.510  15.581  21.611  1.00118.83           C
ATOM   1118  O   ARG B 139      24.621  16.223  20.568  1.00118.83           O
ATOM   1119  N   ASN B 140      24.779  16.111  22.822  1.00 49.36           N
ATOM   1120  CA  ASN B 140      25.223  17.469  22.974  1.00 49.36           C
ATOM   1121  CB  ASN B 140      24.303  18.242  23.936  1.00 49.36           C
ATOM   1122  CG  ASN B 140      24.536  19.738  23.805  1.00 49.36           C
ATOM   1123  OD1 ASN B 140      25.644  20.191  23.525  1.00 49.36           O
ATOM   1124  ND2 ASN B 140      23.453  20.531  24.022  1.00 49.36           N
ATOM   1125  C   ASN B 140      26.599  17.441  23.582  1.00 49.36           C
ATOM   1126  O   ASN B 140      26.804  16.884  24.658  1.00 49.36           O
ATOM   1127  N   GLN B 141      27.586  18.038  22.882  1.00 87.93           N
ATOM   1128  CA  GLN B 141      28.959  18.127  23.311  1.00 87.93           C
ATOM   1129  CB  GLN B 141      29.893  18.611  22.189  1.00 87.93           C
ATOM   1130  CG  GLN B 141      29.613  20.044  21.739  1.00 87.93           C
ATOM   1131  CD  GLN B 141      30.260  20.230  20.377  1.00 87.93           C
ATOM   1132  OE1 GLN B 141      29.591  20.099  19.353  1.00 87.93           O
ATOM   1133  NE2 GLN B 141      31.584  20.523  20.346  1.00 87.93           N
ATOM   1134  C   GLN B 141      29.065  19.074  24.461  1.00 87.93           C
ATOM   1135  O   GLN B 141      29.966  18.961  25.292  1.00 87.93           O
ATOM   1136  N   GLY B 142      28.174  20.082  24.503  1.00 28.85           N
ATOM   1137  CA  GLY B 142      28.231  21.026  25.576  1.00 28.85           C
ATOM   1138  C   GLY B 142      29.356  21.963  25.275  1.00 28.85           C
ATOM   1139  O   GLY B 142      29.734  22.153  24.121  1.00 28.85           O
ATOM   1140  N   SER B 143      29.907  22.571  26.339  1.00 96.46           N
ATOM   1141  CA  SER B 143      30.922  23.582  26.285  1.00 96.46           C
ATOM   1142  CB  SER B 143      31.095  24.286  27.640  1.00 96.46           C
ATOM   1143  OG  SER B 143      29.882  24.925  28.009  1.00 96.46           O
ATOM   1144  C   SER B 143      32.273  23.054  25.877  1.00 96.46           C
ATOM   1145  O   SER B 143      33.110  23.840  25.438  1.00 96.46           O
ATOM   1146  N   CYS B 144      32.570  21.743  26.013  1.00127.18           N
ATOM   1147  CA  CYS B 144      33.921  21.354  25.676  1.00127.18           C
ATOM   1148  CB  CYS B 144      34.474  20.070  26.325  1.00127.18           C
ATOM   1149  SG  CYS B 144      35.182  20.401  27.957  1.00127.18           S
ATOM   1150  C   CYS B 144      34.102  21.166  24.207  1.00127.18           C
ATOM   1151  O   CYS B 144      33.172  20.808  23.488  1.00127.18           O
ATOM   1152  N   GLY B 145      35.347  21.388  23.730  1.00 65.24           N
ATOM   1153  CA  GLY B 145      35.637  21.242  22.330  1.00 65.24           C
ATOM   1154  C   GLY B 145      35.891  19.787  22.078  1.00 65.24           C
ATOM   1155  O   GLY B 145      36.984  19.384  21.681  1.00 65.24           O
ATOM   1156  N   SER B 146      34.844  18.983  22.333  1.00123.15           N
ATOM   1157  CA  SER B 146      34.778  17.550  22.271  1.00123.15           C
ATOM   1158  CB  SER B 146      33.786  17.031  23.322  1.00123.15           C
ATOM   1159  OG  SER B 146      33.838  15.617  23.401  1.00123.15           O
ATOM   1160  C   SER B 146      34.358  17.005  20.928  1.00123.15           C
ATOM   1161  O   SER B 146      34.207  15.796  20.770  1.00123.15           O
ATOM   1162  N   CYS B 147      34.193  17.854  19.907  1.00141.03           N
ATOM   1163  CA  CYS B 147      33.545  17.482  18.680  1.00141.03           C
ATOM   1164  CB  CYS B 147      33.602  18.678  17.729  1.00141.03           C
ATOM   1165  SG  CYS B 147      32.086  18.801  16.773  1.00141.03           S
ATOM   1166  C   CYS B 147      34.196  16.263  18.064  1.00141.03           C
ATOM   1167  O   CYS B 147      33.505  15.333  17.646  1.00141.03           O
ATOM   1168  N   TYR B 148      35.538  16.193  18.044  1.00167.15           N
ATOM   1169  CA  TYR B 148      36.226  15.091  17.421  1.00167.15           C
ATOM   1170  CB  TYR B 148      37.774  15.186  17.513  1.00167.15           C
ATOM   1171  CG  TYR B 148      38.226  15.041  18.936  1.00167.15           C
ATOM   1172  CD1 TYR B 148      38.439  13.808  19.505  1.00167.15           C
ATOM   1173  CD2 TYR B 148      38.464  16.150  19.709  1.00167.15           C
ATOM   1174  CE1 TYR B 148      38.854  13.685  20.811  1.00167.15           C
ATOM   1175  CE2 TYR B 148      38.873  16.034  21.016  1.00167.15           C
ATOM   1176  CZ  TYR B 148      39.069  14.800  21.575  1.00167.15           C
ATOM   1177  OH  TYR B 148      39.490  14.691  22.917  1.00167.15           O
ATOM   1178  C   TYR B 148      35.825  13.807  18.087  1.00167.15           C
ATOM   1179  O   TYR B 148      35.712  12.775  17.424  1.00167.15           O
ATOM   1180  N   SER B 149      35.646  13.817  19.421  1.00104.40           N
ATOM   1181  CA  SER B 149      35.337  12.590  20.103  1.00104.40           C
ATOM   1182  CB  SER B 149      35.461  12.660  21.635  1.00104.40           C
ATOM   1183  OG  SER B 149      34.360  13.353  22.196  1.00104.40           O
ATOM   1184  C   SER B 149      33.947  12.155  19.765  1.00104.40           C
ATOM   1185  O   SER B 149      33.699  10.970  19.553  1.00104.40           O
ATOM   1186  N   PHE B 150      32.991  13.104  19.703  1.00 59.46           N
ATOM   1187  CA  PHE B 150      31.636  12.733  19.408  1.00 59.46           C
ATOM   1188  CB  PHE B 150      30.626  13.887  19.540  1.00 59.46           C
ATOM   1189  CG  PHE B 150      30.289  14.028  20.987  1.00 59.46           C
ATOM   1190  CD1 PHE B 150      31.143  14.650  21.868  1.00 59.46           C
ATOM   1191  CD2 PHE B 150      29.093  13.532  21.457  1.00 59.46           C
ATOM   1192  CE1 PHE B 150      30.808  14.769  23.198  1.00 59.46           C
ATOM   1193  CE2 PHE B 150      28.756  13.647  22.785  1.00 59.46           C
ATOM   1194  CZ  PHE B 150      29.614  14.269  23.659  1.00 59.46           C
ATOM   1195  C   PHE B 150      31.555  12.169  18.026  1.00 59.46           C
ATOM   1196  O   PHE B 150      30.900  11.150  17.809  1.00 59.46           O
ATOM   1197  N   ALA B 151      32.231  12.801  17.049  1.00 31.46           N
ATOM   1198  CA  ALA B 151      32.169  12.316  15.700  1.00 31.46           C
ATOM   1199  CB  ALA B 151      33.011  13.156  14.722  1.00 31.46           C
ATOM   1200  C   ALA B 151      32.722  10.928  15.681  1.00 31.46           C
ATOM   1201  O   ALA B 151      32.167  10.028  15.053  1.00 31.46           O
ATOM   1202  N   SER B 152      33.838  10.708  16.394  1.00 64.32           N
ATOM   1203  CA  SER B 152      34.446   9.413  16.345  1.00 64.32           C
ATOM   1204  CB  SER B 152      35.852   9.384  16.938  1.00 64.32           C
ATOM   1205  OG  SER B 152      36.692  10.068  16.023  1.00 64.32           O
ATOM   1206  C   SER B 152      33.572   8.364  16.952  1.00 64.32           C
ATOM   1207  O   SER B 152      33.408   7.295  16.367  1.00 64.32           O
ATOM   1208  N   MET B 153      32.968   8.625  18.125  1.00114.48           N
ATOM   1209  CA  MET B 153      32.109   7.634  18.715  1.00114.48           C
ATOM   1210  CB  MET B 153      31.680   7.961  20.155  1.00114.48           C
ATOM   1211  CG  MET B 153      32.637   7.345  21.183  1.00114.48           C
ATOM   1212  SD  MET B 153      34.388   7.813  21.045  1.00114.48           S
ATOM   1213  CE  MET B 153      34.217   9.461  21.777  1.00114.48           C
ATOM   1214  C   MET B 153      30.919   7.407  17.841  1.00114.48           C
ATOM   1215  O   MET B 153      30.464   6.274  17.686  1.00114.48           O
ATOM   1216  N   GLY B 154      30.397   8.478  17.216  1.00 26.00           N
ATOM   1217  CA  GLY B 154      29.228   8.346  16.400  1.00 26.00           C
ATOM   1218  C   GLY B 154      29.502   7.392  15.279  1.00 26.00           C
ATOM   1219  O   GLY B 154      28.660   6.557  14.953  1.00 26.00           O
ATOM   1220  N   MET B 155      30.685   7.497  14.646  1.00 50.52           N
ATOM   1221  CA  MET B 155      30.987   6.634  13.541  1.00 50.52           C
ATOM   1222  CB  MET B 155      32.343   6.954  12.891  1.00 50.52           C
ATOM   1223  CG  MET B 155      32.676   6.041  11.707  1.00 50.52           C
ATOM   1224  SD  MET B 155      34.154   6.527  10.763  1.00 50.52           S
ATOM   1225  CE  MET B 155      35.336   6.285  12.120  1.00 50.52           C
ATOM   1226  C   MET B 155      31.028   5.207  14.000  1.00 50.52           C
ATOM   1227  O   MET B 155      30.409   4.327  13.405  1.00 50.52           O
ATOM   1228  N   MET B 156      31.732   4.944  15.113  1.00 84.84           N
ATOM   1229  CA  MET B 156      31.889   3.599  15.589  1.00 84.84           C
ATOM   1230  CB  MET B 156      32.850   3.500  16.781  1.00 84.84           C
ATOM   1231  CG  MET B 156      34.290   3.842  16.392  1.00 84.84           C
ATOM   1232  SD  MET B 156      35.424   3.959  17.801  1.00 84.84           S
ATOM   1233  CE  MET B 156      34.388   5.226  18.587  1.00 84.84           C
ATOM   1234  C   MET B 156      30.566   3.028  15.999  1.00 84.84           C
ATOM   1235  O   MET B 156      30.306   1.843  15.794  1.00 84.84           O
ATOM   1236  N   GLU B 157      29.697   3.846  16.615  1.00 54.94           N
ATOM   1237  CA  GLU B 157      28.442   3.336  17.095  1.00 54.94           C
ATOM   1238  CB  GLU B 157      27.676   4.365  17.937  1.00 54.94           C
ATOM   1239  CG  GLU B 157      28.390   4.674  19.255  1.00 54.94           C
ATOM   1240  CD  GLU B 157      27.577   5.704  20.024  1.00 54.94           C
ATOM   1241  OE1 GLU B 157      26.527   6.154  19.494  1.00 54.94           O
ATOM   1242  OE2 GLU B 157      28.004   6.063  21.153  1.00 54.94           O
ATOM   1243  C   GLU B 157      27.569   2.899  15.954  1.00 54.94           C
ATOM   1244  O   GLU B 157      26.923   1.855  16.033  1.00 54.94           O
ATOM   1245  N   ALA B 158      27.501   3.696  14.869  1.00 39.37           N
ATOM   1246  CA  ALA B 158      26.663   3.343  13.759  1.00 39.37           C
ATOM   1247  CB  ALA B 158      26.606   4.448  12.691  1.00 39.37           C
ATOM   1248  C   ALA B 158      27.182   2.102  13.092  1.00 39.37           C
ATOM   1249  O   ALA B 158      26.419   1.190  12.778  1.00 39.37           O
ATOM   1250  N   ARG B 159      28.510   2.027  12.884  1.00 86.35           N
ATOM   1251  CA  ARG B 159      29.101   0.926  12.172  1.00 86.35           C
ATOM   1252  CB  ARG B 159      30.593   1.140  11.838  1.00 86.35           C
ATOM   1253  CG  ARG B 159      30.802   2.215  10.759  1.00 86.35           C
ATOM   1254  CD  ARG B 159      32.218   2.270  10.165  1.00 86.35           C
ATOM   1255  NE  ARG B 159      32.227   3.315   9.096  1.00 86.35           N
ATOM   1256  CZ  ARG B 159      33.175   3.313   8.109  1.00 86.35           C
ATOM   1257  NH1 ARG B 159      34.162   2.370   8.096  1.00 86.35           N
ATOM   1258  NH2 ARG B 159      33.128   4.253   7.118  1.00 86.35           N
ATOM   1259  C   ARG B 159      28.905  -0.353  12.927  1.00 86.35           C
ATOM   1260  O   ARG B 159      28.749  -1.416  12.327  1.00 86.35           O
ATOM   1261  N   ILE B 160      28.928  -0.289  14.268  1.00 99.59           N
ATOM   1262  CA  ILE B 160      28.691  -1.450  15.081  1.00 99.59           C
ATOM   1263  CB  ILE B 160      28.754  -1.130  16.552  1.00 99.59           C
ATOM   1264  CG1 ILE B 160      30.175  -0.728  16.990  1.00 99.59           C
ATOM   1265  CG2 ILE B 160      28.196  -2.337  17.323  1.00 99.59           C
ATOM   1266  CD1 ILE B 160      31.174  -1.883  16.978  1.00 99.59           C
ATOM   1267  C   ILE B 160      27.291  -1.908  14.802  1.00 99.59           C
ATOM   1268  O   ILE B 160      27.026  -3.102  14.670  1.00 99.59           O
ATOM   1269  N   ARG B 161      26.350  -0.950  14.710  1.00 78.67           N
ATOM   1270  CA  ARG B 161      24.965  -1.274  14.528  1.00 78.67           C
ATOM   1271  CB  ARG B 161      24.061  -0.034  14.657  1.00 78.67           C
ATOM   1272  CG  ARG B 161      24.157   0.569  16.066  1.00 78.67           C
ATOM   1273  CD  ARG B 161      23.288   1.803  16.325  1.00 78.67           C
ATOM   1274  NE  ARG B 161      23.600   2.268  17.709  1.00 78.67           N
ATOM   1275  CZ  ARG B 161      22.734   3.080  18.384  1.00 78.67           C
ATOM   1276  NH1 ARG B 161      21.547   3.438  17.813  1.00 78.67           N
ATOM   1277  NH2 ARG B 161      23.056   3.533  19.631  1.00 78.67           N
ATOM   1278  C   ARG B 161      24.753  -1.958  13.209  1.00 78.67           C
ATOM   1279  O   ARG B 161      24.057  -2.969  13.138  1.00 78.67           O
ATOM   1280  N   ILE B 162      25.368  -1.447  12.128  1.00 44.68           N
ATOM   1281  CA  ILE B 162      25.203  -2.027  10.823  1.00 44.68           C
ATOM   1282  CB  ILE B 162      25.919  -1.248   9.758  1.00 44.68           C
ATOM   1283  CG1 ILE B 162      25.382   0.190   9.692  1.00 44.68           C
ATOM   1284  CG2 ILE B 162      25.785  -2.018   8.434  1.00 44.68           C
ATOM   1285  CD1 ILE B 162      26.267   1.127   8.873  1.00 44.68           C
ATOM   1286  C   ILE B 162      25.781  -3.411  10.806  1.00 44.68           C
ATOM   1287  O   ILE B 162      25.170  -4.346  10.290  1.00 44.68           O
ATOM   1288  N   LEU B 163      26.979  -3.578  11.396  1.00112.62           N
ATOM   1289  CA  LEU B 163      27.684  -4.827  11.336  1.00112.62           C
ATOM   1290  CB  LEU B 163      29.078  -4.718  11.989  1.00112.62           C
ATOM   1291  CG  LEU B 163      30.048  -5.901  11.764  1.00112.62           C
ATOM   1292  CD1 LEU B 163      31.396  -5.612  12.442  1.00112.62           C
ATOM   1293  CD2 LEU B 163      29.474  -7.255  12.210  1.00112.62           C
ATOM   1294  C   LEU B 163      26.878  -5.892  12.024  1.00112.62           C
ATOM   1295  O   LEU B 163      26.812  -7.026  11.555  1.00112.62           O
ATOM   1296  N   THR B 164      26.300  -5.550  13.187  1.00 88.89           N
ATOM   1297  CA  THR B 164      25.488  -6.371  14.044  1.00 88.89           C
ATOM   1298  CB  THR B 164      25.514  -5.884  15.459  1.00 88.89           C
ATOM   1299  OG1 THR B 164      24.938  -4.590  15.555  1.00 88.89           O
ATOM   1300  CG2 THR B 164      26.984  -5.840  15.912  1.00 88.89           C
ATOM   1301  C   THR B 164      24.061  -6.423  13.578  1.00 88.89           C
ATOM   1302  O   THR B 164      23.273  -7.225  14.077  1.00 88.89           O
ATOM   1303  N   ASN B 165      23.668  -5.519  12.663  1.00 78.75           N
ATOM   1304  CA  ASN B 165      22.308  -5.425  12.215  1.00 78.75           C
ATOM   1305  CB  ASN B 165      21.781  -6.703  11.541  1.00 78.75           C
ATOM   1306  CG  ASN B 165      20.559  -6.305  10.723  1.00 78.75           C
ATOM   1307  OD1 ASN B 165      19.445  -6.224  11.236  1.00 78.75           O
ATOM   1308  ND2 ASN B 165      20.783  -6.024   9.411  1.00 78.75           N
ATOM   1309  C   ASN B 165      21.435  -5.076  13.383  1.00 78.75           C
ATOM   1310  O   ASN B 165      20.387  -5.679  13.611  1.00 78.75           O
ATOM   1311  N   ASN B 166      21.886  -4.063  14.149  1.00 69.79           N
ATOM   1312  CA  ASN B 166      21.216  -3.478  15.278  1.00 69.79           C
ATOM   1313  CB  ASN B 166      19.820  -2.925  14.940  1.00 69.79           C
ATOM   1314  CG  ASN B 166      20.011  -1.674  14.093  1.00 69.79           C
ATOM   1315  OD1 ASN B 166      20.817  -0.804  14.422  1.00 69.79           O
ATOM   1316  ND2 ASN B 166      19.255  -1.582  12.966  1.00 69.79           N
ATOM   1317  C   ASN B 166      21.089  -4.441  16.415  1.00 69.79           C
ATOM   1318  O   ASN B 166      20.321  -4.200  17.345  1.00 69.79           O
ATOM   1319  N   THR B 167      21.841  -5.557  16.394  1.00111.64           N
ATOM   1320  CA  THR B 167      21.802  -6.423  17.537  1.00111.64           C
ATOM   1321  CB  THR B 167      22.496  -7.731  17.337  1.00111.64           C
ATOM   1322  OG1 THR B 167      23.847  -7.530  16.952  1.00111.64           O
ATOM   1323  CG2 THR B 167      21.729  -8.518  16.275  1.00111.64           C
ATOM   1324  C   THR B 167      22.485  -5.729  18.670  1.00111.64           C
ATOM   1325  O   THR B 167      22.037  -5.807  19.813  1.00111.64           O
ATOM   1326  N   GLN B 168      23.604  -5.037  18.368  1.00 77.42           N
ATOM   1327  CA  GLN B 168      24.364  -4.358  19.381  1.00 77.42           C
ATOM   1328  CB  GLN B 168      25.842  -4.773  19.375  1.00 77.42           C
ATOM   1329  CG  GLN B 168      26.011  -6.258  19.697  1.00 77.42           C
ATOM   1330  CD  GLN B 168      27.490  -6.604  19.679  1.00 77.42           C
ATOM   1331  OE1 GLN B 168      28.352  -5.762  19.926  1.00 77.42           O
ATOM   1332  NE2 GLN B 168      27.789  -7.894  19.376  1.00 77.42           N
ATOM   1333  C   GLN B 168      24.273  -2.883  19.118  1.00 77.42           C
ATOM   1334  O   GLN B 168      24.661  -2.389  18.063  1.00 77.42           O
ATOM   1335  N   THR B 169      23.636  -2.186  20.075  1.00205.55           N
ATOM   1336  CA  THR B 169      23.322  -0.783  20.165  1.00205.55           C
ATOM   1337  CB  THR B 169      21.935  -0.621  20.716  1.00205.55           C
ATOM   1338  OG1 THR B 169      21.066  -1.518  20.040  1.00205.55           O
ATOM   1339  CG2 THR B 169      21.429   0.785  20.385  1.00205.55           C
ATOM   1340  C   THR B 169      24.321   0.070  20.948  1.00205.55           C
ATOM   1341  O   THR B 169      23.989   1.224  21.212  1.00205.55           O
ATOM   1342  N   PRO B 170      25.457  -0.388  21.435  1.00122.79           N
ATOM   1343  CA  PRO B 170      26.246   0.374  22.389  1.00122.79           C
ATOM   1344  CD  PRO B 170      26.318  -1.246  20.631  1.00122.79           C
ATOM   1345  CB  PRO B 170      27.587  -0.353  22.483  1.00122.79           C
ATOM   1346  CG  PRO B 170      27.758  -0.943  21.075  1.00122.79           C
ATOM   1347  C   PRO B 170      26.485   1.832  22.122  1.00122.79           C
ATOM   1348  O   PRO B 170      26.594   2.249  20.970  1.00122.79           O
ATOM   1349  N   ILE B 171      26.518   2.627  23.213  1.00 80.53           N
ATOM   1350  CA  ILE B 171      26.826   4.022  23.137  1.00 80.53           C
ATOM   1351  CB  ILE B 171      25.806   4.879  23.825  1.00 80.53           C
ATOM   1352  CG1 ILE B 171      24.483   4.734  23.057  1.00 80.53           C
ATOM   1353  CG2 ILE B 171      26.317   6.329  23.903  1.00 80.53           C
ATOM   1354  CD1 ILE B 171      23.271   5.298  23.781  1.00 80.53           C
ATOM   1355  C   ILE B 171      28.161   4.157  23.798  1.00 80.53           C
ATOM   1356  O   ILE B 171      28.321   3.842  24.977  1.00 80.53           O
ATOM   1357  N   LEU B 172      29.174   4.598  23.026  1.00128.59           N
ATOM   1358  CA  LEU B 172      30.504   4.678  23.554  1.00128.59           C
ATOM   1359  CB  LEU B 172      31.617   4.499  22.507  1.00128.59           C
ATOM   1360  CG  LEU B 172      31.543   3.107  21.849  1.00128.59           C
ATOM   1361  CD1 LEU B 172      30.430   3.049  20.799  1.00128.59           C
ATOM   1362  CD2 LEU B 172      32.896   2.618  21.327  1.00128.59           C
ATOM   1363  C   LEU B 172      30.683   5.967  24.298  1.00128.59           C
ATOM   1364  O   LEU B 172      29.832   6.853  24.224  1.00128.59           O
ATOM   1365  N   SER B 173      31.791   6.094  25.070  1.00115.56           N
ATOM   1366  CA  SER B 173      31.940   7.274  25.885  1.00115.56           C
ATOM   1367  CB  SER B 173      32.346   6.991  27.346  1.00115.56           C
ATOM   1368  OG  SER B 173      33.723   6.655  27.431  1.00115.56           O
ATOM   1369  C   SER B 173      32.976   8.214  25.329  1.00115.56           C
ATOM   1370  O   SER B 173      34.159   7.897  25.213  1.00115.56           O
ATOM   1371  N   PRO B 174      32.521   9.389  24.974  1.00164.13           N
ATOM   1372  CA  PRO B 174      33.399  10.433  24.504  1.00164.13           C
ATOM   1373  CD  PRO B 174      31.177   9.534  24.444  1.00164.13           C
ATOM   1374  CB  PRO B 174      32.505  11.449  23.784  1.00164.13           C
ATOM   1375  CG  PRO B 174      31.063  11.032  24.137  1.00164.13           C
ATOM   1376  C   PRO B 174      34.239  10.999  25.610  1.00164.13           C
ATOM   1377  O   PRO B 174      35.315  11.532  25.340  1.00164.13           O
ATOM   1378  N   GLN B 175      33.762  10.898  26.861  1.00 67.39           N
ATOM   1379  CA  GLN B 175      34.439  11.452  27.998  1.00 67.39           C
ATOM   1380  CB  GLN B 175      33.611  11.335  29.282  1.00 67.39           C
ATOM   1381  CG  GLN B 175      34.356  11.848  30.511  1.00 67.39           C
ATOM   1382  CD  GLN B 175      34.594  13.342  30.379  1.00 67.39           C
ATOM   1383  OE1 GLN B 175      33.819  14.053  29.742  1.00 67.39           O
ATOM   1384  NE2 GLN B 175      35.699  13.831  31.006  1.00 67.39           N
ATOM   1385  C   GLN B 175      35.737  10.753  28.241  1.00 67.39           C
ATOM   1386  O   GLN B 175      36.738  11.395  28.559  1.00 67.39           O
ATOM   1387  N   GLU B 176      35.764   9.417  28.087  1.00 92.33           N
ATOM   1388  CA  GLU B 176      36.974   8.704  28.373  1.00 92.33           C
ATOM   1389  CB  GLU B 176      36.901   7.208  28.045  1.00 92.33           C
ATOM   1390  CG  GLU B 176      38.214   6.495  28.366  1.00 92.33           C
ATOM   1391  CD  GLU B 176      38.401   5.367  27.366  1.00 92.33           C
ATOM   1392  OE1 GLU B 176      37.918   5.524  26.211  1.00 92.33           O
ATOM   1393  OE2 GLU B 176      39.053   4.356  27.732  1.00 92.33           O
ATOM   1394  C   GLU B 176      38.036   9.239  27.465  1.00 92.33           C
ATOM   1395  O   GLU B 176      39.178   9.436  27.877  1.00 92.33           O
ATOM   1396  N   VAL B 177      37.678   9.477  26.189  1.00 65.82           N
ATOM   1397  CA  VAL B 177      38.620   9.981  25.231  1.00 65.82           C
ATOM   1398  CB  VAL B 177      38.008  10.196  23.870  1.00 65.82           C
ATOM   1399  CG1 VAL B 177      39.015  10.943  22.976  1.00 65.82           C
ATOM   1400  CG2 VAL B 177      37.573   8.835  23.302  1.00 65.82           C
ATOM   1401  C   VAL B 177      39.096  11.321  25.685  1.00 65.82           C
ATOM   1402  O   VAL B 177      40.294  11.601  25.688  1.00 65.82           O
ATOM   1403  N   VAL B 178      38.150  12.186  26.092  1.00 61.10           N
ATOM   1404  CA  VAL B 178      38.489  13.523  26.491  1.00 61.10           C
ATOM   1405  CB  VAL B 178      37.289  14.332  26.898  1.00 61.10           C
ATOM   1406  CG1 VAL B 178      37.777  15.665  27.490  1.00 61.10           C
ATOM   1407  CG2 VAL B 178      36.373  14.502  25.675  1.00 61.10           C
ATOM   1408  C   VAL B 178      39.412  13.499  27.669  1.00 61.10           C
ATOM   1409  O   VAL B 178      40.390  14.245  27.704  1.00 61.10           O
ATOM   1410  N   SER B 179      39.097  12.688  28.696  1.00121.20           N
ATOM   1411  CA  SER B 179      39.918  12.683  29.877  1.00121.20           C
ATOM   1412  CB  SER B 179      39.155  12.188  31.121  1.00121.20           C
ATOM   1413  OG  SER B 179      38.620  10.894  30.898  1.00121.20           O
ATOM   1414  C   SER B 179      41.193  11.892  29.747  1.00121.20           C
ATOM   1415  O   SER B 179      42.240  12.340  30.208  1.00121.20           O
ATOM   1416  N   CYS B 180      41.109  10.648  29.232  1.00110.76           N
ATOM   1417  CA  CYS B 180      42.223   9.736  29.183  1.00110.76           C
ATOM   1418  CB  CYS B 180      41.730   8.284  29.285  1.00110.76           C
ATOM   1419  SG  CYS B 180      40.468   8.076  30.593  1.00110.76           S
ATOM   1420  C   CYS B 180      43.168   9.848  27.998  1.00110.76           C
ATOM   1421  O   CYS B 180      44.369   9.633  28.156  1.00110.76           O
ATOM   1422  N   SER B 181      42.665  10.166  26.787  1.00 84.02           N
ATOM   1423  CA  SER B 181      43.456  10.011  25.591  1.00 84.02           C
ATOM   1424  CB  SER B 181      42.594   9.980  24.309  1.00 84.02           C
ATOM   1425  OG  SER B 181      43.400   9.809  23.164  1.00 84.02           O
ATOM   1426  C   SER B 181      44.529  11.049  25.404  1.00 84.02           C
ATOM   1427  O   SER B 181      44.283  12.252  25.349  1.00 84.02           O
ATOM   1428  N   GLN B 182      45.776  10.543  25.287  1.00170.28           N
ATOM   1429  CA  GLN B 182      47.010  11.248  25.072  1.00170.28           C
ATOM   1430  CB  GLN B 182      48.212  10.344  25.396  1.00170.28           C
ATOM   1431  CG  GLN B 182      49.500  11.097  25.714  1.00170.28           C
ATOM   1432  CD  GLN B 182      49.709  11.103  27.227  1.00170.28           C
ATOM   1433  OE1 GLN B 182      50.679  11.672  27.723  1.00170.28           O
ATOM   1434  NE2 GLN B 182      48.797  10.433  27.981  1.00170.28           N
ATOM   1435  C   GLN B 182      47.121  11.692  23.631  1.00170.28           C
ATOM   1436  O   GLN B 182      47.919  12.565  23.284  1.00170.28           O
ATOM   1437  N   TYR B 183      46.382  10.985  22.756  1.00188.69           N
ATOM   1438  CA  TYR B 183      46.250  11.101  21.327  1.00188.69           C
ATOM   1439  CB  TYR B 183      45.493   9.885  20.753  1.00188.69           C
ATOM   1440  CG  TYR B 183      46.421   8.710  20.814  1.00188.69           C
ATOM   1441  CD1 TYR B 183      47.120   8.397  21.962  1.00188.69           C
ATOM   1442  CD2 TYR B 183      46.555   7.875  19.732  1.00188.69           C
ATOM   1443  CE1 TYR B 183      47.967   7.318  22.023  1.00188.69           C
ATOM   1444  CE2 TYR B 183      47.398   6.790  19.781  1.00188.69           C
ATOM   1445  CZ  TYR B 183      48.110   6.510  20.921  1.00188.69           C
ATOM   1446  OH  TYR B 183      48.973   5.395  20.960  1.00188.69           O
ATOM   1447  C   TYR B 183      45.542  12.381  20.992  1.00188.69           C
ATOM   1448  O   TYR B 183      45.547  12.820  19.842  1.00188.69           O
ATOM   1449  N   ALA B 184      44.797  12.951  21.959  1.00 80.75           N
ATOM   1450  CA  ALA B 184      44.082  14.174  21.721  1.00 80.75           C
ATOM   1451  CB  ALA B 184      42.574  13.961  21.509  1.00 80.75           C
ATOM   1452  C   ALA B 184      44.252  15.118  22.885  1.00 80.75           C
ATOM   1453  O   ALA B 184      44.886  14.807  23.890  1.00 80.75           O
ATOM   1454  N   GLN B 185      43.756  16.354  22.678  1.00199.38           N
ATOM   1455  CA  GLN B 185      43.773  17.535  23.501  1.00199.38           C
ATOM   1456  CB  GLN B 185      43.780  18.801  22.640  1.00199.38           C
ATOM   1457  CG  GLN B 185      44.911  18.713  21.610  1.00199.38           C
ATOM   1458  CD  GLN B 185      46.094  17.996  22.267  1.00199.38           C
ATOM   1459  OE1 GLN B 185      46.415  18.246  23.426  1.00199.38           O
ATOM   1460  NE2 GLN B 185      46.746  17.067  21.518  1.00199.38           N
ATOM   1461  C   GLN B 185      42.733  17.637  24.585  1.00199.38           C
ATOM   1462  O   GLN B 185      42.714  18.646  25.288  1.00199.38           O
ATOM   1463  N   GLY B 186      41.744  16.729  24.668  1.00 53.31           N
ATOM   1464  CA  GLY B 186      40.748  16.891  25.692  1.00 53.31           C
ATOM   1465  C   GLY B 186      39.745  17.854  25.144  1.00 53.31           C
ATOM   1466  O   GLY B 186      39.278  17.704  24.019  1.00 53.31           O
ATOM   1467  N   CYS B 187      39.365  18.855  25.955  1.00 82.70           N
ATOM   1468  CA  CYS B 187      38.414  19.870  25.603  1.00 82.70           C
ATOM   1469  CB  CYS B 187      37.973  20.681  26.822  1.00 82.70           C
ATOM   1470  SG  CYS B 187      37.057  19.621  27.975  1.00 82.70           S
ATOM   1471  C   CYS B 187      39.019  20.791  24.588  1.00 82.70           C
ATOM   1472  O   CYS B 187      38.326  21.607  23.982  1.00 82.70           O
ATOM   1473  N   GLU B 188      40.354  20.744  24.474  1.00142.28           N
ATOM   1474  CA  GLU B 188      41.176  21.524  23.591  1.00142.28           C
ATOM   1475  CB  GLU B 188      42.657  21.516  24.002  1.00142.28           C
ATOM   1476  CG  GLU B 188      42.901  22.351  25.263  1.00142.28           C
ATOM   1477  CD  GLU B 188      42.216  21.646  26.430  1.00142.28           C
ATOM   1478  OE1 GLU B 188      42.828  20.702  26.995  1.00142.28           O
ATOM   1479  OE2 GLU B 188      41.069  22.044  26.770  1.00142.28           O
ATOM   1480  C   GLU B 188      41.048  21.093  22.151  1.00142.28           C
ATOM   1481  O   GLU B 188      41.528  21.799  21.263  1.00142.28           O
ATOM   1482  N   GLY B 189      40.499  19.889  21.871  1.00 45.79           N
ATOM   1483  CA  GLY B 189      40.336  19.481  20.497  1.00 45.79           C
ATOM   1484  C   GLY B 189      41.092  18.206  20.239  1.00 45.79           C
ATOM   1485  O   GLY B 189      41.799  17.700  21.107  1.00 45.79           O
ATOM   1486  N   GLY B 190      40.936  17.643  19.015  1.00 40.28           N
ATOM   1487  CA  GLY B 190      41.587  16.407  18.650  1.00 40.28           C
ATOM   1488  C   GLY B 190      41.190  16.045  17.238  1.00 40.28           C
ATOM   1489  O   GLY B 190      40.510  16.819  16.566  1.00 40.28           O
ATOM   1490  N   PHE B 191      41.622  14.857  16.737  1.00156.92           N
ATOM   1491  CA  PHE B 191      41.262  14.480  15.390  1.00156.92           C
ATOM   1492  CB  PHE B 191      42.436  14.479  14.392  1.00156.92           C
ATOM   1493  CG  PHE B 191      43.177  15.765  14.501  1.00156.92           C
ATOM   1494  CD1 PHE B 191      42.601  16.981  14.211  1.00156.92           C
ATOM   1495  CD2 PHE B 191      44.499  15.737  14.873  1.00156.92           C
ATOM   1496  CE1 PHE B 191      43.318  18.149  14.323  1.00156.92           C
ATOM   1497  CE2 PHE B 191      45.216  16.900  14.980  1.00156.92           C
ATOM   1498  CZ  PHE B 191      44.634  18.113  14.708  1.00156.92           C
ATOM   1499  C   PHE B 191      40.750  13.064  15.387  1.00156.92           C
ATOM   1500  O   PHE B 191      41.317  12.183  16.029  1.00156.92           O
ATOM   1501  N   PRO B 192      39.711  12.812  14.623  1.00150.78           N
ATOM   1502  CA  PRO B 192      39.086  11.511  14.535  1.00150.78           C
ATOM   1503  CD  PRO B 192      38.824  13.871  14.177  1.00150.78           C
ATOM   1504  CB  PRO B 192      37.806  11.719  13.713  1.00150.78           C
ATOM   1505  CG  PRO B 192      37.904  13.163  13.175  1.00150.78           C
ATOM   1506  C   PRO B 192      40.000  10.424  14.046  1.00150.78           C
ATOM   1507  O   PRO B 192      39.812   9.276  14.446  1.00150.78           O
ATOM   1508  N   TYR B 193      41.001  10.741  13.208  1.00 85.02           N
ATOM   1509  CA  TYR B 193      41.884   9.731  12.702  1.00 85.02           C
ATOM   1510  CB  TYR B 193      42.915  10.335  11.724  1.00 85.02           C
ATOM   1511  CG  TYR B 193      43.777   9.283  11.104  1.00 85.02           C
ATOM   1512  CD1 TYR B 193      44.903   8.822  11.746  1.00 85.02           C
ATOM   1513  CD2 TYR B 193      43.471   8.771   9.861  1.00 85.02           C
ATOM   1514  CE1 TYR B 193      45.702   7.865  11.162  1.00 85.02           C
ATOM   1515  CE2 TYR B 193      44.265   7.813   9.274  1.00 85.02           C
ATOM   1516  CZ  TYR B 193      45.388   7.355   9.924  1.00 85.02           C
ATOM   1517  OH  TYR B 193      46.207   6.371   9.322  1.00 85.02           O
ATOM   1518  C   TYR B 193      42.581   9.142  13.897  1.00 85.02           C
ATOM   1519  O   TYR B 193      42.738   7.926  13.994  1.00 85.02           O
ATOM   1520  N   LEU B 194      43.028   9.999  14.839  1.00115.04           N
ATOM   1521  CA  LEU B 194      43.698   9.534  16.023  1.00115.04           C
ATOM   1522  CB  LEU B 194      44.471  10.630  16.799  1.00115.04           C
ATOM   1523  CG  LEU B 194      45.797  11.076  16.142  1.00115.04           C
ATOM   1524  CD1 LEU B 194      46.527  12.141  16.980  1.00115.04           C
ATOM   1525  CD2 LEU B 194      46.699   9.868  15.853  1.00115.04           C
ATOM   1526  C   LEU B 194      42.765   8.883  16.999  1.00115.04           C
ATOM   1527  O   LEU B 194      43.206   8.058  17.795  1.00115.04           O
ATOM   1528  N   ILE B 195      41.517   9.373  17.125  1.00219.48           N
ATOM   1529  CA  ILE B 195      40.637   8.764  18.090  1.00219.48           C
ATOM   1530  CB  ILE B 195      39.822   9.821  18.795  1.00219.48           C
ATOM   1531  CG1 ILE B 195      39.366   9.329  20.165  1.00219.48           C
ATOM   1532  CG2 ILE B 195      38.708  10.325  17.890  1.00219.48           C
ATOM   1533  CD1 ILE B 195      40.541   9.195  21.131  1.00219.48           C
ATOM   1534  C   ILE B 195      39.813   7.603  17.585  1.00219.48           C
ATOM   1535  O   ILE B 195      39.856   6.503  18.136  1.00219.48           O
ATOM   1536  N   ALA B 196      39.051   7.798  16.486  1.00 66.77           N
ATOM   1537  CA  ALA B 196      38.226   6.726  16.002  1.00 66.77           C
ATOM   1538  CB  ALA B 196      37.346   7.117  14.802  1.00 66.77           C
ATOM   1539  C   ALA B 196      39.149   5.647  15.550  1.00 66.77           C
ATOM   1540  O   ALA B 196      38.846   4.463  15.699  1.00 66.77           O
ATOM   1541  N   GLY B 197      40.234   6.024  14.842  1.00 88.55           N
ATOM   1542  CA  GLY B 197      41.152   5.006  14.422  1.00 88.55           C
ATOM   1543  C   GLY B 197      42.196   4.546  15.411  1.00 88.55           C
ATOM   1544  O   GLY B 197      42.137   3.448  15.957  1.00 88.55           O
ATOM   1545  N   LYS B 198      43.162   5.439  15.716  1.00153.44           N
ATOM   1546  CA  LYS B 198      44.360   5.046  16.425  1.00153.44           C
ATOM   1547  CB  LYS B 198      45.448   6.132  16.353  1.00153.44           C
ATOM   1548  CG  LYS B 198      46.748   5.731  17.056  1.00153.44           C
ATOM   1549  CD  LYS B 198      47.950   6.618  16.727  1.00153.44           C
ATOM   1550  CE  LYS B 198      48.768   6.096  15.541  1.00153.44           C
ATOM   1551  NZ  LYS B 198      49.171   4.679  15.758  1.00153.44           N
ATOM   1552  C   LYS B 198      44.123   4.691  17.858  1.00153.44           C
ATOM   1553  O   LYS B 198      44.525   3.624  18.320  1.00153.44           O
ATOM   1554  N   TYR B 199      43.442   5.578  18.601  1.00 81.06           N
ATOM   1555  CA  TYR B 199      43.190   5.396  19.996  1.00 81.06           C
ATOM   1556  CB  TYR B 199      42.453   6.628  20.575  1.00 81.06           C
ATOM   1557  CG  TYR B 199      42.232   6.443  22.040  1.00 81.06           C
ATOM   1558  CD1 TYR B 199      43.275   6.613  22.924  1.00 81.06           C
ATOM   1559  CD2 TYR B 199      40.993   6.131  22.550  1.00 81.06           C
ATOM   1560  CE1 TYR B 199      43.106   6.447  24.281  1.00 81.06           C
ATOM   1561  CE2 TYR B 199      40.817   5.964  23.908  1.00 81.06           C
ATOM   1562  CZ  TYR B 199      41.868   6.116  24.781  1.00 81.06           C
ATOM   1563  OH  TYR B 199      41.667   5.940  26.168  1.00 81.06           O
ATOM   1564  C   TYR B 199      42.331   4.178  20.142  1.00 81.06           C
ATOM   1565  O   TYR B 199      42.557   3.329  21.006  1.00 81.06           O
ATOM   1566  N   ALA B 200      41.327   4.047  19.260  1.00 40.83           N
ATOM   1567  CA  ALA B 200      40.422   2.944  19.354  1.00 40.83           C
ATOM   1568  CB  ALA B 200      39.342   2.968  18.260  1.00 40.83           C
ATOM   1569  C   ALA B 200      41.194   1.675  19.206  1.00 40.83           C
ATOM   1570  O   ALA B 200      40.939   0.714  19.928  1.00 40.83           O
ATOM   1571  N   GLN B 201      42.146   1.625  18.252  1.00 90.98           N
ATOM   1572  CA  GLN B 201      42.897   0.418  18.040  1.00 90.98           C
ATOM   1573  CB  GLN B 201      43.776   0.477  16.779  1.00 90.98           C
ATOM   1574  CG  GLN B 201      44.583  -0.795  16.476  1.00 90.98           C
ATOM   1575  CD  GLN B 201      45.491  -0.454  15.298  1.00 90.98           C
ATOM   1576  OE1 GLN B 201      45.625  -1.211  14.339  1.00 90.98           O
ATOM   1577  NE2 GLN B 201      46.137   0.737  15.385  1.00 90.98           N
ATOM   1578  C   GLN B 201      43.826   0.133  19.185  1.00 90.98           C
ATOM   1579  O   GLN B 201      43.870  -0.988  19.687  1.00 90.98           O
ATOM   1580  N   ASP B 202      44.641   1.122  19.603  1.00194.47           N
ATOM   1581  CA  ASP B 202      45.582   0.807  20.638  1.00194.47           C
ATOM   1582  CB  ASP B 202      46.933   1.558  20.520  1.00194.47           C
ATOM   1583  CG  ASP B 202      46.729   3.035  20.263  1.00194.47           C
ATOM   1584  OD1 ASP B 202      46.348   3.755  21.218  1.00194.47           O
ATOM   1585  OD2 ASP B 202      46.958   3.469  19.100  1.00194.47           O
ATOM   1586  C   ASP B 202      45.031   0.716  22.045  1.00194.47           C
ATOM   1587  O   ASP B 202      45.389  -0.215  22.767  1.00194.47           O
ATOM   1588  N   PHE B 203      44.242   1.709  22.513  1.00121.81           N
ATOM   1589  CA  PHE B 203      43.637   1.683  23.824  1.00121.81           C
ATOM   1590  CB  PHE B 203      43.581   3.069  24.476  1.00121.81           C
ATOM   1591  CG  PHE B 203      44.990   3.424  24.805  1.00121.81           C
ATOM   1592  CD1 PHE B 203      45.789   4.077  23.891  1.00121.81           C
ATOM   1593  CD2 PHE B 203      45.505   3.077  26.034  1.00121.81           C
ATOM   1594  CE1 PHE B 203      47.086   4.399  24.216  1.00121.81           C
ATOM   1595  CE2 PHE B 203      46.802   3.392  26.364  1.00121.81           C
ATOM   1596  CZ  PHE B 203      47.589   4.059  25.451  1.00121.81           C
ATOM   1597  C   PHE B 203      42.266   1.063  23.921  1.00121.81           C
ATOM   1598  O   PHE B 203      41.963   0.391  24.902  1.00121.81           O
ATOM   1599  N   GLY B 204      41.382   1.321  22.929  1.00 56.68           N
ATOM   1600  CA  GLY B 204      40.030   0.837  22.948  1.00 56.68           C
ATOM   1601  C   GLY B 204      39.141   1.891  23.538  1.00 56.68           C
ATOM   1602  O   GLY B 204      39.607   2.835  24.173  1.00 56.68           O
ATOM   1603  N   LEU B 205      37.811   1.726  23.360  1.00 98.51           N
ATOM   1604  CA  LEU B 205      36.858   2.661  23.880  1.00 98.51           C
ATOM   1605  CB  LEU B 205      36.075   3.411  22.790  1.00 98.51           C
ATOM   1606  CG  LEU B 205      36.977   4.408  22.033  1.00 98.51           C
ATOM   1607  CD1 LEU B 205      36.248   5.082  20.872  1.00 98.51           C
ATOM   1608  CD2 LEU B 205      37.562   5.460  22.986  1.00 98.51           C
ATOM   1609  C   LEU B 205      35.910   1.937  24.783  1.00 98.51           C
ATOM   1610  O   LEU B 205      35.653   0.745  24.629  1.00 98.51           O
ATOM   1611  N   VAL B 206      35.385   2.663  25.784  1.00142.28           N
ATOM   1612  CA  VAL B 206      34.504   2.126  26.775  1.00142.28           C
ATOM   1613  CB  VAL B 206      35.114   2.316  28.145  1.00142.28           C
ATOM   1614  CG1 VAL B 206      36.039   3.541  28.095  1.00142.28           C
ATOM   1615  CG2 VAL B 206      34.024   2.474  29.201  1.00142.28           C
ATOM   1616  C   VAL B 206      33.142   2.742  26.592  1.00142.28           C
ATOM   1617  O   VAL B 206      32.984   3.735  25.888  1.00142.28           O
ATOM   1618  N   GLU B 207      32.108   2.100  27.173  1.00111.15           N
ATOM   1619  CA  GLU B 207      30.717   2.453  27.061  1.00111.15           C
ATOM   1620  CB  GLU B 207      29.830   1.362  27.685  1.00111.15           C
ATOM   1621  CG  GLU B 207      30.181  -0.054  27.206  1.00111.15           C
ATOM   1622  CD  GLU B 207      29.220  -0.526  26.127  1.00111.15           C
ATOM   1623  OE1 GLU B 207      28.364   0.284  25.682  1.00111.15           O
ATOM   1624  OE2 GLU B 207      29.332  -1.721  25.742  1.00111.15           O
ATOM   1625  C   GLU B 207      30.475   3.717  27.839  1.00111.15           C
ATOM   1626  O   GLU B 207      31.241   4.065  28.736  1.00111.15           O
ATOM   1627  N   GLU B 208      29.375   4.430  27.506  1.00 85.87           N
ATOM   1628  CA  GLU B 208      29.023   5.678  28.128  1.00 85.87           C
ATOM   1629  CB  GLU B 208      27.702   6.239  27.578  1.00 85.87           C
ATOM   1630  CG  GLU B 208      27.292   7.567  28.213  1.00 85.87           C
ATOM   1631  CD  GLU B 208      28.202   8.653  27.664  1.00 85.87           C
ATOM   1632  OE1 GLU B 208      28.890   8.389  26.642  1.00 85.87           O
ATOM   1633  OE2 GLU B 208      28.220   9.762  28.260  1.00 85.87           O
ATOM   1634  C   GLU B 208      28.832   5.476  29.602  1.00 85.87           C
ATOM   1635  O   GLU B 208      29.296   6.278  30.411  1.00 85.87           O
ATOM   1636  N   ASP B 209      28.176   4.371  29.990  1.00 43.93           N
ATOM   1637  CA  ASP B 209      27.862   4.112  31.367  1.00 43.93           C
ATOM   1638  CB  ASP B 209      27.123   2.775  31.559  1.00 43.93           C
ATOM   1639  CG  ASP B 209      25.746   2.898  30.921  1.00 43.93           C
ATOM   1640  OD1 ASP B 209      25.410   4.019  30.453  1.00 43.93           O
ATOM   1641  OD2 ASP B 209      25.009   1.875  30.894  1.00 43.93           O
ATOM   1642  C   ASP B 209      29.123   4.047  32.172  1.00 43.93           C
ATOM   1643  O   ASP B 209      29.146   4.444  33.336  1.00 43.93           O
ATOM   1644  N   CYS B 210      30.210   3.509  31.597  1.00105.54           N
ATOM   1645  CA  CYS B 210      31.418   3.418  32.366  1.00105.54           C
ATOM   1646  CB  CYS B 210      32.541   2.608  31.733  1.00105.54           C
ATOM   1647  SG  CYS B 210      32.524   0.896  32.304  1.00105.54           S
ATOM   1648  C   CYS B 210      31.984   4.752  32.698  1.00105.54           C
ATOM   1649  O   CYS B 210      32.484   4.937  33.807  1.00105.54           O
ATOM   1650  N   PHE B 211      31.980   5.699  31.738  1.00158.81           N
ATOM   1651  CA  PHE B 211      32.517   6.990  32.047  1.00158.81           C
ATOM   1652  CB  PHE B 211      33.834   7.262  31.294  1.00158.81           C
ATOM   1653  CG  PHE B 211      34.621   8.297  32.025  1.00158.81           C
ATOM   1654  CD1 PHE B 211      34.081   9.513  32.370  1.00158.81           C
ATOM   1655  CD2 PHE B 211      35.942   8.062  32.329  1.00158.81           C
ATOM   1656  CE1 PHE B 211      34.842  10.447  33.041  1.00158.81           C
ATOM   1657  CE2 PHE B 211      36.709   8.991  32.990  1.00158.81           C
ATOM   1658  CZ  PHE B 211      36.155  10.193  33.354  1.00158.81           C
ATOM   1659  C   PHE B 211      31.516   7.964  31.495  1.00158.81           C
ATOM   1660  O   PHE B 211      31.607   8.326  30.323  1.00158.81           O
ATOM   1661  N   PRO B 212      30.607   8.457  32.299  1.00 78.51           N
ATOM   1662  CA  PRO B 212      29.574   9.325  31.792  1.00 78.51           C
ATOM   1663  CD  PRO B 212      30.165   7.722  33.473  1.00 78.51           C
ATOM   1664  CB  PRO B 212      28.565   9.475  32.926  1.00 78.51           C
ATOM   1665  CG  PRO B 212      28.705   8.153  33.705  1.00 78.51           C
ATOM   1666  C   PRO B 212      30.146  10.611  31.295  1.00 78.51           C
ATOM   1667  O   PRO B 212      31.203  11.011  31.779  1.00 78.51           O
ATOM   1668  N   TYR B 213      29.464  11.277  30.338  1.00100.60           N
ATOM   1669  CA  TYR B 213      30.032  12.446  29.726  1.00100.60           C
ATOM   1670  CB  TYR B 213      29.419  12.731  28.341  1.00100.60           C
ATOM   1671  CG  TYR B 213      30.192  13.828  27.699  1.00100.60           C
ATOM   1672  CD1 TYR B 213      31.487  13.612  27.289  1.00100.60           C
ATOM   1673  CD2 TYR B 213      29.616  15.056  27.477  1.00100.60           C
ATOM   1674  CE1 TYR B 213      32.208  14.617  26.689  1.00100.60           C
ATOM   1675  CE2 TYR B 213      30.333  16.065  26.877  1.00100.60           C
ATOM   1676  CZ  TYR B 213      31.632  15.847  26.484  1.00100.60           C
ATOM   1677  OH  TYR B 213      32.371  16.880  25.868  1.00100.60           O
ATOM   1678  C   TYR B 213      29.847  13.634  30.621  1.00100.60           C
ATOM   1679  O   TYR B 213      28.732  13.957  31.029  1.00100.60           O
ATOM   1680  N   THR B 214      30.993  14.207  31.056  1.00 83.55           N
ATOM   1681  CA  THR B 214      31.115  15.386  31.869  1.00 83.55           C
ATOM   1682  CB  THR B 214      32.368  15.359  32.686  1.00 83.55           C
ATOM   1683  OG1 THR B 214      32.374  14.218  33.531  1.00 83.55           O
ATOM   1684  CG2 THR B 214      32.432  16.643  33.524  1.00 83.55           C
ATOM   1685  C   THR B 214      31.123  16.659  31.078  1.00 83.55           C
ATOM   1686  O   THR B 214      30.493  17.642  31.465  1.00 83.55           O
ATOM   1687  N   GLY B 215      31.850  16.674  29.941  1.00 42.76           N
ATOM   1688  CA  GLY B 215      31.995  17.890  29.193  1.00 42.76           C
ATOM   1689  C   GLY B 215      33.076  18.713  29.824  1.00 42.76           C
ATOM   1690  O   GLY B 215      33.055  19.937  29.716  1.00 42.76           O
ATOM   1691  N   THR B 216      34.033  18.069  30.529  1.00 70.42           N
ATOM   1692  CA  THR B 216      35.125  18.793  31.121  1.00 70.42           C
ATOM   1693  CB  THR B 216      34.943  19.131  32.573  1.00 70.42           C
ATOM   1694  OG1 THR B 216      34.887  17.947  33.354  1.00 70.42           O
ATOM   1695  CG2 THR B 216      33.649  19.946  32.734  1.00 70.42           C
ATOM   1696  C   THR B 216      36.356  17.943  31.051  1.00 70.42           C
ATOM   1697  O   THR B 216      36.331  16.774  30.679  1.00 70.42           O
ATOM   1698  N   ASP B 217      37.476  18.562  31.441  1.00154.11           N
ATOM   1699  CA  ASP B 217      38.821  18.072  31.449  1.00154.11           C
ATOM   1700  CB  ASP B 217      39.834  19.219  31.493  1.00154.11           C
ATOM   1701  CG  ASP B 217      40.963  18.830  30.554  1.00154.11           C
ATOM   1702  OD1 ASP B 217      40.980  17.667  30.071  1.00154.11           O
ATOM   1703  OD2 ASP B 217      41.809  19.718  30.276  1.00154.11           O
ATOM   1704  C   ASP B 217      39.026  17.141  32.619  1.00154.11           C
ATOM   1705  O   ASP B 217      40.154  16.961  33.078  1.00154.11           O
ATOM   1706  N   SER B 218      37.927  16.642  33.225  1.00 68.91           N
ATOM   1707  CA  SER B 218      37.982  15.810  34.405  1.00 68.91           C
ATOM   1708  CB  SER B 218      36.658  15.083  34.704  1.00 68.91           C
ATOM   1709  OG  SER B 218      36.384  14.122  33.694  1.00 68.91           O
ATOM   1710  C   SER B 218      39.053  14.759  34.293  1.00 68.91           C
ATOM   1711  O   SER B 218      39.549  14.429  33.217  1.00 68.91           O
ATOM   1712  N   PRO B 219      39.438  14.260  35.444  1.00125.00           N
ATOM   1713  CA  PRO B 219      40.482  13.267  35.517  1.00125.00           C
ATOM   1714  CD  PRO B 219      39.410  15.097  36.634  1.00125.00           C
ATOM   1715  CB  PRO B 219      40.925  13.228  36.978  1.00125.00           C
ATOM   1716  CG  PRO B 219      40.605  14.643  37.489  1.00125.00           C
ATOM   1717  C   PRO B 219      40.054  11.934  34.989  1.00125.00           C
ATOM   1718  O   PRO B 219      38.858  11.649  34.969  1.00125.00           O
ATOM   1719  N   CYS B 220      41.024  11.098  34.564  1.00 56.39           N
ATOM   1720  CA  CYS B 220      40.693   9.829  33.986  1.00 56.39           C
ATOM   1721  CB  CYS B 220      41.822   9.268  33.086  1.00 56.39           C
ATOM   1722  SG  CYS B 220      41.467   7.652  32.321  1.00 56.39           S
ATOM   1723  C   CYS B 220      40.414   8.856  35.094  1.00 56.39           C
ATOM   1724  O   CYS B 220      41.325   8.251  35.657  1.00 56.39           O
ATOM   1725  N   ARG B 221      39.117   8.701  35.434  1.00152.83           N
ATOM   1726  CA  ARG B 221      38.664   7.777  36.437  1.00152.83           C
ATOM   1727  CB  ARG B 221      38.217   8.462  37.739  1.00152.83           C
ATOM   1728  CG  ARG B 221      37.440   7.530  38.669  1.00152.83           C
ATOM   1729  CD  ARG B 221      38.299   6.497  39.400  1.00152.83           C
ATOM   1730  NE  ARG B 221      38.366   6.923  40.826  1.00152.83           N
ATOM   1731  CZ  ARG B 221      37.378   6.543  41.688  1.00152.83           C
ATOM   1732  NH1 ARG B 221      36.354   5.757  41.245  1.00152.83           N
ATOM   1733  NH2 ARG B 221      37.414   6.949  42.991  1.00152.83           N
ATOM   1734  C   ARG B 221      37.446   7.114  35.872  1.00152.83           C
ATOM   1735  O   ARG B 221      36.513   7.793  35.449  1.00152.83           O
ATOM   1736  N   LEU B 222      37.417   5.765  35.876  1.00182.50           N
ATOM   1737  CA  LEU B 222      36.346   5.009  35.286  1.00182.50           C
ATOM   1738  CB  LEU B 222      36.829   4.020  34.204  1.00182.50           C
ATOM   1739  CG  LEU B 222      37.605   4.565  32.992  1.00182.50           C
ATOM   1740  CD1 LEU B 222      36.671   5.238  31.981  1.00182.50           C
ATOM   1741  CD2 LEU B 222      38.791   5.443  33.423  1.00182.50           C
ATOM   1742  C   LEU B 222      35.837   4.039  36.306  1.00182.50           C
ATOM   1743  O   LEU B 222      36.328   3.966  37.430  1.00182.50           O
ATOM   1744  N   LYS B 223      34.799   3.271  35.913  1.00162.32           N
ATOM   1745  CA  LYS B 223      34.341   2.165  36.707  1.00162.32           C
ATOM   1746  CB  LYS B 223      32.924   1.693  36.326  1.00162.32           C
ATOM   1747  CG  LYS B 223      31.820   2.739  36.530  1.00162.32           C
ATOM   1748  CD  LYS B 223      31.470   3.064  37.988  1.00162.32           C
ATOM   1749  CE  LYS B 223      32.652   3.041  38.957  1.00162.32           C
ATOM   1750  NZ  LYS B 223      33.035   1.642  39.252  1.00162.32           N
ATOM   1751  C   LYS B 223      35.299   1.064  36.347  1.00162.32           C
ATOM   1752  O   LYS B 223      35.887   1.106  35.270  1.00162.32           O
ATOM   1753  N   GLU B 224      35.551   0.061  37.214  1.00121.20           N
ATOM   1754  CA  GLU B 224      36.507  -0.895  36.721  1.00121.20           C
ATOM   1755  CB  GLU B 224      37.457  -1.567  37.734  1.00121.20           C
ATOM   1756  CG  GLU B 224      36.853  -2.676  38.591  1.00121.20           C
ATOM   1757  CD  GLU B 224      38.013  -3.604  38.941  1.00121.20           C
ATOM   1758  OE1 GLU B 224      39.135  -3.357  38.421  1.00121.20           O
ATOM   1759  OE2 GLU B 224      37.795  -4.577  39.711  1.00121.20           O
ATOM   1760  C   GLU B 224      35.798  -1.978  35.970  1.00121.20           C
ATOM   1761  O   GLU B 224      34.579  -2.125  36.058  1.00121.20           O
ATOM   1762  N   GLY B 225      36.561  -2.743  35.161  1.00 48.81           N
ATOM   1763  CA  GLY B 225      36.023  -3.879  34.463  1.00 48.81           C
ATOM   1764  C   GLY B 225      35.035  -3.445  33.426  1.00 48.81           C
ATOM   1765  O   GLY B 225      33.932  -3.984  33.351  1.00 48.81           O
ATOM   1766  N   CYS B 226      35.419  -2.481  32.571  1.00165.05           N
ATOM   1767  CA  CYS B 226      34.501  -1.917  31.624  1.00165.05           C
ATOM   1768  CB  CYS B 226      34.893  -0.487  31.256  1.00165.05           C
ATOM   1769  SG  CYS B 226      34.492   0.591  32.644  1.00165.05           S
ATOM   1770  C   CYS B 226      34.376  -2.680  30.341  1.00165.05           C
ATOM   1771  O   CYS B 226      33.290  -2.883  29.828  1.00165.05           O
ATOM   1772  N   PHE B 227      35.451  -3.140  29.728  1.00249.00           N
ATOM   1773  CA  PHE B 227      35.260  -3.748  28.432  1.00249.00           C
ATOM   1774  CB  PHE B 227      34.212  -4.894  28.289  1.00249.00           C
ATOM   1775  CG  PHE B 227      33.691  -4.971  26.897  1.00249.00           C
ATOM   1776  CD1 PHE B 227      34.512  -5.136  25.799  1.00249.00           C
ATOM   1777  CD2 PHE B 227      32.325  -4.926  26.720  1.00249.00           C
ATOM   1778  CE1 PHE B 227      33.980  -5.207  24.532  1.00249.00           C
ATOM   1779  CE2 PHE B 227      31.792  -5.002  25.459  1.00249.00           C
ATOM   1780  CZ  PHE B 227      32.616  -5.137  24.365  1.00249.00           C
ATOM   1781  C   PHE B 227      35.238  -2.695  27.402  1.00249.00           C
ATOM   1782  O   PHE B 227      34.485  -1.721  27.441  1.00249.00           O
ATOM   1783  N   ARG B 228      36.123  -2.907  26.428  1.00202.21           N
ATOM   1784  CA  ARG B 228      36.440  -1.848  25.546  1.00202.21           C
ATOM   1785  CB  ARG B 228      37.850  -1.384  25.899  1.00202.21           C
ATOM   1786  CG  ARG B 228      38.127   0.068  25.604  1.00202.21           C
ATOM   1787  CD  ARG B 228      39.497   0.504  26.118  1.00202.21           C
ATOM   1788  NE  ARG B 228      39.310   1.058  27.486  1.00202.21           N
ATOM   1789  CZ  ARG B 228      40.347   1.734  28.061  1.00202.21           C
ATOM   1790  NH1 ARG B 228      41.546   1.805  27.413  1.00202.21           N
ATOM   1791  NH2 ARG B 228      40.175   2.346  29.265  1.00202.21           N
ATOM   1792  C   ARG B 228      36.362  -2.341  24.137  1.00202.21           C
ATOM   1793  O   ARG B 228      36.706  -3.484  23.843  1.00202.21           O
ATOM   1794  N   TYR B 229      35.880  -1.469  23.231  1.00102.72           N
ATOM   1795  CA  TYR B 229      35.735  -1.756  21.829  1.00102.72           C
ATOM   1796  CB  TYR B 229      34.482  -1.110  21.208  1.00102.72           C
ATOM   1797  CG  TYR B 229      33.296  -1.793  21.803  1.00102.72           C
ATOM   1798  CD1 TYR B 229      32.805  -1.421  23.035  1.00102.72           C
ATOM   1799  CD2 TYR B 229      32.668  -2.814  21.125  1.00102.72           C
ATOM   1800  CE1 TYR B 229      31.715  -2.058  23.582  1.00102.72           C
ATOM   1801  CE2 TYR B 229      31.578  -3.454  21.663  1.00102.72           C
ATOM   1802  CZ  TYR B 229      31.102  -3.076  22.896  1.00102.72           C
ATOM   1803  OH  TYR B 229      29.984  -3.735  23.454  1.00102.72           O
ATOM   1804  C   TYR B 229      36.946  -1.235  21.109  1.00102.72           C
ATOM   1805  O   TYR B 229      37.445  -0.156  21.420  1.00102.72           O
ATOM   1806  N   TYR B 230      37.444  -1.993  20.105  1.00179.33           N
ATOM   1807  CA  TYR B 230      38.682  -1.649  19.449  1.00179.33           C
ATOM   1808  CB  TYR B 230      39.701  -2.811  19.514  1.00179.33           C
ATOM   1809  CG  TYR B 230      39.557  -3.560  20.809  1.00179.33           C
ATOM   1810  CD1 TYR B 230      39.796  -2.988  22.039  1.00179.33           C
ATOM   1811  CD2 TYR B 230      39.189  -4.884  20.774  1.00179.33           C
ATOM   1812  CE1 TYR B 230      39.656  -3.717  23.201  1.00179.33           C
ATOM   1813  CE2 TYR B 230      39.044  -5.621  21.930  1.00179.33           C
ATOM   1814  CZ  TYR B 230      39.280  -5.037  23.155  1.00179.33           C
ATOM   1815  OH  TYR B 230      39.140  -5.769  24.352  1.00179.33           O
ATOM   1816  C   TYR B 230      38.385  -1.483  17.977  1.00179.33           C
ATOM   1817  O   TYR B 230      37.362  -1.958  17.485  1.00179.33           O
ATOM   1818  N   SER B 231      39.270  -0.778  17.229  1.00 47.47           N
ATOM   1819  CA  SER B 231      39.078  -0.602  15.810  1.00 47.47           C
ATOM   1820  CB  SER B 231      39.239   0.857  15.354  1.00 47.47           C
ATOM   1821  OG  SER B 231      38.246   1.667  15.964  1.00 47.47           O
ATOM   1822  C   SER B 231      40.113  -1.424  15.089  1.00 47.47           C
ATOM   1823  O   SER B 231      41.312  -1.281  15.316  1.00 47.47           O
ATOM   1824  N   SER B 232      39.652  -2.322  14.194  1.00 95.94           N
ATOM   1825  CA  SER B 232      40.487  -3.219  13.440  1.00 95.94           C
ATOM   1826  CB  SER B 232      39.657  -4.281  12.699  1.00 95.94           C
ATOM   1827  OG  SER B 232      40.466  -4.966  11.762  1.00 95.94           O
ATOM   1828  C   SER B 232      41.273  -2.490  12.394  1.00 95.94           C
ATOM   1829  O   SER B 232      42.376  -2.919  12.047  1.00 95.94           O
ATOM   1830  N   GLU B 233      40.716  -1.399  11.826  1.00115.48           N
ATOM   1831  CA  GLU B 233      41.439  -0.724  10.783  1.00115.48           C
ATOM   1832  CB  GLU B 233      41.266  -1.418   9.413  1.00115.48           C
ATOM   1833  CG  GLU B 233      42.489  -1.270   8.488  1.00115.48           C
ATOM   1834  CD  GLU B 233      42.482   0.071   7.757  1.00115.48           C
ATOM   1835  OE1 GLU B 233      41.435   0.403   7.138  1.00115.48           O
ATOM   1836  OE2 GLU B 233      43.535   0.765   7.791  1.00115.48           O
ATOM   1837  C   GLU B 233      40.924   0.690  10.692  1.00115.48           C
ATOM   1838  O   GLU B 233      39.787   0.968  11.072  1.00115.48           O
ATOM   1839  N   TYR B 234      41.778   1.640  10.244  1.00108.29           N
ATOM   1840  CA  TYR B 234      41.381   3.017  10.089  1.00108.29           C
ATOM   1841  CB  TYR B 234      41.490   3.853  11.377  1.00108.29           C
ATOM   1842  CG  TYR B 234      42.817   3.604  12.002  1.00108.29           C
ATOM   1843  CD1 TYR B 234      43.013   2.489  12.785  1.00108.29           C
ATOM   1844  CD2 TYR B 234      43.855   4.487  11.812  1.00108.29           C
ATOM   1845  CE1 TYR B 234      44.231   2.252  13.376  1.00108.29           C
ATOM   1846  CE2 TYR B 234      45.076   4.258  12.396  1.00108.29           C
ATOM   1847  CZ  TYR B 234      45.260   3.139  13.177  1.00108.29           C
ATOM   1848  OH  TYR B 234      46.510   2.898  13.784  1.00108.29           O
ATOM   1849  C   TYR B 234      42.172   3.635   8.980  1.00108.29           C
ATOM   1850  O   TYR B 234      43.246   3.143   8.636  1.00108.29           O
ATOM   1851  N   HIS B 235      41.674   4.757   8.407  1.00209.79           N
ATOM   1852  CA  HIS B 235      42.288   5.201   7.194  1.00209.79           C
ATOM   1853  ND1 HIS B 235      42.584   4.804   3.836  1.00209.79           N
ATOM   1854  CG  HIS B 235      42.609   3.977   4.933  1.00209.79           C
ATOM   1855  CB  HIS B 235      41.836   4.147   6.177  1.00209.79           C
ATOM   1856  NE2 HIS B 235      43.878   3.071   3.320  1.00209.79           N
ATOM   1857  CD2 HIS B 235      43.407   2.929   4.608  1.00209.79           C
ATOM   1858  CE1 HIS B 235      43.361   4.209   2.898  1.00209.79           C
ATOM   1859  C   HIS B 235      41.649   6.513   6.800  1.00209.79           C
ATOM   1860  O   HIS B 235      40.472   6.745   7.072  1.00209.79           O
ATOM   1861  N   TYR B 236      42.410   7.424   6.158  1.00106.91           N
ATOM   1862  CA  TYR B 236      41.816   8.619   5.614  1.00106.91           C
ATOM   1863  CB  TYR B 236      42.832   9.733   5.262  1.00106.91           C
ATOM   1864  CG  TYR B 236      43.231  10.548   6.448  1.00106.91           C
ATOM   1865  CD1 TYR B 236      42.489  11.659   6.773  1.00106.91           C
ATOM   1866  CD2 TYR B 236      44.334  10.242   7.210  1.00106.91           C
ATOM   1867  CE1 TYR B 236      42.818  12.449   7.848  1.00106.91           C
ATOM   1868  CE2 TYR B 236      44.668  11.027   8.292  1.00106.91           C
ATOM   1869  CZ  TYR B 236      43.912  12.129   8.615  1.00106.91           C
ATOM   1870  OH  TYR B 236      44.262  12.928   9.725  1.00106.91           O
ATOM   1871  C   TYR B 236      41.250   8.171   4.308  1.00106.91           C
ATOM   1872  O   TYR B 236      41.916   7.465   3.556  1.00106.91           O
ATOM   1873  N   VAL B 237      39.993   8.535   3.997  1.00121.90           N
ATOM   1874  CA  VAL B 237      39.464   8.089   2.747  1.00121.90           C
ATOM   1875  CB  VAL B 237      38.001   8.402   2.594  1.00121.90           C
ATOM   1876  CG1 VAL B 237      37.794   9.915   2.749  1.00121.90           C
ATOM   1877  CG2 VAL B 237      37.494   7.821   1.264  1.00121.90           C
ATOM   1878  C   VAL B 237      40.290   8.729   1.679  1.00121.90           C
ATOM   1879  O   VAL B 237      40.606   9.918   1.748  1.00121.90           O
ATOM   1880  N   GLY B 238      40.670   7.931   0.658  1.00 37.24           N
ATOM   1881  CA  GLY B 238      41.538   8.423  -0.368  1.00 37.24           C
ATOM   1882  C   GLY B 238      42.909   7.866  -0.105  1.00 37.24           C
ATOM   1883  O   GLY B 238      43.802   7.965  -0.944  1.00 37.24           O
ATOM   1884  N   GLY B 239      43.112   7.266   1.083  1.00 44.76           N
ATOM   1885  CA  GLY B 239      44.346   6.598   1.376  1.00 44.76           C
ATOM   1886  C   GLY B 239      45.195   7.368   2.334  1.00 44.76           C
ATOM   1887  O   GLY B 239      45.918   6.781   3.140  1.00 44.76           O
ATOM   1888  N   PHE B 240      45.144   8.706   2.267  1.00100.46           N
ATOM   1889  CA  PHE B 240      45.969   9.486   3.134  1.00100.46           C
ATOM   1890  CB  PHE B 240      47.438   9.438   2.689  1.00100.46           C
ATOM   1891  CG  PHE B 240      47.522   9.979   1.307  1.00100.46           C
ATOM   1892  CD1 PHE B 240      46.993   9.315   0.229  1.00100.46           C
ATOM   1893  CD2 PHE B 240      48.107  11.192   1.083  1.00100.46           C
ATOM   1894  CE1 PHE B 240      47.068   9.828  -1.045  1.00100.46           C
ATOM   1895  CE2 PHE B 240      48.187  11.711  -0.185  1.00100.46           C
ATOM   1896  CZ  PHE B 240      47.674  11.037  -1.263  1.00100.46           C
ATOM   1897  C   PHE B 240      45.416  10.875   3.111  1.00100.46           C
ATOM   1898  O   PHE B 240      44.486  11.165   2.361  1.00100.46           O
ATOM   1899  N   TYR B 241      45.965  11.779   3.939  1.00169.14           N
ATOM   1900  CA  TYR B 241      45.405  13.099   4.017  1.00169.14           C
ATOM   1901  CB  TYR B 241      46.020  13.894   5.188  1.00169.14           C
ATOM   1902  CG  TYR B 241      45.330  15.201   5.366  1.00169.14           C
ATOM   1903  CD1 TYR B 241      44.164  15.267   6.102  1.00169.14           C
ATOM   1904  CD2 TYR B 241      45.835  16.354   4.803  1.00169.14           C
ATOM   1905  CE1 TYR B 241      43.510  16.463   6.286  1.00169.14           C
ATOM   1906  CE2 TYR B 241      45.187  17.551   4.986  1.00169.14           C
ATOM   1907  CZ  TYR B 241      44.028  17.608   5.724  1.00169.14           C
ATOM   1908  OH  TYR B 241      43.381  18.850   5.895  1.00169.14           O
ATOM   1909  C   TYR B 241      45.697  13.807   2.728  1.00169.14           C
ATOM   1910  O   TYR B 241      46.854  13.973   2.341  1.00169.14           O
ATOM   1911  N   GLY B 242      44.625  14.274   2.052  1.00 54.32           N
ATOM   1912  CA  GLY B 242      44.743  14.991   0.812  1.00 54.32           C
ATOM   1913  C   GLY B 242      44.131  14.218  -0.330  1.00 54.32           C
ATOM   1914  O   GLY B 242      43.932  14.768  -1.413  1.00 54.32           O
ATOM   1915  N   GLY B 243      43.901  12.907  -0.128  1.00 81.92           N
ATOM   1916  CA  GLY B 243      43.297  11.965  -1.036  1.00 81.92           C
ATOM   1917  C   GLY B 243      41.804  12.075  -1.150  1.00 81.92           C
ATOM   1918  O   GLY B 243      41.221  11.511  -2.066  1.00 81.92           O
ATOM   1919  N   CYS B 244      41.117  12.688  -0.175  1.00 79.26           N
ATOM   1920  CA  CYS B 244      39.676  12.610  -0.117  1.00 79.26           C
ATOM   1921  CB  CYS B 244      39.086  13.192   1.182  1.00 79.26           C
ATOM   1922  SG  CYS B 244      37.290  12.913   1.321  1.00 79.26           S
ATOM   1923  C   CYS B 244      38.976  13.271  -1.271  1.00 79.26           C
ATOM   1924  O   CYS B 244      39.464  14.230  -1.867  1.00 79.26           O
ATOM   1925  N   ASN B 245      37.797  12.709  -1.638  1.00 79.43           N
ATOM   1926  CA  ASN B 245      36.946  13.283  -2.645  1.00 79.43           C
ATOM   1927  CB  ASN B 245      37.389  12.993  -4.095  1.00 79.43           C
ATOM   1928  CG  ASN B 245      37.373  11.499  -4.349  1.00 79.43           C
ATOM   1929  OD1 ASN B 245      36.344  10.847  -4.192  1.00 79.43           O
ATOM   1930  ND2 ASN B 245      38.538  10.936  -4.767  1.00 79.43           N
ATOM   1931  C   ASN B 245      35.546  12.785  -2.408  1.00 79.43           C
ATOM   1932  O   ASN B 245      35.319  11.888  -1.598  1.00 79.43           O
ATOM   1933  N   GLU B 246      34.561  13.393  -3.101  1.00100.53           N
ATOM   1934  CA  GLU B 246      33.161  13.111  -2.922  1.00100.53           C
ATOM   1935  CB  GLU B 246      32.292  14.113  -3.713  1.00100.53           C
ATOM   1936  CG  GLU B 246      30.775  13.961  -3.563  1.00100.53           C
ATOM   1937  CD  GLU B 246      30.204  13.477  -4.888  1.00100.53           C
ATOM   1938  OE1 GLU B 246      30.168  14.290  -5.850  1.00100.53           O
ATOM   1939  OE2 GLU B 246      29.792  12.291  -4.959  1.00100.53           O
ATOM   1940  C   GLU B 246      32.827  11.708  -3.332  1.00100.53           C
ATOM   1941  O   GLU B 246      32.089  11.019  -2.627  1.00100.53           O
ATOM   1942  N   ALA B 247      33.377  11.235  -4.469  1.00 41.32           N
ATOM   1943  CA  ALA B 247      33.032   9.931  -4.969  1.00 41.32           C
ATOM   1944  CB  ALA B 247      33.740   9.590  -6.293  1.00 41.32           C
ATOM   1945  C   ALA B 247      33.431   8.886  -3.978  1.00 41.32           C
ATOM   1946  O   ALA B 247      32.656   7.983  -3.665  1.00 41.32           O
ATOM   1947  N   LEU B 248      34.658   9.002  -3.437  1.00 52.07           N
ATOM   1948  CA  LEU B 248      35.190   8.050  -2.507  1.00 52.07           C
ATOM   1949  CB  LEU B 248      36.655   8.347  -2.134  1.00 52.07           C
ATOM   1950  CG  LEU B 248      37.628   8.184  -3.318  1.00 52.07           C
ATOM   1951  CD1 LEU B 248      39.079   8.482  -2.910  1.00 52.07           C
ATOM   1952  CD2 LEU B 248      37.471   6.801  -3.974  1.00 52.07           C
ATOM   1953  C   LEU B 248      34.377   8.097  -1.262  1.00 52.07           C
ATOM   1954  O   LEU B 248      34.149   7.075  -0.618  1.00 52.07           O
ATOM   1955  N   MET B 249      33.930   9.302  -0.880  1.00103.29           N
ATOM   1956  CA  MET B 249      33.211   9.441   0.349  1.00103.29           C
ATOM   1957  CB  MET B 249      32.989  10.920   0.704  1.00103.29           C
ATOM   1958  CG  MET B 249      32.889  11.161   2.210  1.00103.29           C
ATOM   1959  SD  MET B 249      33.296  12.858   2.731  1.00103.29           S
ATOM   1960  CE  MET B 249      31.740  13.608   2.184  1.00103.29           C
ATOM   1961  C   MET B 249      31.911   8.691   0.258  1.00103.29           C
ATOM   1962  O   MET B 249      31.528   7.995   1.196  1.00103.29           O
ATOM   1963  N   LYS B 250      31.202   8.787  -0.884  1.00126.06           N
ATOM   1964  CA  LYS B 250      29.939   8.106  -1.011  1.00126.06           C
ATOM   1965  CB  LYS B 250      29.221   8.377  -2.340  1.00126.06           C
ATOM   1966  CG  LYS B 250      28.762   9.815  -2.538  1.00126.06           C
ATOM   1967  CD  LYS B 250      28.436  10.120  -3.996  1.00126.06           C
ATOM   1968  CE  LYS B 250      26.957  10.332  -4.306  1.00126.06           C
ATOM   1969  NZ  LYS B 250      26.833  11.003  -5.619  1.00126.06           N
ATOM   1970  C   LYS B 250      30.153   6.629  -0.994  1.00126.06           C
ATOM   1971  O   LYS B 250      29.334   5.885  -0.458  1.00126.06           O
ATOM   1972  N   LEU B 251      31.241   6.152  -1.631  1.00 45.46           N
ATOM   1973  CA  LEU B 251      31.488   4.741  -1.687  1.00 45.46           C
ATOM   1974  CB  LEU B 251      32.731   4.387  -2.517  1.00 45.46           C
ATOM   1975  CG  LEU B 251      32.571   4.705  -4.014  1.00 45.46           C
ATOM   1976  CD1 LEU B 251      33.838   4.337  -4.802  1.00 45.46           C
ATOM   1977  CD2 LEU B 251      31.304   4.052  -4.587  1.00 45.46           C
ATOM   1978  C   LEU B 251      31.707   4.238  -0.297  1.00 45.46           C
ATOM   1979  O   LEU B 251      31.148   3.213   0.089  1.00 45.46           O
ATOM   1980  N   GLU B 252      32.513   4.962   0.502  1.00121.84           N
ATOM   1981  CA  GLU B 252      32.777   4.522   1.843  1.00121.84           C
ATOM   1982  CB  GLU B 252      33.714   5.453   2.646  1.00121.84           C
ATOM   1983  CG  GLU B 252      35.208   5.322   2.337  1.00121.84           C
ATOM   1984  CD  GLU B 252      35.840   4.342   3.325  1.00121.84           C
ATOM   1985  OE1 GLU B 252      35.133   3.935   4.286  1.00121.84           O
ATOM   1986  OE2 GLU B 252      37.037   3.996   3.135  1.00121.84           O
ATOM   1987  C   GLU B 252      31.493   4.506   2.607  1.00121.84           C
ATOM   1988  O   GLU B 252      31.205   3.557   3.333  1.00121.84           O
ATOM   1989  N   LEU B 253      30.671   5.556   2.437  1.00 63.56           N
ATOM   1990  CA  LEU B 253      29.490   5.693   3.238  1.00 63.56           C
ATOM   1991  CB  LEU B 253      28.737   6.997   2.918  1.00 63.56           C
ATOM   1992  CG  LEU B 253      27.481   7.230   3.776  1.00 63.56           C
ATOM   1993  CD1 LEU B 253      27.844   7.382   5.262  1.00 63.56           C
ATOM   1994  CD2 LEU B 253      26.663   8.420   3.247  1.00 63.56           C
ATOM   1995  C   LEU B 253      28.547   4.544   3.030  1.00 63.56           C
ATOM   1996  O   LEU B 253      28.143   3.892   3.992  1.00 63.56           O
ATOM   1997  N   VAL B 254      28.179   4.244   1.771  1.00 71.97           N
ATOM   1998  CA  VAL B 254      27.215   3.205   1.542  1.00 71.97           C
ATOM   1999  CB  VAL B 254      26.692   3.195   0.132  1.00 71.97           C
ATOM   2000  CG1 VAL B 254      26.068   4.571  -0.159  1.00 71.97           C
ATOM   2001  CG2 VAL B 254      27.821   2.805  -0.834  1.00 71.97           C
ATOM   2002  C   VAL B 254      27.796   1.856   1.839  1.00 71.97           C
ATOM   2003  O   VAL B 254      27.125   0.992   2.400  1.00 71.97           O
ATOM   2004  N   HIS B 255      29.049   1.607   1.416  1.00105.34           N
ATOM   2005  CA  HIS B 255      29.601   0.306   1.644  1.00105.34           C
ATOM   2006  ND1 HIS B 255      31.970   0.708  -1.307  1.00105.34           N
ATOM   2007  CG  HIS B 255      30.881   0.382  -0.533  1.00105.34           C
ATOM   2008  CB  HIS B 255      30.956   0.130   0.943  1.00105.34           C
ATOM   2009  NE2 HIS B 255      30.215   0.658  -2.672  1.00105.34           N
ATOM   2010  CD2 HIS B 255      29.817   0.355  -1.383  1.00105.34           C
ATOM   2011  CE1 HIS B 255      31.516   0.862  -2.577  1.00105.34           C
ATOM   2012  C   HIS B 255      29.832   0.079   3.109  1.00105.34           C
ATOM   2013  O   HIS B 255      29.303  -0.872   3.678  1.00105.34           O
ATOM   2014  N   GLN B 256      30.685   0.934   3.723  1.00 99.66           N
ATOM   2015  CA  GLN B 256      31.131   0.848   5.094  1.00 99.66           C
ATOM   2016  CB  GLN B 256      32.576   1.350   5.278  1.00 99.66           C
ATOM   2017  CG  GLN B 256      33.590   0.415   4.609  1.00 99.66           C
ATOM   2018  CD  GLN B 256      34.999   0.791   5.052  1.00 99.66           C
ATOM   2019  OE1 GLN B 256      35.212   1.821   5.688  1.00 99.66           O
ATOM   2020  NE2 GLN B 256      35.991  -0.075   4.709  1.00 99.66           N
ATOM   2021  C   GLN B 256      30.266   1.438   6.184  1.00 99.66           C
ATOM   2022  O   GLN B 256      30.215   0.879   7.278  1.00 99.66           O
ATOM   2023  N   GLY B 257      29.611   2.602   5.975  1.00 53.09           N
ATOM   2024  CA  GLY B 257      28.834   3.176   7.049  1.00 53.09           C
ATOM   2025  C   GLY B 257      29.200   4.630   7.205  1.00 53.09           C
ATOM   2026  O   GLY B 257      30.014   5.164   6.453  1.00 53.09           O
ATOM   2027  N   PRO B 258      28.635   5.280   8.199  1.00 82.20           N
ATOM   2028  CA  PRO B 258      28.882   6.682   8.420  1.00 82.20           C
ATOM   2029  CD  PRO B 258      27.362   4.850   8.754  1.00 82.20           C
ATOM   2030  CB  PRO B 258      27.904   7.091   9.514  1.00 82.20           C
ATOM   2031  CG  PRO B 258      26.724   6.119   9.342  1.00 82.20           C
ATOM   2032  C   PRO B 258      30.323   6.888   8.766  1.00 82.20           C
ATOM   2033  O   PRO B 258      30.928   5.988   9.346  1.00 82.20           O
ATOM   2034  N   MET B 259      30.899   8.053   8.403  1.00109.36           N
ATOM   2035  CA  MET B 259      32.295   8.286   8.649  1.00109.36           C
ATOM   2036  CB  MET B 259      33.148   8.168   7.374  1.00109.36           C
ATOM   2037  CG  MET B 259      32.906   9.299   6.372  1.00109.36           C
ATOM   2038  SD  MET B 259      33.487   8.942   4.690  1.00109.36           S
ATOM   2039  CE  MET B 259      32.109   7.813   4.332  1.00109.36           C
ATOM   2040  C   MET B 259      32.452   9.678   9.169  1.00109.36           C
ATOM   2041  O   MET B 259      31.590  10.531   8.963  1.00109.36           O
ATOM   2042  N   ALA B 260      33.562   9.930   9.891  1.00 42.75           N
ATOM   2043  CA  ALA B 260      33.811  11.230  10.451  1.00 42.75           C
ATOM   2044  CB  ALA B 260      34.861  11.214  11.576  1.00 42.75           C
ATOM   2045  C   ALA B 260      34.304  12.156   9.379  1.00 42.75           C
ATOM   2046  O   ALA B 260      35.073  11.766   8.500  1.00 42.75           O
ATOM   2047  N   VAL B 261      33.866  13.431   9.441  1.00 47.15           N
ATOM   2048  CA  VAL B 261      34.284  14.435   8.502  1.00 47.15           C
ATOM   2049  CB  VAL B 261      33.266  14.727   7.435  1.00 47.15           C
ATOM   2050  CG1 VAL B 261      33.090  13.468   6.569  1.00 47.15           C
ATOM   2051  CG2 VAL B 261      31.964  15.196   8.108  1.00 47.15           C
ATOM   2052  C   VAL B 261      34.491  15.696   9.285  1.00 47.15           C
ATOM   2053  O   VAL B 261      34.040  15.812  10.423  1.00 47.15           O
ATOM   2054  N   ALA B 262      35.222  16.668   8.703  1.00 45.41           N
ATOM   2055  CA  ALA B 262      35.451  17.923   9.364  1.00 45.41           C
ATOM   2056  CB  ALA B 262      36.877  18.078   9.918  1.00 45.41           C
ATOM   2057  C   ALA B 262      35.244  19.008   8.350  1.00 45.41           C
ATOM   2058  O   ALA B 262      35.432  18.793   7.154  1.00 45.41           O
ATOM   2059  N   PHE B 263      34.812  20.204   8.806  1.00172.56           N
ATOM   2060  CA  PHE B 263      34.622  21.298   7.894  1.00172.56           C
ATOM   2061  CB  PHE B 263      33.251  21.298   7.182  1.00172.56           C
ATOM   2062  CG  PHE B 263      32.153  21.561   8.157  1.00172.56           C
ATOM   2063  CD1 PHE B 263      31.609  20.539   8.900  1.00172.56           C
ATOM   2064  CD2 PHE B 263      31.666  22.837   8.330  1.00172.56           C
ATOM   2065  CE1 PHE B 263      30.595  20.786   9.796  1.00172.56           C
ATOM   2066  CE2 PHE B 263      30.650  23.089   9.223  1.00172.56           C
ATOM   2067  CZ  PHE B 263      30.112  22.062   9.960  1.00172.56           C
ATOM   2068  C   PHE B 263      34.782  22.578   8.652  1.00172.56           C
ATOM   2069  O   PHE B 263      34.939  22.581   9.872  1.00172.56           O
ATOM   2070  N   GLU B 264      34.772  23.713   7.926  1.00114.51           N
ATOM   2071  CA  GLU B 264      34.953  24.979   8.579  1.00114.51           C
ATOM   2072  CB  GLU B 264      35.692  26.024   7.727  1.00114.51           C
ATOM   2073  CG  GLU B 264      36.016  27.300   8.505  1.00114.51           C
ATOM   2074  CD  GLU B 264      37.159  26.953   9.443  1.00114.51           C
ATOM   2075  OE1 GLU B 264      38.003  26.117   9.029  1.00114.51           O
ATOM   2076  OE2 GLU B 264      37.206  27.498  10.577  1.00114.51           O
ATOM   2077  C   GLU B 264      33.612  25.558   8.885  1.00114.51           C
ATOM   2078  O   GLU B 264      32.805  25.810   7.990  1.00114.51           O
ATOM   2079  N   VAL B 265      33.344  25.778  10.186  1.00 63.13           N
ATOM   2080  CA  VAL B 265      32.107  26.377  10.583  1.00 63.13           C
ATOM   2081  CB  VAL B 265      31.717  26.055  11.999  1.00 63.13           C
ATOM   2082  CG1 VAL B 265      30.486  26.894  12.379  1.00 63.13           C
ATOM   2083  CG2 VAL B 265      31.479  24.538  12.105  1.00 63.13           C
ATOM   2084  C   VAL B 265      32.278  27.857  10.469  1.00 63.13           C
ATOM   2085  O   VAL B 265      33.318  28.405  10.832  1.00 63.13           O
ATOM   2086  N   TYR B 266      31.242  28.544   9.953  1.00 63.84           N
ATOM   2087  CA  TYR B 266      31.284  29.968   9.789  1.00 63.84           C
ATOM   2088  CB  TYR B 266      31.160  30.447   8.329  1.00 63.84           C
ATOM   2089  CG  TYR B 266      32.390  30.070   7.569  1.00 63.84           C
ATOM   2090  CD1 TYR B 266      33.535  30.828   7.671  1.00 63.84           C
ATOM   2091  CD2 TYR B 266      32.397  28.970   6.742  1.00 63.84           C
ATOM   2092  CE1 TYR B 266      34.669  30.491   6.968  1.00 63.84           C
ATOM   2093  CE2 TYR B 266      33.527  28.628   6.036  1.00 63.84           C
ATOM   2094  CZ  TYR B 266      34.667  29.388   6.149  1.00 63.84           C
ATOM   2095  OH  TYR B 266      35.827  29.039   5.426  1.00 63.84           O
ATOM   2096  C   TYR B 266      30.103  30.505  10.535  1.00 63.84           C
ATOM   2097  O   TYR B 266      29.204  29.755  10.909  1.00 63.84           O
ATOM   2098  N   ASP B 267      30.076  31.832  10.763  1.00 46.51           N
ATOM   2099  CA  ASP B 267      29.063  32.459  11.564  1.00 46.51           C
ATOM   2100  CB  ASP B 267      29.216  33.989  11.626  1.00 46.51           C
ATOM   2101  CG  ASP B 267      28.188  34.535  12.608  1.00 46.51           C
ATOM   2102  OD1 ASP B 267      27.715  33.749  13.472  1.00 46.51           O
ATOM   2103  OD2 ASP B 267      27.855  35.745  12.502  1.00 46.51           O
ATOM   2104  C   ASP B 267      27.710  32.187  10.986  1.00 46.51           C
ATOM   2105  O   ASP B 267      26.763  31.922  11.723  1.00 46.51           O
ATOM   2106  N   ASP B 268      27.581  32.220   9.648  1.00 55.13           N
ATOM   2107  CA  ASP B 268      26.295  32.040   9.042  1.00 55.13           C
ATOM   2108  CB  ASP B 268      26.289  32.222   7.508  1.00 55.13           C
ATOM   2109  CG  ASP B 268      27.160  31.174   6.827  1.00 55.13           C
ATOM   2110  OD1 ASP B 268      28.054  30.599   7.502  1.00 55.13           O
ATOM   2111  OD2 ASP B 268      26.942  30.943   5.608  1.00 55.13           O
ATOM   2112  C   ASP B 268      25.784  30.673   9.380  1.00 55.13           C
ATOM   2113  O   ASP B 268      24.578  30.461   9.477  1.00 55.13           O
ATOM   2114  N   PHE B 269      26.702  29.709   9.560  1.00118.10           N
ATOM   2115  CA  PHE B 269      26.390  28.342   9.865  1.00118.10           C
ATOM   2116  CB  PHE B 269      27.647  27.449   9.837  1.00118.10           C
ATOM   2117  CG  PHE B 269      27.260  26.020  10.024  1.00118.10           C
ATOM   2118  CD1 PHE B 269      26.896  25.248   8.944  1.00118.10           C
ATOM   2119  CD2 PHE B 269      27.260  25.447  11.276  1.00118.10           C
ATOM   2120  CE1 PHE B 269      26.540  23.929   9.106  1.00118.10           C
ATOM   2121  CE2 PHE B 269      26.906  24.128  11.444  1.00118.10           C
ATOM   2122  CZ  PHE B 269      26.544  23.366  10.359  1.00118.10           C
ATOM   2123  C   PHE B 269      25.761  28.264  11.226  1.00118.10           C
ATOM   2124  O   PHE B 269      24.869  27.450  11.460  1.00118.10           O
ATOM   2125  N   LEU B 270      26.195  29.125  12.165  1.00 53.93           N
ATOM   2126  CA  LEU B 270      25.723  29.046  13.516  1.00 53.93           C
ATOM   2127  CB  LEU B 270      26.295  30.165  14.402  1.00 53.93           C
ATOM   2128  CG  LEU B 270      27.830  30.120  14.535  1.00 53.93           C
ATOM   2129  CD1 LEU B 270      28.346  31.261  15.428  1.00 53.93           C
ATOM   2130  CD2 LEU B 270      28.314  28.737  14.997  1.00 53.93           C
ATOM   2131  C   LEU B 270      24.226  29.183  13.535  1.00 53.93           C
ATOM   2132  O   LEU B 270      23.535  28.471  14.262  1.00 53.93           O
ATOM   2133  N   HIS B 271      23.699  30.112  12.723  1.00123.72           N
ATOM   2134  CA  HIS B 271      22.309  30.468  12.612  1.00123.72           C
ATOM   2135  ND1 HIS B 271      22.874  33.426  13.622  0.00123.72           N
ATOM   2136  CG  HIS B 271      22.976  32.889  12.358  0.00123.72           C
ATOM   2137  CB  HIS B 271      22.113  31.780  11.835  1.00123.72           C
ATOM   2138  NE2 HIS B 271      24.519  34.517  12.600  0.00123.72           N
ATOM   2139  CD2 HIS B 271      23.987  33.567  11.748  0.00123.72           C
ATOM   2140  CE1 HIS B 271      23.820  34.395  13.713  0.00123.72           C
ATOM   2141  C   HIS B 271      21.496  29.418  11.906  1.00123.72           C
ATOM   2142  O   HIS B 271      20.273  29.480  11.946  1.00123.72           O
ATOM   2143  N   TYR B 272      22.134  28.481  11.180  1.00115.46           N
ATOM   2144  CA  TYR B 272      21.475  27.518  10.325  1.00115.46           C
ATOM   2145  CB  TYR B 272      22.475  26.440   9.858  1.00115.46           C
ATOM   2146  CG  TYR B 272      21.781  25.281   9.229  1.00115.46           C
ATOM   2147  CD1 TYR B 272      21.317  24.248  10.012  1.00115.46           C
ATOM   2148  CD2 TYR B 272      21.609  25.212   7.866  1.00115.46           C
ATOM   2149  CE1 TYR B 272      20.684  23.166   9.448  1.00115.46           C
ATOM   2150  CE2 TYR B 272      20.975  24.133   7.296  1.00115.46           C
ATOM   2151  CZ  TYR B 272      20.512  23.107   8.086  1.00115.46           C
ATOM   2152  OH  TYR B 272      19.864  21.998   7.501  1.00115.46           O
ATOM   2153  C   TYR B 272      20.301  26.845  10.979  1.00115.46           C
ATOM   2154  O   TYR B 272      20.439  26.185  12.008  1.00115.46           O
ATOM   2155  N   ARG B 273      19.083  27.124  10.447  1.00184.49           N
ATOM   2156  CA  ARG B 273      17.850  26.478  10.825  1.00184.49           C
ATOM   2157  CB  ARG B 273      16.630  27.378  10.576  1.00184.49           C
ATOM   2158  CG  ARG B 273      16.714  28.731  11.284  1.00184.49           C
ATOM   2159  CD  ARG B 273      16.800  28.636  12.808  1.00184.49           C
ATOM   2160  NE  ARG B 273      18.210  28.325  13.170  1.00184.49           N
ATOM   2161  CZ  ARG B 273      18.738  28.829  14.323  1.00184.49           C
ATOM   2162  NH1 ARG B 273      17.976  29.623  15.131  1.00184.49           N
ATOM   2163  NH2 ARG B 273      20.027  28.543  14.667  1.00184.49           N
ATOM   2164  C   ARG B 273      17.592  25.199  10.077  1.00184.49           C
ATOM   2165  O   ARG B 273      17.327  24.158  10.676  1.00184.49           O
ATOM   2166  N   LYS B 274      17.662  25.254   8.723  1.00104.30           N
ATOM   2167  CA  LYS B 274      17.356  24.098   7.921  1.00104.30           C
ATOM   2168  CB  LYS B 274      15.886  23.641   7.972  1.00104.30           C
ATOM   2169  CG  LYS B 274      14.922  24.484   7.139  1.00104.30           C
ATOM   2170  CD  LYS B 274      13.600  23.757   6.877  1.00104.30           C
ATOM   2171  CE  LYS B 274      12.727  24.409   5.804  1.00104.30           C
ATOM   2172  NZ  LYS B 274      11.651  23.476   5.399  1.00104.30           N
ATOM   2173  C   LYS B 274      17.690  24.385   6.484  1.00104.30           C
ATOM   2174  O   LYS B 274      18.115  25.486   6.137  1.00104.30           O
ATOM   2175  N   GLY B 275      17.500  23.379   5.600  1.00 26.91           N
ATOM   2176  CA  GLY B 275      17.785  23.546   4.201  1.00 26.91           C
ATOM   2177  C   GLY B 275      19.170  23.052   3.911  1.00 26.91           C
ATOM   2178  O   GLY B 275      19.791  22.375   4.730  1.00 26.91           O
ATOM   2179  N   VAL B 276      19.674  23.359   2.696  1.00 40.36           N
ATOM   2180  CA  VAL B 276      20.988  22.922   2.317  1.00 40.36           C
ATOM   2181  CB  VAL B 276      21.083  22.497   0.881  1.00 40.36           C
ATOM   2182  CG1 VAL B 276      22.549  22.149   0.570  1.00 40.36           C
ATOM   2183  CG2 VAL B 276      20.100  21.337   0.646  1.00 40.36           C
ATOM   2184  C   VAL B 276      21.911  24.088   2.489  1.00 40.36           C
ATOM   2185  O   VAL B 276      21.827  25.076   1.763  1.00 40.36           O
ATOM   2186  N   TYR B 277      22.853  23.961   3.443  1.00180.52           N
ATOM   2187  CA  TYR B 277      23.774  24.994   3.828  1.00180.52           C
ATOM   2188  CB  TYR B 277      24.456  24.692   5.175  1.00180.52           C
ATOM   2189  CG  TYR B 277      25.555  25.670   5.413  1.00180.52           C
ATOM   2190  CD1 TYR B 277      25.312  26.863   6.053  1.00180.52           C
ATOM   2191  CD2 TYR B 277      26.834  25.389   4.991  1.00180.52           C
ATOM   2192  CE1 TYR B 277      26.332  27.758   6.274  1.00180.52           C
ATOM   2193  CE2 TYR B 277      27.858  26.279   5.209  1.00180.52           C
ATOM   2194  CZ  TYR B 277      27.606  27.466   5.853  1.00180.52           C
ATOM   2195  OH  TYR B 277      28.652  28.384   6.083  1.00180.52           O
ATOM   2196  C   TYR B 277      24.842  25.193   2.799  1.00180.52           C
ATOM   2197  O   TYR B 277      25.309  24.240   2.176  1.00180.52           O
ATOM   2198  N   HIS B 278      25.224  26.474   2.573  1.00104.04           N
ATOM   2199  CA  HIS B 278      26.255  26.788   1.624  1.00104.04           C
ATOM   2200  ND1 HIS B 278      27.070  28.492  -1.265  1.00104.04           N
ATOM   2201  CG  HIS B 278      26.765  27.214  -0.849  1.00104.04           C
ATOM   2202  CB  HIS B 278      25.720  26.891   0.181  1.00104.04           C
ATOM   2203  NE2 HIS B 278      28.388  27.119  -2.414  1.00104.04           N
ATOM   2204  CD2 HIS B 278      27.579  26.390  -1.561  1.00104.04           C
ATOM   2205  CE1 HIS B 278      28.046  28.377  -2.201  1.00104.04           C
ATOM   2206  C   HIS B 278      26.897  28.113   1.953  1.00104.04           C
ATOM   2207  O   HIS B 278      26.317  28.957   2.634  1.00104.04           O
ATOM   2208  N   HIS B 279      28.157  28.273   1.486  1.00238.01           N
ATOM   2209  CA  HIS B 279      28.976  29.470   1.445  1.00238.01           C
ATOM   2210  ND1 HIS B 279      27.301  32.195   2.390  0.00238.01           N
ATOM   2211  CG  HIS B 279      27.185  31.311   1.342  0.00238.01           C
ATOM   2212  CB  HIS B 279      28.351  30.649   0.668  1.00238.01           C
ATOM   2213  NE2 HIS B 279      25.130  32.027   1.939  0.00238.01           N
ATOM   2214  CD2 HIS B 279      25.851  31.220   1.078  0.00238.01           C
ATOM   2215  CE1 HIS B 279      26.042  32.593   2.708  0.00238.01           C
ATOM   2216  C   HIS B 279      29.514  29.988   2.745  1.00238.01           C
ATOM   2217  O   HIS B 279      29.174  29.514   3.827  1.00238.01           O
ATOM   2218  N   THR B 280      30.485  30.931   2.588  1.00126.39           N
ATOM   2219  CA  THR B 280      31.165  31.749   3.566  1.00126.39           C
ATOM   2220  CB  THR B 280      30.767  31.458   5.006  1.00126.39           C
ATOM   2221  OG1 THR B 280      29.373  31.686   5.162  1.00126.39           O
ATOM   2222  CG2 THR B 280      31.485  32.397   5.992  1.00126.39           C
ATOM   2223  C   THR B 280      32.651  31.598   3.312  1.00126.39           C
ATOM   2224  O   THR B 280      33.066  30.884   2.400  1.00126.39           O
ATOM   2225  N   GLY B 281      33.493  32.350   4.047  1.00 63.67           N
ATOM   2226  CA  GLY B 281      34.921  32.201   4.039  1.00 63.67           C
ATOM   2227  C   GLY B 281      35.499  32.367   2.673  1.00 63.67           C
ATOM   2228  O   GLY B 281      34.987  33.083   1.813  1.00 63.67           O
ATOM   2229  N   LEU B 282      36.661  31.712   2.502  1.00187.38           N
ATOM   2230  CA  LEU B 282      37.452  31.638   1.311  1.00187.38           C
ATOM   2231  CB  LEU B 282      38.312  32.879   0.981  1.00187.38           C
ATOM   2232  CG  LEU B 282      37.580  34.195   0.653  0.00187.38           C
ATOM   2233  CD1 LEU B 282      37.042  34.890   1.914  0.00187.38           C
ATOM   2234  CD2 LEU B 282      38.472  35.114  -0.198  0.00187.38           C
ATOM   2235  C   LEU B 282      38.456  30.592   1.647  1.00187.38           C
ATOM   2236  O   LEU B 282      38.269  29.400   1.416  1.00187.38           O
ATOM   2237  N   ARG B 283      39.591  31.061   2.193  1.00166.84           N
ATOM   2238  CA  ARG B 283      40.634  30.192   2.644  1.00166.84           C
ATOM   2239  CB  ARG B 283      41.909  30.274   1.787  1.00166.84           C
ATOM   2240  CG  ARG B 283      41.798  29.534   0.454  1.00166.84           C
ATOM   2241  CD  ARG B 283      42.736  28.328   0.335  1.00166.84           C
ATOM   2242  NE  ARG B 283      42.704  27.572   1.620  1.00166.84           N
ATOM   2243  CZ  ARG B 283      42.892  26.220   1.615  1.00166.84           C
ATOM   2244  NH1 ARG B 283      43.021  25.557   0.429  1.00166.84           N
ATOM   2245  NH2 ARG B 283      42.953  25.529   2.791  1.00166.84           N
ATOM   2246  C   ARG B 283      41.008  30.664   4.043  1.00166.84           C
ATOM   2247  O   ARG B 283      41.947  30.070   4.637  1.00166.84           O
ATOM   2248  OXT ARG B 283      40.365  31.631   4.532  1.00166.84           O
TER    2249      ARG B 283
ATOM   2250  N   ASP C 284      50.355  22.126  -7.176  1.00 97.28           N
ATOM   2251  CA  ASP C 284      51.709  21.661  -7.023  1.00 97.28           C
ATOM   2252  CB  ASP C 284      52.325  21.442  -8.406  1.00 97.28           C
ATOM   2253  CG  ASP C 284      53.065  20.120  -8.319  0.00 97.28           C
ATOM   2254  OD1 ASP C 284      52.616  19.254  -7.515  0.00 97.28           O
ATOM   2255  OD2 ASP C 284      54.058  19.952  -9.073  0.00 97.28           O
ATOM   2256  C   ASP C 284      52.371  22.770  -6.278  1.00 97.28           C
ATOM   2257  O   ASP C 284      52.093  23.951  -6.494  1.00 97.28           O
ATOM   2258  N   PRO C 285      53.196  22.403  -5.349  1.00 87.13           N
ATOM   2259  CA  PRO C 285      53.421  21.017  -5.051  1.00 87.13           C
ATOM   2260  CD  PRO C 285      54.329  23.233  -4.988  1.00 87.13           C
ATOM   2261  CB  PRO C 285      54.811  20.938  -4.420  1.00 87.13           C
ATOM   2262  CG  PRO C 285      55.110  22.378  -3.982  1.00 87.13           C
ATOM   2263  C   PRO C 285      52.350  20.508  -4.150  1.00 87.13           C
ATOM   2264  O   PRO C 285      51.714  21.308  -3.468  1.00 87.13           O
ATOM   2265  N   PHE C 286      52.175  19.176  -4.113  1.00179.00           N
ATOM   2266  CA  PHE C 286      51.181  18.515  -3.313  1.00179.00           C
ATOM   2267  CB  PHE C 286      51.482  16.993  -3.342  1.00179.00           C
ATOM   2268  CG  PHE C 286      50.509  16.120  -2.621  1.00179.00           C
ATOM   2269  CD1 PHE C 286      49.155  16.309  -2.747  1.00179.00           C
ATOM   2270  CD2 PHE C 286      50.948  15.040  -1.888  1.00179.00           C
ATOM   2271  CE1 PHE C 286      48.257  15.484  -2.105  1.00179.00           C
ATOM   2272  CE2 PHE C 286      50.052  14.210  -1.248  1.00179.00           C
ATOM   2273  CZ  PHE C 286      48.695  14.432  -1.344  1.00179.00           C
ATOM   2274  C   PHE C 286      51.286  19.085  -1.933  1.00179.00           C
ATOM   2275  O   PHE C 286      52.359  19.107  -1.331  1.00179.00           O
ATOM   2276  N   ASN C 287      50.162  19.621  -1.417  1.00145.09           N
ATOM   2277  CA  ASN C 287      50.188  20.253  -0.132  1.00145.09           C
ATOM   2278  CB  ASN C 287      50.555  21.730  -0.326  1.00145.09           C
ATOM   2279  CG  ASN C 287      51.364  22.198   0.849  1.00145.09           C
ATOM   2280  OD1 ASN C 287      50.992  21.991   2.002  1.00145.09           O
ATOM   2281  ND2 ASN C 287      52.524  22.832   0.526  1.00145.09           N
ATOM   2282  C   ASN C 287      48.777  20.201   0.372  1.00145.09           C
ATOM   2283  O   ASN C 287      48.042  21.177   0.216  1.00145.09           O
ATOM   2284  N   PRO C 288      48.359  19.109   0.969  1.00211.36           N
ATOM   2285  CA  PRO C 288      46.984  19.063   1.398  1.00211.36           C
ATOM   2286  CD  PRO C 288      48.848  17.802   0.563  1.00211.36           C
ATOM   2287  CB  PRO C 288      46.632  17.581   1.534  1.00211.36           C
ATOM   2288  CG  PRO C 288      47.623  16.875   0.594  1.00211.36           C
ATOM   2289  C   PRO C 288      46.797  19.791   2.689  1.00211.36           C
ATOM   2290  O   PRO C 288      47.514  19.488   3.639  1.00211.36           O
ATOM   2291  N   PHE C 289      45.829  20.721   2.760  1.00135.75           N
ATOM   2292  CA  PHE C 289      45.489  21.369   3.989  1.00135.75           C
ATOM   2293  CB  PHE C 289      46.607  22.216   4.629  1.00135.75           C
ATOM   2294  CG  PHE C 289      46.035  22.809   5.878  1.00135.75           C
ATOM   2295  CD1 PHE C 289      46.042  22.103   7.061  1.00135.75           C
ATOM   2296  CD2 PHE C 289      45.470  24.064   5.866  1.00135.75           C
ATOM   2297  CE1 PHE C 289      45.515  22.640   8.213  1.00135.75           C
ATOM   2298  CE2 PHE C 289      44.940  24.604   7.016  1.00135.75           C
ATOM   2299  CZ  PHE C 289      44.962  23.897   8.195  1.00135.75           C
ATOM   2300  C   PHE C 289      44.347  22.277   3.703  1.00135.75           C
ATOM   2301  O   PHE C 289      44.425  23.145   2.832  1.00135.75           O
ATOM   2302  N   GLU C 290      43.242  22.082   4.441  1.00 88.84           N
ATOM   2303  CA  GLU C 290      42.134  22.970   4.305  1.00 88.84           C
ATOM   2304  CB  GLU C 290      40.963  22.414   3.485  1.00 88.84           C
ATOM   2305  CG  GLU C 290      41.306  22.314   1.994  1.00 88.84           C
ATOM   2306  CD  GLU C 290      40.051  21.886   1.250  1.00 88.84           C
ATOM   2307  OE1 GLU C 290      39.013  21.686   1.934  1.00 88.84           O
ATOM   2308  OE2 GLU C 290      40.107  21.758  -0.003  1.00 88.84           O
ATOM   2309  C   GLU C 290      41.685  23.220   5.702  1.00 88.84           C
ATOM   2310  O   GLU C 290      41.517  22.288   6.488  1.00 88.84           O
ATOM   2311  N   LEU C 291      41.490  24.501   6.051  1.00 65.17           N
ATOM   2312  CA  LEU C 291      41.174  24.835   7.408  1.00 65.17           C
ATOM   2313  CB  LEU C 291      41.164  26.352   7.680  1.00 65.17           C
ATOM   2314  CG  LEU C 291      40.849  26.720   9.142  1.00 65.17           C
ATOM   2315  CD1 LEU C 291      41.950  26.210  10.088  1.00 65.17           C
ATOM   2316  CD2 LEU C 291      40.580  28.226   9.302  1.00 65.17           C
ATOM   2317  C   LEU C 291      39.821  24.299   7.754  1.00 65.17           C
ATOM   2318  O   LEU C 291      38.863  24.442   6.995  1.00 65.17           O
ATOM   2319  N   THR C 292      39.734  23.639   8.928  1.00 67.93           N
ATOM   2320  CA  THR C 292      38.493  23.132   9.439  1.00 67.93           C
ATOM   2321  CB  THR C 292      38.338  21.648   9.285  1.00 67.93           C
ATOM   2322  OG1 THR C 292      39.383  20.972   9.969  1.00 67.93           O
ATOM   2323  CG2 THR C 292      38.366  21.298   7.786  1.00 67.93           C
ATOM   2324  C   THR C 292      38.477  23.446  10.903  1.00 67.93           C
ATOM   2325  O   THR C 292      39.507  23.811  11.467  1.00 67.93           O
ATOM   2326  N   ASN C 293      37.299  23.382  11.559  1.00132.70           N
ATOM   2327  CA  ASN C 293      37.312  23.647  12.971  1.00132.70           C
ATOM   2328  CB  ASN C 293      37.123  25.140  13.294  1.00132.70           C
ATOM   2329  CG  ASN C 293      35.781  25.599  12.737  1.00132.70           C
ATOM   2330  OD1 ASN C 293      35.081  24.848  12.059  1.00132.70           O
ATOM   2331  ND2 ASN C 293      35.419  26.879  13.017  1.00132.70           N
ATOM   2332  C   ASN C 293      36.211  22.882  13.646  1.00132.70           C
ATOM   2333  O   ASN C 293      35.912  23.133  14.814  1.00132.70           O
ATOM   2334  N   HIS C 294      35.596  21.900  12.954  1.00107.55           N
ATOM   2335  CA  HIS C 294      34.505  21.208  13.586  1.00107.55           C
ATOM   2336  ND1 HIS C 294      30.989  20.713  13.532  1.00107.55           N
ATOM   2337  CG  HIS C 294      32.003  21.446  14.102  1.00107.55           C
ATOM   2338  CB  HIS C 294      33.187  21.963  13.351  1.00107.55           C
ATOM   2339  NE2 HIS C 294      30.453  20.984  15.671  1.00107.55           N
ATOM   2340  CD2 HIS C 294      31.663  21.600  15.410  1.00107.55           C
ATOM   2341  CE1 HIS C 294      30.089  20.464  14.515  1.00107.55           C
ATOM   2342  C   HIS C 294      34.390  19.832  12.987  1.00107.55           C
ATOM   2343  O   HIS C 294      34.328  19.684  11.768  1.00107.55           O
ATOM   2344  N   ALA C 295      34.327  18.781  13.837  1.00 56.48           N
ATOM   2345  CA  ALA C 295      34.270  17.428  13.335  1.00 56.48           C
ATOM   2346  CB  ALA C 295      35.225  16.469  14.065  1.00 56.48           C
ATOM   2347  C   ALA C 295      32.877  16.884  13.508  1.00 56.48           C
ATOM   2348  O   ALA C 295      32.276  17.033  14.566  1.00 56.48           O
ATOM   2349  N   VAL C 296      32.327  16.204  12.475  1.00 73.25           N
ATOM   2350  CA  VAL C 296      30.972  15.710  12.540  1.00 73.25           C
ATOM   2351  CB  VAL C 296      29.986  16.632  11.884  1.00 73.25           C
ATOM   2352  CG1 VAL C 296      29.903  17.917  12.724  1.00 73.25           C
ATOM   2353  CG2 VAL C 296      30.442  16.893  10.437  1.00 73.25           C
ATOM   2354  C   VAL C 296      30.879  14.360  11.870  1.00 73.25           C
ATOM   2355  O   VAL C 296      31.888  13.797  11.445  1.00 73.25           O
ATOM   2356  N   LEU C 297      29.646  13.794  11.800  1.00139.06           N
ATOM   2357  CA  LEU C 297      29.418  12.470  11.269  1.00139.06           C
ATOM   2358  CB  LEU C 297      28.739  11.586  12.345  1.00139.06           C
ATOM   2359  CG  LEU C 297      28.549  10.083  12.052  1.00139.06           C
ATOM   2360  CD1 LEU C 297      27.871   9.387  13.238  1.00139.06           C
ATOM   2361  CD2 LEU C 297      27.748   9.828  10.775  1.00139.06           C
ATOM   2362  C   LEU C 297      28.551  12.539  10.032  1.00139.06           C
ATOM   2363  O   LEU C 297      27.423  13.026  10.070  1.00139.06           O
ATOM   2364  N   LEU C 298      29.051  11.990   8.899  1.00 88.44           N
ATOM   2365  CA  LEU C 298      28.340  11.971   7.643  1.00 88.44           C
ATOM   2366  CB  LEU C 298      29.300  11.884   6.445  1.00 88.44           C
ATOM   2367  CG  LEU C 298      28.617  11.862   5.068  1.00 88.44           C
ATOM   2368  CD1 LEU C 298      27.933  13.202   4.759  1.00 88.44           C
ATOM   2369  CD2 LEU C 298      29.602  11.417   3.974  1.00 88.44           C
ATOM   2370  C   LEU C 298      27.480  10.730   7.622  1.00 88.44           C
ATOM   2371  O   LEU C 298      27.987   9.619   7.749  1.00 88.44           O
ATOM   2372  N   VAL C 299      26.143  10.914   7.634  1.00118.03           N
ATOM   2373  CA  VAL C 299      25.142   9.872   7.578  1.00118.03           C
ATOM   2374  CB  VAL C 299      23.987  10.155   8.490  1.00118.03           C
ATOM   2375  CG1 VAL C 299      24.521  10.154   9.934  1.00118.03           C
ATOM   2376  CG2 VAL C 299      23.328  11.480   8.076  1.00118.03           C
ATOM   2377  C   VAL C 299      24.593   9.510   6.218  1.00118.03           C
ATOM   2378  O   VAL C 299      24.095   8.396   6.049  1.00118.03           O
ATOM   2379  N   GLY C 300      24.562  10.440   5.233  1.00 47.08           N
ATOM   2380  CA  GLY C 300      23.915  10.086   3.989  1.00 47.08           C
ATOM   2381  C   GLY C 300      24.042  11.191   2.977  1.00 47.08           C
ATOM   2382  O   GLY C 300      24.743  12.176   3.199  1.00 47.08           O
ATOM   2383  N   TYR C 301      23.399  11.019   1.795  1.00 70.35           N
ATOM   2384  CA  TYR C 301      23.425  12.037   0.775  1.00 70.35           C
ATOM   2385  CB  TYR C 301      24.650  11.966  -0.160  1.00 70.35           C
ATOM   2386  CG  TYR C 301      24.703  10.630  -0.818  1.00 70.35           C
ATOM   2387  CD1 TYR C 301      23.989  10.381  -1.967  1.00 70.35           C
ATOM   2388  CD2 TYR C 301      25.480   9.625  -0.285  1.00 70.35           C
ATOM   2389  CE1 TYR C 301      24.046   9.146  -2.570  1.00 70.35           C
ATOM   2390  CE2 TYR C 301      25.541   8.389  -0.884  1.00 70.35           C
ATOM   2391  CZ  TYR C 301      24.821   8.148  -2.029  1.00 70.35           C
ATOM   2392  OH  TYR C 301      24.879   6.881  -2.648  1.00 70.35           O
ATOM   2393  C   TYR C 301      22.171  11.976  -0.050  1.00 70.35           C
ATOM   2394  O   TYR C 301      21.449  10.981  -0.036  1.00 70.35           O
ATOM   2395  N   GLY C 302      21.877  13.062  -0.799  1.00 25.86           N
ATOM   2396  CA  GLY C 302      20.689  13.086  -1.609  1.00 25.86           C
ATOM   2397  C   GLY C 302      20.782  14.239  -2.556  1.00 25.86           C
ATOM   2398  O   GLY C 302      21.814  14.901  -2.641  1.00 25.86           O
ATOM   2399  N   THR C 303      19.701  14.475  -3.330  1.00 43.42           N
ATOM   2400  CA  THR C 303      19.674  15.585  -4.240  1.00 43.42           C
ATOM   2401  CB  THR C 303      19.833  15.172  -5.673  1.00 43.42           C
ATOM   2402  OG1 THR C 303      21.052  14.465  -5.845  1.00 43.42           O
ATOM   2403  CG2 THR C 303      19.829  16.432  -6.554  1.00 43.42           C
ATOM   2404  C   THR C 303      18.335  16.245  -4.114  1.00 43.42           C
ATOM   2405  O   THR C 303      17.303  15.576  -4.091  1.00 43.42           O
ATOM   2406  N   ASP C 304      18.315  17.590  -4.013  1.00 57.56           N
ATOM   2407  CA  ASP C 304      17.052  18.266  -3.935  1.00 57.56           C
ATOM   2408  CB  ASP C 304      17.182  19.752  -3.550  1.00 57.56           C
ATOM   2409  CG  ASP C 304      15.806  20.294  -3.185  1.00 57.56           C
ATOM   2410  OD1 ASP C 304      14.877  20.190  -4.028  1.00 57.56           O
ATOM   2411  OD2 ASP C 304      15.664  20.812  -2.045  1.00 57.56           O
ATOM   2412  C   ASP C 304      16.447  18.152  -5.301  1.00 57.56           C
ATOM   2413  O   ASP C 304      17.074  18.497  -6.299  1.00 57.56           O
ATOM   2414  N   ALA C 305      15.202  17.649  -5.392  1.00 39.61           N
ATOM   2415  CA  ALA C 305      14.638  17.433  -6.694  1.00 39.61           C
ATOM   2416  CB  ALA C 305      13.261  16.751  -6.636  1.00 39.61           C
ATOM   2417  C   ALA C 305      14.463  18.726  -7.432  1.00 39.61           C
ATOM   2418  O   ALA C 305      14.867  18.841  -8.588  1.00 39.61           O
ATOM   2419  N   ALA C 306      13.851  19.738  -6.786  1.00 38.83           N
ATOM   2420  CA  ALA C 306      13.579  20.963  -7.487  1.00 38.83           C
ATOM   2421  CB  ALA C 306      12.685  21.918  -6.680  1.00 38.83           C
ATOM   2422  C   ALA C 306      14.833  21.711  -7.820  1.00 38.83           C
ATOM   2423  O   ALA C 306      15.057  22.078  -8.972  1.00 38.83           O
ATOM   2424  N   SER C 307      15.695  21.942  -6.809  1.00 87.34           N
ATOM   2425  CA  SER C 307      16.883  22.724  -7.007  1.00 87.34           C
ATOM   2426  CB  SER C 307      17.523  23.193  -5.687  1.00 87.34           C
ATOM   2427  OG  SER C 307      17.907  22.083  -4.892  1.00 87.34           O
ATOM   2428  C   SER C 307      17.888  21.940  -7.787  1.00 87.34           C
ATOM   2429  O   SER C 307      18.633  22.494  -8.593  1.00 87.34           O
ATOM   2430  N   GLY C 308      17.938  20.617  -7.566  1.00 20.55           N
ATOM   2431  CA  GLY C 308      18.874  19.803  -8.284  1.00 20.55           C
ATOM   2432  C   GLY C 308      20.210  19.885  -7.608  1.00 20.55           C
ATOM   2433  O   GLY C 308      21.212  19.424  -8.150  1.00 20.55           O
ATOM   2434  N   LEU C 309      20.263  20.462  -6.390  1.00 44.30           N
ATOM   2435  CA  LEU C 309      21.523  20.610  -5.712  1.00 44.30           C
ATOM   2436  CB  LEU C 309      21.559  21.837  -4.784  1.00 44.30           C
ATOM   2437  CG  LEU C 309      22.894  22.027  -4.040  1.00 44.30           C
ATOM   2438  CD1 LEU C 309      24.038  22.333  -5.018  1.00 44.30           C
ATOM   2439  CD2 LEU C 309      22.768  23.078  -2.924  1.00 44.30           C
ATOM   2440  C   LEU C 309      21.764  19.394  -4.866  1.00 44.30           C
ATOM   2441  O   LEU C 309      20.889  18.959  -4.119  1.00 44.30           O
ATOM   2442  N   ASP C 310      22.977  18.810  -4.980  1.00 51.65           N
ATOM   2443  CA  ASP C 310      23.340  17.639  -4.228  1.00 51.65           C
ATOM   2444  CB  ASP C 310      24.597  16.933  -4.767  1.00 51.65           C
ATOM   2445  CG  ASP C 310      24.282  16.336  -6.132  1.00 51.65           C
ATOM   2446  OD1 ASP C 310      23.106  15.945  -6.354  1.00 51.65           O
ATOM   2447  OD2 ASP C 310      25.221  16.260  -6.969  1.00 51.65           O
ATOM   2448  C   ASP C 310      23.660  18.059  -2.828  1.00 51.65           C
ATOM   2449  O   ASP C 310      24.115  19.178  -2.595  1.00 51.65           O
ATOM   2450  N   TYR C 311      23.419  17.163  -1.846  1.00 68.69           N
ATOM   2451  CA  TYR C 311      23.711  17.517  -0.487  1.00 68.69           C
ATOM   2452  CB  TYR C 311      22.505  18.131   0.249  1.00 68.69           C
ATOM   2453  CG  TYR C 311      21.394  17.136   0.254  1.00 68.69           C
ATOM   2454  CD1 TYR C 311      21.320  16.173   1.233  1.00 68.69           C
ATOM   2455  CD2 TYR C 311      20.423  17.167  -0.721  1.00 68.69           C
ATOM   2456  CE1 TYR C 311      20.295  15.256   1.241  1.00 68.69           C
ATOM   2457  CE2 TYR C 311      19.395  16.252  -0.719  1.00 68.69           C
ATOM   2458  CZ  TYR C 311      19.331  15.295   0.264  1.00 68.69           C
ATOM   2459  OH  TYR C 311      18.279  14.354   0.273  1.00 68.69           O
ATOM   2460  C   TYR C 311      24.161  16.312   0.283  1.00 68.69           C
ATOM   2461  O   TYR C 311      23.975  15.171  -0.139  1.00 68.69           O
ATOM   2462  N   TRP C 312      24.796  16.566   1.448  1.00 98.11           N
ATOM   2463  CA  TRP C 312      25.230  15.531   2.346  1.00 98.11           C
ATOM   2464  CB  TRP C 312      26.659  15.734   2.886  1.00 98.11           C
ATOM   2465  CG  TRP C 312      27.774  15.682   1.867  1.00 98.11           C
ATOM   2466  CD2 TRP C 312      28.286  14.470   1.293  1.00 98.11           C
ATOM   2467  CD1 TRP C 312      28.496  16.704   1.320  1.00 98.11           C
ATOM   2468  NE1 TRP C 312      29.435  16.203   0.450  1.00 98.11           N
ATOM   2469  CE2 TRP C 312      29.314  14.829   0.421  1.00 98.11           C
ATOM   2470  CE3 TRP C 312      27.928  13.165   1.478  1.00 98.11           C
ATOM   2471  CZ2 TRP C 312      30.005  13.882  -0.280  1.00 98.11           C
ATOM   2472  CZ3 TRP C 312      28.626  12.213   0.768  1.00 98.11           C
ATOM   2473  CH2 TRP C 312      29.644  12.566  -0.093  1.00 98.11           C
ATOM   2474  C   TRP C 312      24.341  15.674   3.544  1.00 98.11           C
ATOM   2475  O   TRP C 312      23.871  16.772   3.839  1.00 98.11           O
ATOM   2476  N   ILE C 313      24.062  14.562   4.253  1.00 52.00           N
ATOM   2477  CA  ILE C 313      23.257  14.635   5.441  1.00 52.00           C
ATOM   2478  CB  ILE C 313      22.209  13.562   5.524  1.00 52.00           C
ATOM   2479  CG1 ILE C 313      21.219  13.686   4.355  1.00 52.00           C
ATOM   2480  CG2 ILE C 313      21.538  13.650   6.905  1.00 52.00           C
ATOM   2481  CD1 ILE C 313      20.297  12.475   4.211  1.00 52.00           C
ATOM   2482  C   ILE C 313      24.218  14.415   6.574  1.00 52.00           C
ATOM   2483  O   ILE C 313      24.857  13.365   6.644  1.00 52.00           O
ATOM   2484  N   VAL C 314      24.344  15.402   7.484  1.00 51.04           N
ATOM   2485  CA  VAL C 314      25.336  15.285   8.522  1.00 51.04           C
ATOM   2486  CB  VAL C 314      26.402  16.340   8.428  1.00 51.04           C
ATOM   2487  CG1 VAL C 314      27.400  16.143   9.582  1.00 51.04           C
ATOM   2488  CG2 VAL C 314      27.032  16.281   7.025  1.00 51.04           C
ATOM   2489  C   VAL C 314      24.716  15.413   9.884  1.00 51.04           C
ATOM   2490  O   VAL C 314      23.763  16.163  10.098  1.00 51.04           O
ATOM   2491  N   LYS C 315      25.286  14.665  10.855  1.00 98.44           N
ATOM   2492  CA  LYS C 315      24.858  14.622  12.225  1.00 98.44           C
ATOM   2493  CB  LYS C 315      24.980  13.197  12.777  1.00 98.44           C
ATOM   2494  CG  LYS C 315      24.811  13.055  14.287  1.00 98.44           C
ATOM   2495  CD  LYS C 315      24.890  11.592  14.722  1.00 98.44           C
ATOM   2496  CE  LYS C 315      25.338  11.384  16.167  1.00 98.44           C
ATOM   2497  NZ  LYS C 315      24.185  11.541  17.077  1.00 98.44           N
ATOM   2498  C   LYS C 315      25.779  15.491  13.035  1.00 98.44           C
ATOM   2499  O   LYS C 315      26.990  15.274  13.064  1.00 98.44           O
ATOM   2500  N   ASN C 316      25.215  16.507  13.721  1.00 82.99           N
ATOM   2501  CA  ASN C 316      25.988  17.426  14.512  1.00 82.99           C
ATOM   2502  CB  ASN C 316      25.422  18.855  14.445  1.00 82.99           C
ATOM   2503  CG  ASN C 316      26.521  19.859  14.757  1.00 82.99           C
ATOM   2504  OD1 ASN C 316      27.559  19.516  15.321  1.00 82.99           O
ATOM   2505  ND2 ASN C 316      26.288  21.141  14.372  1.00 82.99           N
ATOM   2506  C   ASN C 316      25.955  16.956  15.948  1.00 82.99           C
ATOM   2507  O   ASN C 316      25.184  16.068  16.302  1.00 82.99           O
ATOM   2508  N   SER C 317      26.903  17.443  16.776  1.00113.50           N
ATOM   2509  CA  SER C 317      27.004  17.163  18.190  1.00113.50           C
ATOM   2510  CB  SER C 317      28.441  16.796  18.612  1.00113.50           C
ATOM   2511  OG  SER C 317      29.351  17.798  18.199  1.00113.50           O
ATOM   2512  C   SER C 317      26.488  18.267  19.082  1.00113.50           C
ATOM   2513  O   SER C 317      26.854  18.315  20.258  1.00113.50           O
ATOM   2514  N   TRP C 318      25.748  19.239  18.519  1.00152.64           N
ATOM   2515  CA  TRP C 318      25.170  20.393  19.166  1.00152.64           C
ATOM   2516  CB  TRP C 318      25.014  21.579  18.198  1.00152.64           C
ATOM   2517  CG  TRP C 318      26.388  22.071  17.802  1.00152.64           C
ATOM   2518  CD2 TRP C 318      26.690  23.090  16.834  1.00152.64           C
ATOM   2519  CD1 TRP C 318      27.587  21.628  18.276  1.00152.64           C
ATOM   2520  NE1 TRP C 318      28.617  22.296  17.663  1.00152.64           N
ATOM   2521  CE2 TRP C 318      28.081  23.200  16.772  1.00152.64           C
ATOM   2522  CE3 TRP C 318      25.880  23.867  16.057  1.00152.64           C
ATOM   2523  CZ2 TRP C 318      28.684  24.090  15.930  1.00152.64           C
ATOM   2524  CZ3 TRP C 318      26.493  24.767  15.211  1.00152.64           C
ATOM   2525  CH2 TRP C 318      27.867  24.876  15.148  1.00152.64           C
ATOM   2526  C   TRP C 318      23.890  20.093  19.894  1.00152.64           C
ATOM   2527  O   TRP C 318      23.287  20.986  20.486  1.00152.64           O
ATOM   2528  N   GLY C 319      23.354  18.868  19.776  1.00 36.88           N
ATOM   2529  CA  GLY C 319      22.119  18.588  20.453  1.00 36.88           C
ATOM   2530  C   GLY C 319      21.035  18.603  19.422  1.00 36.88           C
ATOM   2531  O   GLY C 319      21.225  19.090  18.310  1.00 36.88           O
ATOM   2532  N   THR C 320      19.868  18.040  19.786  1.00 49.27           N
ATOM   2533  CA  THR C 320      18.711  17.916  18.943  1.00 49.27           C
ATOM   2534  CB  THR C 320      17.662  17.021  19.534  1.00 49.27           C
ATOM   2535  OG1 THR C 320      17.194  17.555  20.764  1.00 49.27           O
ATOM   2536  CG2 THR C 320      18.278  15.629  19.758  1.00 49.27           C
ATOM   2537  C   THR C 320      18.086  19.259  18.707  1.00 49.27           C
ATOM   2538  O   THR C 320      17.386  19.460  17.717  1.00 49.27           O
ATOM   2539  N   SER C 321      18.282  20.204  19.642  1.00 84.90           N
ATOM   2540  CA  SER C 321      17.657  21.496  19.568  1.00 84.90           C
ATOM   2541  CB  SER C 321      17.901  22.347  20.825  1.00 84.90           C
ATOM   2542  OG  SER C 321      19.280  22.670  20.936  1.00 84.90           O
ATOM   2543  C   SER C 321      18.173  22.284  18.401  1.00 84.90           C
ATOM   2544  O   SER C 321      17.581  23.300  18.038  1.00 84.90           O
ATOM   2545  N   TRP C 322      19.287  21.856  17.777  1.00 71.13           N
ATOM   2546  CA  TRP C 322      19.844  22.654  16.719  1.00 71.13           C
ATOM   2547  CB  TRP C 322      21.370  22.813  16.853  1.00 71.13           C
ATOM   2548  CG  TRP C 322      22.035  23.607  15.753  1.00 71.13           C
ATOM   2549  CD2 TRP C 322      22.601  23.019  14.572  1.00 71.13           C
ATOM   2550  CD1 TRP C 322      22.246  24.951  15.656  1.00 71.13           C
ATOM   2551  NE1 TRP C 322      22.910  25.239  14.487  1.00 71.13           N
ATOM   2552  CE2 TRP C 322      23.134  24.058  13.810  1.00 71.13           C
ATOM   2553  CE3 TRP C 322      22.673  21.719  14.157  1.00 71.13           C
ATOM   2554  CZ2 TRP C 322      23.751  23.810  12.616  1.00 71.13           C
ATOM   2555  CZ3 TRP C 322      23.293  21.473  12.952  1.00 71.13           C
ATOM   2556  CH2 TRP C 322      23.821  22.500  12.196  1.00 71.13           C
ATOM   2557  C   TRP C 322      19.575  22.035  15.378  1.00 71.13           C
ATOM   2558  O   TRP C 322      19.496  20.818  15.232  1.00 71.13           O
ATOM   2559  N   GLY C 323      19.383  22.899  14.360  1.00 34.66           N
ATOM   2560  CA  GLY C 323      19.236  22.500  12.987  1.00 34.66           C
ATOM   2561  C   GLY C 323      18.031  21.641  12.798  1.00 34.66           C
ATOM   2562  O   GLY C 323      16.972  21.882  13.376  1.00 34.66           O
ATOM   2563  N   GLU C 324      18.178  20.614  11.933  1.00 66.72           N
ATOM   2564  CA  GLU C 324      17.092  19.731  11.644  1.00 66.72           C
ATOM   2565  CB  GLU C 324      17.141  19.210  10.196  1.00 66.72           C
ATOM   2566  CG  GLU C 324      17.012  20.329   9.158  1.00 66.72           C
ATOM   2567  CD  GLU C 324      17.136  19.730   7.762  1.00 66.72           C
ATOM   2568  OE1 GLU C 324      18.134  19.003   7.510  1.00 66.72           O
ATOM   2569  OE2 GLU C 324      16.232  19.996   6.927  1.00 66.72           O
ATOM   2570  C   GLU C 324      17.234  18.558  12.558  1.00 66.72           C
ATOM   2571  O   GLU C 324      17.772  17.519  12.180  1.00 66.72           O
ATOM   2572  N   ASN C 325      16.714  18.701  13.790  1.00 48.52           N
ATOM   2573  CA  ASN C 325      16.744  17.654  14.768  1.00 48.52           C
ATOM   2574  CB  ASN C 325      15.896  16.438  14.361  1.00 48.52           C
ATOM   2575  CG  ASN C 325      14.444  16.892  14.333  1.00 48.52           C
ATOM   2576  OD1 ASN C 325      13.978  17.578  15.242  1.00 48.52           O
ATOM   2577  ND2 ASN C 325      13.708  16.512  13.254  1.00 48.52           N
ATOM   2578  C   ASN C 325      18.150  17.199  15.018  1.00 48.52           C
ATOM   2579  O   ASN C 325      18.390  16.012  15.237  1.00 48.52           O
ATOM   2580  N   GLY C 326      19.119  18.136  15.019  1.00 37.75           N
ATOM   2581  CA  GLY C 326      20.476  17.790  15.341  1.00 37.75           C
ATOM   2582  C   GLY C 326      21.273  17.521  14.099  1.00 37.75           C
ATOM   2583  O   GLY C 326      22.485  17.330  14.183  1.00 37.75           O
ATOM   2584  N   TYR C 327      20.636  17.531  12.911  1.00 89.83           N
ATOM   2585  CA  TYR C 327      21.337  17.226  11.691  1.00 89.83           C
ATOM   2586  CB  TYR C 327      20.725  16.063  10.887  1.00 89.83           C
ATOM   2587  CG  TYR C 327      20.943  14.763  11.586  1.00 89.83           C
ATOM   2588  CD1 TYR C 327      20.189  14.409  12.681  1.00 89.83           C
ATOM   2589  CD2 TYR C 327      21.894  13.883  11.122  1.00 89.83           C
ATOM   2590  CE1 TYR C 327      20.393  13.202  13.311  1.00 89.83           C
ATOM   2591  CE2 TYR C 327      22.102  12.676  11.747  1.00 89.83           C
ATOM   2592  CZ  TYR C 327      21.351  12.335  12.845  1.00 89.83           C
ATOM   2593  OH  TYR C 327      21.561  11.096  13.488  1.00 89.83           O
ATOM   2594  C   TYR C 327      21.270  18.409  10.775  1.00 89.83           C
ATOM   2595  O   TYR C 327      20.484  19.333  10.988  1.00 89.83           O
ATOM   2596  N   PHE C 328      22.159  18.432   9.753  1.00 74.09           N
ATOM   2597  CA  PHE C 328      22.117  19.487   8.782  1.00 74.09           C
ATOM   2598  CB  PHE C 328      23.031  20.691   9.102  1.00 74.09           C
ATOM   2599  CG  PHE C 328      24.467  20.282   9.087  1.00 74.09           C
ATOM   2600  CD1 PHE C 328      25.051  19.715  10.197  1.00 74.09           C
ATOM   2601  CD2 PHE C 328      25.238  20.485   7.964  1.00 74.09           C
ATOM   2602  CE1 PHE C 328      26.377  19.347  10.181  1.00 74.09           C
ATOM   2603  CE2 PHE C 328      26.564  20.120   7.943  1.00 74.09           C
ATOM   2604  CZ  PHE C 328      27.136  19.549   9.054  1.00 74.09           C
ATOM   2605  C   PHE C 328      22.518  18.932   7.450  1.00 74.09           C
ATOM   2606  O   PHE C 328      23.197  17.910   7.359  1.00 74.09           O
ATOM   2607  N   ARG C 329      22.077  19.597   6.365  1.00 94.12           N
ATOM   2608  CA  ARG C 329      22.437  19.166   5.048  1.00 94.12           C
ATOM   2609  CB  ARG C 329      21.231  18.995   4.112  1.00 94.12           C
ATOM   2610  CG  ARG C 329      20.371  17.786   4.486  1.00 94.12           C
ATOM   2611  CD  ARG C 329      19.073  17.686   3.687  1.00 94.12           C
ATOM   2612  NE  ARG C 329      18.198  18.805   4.133  1.00 94.12           N
ATOM   2613  CZ  ARG C 329      17.378  19.428   3.239  1.00 94.12           C
ATOM   2614  NH1 ARG C 329      17.375  19.037   1.931  1.00 94.12           N
ATOM   2615  NH2 ARG C 329      16.562  20.440   3.655  1.00 94.12           N
ATOM   2616  C   ARG C 329      23.332  20.229   4.498  1.00 94.12           C
ATOM   2617  O   ARG C 329      23.176  21.406   4.821  1.00 94.12           O
ATOM   2618  N   ILE C 330      24.336  19.828   3.693  1.00 62.69           N
ATOM   2619  CA  ILE C 330      25.259  20.778   3.147  1.00 62.69           C
ATOM   2620  CB  ILE C 330      26.569  20.805   3.884  1.00 62.69           C
ATOM   2621  CG1 ILE C 330      27.461  21.955   3.385  1.00 62.69           C
ATOM   2622  CG2 ILE C 330      27.206  19.410   3.783  1.00 62.69           C
ATOM   2623  CD1 ILE C 330      28.681  22.206   4.272  1.00 62.69           C
ATOM   2624  C   ILE C 330      25.530  20.411   1.722  1.00 62.69           C
ATOM   2625  O   ILE C 330      25.475  19.238   1.354  1.00 62.69           O
ATOM   2626  N   ARG C 331      25.859  21.415   0.881  1.00108.45           N
ATOM   2627  CA  ARG C 331      26.050  21.137  -0.512  1.00108.45           C
ATOM   2628  CB  ARG C 331      26.409  22.342  -1.393  1.00108.45           C
ATOM   2629  CG  ARG C 331      26.385  21.933  -2.867  1.00108.45           C
ATOM   2630  CD  ARG C 331      27.043  22.912  -3.832  0.00108.45           C
ATOM   2631  NE  ARG C 331      26.910  22.323  -5.194  0.00108.45           N
ATOM   2632  CZ  ARG C 331      27.114  23.101  -6.296  0.00108.45           C
ATOM   2633  NH1 ARG C 331      27.442  24.417  -6.145  0.00108.45           N
ATOM   2634  NH2 ARG C 331      26.994  22.563  -7.545  0.00108.45           N
ATOM   2635  C   ARG C 331      27.154  20.146  -0.667  1.00108.45           C
ATOM   2636  O   ARG C 331      28.169  20.200   0.026  1.00108.45           O
ATOM   2637  N   ARG C 332      26.957  19.209  -1.614  1.00163.26           N
ATOM   2638  CA  ARG C 332      27.886  18.147  -1.864  1.00163.26           C
ATOM   2639  CB  ARG C 332      27.225  16.757  -1.795  1.00163.26           C
ATOM   2640  CG  ARG C 332      28.084  15.616  -2.349  1.00163.26           C
ATOM   2641  CD  ARG C 332      27.508  14.223  -2.078  1.00163.26           C
ATOM   2642  NE  ARG C 332      26.076  14.223  -2.491  1.00163.26           N
ATOM   2643  CZ  ARG C 332      25.730  13.931  -3.778  1.00163.26           C
ATOM   2644  NH1 ARG C 332      26.700  13.674  -4.702  1.00163.26           N
ATOM   2645  NH2 ARG C 332      24.415  13.891  -4.138  1.00163.26           N
ATOM   2646  C   ARG C 332      28.448  18.294  -3.245  1.00163.26           C
ATOM   2647  O   ARG C 332      27.761  18.725  -4.170  1.00163.26           O
ATOM   2648  N   GLY C 333      29.742  17.945  -3.407  1.00 51.48           N
ATOM   2649  CA  GLY C 333      30.362  17.936  -4.705  1.00 51.48           C
ATOM   2650  C   GLY C 333      31.282  19.113  -4.909  1.00 51.48           C
ATOM   2651  O   GLY C 333      32.119  19.095  -5.810  1.00 51.48           O
ATOM   2652  N   THR C 334      31.068  20.203  -4.154  1.00117.18           N
ATOM   2653  CA  THR C 334      31.838  21.421  -4.163  1.00117.18           C
ATOM   2654  CB  THR C 334      30.994  22.638  -3.929  1.00117.18           C
ATOM   2655  OG1 THR C 334      30.299  22.530  -2.696  1.00117.18           O
ATOM   2656  CG2 THR C 334      30.000  22.770  -5.092  1.00117.18           C
ATOM   2657  C   THR C 334      32.982  21.439  -3.182  1.00117.18           C
ATOM   2658  O   THR C 334      33.774  22.381  -3.199  1.00117.18           O
ATOM   2659  N   ASP C 335      33.076  20.461  -2.254  1.00 97.91           N
ATOM   2660  CA  ASP C 335      34.052  20.547  -1.195  1.00 97.91           C
ATOM   2661  CB  ASP C 335      35.507  20.694  -1.685  1.00 97.91           C
ATOM   2662  CG  ASP C 335      36.459  20.389  -0.524  1.00 97.91           C
ATOM   2663  OD1 ASP C 335      36.674  21.270   0.350  1.00 97.91           O
ATOM   2664  OD2 ASP C 335      36.999  19.252  -0.510  1.00 97.91           O
ATOM   2665  C   ASP C 335      33.687  21.749  -0.384  1.00 97.91           C
ATOM   2666  O   ASP C 335      34.527  22.559   0.007  1.00 97.91           O
ATOM   2667  N   GLU C 336      32.376  21.879  -0.111  1.00118.07           N
ATOM   2668  CA  GLU C 336      31.876  23.008   0.614  1.00118.07           C
ATOM   2669  CB  GLU C 336      30.346  22.999   0.777  1.00118.07           C
ATOM   2670  CG  GLU C 336      29.808  24.248   1.475  1.00118.07           C
ATOM   2671  CD  GLU C 336      29.965  25.405   0.503  1.00118.07           C
ATOM   2672  OE1 GLU C 336      29.924  25.143  -0.729  1.00118.07           O
ATOM   2673  OE2 GLU C 336      30.133  26.561   0.976  1.00118.07           O
ATOM   2674  C   GLU C 336      32.472  23.037   1.985  1.00118.07           C
ATOM   2675  O   GLU C 336      32.351  22.097   2.766  1.00118.07           O
ATOM   2676  N   CYS C 337      33.136  24.160   2.306  1.00 68.34           N
ATOM   2677  CA  CYS C 337      33.698  24.413   3.601  1.00 68.34           C
ATOM   2678  CB  CYS C 337      32.636  24.552   4.706  1.00 68.34           C
ATOM   2679  SG  CYS C 337      31.579  26.014   4.477  1.00 68.34           S
ATOM   2680  C   CYS C 337      34.642  23.313   3.995  1.00 68.34           C
ATOM   2681  O   CYS C 337      34.775  23.021   5.182  1.00 68.34           O
ATOM   2682  N   ALA C 338      35.353  22.714   3.015  1.00 61.87           N
ATOM   2683  CA  ALA C 338      36.341  21.694   3.247  1.00 61.87           C
ATOM   2684  CB  ALA C 338      37.462  22.152   4.198  1.00 61.87           C
ATOM   2685  C   ALA C 338      35.742  20.438   3.816  1.00 61.87           C
ATOM   2686  O   ALA C 338      36.440  19.640   4.437  1.00 61.87           O
ATOM   2687  N   ILE C 339      34.442  20.196   3.585  1.00 90.60           N
ATOM   2688  CA  ILE C 339      33.775  19.026   4.093  1.00 90.60           C
ATOM   2689  CB  ILE C 339      32.280  19.081   3.935  1.00 90.60           C
ATOM   2690  CG1 ILE C 339      31.623  18.008   4.820  1.00 90.60           C
ATOM   2691  CG2 ILE C 339      31.935  18.969   2.440  1.00 90.60           C
ATOM   2692  CD1 ILE C 339      30.125  18.219   5.035  1.00 90.60           C
ATOM   2693  C   ILE C 339      34.300  17.770   3.445  1.00 90.60           C
ATOM   2694  O   ILE C 339      34.192  16.674   3.991  1.00 90.60           O
ATOM   2695  N   GLU C 340      34.728  17.875   2.183  1.00161.68           N
ATOM   2696  CA  GLU C 340      35.253  16.801   1.383  1.00161.68           C
ATOM   2697  CB  GLU C 340      34.873  16.948  -0.097  1.00161.68           C
ATOM   2698  CG  GLU C 340      33.359  16.737  -0.238  1.00161.68           C
ATOM   2699  CD  GLU C 340      32.889  17.051  -1.648  1.00161.68           C
ATOM   2700  OE1 GLU C 340      33.745  17.356  -2.521  1.00161.68           O
ATOM   2701  OE2 GLU C 340      31.649  16.991  -1.866  1.00161.68           O
ATOM   2702  C   GLU C 340      36.722  16.530   1.576  1.00161.68           C
ATOM   2703  O   GLU C 340      37.280  15.739   0.825  1.00161.68           O
ATOM   2704  N   SER C 341      37.427  17.313   2.415  1.00166.68           N
ATOM   2705  CA  SER C 341      38.858  17.218   2.593  1.00166.68           C
ATOM   2706  CB  SER C 341      39.400  18.559   3.114  1.00166.68           C
ATOM   2707  OG  SER C 341      40.800  18.479   3.300  1.00166.68           O
ATOM   2708  C   SER C 341      39.420  16.126   3.496  1.00166.68           C
ATOM   2709  O   SER C 341      40.476  15.568   3.224  1.00166.68           O
ATOM   2710  N   ILE C 342      38.857  16.010   4.708  1.00282.71           N
ATOM   2711  CA  ILE C 342      39.145  15.232   5.893  1.00282.71           C
ATOM   2712  CB  ILE C 342      39.139  16.154   7.095  1.00282.71           C
ATOM   2713  CG1 ILE C 342      39.899  15.614   8.331  1.00282.71           C
ATOM   2714  CG2 ILE C 342      37.679  16.546   7.333  1.00282.71           C
ATOM   2715  CD1 ILE C 342      41.421  15.582   8.185  1.00282.71           C
ATOM   2716  C   ILE C 342      38.454  13.907   6.192  1.00282.71           C
ATOM   2717  O   ILE C 342      38.554  13.476   7.339  1.00282.71           O
ATOM   2718  N   ALA C 343      37.537  13.356   5.370  1.00 74.80           N
ATOM   2719  CA  ALA C 343      36.782  12.193   5.812  1.00 74.80           C
ATOM   2720  CB  ALA C 343      35.887  11.593   4.714  1.00 74.80           C
ATOM   2721  C   ALA C 343      37.672  11.093   6.338  1.00 74.80           C
ATOM   2722  O   ALA C 343      38.724  10.797   5.774  1.00 74.80           O
ATOM   2723  N   LEU C 344      37.246  10.471   7.470  1.00170.81           N
ATOM   2724  CA  LEU C 344      38.004   9.454   8.153  1.00170.81           C
ATOM   2725  CB  LEU C 344      38.354   9.878   9.577  1.00170.81           C
ATOM   2726  CG  LEU C 344      39.103  11.204   9.609  1.00170.81           C
ATOM   2727  CD1 LEU C 344      39.427  11.619  11.047  1.00170.81           C
ATOM   2728  CD2 LEU C 344      40.337  11.126   8.716  1.00170.81           C
ATOM   2729  C   LEU C 344      37.134   8.248   8.328  1.00170.81           C
ATOM   2730  O   LEU C 344      35.961   8.374   8.674  1.00170.81           O
ATOM   2731  N   ALA C 345      37.704   7.040   8.133  1.00 52.96           N
ATOM   2732  CA  ALA C 345      36.951   5.827   8.269  1.00 52.96           C
ATOM   2733  CB  ALA C 345      36.872   5.045   6.942  1.00 52.96           C
ATOM   2734  C   ALA C 345      37.669   4.946   9.243  1.00 52.96           C
ATOM   2735  O   ALA C 345      38.897   4.934   9.294  1.00 52.96           O
ATOM   2736  N   ALA C 346      36.904   4.194  10.062  1.00 40.44           N
ATOM   2737  CA  ALA C 346      37.488   3.268  10.991  1.00 40.44           C
ATOM   2738  CB  ALA C 346      37.668   3.848  12.404  1.00 40.44           C
ATOM   2739  C   ALA C 346      36.518   2.134  11.091  1.00 40.44           C
ATOM   2740  O   ALA C 346      35.317   2.329  10.914  1.00 40.44           O
ATOM   2741  N   THR C 347      37.020   0.912  11.362  1.00 54.79           N
ATOM   2742  CA  THR C 347      36.163  -0.237  11.462  1.00 54.79           C
ATOM   2743  CB  THR C 347      36.612  -1.363  10.571  1.00 54.79           C
ATOM   2744  OG1 THR C 347      36.636  -0.939   9.215  1.00 54.79           O
ATOM   2745  CG2 THR C 347      35.652  -2.552  10.742  1.00 54.79           C
ATOM   2746  C   THR C 347      36.227  -0.737  12.874  1.00 54.79           C
ATOM   2747  O   THR C 347      37.287  -1.144  13.345  1.00 54.79           O
ATOM   2748  N   PRO C 348      35.114  -0.703  13.564  1.00 87.08           N
ATOM   2749  CA  PRO C 348      35.032  -1.149  14.936  1.00 87.08           C
ATOM   2750  CD  PRO C 348      34.028   0.193  13.208  1.00 87.08           C
ATOM   2751  CB  PRO C 348      33.818  -0.435  15.532  1.00 87.08           C
ATOM   2752  CG  PRO C 348      32.979  -0.023  14.309  1.00 87.08           C
ATOM   2753  C   PRO C 348      34.906  -2.640  15.012  1.00 87.08           C
ATOM   2754  O   PRO C 348      34.463  -3.250  14.040  1.00 87.08           O
ATOM   2755  N   ILE C 349      35.278  -3.248  16.160  1.00130.49           N
ATOM   2756  CA  ILE C 349      35.133  -4.670  16.304  1.00130.49           C
ATOM   2757  CB  ILE C 349      36.340  -5.336  16.917  1.00130.49           C
ATOM   2758  CG1 ILE C 349      37.643  -4.990  16.166  1.00130.49           C
ATOM   2759  CG2 ILE C 349      36.045  -6.847  16.980  1.00130.49           C
ATOM   2760  CD1 ILE C 349      37.697  -5.450  14.713  1.00130.49           C
ATOM   2761  C   ILE C 349      34.022  -4.865  17.296  1.00130.49           C
ATOM   2762  O   ILE C 349      34.194  -4.598  18.485  1.00130.49           O
ATOM   2763  N   PRO C 350      32.890  -5.339  16.841  1.00 85.91           N
ATOM   2764  CA  PRO C 350      31.759  -5.519  17.723  1.00 85.91           C
ATOM   2765  CD  PRO C 350      32.471  -5.017  15.486  1.00 85.91           C
ATOM   2766  CB  PRO C 350      30.545  -5.682  16.812  1.00 85.91           C
ATOM   2767  CG  PRO C 350      30.938  -4.908  15.540  1.00 85.91           C
ATOM   2768  C   PRO C 350      31.976  -6.681  18.637  1.00 85.91           C
ATOM   2769  O   PRO C 350      32.930  -7.429  18.435  1.00 85.91           O
ATOM   2770  N   LYS C 351      31.128  -6.814  19.676  1.00177.74           N
ATOM   2771  CA  LYS C 351      31.191  -7.919  20.587  1.00177.74           C
ATOM   2772  CB  LYS C 351      30.243  -7.794  21.787  1.00177.74           C
ATOM   2773  CG  LYS C 351      30.882  -7.212  23.039  1.00177.74           C
ATOM   2774  CD  LYS C 351      31.925  -8.164  23.621  1.00177.74           C
ATOM   2775  CE  LYS C 351      32.151  -7.957  25.117  1.00177.74           C
ATOM   2776  NZ  LYS C 351      30.848  -8.014  25.820  1.00177.74           N
ATOM   2777  C   LYS C 351      30.746  -9.129  19.846  1.00177.74           C
ATOM   2778  O   LYS C 351      30.113  -9.048  18.797  1.00177.74           O
ATOM   2779  N   LEU C 352      31.126 -10.304  20.364  1.00170.29           N
ATOM   2780  CA  LEU C 352      30.653 -11.507  19.771  1.00170.29           C
ATOM   2781  CB  LEU C 352      31.704 -12.634  19.786  1.00170.29           C
ATOM   2782  CG  LEU C 352      31.467 -13.708  20.846  1.00170.29           C
ATOM   2783  CD1 LEU C 352      32.444 -14.881  20.748  1.00170.29           C
ATOM   2784  CD2 LEU C 352      31.566 -13.049  22.218  1.00170.29           C
ATOM   2785  C   LEU C 352      29.350 -11.915  20.448  1.00170.29           C
ATOM   2786  O   LEU C 352      28.780 -11.059  21.174  1.00170.29           O
ATOM   2787  OXT LEU C 352      28.886 -13.062  20.212  1.00170.29           O
TER    2788      LEU C 352
ATOM   2789  N   ASP D 353      50.719 -33.411  20.200  1.00 70.80           N
ATOM   2790  CA  ASP D 353      49.334 -33.766  19.810  1.00 70.80           C
ATOM   2791  CB  ASP D 353      49.305 -34.771  18.650  1.00 70.80           C
ATOM   2792  CG  ASP D 353      49.312 -33.991  17.348  1.00 70.80           C
ATOM   2793  OD1 ASP D 353      48.195 -33.577  16.937  1.00 70.80           O
ATOM   2794  OD2 ASP D 353      50.401 -33.802  16.745  1.00 70.80           O
ATOM   2795  C   ASP D 353      48.510 -34.338  20.911  1.00 70.80           C
ATOM   2796  O   ASP D 353      49.020 -34.844  21.907  1.00 70.80           O
ATOM   2797  N   THR D 354      47.181 -34.199  20.761  1.00145.51           N
ATOM   2798  CA  THR D 354      46.204 -34.771  21.637  1.00145.51           C
ATOM   2799  CB  THR D 354      44.982 -33.896  21.730  1.00145.51           C
ATOM   2800  OG1 THR D 354      43.901 -34.610  22.296  1.00145.51           O
ATOM   2801  CG2 THR D 354      44.590 -33.356  20.352  1.00145.51           C
ATOM   2802  C   THR D 354      45.858 -36.114  21.048  1.00145.51           C
ATOM   2803  O   THR D 354      46.301 -36.418  19.945  1.00145.51           O
ATOM   2804  N   PRO D 355      45.113 -36.939  21.742  1.00164.12           N
ATOM   2805  CA  PRO D 355      44.738 -38.229  21.225  1.00164.12           C
ATOM   2806  CD  PRO D 355      45.211 -36.990  23.192  1.00164.12           C
ATOM   2807  CB  PRO D 355      44.221 -39.061  22.402  1.00164.12           C
ATOM   2808  CG  PRO D 355      44.209 -38.086  23.587  1.00164.12           C
ATOM   2809  C   PRO D 355      43.778 -38.137  20.081  1.00164.12           C
ATOM   2810  O   PRO D 355      43.462 -39.177  19.507  1.00164.12           O
ATOM   2811  N   ALA D 356      43.276 -36.928  19.747  1.00 73.48           N
ATOM   2812  CA  ALA D 356      42.283 -36.772  18.718  1.00 73.48           C
ATOM   2813  CB  ALA D 356      41.662 -35.359  18.708  1.00 73.48           C
ATOM   2814  C   ALA D 356      42.825 -37.014  17.331  1.00 73.48           C
ATOM   2815  O   ALA D 356      43.920 -36.578  16.977  1.00 73.48           O
ATOM   2816  N   ASN D 357      42.032 -37.741  16.508  1.00202.67           N
ATOM   2817  CA  ASN D 357      42.308 -37.962  15.112  1.00202.67           C
ATOM   2818  CB  ASN D 357      42.692 -39.418  14.773  1.00202.67           C
ATOM   2819  CG  ASN D 357      44.206 -39.604  14.949  1.00202.67           C
ATOM   2820  OD1 ASN D 357      44.741 -40.686  14.726  1.00202.67           O
ATOM   2821  ND2 ASN D 357      44.919 -38.504  15.315  1.00202.67           N
ATOM   2822  C   ASN D 357      41.045 -37.654  14.357  1.00202.67           C
ATOM   2823  O   ASN D 357      40.363 -38.554  13.867  1.00202.67           O
ATOM   2824  N   CYS D 358      40.733 -36.354  14.196  1.00 88.96           N
ATOM   2825  CA  CYS D 358      39.510 -35.966  13.552  1.00 88.96           C
ATOM   2826  CB  CYS D 358      38.802 -34.780  14.233  1.00 88.96           C
ATOM   2827  SG  CYS D 358      38.137 -35.268  15.852  1.00 88.96           S
ATOM   2828  C   CYS D 358      39.759 -35.635  12.119  1.00 88.96           C
ATOM   2829  O   CYS D 358      40.891 -35.391  11.699  1.00 88.96           O
ATOM   2830  N   THR D 359      38.661 -35.594  11.336  1.00142.12           N
ATOM   2831  CA  THR D 359      38.751 -35.452   9.918  1.00142.12           C
ATOM   2832  CB  THR D 359      37.905 -36.474   9.238  1.00142.12           C
ATOM   2833  OG1 THR D 359      38.153 -37.749   9.795  1.00142.12           O
ATOM   2834  CG2 THR D 359      38.322 -36.523   7.776  1.00142.12           C
ATOM   2835  C   THR D 359      38.167 -34.138   9.521  1.00142.12           C
ATOM   2836  O   THR D 359      37.430 -33.496  10.269  1.00142.12           O
ATOM   2837  N   TYR D 360      38.505 -33.735   8.285  1.00208.45           N
ATOM   2838  CA  TYR D 360      38.075 -32.509   7.694  1.00208.45           C
ATOM   2839  CB  TYR D 360      38.682 -32.316   6.289  1.00208.45           C
ATOM   2840  CG  TYR D 360      38.351 -30.921   5.967  1.00208.45           C
ATOM   2841  CD1 TYR D 360      37.113 -30.566   5.507  1.00208.45           C
ATOM   2842  CD2 TYR D 360      39.322 -29.980   6.161  1.00208.45           C
ATOM   2843  CE1 TYR D 360      36.834 -29.253   5.244  1.00208.45           C
ATOM   2844  CE2 TYR D 360      39.057 -28.668   5.896  1.00208.45           C
ATOM   2845  CZ  TYR D 360      37.810 -28.318   5.442  1.00208.45           C
ATOM   2846  OH  TYR D 360      37.518 -26.974   5.173  1.00208.45           O
ATOM   2847  C   TYR D 360      36.582 -32.572   7.569  1.00208.45           C
ATOM   2848  O   TYR D 360      35.894 -31.579   7.814  1.00208.45           O
ATOM   2849  N   PRO D 361      36.040 -33.688   7.153  1.00146.73           N
ATOM   2850  CA  PRO D 361      34.611 -33.736   7.031  1.00146.73           C
ATOM   2851  CD  PRO D 361      36.678 -34.555   6.167  1.00146.73           C
ATOM   2852  CB  PRO D 361      34.285 -35.001   6.247  1.00146.73           C
ATOM   2853  CG  PRO D 361      35.528 -35.201   5.371  1.00146.73           C
ATOM   2854  C   PRO D 361      33.937 -33.650   8.363  1.00146.73           C
ATOM   2855  O   PRO D 361      32.781 -33.240   8.416  1.00146.73           O
ATOM   2856  N   ASP D 362      34.613 -34.040   9.451  1.00 57.79           N
ATOM   2857  CA  ASP D 362      33.979 -33.976  10.731  1.00 57.79           C
ATOM   2858  CB  ASP D 362      34.870 -34.519  11.863  1.00 57.79           C
ATOM   2859  CG  ASP D 362      34.978 -36.025  11.672  1.00 57.79           C
ATOM   2860  OD1 ASP D 362      33.932 -36.647  11.346  1.00 57.79           O
ATOM   2861  OD2 ASP D 362      36.096 -36.578  11.853  1.00 57.79           O
ATOM   2862  C   ASP D 362      33.719 -32.537  11.018  1.00 57.79           C
ATOM   2863  O   ASP D 362      32.741 -32.177  11.670  1.00 57.79           O
ATOM   2864  N   LEU D 363      34.643 -31.682  10.564  1.00155.48           N
ATOM   2865  CA  LEU D 363      34.610 -30.270  10.795  1.00155.48           C
ATOM   2866  CB  LEU D 363      36.032 -29.670  10.717  1.00155.48           C
ATOM   2867  CG  LEU D 363      36.122 -28.159  10.984  1.00155.48           C
ATOM   2868  CD1 LEU D 363      37.553 -27.732  11.310  1.00155.48           C
ATOM   2869  CD2 LEU D 363      35.596 -27.380   9.777  1.00155.48           C
ATOM   2870  C   LEU D 363      33.577 -29.549   9.961  1.00155.48           C
ATOM   2871  O   LEU D 363      33.070 -28.500  10.356  1.00155.48           O
ATOM   2872  N   LEU D 364      33.244 -30.071   8.769  1.00157.25           N
ATOM   2873  CA  LEU D 364      32.364 -29.355   7.889  1.00157.25           C
ATOM   2874  CB  LEU D 364      32.473 -30.001   6.494  1.00157.25           C
ATOM   2875  CG  LEU D 364      32.490 -29.013   5.321  1.00157.25           C
ATOM   2876  CD1 LEU D 364      31.139 -28.333   5.123  1.00157.25           C
ATOM   2877  CD2 LEU D 364      33.648 -28.012   5.474  1.00157.25           C
ATOM   2878  C   LEU D 364      30.965 -29.460   8.460  1.00157.25           C
ATOM   2879  O   LEU D 364      30.541 -30.538   8.874  1.00157.25           O
ATOM   2880  N   GLY D 365      30.210 -28.333   8.530  1.00 38.05           N
ATOM   2881  CA  GLY D 365      28.867 -28.400   9.050  1.00 38.05           C
ATOM   2882  C   GLY D 365      28.565 -27.190   9.889  1.00 38.05           C
ATOM   2883  O   GLY D 365      29.213 -26.151   9.773  1.00 38.05           O
ATOM   2884  N   THR D 366      27.542 -27.297  10.770  1.00 45.03           N
ATOM   2885  CA  THR D 366      27.179 -26.171  11.584  1.00 45.03           C
ATOM   2886  CB  THR D 366      25.699 -25.906  11.619  1.00 45.03           C
ATOM   2887  OG1 THR D 366      25.210 -25.719  10.299  1.00 45.03           O
ATOM   2888  CG2 THR D 366      25.440 -24.632  12.445  1.00 45.03           C
ATOM   2889  C   THR D 366      27.635 -26.441  12.986  1.00 45.03           C
ATOM   2890  O   THR D 366      27.492 -27.548  13.503  1.00 45.03           O
ATOM   2891  N   TRP D 367      28.226 -25.415  13.633  1.00 80.51           N
ATOM   2892  CA  TRP D 367      28.715 -25.558  14.977  1.00 80.51           C
ATOM   2893  CB  TRP D 367      30.246 -25.419  15.100  1.00 80.51           C
ATOM   2894  CG  TRP D 367      31.047 -26.610  14.620  1.00 80.51           C
ATOM   2895  CD2 TRP D 367      31.640 -27.573  15.508  1.00 80.51           C
ATOM   2896  CD1 TRP D 367      31.393 -26.987  13.354  1.00 80.51           C
ATOM   2897  NE1 TRP D 367      32.158 -28.130  13.397  1.00 80.51           N
ATOM   2898  CE2 TRP D 367      32.320 -28.499  14.718  1.00 80.51           C
ATOM   2899  CE3 TRP D 367      31.624 -27.671  16.872  1.00 80.51           C
ATOM   2900  CZ2 TRP D 367      32.999 -29.541  15.285  1.00 80.51           C
ATOM   2901  CZ3 TRP D 367      32.301 -28.728  17.440  1.00 80.51           C
ATOM   2902  CH2 TRP D 367      32.978 -29.645  16.660  1.00 80.51           C
ATOM   2903  C   TRP D 367      28.112 -24.482  15.828  1.00 80.51           C
ATOM   2904  O   TRP D 367      27.887 -23.362  15.372  1.00 80.51           O
ATOM   2905  N   VAL D 368      27.810 -24.816  17.101  1.00 54.67           N
ATOM   2906  CA  VAL D 368      27.300 -23.837  18.017  1.00 54.67           C
ATOM   2907  CB  VAL D 368      26.074 -24.274  18.771  1.00 54.67           C
ATOM   2908  CG1 VAL D 368      25.745 -23.219  19.844  1.00 54.67           C
ATOM   2909  CG2 VAL D 368      24.933 -24.500  17.766  1.00 54.67           C
ATOM   2910  C   VAL D 368      28.373 -23.626  19.026  1.00 54.67           C
ATOM   2911  O   VAL D 368      28.900 -24.573  19.609  1.00 54.67           O
ATOM   2912  N   PHE D 369      28.742 -22.362  19.261  1.00135.49           N
ATOM   2913  CA  PHE D 369      29.804 -22.166  20.190  1.00135.49           C
ATOM   2914  CB  PHE D 369      30.933 -21.328  19.629  1.00135.49           C
ATOM   2915  CG  PHE D 369      31.588 -21.961  18.443  1.00135.49           C
ATOM   2916  CD1 PHE D 369      32.108 -23.235  18.500  1.00135.49           C
ATOM   2917  CD2 PHE D 369      31.775 -21.222  17.294  1.00135.49           C
ATOM   2918  CE1 PHE D 369      32.738 -23.789  17.409  1.00135.49           C
ATOM   2919  CE2 PHE D 369      32.410 -21.770  16.199  1.00135.49           C
ATOM   2920  CZ  PHE D 369      32.886 -23.060  16.255  1.00135.49           C
ATOM   2921  C   PHE D 369      29.259 -21.403  21.349  1.00135.49           C
ATOM   2922  O   PHE D 369      28.616 -20.367  21.182  1.00135.49           O
ATOM   2923  N   GLN D 370      29.499 -21.895  22.575  1.00165.34           N
ATOM   2924  CA  GLN D 370      28.996 -21.106  23.644  1.00165.34           C
ATOM   2925  CB  GLN D 370      28.161 -21.883  24.658  1.00165.34           C
ATOM   2926  CG  GLN D 370      27.304 -20.917  25.460  1.00165.34           C
ATOM   2927  CD  GLN D 370      26.004 -21.630  25.768  1.00165.34           C
ATOM   2928  OE1 GLN D 370      25.125 -21.077  26.425  1.00165.34           O
ATOM   2929  NE2 GLN D 370      25.861 -22.880  25.250  1.00165.34           N
ATOM   2930  C   GLN D 370      30.171 -20.445  24.262  1.00165.34           C
ATOM   2931  O   GLN D 370      31.190 -21.080  24.534  1.00165.34           O
ATOM   2932  N   VAL D 371      30.053 -19.122  24.476  1.00136.05           N
ATOM   2933  CA  VAL D 371      31.200 -18.381  24.888  1.00136.05           C
ATOM   2934  CB  VAL D 371      31.474 -17.243  23.932  1.00136.05           C
ATOM   2935  CG1 VAL D 371      30.733 -15.971  24.371  1.00136.05           C
ATOM   2936  CG2 VAL D 371      32.981 -17.100  23.713  1.00136.05           C
ATOM   2937  C   VAL D 371      30.988 -17.851  26.274  1.00136.05           C
ATOM   2938  O   VAL D 371      29.932 -17.320  26.613  1.00136.05           O
ATOM   2939  N   GLY D 372      32.007 -18.036  27.134  1.00 54.56           N
ATOM   2940  CA  GLY D 372      31.956 -17.517  28.467  1.00 54.56           C
ATOM   2941  C   GLY D 372      32.839 -16.315  28.460  1.00 54.56           C
ATOM   2942  O   GLY D 372      32.903 -15.612  27.454  1.00 54.56           O
ATOM   2943  N   SER D 373      33.503 -16.068  29.611  1.00147.02           N
ATOM   2944  CA  SER D 373      34.512 -15.071  29.857  1.00147.02           C
ATOM   2945  CB  SER D 373      35.934 -15.592  29.583  1.00147.02           C
ATOM   2946  OG  SER D 373      36.227 -16.684  30.442  1.00147.02           O
ATOM   2947  C   SER D 373      34.318 -13.808  29.066  1.00147.02           C
ATOM   2948  O   SER D 373      33.213 -13.443  28.671  1.00147.02           O
ATOM   2949  N   SER D 374      35.421 -13.031  28.974  1.00217.94           N
ATOM   2950  CA  SER D 374      35.574 -11.860  28.150  1.00217.94           C
ATOM   2951  CB  SER D 374      34.279 -11.043  27.913  1.00217.94           C
ATOM   2952  OG  SER D 374      33.766 -10.490  29.117  1.00217.94           O
ATOM   2953  C   SER D 374      36.594 -10.973  28.803  1.00217.94           C
ATOM   2954  O   SER D 374      36.262  -9.938  29.373  1.00217.94           O
ATOM   2955  N   GLY D 375      37.890 -11.308  28.672  1.00 67.76           N
ATOM   2956  CA  GLY D 375      38.898 -10.535  29.346  1.00 67.76           C
ATOM   2957  C   GLY D 375      40.090 -10.422  28.455  1.00 67.76           C
ATOM   2958  O   GLY D 375      39.989 -10.530  27.237  1.00 67.76           O
ATOM   2959  N   SER D 376      41.262 -10.142  29.050  1.00 43.37           N
ATOM   2960  CA  SER D 376      42.467 -10.046  28.277  1.00 43.37           C
ATOM   2961  CB  SER D 376      43.470  -9.018  28.830  1.00 43.37           C
ATOM   2962  OG  SER D 376      42.923  -7.711  28.732  1.00 43.37           O
ATOM   2963  C   SER D 376      43.133 -11.389  28.248  1.00 43.37           C
ATOM   2964  O   SER D 376      42.580 -12.381  28.720  1.00 43.37           O
ATOM   2965  N   GLN D 377      44.353 -11.438  27.668  1.00153.95           N
ATOM   2966  CA  GLN D 377      45.137 -12.640  27.531  1.00153.95           C
ATOM   2967  CB  GLN D 377      46.603 -12.401  27.108  1.00153.95           C
ATOM   2968  CG  GLN D 377      46.867 -11.635  25.820  1.00153.95           C
ATOM   2969  CD  GLN D 377      48.348 -11.267  25.787  1.00153.95           C
ATOM   2970  OE1 GLN D 377      49.176 -11.880  26.460  1.00153.95           O
ATOM   2971  NE2 GLN D 377      48.691 -10.227  24.981  1.00153.95           N
ATOM   2972  C   GLN D 377      45.417 -13.144  28.907  1.00153.95           C
ATOM   2973  O   GLN D 377      45.479 -14.349  29.143  1.00153.95           O
ATOM   2974  N   ARG D 378      45.750 -12.201  29.807  1.00 94.53           N
ATOM   2975  CA  ARG D 378      46.093 -12.499  31.167  1.00 94.53           C
ATOM   2976  CB  ARG D 378      46.811 -11.347  31.893  1.00 94.53           C
ATOM   2977  CG  ARG D 378      47.273 -11.741  33.300  0.00 94.53           C
ATOM   2978  CD  ARG D 378      48.050 -10.656  34.050  0.00 94.53           C
ATOM   2979  NE  ARG D 378      47.063  -9.744  34.694  0.00 94.53           N
ATOM   2980  CZ  ARG D 378      47.064  -8.413  34.392  0.00 94.53           C
ATOM   2981  NH1 ARG D 378      47.973  -7.917  33.503  0.00 94.53           N
ATOM   2982  NH2 ARG D 378      46.160  -7.577  34.982  0.00 94.53           N
ATOM   2983  C   ARG D 378      44.890 -12.845  31.977  1.00 94.53           C
ATOM   2984  O   ARG D 378      44.955 -13.698  32.860  1.00 94.53           O
ATOM   2985  N   ASP D 379      43.766 -12.155  31.713  1.00 55.08           N
ATOM   2986  CA  ASP D 379      42.571 -12.314  32.489  1.00 55.08           C
ATOM   2987  CB  ASP D 379      41.492 -11.269  32.154  1.00 55.08           C
ATOM   2988  CG  ASP D 379      41.893  -9.959  32.825  0.00 55.08           C
ATOM   2989  OD1 ASP D 379      42.225 -10.000  34.040  0.00 55.08           O
ATOM   2990  OD2 ASP D 379      41.880  -8.906  32.134  0.00 55.08           O
ATOM   2991  C   ASP D 379      41.982 -13.678  32.312  1.00 55.08           C
ATOM   2992  O   ASP D 379      41.382 -14.214  33.241  1.00 55.08           O
ATOM   2993  N   VAL D 380      42.116 -14.276  31.115  1.00 84.85           N
ATOM   2994  CA  VAL D 380      41.484 -15.547  30.888  1.00 84.85           C
ATOM   2995  CB  VAL D 380      40.505 -15.525  29.732  1.00 84.85           C
ATOM   2996  CG1 VAL D 380      40.036 -16.944  29.366  1.00 84.85           C
ATOM   2997  CG2 VAL D 380      39.321 -14.645  30.136  1.00 84.85           C
ATOM   2998  C   VAL D 380      42.509 -16.589  30.579  1.00 84.85           C
ATOM   2999  O   VAL D 380      43.603 -16.302  30.094  1.00 84.85           O
ATOM   3000  N   ASN D 381      42.175 -17.840  30.956  1.00 92.39           N
ATOM   3001  CA  ASN D 381      42.924 -19.010  30.620  1.00 92.39           C
ATOM   3002  CB  ASN D 381      43.871 -19.489  31.735  1.00 92.39           C
ATOM   3003  CG  ASN D 381      44.783 -20.574  31.171  0.00 92.39           C
ATOM   3004  OD1 ASN D 381      45.630 -20.316  30.316  0.00 92.39           O
ATOM   3005  ND2 ASN D 381      44.615 -21.826  31.674  0.00 92.39           N
ATOM   3006  C   ASN D 381      41.861 -20.037  30.442  1.00 92.39           C
ATOM   3007  O   ASN D 381      41.095 -20.316  31.365  1.00 92.39           O
ATOM   3008  N   CYS D 382      41.794 -20.637  29.247  1.00147.71           N
ATOM   3009  CA  CYS D 382      40.663 -21.457  28.974  1.00147.71           C
ATOM   3010  CB  CYS D 382      40.160 -21.098  27.569  1.00147.71           C
ATOM   3011  SG  CYS D 382      38.584 -21.843  27.106  1.00147.71           S
ATOM   3012  C   CYS D 382      41.041 -22.899  29.118  1.00147.71           C
ATOM   3013  O   CYS D 382      41.072 -23.662  28.154  1.00147.71           O
ATOM   3014  N   SER D 383      41.436 -23.283  30.345  1.00 92.02           N
ATOM   3015  CA  SER D 383      41.687 -24.649  30.684  1.00 92.02           C
ATOM   3016  CB  SER D 383      42.705 -24.780  31.830  1.00 92.02           C
ATOM   3017  OG  SER D 383      42.243 -24.090  32.981  1.00 92.02           O
ATOM   3018  C   SER D 383      40.404 -25.332  31.092  1.00 92.02           C
ATOM   3019  O   SER D 383      40.192 -26.503  30.774  1.00 92.02           O
ATOM   3020  N   VAL D 384      39.587 -24.660  31.945  1.00164.97           N
ATOM   3021  CA  VAL D 384      38.363 -25.229  32.468  1.00164.97           C
ATOM   3022  CB  VAL D 384      38.003 -24.585  33.766  1.00164.97           C
ATOM   3023  CG1 VAL D 384      36.699 -25.212  34.275  1.00164.97           C
ATOM   3024  CG2 VAL D 384      39.201 -24.671  34.713  1.00164.97           C
ATOM   3025  C   VAL D 384      37.119 -25.086  31.625  1.00164.97           C
ATOM   3026  O   VAL D 384      36.591 -26.054  31.080  1.00164.97           O
ATOM   3027  N   MET D 385      36.644 -23.824  31.535  1.00187.35           N
ATOM   3028  CA  MET D 385      35.421 -23.412  30.894  1.00187.35           C
ATOM   3029  CB  MET D 385      34.373 -24.482  30.586  1.00187.35           C
ATOM   3030  CG  MET D 385      33.338 -23.829  29.650  1.00187.35           C
ATOM   3031  SD  MET D 385      32.098 -24.951  28.957  1.00187.35           S
ATOM   3032  CE  MET D 385      30.957 -23.708  28.274  1.00187.35           C
ATOM   3033  C   MET D 385      34.723 -22.473  31.830  1.00187.35           C
ATOM   3034  O   MET D 385      35.136 -21.329  32.004  1.00187.35           O
ATOM   3035  N   GLY D 386      33.613 -22.944  32.449  1.00 45.74           N
ATOM   3036  CA  GLY D 386      32.864 -22.133  33.375  1.00 45.74           C
ATOM   3037  C   GLY D 386      31.605 -21.657  32.705  1.00 45.74           C
ATOM   3038  O   GLY D 386      31.266 -22.099  31.610  1.00 45.74           O
ATOM   3039  N   PRO D 387      30.883 -20.783  33.368  1.00 89.89           N
ATOM   3040  CA  PRO D 387      29.606 -20.284  32.906  1.00 89.89           C
ATOM   3041  CD  PRO D 387      31.444 -19.957  34.425  1.00 89.89           C
ATOM   3042  CB  PRO D 387      29.140 -19.320  33.992  1.00 89.89           C
ATOM   3043  CG  PRO D 387      30.462 -18.779  34.570  1.00 89.89           C
ATOM   3044  C   PRO D 387      29.671 -19.592  31.569  1.00 89.89           C
ATOM   3045  O   PRO D 387      30.650 -18.895  31.303  1.00 89.89           O
ATOM   3046  N   PRO D 388      28.695 -19.833  30.716  1.00127.75           N
ATOM   3047  CA  PRO D 388      28.649 -19.150  29.437  1.00127.75           C
ATOM   3048  CD  PRO D 388      28.210 -21.199  30.604  1.00127.75           C
ATOM   3049  CB  PRO D 388      28.259 -20.208  28.406  1.00127.75           C
ATOM   3050  CG  PRO D 388      27.529 -21.279  29.231  1.00127.75           C
ATOM   3051  C   PRO D 388      27.752 -17.939  29.356  1.00127.75           C
ATOM   3052  O   PRO D 388      26.649 -17.983  29.903  1.00127.75           O
ATOM   3053  N   GLU D 389      28.206 -16.851  28.686  1.00134.43           N
ATOM   3054  CA  GLU D 389      27.423 -15.663  28.450  1.00134.43           C
ATOM   3055  CB  GLU D 389      28.311 -14.427  28.238  1.00134.43           C
ATOM   3056  CG  GLU D 389      29.307 -14.208  29.377  1.00134.43           C
ATOM   3057  CD  GLU D 389      28.580 -14.402  30.699  1.00134.43           C
ATOM   3058  OE1 GLU D 389      27.560 -13.699  30.925  0.00134.43           O
ATOM   3059  OE2 GLU D 389      29.035 -15.263  31.498  0.00134.43           O
ATOM   3060  C   GLU D 389      26.532 -15.775  27.236  1.00134.43           C
ATOM   3061  O   GLU D 389      25.343 -15.464  27.304  1.00134.43           O
ATOM   3062  N   LYS D 390      27.081 -16.217  26.074  1.00214.97           N
ATOM   3063  CA  LYS D 390      26.256 -16.250  24.891  1.00214.97           C
ATOM   3064  CB  LYS D 390      26.131 -14.932  24.101  1.00214.97           C
ATOM   3065  CG  LYS D 390      27.427 -14.405  23.479  1.00214.97           C
ATOM   3066  CD  LYS D 390      28.341 -13.674  24.460  1.00214.97           C
ATOM   3067  CE  LYS D 390      27.863 -12.240  24.690  1.00214.97           C
ATOM   3068  NZ  LYS D 390      27.409 -11.666  23.408  1.00214.97           N
ATOM   3069  C   LYS D 390      26.712 -17.285  23.909  1.00214.97           C
ATOM   3070  O   LYS D 390      27.767 -17.900  24.057  1.00214.97           O
ATOM   3071  N   LYS D 391      25.883 -17.509  22.863  1.00142.47           N
ATOM   3072  CA  LYS D 391      26.220 -18.495  21.878  1.00142.47           C
ATOM   3073  CB  LYS D 391      25.213 -19.661  21.775  1.00142.47           C
ATOM   3074  CG  LYS D 391      23.852 -19.281  21.194  1.00142.47           C
ATOM   3075  CD  LYS D 391      22.948 -20.483  20.909  1.00142.47           C
ATOM   3076  CE  LYS D 391      22.204 -20.990  22.149  1.00142.47           C
ATOM   3077  NZ  LYS D 391      21.197 -19.992  22.581  1.00142.47           N
ATOM   3078  C   LYS D 391      26.371 -17.842  20.541  1.00142.47           C
ATOM   3079  O   LYS D 391      25.802 -16.783  20.274  1.00142.47           O
ATOM   3080  N   VAL D 392      27.204 -18.459  19.679  1.00122.10           N
ATOM   3081  CA  VAL D 392      27.452 -17.942  18.368  1.00122.10           C
ATOM   3082  CB  VAL D 392      28.822 -17.317  18.280  1.00122.10           C
ATOM   3083  CG1 VAL D 392      29.886 -18.385  17.980  1.00122.10           C
ATOM   3084  CG2 VAL D 392      28.768 -16.127  17.321  1.00122.10           C
ATOM   3085  C   VAL D 392      27.347 -19.119  17.436  1.00122.10           C
ATOM   3086  O   VAL D 392      27.859 -20.201  17.719  1.00122.10           O
ATOM   3087  N   VAL D 393      26.665 -18.952  16.288  1.00 55.37           N
ATOM   3088  CA  VAL D 393      26.477 -20.059  15.389  1.00 55.37           C
ATOM   3089  CB  VAL D 393      25.060 -20.135  14.890  1.00 55.37           C
ATOM   3090  CG1 VAL D 393      24.945 -21.269  13.859  1.00 55.37           C
ATOM   3091  CG2 VAL D 393      24.121 -20.285  16.102  1.00 55.37           C
ATOM   3092  C   VAL D 393      27.361 -19.839  14.196  1.00 55.37           C
ATOM   3093  O   VAL D 393      27.462 -18.720  13.695  1.00 55.37           O
ATOM   3094  N   VAL D 394      28.050 -20.902  13.717  1.00 53.24           N
ATOM   3095  CA  VAL D 394      28.896 -20.725  12.563  1.00 53.24           C
ATOM   3096  CB  VAL D 394      30.360 -20.648  12.886  1.00 53.24           C
ATOM   3097  CG1 VAL D 394      30.606 -19.402  13.753  1.00 53.24           C
ATOM   3098  CG2 VAL D 394      30.790 -21.970  13.544  1.00 53.24           C
ATOM   3099  C   VAL D 394      28.712 -21.890  11.633  1.00 53.24           C
ATOM   3100  O   VAL D 394      28.519 -23.024  12.067  1.00 53.24           O
ATOM   3101  N   HIS D 395      28.771 -21.615  10.311  1.00 94.30           N
ATOM   3102  CA  HIS D 395      28.652 -22.615   9.281  1.00 94.30           C
ATOM   3103  ND1 HIS D 395      25.485 -21.410   9.135  1.00 94.30           N
ATOM   3104  CG  HIS D 395      26.217 -22.367   8.468  1.00 94.30           C
ATOM   3105  CB  HIS D 395      27.675 -22.252   8.141  1.00 94.30           C
ATOM   3106  NE2 HIS D 395      24.075 -23.056   8.634  1.00 94.30           N
ATOM   3107  CD2 HIS D 395      25.340 -23.366   8.171  1.00 94.30           C
ATOM   3108  CE1 HIS D 395      24.211 -21.873   9.206  1.00 94.30           C
ATOM   3109  C   HIS D 395      29.978 -22.722   8.591  1.00 94.30           C
ATOM   3110  O   HIS D 395      30.566 -21.717   8.192  1.00 94.30           O
ATOM   3111  N   LEU D 396      30.477 -23.961   8.415  1.00 75.12           N
ATOM   3112  CA  LEU D 396      31.740 -24.151   7.746  1.00 75.12           C
ATOM   3113  CB  LEU D 396      32.688 -25.009   8.604  1.00 75.12           C
ATOM   3114  CG  LEU D 396      32.922 -24.403  10.008  1.00 75.12           C
ATOM   3115  CD1 LEU D 396      33.853 -25.259  10.874  1.00 75.12           C
ATOM   3116  CD2 LEU D 396      33.430 -22.954   9.901  1.00 75.12           C
ATOM   3117  C   LEU D 396      31.454 -24.907   6.474  1.00 75.12           C
ATOM   3118  O   LEU D 396      30.885 -25.995   6.526  1.00 75.12           O
ATOM   3119  N   LYS D 397      31.840 -24.371   5.293  1.00163.37           N
ATOM   3120  CA  LYS D 397      31.510 -25.065   4.071  1.00163.37           C
ATOM   3121  CB  LYS D 397      30.545 -24.298   3.147  1.00163.37           C
ATOM   3122  CG  LYS D 397      29.121 -24.213   3.707  1.00163.37           C
ATOM   3123  CD  LYS D 397      28.453 -25.575   3.932  1.00163.37           C
ATOM   3124  CE  LYS D 397      27.884 -26.210   2.661  1.00163.37           C
ATOM   3125  NZ  LYS D 397      28.925 -27.018   1.987  1.00163.37           N
ATOM   3126  C   LYS D 397      32.730 -25.441   3.283  1.00163.37           C
ATOM   3127  O   LYS D 397      33.759 -24.764   3.318  1.00163.37           O
ATOM   3128  N   LYS D 398      32.588 -26.518   2.471  1.00211.31           N
ATOM   3129  CA  LYS D 398      33.699 -27.149   1.813  1.00211.31           C
ATOM   3130  CB  LYS D 398      33.382 -28.356   0.910  1.00211.31           C
ATOM   3131  CG  LYS D 398      32.614 -28.074  -0.375  1.00211.31           C
ATOM   3132  CD  LYS D 398      32.690 -29.256  -1.345  1.00211.31           C
ATOM   3133  CE  LYS D 398      32.929 -30.605  -0.653  1.00211.31           C
ATOM   3134  NZ  LYS D 398      31.837 -30.890   0.305  1.00211.31           N
ATOM   3135  C   LYS D 398      34.634 -26.209   1.151  1.00211.31           C
ATOM   3136  O   LYS D 398      34.267 -25.227   0.503  1.00211.31           O
ATOM   3137  N   LEU D 399      35.918 -26.563   1.341  1.00229.77           N
ATOM   3138  CA  LEU D 399      37.050 -25.773   1.002  1.00229.77           C
ATOM   3139  CB  LEU D 399      37.008 -25.044  -0.353  1.00229.77           C
ATOM   3140  CG  LEU D 399      37.576 -25.939  -1.488  1.00229.77           C
ATOM   3141  CD1 LEU D 399      36.810 -27.264  -1.650  1.00229.77           C
ATOM   3142  CD2 LEU D 399      37.746 -25.169  -2.810  1.00229.77           C
ATOM   3143  C   LEU D 399      37.343 -24.891   2.185  1.00229.77           C
ATOM   3144  O   LEU D 399      37.809 -25.397   3.199  1.00229.77           O
ATOM   3145  N   ASP D 400      37.292 -23.556   2.053  1.00197.49           N
ATOM   3146  CA  ASP D 400      37.612 -22.666   3.150  1.00197.49           C
ATOM   3147  CB  ASP D 400      38.754 -21.699   2.780  1.00197.49           C
ATOM   3148  CG  ASP D 400      38.341 -20.855   1.583  1.00197.49           C
ATOM   3149  OD1 ASP D 400      38.059 -21.446   0.509  1.00197.49           O
ATOM   3150  OD2 ASP D 400      38.317 -19.603   1.716  1.00197.49           O
ATOM   3151  C   ASP D 400      36.552 -21.862   3.876  1.00197.49           C
ATOM   3152  O   ASP D 400      36.924 -21.209   4.850  1.00197.49           O
ATOM   3153  N   THR D 401      35.271 -21.777   3.449  1.00164.62           N
ATOM   3154  CA  THR D 401      34.496 -20.654   3.952  1.00164.62           C
ATOM   3155  CB  THR D 401      33.440 -20.179   2.992  1.00164.62           C
ATOM   3156  OG1 THR D 401      32.373 -21.114   2.942  1.00164.62           O
ATOM   3157  CG2 THR D 401      34.066 -20.034   1.592  1.00164.62           C
ATOM   3158  C   THR D 401      33.774 -20.880   5.248  1.00164.62           C
ATOM   3159  O   THR D 401      33.255 -21.958   5.528  1.00164.62           O
ATOM   3160  N   ALA D 402      33.710 -19.800   6.066  1.00 51.83           N
ATOM   3161  CA  ALA D 402      33.007 -19.787   7.318  1.00 51.83           C
ATOM   3162  CB  ALA D 402      33.905 -19.465   8.525  1.00 51.83           C
ATOM   3163  C   ALA D 402      31.981 -18.688   7.230  1.00 51.83           C
ATOM   3164  O   ALA D 402      32.248 -17.637   6.647  1.00 51.83           O
ATOM   3165  N   TYR D 403      30.789 -18.921   7.831  1.00276.82           N
ATOM   3166  CA  TYR D 403      29.644 -18.040   7.841  1.00276.82           C
ATOM   3167  CB  TYR D 403      28.277 -18.668   7.552  1.00276.82           C
ATOM   3168  CG  TYR D 403      27.778 -19.063   6.222  1.00276.82           C
ATOM   3169  CD1 TYR D 403      28.156 -20.225   5.598  1.00276.82           C
ATOM   3170  CD2 TYR D 403      26.816 -18.259   5.662  1.00276.82           C
ATOM   3171  CE1 TYR D 403      27.597 -20.551   4.386  1.00276.82           C
ATOM   3172  CE2 TYR D 403      26.259 -18.580   4.456  1.00276.82           C
ATOM   3173  CZ  TYR D 403      26.654 -19.730   3.817  1.00276.82           C
ATOM   3174  OH  TYR D 403      26.075 -20.069   2.578  1.00276.82           O
ATOM   3175  C   TYR D 403      29.204 -17.874   9.250  1.00276.82           C
ATOM   3176  O   TYR D 403      29.489 -18.692  10.121  1.00276.82           O
ATOM   3177  N   ASP D 404      28.352 -16.848   9.416  1.00200.69           N
ATOM   3178  CA  ASP D 404      27.740 -16.448  10.640  1.00200.69           C
ATOM   3179  CB  ASP D 404      28.358 -15.090  11.024  1.00200.69           C
ATOM   3180  CG  ASP D 404      27.796 -14.531  12.313  1.00200.69           C
ATOM   3181  OD1 ASP D 404      28.026 -15.166  13.374  1.00200.69           O
ATOM   3182  OD2 ASP D 404      27.141 -13.456  12.250  1.00200.69           O
ATOM   3183  C   ASP D 404      26.275 -16.225  10.339  1.00200.69           C
ATOM   3184  O   ASP D 404      25.855 -16.189   9.183  1.00200.69           O
ATOM   3185  N   ASP D 405      25.463 -16.088  11.406  1.00102.41           N
ATOM   3186  CA  ASP D 405      24.042 -15.857  11.366  1.00102.41           C
ATOM   3187  CB  ASP D 405      23.479 -15.837  12.796  1.00102.41           C
ATOM   3188  CG  ASP D 405      22.020 -16.255  12.775  1.00102.41           C
ATOM   3189  OD1 ASP D 405      21.603 -16.878  11.762  1.00102.41           O
ATOM   3190  OD2 ASP D 405      21.315 -15.983  13.784  1.00102.41           O
ATOM   3191  C   ASP D 405      23.795 -14.505  10.759  1.00102.41           C
ATOM   3192  O   ASP D 405      22.850 -14.300   9.998  1.00102.41           O
ATOM   3193  N   PHE D 406      24.671 -13.541  11.097  1.00173.92           N
ATOM   3194  CA  PHE D 406      24.593 -12.182  10.641  1.00173.92           C
ATOM   3195  CB  PHE D 406      25.286 -11.124  11.503  1.00173.92           C
ATOM   3196  CG  PHE D 406      24.119 -10.758  12.348  1.00173.92           C
ATOM   3197  CD1 PHE D 406      23.240  -9.820  11.859  1.00173.92           C
ATOM   3198  CD2 PHE D 406      23.865 -11.368  13.557  1.00173.92           C
ATOM   3199  CE1 PHE D 406      22.128  -9.452  12.572  1.00173.92           C
ATOM   3200  CE2 PHE D 406      22.752 -11.004  14.278  1.00173.92           C
ATOM   3201  CZ  PHE D 406      21.890 -10.049  13.782  1.00173.92           C
ATOM   3202  C   PHE D 406      24.885 -12.037   9.190  1.00173.92           C
ATOM   3203  O   PHE D 406      24.636 -10.977   8.620  1.00173.92           O
ATOM   3204  N   GLY D 407      25.489 -13.053   8.555  1.00 40.86           N
ATOM   3205  CA  GLY D 407      25.680 -12.924   7.142  1.00 40.86           C
ATOM   3206  C   GLY D 407      27.107 -12.597   6.871  1.00 40.86           C
ATOM   3207  O   GLY D 407      27.485 -12.296   5.740  1.00 40.86           O
ATOM   3208  N   ASN D 408      27.933 -12.645   7.922  1.00 88.84           N
ATOM   3209  CA  ASN D 408      29.333 -12.366   7.840  1.00 88.84           C
ATOM   3210  CB  ASN D 408      29.914 -12.253   9.249  1.00 88.84           C
ATOM   3211  CG  ASN D 408      29.238 -11.081   9.957  1.00 88.84           C
ATOM   3212  OD1 ASN D 408      29.251 -10.993  11.183  1.00 88.84           O
ATOM   3213  ND2 ASN D 408      28.628 -10.151   9.177  1.00 88.84           N
ATOM   3214  C   ASN D 408      30.010 -13.539   7.184  1.00 88.84           C
ATOM   3215  O   ASN D 408      29.582 -14.679   7.355  1.00 88.84           O
ATOM   3216  N   SER D 409      31.101 -13.294   6.419  1.00 50.28           N
ATOM   3217  CA  SER D 409      31.786 -14.387   5.771  1.00 50.28           C
ATOM   3218  CB  SER D 409      31.701 -14.325   4.234  1.00 50.28           C
ATOM   3219  OG  SER D 409      32.183 -15.531   3.661  1.00 50.28           O
ATOM   3220  C   SER D 409      33.243 -14.367   6.177  1.00 50.28           C
ATOM   3221  O   SER D 409      33.783 -13.312   6.506  1.00 50.28           O
ATOM   3222  N   GLY D 410      33.925 -15.543   6.160  1.00 53.08           N
ATOM   3223  CA  GLY D 410      35.299 -15.608   6.604  1.00 53.08           C
ATOM   3224  C   GLY D 410      35.929 -16.909   6.170  1.00 53.08           C
ATOM   3225  O   GLY D 410      35.491 -17.540   5.211  1.00 53.08           O
ATOM   3226  N   HIS D 411      36.995 -17.333   6.888  1.00130.48           N
ATOM   3227  CA  HIS D 411      37.775 -18.505   6.571  1.00130.48           C
ATOM   3228  ND1 HIS D 411      39.220 -17.495   3.931  1.00130.48           N
ATOM   3229  CG  HIS D 411      39.800 -18.133   5.002  1.00130.48           C
ATOM   3230  CB  HIS D 411      39.267 -18.204   6.386  1.00130.48           C
ATOM   3231  NE2 HIS D 411      41.136 -18.375   3.205  1.00130.48           N
ATOM   3232  CD2 HIS D 411      40.965 -18.663   4.546  1.00130.48           C
ATOM   3233  CE1 HIS D 411      40.061 -17.672   2.877  1.00130.48           C
ATOM   3234  C   HIS D 411      37.878 -19.442   7.732  1.00130.48           C
ATOM   3235  O   HIS D 411      37.638 -19.080   8.883  1.00130.48           O
ATOM   3236  N   PHE D 412      38.271 -20.701   7.424  1.00 93.23           N
ATOM   3237  CA  PHE D 412      38.593 -21.642   8.457  1.00 93.23           C
ATOM   3238  CB  PHE D 412      37.386 -22.325   9.121  1.00 93.23           C
ATOM   3239  CG  PHE D 412      36.726 -23.266   8.183  1.00 93.23           C
ATOM   3240  CD1 PHE D 412      37.131 -24.577   8.128  1.00 93.23           C
ATOM   3241  CD2 PHE D 412      35.702 -22.839   7.364  1.00 93.23           C
ATOM   3242  CE1 PHE D 412      36.520 -25.450   7.270  1.00 93.23           C
ATOM   3243  CE2 PHE D 412      35.093 -23.720   6.505  1.00 93.23           C
ATOM   3244  CZ  PHE D 412      35.500 -25.030   6.456  1.00 93.23           C
ATOM   3245  C   PHE D 412      39.485 -22.694   7.870  1.00 93.23           C
ATOM   3246  O   PHE D 412      39.522 -22.889   6.654  1.00 93.23           O
ATOM   3247  N   THR D 413      40.284 -23.364   8.728  1.00163.37           N
ATOM   3248  CA  THR D 413      41.098 -24.450   8.268  1.00163.37           C
ATOM   3249  CB  THR D 413      42.575 -24.185   8.156  1.00163.37           C
ATOM   3250  OG1 THR D 413      43.143 -24.090   9.452  1.00163.37           O
ATOM   3251  CG2 THR D 413      42.832 -22.879   7.399  1.00163.37           C
ATOM   3252  C   THR D 413      41.073 -25.437   9.380  1.00163.37           C
ATOM   3253  O   THR D 413      40.922 -25.069  10.542  1.00163.37           O
ATOM   3254  N   ILE D 414      41.219 -26.726   9.055  1.00 99.26           N
ATOM   3255  CA  ILE D 414      41.367 -27.673  10.109  1.00 99.26           C
ATOM   3256  CB  ILE D 414      40.871 -29.050   9.759  1.00 99.26           C
ATOM   3257  CG1 ILE D 414      40.805 -29.939  11.014  1.00 99.26           C
ATOM   3258  CG2 ILE D 414      41.735 -29.606   8.616  1.00 99.26           C
ATOM   3259  CD1 ILE D 414      39.996 -31.217  10.798  1.00 99.26           C
ATOM   3260  C   ILE D 414      42.843 -27.681  10.345  1.00 99.26           C
ATOM   3261  O   ILE D 414      43.606 -27.342   9.440  1.00 99.26           O
ATOM   3262  N   ILE D 415      43.284 -27.937  11.592  1.00149.83           N
ATOM   3263  CA  ILE D 415      44.696 -27.991  11.848  1.00149.83           C
ATOM   3264  CB  ILE D 415      45.098 -27.388  13.167  1.00149.83           C
ATOM   3265  CG1 ILE D 415      44.711 -25.898  13.288  1.00149.83           C
ATOM   3266  CG2 ILE D 415      46.605 -27.649  13.339  1.00149.83           C
ATOM   3267  CD1 ILE D 415      45.486 -24.951  12.378  1.00149.83           C
ATOM   3268  C   ILE D 415      45.022 -29.447  11.951  1.00149.83           C
ATOM   3269  O   ILE D 415      44.838 -30.065  13.000  1.00149.83           O
ATOM   3270  N   TYR D 416      45.512 -30.044  10.849  1.00199.38           N
ATOM   3271  CA  TYR D 416      45.871 -31.429  10.877  1.00199.38           C
ATOM   3272  CB  TYR D 416      46.988 -31.627  11.912  1.00199.38           C
ATOM   3273  CG  TYR D 416      47.588 -32.988  11.880  1.00199.38           C
ATOM   3274  CD1 TYR D 416      48.596 -33.267  10.995  1.00199.38           C
ATOM   3275  CD2 TYR D 416      47.176 -33.978  12.737  1.00199.38           C
ATOM   3276  CE1 TYR D 416      49.156 -34.521  10.962  1.00199.38           C
ATOM   3277  CE2 TYR D 416      47.731 -35.228  12.716  1.00199.38           C
ATOM   3278  CZ  TYR D 416      48.721 -35.506  11.820  1.00199.38           C
ATOM   3279  OH  TYR D 416      49.289 -36.797  11.795  1.00199.38           O
ATOM   3280  C   TYR D 416      44.617 -32.192  11.244  1.00199.38           C
ATOM   3281  O   TYR D 416      43.625 -32.139  10.519  1.00199.38           O
ATOM   3282  N   ASN D 417      44.618 -32.896  12.396  1.00250.63           N
ATOM   3283  CA  ASN D 417      43.464 -33.636  12.846  1.00250.63           C
ATOM   3284  CB  ASN D 417      43.727 -35.107  13.190  1.00250.63           C
ATOM   3285  CG  ASN D 417      44.001 -35.927  11.964  1.00250.63           C
ATOM   3286  OD1 ASN D 417      43.113 -36.590  11.438  1.00250.63           O
ATOM   3287  ND2 ASN D 417      45.268 -35.870  11.490  1.00250.63           N
ATOM   3288  C   ASN D 417      43.174 -33.162  14.227  1.00250.63           C
ATOM   3289  O   ASN D 417      42.341 -33.738  14.925  1.00250.63           O
ATOM   3290  N   GLN D 418      43.941 -32.178  14.700  1.00223.98           N
ATOM   3291  CA  GLN D 418      43.797 -31.803  16.076  1.00223.98           C
ATOM   3292  CB  GLN D 418      45.077 -31.237  16.673  1.00223.98           C
ATOM   3293  CG  GLN D 418      44.985 -31.406  18.178  1.00223.98           C
ATOM   3294  CD  GLN D 418      46.281 -30.967  18.800  1.00223.98           C
ATOM   3295  OE1 GLN D 418      46.908 -31.692  19.572  1.00223.98           O
ATOM   3296  NE2 GLN D 418      46.682 -29.718  18.462  1.00223.98           N
ATOM   3297  C   GLN D 418      42.682 -30.870  16.436  1.00223.98           C
ATOM   3298  O   GLN D 418      42.074 -31.010  17.498  1.00223.98           O
ATOM   3299  N   GLY D 419      42.408 -29.857  15.597  1.00 46.07           N
ATOM   3300  CA  GLY D 419      41.431 -28.865  15.981  1.00 46.07           C
ATOM   3301  C   GLY D 419      41.289 -27.953  14.804  1.00 46.07           C
ATOM   3302  O   GLY D 419      41.633 -28.345  13.691  1.00 46.07           O
ATOM   3303  N   PHE D 420      40.762 -26.734  15.012  1.00468.69           N
ATOM   3304  CA  PHE D 420      40.538 -25.904  13.862  1.00468.69           C
ATOM   3305  CB  PHE D 420      39.195 -26.207  13.177  1.00468.69           C
ATOM   3306  CG  PHE D 420      38.001 -26.060  14.294  1.00468.69           C
ATOM   3307  CD1 PHE D 420      37.160 -25.262  15.164  1.00468.69           C
ATOM   3308  CD2 PHE D 420      37.168 -26.987  14.945  1.00468.69           C
ATOM   3309  CE1 PHE D 420      37.117 -26.595  15.023  1.00468.69           C
ATOM   3310  CE2 PHE D 420      36.516 -25.936  15.690  1.00468.69           C
ATOM   3311  CZ  PHE D 420      37.430 -25.270  14.953  1.00468.69           C
ATOM   3312  C   PHE D 420      40.574 -24.457  14.243  1.00468.69           C
ATOM   3313  O   PHE D 420      40.362 -24.108  15.404  1.00468.69           O
ATOM   3314  N   GLU D 421      40.874 -23.584  13.250  1.00142.89           N
ATOM   3315  CA  GLU D 421      40.920 -22.181  13.526  1.00142.89           C
ATOM   3316  CB  GLU D 421      42.357 -21.624  13.355  1.00142.89           C
ATOM   3317  CG  GLU D 421      42.798 -20.620  14.437  1.00142.89           C
ATOM   3318  CD  GLU D 421      43.236 -19.253  13.913  1.00142.89           C
ATOM   3319  OE1 GLU D 421      43.641 -19.101  12.730  1.00142.89           O
ATOM   3320  OE2 GLU D 421      43.204 -18.323  14.756  1.00142.89           O
ATOM   3321  C   GLU D 421      39.978 -21.503  12.554  1.00142.89           C
ATOM   3322  O   GLU D 421      39.991 -21.784  11.355  1.00142.89           O
ATOM   3323  N   ILE D 422      39.102 -20.598  13.046  1.00115.12           N
ATOM   3324  CA  ILE D 422      38.204 -19.911  12.142  1.00115.12           C
ATOM   3325  CB  ILE D 422      36.739 -20.173  12.411  1.00115.12           C
ATOM   3326  CG1 ILE D 422      36.395 -21.673  12.304  1.00115.12           C
ATOM   3327  CG2 ILE D 422      35.913 -19.296  11.456  1.00115.12           C
ATOM   3328  CD1 ILE D 422      36.795 -22.498  13.524  1.00115.12           C
ATOM   3329  C   ILE D 422      38.398 -18.428  12.325  1.00115.12           C
ATOM   3330  O   ILE D 422      38.434 -17.930  13.452  1.00115.12           O
ATOM   3331  N   VAL D 423      38.566 -17.681  11.206  1.00 66.87           N
ATOM   3332  CA  VAL D 423      38.639 -16.248  11.307  1.00 66.87           C
ATOM   3333  CB  VAL D 423      39.810 -15.617  10.608  1.00 66.87           C
ATOM   3334  CG1 VAL D 423      39.714 -14.085  10.757  1.00 66.87           C
ATOM   3335  CG2 VAL D 423      41.098 -16.207  11.205  1.00 66.87           C
ATOM   3336  C   VAL D 423      37.382 -15.735  10.690  1.00 66.87           C
ATOM   3337  O   VAL D 423      37.104 -15.986   9.519  1.00 66.87           O
ATOM   3338  N   LEU D 424      36.576 -15.014  11.493  1.00106.28           N
ATOM   3339  CA  LEU D 424      35.276 -14.570  11.075  1.00106.28           C
ATOM   3340  CB  LEU D 424      34.185 -15.531  11.581  1.00106.28           C
ATOM   3341  CG  LEU D 424      32.724 -15.117  11.325  1.00106.28           C
ATOM   3342  CD1 LEU D 424      32.273 -15.384   9.878  1.00106.28           C
ATOM   3343  CD2 LEU D 424      31.797 -15.745  12.376  1.00106.28           C
ATOM   3344  C   LEU D 424      35.019 -13.277  11.772  1.00106.28           C
ATOM   3345  O   LEU D 424      35.203 -13.190  12.985  1.00106.28           O
ATOM   3346  N   ASN D 425      34.603 -12.250  11.015  1.00154.97           N
ATOM   3347  CA  ASN D 425      34.272 -10.952  11.529  1.00154.97           C
ATOM   3348  CB  ASN D 425      32.795 -10.622  11.778  1.00154.97           C
ATOM   3349  CG  ASN D 425      32.396  -9.907  10.481  1.00154.97           C
ATOM   3350  OD1 ASN D 425      32.012 -10.536   9.497  1.00154.97           O
ATOM   3351  ND2 ASN D 425      32.542  -8.555  10.468  1.00154.97           N
ATOM   3352  C   ASN D 425      35.164 -10.479  12.638  1.00154.97           C
ATOM   3353  O   ASN D 425      34.716 -10.202  13.748  1.00154.97           O
ATOM   3354  N   ASP D 426      36.460 -10.359  12.294  1.00 97.15           N
ATOM   3355  CA  ASP D 426      37.492  -9.841  13.139  1.00 97.15           C
ATOM   3356  CB  ASP D 426      37.355  -8.340  13.459  1.00 97.15           C
ATOM   3357  CG  ASP D 426      37.876  -7.571  12.248  1.00 97.15           C
ATOM   3358  OD1 ASP D 426      38.629  -8.181  11.440  1.00 97.15           O
ATOM   3359  OD2 ASP D 426      37.532  -6.366  12.118  1.00 97.15           O
ATOM   3360  C   ASP D 426      37.637 -10.605  14.423  1.00 97.15           C
ATOM   3361  O   ASP D 426      38.125 -10.057  15.412  1.00 97.15           O
ATOM   3362  N   TYR D 427      37.260 -11.899  14.433  1.00114.78           N
ATOM   3363  CA  TYR D 427      37.464 -12.749  15.575  1.00114.78           C
ATOM   3364  CB  TYR D 427      36.188 -13.267  16.291  1.00114.78           C
ATOM   3365  CG  TYR D 427      35.612 -12.215  17.172  1.00114.78           C
ATOM   3366  CD1 TYR D 427      36.302 -11.864  18.301  1.00114.78           C
ATOM   3367  CD2 TYR D 427      34.433 -11.562  16.888  1.00114.78           C
ATOM   3368  CE1 TYR D 427      35.831 -10.900  19.152  1.00114.78           C
ATOM   3369  CE2 TYR D 427      33.953 -10.591  17.742  1.00114.78           C
ATOM   3370  CZ  TYR D 427      34.653 -10.261  18.878  1.00114.78           C
ATOM   3371  OH  TYR D 427      34.167  -9.268  19.757  1.00114.78           O
ATOM   3372  C   TYR D 427      38.134 -13.989  15.075  1.00114.78           C
ATOM   3373  O   TYR D 427      37.898 -14.417  13.946  1.00114.78           O
ATOM   3374  N   LYS D 428      39.018 -14.586  15.901  1.00133.21           N
ATOM   3375  CA  LYS D 428      39.605 -15.839  15.523  1.00133.21           C
ATOM   3376  CB  LYS D 428      41.089 -15.752  15.132  1.00133.21           C
ATOM   3377  CG  LYS D 428      41.858 -14.591  15.752  1.00133.21           C
ATOM   3378  CD  LYS D 428      43.310 -14.577  15.285  1.00133.21           C
ATOM   3379  CE  LYS D 428      43.970 -13.199  15.346  1.00133.21           C
ATOM   3380  NZ  LYS D 428      45.133 -13.170  14.430  1.00133.21           N
ATOM   3381  C   LYS D 428      39.317 -16.846  16.589  1.00133.21           C
ATOM   3382  O   LYS D 428      39.506 -16.597  17.779  1.00133.21           O
ATOM   3383  N   TRP D 429      38.820 -18.026  16.154  1.00163.13           N
ATOM   3384  CA  TRP D 429      38.353 -19.050  17.044  1.00163.13           C
ATOM   3385  CB  TRP D 429      37.002 -19.620  16.569  1.00163.13           C
ATOM   3386  CG  TRP D 429      35.974 -18.574  16.181  1.00163.13           C
ATOM   3387  CD2 TRP D 429      35.187 -17.779  17.082  1.00163.13           C
ATOM   3388  CD1 TRP D 429      35.603 -18.197  14.924  1.00163.13           C
ATOM   3389  NE1 TRP D 429      34.616 -17.243  14.985  1.00163.13           N
ATOM   3390  CE2 TRP D 429      34.356 -16.969  16.306  1.00163.13           C
ATOM   3391  CE3 TRP D 429      35.167 -17.715  18.440  1.00163.13           C
ATOM   3392  CZ2 TRP D 429      33.479 -16.092  16.876  1.00163.13           C
ATOM   3393  CZ3 TRP D 429      34.276 -16.838  19.015  1.00163.13           C
ATOM   3394  CH2 TRP D 429      33.450 -16.044  18.247  1.00163.13           C
ATOM   3395  C   TRP D 429      39.327 -20.195  16.964  1.00163.13           C
ATOM   3396  O   TRP D 429      39.757 -20.580  15.878  1.00163.13           O
ATOM   3397  N   PHE D 430      39.714 -20.769  18.123  1.00123.32           N
ATOM   3398  CA  PHE D 430      40.617 -21.890  18.126  1.00123.32           C
ATOM   3399  CB  PHE D 430      42.083 -21.462  18.311  1.00123.32           C
ATOM   3400  CG  PHE D 430      42.885 -22.650  18.702  1.00123.32           C
ATOM   3401  CD1 PHE D 430      43.275 -23.592  17.774  1.00123.32           C
ATOM   3402  CD2 PHE D 430      43.230 -22.813  20.023  1.00123.32           C
ATOM   3403  CE1 PHE D 430      44.014 -24.682  18.172  1.00123.32           C
ATOM   3404  CE2 PHE D 430      43.971 -23.894  20.425  1.00123.32           C
ATOM   3405  CZ  PHE D 430      44.362 -24.828  19.497  1.00123.32           C
ATOM   3406  C   PHE D 430      40.262 -22.836  19.232  1.00123.32           C
ATOM   3407  O   PHE D 430      39.963 -22.420  20.351  1.00123.32           O
ATOM   3408  N   ALA D 431      40.298 -24.153  18.935  1.00 63.22           N
ATOM   3409  CA  ALA D 431      39.967 -25.134  19.925  1.00 63.22           C
ATOM   3410  CB  ALA D 431      38.448 -25.224  20.164  1.00 63.22           C
ATOM   3411  C   ALA D 431      40.435 -26.467  19.424  1.00 63.22           C
ATOM   3412  O   ALA D 431      40.566 -26.681  18.219  1.00 63.22           O
ATOM   3413  N   PHE D 432      40.699 -27.402  20.358  1.00143.50           N
ATOM   3414  CA  PHE D 432      41.123 -28.728  20.008  1.00143.50           C
ATOM   3415  CB  PHE D 432      42.089 -29.378  21.019  1.00143.50           C
ATOM   3416  CG  PHE D 432      43.328 -28.566  21.179  1.00143.50           C
ATOM   3417  CD1 PHE D 432      44.352 -28.644  20.263  1.00143.50           C
ATOM   3418  CD2 PHE D 432      43.459 -27.721  22.257  1.00143.50           C
ATOM   3419  CE1 PHE D 432      45.493 -27.892  20.425  1.00143.50           C
ATOM   3420  CE2 PHE D 432      44.599 -26.971  22.420  1.00143.50           C
ATOM   3421  CZ  PHE D 432      45.621 -27.055  21.507  1.00143.50           C
ATOM   3422  C   PHE D 432      39.889 -29.572  20.081  1.00143.50           C
ATOM   3423  O   PHE D 432      38.974 -29.281  20.849  1.00143.50           O
ATOM   3424  N   PHE D 433      39.815 -30.643  19.269  1.00382.00           N
ATOM   3425  CA  PHE D 433      38.643 -31.464  19.341  1.00382.00           C
ATOM   3426  CB  PHE D 433      38.458 -32.408  18.136  1.00382.00           C
ATOM   3427  CG  PHE D 433      38.047 -31.480  16.843  1.00382.00           C
ATOM   3428  CD1 PHE D 433      37.096 -30.733  16.036  1.00382.00           C
ATOM   3429  CD2 PHE D 433      38.775 -30.980  15.758  1.00382.00           C
ATOM   3430  CE1 PHE D 433      38.413 -30.959  15.879  1.00382.00           C
ATOM   3431  CE2 PHE D 433      37.601 -30.359  15.244  1.00382.00           C
ATOM   3432  CZ  PHE D 433      37.110 -30.944  16.368  1.00382.00           C
ATOM   3433  C   PHE D 433      38.690 -32.218  20.643  1.00382.00           C
ATOM   3434  O   PHE D 433      39.751 -32.457  21.211  1.00382.00           O
ATOM   3435  N   LYS D 434      37.505 -32.564  21.180  1.00182.87           N
ATOM   3436  CA  LYS D 434      37.276 -33.194  22.461  1.00182.87           C
ATOM   3437  CB  LYS D 434      35.784 -33.452  22.720  1.00182.87           C
ATOM   3438  CG  LYS D 434      35.028 -32.353  23.455  1.00182.87           C
ATOM   3439  CD  LYS D 434      35.140 -32.436  24.977  1.00182.87           C
ATOM   3440  CE  LYS D 434      34.011 -31.687  25.681  1.00182.87           C
ATOM   3441  NZ  LYS D 434      33.552 -32.463  26.850  1.00182.87           N
ATOM   3442  C   LYS D 434      37.917 -34.546  22.591  1.00182.87           C
ATOM   3443  O   LYS D 434      37.974 -35.325  21.641  1.00182.87           O
ATOM   3444  N   TYR D 435      38.376 -34.840  23.834  1.00287.53           N
ATOM   3445  CA  TYR D 435      38.988 -36.064  24.318  1.00287.53           C
ATOM   3446  CB  TYR D 435      40.080 -35.960  25.392  1.00287.53           C
ATOM   3447  CG  TYR D 435      41.451 -35.424  25.261  1.00287.53           C
ATOM   3448  CD1 TYR D 435      41.746 -34.147  24.837  1.00287.53           C
ATOM   3449  CD2 TYR D 435      42.467 -36.271  25.644  1.00287.53           C
ATOM   3450  CE1 TYR D 435      43.060 -33.737  24.790  1.00287.53           C
ATOM   3451  CE2 TYR D 435      43.773 -35.862  25.600  1.00287.53           C
ATOM   3452  CZ  TYR D 435      44.072 -34.592  25.172  1.00287.53           C
ATOM   3453  OH  TYR D 435      45.421 -34.183  25.130  1.00287.53           O
ATOM   3454  C   TYR D 435      38.136 -36.454  25.480  1.00287.53           C
ATOM   3455  O   TYR D 435      37.555 -35.586  26.123  1.00287.53           O
ATOM   3456  N   LYS D 436      38.119 -37.754  25.836  1.00142.41           N
ATOM   3457  CA  LYS D 436      37.497 -38.133  27.074  1.00142.41           C
ATOM   3458  CB  LYS D 436      36.032 -38.585  26.931  1.00142.41           C
ATOM   3459  CG  LYS D 436      35.075 -37.399  26.755  1.00142.41           C
ATOM   3460  CD  LYS D 436      35.141 -36.434  27.940  1.00142.41           C
ATOM   3461  CE  LYS D 436      34.472 -35.085  27.700  0.00142.41           C
ATOM   3462  NZ  LYS D 436      34.788 -34.158  28.813  0.00142.41           N
ATOM   3463  C   LYS D 436      38.302 -39.256  27.650  1.00142.41           C
ATOM   3464  O   LYS D 436      38.644 -40.217  26.962  1.00142.41           O
ATOM   3465  N   GLU D 437      38.647 -39.144  28.945  1.00145.28           N
ATOM   3466  CA  GLU D 437      39.410 -40.171  29.589  1.00145.28           C
ATOM   3467  CB  GLU D 437      40.579 -39.594  30.406  1.00145.28           C
ATOM   3468  CG  GLU D 437      41.595 -40.632  30.879  1.00145.28           C
ATOM   3469  CD  GLU D 437      42.761 -40.714  29.900  1.00145.28           C
ATOM   3470  OE1 GLU D 437      42.805 -39.900  28.937  1.00145.28           O
ATOM   3471  OE2 GLU D 437      43.633 -41.597  30.125  1.00145.28           O
ATOM   3472  C   GLU D 437      38.484 -40.843  30.567  1.00145.28           C
ATOM   3473  O   GLU D 437      38.257 -40.347  31.669  1.00145.28           O
ATOM   3474  N   GLU D 438      37.917 -41.996  30.167  1.00118.58           N
ATOM   3475  CA  GLU D 438      37.019 -42.775  30.973  1.00118.58           C
ATOM   3476  CB  GLU D 438      36.209 -43.824  30.190  0.00118.58           C
ATOM   3477  CG  GLU D 438      36.954 -45.130  29.941  0.00118.58           C
ATOM   3478  CD  GLU D 438      36.373 -46.208  30.841  0.00118.58           C
ATOM   3479  OE1 GLU D 438      35.289 -45.962  31.436  0.00118.58           O
ATOM   3480  OE2 GLU D 438      36.998 -47.297  30.933  0.00118.58           O
ATOM   3481  C   GLU D 438      37.822 -43.490  32.003  1.00118.58           C
ATOM   3482  O   GLU D 438      37.272 -44.008  32.971  1.00118.58           O
ATOM   3483  N   GLY D 439      39.158 -43.539  31.832  1.00 56.80           N
ATOM   3484  CA  GLY D 439      39.916 -44.383  32.699  1.00 56.80           C
ATOM   3485  C   GLY D 439      40.087 -45.670  31.967  1.00 56.80           C
ATOM   3486  O   GLY D 439      39.376 -46.647  32.186  1.00 56.80           O
ATOM   3487  N   GLY D 440      41.014 -45.649  30.992  1.00 33.39           N
ATOM   3488  CA  GLY D 440      41.346 -46.806  30.222  1.00 33.39           C
ATOM   3489  C   GLY D 440      40.803 -46.598  28.859  1.00 33.39           C
ATOM   3490  O   GLY D 440      41.394 -47.032  27.871  1.00 33.39           O
ATOM   3491  N   LYS D 441      39.661 -45.902  28.755  1.00221.25           N
ATOM   3492  CA  LYS D 441      39.191 -45.703  27.422  1.00221.25           C
ATOM   3493  CB  LYS D 441      37.683 -45.905  27.205  1.00221.25           C
ATOM   3494  CG  LYS D 441      37.201 -47.340  27.317  1.00221.25           C
ATOM   3495  CD  LYS D 441      37.857 -48.246  26.282  0.00221.25           C
ATOM   3496  CE  LYS D 441      37.819 -47.661  24.867  0.00221.25           C
ATOM   3497  NZ  LYS D 441      36.454 -47.174  24.557  0.00221.25           N
ATOM   3498  C   LYS D 441      39.405 -44.280  27.077  1.00221.25           C
ATOM   3499  O   LYS D 441      39.084 -43.378  27.849  1.00221.25           O
ATOM   3500  N   VAL D 442      39.989 -44.031  25.899  1.00130.93           N
ATOM   3501  CA  VAL D 442      40.029 -42.659  25.516  1.00130.93           C
ATOM   3502  CB  VAL D 442      41.405 -42.111  25.222  1.00130.93           C
ATOM   3503  CG1 VAL D 442      41.730 -42.179  23.718  1.00130.93           C
ATOM   3504  CG2 VAL D 442      41.487 -40.704  25.835  1.00130.93           C
ATOM   3505  C   VAL D 442      39.167 -42.602  24.295  1.00130.93           C
ATOM   3506  O   VAL D 442      39.312 -43.402  23.369  1.00130.93           O
ATOM   3507  N   THR D 443      38.179 -41.694  24.300  1.00148.33           N
ATOM   3508  CA  THR D 443      37.329 -41.574  23.159  1.00148.33           C
ATOM   3509  CB  THR D 443      35.881 -41.885  23.416  1.00148.33           C
ATOM   3510  OG1 THR D 443      35.438 -41.188  24.567  1.00148.33           O
ATOM   3511  CG2 THR D 443      35.676 -43.394  23.579  1.00148.33           C
ATOM   3512  C   THR D 443      37.424 -40.177  22.689  1.00148.33           C
ATOM   3513  O   THR D 443      37.572 -39.236  23.468  1.00148.33           O
ATOM   3514  N   SER D 444      37.364 -39.999  21.367  1.00100.94           N
ATOM   3515  CA  SER D 444      37.475 -38.659  20.911  1.00100.94           C
ATOM   3516  CB  SER D 444      38.527 -38.471  19.807  1.00100.94           C
ATOM   3517  OG  SER D 444      38.787 -37.090  19.623  1.00100.94           O
ATOM   3518  C   SER D 444      36.141 -38.293  20.366  1.00100.94           C
ATOM   3519  O   SER D 444      35.384 -39.158  19.922  1.00100.94           O
ATOM   3520  N   TYR D 445      35.793 -36.996  20.463  1.00100.22           N
ATOM   3521  CA  TYR D 445      34.544 -36.535  19.944  1.00100.22           C
ATOM   3522  CB  TYR D 445      33.593 -36.031  21.047  1.00100.22           C
ATOM   3523  CG  TYR D 445      33.272 -37.240  21.866  1.00100.22           C
ATOM   3524  CD1 TYR D 445      32.391 -38.169  21.362  1.00100.22           C
ATOM   3525  CD2 TYR D 445      33.834 -37.448  23.111  1.00100.22           C
ATOM   3526  CE1 TYR D 445      32.073 -39.296  22.080  1.00100.22           C
ATOM   3527  CE2 TYR D 445      33.521 -38.577  23.840  1.00100.22           C
ATOM   3528  CZ  TYR D 445      32.640 -39.497  23.316  1.00100.22           C
ATOM   3529  OH  TYR D 445      32.309 -40.658  24.048  1.00100.22           O
ATOM   3530  C   TYR D 445      34.863 -35.430  18.996  1.00100.22           C
ATOM   3531  O   TYR D 445      35.241 -34.328  19.386  1.00100.22           O
ATOM   3532  N   CYS D 446      34.745 -35.739  17.698  1.00 75.38           N
ATOM   3533  CA  CYS D 446      35.012 -34.824  16.634  1.00 75.38           C
ATOM   3534  CB  CYS D 446      35.177 -35.525  15.282  1.00 75.38           C
ATOM   3535  SG  CYS D 446      36.659 -36.574  15.349  1.00 75.38           S
ATOM   3536  C   CYS D 446      33.916 -33.815  16.567  1.00 75.38           C
ATOM   3537  O   CYS D 446      34.066 -32.765  15.940  1.00 75.38           O
ATOM   3538  N   HIS D 447      32.749 -34.174  17.135  1.00139.11           N
ATOM   3539  CA  HIS D 447      31.585 -33.334  17.164  1.00139.11           C
ATOM   3540  ND1 HIS D 447      28.902 -34.360  19.544  1.00139.11           N
ATOM   3541  CG  HIS D 447      30.050 -34.600  18.818  1.00139.11           C
ATOM   3542  CB  HIS D 447      30.271 -34.095  17.427  1.00139.11           C
ATOM   3543  NE2 HIS D 447      30.194 -35.653  20.808  1.00139.11           N
ATOM   3544  CD2 HIS D 447      30.831 -35.387  19.608  1.00139.11           C
ATOM   3545  CE1 HIS D 447      29.040 -35.018  20.722  1.00139.11           C
ATOM   3546  C   HIS D 447      31.742 -32.202  18.140  1.00139.11           C
ATOM   3547  O   HIS D 447      31.065 -31.187  18.005  1.00139.11           O
ATOM   3548  N   GLU D 448      32.567 -32.343  19.198  1.00175.01           N
ATOM   3549  CA  GLU D 448      32.701 -31.193  20.053  1.00175.01           C
ATOM   3550  CB  GLU D 448      31.905 -31.184  21.379  1.00175.01           C
ATOM   3551  CG  GLU D 448      32.297 -32.239  22.400  1.00175.01           C
ATOM   3552  CD  GLU D 448      31.210 -33.294  22.473  1.00175.01           C
ATOM   3553  OE1 GLU D 448      30.013 -32.922  22.334  1.00175.01           O
ATOM   3554  OE2 GLU D 448      31.567 -34.480  22.705  1.00175.01           O
ATOM   3555  C   GLU D 448      34.136 -30.857  20.320  1.00175.01           C
ATOM   3556  O   GLU D 448      35.052 -31.485  19.792  1.00175.01           O
ATOM   3557  N   THR D 449      34.369 -29.795  21.123  1.00 66.13           N
ATOM   3558  CA  THR D 449      35.718 -29.355  21.341  1.00 66.13           C
ATOM   3559  CB  THR D 449      36.021 -28.011  20.736  1.00 66.13           C
ATOM   3560  OG1 THR D 449      35.196 -27.011  21.319  1.00 66.13           O
ATOM   3561  CG2 THR D 449      35.784 -28.087  19.216  1.00 66.13           C
ATOM   3562  C   THR D 449      36.018 -29.247  22.802  1.00 66.13           C
ATOM   3563  O   THR D 449      35.136 -29.296  23.658  1.00 66.13           O
ATOM   3564  N   MET D 450      37.327 -29.143  23.106  1.00 73.32           N
ATOM   3565  CA  MET D 450      37.793 -28.899  24.439  1.00 73.32           C
ATOM   3566  CB  MET D 450      39.308 -29.101  24.608  1.00 73.32           C
ATOM   3567  CG  MET D 450      39.779 -30.534  24.355  1.00 73.32           C
ATOM   3568  SD  MET D 450      39.260 -31.737  25.615  1.00 73.32           S
ATOM   3569  CE  MET D 450      40.702 -31.489  26.693  1.00 73.32           C
ATOM   3570  C   MET D 450      37.525 -27.444  24.615  1.00 73.32           C
ATOM   3571  O   MET D 450      37.022 -26.796  23.699  1.00 73.32           O
ATOM   3572  N   THR D 451      37.805 -26.871  25.796  1.00146.68           N
ATOM   3573  CA  THR D 451      37.483 -25.477  25.843  1.00146.68           C
ATOM   3574  CB  THR D 451      37.220 -24.960  27.235  1.00146.68           C
ATOM   3575  OG1 THR D 451      36.460 -23.761  27.195  1.00146.68           O
ATOM   3576  CG2 THR D 451      38.553 -24.727  27.942  1.00146.68           C
ATOM   3577  C   THR D 451      38.560 -24.752  25.068  1.00146.68           C
ATOM   3578  O   THR D 451      39.741 -25.095  25.147  1.00146.68           O
ATOM   3579  N   GLY D 452      38.167 -23.749  24.247  1.00 61.69           N
ATOM   3580  CA  GLY D 452      39.106 -23.112  23.366  1.00 61.69           C
ATOM   3581  C   GLY D 452      39.120 -21.625  23.567  1.00 61.69           C
ATOM   3582  O   GLY D 452      38.419 -21.091  24.423  1.00 61.69           O
ATOM   3583  N   TRP D 453      39.933 -20.915  22.750  1.00114.02           N
ATOM   3584  CA  TRP D 453      40.081 -19.496  22.921  1.00114.02           C
ATOM   3585  CB  TRP D 453      41.540 -19.037  23.012  1.00114.02           C
ATOM   3586  CG  TRP D 453      42.276 -19.506  24.245  1.00114.02           C
ATOM   3587  CD2 TRP D 453      42.889 -20.797  24.356  1.00114.02           C
ATOM   3588  CD1 TRP D 453      42.524 -18.852  25.417  1.00114.02           C
ATOM   3589  NE1 TRP D 453      43.277 -19.644  26.240  1.00114.02           N
ATOM   3590  CE2 TRP D 453      43.514 -20.843  25.598  1.00114.02           C
ATOM   3591  CE3 TRP D 453      42.931 -21.850  23.485  1.00114.02           C
ATOM   3592  CZ2 TRP D 453      44.193 -21.958  25.993  1.00114.02           C
ATOM   3593  CZ3 TRP D 453      43.624 -22.968  23.889  1.00114.02           C
ATOM   3594  CH2 TRP D 453      44.239 -23.025  25.121  1.00114.02           C
ATOM   3595  C   TRP D 453      39.535 -18.772  21.728  1.00114.02           C
ATOM   3596  O   TRP D 453      39.736 -19.171  20.581  1.00114.02           O
ATOM   3597  N   VAL D 454      38.810 -17.662  21.987  1.00169.72           N
ATOM   3598  CA  VAL D 454      38.334 -16.862  20.906  1.00169.72           C
ATOM   3599  CB  VAL D 454      36.836 -16.874  20.731  1.00169.72           C
ATOM   3600  CG1 VAL D 454      36.331 -18.282  21.082  1.00169.72           C
ATOM   3601  CG2 VAL D 454      36.163 -15.693  21.447  1.00169.72           C
ATOM   3602  C   VAL D 454      38.723 -15.464  21.270  1.00169.72           C
ATOM   3603  O   VAL D 454      38.656 -15.076  22.437  1.00169.72           O
ATOM   3604  N   HIS D 455      39.199 -14.679  20.285  1.00 95.69           N
ATOM   3605  CA  HIS D 455      39.537 -13.320  20.577  1.00 95.69           C
ATOM   3606  ND1 HIS D 455      42.460 -15.020  20.727  1.00 95.69           N
ATOM   3607  CG  HIS D 455      41.967 -13.742  20.589  1.00 95.69           C
ATOM   3608  CB  HIS D 455      40.829 -13.193  21.374  1.00 95.69           C
ATOM   3609  NE2 HIS D 455      43.575 -14.069  19.046  1.00 95.69           N
ATOM   3610  CD2 HIS D 455      42.656 -13.179  19.563  1.00 95.69           C
ATOM   3611  CE1 HIS D 455      43.421 -15.163  19.775  1.00 95.69           C
ATOM   3612  C   HIS D 455      39.677 -12.590  19.280  1.00 95.69           C
ATOM   3613  O   HIS D 455      39.898 -13.167  18.216  1.00 95.69           O
ATOM   3614  N   ASP D 456      39.559 -11.261  19.361  1.00172.07           N
ATOM   3615  CA  ASP D 456      39.596 -10.344  18.265  1.00172.07           C
ATOM   3616  CB  ASP D 456      39.536  -8.931  18.873  1.00172.07           C
ATOM   3617  CG  ASP D 456      39.542  -7.746  17.912  1.00172.07           C
ATOM   3618  OD1 ASP D 456      40.340  -7.713  16.937  1.00172.07           O
ATOM   3619  OD2 ASP D 456      38.724  -6.829  18.216  1.00172.07           O
ATOM   3620  C   ASP D 456      40.911 -10.516  17.559  1.00172.07           C
ATOM   3621  O   ASP D 456      41.902 -10.930  18.146  1.00172.07           O
ATOM   3622  N   VAL D 457      40.957 -10.158  16.269  1.00135.15           N
ATOM   3623  CA  VAL D 457      42.138 -10.310  15.457  1.00135.15           C
ATOM   3624  CB  VAL D 457      41.922  -9.691  14.117  1.00135.15           C
ATOM   3625  CG1 VAL D 457      43.192  -9.839  13.270  1.00135.15           C
ATOM   3626  CG2 VAL D 457      40.659 -10.322  13.514  1.00135.15           C
ATOM   3627  C   VAL D 457      43.293  -9.582  16.100  1.00135.15           C
ATOM   3628  O   VAL D 457      44.446  -9.976  15.948  1.00135.15           O
ATOM   3629  N   LEU D 458      43.018  -8.456  16.776  1.00139.70           N
ATOM   3630  CA  LEU D 458      44.009  -7.674  17.472  1.00139.70           C
ATOM   3631  CB  LEU D 458      43.415  -6.357  18.022  1.00139.70           C
ATOM   3632  CG  LEU D 458      43.166  -5.205  17.014  1.00139.70           C
ATOM   3633  CD1 LEU D 458      44.476  -4.473  16.693  1.00139.70           C
ATOM   3634  CD2 LEU D 458      42.444  -5.665  15.740  1.00139.70           C
ATOM   3635  C   LEU D 458      44.562  -8.438  18.646  1.00139.70           C
ATOM   3636  O   LEU D 458      45.732  -8.278  18.992  1.00139.70           O
ATOM   3637  N   GLY D 459      43.736  -9.273  19.310  1.00 52.11           N
ATOM   3638  CA  GLY D 459      44.186  -9.999  20.466  1.00 52.11           C
ATOM   3639  C   GLY D 459      43.857  -9.191  21.684  1.00 52.11           C
ATOM   3640  O   GLY D 459      44.470  -9.361  22.729  1.00 52.11           O
ATOM   3641  N   ARG D 460      42.968  -8.194  21.567  1.00174.72           N
ATOM   3642  CA  ARG D 460      42.620  -7.425  22.730  1.00174.72           C
ATOM   3643  CB  ARG D 460      41.898  -6.132  22.339  1.00174.72           C
ATOM   3644  CG  ARG D 460      42.673  -5.269  21.354  1.00174.72           C
ATOM   3645  CD  ARG D 460      43.808  -4.485  22.009  1.00174.72           C
ATOM   3646  NE  ARG D 460      44.461  -3.729  20.911  1.00174.72           N
ATOM   3647  CZ  ARG D 460      45.792  -3.880  20.654  1.00174.72           C
ATOM   3648  NH1 ARG D 460      46.546  -4.711  21.431  1.00174.72           N
ATOM   3649  NH2 ARG D 460      46.359  -3.193  19.619  1.00174.72           N
ATOM   3650  C   ARG D 460      41.705  -8.148  23.684  1.00174.72           C
ATOM   3651  O   ARG D 460      42.051  -8.395  24.839  1.00174.72           O
ATOM   3652  N   ASN D 461      40.531  -8.573  23.171  1.00143.43           N
ATOM   3653  CA  ASN D 461      39.454  -9.105  23.956  1.00143.43           C
ATOM   3654  CB  ASN D 461      38.125  -8.491  23.442  1.00143.43           C
ATOM   3655  CG  ASN D 461      37.069  -8.360  24.534  1.00143.43           C
ATOM   3656  OD1 ASN D 461      36.513  -9.346  25.009  1.00143.43           O
ATOM   3657  ND2 ASN D 461      36.778  -7.093  24.933  1.00143.43           N
ATOM   3658  C   ASN D 461      39.443 -10.589  23.725  1.00143.43           C
ATOM   3659  O   ASN D 461      39.411 -11.039  22.581  1.00143.43           O
ATOM   3660  N   ARG D 462      39.481 -11.376  24.825  1.00190.83           N
ATOM   3661  CA  ARG D 462      39.502 -12.821  24.796  1.00190.83           C
ATOM   3662  CB  ARG D 462      40.721 -13.495  25.446  1.00190.83           C
ATOM   3663  CG  ARG D 462      41.806 -13.920  24.468  1.00190.83           C
ATOM   3664  CD  ARG D 462      42.471 -12.762  23.751  1.00190.83           C
ATOM   3665  NE  ARG D 462      42.927 -11.800  24.772  1.00190.83           N
ATOM   3666  CZ  ARG D 462      44.166 -11.271  24.611  1.00190.83           C
ATOM   3667  NH1 ARG D 462      44.999 -11.798  23.663  1.00190.83           N
ATOM   3668  NH2 ARG D 462      44.506 -10.127  25.274  1.00190.83           N
ATOM   3669  C   ARG D 462      38.361 -13.386  25.571  1.00190.83           C
ATOM   3670  O   ARG D 462      37.781 -12.737  26.438  1.00190.83           O
ATOM   3671  N   ALA D 463      38.029 -14.654  25.250  1.00 55.78           N
ATOM   3672  CA  ALA D 463      36.991 -15.376  25.926  1.00 55.78           C
ATOM   3673  CB  ALA D 463      35.584 -15.122  25.357  1.00 55.78           C
ATOM   3674  C   ALA D 463      37.267 -16.839  25.755  1.00 55.78           C
ATOM   3675  O   ALA D 463      38.110 -17.241  24.953  1.00 55.78           O
ATOM   3676  N   CYS D 464      36.544 -17.665  26.537  1.00129.80           N
ATOM   3677  CA  CYS D 464      36.659 -19.098  26.570  1.00129.80           C
ATOM   3678  CB  CYS D 464      36.726 -19.546  28.050  1.00129.80           C
ATOM   3679  SG  CYS D 464      37.199 -21.253  28.462  1.00129.80           S
ATOM   3680  C   CYS D 464      35.413 -19.601  25.887  1.00129.80           C
ATOM   3681  O   CYS D 464      34.352 -18.989  25.982  1.00129.80           O
ATOM   3682  N   PHE D 465      35.530 -20.743  25.184  1.00309.78           N
ATOM   3683  CA  PHE D 465      34.560 -21.243  24.250  1.00309.78           C
ATOM   3684  CB  PHE D 465      35.229 -21.069  22.896  1.00309.78           C
ATOM   3685  CG  PHE D 465      34.456 -20.473  21.811  1.00309.78           C
ATOM   3686  CD1 PHE D 465      33.708 -19.328  21.932  1.00309.78           C
ATOM   3687  CD2 PHE D 465      34.597 -21.112  20.612  1.00309.78           C
ATOM   3688  CE1 PHE D 465      33.063 -18.851  20.821  1.00309.78           C
ATOM   3689  CE2 PHE D 465      33.963 -20.638  19.509  1.00309.78           C
ATOM   3690  CZ  PHE D 465      33.196 -19.509  19.622  1.00309.78           C
ATOM   3691  C   PHE D 465      34.469 -22.736  24.311  1.00309.78           C
ATOM   3692  O   PHE D 465      35.448 -23.421  24.591  1.00309.78           O
ATOM   3693  N   THR D 466      33.280 -23.272  23.976  1.00138.07           N
ATOM   3694  CA  THR D 466      33.108 -24.687  23.837  1.00138.07           C
ATOM   3695  CB  THR D 466      32.429 -25.260  25.046  1.00138.07           C
ATOM   3696  OG1 THR D 466      32.237 -26.659  24.915  1.00138.07           O
ATOM   3697  CG2 THR D 466      31.108 -24.513  25.273  1.00138.07           C
ATOM   3698  C   THR D 466      32.248 -24.847  22.621  1.00138.07           C
ATOM   3699  O   THR D 466      31.291 -24.097  22.441  1.00138.07           O
ATOM   3700  N   GLY D 467      32.562 -25.820  21.741  1.00 46.40           N
ATOM   3701  CA  GLY D 467      31.803 -25.934  20.527  1.00 46.40           C
ATOM   3702  C   GLY D 467      31.203 -27.295  20.439  1.00 46.40           C
ATOM   3703  O   GLY D 467      31.737 -28.278  20.953  1.00 46.40           O
ATOM   3704  N   ARG D 468      30.053 -27.369  19.751  1.00192.84           N
ATOM   3705  CA  ARG D 468      29.337 -28.597  19.605  1.00192.84           C
ATOM   3706  CB  ARG D 468      28.284 -28.652  20.719  1.00192.84           C
ATOM   3707  CG  ARG D 468      27.183 -29.696  20.665  1.00192.84           C
ATOM   3708  CD  ARG D 468      25.902 -29.072  20.108  1.00192.84           C
ATOM   3709  NE  ARG D 468      24.727 -29.705  20.769  1.00192.84           N
ATOM   3710  CZ  ARG D 468      24.226 -29.120  21.898  1.00192.84           C
ATOM   3711  NH1 ARG D 468      24.818 -27.997  22.400  1.00192.84           N
ATOM   3712  NH2 ARG D 468      23.131 -29.641  22.524  1.00192.84           N
ATOM   3713  C   ARG D 468      28.733 -28.562  18.233  1.00192.84           C
ATOM   3714  O   ARG D 468      28.117 -27.571  17.844  1.00192.84           O
ATOM   3715  N   LYS D 469      28.918 -29.653  17.456  1.00122.08           N
ATOM   3716  CA  LYS D 469      28.452 -29.713  16.100  1.00122.08           C
ATOM   3717  CB  LYS D 469      29.147 -30.814  15.279  1.00122.08           C
ATOM   3718  CG  LYS D 469      28.650 -30.876  13.836  1.00122.08           C
ATOM   3719  CD  LYS D 469      29.553 -31.674  12.890  1.00122.08           C
ATOM   3720  CE  LYS D 469      30.127 -32.948  13.511  1.00122.08           C
ATOM   3721  NZ  LYS D 469      31.300 -32.604  14.357  1.00122.08           N
ATOM   3722  C   LYS D 469      26.985 -29.996  16.098  1.00122.08           C
ATOM   3723  O   LYS D 469      26.525 -31.008  16.626  1.00122.08           O
ATOM   3724  N   THR D 470      26.225 -29.063  15.498  1.00 64.97           N
ATOM   3725  CA  THR D 470      24.799 -29.083  15.335  1.00 64.97           C
ATOM   3726  CB  THR D 470      24.249 -27.742  14.958  1.00 64.97           C
ATOM   3727  OG1 THR D 470      24.579 -26.785  15.953  1.00 64.97           O
ATOM   3728  CG2 THR D 470      22.722 -27.854  14.813  0.00 64.97           C
ATOM   3729  C   THR D 470      24.417 -30.042  14.259  1.00 64.97           C
ATOM   3730  O   THR D 470      23.283 -30.497  14.221  1.00 64.97           O
ATOM   3731  N   GLY D 471      25.305 -30.317  13.293  1.00 30.12           N
ATOM   3732  CA  GLY D 471      24.935 -31.218  12.240  1.00 30.12           C
ATOM   3733  C   GLY D 471      25.668 -30.762  10.986  1.00 30.12           C
ATOM   3734  O   GLY D 471      26.793 -30.209  11.122  1.00 30.12           O
ATOM   3735  OXT GLY D 471      25.111 -30.960   9.873  1.00 30.12           O
TER    3736      GLY D 471
ATOM   3737  N   LEU E 472      61.512 -16.947 -10.978  1.00 52.47           N
ATOM   3738  CA  LEU E 472      61.739 -18.069 -10.042  1.00 52.47           C
ATOM   3739  CB  LEU E 472      60.517 -19.005 -10.068  1.00 52.47           C
ATOM   3740  CG  LEU E 472      60.534 -20.107  -8.995  1.00 52.47           C
ATOM   3741  CD1 LEU E 472      60.464 -19.500  -7.583  1.00 52.47           C
ATOM   3742  CD2 LEU E 472      59.426 -21.143  -9.246  1.00 52.47           C
ATOM   3743  C   LEU E 472      62.967 -18.823 -10.460  1.00 52.47           C
ATOM   3744  O   LEU E 472      63.090 -19.249 -11.608  1.00 52.47           O
ATOM   3745  N   PRO E 473      63.885 -18.966  -9.537  1.00 74.99           N
ATOM   3746  CA  PRO E 473      65.136 -19.622  -9.834  1.00 74.99           C
ATOM   3747  CD  PRO E 473      64.058 -17.910  -8.551  1.00 74.99           C
ATOM   3748  CB  PRO E 473      66.109 -19.188  -8.740  1.00 74.99           C
ATOM   3749  CG  PRO E 473      65.570 -17.820  -8.293  1.00 74.99           C
ATOM   3750  C   PRO E 473      65.027 -21.111  -9.945  1.00 74.99           C
ATOM   3751  O   PRO E 473      64.039 -21.683  -9.487  1.00 74.99           O
ATOM   3752  N   THR E 474      66.016 -21.739 -10.613  1.00 42.22           N
ATOM   3753  CA  THR E 474      66.105 -23.163 -10.758  1.00 42.22           C
ATOM   3754  CB  THR E 474      67.133 -23.579 -11.770  1.00 42.22           C
ATOM   3755  OG1 THR E 474      68.431 -23.184 -11.350  1.00 42.22           O
ATOM   3756  CG2 THR E 474      66.788 -22.915 -13.113  1.00 42.22           C
ATOM   3757  C   THR E 474      66.503 -23.752  -9.442  1.00 42.22           C
ATOM   3758  O   THR E 474      66.061 -24.844  -9.083  1.00 42.22           O
ATOM   3759  N   SER E 475      67.383 -23.046  -8.700  1.00 82.25           N
ATOM   3760  CA  SER E 475      67.840 -23.553  -7.439  1.00 82.25           C
ATOM   3761  CB  SER E 475      69.283 -24.085  -7.475  1.00 82.25           C
ATOM   3762  OG  SER E 475      70.189 -23.019  -7.716  1.00 82.25           O
ATOM   3763  C   SER E 475      67.808 -22.443  -6.437  1.00 82.25           C
ATOM   3764  O   SER E 475      67.891 -21.269  -6.797  1.00 82.25           O
ATOM   3765  N   TRP E 476      67.649 -22.793  -5.141  1.00 79.34           N
ATOM   3766  CA  TRP E 476      67.649 -21.771  -4.135  1.00 79.34           C
ATOM   3767  CB  TRP E 476      66.267 -21.132  -3.927  1.00 79.34           C
ATOM   3768  CG  TRP E 476      66.292 -19.912  -3.042  1.00 79.34           C
ATOM   3769  CD2 TRP E 476      66.479 -18.578  -3.539  1.00 79.34           C
ATOM   3770  CD1 TRP E 476      66.155 -19.807  -1.690  1.00 79.34           C
ATOM   3771  NE1 TRP E 476      66.254 -18.489  -1.311  1.00 79.34           N
ATOM   3772  CE2 TRP E 476      66.452 -17.722  -2.440  1.00 79.34           C
ATOM   3773  CE3 TRP E 476      66.660 -18.108  -4.808  1.00 79.34           C
ATOM   3774  CZ2 TRP E 476      66.608 -16.374  -2.594  1.00 79.34           C
ATOM   3775  CZ3 TRP E 476      66.814 -16.748  -4.961  1.00 79.34           C
ATOM   3776  CH2 TRP E 476      66.789 -15.899  -3.874  1.00 79.34           C
ATOM   3777  C   TRP E 476      68.066 -22.385  -2.829  1.00 79.34           C
ATOM   3778  O   TRP E 476      67.702 -23.517  -2.514  1.00 79.34           O
ATOM   3779  N   ASP E 477      68.866 -21.639  -2.038  1.00 92.94           N
ATOM   3780  CA  ASP E 477      69.303 -22.100  -0.750  1.00 92.94           C
ATOM   3781  CB  ASP E 477      70.658 -22.834  -0.808  1.00 92.94           C
ATOM   3782  CG  ASP E 477      70.917 -23.541   0.518  1.00 92.94           C
ATOM   3783  OD1 ASP E 477      70.285 -23.155   1.537  1.00 92.94           O
ATOM   3784  OD2 ASP E 477      71.755 -24.483   0.525  1.00 92.94           O
ATOM   3785  C   ASP E 477      69.473 -20.870   0.093  1.00 92.94           C
ATOM   3786  O   ASP E 477      70.317 -20.024  -0.193  1.00 92.94           O
ATOM   3787  N   TRP E 478      68.673 -20.743   1.168  1.00109.38           N
ATOM   3788  CA  TRP E 478      68.708 -19.581   2.014  1.00109.38           C
ATOM   3789  CB  TRP E 478      67.534 -19.462   2.998  1.00109.38           C
ATOM   3790  CG  TRP E 478      66.300 -18.911   2.326  1.00109.38           C
ATOM   3791  CD2 TRP E 478      66.172 -17.530   1.950  1.00109.38           C
ATOM   3792  CD1 TRP E 478      65.153 -19.529   1.923  1.00109.38           C
ATOM   3793  NE1 TRP E 478      64.313 -18.616   1.327  1.00109.38           N
ATOM   3794  CE2 TRP E 478      64.930 -17.382   1.336  1.00109.38           C
ATOM   3795  CE3 TRP E 478      67.023 -16.473   2.103  1.00109.38           C
ATOM   3796  CZ2 TRP E 478      64.518 -16.167   0.863  1.00109.38           C
ATOM   3797  CZ3 TRP E 478      66.604 -15.249   1.629  1.00109.38           C
ATOM   3798  CH2 TRP E 478      65.376 -15.100   1.020  1.00109.38           C
ATOM   3799  C   TRP E 478      70.005 -19.478   2.745  1.00109.38           C
ATOM   3800  O   TRP E 478      70.341 -18.416   3.266  1.00109.38           O
ATOM   3801  N   ARG E 479      70.707 -20.612   2.894  1.00159.82           N
ATOM   3802  CA  ARG E 479      71.995 -20.669   3.521  1.00159.82           C
ATOM   3803  CB  ARG E 479      72.441 -22.126   3.702  1.00159.82           C
ATOM   3804  CG  ARG E 479      71.521 -22.878   4.666  1.00159.82           C
ATOM   3805  CD  ARG E 479      71.322 -24.349   4.306  1.00159.82           C
ATOM   3806  NE  ARG E 479      72.588 -25.079   4.573  1.00159.82           N
ATOM   3807  CZ  ARG E 479      72.865 -26.215   3.871  1.00159.82           C
ATOM   3808  NH1 ARG E 479      72.074 -26.580   2.820  1.00159.82           N
ATOM   3809  NH2 ARG E 479      73.921 -26.999   4.237  1.00159.82           N
ATOM   3810  C   ARG E 479      72.989 -19.953   2.663  1.00159.82           C
ATOM   3811  O   ARG E 479      73.903 -19.309   3.173  1.00159.82           O
ATOM   3812  N   ASN E 480      72.869 -20.072   1.326  1.00 62.63           N
ATOM   3813  CA  ASN E 480      73.840 -19.401   0.514  1.00 62.63           C
ATOM   3814  CB  ASN E 480      74.812 -20.380  -0.169  1.00 62.63           C
ATOM   3815  CG  ASN E 480      75.963 -19.586  -0.771  1.00 62.63           C
ATOM   3816  OD1 ASN E 480      75.752 -18.592  -1.464  1.00 62.63           O
ATOM   3817  ND2 ASN E 480      77.218 -20.031  -0.495  1.00 62.63           N
ATOM   3818  C   ASN E 480      73.148 -18.631  -0.563  1.00 62.63           C
ATOM   3819  O   ASN E 480      72.891 -19.154  -1.646  1.00 62.63           O
ATOM   3820  N   VAL E 481      72.834 -17.351  -0.290  1.00130.19           N
ATOM   3821  CA  VAL E 481      72.286 -16.523  -1.317  1.00130.19           C
ATOM   3822  CB  VAL E 481      71.051 -15.784  -0.883  1.00130.19           C
ATOM   3823  CG1 VAL E 481      71.323 -15.099   0.466  1.00130.19           C
ATOM   3824  CG2 VAL E 481      70.644 -14.812  -2.003  1.00130.19           C
ATOM   3825  C   VAL E 481      73.377 -15.563  -1.657  1.00130.19           C
ATOM   3826  O   VAL E 481      73.526 -14.503  -1.051  1.00130.19           O
ATOM   3827  N   HIS E 482      74.170 -15.936  -2.675  1.00 61.69           N
ATOM   3828  CA  HIS E 482      75.268 -15.144  -3.128  1.00 61.69           C
ATOM   3829  ND1 HIS E 482      74.274 -14.610  -6.141  1.00 61.69           N
ATOM   3830  CG  HIS E 482      73.871 -14.114  -4.920  1.00 61.69           C
ATOM   3831  CB  HIS E 482      74.805 -13.831  -3.778  1.00 61.69           C
ATOM   3832  NE2 HIS E 482      72.061 -14.411  -6.235  1.00 61.69           N
ATOM   3833  CD2 HIS E 482      72.518 -13.998  -4.996  1.00 61.69           C
ATOM   3834  CE1 HIS E 482      73.153 -14.769  -6.887  1.00 61.69           C
ATOM   3835  C   HIS E 482      76.224 -14.871  -2.004  1.00 61.69           C
ATOM   3836  O   HIS E 482      76.710 -13.753  -1.848  1.00 61.69           O
ATOM   3837  N   GLY E 483      76.519 -15.905  -1.186  1.00 30.36           N
ATOM   3838  CA  GLY E 483      77.529 -15.803  -0.168  1.00 30.36           C
ATOM   3839  C   GLY E 483      76.944 -15.514   1.184  1.00 30.36           C
ATOM   3840  O   GLY E 483      77.604 -15.736   2.198  1.00 30.36           O
ATOM   3841  N   ILE E 484      75.689 -15.039   1.262  1.00 52.87           N
ATOM   3842  CA  ILE E 484      75.161 -14.685   2.555  1.00 52.87           C
ATOM   3843  CB  ILE E 484      74.287 -13.465   2.527  1.00 52.87           C
ATOM   3844  CG1 ILE E 484      75.080 -12.241   2.040  1.00 52.87           C
ATOM   3845  CG2 ILE E 484      73.682 -13.283   3.929  1.00 52.87           C
ATOM   3846  CD1 ILE E 484      74.198 -11.035   1.721  1.00 52.87           C
ATOM   3847  C   ILE E 484      74.321 -15.808   3.099  1.00 52.87           C
ATOM   3848  O   ILE E 484      73.583 -16.457   2.359  1.00 52.87           O
ATOM   3849  N   ASN E 485      74.441 -16.077   4.424  1.00 69.37           N
ATOM   3850  CA  ASN E 485      73.686 -17.125   5.069  1.00 69.37           C
ATOM   3851  CB  ASN E 485      74.550 -18.056   5.935  1.00 69.37           C
ATOM   3852  CG  ASN E 485      73.648 -19.125   6.535  1.00 69.37           C
ATOM   3853  OD1 ASN E 485      72.657 -19.534   5.932  1.00 69.37           O
ATOM   3854  ND2 ASN E 485      73.993 -19.587   7.767  1.00 69.37           N
ATOM   3855  C   ASN E 485      72.650 -16.513   5.982  1.00 69.37           C
ATOM   3856  O   ASN E 485      72.965 -15.693   6.840  1.00 69.37           O
ATOM   3857  N   PHE E 486      71.365 -16.820   5.709  1.00128.51           N
ATOM   3858  CA  PHE E 486      70.181 -16.430   6.438  1.00128.51           C
ATOM   3859  CB  PHE E 486      69.008 -16.111   5.504  1.00128.51           C
ATOM   3860  CG  PHE E 486      69.419 -14.861   4.804  1.00128.51           C
ATOM   3861  CD1 PHE E 486      69.245 -13.638   5.410  1.00128.51           C
ATOM   3862  CD2 PHE E 486      69.987 -14.907   3.552  1.00128.51           C
ATOM   3863  CE1 PHE E 486      69.623 -12.477   4.778  1.00128.51           C
ATOM   3864  CE2 PHE E 486      70.367 -13.749   2.914  1.00128.51           C
ATOM   3865  CZ  PHE E 486      70.185 -12.531   3.525  1.00128.51           C
ATOM   3866  C   PHE E 486      69.723 -17.377   7.519  1.00128.51           C
ATOM   3867  O   PHE E 486      68.871 -17.014   8.327  1.00128.51           O
ATOM   3868  N   VAL E 487      70.159 -18.659   7.513  1.00 64.73           N
ATOM   3869  CA  VAL E 487      69.604 -19.615   8.438  1.00 64.73           C
ATOM   3870  CB  VAL E 487      69.503 -20.990   7.844  1.00 64.73           C
ATOM   3871  CG1 VAL E 487      68.906 -21.952   8.883  1.00 64.73           C
ATOM   3872  CG2 VAL E 487      68.677 -20.885   6.553  1.00 64.73           C
ATOM   3873  C   VAL E 487      70.415 -19.708   9.705  1.00 64.73           C
ATOM   3874  O   VAL E 487      71.641 -19.644   9.690  1.00 64.73           O
ATOM   3875  N   THR E 488      69.714 -19.873  10.848  1.00119.57           N
ATOM   3876  CA  THR E 488      70.352 -19.968  12.140  1.00119.57           C
ATOM   3877  CB  THR E 488      69.413 -19.734  13.279  1.00119.57           C
ATOM   3878  OG1 THR E 488      68.414 -20.744  13.290  1.00119.57           O
ATOM   3879  CG2 THR E 488      68.767 -18.350  13.108  1.00119.57           C
ATOM   3880  C   THR E 488      70.903 -21.356  12.273  1.00119.57           C
ATOM   3881  O   THR E 488      70.591 -22.234  11.472  1.00119.57           O
ATOM   3882  N   PRO E 489      71.705 -21.572  13.286  1.00 71.68           N
ATOM   3883  CA  PRO E 489      72.381 -22.833  13.457  1.00 71.68           C
ATOM   3884  CD  PRO E 489      72.464 -20.470  13.858  1.00 71.68           C
ATOM   3885  CB  PRO E 489      73.435 -22.591  14.536  1.00 71.68           C
ATOM   3886  CG  PRO E 489      73.763 -21.095  14.396  1.00 71.68           C
ATOM   3887  C   PRO E 489      71.491 -23.998  13.746  1.00 71.68           C
ATOM   3888  O   PRO E 489      70.384 -23.816  14.251  1.00 71.68           O
ATOM   3889  N   VAL E 490      71.969 -25.212  13.402  1.00 36.11           N
ATOM   3890  CA  VAL E 490      71.237 -26.422  13.630  1.00 36.11           C
ATOM   3891  CB  VAL E 490      71.811 -27.612  12.916  1.00 36.11           C
ATOM   3892  CG1 VAL E 490      70.998 -28.858  13.304  1.00 36.11           C
ATOM   3893  CG2 VAL E 490      71.822 -27.322  11.405  1.00 36.11           C
ATOM   3894  C   VAL E 490      71.283 -26.694  15.100  1.00 36.11           C
ATOM   3895  O   VAL E 490      72.271 -26.401  15.770  1.00 36.11           O
ATOM   3896  N   ARG E 491      70.182 -27.255  15.634  1.00164.93           N
ATOM   3897  CA  ARG E 491      70.039 -27.536  17.035  1.00164.93           C
ATOM   3898  CB  ARG E 491      68.896 -26.743  17.682  1.00164.93           C
ATOM   3899  CG  ARG E 491      69.313 -25.418  18.300  1.00164.93           C
ATOM   3900  CD  ARG E 491      69.708 -25.658  19.753  1.00164.93           C
ATOM   3901  NE  ARG E 491      69.741 -24.364  20.476  1.00164.93           N
ATOM   3902  CZ  ARG E 491      69.112 -24.281  21.684  1.00164.93           C
ATOM   3903  NH1 ARG E 491      68.318 -25.305  22.115  1.00164.93           N
ATOM   3904  NH2 ARG E 491      69.288 -23.183  22.472  1.00164.93           N
ATOM   3905  C   ARG E 491      69.653 -28.969  17.220  1.00164.93           C
ATOM   3906  O   ARG E 491      69.337 -29.675  16.265  1.00164.93           O
ATOM   3907  N   ASN E 492      69.696 -29.434  18.488  1.00 45.39           N
ATOM   3908  CA  ASN E 492      69.317 -30.781  18.805  1.00 45.39           C
ATOM   3909  CB  ASN E 492      70.440 -31.571  19.498  1.00 45.39           C
ATOM   3910  CG  ASN E 492      70.076 -33.048  19.478  1.00 45.39           C
ATOM   3911  OD1 ASN E 492      68.910 -33.414  19.334  1.00 45.39           O
ATOM   3912  ND2 ASN E 492      71.105 -33.924  19.626  1.00 45.39           N
ATOM   3913  C   ASN E 492      68.153 -30.723  19.756  1.00 45.39           C
ATOM   3914  O   ASN E 492      68.235 -30.117  20.823  1.00 45.39           O
ATOM   3915  N   GLN E 493      67.025 -31.349  19.361  1.00 74.79           N
ATOM   3916  CA  GLN E 493      65.802 -31.425  20.115  1.00 74.79           C
ATOM   3917  CB  GLN E 493      64.634 -31.962  19.269  1.00 74.79           C
ATOM   3918  CG  GLN E 493      64.824 -33.402  18.786  1.00 74.79           C
ATOM   3919  CD  GLN E 493      63.788 -33.673  17.704  1.00 74.79           C
ATOM   3920  OE1 GLN E 493      63.125 -32.756  17.222  1.00 74.79           O
ATOM   3921  NE2 GLN E 493      63.651 -34.965  17.299  1.00 74.79           N
ATOM   3922  C   GLN E 493      65.988 -32.316  21.301  1.00 74.79           C
ATOM   3923  O   GLN E 493      65.332 -32.140  22.327  1.00 74.79           O
ATOM   3924  N   GLY E 494      66.858 -33.335  21.174  1.00 28.91           N
ATOM   3925  CA  GLY E 494      67.068 -34.226  22.273  1.00 28.91           C
ATOM   3926  C   GLY E 494      65.919 -35.184  22.277  1.00 28.91           C
ATOM   3927  O   GLY E 494      65.276 -35.398  21.252  1.00 28.91           O
ATOM   3928  N   SER E 495      65.646 -35.786  23.450  1.00 92.33           N
ATOM   3929  CA  SER E 495      64.638 -36.794  23.634  1.00 92.33           C
ATOM   3930  CB  SER E 495      64.782 -37.532  24.973  1.00 92.33           C
ATOM   3931  OG  SER E 495      66.054 -38.157  25.048  1.00 92.33           O
ATOM   3932  C   SER E 495      63.243 -36.230  23.615  1.00 92.33           C
ATOM   3933  O   SER E 495      62.283 -36.992  23.530  1.00 92.33           O
ATOM   3934  N   CYS E 496      63.074 -34.901  23.725  1.00 65.69           N
ATOM   3935  CA  CYS E 496      61.759 -34.311  23.808  1.00 65.69           C
ATOM   3936  CB  CYS E 496      61.844 -32.865  24.333  1.00 65.69           C
ATOM   3937  SG  CYS E 496      60.253 -32.001  24.480  1.00 65.69           S
ATOM   3938  C   CYS E 496      61.109 -34.277  22.445  1.00 65.69           C
ATOM   3939  O   CYS E 496      61.774 -34.059  21.436  1.00 65.69           O
ATOM   3940  N   GLY E 497      59.770 -34.478  22.374  1.00 59.65           N
ATOM   3941  CA  GLY E 497      59.112 -34.464  21.088  1.00 59.65           C
ATOM   3942  C   GLY E 497      58.795 -33.032  20.771  1.00 59.65           C
ATOM   3943  O   GLY E 497      57.636 -32.652  20.599  1.00 59.65           O
ATOM   3944  N   SER E 498      59.867 -32.220  20.703  1.00112.81           N
ATOM   3945  CA  SER E 498      59.899 -30.794  20.508  1.00112.81           C
ATOM   3946  CB  SER E 498      61.099 -30.170  21.254  1.00112.81           C
ATOM   3947  OG  SER E 498      61.083 -28.755  21.155  1.00112.81           O
ATOM   3948  C   SER E 498      59.982 -30.347  19.070  1.00112.81           C
ATOM   3949  O   SER E 498      60.093 -29.151  18.811  1.00112.81           O
ATOM   3950  N   CYS E 499      59.896 -31.256  18.090  1.00133.36           N
ATOM   3951  CA  CYS E 499      60.243 -30.944  16.729  1.00133.36           C
ATOM   3952  CB  CYS E 499      59.994 -32.178  15.861  1.00133.36           C
ATOM   3953  SG  CYS E 499      61.273 -32.349  14.602  1.00133.36           S
ATOM   3954  C   CYS E 499      59.458 -29.758  16.218  1.00133.36           C
ATOM   3955  O   CYS E 499      60.020 -28.855  15.596  1.00133.36           O
ATOM   3956  N   TYR E 500      58.149 -29.684  16.522  1.00 82.18           N
ATOM   3957  CA  TYR E 500      57.314 -28.625  16.021  1.00 82.18           C
ATOM   3958  CB  TYR E 500      55.846 -28.764  16.460  1.00 82.18           C
ATOM   3959  CG  TYR E 500      55.775 -28.464  17.917  1.00 82.18           C
ATOM   3960  CD1 TYR E 500      56.015 -29.434  18.869  1.00 82.18           C
ATOM   3961  CD2 TYR E 500      55.479 -27.185  18.321  1.00 82.18           C
ATOM   3962  CE1 TYR E 500      55.947 -29.139  20.212  1.00 82.18           C
ATOM   3963  CE2 TYR E 500      55.413 -26.893  19.659  1.00 82.18           C
ATOM   3964  CZ  TYR E 500      55.643 -27.858  20.606  1.00 82.18           C
ATOM   3965  OH  TYR E 500      55.566 -27.528  21.975  1.00 82.18           O
ATOM   3966  C   TYR E 500      57.832 -27.301  16.518  1.00 82.18           C
ATOM   3967  O   TYR E 500      57.770 -26.302  15.803  1.00 82.18           O
ATOM   3968  N   SER E 501      58.312 -27.238  17.778  1.00 55.59           N
ATOM   3969  CA  SER E 501      58.811 -26.012  18.334  1.00 55.59           C
ATOM   3970  CB  SER E 501      59.136 -26.132  19.837  1.00 55.59           C
ATOM   3971  OG  SER E 501      59.647 -24.902  20.328  1.00 55.59           O
ATOM   3972  C   SER E 501      60.072 -25.600  17.632  1.00 55.59           C
ATOM   3973  O   SER E 501      60.263 -24.426  17.320  1.00 55.59           O
ATOM   3974  N   PHE E 502      60.987 -26.552  17.372  1.00142.42           N
ATOM   3975  CA  PHE E 502      62.220 -26.199  16.719  1.00142.42           C
ATOM   3976  CB  PHE E 502      63.264 -27.331  16.622  1.00142.42           C
ATOM   3977  CG  PHE E 502      63.965 -27.403  17.941  1.00142.42           C
ATOM   3978  CD1 PHE E 502      64.722 -26.342  18.377  1.00142.42           C
ATOM   3979  CD2 PHE E 502      63.919 -28.526  18.730  1.00142.42           C
ATOM   3980  CE1 PHE E 502      65.382 -26.380  19.582  1.00142.42           C
ATOM   3981  CE2 PHE E 502      64.579 -28.566  19.934  1.00142.42           C
ATOM   3982  CZ  PHE E 502      65.312 -27.496  20.372  1.00142.42           C
ATOM   3983  C   PHE E 502      61.952 -25.698  15.336  1.00142.42           C
ATOM   3984  O   PHE E 502      62.526 -24.693  14.921  1.00142.42           O
ATOM   3985  N   ALA E 503      61.066 -26.375  14.582  1.00 28.87           N
ATOM   3986  CA  ALA E 503      60.784 -25.950  13.238  1.00 28.87           C
ATOM   3987  CB  ALA E 503      59.745 -26.836  12.530  1.00 28.87           C
ATOM   3988  C   ALA E 503      60.222 -24.564  13.296  1.00 28.87           C
ATOM   3989  O   ALA E 503      60.595 -23.700  12.504  1.00 28.87           O
ATOM   3990  N   SER E 504      59.318 -24.306  14.253  1.00 95.27           N
ATOM   3991  CA  SER E 504      58.695 -23.016  14.316  1.00 95.27           C
ATOM   3992  CB  SER E 504      57.569 -22.956  15.366  1.00 95.27           C
ATOM   3993  OG  SER E 504      58.051 -23.311  16.637  1.00 95.27           O
ATOM   3994  C   SER E 504      59.709 -21.948  14.594  1.00 95.27           C
ATOM   3995  O   SER E 504      59.715 -20.915  13.928  1.00 95.27           O
ATOM   3996  N   MET E 505      60.611 -22.170  15.568  1.00114.07           N
ATOM   3997  CA  MET E 505      61.565 -21.153  15.914  1.00114.07           C
ATOM   3998  CB  MET E 505      62.395 -21.515  17.153  1.00114.07           C
ATOM   3999  CG  MET E 505      61.511 -22.016  18.302  1.00114.07           C
ATOM   4000  SD  MET E 505      59.918 -21.154  18.494  1.00114.07           S
ATOM   4001  CE  MET E 505      60.586 -19.632  19.198  1.00114.07           C
ATOM   4002  C   MET E 505      62.487 -20.948  14.750  1.00114.07           C
ATOM   4003  O   MET E 505      62.880 -19.821  14.447  1.00114.07           O
ATOM   4004  N   GLY E 506      62.843 -22.045  14.053  1.00 24.81           N
ATOM   4005  CA  GLY E 506      63.765 -21.967  12.958  1.00 24.81           C
ATOM   4006  C   GLY E 506      63.213 -21.075  11.888  1.00 24.81           C
ATOM   4007  O   GLY E 506      63.942 -20.265  11.317  1.00 24.81           O
ATOM   4008  N   MET E 507      61.910 -21.202  11.576  1.00104.77           N
ATOM   4009  CA  MET E 507      61.336 -20.384  10.545  1.00104.77           C
ATOM   4010  CB  MET E 507      59.833 -20.639  10.336  1.00104.77           C
ATOM   4011  CG  MET E 507      59.163 -19.547   9.492  1.00104.77           C
ATOM   4012  SD  MET E 507      57.347 -19.614   9.456  1.00104.77           S
ATOM   4013  CE  MET E 507      57.288 -20.652   7.975  1.00104.77           C
ATOM   4014  C   MET E 507      61.434 -18.944  10.936  1.00104.77           C
ATOM   4015  O   MET E 507      61.890 -18.100  10.167  1.00104.77           O
ATOM   4016  N   MET E 508      61.043 -18.640  12.181  1.00122.86           N
ATOM   4017  CA  MET E 508      60.991 -17.288  12.656  1.00122.86           C
ATOM   4018  CB  MET E 508      60.473 -17.226  14.104  1.00122.86           C
ATOM   4019  CG  MET E 508      59.080 -17.842  14.293  1.00122.86           C
ATOM   4020  SD  MET E 508      57.686 -16.848  13.680  1.00122.86           S
ATOM   4021  CE  MET E 508      57.515 -15.875  15.205  1.00122.86           C
ATOM   4022  C   MET E 508      62.367 -16.695  12.660  1.00122.86           C
ATOM   4023  O   MET E 508      62.547 -15.524  12.329  1.00122.86           O
ATOM   4024  N   GLU E 509      63.377 -17.485  13.061  1.00 54.58           N
ATOM   4025  CA  GLU E 509      64.716 -16.974  13.181  1.00 54.58           C
ATOM   4026  CB  GLU E 509      65.655 -17.994  13.847  1.00 54.58           C
ATOM   4027  CG  GLU E 509      65.284 -18.227  15.316  1.00 54.58           C
ATOM   4028  CD  GLU E 509      65.999 -19.469  15.825  1.00 54.58           C
ATOM   4029  OE1 GLU E 509      66.535 -20.235  14.980  1.00 54.58           O
ATOM   4030  OE2 GLU E 509      66.010 -19.677  17.068  1.00 54.58           O
ATOM   4031  C   GLU E 509      65.273 -16.597  11.839  1.00 54.58           C
ATOM   4032  O   GLU E 509      65.907 -15.551  11.706  1.00 54.58           O
ATOM   4033  N   ALA E 510      65.072 -17.445  10.809  1.00 38.33           N
ATOM   4034  CA  ALA E 510      65.597 -17.154   9.503  1.00 38.33           C
ATOM   4035  CB  ALA E 510      65.391 -18.311   8.510  1.00 38.33           C
ATOM   4036  C   ALA E 510      64.914 -15.947   8.930  1.00 38.33           C
ATOM   4037  O   ALA E 510      65.560 -15.056   8.381  1.00 38.33           O
ATOM   4038  N   ARG E 511      63.577 -15.876   9.070  1.00132.57           N
ATOM   4039  CA  ARG E 511      62.813 -14.796   8.505  1.00132.57           C
ATOM   4040  CB  ARG E 511      61.296 -14.923   8.730  1.00132.57           C
ATOM   4041  CG  ARG E 511      60.540 -15.696   7.647  1.00132.57           C
ATOM   4042  CD  ARG E 511      59.034 -15.731   7.922  1.00132.57           C
ATOM   4043  NE  ARG E 511      58.312 -15.912   6.628  1.00132.57           N
ATOM   4044  CZ  ARG E 511      58.021 -17.156   6.148  1.00132.57           C
ATOM   4045  NH1 ARG E 511      58.431 -18.261   6.833  1.00132.57           N
ATOM   4046  NH2 ARG E 511      57.301 -17.294   4.995  1.00132.57           N
ATOM   4047  C   ARG E 511      63.232 -13.491   9.101  1.00132.57           C
ATOM   4048  O   ARG E 511      63.250 -12.472   8.413  1.00132.57           O
ATOM   4049  N   ILE E 512      63.542 -13.473  10.407  1.00 46.25           N
ATOM   4050  CA  ILE E 512      63.969 -12.256  11.036  1.00 46.25           C
ATOM   4051  CB  ILE E 512      64.214 -12.400  12.515  1.00 46.25           C
ATOM   4052  CG1 ILE E 512      62.903 -12.722  13.256  1.00 46.25           C
ATOM   4053  CG2 ILE E 512      64.902 -11.118  13.013  1.00 46.25           C
ATOM   4054  CD1 ILE E 512      63.103 -13.098  14.725  1.00 46.25           C
ATOM   4055  C   ILE E 512      65.258 -11.849  10.393  1.00 46.25           C
ATOM   4056  O   ILE E 512      65.494 -10.668  10.147  1.00 46.25           O
ATOM   4057  N   ARG E 513      66.134 -12.832  10.110  1.00 73.90           N
ATOM   4058  CA  ARG E 513      67.415 -12.540   9.534  1.00 73.90           C
ATOM   4059  CB  ARG E 513      68.297 -13.788   9.345  1.00 73.90           C
ATOM   4060  CG  ARG E 513      68.850 -14.361  10.653  1.00 73.90           C
ATOM   4061  CD  ARG E 513      69.936 -15.419  10.434  1.00 73.90           C
ATOM   4062  NE  ARG E 513      70.441 -15.840  11.771  1.00 73.90           N
ATOM   4063  CZ  ARG E 513      71.703 -16.347  11.890  1.00 73.90           C
ATOM   4064  NH1 ARG E 513      72.501 -16.451  10.787  1.00 73.90           N
ATOM   4065  NH2 ARG E 513      72.170 -16.747  13.109  1.00 73.90           N
ATOM   4066  C   ARG E 513      67.250 -11.906   8.185  1.00 73.90           C
ATOM   4067  O   ARG E 513      67.881 -10.892   7.896  1.00 73.90           O
ATOM   4068  N   ILE E 514      66.385 -12.472   7.323  1.00 42.79           N
ATOM   4069  CA  ILE E 514      66.209 -11.949   5.994  1.00 42.79           C
ATOM   4070  CB  ILE E 514      65.234 -12.739   5.167  1.00 42.79           C
ATOM   4071  CG1 ILE E 514      65.706 -14.191   4.991  1.00 42.79           C
ATOM   4072  CG2 ILE E 514      65.039 -11.992   3.836  1.00 42.79           C
ATOM   4073  CD1 ILE E 514      64.636 -15.106   4.399  1.00 42.79           C
ATOM   4074  C   ILE E 514      65.646 -10.563   6.075  1.00 42.79           C
ATOM   4075  O   ILE E 514      66.102  -9.655   5.381  1.00 42.79           O
ATOM   4076  N   LEU E 515      64.640 -10.359   6.945  1.00 60.39           N
ATOM   4077  CA  LEU E 515      63.961  -9.095   7.016  1.00 60.39           C
ATOM   4078  CB  LEU E 515      62.796  -9.100   8.029  1.00 60.39           C
ATOM   4079  CG  LEU E 515      61.623 -10.016   7.618  1.00 60.39           C
ATOM   4080  CD1 LEU E 515      60.488  -9.986   8.658  1.00 60.39           C
ATOM   4081  CD2 LEU E 515      61.128  -9.680   6.201  1.00 60.39           C
ATOM   4082  C   LEU E 515      64.920  -8.011   7.418  1.00 60.39           C
ATOM   4083  O   LEU E 515      64.860  -6.902   6.895  1.00 60.39           O
ATOM   4084  N   THR E 516      65.779  -8.306   8.408  1.00 89.63           N
ATOM   4085  CA  THR E 516      66.791  -7.457   8.980  1.00 89.63           C
ATOM   4086  CB  THR E 516      67.160  -7.868  10.376  1.00 89.63           C
ATOM   4087  OG1 THR E 516      67.742  -9.163  10.374  1.00 89.63           O
ATOM   4088  CG2 THR E 516      65.884  -7.869  11.234  1.00 89.63           C
ATOM   4089  C   THR E 516      68.047  -7.450   8.156  1.00 89.63           C
ATOM   4090  O   THR E 516      68.944  -6.650   8.414  1.00 89.63           O
ATOM   4091  N   ASN E 517      68.194  -8.386   7.198  1.00 96.88           N
ATOM   4092  CA  ASN E 517      69.418  -8.487   6.450  1.00 96.88           C
ATOM   4093  CB  ASN E 517      69.785  -7.220   5.654  1.00 96.88           C
ATOM   4094  CG  ASN E 517      68.993  -7.236   4.354  1.00 96.88           C
ATOM   4095  OD1 ASN E 517      68.888  -8.270   3.695  1.00 96.88           O
ATOM   4096  ND2 ASN E 517      68.427  -6.061   3.968  1.00 96.88           N
ATOM   4097  C   ASN E 517      70.538  -8.807   7.389  1.00 96.88           C
ATOM   4098  O   ASN E 517      71.614  -8.212   7.330  1.00 96.88           O
ATOM   4099  N   ASN E 518      70.282  -9.780   8.284  1.00 65.58           N
ATOM   4100  CA  ASN E 518      71.225 -10.311   9.230  1.00 65.58           C
ATOM   4101  CB  ASN E 518      72.493 -10.875   8.567  1.00 65.58           C
ATOM   4102  CG  ASN E 518      72.102 -12.161   7.851  1.00 65.58           C
ATOM   4103  OD1 ASN E 518      71.204 -12.879   8.288  1.00 65.58           O
ATOM   4104  ND2 ASN E 518      72.795 -12.464   6.720  1.00 65.58           N
ATOM   4105  C   ASN E 518      71.628  -9.279  10.232  1.00 65.58           C
ATOM   4106  O   ASN E 518      72.611  -9.459  10.948  1.00 65.58           O
ATOM   4107  N   THR E 519      70.871  -8.173  10.325  1.00 34.72           N
ATOM   4108  CA  THR E 519      71.166  -7.195  11.328  1.00 34.72           C
ATOM   4109  CB  THR E 519      70.391  -5.922  11.160  1.00 34.72           C
ATOM   4110  OG1 THR E 519      70.671  -5.347   9.891  1.00 34.72           O
ATOM   4111  CG2 THR E 519      70.812  -4.949  12.274  1.00 34.72           C
ATOM   4112  C   THR E 519      70.821  -7.796  12.656  1.00 34.72           C
ATOM   4113  O   THR E 519      71.533  -7.587  13.638  1.00 34.72           O
ATOM   4114  N   GLN E 520      69.702  -8.558  12.717  1.00 70.66           N
ATOM   4115  CA  GLN E 520      69.278  -9.177  13.949  1.00 70.66           C
ATOM   4116  CB  GLN E 520      67.875  -8.723  14.389  1.00 70.66           C
ATOM   4117  CG  GLN E 520      67.836  -7.231  14.734  1.00 70.66           C
ATOM   4118  CD  GLN E 520      66.421  -6.851  15.155  1.00 70.66           C
ATOM   4119  OE1 GLN E 520      65.524  -7.691  15.220  1.00 70.66           O
ATOM   4120  NE2 GLN E 520      66.223  -5.536  15.449  1.00 70.66           N
ATOM   4121  C   GLN E 520      69.264 -10.671  13.762  1.00 70.66           C
ATOM   4122  O   GLN E 520      68.576 -11.210  12.899  1.00 70.66           O
ATOM   4123  N   THR E 521      70.132 -11.348  14.537  1.00137.14           N
ATOM   4124  CA  THR E 521      70.403 -12.763  14.636  1.00137.14           C
ATOM   4125  CB  THR E 521      71.866 -13.059  14.764  1.00137.14           C
ATOM   4126  OG1 THR E 521      72.393 -12.460  15.938  1.00137.14           O
ATOM   4127  CG2 THR E 521      72.573 -12.505  13.513  1.00137.14           C
ATOM   4128  C   THR E 521      69.655 -13.536  15.703  1.00137.14           C
ATOM   4129  O   THR E 521      70.053 -14.678  15.925  1.00137.14           O
ATOM   4130  N   PRO E 522      68.705 -13.033  16.454  1.00112.04           N
ATOM   4131  CA  PRO E 522      68.197 -13.735  17.622  1.00112.04           C
ATOM   4132  CD  PRO E 522      67.691 -12.158  15.885  1.00112.04           C
ATOM   4133  CB  PRO E 522      66.949 -12.960  18.045  1.00112.04           C
ATOM   4134  CG  PRO E 522      66.419 -12.400  16.715  1.00112.04           C
ATOM   4135  C   PRO E 522      67.894 -15.206  17.510  1.00112.04           C
ATOM   4136  O   PRO E 522      67.480 -15.677  16.452  1.00112.04           O
ATOM   4137  N   ILE E 523      68.151 -15.952  18.610  1.00112.31           N
ATOM   4138  CA  ILE E 523      67.845 -17.352  18.686  1.00112.31           C
ATOM   4139  CB  ILE E 523      68.982 -18.187  19.211  1.00112.31           C
ATOM   4140  CG1 ILE E 523      70.221 -18.042  18.305  1.00112.31           C
ATOM   4141  CG2 ILE E 523      68.491 -19.638  19.348  1.00112.31           C
ATOM   4142  CD1 ILE E 523      69.987 -18.462  16.852  1.00112.31           C
ATOM   4143  C   ILE E 523      66.706 -17.443  19.658  1.00112.31           C
ATOM   4144  O   ILE E 523      66.850 -17.101  20.831  1.00112.31           O
ATOM   4145  N   LEU E 524      65.530 -17.899  19.175  1.00 68.09           N
ATOM   4146  CA  LEU E 524      64.328 -17.968  19.963  1.00 68.09           C
ATOM   4147  CB  LEU E 524      63.055 -18.029  19.099  1.00 68.09           C
ATOM   4148  CG  LEU E 524      62.856 -16.783  18.210  1.00 68.09           C
ATOM   4149  CD1 LEU E 524      61.575 -16.886  17.367  1.00 68.09           C
ATOM   4150  CD2 LEU E 524      62.910 -15.489  19.038  1.00 68.09           C
ATOM   4151  C   LEU E 524      64.373 -19.190  20.835  1.00 68.09           C
ATOM   4152  O   LEU E 524      65.208 -20.070  20.639  1.00 68.09           O
ATOM   4153  N   SER E 525      63.468 -19.261  21.840  1.00 68.45           N
ATOM   4154  CA  SER E 525      63.488 -20.341  22.796  1.00 68.45           C
ATOM   4155  CB  SER E 525      63.319 -19.838  24.239  1.00 68.45           C
ATOM   4156  OG  SER E 525      63.187 -20.937  25.126  1.00 68.45           O
ATOM   4157  C   SER E 525      62.374 -21.326  22.557  1.00 68.45           C
ATOM   4158  O   SER E 525      61.195 -21.013  22.708  1.00 68.45           O
ATOM   4159  N   PRO E 526      62.731 -22.529  22.185  1.00170.23           N
ATOM   4160  CA  PRO E 526      61.781 -23.597  21.984  1.00170.23           C
ATOM   4161  CD  PRO E 526      63.979 -22.764  21.482  1.00170.23           C
ATOM   4162  CB  PRO E 526      62.525 -24.677  21.194  1.00170.23           C
ATOM   4163  CG  PRO E 526      64.013 -24.286  21.294  1.00170.23           C
ATOM   4164  C   PRO E 526      61.219 -24.095  23.281  1.00170.23           C
ATOM   4165  O   PRO E 526      60.102 -24.610  23.304  1.00170.23           O
ATOM   4166  N   GLN E 527      61.989 -23.962  24.371  1.00160.36           N
ATOM   4167  CA  GLN E 527      61.608 -24.523  25.632  1.00160.36           C
ATOM   4168  CB  GLN E 527      62.774 -24.503  26.628  1.00160.36           C
ATOM   4169  CG  GLN E 527      62.981 -25.853  27.317  1.00160.36           C
ATOM   4170  CD  GLN E 527      62.015 -26.052  28.462  1.00160.36           C
ATOM   4171  OE1 GLN E 527      62.393 -25.856  29.611  1.00160.36           O
ATOM   4172  NE2 GLN E 527      60.757 -26.481  28.172  1.00160.36           N
ATOM   4173  C   GLN E 527      60.432 -23.780  26.190  1.00160.36           C
ATOM   4174  O   GLN E 527      59.539 -24.368  26.801  1.00160.36           O
ATOM   4175  N   GLU E 528      60.388 -22.452  25.990  1.00 97.81           N
ATOM   4176  CA  GLU E 528      59.308 -21.699  26.549  1.00 97.81           C
ATOM   4177  CB  GLU E 528      59.481 -20.187  26.301  1.00 97.81           C
ATOM   4178  CG  GLU E 528      58.549 -19.292  27.119  1.00 97.81           C
ATOM   4179  CD  GLU E 528      57.422 -18.835  26.209  1.00 97.81           C
ATOM   4180  OE1 GLU E 528      57.489 -19.137  24.988  1.00 97.81           O
ATOM   4181  OE2 GLU E 528      56.480 -18.172  26.720  1.00 97.81           O
ATOM   4182  C   GLU E 528      58.035 -22.197  25.936  1.00 97.81           C
ATOM   4183  O   GLU E 528      57.018 -22.343  26.614  1.00 97.81           O
ATOM   4184  N   VAL E 529      58.061 -22.489  24.624  1.00119.25           N
ATOM   4185  CA  VAL E 529      56.872 -22.963  23.982  1.00119.25           C
ATOM   4186  CB  VAL E 529      57.028 -23.026  22.481  1.00119.25           C
ATOM   4187  CG1 VAL E 529      57.499 -24.419  22.035  1.00119.25           C
ATOM   4188  CG2 VAL E 529      55.739 -22.515  21.823  1.00119.25           C
ATOM   4189  C   VAL E 529      56.523 -24.311  24.552  1.00119.25           C
ATOM   4190  O   VAL E 529      55.363 -24.577  24.865  1.00119.25           O
ATOM   4191  N   VAL E 530      57.521 -25.201  24.738  1.00139.68           N
ATOM   4192  CA  VAL E 530      57.207 -26.499  25.277  1.00139.68           C
ATOM   4193  CB  VAL E 530      58.324 -27.509  25.206  1.00139.68           C
ATOM   4194  CG1 VAL E 530      58.401 -28.072  23.781  1.00139.68           C
ATOM   4195  CG2 VAL E 530      59.636 -26.812  25.564  1.00139.68           C
ATOM   4196  C   VAL E 530      56.683 -26.406  26.678  1.00139.68           C
ATOM   4197  O   VAL E 530      55.762 -27.140  27.034  1.00139.68           O
ATOM   4198  N   SER E 531      57.273 -25.549  27.532  1.00130.59           N
ATOM   4199  CA  SER E 531      56.801 -25.478  28.890  1.00130.59           C
ATOM   4200  CB  SER E 531      57.870 -24.932  29.857  1.00130.59           C
ATOM   4201  OG  SER E 531      58.306 -23.649  29.443  1.00130.59           O
ATOM   4202  C   SER E 531      55.525 -24.682  29.057  1.00130.59           C
ATOM   4203  O   SER E 531      54.627 -25.111  29.780  1.00130.59           O
ATOM   4204  N   CYS E 532      55.466 -23.455  28.492  1.00120.87           N
ATOM   4205  CA  CYS E 532      54.348 -22.544  28.610  1.00120.87           C
ATOM   4206  CB  CYS E 532      54.759 -21.070  28.423  1.00120.87           C
ATOM   4207  SG  CYS E 532      55.239 -20.191  29.944  1.00120.87           S
ATOM   4208  C   CYS E 532      53.151 -22.736  27.710  1.00120.87           C
ATOM   4209  O   CYS E 532      52.017 -22.562  28.159  1.00120.87           O
ATOM   4210  N   SER E 533      53.343 -23.081  26.418  1.00138.68           N
ATOM   4211  CA  SER E 533      52.221 -22.924  25.529  1.00138.68           C
ATOM   4212  CB  SER E 533      52.588 -22.766  24.044  1.00138.68           C
ATOM   4213  OG  SER E 533      52.906 -24.024  23.479  1.00138.68           O
ATOM   4214  C   SER E 533      51.159 -23.974  25.639  1.00138.68           C
ATOM   4215  O   SER E 533      51.401 -25.178  25.604  1.00138.68           O
ATOM   4216  N   GLN E 534      49.919 -23.470  25.782  1.00166.60           N
ATOM   4217  CA  GLN E 534      48.673 -24.172  25.888  1.00166.60           C
ATOM   4218  CB  GLN E 534      47.563 -23.243  26.403  1.00166.60           C
ATOM   4219  CG  GLN E 534      46.352 -23.960  26.999  1.00166.60           C
ATOM   4220  CD  GLN E 534      46.444 -23.876  28.521  1.00166.60           C
ATOM   4221  OE1 GLN E 534      47.462 -24.199  29.128  1.00166.60           O
ATOM   4222  NE2 GLN E 534      45.346 -23.398  29.163  1.00166.60           N
ATOM   4223  C   GLN E 534      48.262 -24.681  24.533  1.00166.60           C
ATOM   4224  O   GLN E 534      47.400 -25.553  24.421  1.00166.60           O
ATOM   4225  N   TYR E 535      48.791 -24.040  23.471  1.00179.67           N
ATOM   4226  CA  TYR E 535      48.527 -24.322  22.086  1.00179.67           C
ATOM   4227  CB  TYR E 535      49.021 -23.234  21.112  1.00179.67           C
ATOM   4228  CG  TYR E 535      48.283 -21.979  21.455  1.00179.67           C
ATOM   4229  CD1 TYR E 535      46.923 -22.007  21.678  1.00179.67           C
ATOM   4230  CD2 TYR E 535      48.940 -20.770  21.504  1.00179.67           C
ATOM   4231  CE1 TYR E 535      46.238 -20.855  21.987  1.00179.67           C
ATOM   4232  CE2 TYR E 535      48.261 -19.611  21.808  1.00179.67           C
ATOM   4233  CZ  TYR E 535      46.909 -19.658  22.055  1.00179.67           C
ATOM   4234  OH  TYR E 535      46.207 -18.475  22.370  1.00179.67           O
ATOM   4235  C   TYR E 535      49.102 -25.654  21.685  1.00179.67           C
ATOM   4236  O   TYR E 535      48.788 -26.155  20.606  1.00179.67           O
ATOM   4237  N   ALA E 536      50.076 -26.183  22.456  1.00 77.80           N
ATOM   4238  CA  ALA E 536      50.678 -27.457  22.158  1.00 77.80           C
ATOM   4239  CB  ALA E 536      52.092 -27.358  21.566  1.00 77.80           C
ATOM   4240  C   ALA E 536      50.799 -28.279  23.416  1.00 77.80           C
ATOM   4241  O   ALA E 536      50.491 -27.838  24.522  1.00 77.80           O
ATOM   4242  N   GLN E 537      51.161 -29.561  23.215  1.00205.64           N
ATOM   4243  CA  GLN E 537      51.373 -30.581  24.208  1.00205.64           C
ATOM   4244  CB  GLN E 537      50.855 -31.987  23.851  1.00205.64           C
ATOM   4245  CG  GLN E 537      49.367 -32.154  24.234  1.00205.64           C
ATOM   4246  CD  GLN E 537      48.521 -31.348  23.243  1.00205.64           C
ATOM   4247  OE1 GLN E 537      48.172 -31.867  22.186  1.00205.64           O
ATOM   4248  NE2 GLN E 537      48.167 -30.071  23.582  1.00205.64           N
ATOM   4249  C   GLN E 537      52.713 -30.631  24.899  1.00205.64           C
ATOM   4250  O   GLN E 537      52.932 -31.540  25.697  1.00205.64           O
ATOM   4251  N   GLY E 538      53.708 -29.800  24.537  1.00 57.43           N
ATOM   4252  CA  GLY E 538      54.956 -29.914  25.246  1.00 57.43           C
ATOM   4253  C   GLY E 538      55.792 -30.914  24.508  1.00 57.43           C
ATOM   4254  O   GLY E 538      55.941 -30.824  23.294  1.00 57.43           O
ATOM   4255  N   CYS E 539      56.403 -31.862  25.239  1.00 87.84           N
ATOM   4256  CA  CYS E 539      57.227 -32.891  24.672  1.00 87.84           C
ATOM   4257  CB  CYS E 539      58.060 -33.667  25.699  1.00 87.84           C
ATOM   4258  SG  CYS E 539      59.487 -32.683  26.236  1.00 87.84           S
ATOM   4259  C   CYS E 539      56.365 -33.846  23.916  1.00 87.84           C
ATOM   4260  O   CYS E 539      56.861 -34.712  23.196  1.00 87.84           O
ATOM   4261  N   GLU E 540      55.049 -33.746  24.161  1.00152.74           N
ATOM   4262  CA  GLU E 540      53.983 -34.535  23.616  1.00152.74           C
ATOM   4263  CB  GLU E 540      52.652 -34.270  24.342  1.00152.74           C
ATOM   4264  CG  GLU E 540      52.755 -34.277  25.875  1.00152.74           C
ATOM   4265  CD  GLU E 540      53.746 -35.340  26.342  1.00152.74           C
ATOM   4266  OE1 GLU E 540      53.904 -36.370  25.636  1.00152.74           O
ATOM   4267  OE2 GLU E 540      54.362 -35.137  27.421  1.00152.74           O
ATOM   4268  C   GLU E 540      53.771 -34.216  22.161  1.00152.74           C
ATOM   4269  O   GLU E 540      53.085 -34.963  21.461  1.00152.74           O
ATOM   4270  N   GLY E 541      54.267 -33.056  21.680  1.00 42.85           N
ATOM   4271  CA  GLY E 541      54.092 -32.731  20.288  1.00 42.85           C
ATOM   4272  C   GLY E 541      53.269 -31.481  20.160  1.00 42.85           C
ATOM   4273  O   GLY E 541      52.778 -30.941  21.151  1.00 42.85           O
ATOM   4274  N   GLY E 542      53.123 -30.978  18.912  1.00 41.85           N
ATOM   4275  CA  GLY E 542      52.384 -29.772  18.650  1.00 41.85           C
ATOM   4276  C   GLY E 542      52.430 -29.487  17.170  1.00 41.85           C
ATOM   4277  O   GLY E 542      52.908 -30.312  16.391  1.00 41.85           O
ATOM   4278  N   PHE E 543      51.928 -28.297  16.746  1.00107.25           N
ATOM   4279  CA  PHE E 543      51.891 -27.957  15.336  1.00107.25           C
ATOM   4280  CB  PHE E 543      50.473 -27.778  14.792  1.00107.25           C
ATOM   4281  CG  PHE E 543      49.733 -29.037  14.984  1.00107.25           C
ATOM   4282  CD1 PHE E 543      49.220 -29.357  16.218  1.00107.25           C
ATOM   4283  CD2 PHE E 543      49.550 -29.883  13.921  1.00107.25           C
ATOM   4284  CE1 PHE E 543      48.528 -30.525  16.395  1.00107.25           C
ATOM   4285  CE2 PHE E 543      48.858 -31.050  14.099  1.00107.25           C
ATOM   4286  CZ  PHE E 543      48.349 -31.369  15.330  1.00107.25           C
ATOM   4287  C   PHE E 543      52.459 -26.579  15.115  1.00107.25           C
ATOM   4288  O   PHE E 543      52.115 -25.646  15.838  1.00107.25           O
ATOM   4289  N   PRO E 544      53.254 -26.405  14.080  1.00 77.89           N
ATOM   4290  CA  PRO E 544      53.825 -25.116  13.779  1.00 77.89           C
ATOM   4291  CD  PRO E 544      54.097 -27.484  13.593  1.00 77.89           C
ATOM   4292  CB  PRO E 544      54.842 -25.355  12.667  1.00 77.89           C
ATOM   4293  CG  PRO E 544      55.307 -26.799  12.928  1.00 77.89           C
ATOM   4294  C   PRO E 544      52.799 -24.065  13.477  1.00 77.89           C
ATOM   4295  O   PRO E 544      53.049 -22.896  13.764  1.00 77.89           O
ATOM   4296  N   TYR E 545      51.639 -24.443  12.917  1.00105.44           N
ATOM   4297  CA  TYR E 545      50.643 -23.459  12.608  1.00105.44           C
ATOM   4298  CB  TYR E 545      49.410 -24.096  11.937  1.00105.44           C
ATOM   4299  CG  TYR E 545      48.351 -23.091  11.618  1.00105.44           C
ATOM   4300  CD1 TYR E 545      47.519 -22.634  12.613  1.00105.44           C
ATOM   4301  CD2 TYR E 545      48.163 -22.632  10.329  1.00105.44           C
ATOM   4302  CE1 TYR E 545      46.520 -21.726  12.333  1.00105.44           C
ATOM   4303  CE2 TYR E 545      47.164 -21.724  10.048  1.00105.44           C
ATOM   4304  CZ  TYR E 545      46.338 -21.269  11.053  1.00105.44           C
ATOM   4305  OH  TYR E 545      45.308 -20.341  10.784  1.00105.44           O
ATOM   4306  C   TYR E 545      50.244 -22.809  13.900  1.00105.44           C
ATOM   4307  O   TYR E 545      50.067 -21.593  13.960  1.00105.44           O
ATOM   4308  N   LEU E 546      50.064 -23.612  14.965  1.00107.42           N
ATOM   4309  CA  LEU E 546      49.703 -23.100  16.257  1.00107.42           C
ATOM   4310  CB  LEU E 546      49.197 -24.183  17.222  1.00107.42           C
ATOM   4311  CG  LEU E 546      47.815 -24.734  16.827  1.00107.42           C
ATOM   4312  CD1 LEU E 546      47.315 -25.773  17.841  1.00107.42           C
ATOM   4313  CD2 LEU E 546      46.805 -23.592  16.632  1.00107.42           C
ATOM   4314  C   LEU E 546      50.829 -22.368  16.933  1.00107.42           C
ATOM   4315  O   LEU E 546      50.569 -21.467  17.725  1.00107.42           O
ATOM   4316  N   ILE E 547      52.088 -22.844  16.824  1.00134.03           N
ATOM   4317  CA  ILE E 547      53.149 -22.106  17.463  1.00134.03           C
ATOM   4318  CB  ILE E 547      54.114 -22.957  18.219  1.00134.03           C
ATOM   4319  CG1 ILE E 547      53.303 -23.460  19.429  1.00134.03           C
ATOM   4320  CG2 ILE E 547      55.359 -22.131  18.599  1.00134.03           C
ATOM   4321  CD1 ILE E 547      54.015 -24.410  20.373  1.00134.03           C
ATOM   4322  C   ILE E 547      53.827 -21.024  16.676  1.00134.03           C
ATOM   4323  O   ILE E 547      53.936 -19.889  17.142  1.00134.03           O
ATOM   4324  N   ALA E 548      54.302 -21.324  15.453  1.00 65.19           N
ATOM   4325  CA  ALA E 548      54.980 -20.297  14.721  1.00 65.19           C
ATOM   4326  CB  ALA E 548      55.517 -20.780  13.365  1.00 65.19           C
ATOM   4327  C   ALA E 548      53.967 -19.235  14.461  1.00 65.19           C
ATOM   4328  O   ALA E 548      54.297 -18.049  14.465  1.00 65.19           O
ATOM   4329  N   GLY E 549      52.737 -19.649  14.078  1.00 86.13           N
ATOM   4330  CA  GLY E 549      51.703 -18.676  13.852  1.00 86.13           C
ATOM   4331  C   GLY E 549      50.927 -18.162  15.049  1.00 86.13           C
ATOM   4332  O   GLY E 549      51.127 -17.033  15.496  1.00 86.13           O
ATOM   4333  N   LYS E 550      50.066 -19.023  15.650  1.00130.15           N
ATOM   4334  CA  LYS E 550      49.107 -18.542  16.624  1.00130.15           C
ATOM   4335  CB  LYS E 550      48.003 -19.561  16.979  1.00130.15           C
ATOM   4336  CG  LYS E 550      46.930 -18.980  17.912  1.00130.15           C
ATOM   4337  CD  LYS E 550      45.647 -19.813  18.019  1.00130.15           C
ATOM   4338  CE  LYS E 550      44.528 -19.093  18.795  1.00130.15           C
ATOM   4339  NZ  LYS E 550      43.951 -17.995  17.969  1.00130.15           N
ATOM   4340  C   LYS E 550      49.728 -18.108  17.913  1.00130.15           C
ATOM   4341  O   LYS E 550      49.469 -17.009  18.400  1.00130.15           O
ATOM   4342  N   TYR E 551      50.580 -18.964  18.498  1.00 84.58           N
ATOM   4343  CA  TYR E 551      51.174 -18.680  19.772  1.00 84.58           C
ATOM   4344  CB  TYR E 551      52.042 -19.858  20.260  1.00 84.58           C
ATOM   4345  CG  TYR E 551      52.652 -19.542  21.586  1.00 84.58           C
ATOM   4346  CD1 TYR E 551      51.907 -19.618  22.741  1.00 84.58           C
ATOM   4347  CD2 TYR E 551      53.980 -19.189  21.685  1.00 84.58           C
ATOM   4348  CE1 TYR E 551      52.469 -19.337  23.966  1.00 84.58           C
ATOM   4349  CE2 TYR E 551      54.548 -18.904  22.906  1.00 84.58           C
ATOM   4350  CZ  TYR E 551      53.793 -18.978  24.052  1.00 84.58           C
ATOM   4351  OH  TYR E 551      54.375 -18.690  25.304  1.00 84.58           O
ATOM   4352  C   TYR E 551      52.044 -17.473  19.625  1.00 84.58           C
ATOM   4353  O   TYR E 551      52.047 -16.586  20.477  1.00 84.58           O
ATOM   4354  N   ALA E 552      52.800 -17.398  18.517  1.00 39.43           N
ATOM   4355  CA  ALA E 552      53.700 -16.297  18.333  1.00 39.43           C
ATOM   4356  CB  ALA E 552      54.479 -16.374  17.008  1.00 39.43           C
ATOM   4357  C   ALA E 552      52.913 -15.025  18.316  1.00 39.43           C
ATOM   4358  O   ALA E 552      53.332 -14.023  18.889  1.00 39.43           O
ATOM   4359  N   GLN E 553      51.762 -15.019  17.626  1.00137.17           N
ATOM   4360  CA  GLN E 553      50.970 -13.828  17.530  1.00137.17           C
ATOM   4361  CB  GLN E 553      49.946 -13.962  16.387  1.00137.17           C
ATOM   4362  CG  GLN E 553      48.977 -12.796  16.212  1.00137.17           C
ATOM   4363  CD  GLN E 553      47.612 -13.316  16.626  1.00137.17           C
ATOM   4364  OE1 GLN E 553      46.620 -12.589  16.616  1.00137.17           O
ATOM   4365  NE2 GLN E 553      47.554 -14.628  16.976  1.00137.17           N
ATOM   4366  C   GLN E 553      50.309 -13.491  18.841  1.00137.17           C
ATOM   4367  O   GLN E 553      50.310 -12.334  19.262  1.00137.17           O
ATOM   4368  N   ASP E 554      49.711 -14.491  19.515  1.00166.90           N
ATOM   4369  CA  ASP E 554      48.960 -14.248  20.713  1.00166.90           C
ATOM   4370  CB  ASP E 554      48.117 -15.491  21.044  1.00166.90           C
ATOM   4371  CG  ASP E 554      46.832 -15.056  21.704  1.00166.90           C
ATOM   4372  OD1 ASP E 554      46.688 -13.836  21.975  1.00166.90           O
ATOM   4373  OD2 ASP E 554      45.960 -15.945  21.914  1.00166.90           O
ATOM   4374  C   ASP E 554      49.836 -13.926  21.907  1.00166.90           C
ATOM   4375  O   ASP E 554      49.644 -12.903  22.566  1.00166.90           O
ATOM   4376  N   PHE E 555      50.741 -14.864  22.285  1.00192.79           N
ATOM   4377  CA  PHE E 555      51.662 -14.719  23.390  1.00192.79           C
ATOM   4378  CB  PHE E 555      51.912 -16.032  24.143  1.00192.79           C
ATOM   4379  CG  PHE E 555      50.692 -16.247  24.962  1.00192.79           C
ATOM   4380  CD1 PHE E 555      50.617 -15.685  26.215  1.00192.79           C
ATOM   4381  CD2 PHE E 555      49.626 -16.975  24.484  1.00192.79           C
ATOM   4382  CE1 PHE E 555      49.500 -15.857  26.994  1.00192.79           C
ATOM   4383  CE2 PHE E 555      48.505 -17.151  25.261  1.00192.79           C
ATOM   4384  CZ  PHE E 555      48.442 -16.593  26.516  1.00192.79           C
ATOM   4385  C   PHE E 555      53.001 -14.113  23.085  1.00192.79           C
ATOM   4386  O   PHE E 555      53.533 -13.343  23.882  1.00192.79           O
ATOM   4387  N   GLY E 556      53.617 -14.487  21.948  1.00 43.41           N
ATOM   4388  CA  GLY E 556      54.936 -13.993  21.635  1.00 43.41           C
ATOM   4389  C   GLY E 556      55.972 -15.004  22.051  1.00 43.41           C
ATOM   4390  O   GLY E 556      55.707 -15.890  22.863  1.00 43.41           O
ATOM   4391  N   LEU E 557      57.201 -14.881  21.494  1.00116.80           N
ATOM   4392  CA  LEU E 557      58.264 -15.809  21.784  1.00116.80           C
ATOM   4393  CB  LEU E 557      58.891 -16.476  20.544  1.00116.80           C
ATOM   4394  CG  LEU E 557      57.912 -17.287  19.671  1.00116.80           C
ATOM   4395  CD1 LEU E 557      57.175 -18.360  20.491  1.00116.80           C
ATOM   4396  CD2 LEU E 557      56.980 -16.377  18.858  1.00116.80           C
ATOM   4397  C   LEU E 557      59.376 -15.070  22.472  1.00116.80           C
ATOM   4398  O   LEU E 557      59.536 -13.863  22.299  1.00116.80           O
ATOM   4399  N   VAL E 558      60.188 -15.796  23.273  1.00140.55           N
ATOM   4400  CA  VAL E 558      61.260 -15.178  24.003  1.00140.55           C
ATOM   4401  CB  VAL E 558      61.300 -15.540  25.457  1.00140.55           C
ATOM   4402  CG1 VAL E 558      62.255 -14.572  26.151  1.00140.55           C
ATOM   4403  CG2 VAL E 558      59.897 -15.552  26.054  1.00140.55           C
ATOM   4404  C   VAL E 558      62.538 -15.740  23.455  1.00140.55           C
ATOM   4405  O   VAL E 558      62.535 -16.746  22.749  1.00140.55           O
ATOM   4406  N   GLU E 559      63.675 -15.090  23.770  1.00 85.80           N
ATOM   4407  CA  GLU E 559      64.951 -15.528  23.287  1.00 85.80           C
ATOM   4408  CB  GLU E 559      65.961 -14.365  23.198  1.00 85.80           C
ATOM   4409  CG  GLU E 559      65.504 -13.365  22.117  1.00 85.80           C
ATOM   4410  CD  GLU E 559      66.319 -12.074  22.155  1.00 85.80           C
ATOM   4411  OE1 GLU E 559      66.158 -11.298  23.134  1.00 85.80           O
ATOM   4412  OE2 GLU E 559      67.098 -11.839  21.193  1.00 85.80           O
ATOM   4413  C   GLU E 559      65.443 -16.682  24.116  1.00 85.80           C
ATOM   4414  O   GLU E 559      64.967 -16.930  25.224  1.00 85.80           O
ATOM   4415  N   GLU E 560      66.420 -17.438  23.574  1.00 97.39           N
ATOM   4416  CA  GLU E 560      66.874 -18.665  24.172  1.00 97.39           C
ATOM   4417  CB  GLU E 560      67.982 -19.351  23.359  1.00 97.39           C
ATOM   4418  CG  GLU E 560      68.206 -20.798  23.785  1.00 97.39           C
ATOM   4419  CD  GLU E 560      67.030 -21.599  23.248  1.00 97.39           C
ATOM   4420  OE1 GLU E 560      66.800 -21.545  22.010  1.00 97.39           O
ATOM   4421  OE2 GLU E 560      66.350 -22.277  24.063  1.00 97.39           O
ATOM   4422  C   GLU E 560      67.421 -18.437  25.550  1.00 97.39           C
ATOM   4423  O   GLU E 560      67.175 -19.235  26.454  1.00 97.39           O
ATOM   4424  N   ASP E 561      68.173 -17.343  25.762  1.00108.49           N
ATOM   4425  CA  ASP E 561      68.789 -17.148  27.044  1.00108.49           C
ATOM   4426  CB  ASP E 561      69.813 -15.996  27.104  1.00108.49           C
ATOM   4427  CG  ASP E 561      69.155 -14.640  26.908  1.00108.49           C
ATOM   4428  OD1 ASP E 561      68.362 -14.483  25.940  1.00108.49           O
ATOM   4429  OD2 ASP E 561      69.469 -13.730  27.722  1.00108.49           O
ATOM   4430  C   ASP E 561      67.748 -16.947  28.101  1.00108.49           C
ATOM   4431  O   ASP E 561      67.971 -17.252  29.272  1.00108.49           O
ATOM   4432  N   CYS E 562      66.586 -16.386  27.729  1.00101.69           N
ATOM   4433  CA  CYS E 562      65.561 -16.174  28.705  1.00101.69           C
ATOM   4434  CB  CYS E 562      64.386 -15.369  28.155  1.00101.69           C
ATOM   4435  SG  CYS E 562      64.873 -13.632  28.113  1.00101.69           S
ATOM   4436  C   CYS E 562      65.060 -17.474  29.244  1.00101.69           C
ATOM   4437  O   CYS E 562      64.793 -17.585  30.441  1.00101.69           O
ATOM   4438  N   PHE E 563      64.894 -18.485  28.371  1.00169.89           N
ATOM   4439  CA  PHE E 563      64.412 -19.753  28.829  1.00169.89           C
ATOM   4440  CB  PHE E 563      62.944 -19.892  28.379  1.00169.89           C
ATOM   4441  CG  PHE E 563      62.221 -20.972  29.092  1.00169.89           C
ATOM   4442  CD1 PHE E 563      62.266 -22.257  28.609  1.00169.89           C
ATOM   4443  CD2 PHE E 563      61.475 -20.689  30.220  1.00169.89           C
ATOM   4444  CE1 PHE E 563      61.585 -23.251  29.264  1.00169.89           C
ATOM   4445  CE2 PHE E 563      60.794 -21.686  30.878  1.00169.89           C
ATOM   4446  CZ  PHE E 563      60.851 -22.972  30.396  1.00169.89           C
ATOM   4447  C   PHE E 563      65.248 -20.797  28.131  1.00169.89           C
ATOM   4448  O   PHE E 563      64.891 -21.232  27.039  1.00169.89           O
ATOM   4449  N   PRO E 564      66.311 -21.278  28.737  1.00 80.34           N
ATOM   4450  CA  PRO E 564      67.187 -22.210  28.067  1.00 80.34           C
ATOM   4451  CD  PRO E 564      67.020 -20.515  29.753  1.00 80.34           C
ATOM   4452  CB  PRO E 564      68.415 -22.347  28.955  1.00 80.34           C
ATOM   4453  CG  PRO E 564      68.483 -20.994  29.684  1.00 80.34           C
ATOM   4454  C   PRO E 564      66.514 -23.517  27.801  1.00 80.34           C
ATOM   4455  O   PRO E 564      65.623 -23.891  28.562  1.00 80.34           O
ATOM   4456  N   TYR E 565      66.952 -24.234  26.745  1.00119.59           N
ATOM   4457  CA  TYR E 565      66.295 -25.445  26.331  1.00119.59           C
ATOM   4458  CB  TYR E 565      66.649 -25.838  24.886  1.00119.59           C
ATOM   4459  CG  TYR E 565      65.802 -26.993  24.471  1.00119.59           C
ATOM   4460  CD1 TYR E 565      64.459 -26.806  24.250  1.00119.59           C
ATOM   4461  CD2 TYR E 565      66.344 -28.243  24.271  1.00119.59           C
ATOM   4462  CE1 TYR E 565      63.655 -27.847  23.853  1.00119.59           C
ATOM   4463  CE2 TYR E 565      65.545 -29.288  23.873  1.00119.59           C
ATOM   4464  CZ  TYR E 565      64.199 -29.092  23.664  1.00119.59           C
ATOM   4465  OH  TYR E 565      63.379 -30.165  23.253  1.00119.59           O
ATOM   4466  C   TYR E 565      66.680 -26.575  27.237  1.00119.59           C
ATOM   4467  O   TYR E 565      67.861 -26.874  27.405  1.00119.59           O
ATOM   4468  N   THR E 566      65.665 -27.126  27.942  1.00163.09           N
ATOM   4469  CA  THR E 566      65.763 -28.257  28.822  1.00163.09           C
ATOM   4470  CB  THR E 566      64.802 -28.128  29.967  1.00163.09           C
ATOM   4471  OG1 THR E 566      65.170 -28.999  31.022  1.00163.09           O
ATOM   4472  CG2 THR E 566      63.388 -28.465  29.472  1.00163.09           C
ATOM   4473  C   THR E 566      65.538 -29.581  28.138  1.00163.09           C
ATOM   4474  O   THR E 566      66.221 -30.559  28.438  1.00163.09           O
ATOM   4475  N   GLY E 567      64.571 -29.651  27.193  1.00 41.06           N
ATOM   4476  CA  GLY E 567      64.241 -30.901  26.560  1.00 41.06           C
ATOM   4477  C   GLY E 567      63.282 -31.671  27.424  1.00 41.06           C
ATOM   4478  O   GLY E 567      63.158 -32.888  27.286  1.00 41.06           O
ATOM   4479  N   THR E 568      62.581 -30.987  28.350  1.00130.16           N
ATOM   4480  CA  THR E 568      61.657 -31.668  29.215  1.00130.16           C
ATOM   4481  CB  THR E 568      62.242 -31.974  30.566  1.00130.16           C
ATOM   4482  OG1 THR E 568      61.328 -32.725  31.344  1.00130.16           O
ATOM   4483  CG2 THR E 568      62.579 -30.652  31.276  1.00130.16           C
ATOM   4484  C   THR E 568      60.445 -30.803  29.420  1.00130.16           C
ATOM   4485  O   THR E 568      60.404 -29.638  29.035  1.00130.16           O
ATOM   4486  N   ASP E 569      59.418 -31.401  30.046  1.00124.96           N
ATOM   4487  CA  ASP E 569      58.122 -30.877  30.381  1.00124.96           C
ATOM   4488  CB  ASP E 569      57.074 -31.975  30.631  1.00124.96           C
ATOM   4489  CG  ASP E 569      56.781 -32.590  29.257  1.00124.96           C
ATOM   4490  OD1 ASP E 569      56.470 -31.811  28.314  1.00124.96           O
ATOM   4491  OD2 ASP E 569      56.891 -33.837  29.125  1.00124.96           O
ATOM   4492  C   ASP E 569      58.227 -29.937  31.546  1.00124.96           C
ATOM   4493  O   ASP E 569      57.262 -29.734  32.283  1.00124.96           O
ATOM   4494  N   SER E 570      59.456 -29.458  31.813  1.00122.19           N
ATOM   4495  CA  SER E 570      59.787 -28.541  32.870  1.00122.19           C
ATOM   4496  CB  SER E 570      61.090 -27.801  32.530  1.00122.19           C
ATOM   4497  OG  SER E 570      61.337 -26.758  33.454  1.00122.19           O
ATOM   4498  C   SER E 570      58.699 -27.517  33.039  1.00122.19           C
ATOM   4499  O   SER E 570      57.935 -27.209  32.126  1.00122.19           O
ATOM   4500  N   PRO E 571      58.618 -27.009  34.246  1.00130.71           N
ATOM   4501  CA  PRO E 571      57.616 -26.029  34.584  1.00130.71           C
ATOM   4502  CD  PRO E 571      58.995 -27.814  35.397  1.00130.71           C
ATOM   4503  CB  PRO E 571      57.597 -25.961  36.108  1.00130.71           C
ATOM   4504  CG  PRO E 571      58.071 -27.361  36.537  1.00130.71           C
ATOM   4505  C   PRO E 571      57.903 -24.730  33.912  1.00130.71           C
ATOM   4506  O   PRO E 571      59.056 -24.474  33.569  1.00130.71           O
ATOM   4507  N   CYS E 572      56.878 -23.881  33.706  1.00 77.51           N
ATOM   4508  CA  CYS E 572      57.212 -22.721  32.954  1.00 77.51           C
ATOM   4509  CB  CYS E 572      56.111 -22.226  32.001  1.00 77.51           C
ATOM   4510  SG  CYS E 572      56.830 -21.179  30.703  1.00 77.51           S
ATOM   4511  C   CYS E 572      57.623 -21.623  33.873  1.00 77.51           C
ATOM   4512  O   CYS E 572      56.800 -20.952  34.496  1.00 77.51           O
ATOM   4513  N   ARG E 573      58.952 -21.446  33.994  1.00109.43           N
ATOM   4514  CA  ARG E 573      59.489 -20.373  34.769  1.00109.43           C
ATOM   4515  CB  ARG E 573      59.943 -20.794  36.181  1.00109.43           C
ATOM   4516  CG  ARG E 573      60.212 -19.610  37.118  1.00109.43           C
ATOM   4517  CD  ARG E 573      61.682 -19.439  37.511  1.00109.43           C
ATOM   4518  NE  ARG E 573      62.020 -20.525  38.478  1.00109.43           N
ATOM   4519  CZ  ARG E 573      62.054 -20.267  39.820  1.00109.43           C
ATOM   4520  NH1 ARG E 573      61.867 -18.995  40.276  1.00109.43           N
ATOM   4521  NH2 ARG E 573      62.281 -21.278  40.712  1.00109.43           N
ATOM   4522  C   ARG E 573      60.668 -19.877  33.997  1.00109.43           C
ATOM   4523  O   ARG E 573      61.533 -20.654  33.593  1.00109.43           O
ATOM   4524  N   LEU E 574      60.715 -18.557  33.751  1.00116.95           N
ATOM   4525  CA  LEU E 574      61.758 -17.977  32.953  1.00116.95           C
ATOM   4526  CB  LEU E 574      61.284 -17.588  31.539  1.00116.95           C
ATOM   4527  CG  LEU E 574      60.244 -16.442  31.502  1.00116.95           C
ATOM   4528  CD1 LEU E 574      59.776 -16.174  30.063  1.00116.95           C
ATOM   4529  CD2 LEU E 574      59.060 -16.679  32.456  1.00116.95           C
ATOM   4530  C   LEU E 574      62.187 -16.722  33.624  1.00116.95           C
ATOM   4531  O   LEU E 574      61.709 -16.395  34.709  1.00116.95           O
ATOM   4532  N   LYS E 575      63.141 -15.998  33.007  1.00117.13           N
ATOM   4533  CA  LYS E 575      63.546 -14.743  33.570  1.00117.13           C
ATOM   4534  CB  LYS E 575      64.802 -14.151  32.912  1.00117.13           C
ATOM   4535  CG  LYS E 575      66.060 -14.993  33.139  1.00117.13           C
ATOM   4536  CD  LYS E 575      66.407 -15.175  34.617  1.00117.13           C
ATOM   4537  CE  LYS E 575      67.692 -15.970  34.849  1.00117.13           C
ATOM   4538  NZ  LYS E 575      68.841 -15.246  34.259  1.00117.13           N
ATOM   4539  C   LYS E 575      62.409 -13.804  33.317  1.00117.13           C
ATOM   4540  O   LYS E 575      61.685 -13.947  32.336  1.00117.13           O
ATOM   4541  N   GLU E 576      62.166 -12.844  34.224  1.00124.87           N
ATOM   4542  CA  GLU E 576      61.097 -11.934  33.948  1.00124.87           C
ATOM   4543  CB  GLU E 576      60.251 -11.557  35.186  1.00124.87           C
ATOM   4544  CG  GLU E 576      61.010 -11.523  36.516  1.00124.87           C
ATOM   4545  CD  GLU E 576      61.153 -10.090  36.993  1.00124.87           C
ATOM   4546  OE1 GLU E 576      61.973  -9.343  36.398  1.00124.87           O
ATOM   4547  OE2 GLU E 576      60.440  -9.726  37.967  1.00124.87           O
ATOM   4548  C   GLU E 576      61.616 -10.778  33.152  1.00124.87           C
ATOM   4549  O   GLU E 576      62.821 -10.540  33.089  1.00124.87           O
ATOM   4550  N   GLY E 577      60.710 -10.077  32.442  1.00 28.76           N
ATOM   4551  CA  GLY E 577      61.111  -8.921  31.693  1.00 28.76           C
ATOM   4552  C   GLY E 577      61.846  -9.312  30.448  1.00 28.76           C
ATOM   4553  O   GLY E 577      62.806  -8.648  30.056  1.00 28.76           O
ATOM   4554  N   CYS E 578      61.428 -10.404  29.783  1.00 56.06           N
ATOM   4555  CA  CYS E 578      62.099 -10.776  28.569  1.00 56.06           C
ATOM   4556  CB  CYS E 578      62.292 -12.286  28.439  1.00 56.06           C
ATOM   4557  SG  CYS E 578      63.647 -12.837  29.502  1.00 56.06           S
ATOM   4558  C   CYS E 578      61.312 -10.272  27.394  1.00 56.06           C
ATOM   4559  O   CYS E 578      60.083 -10.291  27.394  1.00 56.06           O
ATOM   4560  N   PHE E 579      62.035  -9.788  26.358  1.00135.74           N
ATOM   4561  CA  PHE E 579      61.448  -9.255  25.154  1.00135.74           C
ATOM   4562  CB  PHE E 579      62.484  -8.473  24.309  1.00135.74           C
ATOM   4563  CG  PHE E 579      61.913  -8.054  22.997  1.00135.74           C
ATOM   4564  CD1 PHE E 579      60.656  -7.524  22.895  1.00135.74           C
ATOM   4565  CD2 PHE E 579      62.671  -8.128  21.858  1.00135.74           C
ATOM   4566  CE1 PHE E 579      60.156  -7.127  21.675  1.00135.74           C
ATOM   4567  CE2 PHE E 579      62.172  -7.728  20.643  1.00135.74           C
ATOM   4568  CZ  PHE E 579      60.905  -7.228  20.531  1.00135.74           C
ATOM   4569  C   PHE E 579      60.854 -10.378  24.362  1.00135.74           C
ATOM   4570  O   PHE E 579      61.433 -11.459  24.274  1.00135.74           O
ATOM   4571  N   ARG E 580      59.653 -10.148  23.782  1.00 94.06           N
ATOM   4572  CA  ARG E 580      58.970 -11.193  23.057  1.00 94.06           C
ATOM   4573  CB  ARG E 580      57.604 -11.542  23.661  1.00 94.06           C
ATOM   4574  CG  ARG E 580      57.757 -12.074  25.085  1.00 94.06           C
ATOM   4575  CD  ARG E 580      56.454 -12.231  25.860  1.00 94.06           C
ATOM   4576  NE  ARG E 580      56.858 -12.754  27.192  1.00 94.06           N
ATOM   4577  CZ  ARG E 580      57.231 -14.062  27.304  1.00 94.06           C
ATOM   4578  NH1 ARG E 580      57.106 -14.897  26.229  1.00 94.06           N
ATOM   4579  NH2 ARG E 580      57.730 -14.527  28.485  1.00 94.06           N
ATOM   4580  C   ARG E 580      58.732 -10.769  21.642  1.00 94.06           C
ATOM   4581  O   ARG E 580      58.341  -9.636  21.364  1.00 94.06           O
ATOM   4582  N   TYR E 581      58.960 -11.712  20.709  1.00166.58           N
ATOM   4583  CA  TYR E 581      58.776 -11.491  19.304  1.00166.58           C
ATOM   4584  CB  TYR E 581      59.878 -12.134  18.451  1.00166.58           C
ATOM   4585  CG  TYR E 581      61.160 -11.443  18.781  1.00166.58           C
ATOM   4586  CD1 TYR E 581      61.486 -10.264  18.160  1.00166.58           C
ATOM   4587  CD2 TYR E 581      62.039 -11.961  19.701  1.00166.58           C
ATOM   4588  CE1 TYR E 581      62.662  -9.619  18.453  1.00166.58           C
ATOM   4589  CE2 TYR E 581      63.222 -11.314  19.995  1.00166.58           C
ATOM   4590  CZ  TYR E 581      63.537 -10.137  19.369  1.00166.58           C
ATOM   4591  OH  TYR E 581      64.741  -9.458  19.653  1.00166.58           O
ATOM   4592  C   TYR E 581      57.447 -12.081  18.912  1.00166.58           C
ATOM   4593  O   TYR E 581      57.075 -13.158  19.377  1.00166.58           O
ATOM   4594  N   TYR E 582      56.691 -11.376  18.037  1.00 90.21           N
ATOM   4595  CA  TYR E 582      55.351 -11.787  17.692  1.00 90.21           C
ATOM   4596  CB  TYR E 582      54.307 -10.681  17.916  1.00 90.21           C
ATOM   4597  CG  TYR E 582      54.446 -10.183  19.314  1.00 90.21           C
ATOM   4598  CD1 TYR E 582      55.388  -9.226  19.610  1.00 90.21           C
ATOM   4599  CD2 TYR E 582      53.647 -10.668  20.320  1.00 90.21           C
ATOM   4600  CE1 TYR E 582      55.532  -8.748  20.890  1.00 90.21           C
ATOM   4601  CE2 TYR E 582      53.780 -10.193  21.604  1.00 90.21           C
ATOM   4602  CZ  TYR E 582      54.723  -9.234  21.890  1.00 90.21           C
ATOM   4603  OH  TYR E 582      54.855  -8.746  23.207  1.00 90.21           O
ATOM   4604  C   TYR E 582      55.297 -12.034  16.212  1.00 90.21           C
ATOM   4605  O   TYR E 582      56.187 -11.618  15.472  1.00 90.21           O
ATOM   4606  N   SER E 583      54.254 -12.759  15.743  1.00 91.91           N
ATOM   4607  CA  SER E 583      54.106 -12.993  14.332  1.00 91.91           C
ATOM   4608  CB  SER E 583      53.915 -14.475  13.945  1.00 91.91           C
ATOM   4609  OG  SER E 583      52.728 -14.992  14.522  1.00 91.91           O
ATOM   4610  C   SER E 583      52.906 -12.226  13.858  1.00 91.91           C
ATOM   4611  O   SER E 583      51.803 -12.354  14.387  1.00 91.91           O
ATOM   4612  N   SER E 584      53.110 -11.382  12.831  1.00111.44           N
ATOM   4613  CA  SER E 584      52.080 -10.547  12.281  1.00111.44           C
ATOM   4614  CB  SER E 584      52.637  -9.593  11.244  1.00111.44           C
ATOM   4615  OG  SER E 584      51.588  -8.862  10.630  1.00111.44           O
ATOM   4616  C   SER E 584      51.067 -11.345  11.533  1.00111.44           C
ATOM   4617  O   SER E 584      49.895 -10.969  11.509  1.00111.44           O
ATOM   4618  N   GLU E 585      51.496 -12.426  10.853  1.00105.89           N
ATOM   4619  CA  GLU E 585      50.553 -13.150  10.047  1.00105.89           C
ATOM   4620  CB  GLU E 585      50.456 -12.556   8.632  1.00105.89           C
ATOM   4621  CG  GLU E 585      49.380 -13.131   7.714  1.00105.89           C
ATOM   4622  CD  GLU E 585      49.905 -14.394   7.060  1.00105.89           C
ATOM   4623  OE1 GLU E 585      51.136 -14.666   7.123  1.00105.89           O
ATOM   4624  OE2 GLU E 585      49.045 -15.106   6.482  1.00105.89           O
ATOM   4625  C   GLU E 585      51.013 -14.569   9.943  1.00105.89           C
ATOM   4626  O   GLU E 585      52.196 -14.857  10.116  1.00105.89           O
ATOM   4627  N   TYR E 586      50.065 -15.504   9.721  1.00202.18           N
ATOM   4628  CA  TYR E 586      50.411 -16.892   9.560  1.00202.18           C
ATOM   4629  CB  TYR E 586      50.537 -17.610  10.911  1.00202.18           C
ATOM   4630  CG  TYR E 586      49.256 -17.389  11.646  1.00202.18           C
ATOM   4631  CD1 TYR E 586      48.169 -18.190  11.378  1.00202.18           C
ATOM   4632  CD2 TYR E 586      49.132 -16.374  12.582  1.00202.18           C
ATOM   4633  CE1 TYR E 586      46.988 -18.007  12.051  1.00202.18           C
ATOM   4634  CE2 TYR E 586      47.947 -16.183  13.267  1.00202.18           C
ATOM   4635  CZ  TYR E 586      46.879 -17.013  12.996  1.00202.18           C
ATOM   4636  OH  TYR E 586      45.654 -16.851  13.681  1.00202.18           O
ATOM   4637  C   TYR E 586      49.347 -17.594   8.754  1.00202.18           C
ATOM   4638  O   TYR E 586      48.175 -17.215   8.806  1.00202.18           O
ATOM   4639  N   HIS E 587      49.727 -18.637   7.971  1.00 84.48           N
ATOM   4640  CA  HIS E 587      48.736 -19.408   7.257  1.00 84.48           C
ATOM   4641  ND1 HIS E 587      49.123 -18.980   3.814  1.00 84.48           N
ATOM   4642  CG  HIS E 587      48.977 -18.272   4.987  1.00 84.48           C
ATOM   4643  CB  HIS E 587      48.054 -18.647   6.109  1.00 84.48           C
ATOM   4644  NE2 HIS E 587      50.460 -17.208   3.654  1.00 84.48           N
ATOM   4645  CD2 HIS E 587      49.803 -17.199   4.870  1.00 84.48           C
ATOM   4646  CE1 HIS E 587      50.019 -18.298   3.055  1.00 84.48           C
ATOM   4647  C   HIS E 587      49.360 -20.641   6.674  1.00 84.48           C
ATOM   4648  O   HIS E 587      50.581 -20.747   6.570  1.00 84.48           O
ATOM   4649  N   TYR E 588      48.516 -21.630   6.302  1.00142.20           N
ATOM   4650  CA  TYR E 588      48.999 -22.811   5.636  1.00142.20           C
ATOM   4651  CB  TYR E 588      48.038 -24.024   5.638  1.00142.20           C
ATOM   4652  CG  TYR E 588      48.183 -24.796   6.910  1.00142.20           C
ATOM   4653  CD1 TYR E 588      49.226 -24.539   7.767  1.00142.20           C
ATOM   4654  CD2 TYR E 588      47.314 -25.826   7.212  1.00142.20           C
ATOM   4655  CE1 TYR E 588      49.378 -25.269   8.924  1.00142.20           C
ATOM   4656  CE2 TYR E 588      47.467 -26.563   8.366  1.00142.20           C
ATOM   4657  CZ  TYR E 588      48.497 -26.281   9.224  1.00142.20           C
ATOM   4658  OH  TYR E 588      48.647 -27.046  10.406  1.00142.20           O
ATOM   4659  C   TYR E 588      49.197 -22.440   4.199  1.00142.20           C
ATOM   4660  O   TYR E 588      48.355 -21.770   3.608  1.00142.20           O
ATOM   4661  N   VAL E 589      50.333 -22.837   3.591  1.00118.15           N
ATOM   4662  CA  VAL E 589      50.524 -22.497   2.211  1.00118.15           C
ATOM   4663  CB  VAL E 589      51.835 -22.955   1.640  1.00118.15           C
ATOM   4664  CG1 VAL E 589      51.885 -22.572   0.153  1.00118.15           C
ATOM   4665  CG2 VAL E 589      52.971 -22.331   2.456  1.00118.15           C
ATOM   4666  C   VAL E 589      49.431 -23.169   1.449  1.00118.15           C
ATOM   4667  O   VAL E 589      49.122 -24.341   1.678  1.00118.15           O
ATOM   4668  N   GLY E 590      48.819 -22.434   0.500  1.00 39.45           N
ATOM   4669  CA  GLY E 590      47.719 -22.997  -0.216  1.00 39.45           C
ATOM   4670  C   GLY E 590      46.480 -22.374   0.339  1.00 39.45           C
ATOM   4671  O   GLY E 590      45.413 -22.482  -0.258  1.00 39.45           O
ATOM   4672  N   GLY E 591      46.594 -21.706   1.505  1.00 43.26           N
ATOM   4673  CA  GLY E 591      45.503 -20.970   2.079  1.00 43.26           C
ATOM   4674  C   GLY E 591      44.886 -21.699   3.237  1.00 43.26           C
ATOM   4675  O   GLY E 591      44.420 -21.068   4.186  1.00 43.26           O
ATOM   4676  N   PHE E 592      44.856 -23.047   3.194  1.00 86.28           N
ATOM   4677  CA  PHE E 592      44.281 -23.818   4.264  1.00 86.28           C
ATOM   4678  CB  PHE E 592      42.741 -23.853   4.210  1.00 86.28           C
ATOM   4679  CG  PHE E 592      42.343 -24.142   2.803  1.00 86.28           C
ATOM   4680  CD1 PHE E 592      42.176 -23.105   1.913  1.00 86.28           C
ATOM   4681  CD2 PHE E 592      42.150 -25.429   2.363  1.00 86.28           C
ATOM   4682  CE1 PHE E 592      41.814 -23.345   0.611  1.00 86.28           C
ATOM   4683  CE2 PHE E 592      41.786 -25.677   1.054  1.00 86.28           C
ATOM   4684  CZ  PHE E 592      41.615 -24.634   0.175  1.00 86.28           C
ATOM   4685  C   PHE E 592      44.857 -25.201   4.198  1.00 86.28           C
ATOM   4686  O   PHE E 592      45.594 -25.539   3.272  1.00 86.28           O
ATOM   4687  N   TYR E 593      44.546 -26.048   5.197  1.00157.88           N
ATOM   4688  CA  TYR E 593      45.158 -27.346   5.214  1.00157.88           C
ATOM   4689  CB  TYR E 593      45.002 -28.014   6.599  1.00157.88           C
ATOM   4690  CG  TYR E 593      45.626 -29.365   6.685  1.00157.88           C
ATOM   4691  CD1 TYR E 593      46.863 -29.636   6.142  1.00157.88           C
ATOM   4692  CD2 TYR E 593      45.008 -30.357   7.406  1.00157.88           C
ATOM   4693  CE1 TYR E 593      47.429 -30.885   6.266  1.00157.88           C
ATOM   4694  CE2 TYR E 593      45.570 -31.607   7.538  1.00157.88           C
ATOM   4695  CZ  TYR E 593      46.786 -31.881   6.956  1.00157.88           C
ATOM   4696  OH  TYR E 593      47.368 -33.161   7.084  1.00157.88           O
ATOM   4697  C   TYR E 593      44.538 -28.158   4.114  1.00157.88           C
ATOM   4698  O   TYR E 593      43.323 -28.355   4.072  1.00157.88           O
ATOM   4699  N   GLY E 594      45.395 -28.670   3.201  1.00 52.27           N
ATOM   4700  CA  GLY E 594      44.975 -29.455   2.071  1.00 52.27           C
ATOM   4701  C   GLY E 594      45.289 -28.754   0.770  1.00 52.27           C
ATOM   4702  O   GLY E 594      45.255 -29.365  -0.297  1.00 52.27           O
ATOM   4703  N   GLY E 595      45.545 -27.436   0.827  1.00 84.08           N
ATOM   4704  CA  GLY E 595      45.901 -26.555  -0.258  1.00 84.08           C
ATOM   4705  C   GLY E 595      47.329 -26.687  -0.725  1.00 84.08           C
ATOM   4706  O   GLY E 595      47.682 -26.189  -1.791  1.00 84.08           O
ATOM   4707  N   CYS E 596      48.222 -27.254   0.100  1.00 84.11           N
ATOM   4708  CA  CYS E 596      49.643 -27.209  -0.159  1.00 84.11           C
ATOM   4709  CB  CYS E 596      50.490 -27.812   0.975  1.00 84.11           C
ATOM   4710  SG  CYS E 596      52.254 -27.401   0.808  1.00 84.11           S
ATOM   4711  C   CYS E 596      50.034 -27.873  -1.445  1.00 84.11           C
ATOM   4712  O   CYS E 596      49.390 -28.806  -1.921  1.00 84.11           O
ATOM   4713  N   ASN E 597      51.137 -27.359  -2.034  1.00184.99           N
ATOM   4714  CA  ASN E 597      51.619 -27.771  -3.316  1.00184.99           C
ATOM   4715  CB  ASN E 597      50.884 -26.908  -4.347  1.00184.99           C
ATOM   4716  CG  ASN E 597      51.476 -27.166  -5.688  1.00184.99           C
ATOM   4717  OD1 ASN E 597      51.745 -26.246  -6.458  1.00184.99           O
ATOM   4718  ND2 ASN E 597      51.715 -28.472  -5.951  1.00184.99           N
ATOM   4719  C   ASN E 597      53.087 -27.428  -3.399  1.00184.99           C
ATOM   4720  O   ASN E 597      53.556 -26.550  -2.679  1.00184.99           O
ATOM   4721  N   GLU E 598      53.853 -28.114  -4.284  1.00116.53           N
ATOM   4722  CA  GLU E 598      55.262 -27.868  -4.446  1.00116.53           C
ATOM   4723  CB  GLU E 598      55.957 -28.863  -5.404  1.00116.53           C
ATOM   4724  CG  GLU E 598      57.490 -28.753  -5.432  1.00116.53           C
ATOM   4725  CD  GLU E 598      57.933 -27.860  -6.594  1.00116.53           C
ATOM   4726  OE1 GLU E 598      57.761 -26.615  -6.509  1.00116.53           O
ATOM   4727  OE2 GLU E 598      58.468 -28.427  -7.585  1.00116.53           O
ATOM   4728  C   GLU E 598      55.480 -26.504  -5.016  1.00116.53           C
ATOM   4729  O   GLU E 598      56.343 -25.762  -4.548  1.00116.53           O
ATOM   4730  N   ALA E 599      54.692 -26.133  -6.043  1.00 49.35           N
ATOM   4731  CA  ALA E 599      54.903 -24.887  -6.721  1.00 49.35           C
ATOM   4732  CB  ALA E 599      53.895 -24.652  -7.858  1.00 49.35           C
ATOM   4733  C   ALA E 599      54.732 -23.785  -5.735  1.00 49.35           C
ATOM   4734  O   ALA E 599      55.517 -22.841  -5.680  1.00 49.35           O
ATOM   4735  N   LEU E 600      53.692 -23.909  -4.908  1.00168.70           N
ATOM   4736  CA  LEU E 600      53.327 -22.912  -3.960  1.00168.70           C
ATOM   4737  CB  LEU E 600      51.989 -23.312  -3.343  1.00168.70           C
ATOM   4738  CG  LEU E 600      51.267 -22.137  -2.705  1.00168.70           C
ATOM   4739  CD1 LEU E 600      51.032 -21.042  -3.755  1.00168.70           C
ATOM   4740  CD2 LEU E 600      49.948 -22.596  -2.093  1.00168.70           C
ATOM   4741  C   LEU E 600      54.398 -22.815  -2.914  1.00168.70           C
ATOM   4742  O   LEU E 600      54.724 -21.728  -2.435  1.00168.70           O
ATOM   4743  N   MET E 601      54.980 -23.963  -2.523  1.00 98.63           N
ATOM   4744  CA  MET E 601      55.977 -23.947  -1.489  1.00 98.63           C
ATOM   4745  CB  MET E 601      56.403 -25.347  -1.009  1.00 98.63           C
ATOM   4746  CG  MET E 601      55.269 -26.102  -0.308  1.00 98.63           C
ATOM   4747  SD  MET E 601      55.791 -27.517   0.711  1.00 98.63           S
ATOM   4748  CE  MET E 601      56.640 -28.402  -0.622  1.00 98.63           C
ATOM   4749  C   MET E 601      57.188 -23.200  -1.951  1.00 98.63           C
ATOM   4750  O   MET E 601      57.784 -22.431  -1.201  1.00 98.63           O
ATOM   4751  N   LYS E 602      57.574 -23.403  -3.216  1.00 98.83           N
ATOM   4752  CA  LYS E 602      58.749 -22.811  -3.784  1.00 98.83           C
ATOM   4753  CB  LYS E 602      58.871 -23.300  -5.230  1.00 98.83           C
ATOM   4754  CG  LYS E 602      60.256 -23.345  -5.847  1.00 98.83           C
ATOM   4755  CD  LYS E 602      60.209 -24.195  -7.115  1.00 98.83           C
ATOM   4756  CE  LYS E 602      61.543 -24.773  -7.570  1.00 98.83           C
ATOM   4757  NZ  LYS E 602      61.273 -25.878  -8.515  1.00 98.83           N
ATOM   4758  C   LYS E 602      58.578 -21.321  -3.815  1.00 98.83           C
ATOM   4759  O   LYS E 602      59.518 -20.573  -3.556  1.00 98.83           O
ATOM   4760  N   LEU E 603      57.364 -20.849  -4.164  1.00 42.90           N
ATOM   4761  CA  LEU E 603      57.108 -19.434  -4.250  1.00 42.90           C
ATOM   4762  CB  LEU E 603      55.685 -19.121  -4.745  1.00 42.90           C
ATOM   4763  CG  LEU E 603      55.407 -19.561  -6.196  1.00 42.90           C
ATOM   4764  CD1 LEU E 603      53.971 -19.211  -6.617  1.00 42.90           C
ATOM   4765  CD2 LEU E 603      56.463 -19.000  -7.167  1.00 42.90           C
ATOM   4766  C   LEU E 603      57.244 -18.843  -2.884  1.00 42.90           C
ATOM   4767  O   LEU E 603      57.872 -17.801  -2.710  1.00 42.90           O
ATOM   4768  N   GLU E 604      56.669 -19.514  -1.870  1.00 89.88           N
ATOM   4769  CA  GLU E 604      56.712 -19.020  -0.523  1.00 89.88           C
ATOM   4770  CB  GLU E 604      55.995 -19.964   0.461  1.00 89.88           C
ATOM   4771  CG  GLU E 604      56.131 -19.572   1.938  1.00 89.88           C
ATOM   4772  CD  GLU E 604      54.995 -18.637   2.327  1.00 89.88           C
ATOM   4773  OE1 GLU E 604      53.829 -18.940   1.957  1.00 89.88           O
ATOM   4774  OE2 GLU E 604      55.276 -17.621   3.017  1.00 89.88           O
ATOM   4775  C   GLU E 604      58.139 -18.942  -0.083  1.00 89.88           C
ATOM   4776  O   GLU E 604      58.568 -17.949   0.503  1.00 89.88           O
ATOM   4777  N   LEU E 605      58.923 -19.990  -0.386  1.00 58.93           N
ATOM   4778  CA  LEU E 605      60.265 -20.070   0.112  1.00 58.93           C
ATOM   4779  CB  LEU E 605      60.944 -21.390  -0.293  1.00 58.93           C
ATOM   4780  CG  LEU E 605      62.377 -21.543   0.242  1.00 58.93           C
ATOM   4781  CD1 LEU E 605      62.384 -21.602   1.777  1.00 58.93           C
ATOM   4782  CD2 LEU E 605      63.085 -22.747  -0.401  1.00 58.93           C
ATOM   4783  C   LEU E 605      61.114 -18.941  -0.393  1.00 58.93           C
ATOM   4784  O   LEU E 605      61.732 -18.228   0.397  1.00 58.93           O
ATOM   4785  N   VAL E 606      61.163 -18.725  -1.723  1.00 69.00           N
ATOM   4786  CA  VAL E 606      62.051 -17.717  -2.228  1.00 69.00           C
ATOM   4787  CB  VAL E 606      62.244 -17.775  -3.721  1.00 69.00           C
ATOM   4788  CG1 VAL E 606      62.758 -19.176  -4.092  1.00 69.00           C
ATOM   4789  CG2 VAL E 606      60.943 -17.369  -4.429  1.00 69.00           C
ATOM   4790  C   VAL E 606      61.566 -16.347  -1.872  1.00 69.00           C
ATOM   4791  O   VAL E 606      62.357 -15.468  -1.534  1.00 69.00           O
ATOM   4792  N   HIS E 607      60.250 -16.098  -1.999  1.00 79.02           N
ATOM   4793  CA  HIS E 607      59.789 -14.776  -1.707  1.00 79.02           C
ATOM   4794  ND1 HIS E 607      58.879 -13.787  -4.601  1.00 79.02           N
ATOM   4795  CG  HIS E 607      58.311 -14.683  -3.722  1.00 79.02           C
ATOM   4796  CB  HIS E 607      58.363 -14.535  -2.228  1.00 79.02           C
ATOM   4797  NE2 HIS E 607      57.980 -15.403  -5.836  1.00 79.02           N
ATOM   4798  CD2 HIS E 607      57.766 -15.663  -4.494  1.00 79.02           C
ATOM   4799  CE1 HIS E 607      58.652 -14.266  -5.850  1.00 79.02           C
ATOM   4800  C   HIS E 607      59.849 -14.478  -0.233  1.00 79.02           C
ATOM   4801  O   HIS E 607      60.429 -13.469   0.160  1.00 79.02           O
ATOM   4802  N   GLN E 608      59.200 -15.326   0.600  1.00141.85           N
ATOM   4803  CA  GLN E 608      59.065 -15.172   2.034  1.00141.85           C
ATOM   4804  CB  GLN E 608      57.778 -15.829   2.560  1.00141.85           C
ATOM   4805  CG  GLN E 608      56.512 -15.238   1.937  1.00141.85           C
ATOM   4806  CD  GLN E 608      56.566 -13.725   2.105  1.00141.85           C
ATOM   4807  OE1 GLN E 608      57.104 -13.015   1.256  1.00141.85           O
ATOM   4808  NE2 GLN E 608      55.999 -13.214   3.230  1.00141.85           N
ATOM   4809  C   GLN E 608      60.194 -15.651   2.919  1.00141.85           C
ATOM   4810  O   GLN E 608      60.498 -15.006   3.923  1.00141.85           O
ATOM   4811  N   GLY E 609      60.812 -16.818   2.634  1.00 51.01           N
ATOM   4812  CA  GLY E 609      61.830 -17.324   3.523  1.00 51.01           C
ATOM   4813  C   GLY E 609      61.529 -18.766   3.845  1.00 51.01           C
ATOM   4814  O   GLY E 609      60.559 -19.331   3.344  1.00 51.01           O
ATOM   4815  N   PRO E 610      62.325 -19.371   4.703  1.00 77.65           N
ATOM   4816  CA  PRO E 610      62.139 -20.759   5.047  1.00 77.65           C
ATOM   4817  CD  PRO E 610      63.704 -18.946   4.875  1.00 77.65           C
ATOM   4818  CB  PRO E 610      63.371 -21.150   5.859  1.00 77.65           C
ATOM   4819  CG  PRO E 610      64.466 -20.203   5.330  1.00 77.65           C
ATOM   4820  C   PRO E 610      60.837 -20.934   5.759  1.00 77.65           C
ATOM   4821  O   PRO E 610      60.399 -20.003   6.430  1.00 77.65           O
ATOM   4822  N   MET E 611      60.196 -22.110   5.615  1.00108.71           N
ATOM   4823  CA  MET E 611      58.911 -22.324   6.209  1.00108.71           C
ATOM   4824  CB  MET E 611      57.773 -22.287   5.179  1.00108.71           C
ATOM   4825  CG  MET E 611      57.812 -23.487   4.229  1.00108.71           C
ATOM   4826  SD  MET E 611      56.867 -23.271   2.694  1.00108.71           S
ATOM   4827  CE  MET E 611      58.055 -22.077   2.011  1.00108.71           C
ATOM   4828  C   MET E 611      58.902 -23.680   6.834  1.00108.71           C
ATOM   4829  O   MET E 611      59.695 -24.545   6.467  1.00108.71           O
ATOM   4830  N   ALA E 612      58.008 -23.887   7.824  1.00 43.40           N
ATOM   4831  CA  ALA E 612      57.920 -25.153   8.499  1.00 43.40           C
ATOM   4832  CB  ALA E 612      57.188 -25.071   9.850  1.00 43.40           C
ATOM   4833  C   ALA E 612      57.178 -26.136   7.639  1.00 43.40           C
ATOM   4834  O   ALA E 612      56.211 -25.789   6.963  1.00 43.40           O
ATOM   4835  N   VAL E 613      57.624 -27.410   7.655  1.00 49.60           N
ATOM   4836  CA  VAL E 613      56.963 -28.455   6.921  1.00 49.60           C
ATOM   4837  CB  VAL E 613      57.625 -28.820   5.621  1.00 49.60           C
ATOM   4838  CG1 VAL E 613      57.562 -27.606   4.677  1.00 49.60           C
ATOM   4839  CG2 VAL E 613      59.052 -29.316   5.909  1.00 49.60           C
ATOM   4840  C   VAL E 613      56.973 -29.673   7.794  1.00 49.60           C
ATOM   4841  O   VAL E 613      57.717 -29.734   8.772  1.00 49.60           O
ATOM   4842  N   ALA E 614      56.107 -30.663   7.488  1.00 45.57           N
ATOM   4843  CA  ALA E 614      56.083 -31.876   8.261  1.00 45.57           C
ATOM   4844  CB  ALA E 614      54.855 -31.996   9.181  1.00 45.57           C
ATOM   4845  C   ALA E 614      56.037 -33.026   7.302  1.00 45.57           C
ATOM   4846  O   ALA E 614      55.545 -32.892   6.183  1.00 45.57           O
ATOM   4847  N   PHE E 615      56.588 -34.191   7.708  1.00175.76           N
ATOM   4848  CA  PHE E 615      56.561 -35.339   6.844  1.00175.76           C
ATOM   4849  CB  PHE E 615      57.701 -35.364   5.804  1.00175.76           C
ATOM   4850  CG  PHE E 615      59.019 -35.573   6.471  1.00175.76           C
ATOM   4851  CD1 PHE E 615      59.698 -34.524   7.045  1.00175.76           C
ATOM   4852  CD2 PHE E 615      59.577 -36.830   6.524  1.00175.76           C
ATOM   4853  CE1 PHE E 615      60.915 -34.728   7.656  1.00175.76           C
ATOM   4854  CE2 PHE E 615      60.792 -37.039   7.132  1.00175.76           C
ATOM   4855  CZ  PHE E 615      61.466 -35.986   7.701  1.00175.76           C
ATOM   4856  C   PHE E 615      56.639 -36.575   7.687  1.00175.76           C
ATOM   4857  O   PHE E 615      56.808 -36.507   8.904  1.00175.76           O
ATOM   4858  N   GLU E 616      56.475 -37.751   7.048  1.00162.94           N
ATOM   4859  CA  GLU E 616      56.550 -39.006   7.749  1.00162.94           C
ATOM   4860  CB  GLU E 616      55.771 -40.158   7.101  1.00162.94           C
ATOM   4861  CG  GLU E 616      54.341 -40.323   7.586  1.00162.94           C
ATOM   4862  CD  GLU E 616      54.392 -41.356   8.704  1.00162.94           C
ATOM   4863  OE1 GLU E 616      55.439 -41.435   9.396  1.00162.94           O
ATOM   4864  OE2 GLU E 616      53.395 -42.103   8.870  1.00162.94           O
ATOM   4865  C   GLU E 616      57.954 -39.500   7.756  1.00162.94           C
ATOM   4866  O   GLU E 616      58.540 -39.774   6.709  1.00162.94           O
ATOM   4867  N   VAL E 617      58.522 -39.642   8.965  1.00 72.93           N
ATOM   4868  CA  VAL E 617      59.821 -40.212   9.103  1.00 72.93           C
ATOM   4869  CB  VAL E 617      60.525 -39.811  10.369  1.00 72.93           C
ATOM   4870  CG1 VAL E 617      61.820 -40.630  10.490  1.00 72.93           C
ATOM   4871  CG2 VAL E 617      60.765 -38.291  10.339  1.00 72.93           C
ATOM   4872  C   VAL E 617      59.632 -41.691   9.129  1.00 72.93           C
ATOM   4873  O   VAL E 617      58.702 -42.204   9.749  1.00 72.93           O
ATOM   4874  N   TYR E 618      60.531 -42.413   8.439  1.00 71.89           N
ATOM   4875  CA  TYR E 618      60.481 -43.844   8.376  1.00 71.89           C
ATOM   4876  CB  TYR E 618      60.311 -44.406   6.951  1.00 71.89           C
ATOM   4877  CG  TYR E 618      58.966 -44.045   6.408  1.00 71.89           C
ATOM   4878  CD1 TYR E 618      57.853 -44.785   6.736  1.00 71.89           C
ATOM   4879  CD2 TYR E 618      58.819 -42.976   5.553  1.00 71.89           C
ATOM   4880  CE1 TYR E 618      56.615 -44.461   6.229  1.00 71.89           C
ATOM   4881  CE2 TYR E 618      57.585 -42.647   5.042  1.00 71.89           C
ATOM   4882  CZ  TYR E 618      56.480 -43.389   5.380  1.00 71.89           C
ATOM   4883  OH  TYR E 618      55.214 -43.052   4.855  1.00 71.89           O
ATOM   4884  C   TYR E 618      61.814 -44.314   8.871  1.00 71.89           C
ATOM   4885  O   TYR E 618      62.753 -43.528   8.978  1.00 71.89           O
ATOM   4886  N   ASP E 619      61.928 -45.619   9.183  1.00 45.01           N
ATOM   4887  CA  ASP E 619      63.121 -46.171   9.762  1.00 45.01           C
ATOM   4888  CB  ASP E 619      63.019 -47.688  10.003  1.00 45.01           C
ATOM   4889  CG  ASP E 619      64.253 -48.129  10.779  1.00 45.01           C
ATOM   4890  OD1 ASP E 619      64.754 -47.321  11.606  1.00 45.01           O
ATOM   4891  OD2 ASP E 619      64.720 -49.275  10.545  1.00 45.01           O
ATOM   4892  C   ASP E 619      64.283 -45.953   8.844  1.00 45.01           C
ATOM   4893  O   ASP E 619      65.383 -45.640   9.296  1.00 45.01           O
ATOM   4894  N   ASP E 620      64.073 -46.088   7.522  1.00 58.51           N
ATOM   4895  CA  ASP E 620      65.161 -45.959   6.598  1.00 58.51           C
ATOM   4896  CB  ASP E 620      64.777 -46.238   5.128  1.00 58.51           C
ATOM   4897  CG  ASP E 620      63.756 -45.222   4.633  1.00 58.51           C
ATOM   4898  OD1 ASP E 620      63.028 -44.639   5.479  1.00 58.51           O
ATOM   4899  OD2 ASP E 620      63.686 -45.022   3.391  1.00 58.51           O
ATOM   4900  C   ASP E 620      65.718 -44.575   6.704  1.00 58.51           C
ATOM   4901  O   ASP E 620      66.908 -44.358   6.487  1.00 58.51           O
ATOM   4902  N   PHE E 621      64.857 -43.600   7.039  1.00118.70           N
ATOM   4903  CA  PHE E 621      65.221 -42.218   7.158  1.00118.70           C
ATOM   4904  CB  PHE E 621      63.995 -41.313   7.393  1.00118.70           C
ATOM   4905  CG  PHE E 621      64.406 -39.877   7.367  1.00118.70           C
ATOM   4906  CD1 PHE E 621      64.459 -39.187   6.177  1.00118.70           C
ATOM   4907  CD2 PHE E 621      64.739 -39.217   8.528  1.00118.70           C
ATOM   4908  CE1 PHE E 621      64.835 -37.863   6.144  1.00118.70           C
ATOM   4909  CE2 PHE E 621      65.115 -37.894   8.501  1.00118.70           C
ATOM   4910  CZ  PHE E 621      65.163 -37.213   7.308  1.00118.70           C
ATOM   4911  C   PHE E 621      66.176 -42.057   8.306  1.00118.70           C
ATOM   4912  O   PHE E 621      67.093 -41.241   8.250  1.00118.70           O
ATOM   4913  N   LEU E 622      65.998 -42.850   9.378  1.00 54.52           N
ATOM   4914  CA  LEU E 622      66.803 -42.690  10.557  1.00 54.52           C
ATOM   4915  CB  LEU E 622      66.485 -43.742  11.633  1.00 54.52           C
ATOM   4916  CG  LEU E 622      65.042 -43.657  12.162  1.00 54.52           C
ATOM   4917  CD1 LEU E 622      64.779 -44.723  13.236  1.00 54.52           C
ATOM   4918  CD2 LEU E 622      64.703 -42.237  12.638  1.00 54.52           C
ATOM   4919  C   LEU E 622      68.258 -42.834  10.203  1.00 54.52           C
ATOM   4920  O   LEU E 622      69.101 -42.077  10.682  1.00 54.52           O
ATOM   4921  N   HIS E 623      68.576 -43.816   9.347  1.00146.77           N
ATOM   4922  CA  HIS E 623      69.898 -44.180   8.907  1.00146.77           C
ATOM   4923  ND1 HIS E 623      67.997 -46.911   9.097  0.00146.77           N
ATOM   4924  CG  HIS E 623      69.345 -46.647   8.993  0.00146.77           C
ATOM   4925  CB  HIS E 623      69.912 -45.530   8.171  1.00146.77           C
ATOM   4926  NE2 HIS E 623      69.039 -48.427  10.345  0.00146.77           N
ATOM   4927  CD2 HIS E 623      69.967 -47.582   9.761  0.00146.77           C
ATOM   4928  CE1 HIS E 623      67.871 -47.985   9.916  0.00146.77           C
ATOM   4929  C   HIS E 623      70.492 -43.173   7.961  1.00146.77           C
ATOM   4930  O   HIS E 623      71.693 -43.212   7.721  1.00146.77           O
ATOM   4931  N   TYR E 624      69.676 -42.298   7.343  1.00119.29           N
ATOM   4932  CA  TYR E 624      70.097 -41.399   6.290  1.00119.29           C
ATOM   4933  CB  TYR E 624      69.003 -40.350   5.991  1.00119.29           C
ATOM   4934  CG  TYR E 624      69.527 -39.219   5.171  1.00119.29           C
ATOM   4935  CD1 TYR E 624      70.124 -38.141   5.785  1.00119.29           C
ATOM   4936  CD2 TYR E 624      69.410 -39.217   3.800  1.00119.29           C
ATOM   4937  CE1 TYR E 624      70.606 -37.083   5.050  1.00119.29           C
ATOM   4938  CE2 TYR E 624      69.890 -38.162   3.058  1.00119.29           C
ATOM   4939  CZ  TYR E 624      70.490 -37.092   3.681  1.00119.29           C
ATOM   4940  OH  TYR E 624      70.982 -36.008   2.922  1.00119.29           O
ATOM   4941  C   TYR E 624      71.380 -40.682   6.597  1.00119.29           C
ATOM   4942  O   TYR E 624      71.481 -39.955   7.584  1.00119.29           O
ATOM   4943  N   ARG E 625      72.438 -40.995   5.808  1.00152.81           N
ATOM   4944  CA  ARG E 625      73.709 -40.317   5.836  1.00152.81           C
ATOM   4945  CB  ARG E 625      74.864 -41.239   5.418  1.00152.81           C
ATOM   4946  CG  ARG E 625      74.947 -42.507   6.269  1.00152.81           C
ATOM   4947  CD  ARG E 625      74.823 -42.246   7.771  1.00152.81           C
ATOM   4948  NE  ARG E 625      74.849 -43.569   8.457  1.00152.81           N
ATOM   4949  CZ  ARG E 625      74.958 -43.632   9.816  1.00152.81           C
ATOM   4950  NH1 ARG E 625      75.059 -42.484  10.547  1.00152.81           N
ATOM   4951  NH2 ARG E 625      74.965 -44.844  10.445  1.00152.81           N
ATOM   4952  C   ARG E 625      73.773 -39.106   4.942  1.00152.81           C
ATOM   4953  O   ARG E 625      74.168 -38.025   5.374  1.00152.81           O
ATOM   4954  N   LYS E 626      73.370 -39.267   3.655  1.00 97.34           N
ATOM   4955  CA  LYS E 626      73.521 -38.209   2.686  1.00 97.34           C
ATOM   4956  CB  LYS E 626      74.972 -37.990   2.222  1.00 97.34           C
ATOM   4957  CG  LYS E 626      75.915 -37.472   3.306  1.00 97.34           C
ATOM   4958  CD  LYS E 626      77.391 -37.567   2.914  1.00 97.34           C
ATOM   4959  CE  LYS E 626      78.343 -37.052   3.994  1.00 97.34           C
ATOM   4960  NZ  LYS E 626      79.744 -37.181   3.535  1.00 97.34           N
ATOM   4961  C   LYS E 626      72.758 -38.563   1.441  1.00 97.34           C
ATOM   4962  O   LYS E 626      72.210 -39.656   1.315  1.00 97.34           O
ATOM   4963  N   GLY E 627      72.720 -37.622   0.471  1.00 28.58           N
ATOM   4964  CA  GLY E 627      72.061 -37.865  -0.784  1.00 28.58           C
ATOM   4965  C   GLY E 627      70.646 -37.377  -0.733  1.00 28.58           C
ATOM   4966  O   GLY E 627      70.250 -36.646   0.175  1.00 28.58           O
ATOM   4967  N   VAL E 628      69.849 -37.752  -1.758  1.00102.23           N
ATOM   4968  CA  VAL E 628      68.476 -37.338  -1.803  1.00102.23           C
ATOM   4969  CB  VAL E 628      68.020 -36.903  -3.171  1.00102.23           C
ATOM   4970  CG1 VAL E 628      68.781 -35.618  -3.538  1.00102.23           C
ATOM   4971  CG2 VAL E 628      68.249 -38.042  -4.179  1.00102.23           C
ATOM   4972  C   VAL E 628      67.637 -38.492  -1.344  1.00102.23           C
ATOM   4973  O   VAL E 628      67.561 -39.534  -1.990  1.00102.23           O
ATOM   4974  N   TYR E 629      66.955 -38.294  -0.201  1.00181.07           N
ATOM   4975  CA  TYR E 629      66.169 -39.291   0.472  1.00181.07           C
ATOM   4976  CB  TYR E 629      65.818 -38.873   1.911  1.00181.07           C
ATOM   4977  CG  TYR E 629      64.815 -39.818   2.474  1.00181.07           C
ATOM   4978  CD1 TYR E 629      65.214 -40.957   3.134  1.00181.07           C
ATOM   4979  CD2 TYR E 629      63.470 -39.562   2.336  1.00181.07           C
ATOM   4980  CE1 TYR E 629      64.283 -41.822   3.657  1.00181.07           C
ATOM   4981  CE2 TYR E 629      62.534 -40.423   2.858  1.00181.07           C
ATOM   4982  CZ  TYR E 629      62.942 -41.555   3.520  1.00181.07           C
ATOM   4983  OH  TYR E 629      61.988 -42.443   4.060  1.00181.07           O
ATOM   4984  C   TYR E 629      64.895 -39.572  -0.261  1.00181.07           C
ATOM   4985  O   TYR E 629      64.278 -38.672  -0.830  1.00181.07           O
ATOM   4986  N   HIS E 630      64.497 -40.866  -0.285  1.00109.32           N
ATOM   4987  CA  HIS E 630      63.295 -41.275  -0.956  1.00109.32           C
ATOM   4988  ND1 HIS E 630      62.171 -43.441  -3.434  1.00109.32           N
ATOM   4989  CG  HIS E 630      62.352 -42.097  -3.192  1.00109.32           C
ATOM   4990  CB  HIS E 630      63.535 -41.537  -2.456  1.00109.32           C
ATOM   4991  NE2 HIS E 630      60.430 -42.394  -4.337  1.00109.32           N
ATOM   4992  CD2 HIS E 630      61.279 -41.472  -3.749  1.00109.32           C
ATOM   4993  CE1 HIS E 630      61.007 -43.562  -4.122  1.00109.32           C
ATOM   4994  C   HIS E 630      62.763 -42.556  -0.367  1.00109.32           C
ATOM   4995  O   HIS E 630      63.495 -43.337   0.236  1.00109.32           O
ATOM   4996  N   HIS E 631      61.431 -42.745  -0.516  1.00276.64           N
ATOM   4997  CA  HIS E 631      60.641 -43.934  -0.266  1.00276.64           C
ATOM   4998  ND1 HIS E 631      63.580 -45.699  -0.983  0.00276.64           N
ATOM   4999  CG  HIS E 631      62.305 -45.861  -0.493  0.00276.64           C
ATOM   5000  CB  HIS E 631      61.089 -45.183  -1.052  1.00276.64           C
ATOM   5001  NE2 HIS E 631      63.734 -47.122   0.717  0.00276.64           N
ATOM   5002  CD2 HIS E 631      62.418 -46.733   0.545  0.00276.64           C
ATOM   5003  CE1 HIS E 631      64.395 -46.474  -0.224  0.00276.64           C
ATOM   5004  C   HIS E 631      60.444 -44.348   1.159  1.00276.64           C
ATOM   5005  O   HIS E 631      61.028 -43.795   2.088  1.00276.64           O
ATOM   5006  N   THR E 632      59.487 -45.305   1.306  1.00131.95           N
ATOM   5007  CA  THR E 632      59.084 -46.055   2.471  1.00131.95           C
ATOM   5008  CB  THR E 632      59.833 -45.680   3.741  1.00131.95           C
ATOM   5009  OG1 THR E 632      61.223 -45.892   3.540  1.00131.95           O
ATOM   5010  CG2 THR E 632      59.417 -46.565   4.931  1.00131.95           C
ATOM   5011  C   THR E 632      57.580 -45.911   2.584  1.00131.95           C
ATOM   5012  O   THR E 632      56.941 -45.297   1.731  1.00131.95           O
ATOM   5013  N   GLY E 633      56.965 -46.555   3.597  1.00 54.16           N
ATOM   5014  CA  GLY E 633      55.582 -46.398   3.948  1.00 54.16           C
ATOM   5015  C   GLY E 633      54.657 -46.793   2.850  1.00 54.16           C
ATOM   5016  O   GLY E 633      54.817 -47.805   2.169  1.00 54.16           O
ATOM   5017  N   LEU E 634      53.597 -45.981   2.729  1.00104.21           N
ATOM   5018  CA  LEU E 634      52.541 -46.164   1.792  1.00104.21           C
ATOM   5019  CB  LEU E 634      51.806 -47.505   1.975  1.00104.21           C
ATOM   5020  CG  LEU E 634      50.656 -47.740   0.976  0.00104.21           C
ATOM   5021  CD1 LEU E 634      51.178 -47.848  -0.465  0.00104.21           C
ATOM   5022  CD2 LEU E 634      49.796 -48.945   1.390  0.00104.21           C
ATOM   5023  C   LEU E 634      51.601 -45.072   2.140  1.00104.21           C
ATOM   5024  O   LEU E 634      51.779 -43.919   1.754  1.00104.21           O
ATOM   5025  N   ARG E 635      50.545 -45.417   2.890  1.00180.87           N
ATOM   5026  CA  ARG E 635      49.654 -44.382   3.300  1.00180.87           C
ATOM   5027  CB  ARG E 635      48.207 -44.603   2.829  1.00180.87           C
ATOM   5028  CG  ARG E 635      48.075 -44.672   1.303  1.00180.87           C
ATOM   5029  CD  ARG E 635      48.777 -43.535   0.548  1.00180.87           C
ATOM   5030  NE  ARG E 635      48.045 -42.266   0.829  1.00180.87           N
[truncated: 483,567 more chars]
