# Supplementary material for: Evolutionary Analysis of Dipeptidyl Peptidase I
Source: Int J Mol Sci. 2022 Feb 6;23(3):1852. doi: 10.3390/ijms23031852 (PMC8836896; doi:10.3390/ijms23031852)
Supplement: Supplementary file 1 [file ijms-23-01852-s001.zip › Supplementary File S2 Homology models/Modeller/Bos taurus/mod.B99990009.pdb]

EXPDTA    THEORETICAL MODEL, MODELLER 10.1 2021/11/11 14:44:04
REMARK   6 MODELLER OBJECTIVE FUNCTION:     10887.6631
REMARK   6 MODELLER BEST TEMPLATE % SEQ ID:  92.614
REMARK   6 SEQUENCE: mod
REMARK   6 ALIGNMENT: alignment.pir
REMARK   6 SCRIPT: model.py
REMARK   6 DOPE score: -169969.96875
REMARK   6 GA341 score: 1.00000
REMARK   6 DOPE-HR score: -147379.01562
REMARK   6 TEMPLATE: 1K3B 1:A - 119:A MODELS 1:A - 119:A AT 92.6%
REMARK   6 TEMPLATE: 1K3B 120:B - 283:B MODELS 120:B - 283:B AT 92.6%
REMARK   6 TEMPLATE: 1K3B 284:C - 352:C MODELS 284:C - 352:C AT 92.6%
REMARK   6 TEMPLATE: 1K3B 353:D - 471:D MODELS 353:D - 471:D AT 92.6%
REMARK   6 TEMPLATE: 1K3B 472:E - 635:E MODELS 472:E - 635:E AT 92.6%
REMARK   6 TEMPLATE: 1K3B 636:F - 704:F MODELS 636:F - 704:F AT 92.6%
REMARK   6 TEMPLATE: 1K3B 705:G - 823:G MODELS 705:G - 823:G AT 92.6%
REMARK   6 TEMPLATE: 1K3B 824:H - 987:H MODELS 824:H - 987:H AT 92.6%
REMARK   6 TEMPLATE: 1K3B 988:I - 1056:I MODELS 988:I - 1056:I AT 92.6%
REMARK   6 TEMPLATE: 1K3B 1057:J - 1175:J MODELS 1057:J - 1175:J AT 92.6%
REMARK   6 TEMPLATE: 1K3B 1176:K - 1339:K MODELS 1176:K - 1339:K AT 92.6%
REMARK   6 TEMPLATE: 1K3B 1340:L - 1408:L MODELS 1340:L - 1408:L AT 92.6%
SSBOND   1 CYS A    6    CYS A   94                          1555   1555  2.03
SSBOND   2 CYS A   30    CYS A  112                          1555   1555  2.03
SSBOND   3 CYS B  144    CYS B  187                          1555   1555  2.03
SSBOND   4 CYS B  180    CYS B  220                          1555   1555  2.03
SSBOND   5 CYS B  210    CYS B  226                          1555   1555  2.02
SSBOND   6 CYS D  358    CYS D  446                          1555   1555  2.03
SSBOND   7 CYS D  382    CYS D  464                          1555   1555  2.02
SSBOND   8 CYS E  496    CYS E  539                          1555   1555  2.02
SSBOND   9 CYS E  532    CYS E  572                          1555   1555  2.03
SSBOND  10 CYS E  562    CYS E  578                          1555   1555  2.03
SSBOND  11 CYS G  710    CYS G  798                          1555   1555  2.03
SSBOND  12 CYS G  734    CYS G  816                          1555   1555  2.03
SSBOND  13 CYS H  848    CYS H  891                          1555   1555  2.03
SSBOND  14 CYS H  884    CYS H  924                          1555   1555  2.03
SSBOND  15 CYS H  914    CYS H  930                          1555   1555  2.02
SSBOND  16 CYS J 1062    CYS J 1150                          1555   1555  2.03
SSBOND  17 CYS J 1086    CYS J 1168                          1555   1555  2.02
SSBOND  18 CYS K 1200    CYS K 1243                          1555   1555  2.03
SSBOND  19 CYS K 1236    CYS K 1276                          1555   1555  2.02
SSBOND  20 CYS K 1266    CYS K 1282                          1555   1555  2.01
ATOM      1  N   ASP A   1      33.160  31.114  14.375  1.00 51.22           N
ATOM      2  CA  ASP A   1      34.521  31.162  13.796  1.00 51.22           C
ATOM      3  CB  ASP A   1      34.509  31.758  12.381  1.00 51.22           C
ATOM      4  CG  ASP A   1      33.902  30.736  11.433  1.00 51.22           C
ATOM      5  OD1 ASP A   1      33.184  29.812  11.902  1.00 51.22           O
ATOM      6  OD2 ASP A   1      34.172  30.866  10.209  1.00 51.22           O
ATOM      7  C   ASP A   1      35.480  31.944  14.622  1.00 51.22           C
ATOM      8  O   ASP A   1      35.119  32.611  15.594  1.00 51.22           O
ATOM      9  N   THR A   2      36.759  31.831  14.245  1.00141.95           N
ATOM     10  CA  THR A   2      37.834  32.501  14.896  1.00141.95           C
ATOM     11  CB  THR A   2      39.049  31.610  14.890  1.00141.95           C
ATOM     12  OG1 THR A   2      38.700  30.320  15.370  1.00141.95           O
ATOM     13  CG2 THR A   2      40.108  32.184  15.825  1.00141.95           C
ATOM     14  C   THR A   2      38.067  33.700  14.023  1.00141.95           C
ATOM     15  O   THR A   2      37.484  33.775  12.944  1.00141.95           O
ATOM     16  N   PRO A   3      38.856  34.650  14.429  1.00 87.08           N
ATOM     17  CA  PRO A   3      39.099  35.802  13.592  1.00 87.08           C
ATOM     18  CD  PRO A   3      38.949  34.978  15.844  1.00 87.08           C
ATOM     19  CB  PRO A   3      39.759  36.837  14.503  1.00 87.08           C
ATOM     20  CG  PRO A   3      39.225  36.488  15.903  1.00 87.08           C
ATOM     21  C   PRO A   3      39.943  35.459  12.396  1.00 87.08           C
ATOM     22  O   PRO A   3      40.127  36.321  11.538  1.00 87.08           O
ATOM     23  N   ALA A   4      40.490  34.230  12.333  1.00 65.76           N
ATOM     24  CA  ALA A   4      41.422  33.870  11.298  1.00 65.76           C
ATOM     25  CB  ALA A   4      42.171  32.559  11.596  1.00 65.76           C
ATOM     26  C   ALA A   4      40.771  33.711   9.957  1.00 65.76           C
ATOM     27  O   ALA A   4      39.673  33.172   9.825  1.00 65.76           O
ATOM     28  N   ASN A   5      41.471  34.203   8.913  1.00150.63           N
ATOM     29  CA  ASN A   5      41.053  34.070   7.546  1.00150.63           C
ATOM     30  CB  ASN A   5      40.670  35.427   6.923  1.00150.63           C
ATOM     31  CG  ASN A   5      40.100  35.197   5.532  1.00150.63           C
ATOM     32  OD1 ASN A   5      38.936  34.833   5.380  1.00150.63           O
ATOM     33  ND2 ASN A   5      40.936  35.431   4.485  1.00150.63           N
ATOM     34  C   ASN A   5      42.258  33.581   6.799  1.00150.63           C
ATOM     35  O   ASN A   5      42.866  34.329   6.035  1.00150.63           O
ATOM     36  N   CYS A   6      42.616  32.292   6.966  1.00 68.46           N
ATOM     37  CA  CYS A   6      43.814  31.804   6.340  1.00 68.46           C
ATOM     38  CB  CYS A   6      44.682  30.941   7.268  1.00 68.46           C
ATOM     39  SG  CYS A   6      45.398  31.966   8.581  1.00 68.46           S
ATOM     40  C   CYS A   6      43.471  31.013   5.126  1.00 68.46           C
ATOM     41  O   CYS A   6      42.335  30.580   4.940  1.00 68.46           O
ATOM     42  N   THR A   7      44.482  30.815   4.259  1.00130.40           N
ATOM     43  CA  THR A   7      44.255  30.162   3.012  1.00130.40           C
ATOM     44  CB  THR A   7      44.731  30.974   1.840  1.00130.40           C
ATOM     45  OG1 THR A   7      44.442  30.321   0.617  1.00130.40           O
ATOM     46  CG2 THR A   7      46.239  31.148   1.960  1.00130.40           C
ATOM     47  C   THR A   7      44.955  28.845   2.971  1.00130.40           C
ATOM     48  O   THR A   7      45.835  28.526   3.768  1.00130.40           O
ATOM     49  N   TYR A   8      44.522  28.047   1.989  1.00127.74           N
ATOM     50  CA  TYR A   8      44.951  26.722   1.684  1.00127.74           C
ATOM     51  CB  TYR A   8      44.096  26.287   0.478  1.00127.74           C
ATOM     52  CG  TYR A   8      44.324  24.909   0.001  1.00127.74           C
ATOM     53  CD1 TYR A   8      43.626  23.864   0.553  1.00127.74           C
ATOM     54  CD2 TYR A   8      45.207  24.687  -1.024  1.00127.74           C
ATOM     55  CE1 TYR A   8      43.812  22.589   0.092  1.00127.74           C
ATOM     56  CE2 TYR A   8      45.399  23.416  -1.490  1.00127.74           C
ATOM     57  CZ  TYR A   8      44.702  22.378  -0.932  1.00127.74           C
ATOM     58  OH  TYR A   8      44.916  21.090  -1.440  1.00127.74           O
ATOM     59  C   TYR A   8      46.422  26.807   1.373  1.00127.74           C
ATOM     60  O   TYR A   8      47.191  25.971   1.851  1.00127.74           O
ATOM     61  N   PRO A   9      46.873  27.778   0.612  1.00141.96           N
ATOM     62  CA  PRO A   9      48.286  27.857   0.358  1.00141.96           C
ATOM     63  CD  PRO A   9      46.113  28.287  -0.520  1.00141.96           C
ATOM     64  CB  PRO A   9      48.460  28.830  -0.802  1.00141.96           C
ATOM     65  CG  PRO A   9      47.153  28.666  -1.585  1.00141.96           C
ATOM     66  C   PRO A   9      49.095  28.183   1.572  1.00141.96           C
ATOM     67  O   PRO A   9      50.261  27.801   1.625  1.00141.96           O
ATOM     68  N   ASP A  10      48.518  28.890   2.559  1.00 79.06           N
ATOM     69  CA  ASP A  10      49.280  29.176   3.740  1.00 79.06           C
ATOM     70  CB  ASP A  10      48.554  30.078   4.754  1.00 79.06           C
ATOM     71  CG  ASP A  10      48.869  31.533   4.424  1.00 79.06           C
ATOM     72  OD1 ASP A  10      49.893  32.034   4.960  1.00 79.06           O
ATOM     73  OD2 ASP A  10      48.108  32.175   3.656  1.00 79.06           O
ATOM     74  C   ASP A  10      49.602  27.887   4.417  1.00 79.06           C
ATOM     75  O   ASP A  10      50.637  27.763   5.070  1.00 79.06           O
ATOM     76  N   LEU A  11      48.675  26.922   4.312  1.00158.15           N
ATOM     77  CA  LEU A  11      48.751  25.628   4.932  1.00158.15           C
ATOM     78  CB  LEU A  11      47.394  24.903   4.856  1.00158.15           C
ATOM     79  CG  LEU A  11      47.142  23.868   5.972  1.00158.15           C
ATOM     80  CD1 LEU A  11      48.281  22.864   6.136  1.00158.15           C
ATOM     81  CD2 LEU A  11      46.765  24.568   7.284  1.00158.15           C
ATOM     82  C   LEU A  11      49.798  24.763   4.266  1.00158.15           C
ATOM     83  O   LEU A  11      50.461  23.956   4.915  1.00158.15           O
ATOM     84  N   LEU A  12      49.981  24.870   2.935  1.00112.68           N
ATOM     85  CA  LEU A  12      50.928  23.971   2.324  1.00112.68           C
ATOM     86  CB  LEU A  12      50.867  23.930   0.782  1.00112.68           C
ATOM     87  CG  LEU A  12      49.649  23.179   0.188  1.00112.68           C
ATOM     88  CD1 LEU A  12      49.726  21.673   0.481  1.00112.68           C
ATOM     89  CD2 LEU A  12      48.309  23.785   0.628  1.00112.68           C
ATOM     90  C   LEU A  12      52.322  24.341   2.734  1.00112.68           C
ATOM     91  O   LEU A  12      52.677  25.515   2.796  1.00112.68           O
ATOM     92  N   GLY A  13      53.161  23.329   3.043  1.00 52.42           N
ATOM     93  CA  GLY A  13      54.518  23.615   3.400  1.00 52.42           C
ATOM     94  C   GLY A  13      54.942  22.706   4.507  1.00 52.42           C
ATOM     95  O   GLY A  13      54.306  21.689   4.782  1.00 52.42           O
ATOM     96  N   THR A  14      56.060  23.066   5.173  1.00131.94           N
ATOM     97  CA  THR A  14      56.556  22.263   6.249  1.00131.94           C
ATOM     98  CB  THR A  14      58.046  22.106   6.272  1.00131.94           C
ATOM     99  OG1 THR A  14      58.675  23.376   6.317  1.00131.94           O
ATOM    100  CG2 THR A  14      58.484  21.314   5.037  1.00131.94           C
ATOM    101  C   THR A  14      56.158  22.904   7.529  1.00131.94           C
ATOM    102  O   THR A  14      56.253  24.116   7.709  1.00131.94           O
ATOM    103  N   TRP A  15      55.673  22.056   8.446  1.00213.20           N
ATOM    104  CA  TRP A  15      55.189  22.436   9.734  1.00213.20           C
ATOM    105  CB  TRP A  15      53.646  22.313   9.789  1.00213.20           C
ATOM    106  CG  TRP A  15      53.051  23.689   9.800  1.00213.20           C
ATOM    107  CD2 TRP A  15      51.839  24.226   9.237  1.00213.20           C
ATOM    108  CD1 TRP A  15      53.687  24.722  10.368  1.00213.20           C
ATOM    109  NE1 TRP A  15      52.952  25.870  10.249  1.00213.20           N
ATOM    110  CE2 TRP A  15      51.819  25.594   9.547  1.00213.20           C
ATOM    111  CE3 TRP A  15      50.839  23.657   8.528  1.00213.20           C
ATOM    112  CZ2 TRP A  15      50.799  26.414   9.163  1.00213.20           C
ATOM    113  CZ3 TRP A  15      49.808  24.488   8.134  1.00213.20           C
ATOM    114  CH2 TRP A  15      49.784  25.835   8.443  1.00213.20           C
ATOM    115  C   TRP A  15      55.876  21.655  10.801  1.00213.20           C
ATOM    116  O   TRP A  15      56.086  20.451  10.675  1.00213.20           O
ATOM    117  N   VAL A  16      56.311  22.366  11.866  1.00129.17           N
ATOM    118  CA  VAL A  16      56.892  21.699  12.995  1.00129.17           C
ATOM    119  CB  VAL A  16      58.146  22.309  13.546  1.00129.17           C
ATOM    120  CG1 VAL A  16      59.318  22.052  12.594  1.00129.17           C
ATOM    121  CG2 VAL A  16      57.865  23.796  13.779  1.00129.17           C
ATOM    122  C   VAL A  16      55.876  21.759  14.080  1.00129.17           C
ATOM    123  O   VAL A  16      55.309  22.814  14.359  1.00129.17           O
ATOM    124  N   PHE A  17      55.597  20.602  14.706  1.00107.84           N
ATOM    125  CA  PHE A  17      54.635  20.582  15.762  1.00107.84           C
ATOM    126  CB  PHE A  17      53.566  19.483  15.606  1.00107.84           C
ATOM    127  CG  PHE A  17      52.832  19.631  14.306  1.00107.84           C
ATOM    128  CD1 PHE A  17      51.869  20.591  14.117  1.00107.84           C
ATOM    129  CD2 PHE A  17      53.108  18.807  13.245  1.00107.84           C
ATOM    130  CE1 PHE A  17      51.180  20.735  12.937  1.00107.84           C
ATOM    131  CE2 PHE A  17      52.422  18.945  12.061  1.00107.84           C
ATOM    132  CZ  PHE A  17      51.453  19.899  11.892  1.00107.84           C
ATOM    133  C   PHE A  17      55.386  20.271  17.019  1.00107.84           C
ATOM    134  O   PHE A  17      56.134  19.297  17.084  1.00107.84           O
ATOM    135  N   GLN A  18      55.212  21.122  18.050  1.00 77.44           N
ATOM    136  CA  GLN A  18      55.852  20.932  19.320  1.00 77.44           C
ATOM    137  CB  GLN A  18      56.203  22.272  19.992  1.00 77.44           C
ATOM    138  CG  GLN A  18      56.876  23.280  19.049  1.00 77.44           C
ATOM    139  CD  GLN A  18      58.261  22.791  18.653  1.00 77.44           C
ATOM    140  OE1 GLN A  18      59.110  22.538  19.503  1.00 77.44           O
ATOM    141  NE2 GLN A  18      58.501  22.669  17.318  1.00 77.44           N
ATOM    142  C   GLN A  18      54.777  20.319  20.158  1.00 77.44           C
ATOM    143  O   GLN A  18      53.717  20.921  20.322  1.00 77.44           O
ATOM    144  N   VAL A  19      55.008  19.109  20.705  1.00132.94           N
ATOM    145  CA  VAL A  19      53.965  18.472  21.460  1.00132.94           C
ATOM    146  CB  VAL A  19      53.576  17.109  20.951  1.00132.94           C
ATOM    147  CG1 VAL A  19      52.667  17.265  19.731  1.00132.94           C
ATOM    148  CG2 VAL A  19      54.856  16.346  20.586  1.00132.94           C
ATOM    149  C   VAL A  19      54.330  18.342  22.899  1.00132.94           C
ATOM    150  O   VAL A  19      55.429  17.923  23.255  1.00132.94           O
ATOM    151  N   GLY A  20      53.376  18.730  23.769  1.00 61.89           N
ATOM    152  CA  GLY A  20      53.535  18.610  25.188  1.00 61.89           C
ATOM    153  C   GLY A  20      52.721  17.424  25.585  1.00 61.89           C
ATOM    154  O   GLY A  20      52.627  16.471  24.815  1.00 61.89           O
ATOM    155  N   SER A  21      52.177  17.465  26.823  1.00189.26           N
ATOM    156  CA  SER A  21      51.237  16.550  27.431  1.00189.26           C
ATOM    157  CB  SER A  21      49.786  16.983  27.136  1.00189.26           C
ATOM    158  OG  SER A  21      48.866  16.314  27.982  1.00189.26           O
ATOM    159  C   SER A  21      51.441  15.110  27.018  1.00189.26           C
ATOM    160  O   SER A  21      52.517  14.701  26.589  1.00189.26           O
ATOM    161  N   SER A  22      50.417  14.270  27.304  1.00211.23           N
ATOM    162  CA  SER A  22      50.296  12.895  26.888  1.00211.23           C
ATOM    163  CB  SER A  22      51.631  12.121  26.842  1.00211.23           C
ATOM    164  OG  SER A  22      52.229  12.050  28.129  1.00211.23           O
ATOM    165  C   SER A  22      49.377  12.191  27.848  1.00211.23           C
ATOM    166  O   SER A  22      49.806  11.360  28.647  1.00211.23           O
ATOM    167  N   GLY A  23      48.058  12.435  27.745  1.00 57.25           N
ATOM    168  CA  GLY A  23      47.153  11.839  28.691  1.00 57.25           C
ATOM    169  C   GLY A  23      45.909  11.433  27.971  1.00 57.25           C
ATOM    170  O   GLY A  23      45.935  11.143  26.778  1.00 57.25           O
ATOM    171  N   SER A  24      44.784  11.344  28.706  1.00 79.06           N
ATOM    172  CA  SER A  24      43.526  10.987  28.119  1.00 79.06           C
ATOM    173  CB  SER A  24      42.632  10.171  29.069  1.00 79.06           C
ATOM    174  OG  SER A  24      42.371  10.913  30.250  1.00 79.06           O
ATOM    175  C   SER A  24      42.806  12.247  27.749  1.00 79.06           C
ATOM    176  O   SER A  24      43.324  13.350  27.923  1.00 79.06           O
ATOM    177  N   GLN A  25      41.580  12.096  27.204  1.00 64.57           N
ATOM    178  CA  GLN A  25      40.765  13.208  26.797  1.00 64.57           C
ATOM    179  CB  GLN A  25      39.411  12.794  26.189  1.00 64.57           C
ATOM    180  CG  GLN A  25      38.492  12.097  27.196  1.00 64.57           C
ATOM    181  CD  GLN A  25      37.127  11.909  26.550  1.00 64.57           C
ATOM    182  OE1 GLN A  25      36.231  12.735  26.719  1.00 64.57           O
ATOM    183  NE2 GLN A  25      36.958  10.794  25.790  1.00 64.57           N
ATOM    184  C   GLN A  25      40.432  14.011  28.020  1.00 64.57           C
ATOM    185  O   GLN A  25      40.231  15.223  27.937  1.00 64.57           O
ATOM    186  N   ARG A  26      40.239  13.324  29.164  1.00154.70           N
ATOM    187  CA  ARG A  26      39.943  13.970  30.416  1.00154.70           C
ATOM    188  CB  ARG A  26      39.547  13.007  31.547  1.00154.70           C
ATOM    189  CG  ARG A  26      38.413  12.037  31.238  0.00154.70           C
ATOM    190  CD  ARG A  26      37.880  11.368  32.505  0.00154.70           C
ATOM    191  NE  ARG A  26      39.060  11.108  33.378  0.00154.70           N
ATOM    192  CZ  ARG A  26      39.851  10.014  33.181  0.00154.70           C
ATOM    193  NH1 ARG A  26      39.570   9.134  32.177  0.00154.70           N
ATOM    194  NH2 ARG A  26      40.929   9.806  33.992  0.00154.70           N
ATOM    195  C   ARG A  26      41.159  14.651  30.966  1.00154.70           C
ATOM    196  O   ARG A  26      41.076  15.750  31.512  1.00154.70           O
ATOM    197  N   ASP A  27      42.321  13.976  30.854  1.00 52.75           N
ATOM    198  CA  ASP A  27      43.558  14.398  31.452  1.00 52.75           C
ATOM    199  CB  ASP A  27      44.690  13.361  31.320  1.00 52.75           C
ATOM    200  CG  ASP A  27      44.416  12.228  32.302  0.00 52.75           C
ATOM    201  OD1 ASP A  27      43.586  12.434  33.228  0.00 52.75           O
ATOM    202  OD2 ASP A  27      45.033  11.142  32.139  0.00 52.75           O
ATOM    203  C   ASP A  27      44.048  15.677  30.859  1.00 52.75           C
ATOM    204  O   ASP A  27      44.691  16.470  31.544  1.00 52.75           O
ATOM    205  N   VAL A  28      43.785  15.919  29.565  1.00105.51           N
ATOM    206  CA  VAL A  28      44.354  17.100  28.994  1.00105.51           C
ATOM    207  CB  VAL A  28      45.290  16.812  27.857  1.00105.51           C
ATOM    208  CG1 VAL A  28      44.460  16.354  26.647  1.00105.51           C
ATOM    209  CG2 VAL A  28      46.156  18.055  27.596  1.00105.51           C
ATOM    210  C   VAL A  28      43.273  17.985  28.455  1.00105.51           C
ATOM    211  O   VAL A  28      42.152  17.548  28.195  1.00105.51           O
ATOM    212  N   ASN A  29      43.597  19.291  28.352  1.00 88.08           N
ATOM    213  CA  ASN A  29      42.754  20.289  27.759  1.00 88.08           C
ATOM    214  CB  ASN A  29      41.902  21.063  28.783  1.00 88.08           C
ATOM    215  CG  ASN A  29      40.859  21.881  28.031  0.00 88.08           C
ATOM    216  OD1 ASN A  29      39.874  21.343  27.529  0.00 88.08           O
ATOM    217  ND2 ASN A  29      41.072  23.222  27.958  0.00 88.08           N
ATOM    218  C   ASN A  29      43.720  21.257  27.149  1.00 88.08           C
ATOM    219  O   ASN A  29      44.544  21.835  27.857  1.00 88.08           O
ATOM    220  N   CYS A  30      43.633  21.481  25.823  1.00 80.28           N
ATOM    221  CA  CYS A  30      44.648  22.265  25.181  1.00 80.28           C
ATOM    222  CB  CYS A  30      44.939  21.740  23.769  1.00 80.28           C
ATOM    223  SG  CYS A  30      45.308  19.966  23.839  1.00 80.28           S
ATOM    224  C   CYS A  30      44.199  23.681  25.064  1.00 80.28           C
ATOM    225  O   CYS A  30      44.036  24.212  23.966  1.00 80.28           O
ATOM    226  N   SER A  31      43.925  24.302  26.219  1.00133.76           N
ATOM    227  CA  SER A  31      43.583  25.683  26.285  1.00133.76           C
ATOM    228  CB  SER A  31      42.837  25.973  27.594  1.00133.76           C
ATOM    229  OG  SER A  31      42.494  27.344  27.668  1.00133.76           O
ATOM    230  C   SER A  31      44.835  26.522  26.258  1.00133.76           C
ATOM    231  O   SER A  31      44.921  27.506  25.524  1.00133.76           O
ATOM    232  N   VAL A  32      45.780  26.234  27.188  1.00158.92           N
ATOM    233  CA  VAL A  32      47.010  26.981  27.309  1.00158.92           C
ATOM    234  CB  VAL A  32      47.472  27.053  28.736  1.00158.92           C
ATOM    235  CG1 VAL A  32      47.703  25.632  29.279  1.00158.92           C
ATOM    236  CG2 VAL A  32      48.715  27.951  28.783  1.00158.92           C
ATOM    237  C   VAL A  32      48.186  26.573  26.458  1.00158.92           C
ATOM    238  O   VAL A  32      48.633  27.364  25.629  1.00158.92           O
ATOM    239  N   MET A  33      48.697  25.324  26.655  1.00 99.97           N
ATOM    240  CA  MET A  33      49.898  24.768  26.062  1.00 99.97           C
ATOM    241  CB  MET A  33      50.771  25.729  25.227  1.00 99.97           C
ATOM    242  CG  MET A  33      52.026  25.069  24.647  1.00 99.97           C
ATOM    243  SD  MET A  33      51.716  23.704  23.486  1.00 99.97           S
ATOM    244  CE  MET A  33      51.656  22.433  24.785  1.00 99.97           C
ATOM    245  C   MET A  33      50.756  24.220  27.176  1.00 99.97           C
ATOM    246  O   MET A  33      50.464  23.166  27.738  1.00 99.97           O
ATOM    247  N   GLY A  34      51.862  24.926  27.518  1.00 39.96           N
ATOM    248  CA  GLY A  34      52.739  24.470  28.569  1.00 39.96           C
ATOM    249  C   GLY A  34      53.987  23.897  27.955  1.00 39.96           C
ATOM    250  O   GLY A  34      54.260  24.093  26.773  1.00 39.96           O
ATOM    251  N   PRO A  35      54.769  23.211  28.758  1.00170.91           N
ATOM    252  CA  PRO A  35      56.032  22.667  28.306  1.00170.91           C
ATOM    253  CD  PRO A  35      54.781  23.490  30.184  1.00170.91           C
ATOM    254  CB  PRO A  35      56.779  22.244  29.567  1.00170.91           C
ATOM    255  CG  PRO A  35      56.211  23.174  30.653  1.00170.91           C
ATOM    256  C   PRO A  35      55.919  21.565  27.289  1.00170.91           C
ATOM    257  O   PRO A  35      54.996  20.755  27.379  1.00170.91           O
ATOM    258  N   PRO A  36      56.791  21.578  26.302  1.00128.27           N
ATOM    259  CA  PRO A  36      56.779  20.520  25.314  1.00128.27           C
ATOM    260  CD  PRO A  36      57.103  22.862  25.693  1.00128.27           C
ATOM    261  CB  PRO A  36      56.932  21.203  23.954  1.00128.27           C
ATOM    262  CG  PRO A  36      57.618  22.535  24.284  1.00128.27           C
ATOM    263  C   PRO A  36      57.788  19.415  25.495  1.00128.27           C
ATOM    264  O   PRO A  36      58.925  19.706  25.870  1.00128.27           O
ATOM    265  N   GLU A  37      57.395  18.142  25.254  1.00119.93           N
ATOM    266  CA  GLU A  37      58.313  17.032  25.269  1.00119.93           C
ATOM    267  CB  GLU A  37      57.657  15.695  25.640  1.00119.93           C
ATOM    268  CG  GLU A  37      57.095  15.692  27.060  1.00119.93           C
ATOM    269  CD  GLU A  37      55.756  16.396  26.980  1.00119.93           C
ATOM    270  OE1 GLU A  37      54.918  15.913  26.176  0.00119.93           O
ATOM    271  OE2 GLU A  37      55.553  17.413  27.695  0.00119.93           O
ATOM    272  C   GLU A  37      59.009  16.815  23.950  1.00119.93           C
ATOM    273  O   GLU A  37      60.212  16.565  23.922  1.00119.93           O
ATOM    274  N   LYS A  38      58.279  16.892  22.809  1.00154.36           N
ATOM    275  CA  LYS A  38      58.937  16.512  21.583  1.00154.36           C
ATOM    276  CB  LYS A  38      58.843  15.006  21.275  1.00154.36           C
ATOM    277  CG  LYS A  38      57.420  14.472  21.087  1.00154.36           C
ATOM    278  CD  LYS A  38      56.547  14.533  22.342  1.00154.36           C
ATOM    279  CE  LYS A  38      55.190  13.851  22.156  1.00154.36           C
ATOM    280  NZ  LYS A  38      54.452  13.821  23.436  1.00154.36           N
ATOM    281  C   LYS A  38      58.409  17.247  20.387  1.00154.36           C
ATOM    282  O   LYS A  38      57.380  17.919  20.441  1.00154.36           O
ATOM    283  N   LYS A  39      59.149  17.129  19.258  1.00145.17           N
ATOM    284  CA  LYS A  39      58.800  17.749  18.009  1.00145.17           C
ATOM    285  CB  LYS A  39      59.951  18.463  17.283  1.00145.17           C
ATOM    286  CG  LYS A  39      60.257  19.886  17.724  1.00145.17           C
ATOM    287  CD  LYS A  39      61.583  20.403  17.159  1.00145.17           C
ATOM    288  CE  LYS A  39      61.679  20.324  15.632  1.00145.17           C
ATOM    289  NZ  LYS A  39      61.926  18.929  15.201  1.00145.17           N
ATOM    290  C   LYS A  39      58.407  16.698  17.022  1.00145.17           C
ATOM    291  O   LYS A  39      58.830  15.545  17.103  1.00145.17           O
ATOM    292  N   VAL A  40      57.555  17.097  16.056  1.00 58.48           N
ATOM    293  CA  VAL A  40      57.183  16.236  14.972  1.00 58.48           C
ATOM    294  CB  VAL A  40      55.824  15.607  15.133  1.00 58.48           C
ATOM    295  CG1 VAL A  40      55.509  14.793  13.867  1.00 58.48           C
ATOM    296  CG2 VAL A  40      55.815  14.762  16.418  1.00 58.48           C
ATOM    297  C   VAL A  40      57.128  17.120  13.761  1.00 58.48           C
ATOM    298  O   VAL A  40      56.501  18.178  13.789  1.00 58.48           O
ATOM    299  N   VAL A  41      57.772  16.709  12.653  1.00 61.18           N
ATOM    300  CA  VAL A  41      57.798  17.528  11.474  1.00 61.18           C
ATOM    301  CB  VAL A  41      59.165  17.585  10.850  1.00 61.18           C
ATOM    302  CG1 VAL A  41      59.092  18.372   9.532  1.00 61.18           C
ATOM    303  CG2 VAL A  41      60.138  18.183  11.881  1.00 61.18           C
ATOM    304  C   VAL A  41      56.860  16.926  10.469  1.00 61.18           C
ATOM    305  O   VAL A  41      56.859  15.712  10.269  1.00 61.18           O
ATOM    306  N   VAL A  42      56.020  17.764   9.817  1.00 59.60           N
ATOM    307  CA  VAL A  42      55.099  17.234   8.848  1.00 59.60           C
ATOM    308  CB  VAL A  42      53.659  17.300   9.264  1.00 59.60           C
ATOM    309  CG1 VAL A  42      53.482  16.563  10.605  1.00 59.60           C
ATOM    310  CG2 VAL A  42      53.216  18.770   9.246  1.00 59.60           C
ATOM    311  C   VAL A  42      55.192  18.063   7.600  1.00 59.60           C
ATOM    312  O   VAL A  42      55.388  19.276   7.649  1.00 59.60           O
ATOM    313  N   HIS A  43      55.045  17.404   6.433  1.00 84.58           N
ATOM    314  CA  HIS A  43      55.088  18.059   5.156  1.00 84.58           C
ATOM    315  ND1 HIS A  43      58.540  16.852   3.929  1.00 84.58           N
ATOM    316  CG  HIS A  43      57.491  17.430   4.611  1.00 84.58           C
ATOM    317  CB  HIS A  43      56.058  17.374   4.168  1.00 84.58           C
ATOM    318  NE2 HIS A  43      59.413  17.834   5.721  1.00 84.58           N
ATOM    319  CD2 HIS A  43      58.043  18.024   5.703  1.00 84.58           C
ATOM    320  CE1 HIS A  43      59.665  17.125   4.637  1.00 84.58           C
ATOM    321  C   HIS A  43      53.723  17.932   4.552  1.00 84.58           C
ATOM    322  O   HIS A  43      53.165  16.838   4.481  1.00 84.58           O
ATOM    323  N   LEU A  44      53.149  19.060   4.090  1.00 93.26           N
ATOM    324  CA  LEU A  44      51.819  19.029   3.535  1.00 93.26           C
ATOM    325  CB  LEU A  44      50.921  20.020   4.291  1.00 93.26           C
ATOM    326  CG  LEU A  44      50.906  19.658   5.791  1.00 93.26           C
ATOM    327  CD1 LEU A  44      50.202  20.708   6.657  1.00 93.26           C
ATOM    328  CD2 LEU A  44      50.336  18.247   5.989  1.00 93.26           C
ATOM    329  C   LEU A  44      51.919  19.423   2.083  1.00 93.26           C
ATOM    330  O   LEU A  44      52.402  20.506   1.758  1.00 93.26           O
ATOM    331  N   LYS A  45      51.452  18.553   1.159  1.00122.74           N
ATOM    332  CA  LYS A  45      51.593  18.825  -0.251  1.00122.74           C
ATOM    333  CB  LYS A  45      52.343  17.735  -1.041  1.00122.74           C
ATOM    334  CG  LYS A  45      53.840  17.979  -1.247  1.00122.74           C
ATOM    335  CD  LYS A  45      54.713  17.883   0.001  1.00122.74           C
ATOM    336  CE  LYS A  45      56.184  18.180  -0.303  1.00122.74           C
ATOM    337  NZ  LYS A  45      57.015  17.918   0.891  1.00122.74           N
ATOM    338  C   LYS A  45      50.279  18.972  -0.959  1.00122.74           C
ATOM    339  O   LYS A  45      49.283  18.338  -0.614  1.00122.74           O
ATOM    340  N   LYS A  46      50.323  19.756  -2.062  1.00166.24           N
ATOM    341  CA  LYS A  46      49.208  20.148  -2.883  1.00166.24           C
ATOM    342  CB  LYS A  46      49.569  20.527  -4.319  1.00166.24           C
ATOM    343  CG  LYS A  46      50.318  21.842  -4.450  1.00166.24           C
ATOM    344  CD  LYS A  46      50.854  22.039  -5.866  1.00166.24           C
ATOM    345  CE  LYS A  46      51.675  23.314  -6.039  1.00166.24           C
ATOM    346  NZ  LYS A  46      52.875  23.249  -5.178  1.00166.24           N
ATOM    347  C   LYS A  46      48.206  19.070  -3.024  1.00166.24           C
ATOM    348  O   LYS A  46      48.505  17.919  -3.346  1.00166.24           O
ATOM    349  N   LEU A  47      46.948  19.497  -2.838  1.00233.02           N
ATOM    350  CA  LEU A  47      45.842  18.610  -2.803  1.00233.02           C
ATOM    351  CB  LEU A  47      45.825  17.535  -3.908  1.00233.02           C
ATOM    352  CG  LEU A  47      45.310  18.132  -5.239  1.00233.02           C
ATOM    353  CD1 LEU A  47      46.176  19.310  -5.713  1.00233.02           C
ATOM    354  CD2 LEU A  47      45.104  17.056  -6.317  1.00233.02           C
ATOM    355  C   LEU A  47      45.748  18.070  -1.391  1.00233.02           C
ATOM    356  O   LEU A  47      45.447  18.805  -0.457  1.00233.02           O
ATOM    357  N   ASP A  48      45.826  16.746  -1.219  1.00271.83           N
ATOM    358  CA  ASP A  48      45.622  16.078   0.046  1.00271.83           C
ATOM    359  CB  ASP A  48      44.673  14.897  -0.205  1.00271.83           C
ATOM    360  CG  ASP A  48      43.881  14.504   1.025  1.00271.83           C
ATOM    361  OD1 ASP A  48      44.022  15.137   2.102  1.00271.83           O
ATOM    362  OD2 ASP A  48      43.090  13.537   0.881  1.00271.83           O
ATOM    363  C   ASP A  48      46.781  15.563   0.884  1.00271.83           C
ATOM    364  O   ASP A  48      46.551  15.213   2.038  1.00271.83           O
ATOM    365  N   THR A  49      48.019  15.408   0.375  1.00164.51           N
ATOM    366  CA  THR A  49      48.943  14.527   1.069  1.00164.51           C
ATOM    367  CB  THR A  49      49.908  13.882   0.108  1.00164.51           C
ATOM    368  OG1 THR A  49      50.782  12.992   0.786  1.00164.51           O
ATOM    369  CG2 THR A  49      50.707  14.983  -0.609  1.00164.51           C
ATOM    370  C   THR A  49      49.746  15.120   2.195  1.00164.51           C
ATOM    371  O   THR A  49      50.199  16.261   2.144  1.00164.51           O
ATOM    372  N   ALA A  50      49.954  14.301   3.261  1.00 52.90           N
ATOM    373  CA  ALA A  50      50.758  14.672   4.396  1.00 52.90           C
ATOM    374  CB  ALA A  50      49.951  14.805   5.700  1.00 52.90           C
ATOM    375  C   ALA A  50      51.788  13.586   4.598  1.00 52.90           C
ATOM    376  O   ALA A  50      51.492  12.407   4.411  1.00 52.90           O
ATOM    377  N   TYR A  51      53.034  13.973   4.968  1.00235.16           N
ATOM    378  CA  TYR A  51      54.149  13.081   5.217  1.00235.16           C
ATOM    379  CB  TYR A  51      55.462  13.308   4.461  1.00235.16           C
ATOM    380  CG  TYR A  51      55.787  12.702   3.158  1.00235.16           C
ATOM    381  CD1 TYR A  51      55.739  11.345   2.964  1.00235.16           C
ATOM    382  CD2 TYR A  51      56.287  13.514   2.174  1.00235.16           C
ATOM    383  CE1 TYR A  51      56.120  10.811   1.757  1.00235.16           C
ATOM    384  CE2 TYR A  51      56.669  12.986   0.967  1.00235.16           C
ATOM    385  CZ  TYR A  51      56.581  11.631   0.758  1.00235.16           C
ATOM    386  OH  TYR A  51      56.978  11.072  -0.473  1.00235.16           O
ATOM    387  C   TYR A  51      54.823  13.487   6.478  1.00235.16           C
ATOM    388  O   TYR A  51      54.718  14.628   6.918  1.00235.16           O
ATOM    389  N   ASP A  52      55.615  12.538   7.026  1.00213.55           N
ATOM    390  CA  ASP A  52      56.472  12.754   8.157  1.00213.55           C
ATOM    391  CB  ASP A  52      56.411  11.675   9.248  1.00213.55           C
ATOM    392  CG  ASP A  52      55.074  11.510   9.919  1.00213.55           C
ATOM    393  OD1 ASP A  52      54.047  12.055   9.444  1.00213.55           O
ATOM    394  OD2 ASP A  52      55.090  10.795  10.955  1.00213.55           O
ATOM    395  C   ASP A  52      57.880  12.502   7.708  1.00213.55           C
ATOM    396  O   ASP A  52      58.158  12.173   6.556  1.00213.55           O
ATOM    397  N   ASP A  53      58.799  12.641   8.684  1.00108.82           N
ATOM    398  CA  ASP A  53      60.203  12.372   8.571  1.00108.82           C
ATOM    399  CB  ASP A  53      60.967  12.908   9.789  1.00108.82           C
ATOM    400  CG  ASP A  53      62.373  13.260   9.342  1.00108.82           C
ATOM    401  OD1 ASP A  53      62.694  13.005   8.149  1.00108.82           O
ATOM    402  OD2 ASP A  53      63.135  13.811  10.178  1.00108.82           O
ATOM    403  C   ASP A  53      60.392  10.878   8.492  1.00108.82           C
ATOM    404  O   ASP A  53      61.321  10.380   7.857  1.00108.82           O
ATOM    405  N   PHE A  54      59.481  10.129   9.144  1.00100.46           N
ATOM    406  CA  PHE A  54      59.462   8.694   9.262  1.00100.46           C
ATOM    407  CB  PHE A  54      58.227   8.179  10.028  1.00100.46           C
ATOM    408  CG  PHE A  54      58.240   8.626  11.451  1.00100.46           C
ATOM    409  CD1 PHE A  54      57.733   9.858  11.794  1.00100.46           C
ATOM    410  CD2 PHE A  54      58.748   7.818  12.441  1.00100.46           C
ATOM    411  CE1 PHE A  54      57.733  10.280  13.103  1.00100.46           C
ATOM    412  CE2 PHE A  54      58.749   8.231  13.753  1.00100.46           C
ATOM    413  CZ  PHE A  54      58.241   9.464  14.086  1.00100.46           C
ATOM    414  C   PHE A  54      59.303   8.118   7.895  1.00100.46           C
ATOM    415  O   PHE A  54      59.697   6.979   7.663  1.00100.46           O
ATOM    416  N   GLY A  55      58.661   8.857   6.969  1.00 33.93           N
ATOM    417  CA  GLY A  55      58.439   8.322   5.656  1.00 33.93           C
ATOM    418  C   GLY A  55      57.008   7.885   5.572  1.00 33.93           C
ATOM    419  O   GLY A  55      56.586   7.294   4.580  1.00 33.93           O
ATOM    420  N   ASN A  56      56.224   8.170   6.630  1.00 87.92           N
ATOM    421  CA  ASN A  56      54.835   7.799   6.686  1.00 87.92           C
ATOM    422  CB  ASN A  56      54.212   7.990   8.083  1.00 87.92           C
ATOM    423  CG  ASN A  56      55.012   7.204   9.110  1.00 87.92           C
ATOM    424  OD1 ASN A  56      55.456   7.754  10.115  1.00 87.92           O
ATOM    425  ND2 ASN A  56      55.212   5.885   8.859  1.00 87.92           N
ATOM    426  C   ASN A  56      54.060   8.724   5.791  1.00 87.92           C
ATOM    427  O   ASN A  56      54.435   9.881   5.605  1.00 87.92           O
ATOM    428  N   SER A  57      52.937   8.239   5.216  1.00 46.08           N
ATOM    429  CA  SER A  57      52.151   9.097   4.368  1.00 46.08           C
ATOM    430  CB  SER A  57      52.113   8.642   2.896  1.00 46.08           C
ATOM    431  OG  SER A  57      51.489   9.632   2.091  1.00 46.08           O
ATOM    432  C   SER A  57      50.739   9.127   4.899  1.00 46.08           C
ATOM    433  O   SER A  57      50.276   8.166   5.516  1.00 46.08           O
ATOM    434  N   GLY A  58      50.010  10.245   4.668  1.00 34.44           N
ATOM    435  CA  GLY A  58      48.671  10.380   5.183  1.00 34.44           C
ATOM    436  C   GLY A  58      47.981  11.492   4.448  1.00 34.44           C
ATOM    437  O   GLY A  58      48.378  11.844   3.338  1.00 34.44           O
ATOM    438  N   HIS A  59      46.912  12.071   5.050  1.00 87.61           N
ATOM    439  CA  HIS A  59      46.177  13.097   4.353  1.00 87.61           C
ATOM    440  ND1 HIS A  59      45.634  11.703   1.555  1.00 87.61           N
ATOM    441  CG  HIS A  59      45.022  11.513   2.773  1.00 87.61           C
ATOM    442  CB  HIS A  59      44.837  12.597   3.785  1.00 87.61           C
ATOM    443  NE2 HIS A  59      45.039   9.563   1.641  1.00 87.61           N
ATOM    444  CD2 HIS A  59      44.662  10.201   2.810  1.00 87.61           C
ATOM    445  CE1 HIS A  59      45.618  10.506   0.918  1.00 87.61           C
ATOM    446  C   HIS A  59      45.868  14.257   5.260  1.00 87.61           C
ATOM    447  O   HIS A  59      46.010  14.169   6.478  1.00 87.61           O
ATOM    448  N   PHE A  60      45.456  15.407   4.667  1.00169.79           N
ATOM    449  CA  PHE A  60      45.117  16.541   5.487  1.00169.79           C
ATOM    450  CB  PHE A  60      46.295  17.486   5.789  1.00169.79           C
ATOM    451  CG  PHE A  60      46.321  18.624   4.823  1.00169.79           C
ATOM    452  CD1 PHE A  60      46.700  18.492   3.512  1.00169.79           C
ATOM    453  CD2 PHE A  60      45.957  19.873   5.268  1.00169.79           C
ATOM    454  CE1 PHE A  60      46.713  19.577   2.665  1.00169.79           C
ATOM    455  CE2 PHE A  60      45.966  20.965   4.431  1.00169.79           C
ATOM    456  CZ  PHE A  60      46.345  20.818   3.120  1.00169.79           C
ATOM    457  C   PHE A  60      44.110  17.361   4.733  1.00169.79           C
ATOM    458  O   PHE A  60      43.964  17.230   3.521  1.00169.79           O
ATOM    459  N   THR A  61      43.339  18.211   5.445  1.00162.63           N
ATOM    460  CA  THR A  61      42.423  19.094   4.776  1.00162.63           C
ATOM    461  CB  THR A  61      40.965  18.723   4.877  1.00162.63           C
ATOM    462  OG1 THR A  61      40.497  18.930   6.201  1.00162.63           O
ATOM    463  CG2 THR A  61      40.777  17.249   4.510  1.00162.63           C
ATOM    464  C   THR A  61      42.480  20.368   5.541  1.00162.63           C
ATOM    465  O   THR A  61      42.747  20.362   6.740  1.00162.63           O
ATOM    466  N   ILE A  62      42.230  21.499   4.868  1.00154.97           N
ATOM    467  CA  ILE A  62      42.145  22.739   5.567  1.00154.97           C
ATOM    468  CB  ILE A  62      42.519  23.903   4.693  1.00154.97           C
ATOM    469  CG1 ILE A  62      42.904  25.147   5.513  1.00154.97           C
ATOM    470  CG2 ILE A  62      41.386  24.112   3.679  1.00154.97           C
ATOM    471  CD1 ILE A  62      41.789  25.726   6.371  1.00154.97           C
ATOM    472  C   ILE A  62      40.696  22.789   5.943  1.00154.97           C
ATOM    473  O   ILE A  62      39.875  22.172   5.265  1.00154.97           O
ATOM    474  N   ILE A  63      40.348  23.400   7.092  1.00 87.68           N
ATOM    475  CA  ILE A  63      38.963  23.470   7.462  1.00 87.68           C
ATOM    476  CB  ILE A  63      38.750  23.153   8.916  1.00 87.68           C
ATOM    477  CG1 ILE A  63      39.253  21.730   9.223  1.00 87.68           C
ATOM    478  CG2 ILE A  63      37.264  23.364   9.248  1.00 87.68           C
ATOM    479  CD1 ILE A  63      39.419  21.432  10.717  1.00 87.68           C
ATOM    480  C   ILE A  63      38.543  24.883   7.219  1.00 87.68           C
ATOM    481  O   ILE A  63      38.792  25.765   8.038  1.00 87.68           O
ATOM    482  N   TYR A  64      37.907  25.129   6.055  1.00165.21           N
ATOM    483  CA  TYR A  64      37.472  26.445   5.689  1.00165.21           C
ATOM    484  CB  TYR A  64      36.412  26.993   6.668  1.00165.21           C
ATOM    485  CG  TYR A  64      35.813  28.253   6.138  1.00165.21           C
ATOM    486  CD1 TYR A  64      35.004  28.218   5.028  1.00165.21           C
ATOM    487  CD2 TYR A  64      36.019  29.460   6.767  1.00165.21           C
ATOM    488  CE1 TYR A  64      34.431  29.365   4.534  1.00165.21           C
ATOM    489  CE2 TYR A  64      35.447  30.612   6.277  1.00165.21           C
ATOM    490  CZ  TYR A  64      34.652  30.568   5.156  1.00165.21           C
ATOM    491  OH  TYR A  64      34.062  31.745   4.648  1.00165.21           O
ATOM    492  C   TYR A  64      38.702  27.305   5.703  1.00165.21           C
ATOM    493  O   TYR A  64      39.640  27.059   4.947  1.00165.21           O
ATOM    494  N   ASN A  65      38.755  28.321   6.589  1.00143.66           N
ATOM    495  CA  ASN A  65      39.943  29.131   6.658  1.00143.66           C
ATOM    496  CB  ASN A  65      39.725  30.584   6.169  1.00143.66           C
ATOM    497  CG  ASN A  65      38.695  31.310   7.041  1.00143.66           C
ATOM    498  OD1 ASN A  65      38.172  30.785   8.019  1.00143.66           O
ATOM    499  ND2 ASN A  65      38.380  32.576   6.660  1.00143.66           N
ATOM    500  C   ASN A  65      40.381  29.186   8.093  1.00143.66           C
ATOM    501  O   ASN A  65      41.224  29.998   8.466  1.00143.66           O
ATOM    502  N   GLN A  66      39.748  28.358   8.942  1.00160.62           N
ATOM    503  CA  GLN A  66      39.998  28.332  10.358  1.00160.62           C
ATOM    504  CB  GLN A  66      38.804  27.834  11.153  1.00160.62           C
ATOM    505  CG  GLN A  66      37.637  28.806  11.113  1.00160.62           C
ATOM    506  CD  GLN A  66      36.783  28.324  12.250  1.00160.62           C
ATOM    507  OE1 GLN A  66      36.048  29.080  12.881  1.00160.62           O
ATOM    508  NE2 GLN A  66      36.924  27.007  12.546  1.00160.62           N
ATOM    509  C   GLN A  66      41.183  27.560  10.853  1.00160.62           C
ATOM    510  O   GLN A  66      41.855  28.006  11.783  1.00160.62           O
ATOM    511  N   GLY A  67      41.449  26.364  10.292  1.00 37.64           N
ATOM    512  CA  GLY A  67      42.498  25.541  10.835  1.00 37.64           C
ATOM    513  C   GLY A  67      42.592  24.319   9.974  1.00 37.64           C
ATOM    514  O   GLY A  67      42.142  24.340   8.832  1.00 37.64           O
ATOM    515  N   PHE A  68      43.189  23.221  10.499  1.00 85.95           N
ATOM    516  CA  PHE A  68      43.353  22.056   9.670  1.00 85.95           C
ATOM    517  CB  PHE A  68      44.718  22.039   8.958  1.00 85.95           C
ATOM    518  CG  PHE A  68      45.770  22.103  10.019  1.00 85.95           C
ATOM    519  CD1 PHE A  68      46.237  23.310  10.479  1.00 85.95           C
ATOM    520  CD2 PHE A  68      46.294  20.957  10.566  1.00 85.95           C
ATOM    521  CE1 PHE A  68      47.201  23.370  11.456  1.00 85.95           C
ATOM    522  CE2 PHE A  68      47.261  21.001  11.545  1.00 85.95           C
ATOM    523  CZ  PHE A  68      47.717  22.217  11.993  1.00 85.95           C
ATOM    524  C   PHE A  68      43.315  20.786  10.478  1.00 85.95           C
ATOM    525  O   PHE A  68      43.503  20.790  11.695  1.00 85.95           O
ATOM    526  N   GLU A  69      43.027  19.655   9.789  1.00131.90           N
ATOM    527  CA  GLU A  69      43.137  18.343  10.368  1.00131.90           C
ATOM    528  CB  GLU A  69      41.874  17.473  10.460  1.00131.90           C
ATOM    529  CG  GLU A  69      41.097  17.638  11.761  1.00131.90           C
ATOM    530  CD  GLU A  69      40.278  16.369  11.967  1.00131.90           C
ATOM    531  OE1 GLU A  69      39.976  15.683  10.951  1.00131.90           O
ATOM    532  OE2 GLU A  69      39.949  16.061  13.142  1.00131.90           O
ATOM    533  C   GLU A  69      44.077  17.538   9.540  1.00131.90           C
ATOM    534  O   GLU A  69      44.003  17.529   8.310  1.00131.90           O
ATOM    535  N   ILE A  70      45.000  16.828  10.217  1.00146.90           N
ATOM    536  CA  ILE A  70      45.947  16.032   9.495  1.00146.90           C
ATOM    537  CB  ILE A  70      47.364  16.473   9.738  1.00146.90           C
ATOM    538  CG1 ILE A  70      47.537  18.004   9.666  1.00146.90           C
ATOM    539  CG2 ILE A  70      48.225  15.786   8.669  1.00146.90           C
ATOM    540  CD1 ILE A  70      47.360  18.604   8.282  1.00146.90           C
ATOM    541  C   ILE A  70      45.866  14.661  10.084  1.00146.90           C
ATOM    542  O   ILE A  70      45.944  14.503  11.302  1.00146.90           O
ATOM    543  N   VAL A  71      45.666  13.621   9.257  1.00145.30           N
ATOM    544  CA  VAL A  71      45.714  12.316   9.847  1.00145.30           C
ATOM    545  CB  VAL A  71      44.447  11.520   9.726  1.00145.30           C
ATOM    546  CG1 VAL A  71      43.414  12.091  10.711  1.00145.30           C
ATOM    547  CG2 VAL A  71      43.952  11.645   8.283  1.00145.30           C
ATOM    548  C   VAL A  71      46.872  11.584   9.251  1.00145.30           C
ATOM    549  O   VAL A  71      46.945  11.378   8.039  1.00145.30           O
ATOM    550  N   LEU A  72      47.855  11.220  10.106  1.00173.00           N
ATOM    551  CA  LEU A  72      48.980  10.491   9.599  1.00173.00           C
ATOM    552  CB  LEU A  72      50.306  11.238   9.400  1.00173.00           C
ATOM    553  CG  LEU A  72      50.234  12.629   8.791  1.00173.00           C
ATOM    554  CD1 LEU A  72      49.815  13.634   9.872  1.00173.00           C
ATOM    555  CD2 LEU A  72      51.556  13.002   8.115  1.00173.00           C
ATOM    556  C   LEU A  72      49.418   9.582  10.695  1.00173.00           C
ATOM    557  O   LEU A  72      49.319   9.920  11.873  1.00173.00           O
ATOM    558  N   ASN A  73      49.935   8.404  10.314  1.00 95.63           N
ATOM    559  CA  ASN A  73      50.551   7.490  11.226  1.00 95.63           C
ATOM    560  CB  ASN A  73      51.944   7.952  11.682  1.00 95.63           C
ATOM    561  CG  ASN A  73      52.726   6.735  12.157  1.00 95.63           C
ATOM    562  OD1 ASN A  73      53.272   5.987  11.347  1.00 95.63           O
ATOM    563  ND2 ASN A  73      52.785   6.528  13.500  1.00 95.63           N
ATOM    564  C   ASN A  73      49.701   7.266  12.443  1.00 95.63           C
ATOM    565  O   ASN A  73      50.199   7.309  13.567  1.00 95.63           O
ATOM    566  N   ASP A  74      48.398   6.994  12.237  1.00 91.10           N
ATOM    567  CA  ASP A  74      47.454   6.675  13.280  1.00 91.10           C
ATOM    568  CB  ASP A  74      47.822   5.430  14.106  1.00 91.10           C
ATOM    569  CG  ASP A  74      47.509   4.172  13.312  1.00 91.10           C
ATOM    570  OD1 ASP A  74      47.018   4.275  12.156  1.00 91.10           O
ATOM    571  OD2 ASP A  74      47.752   3.075  13.875  1.00 91.10           O
ATOM    572  C   ASP A  74      47.261   7.785  14.271  1.00 91.10           C
ATOM    573  O   ASP A  74      46.825   7.533  15.393  1.00 91.10           O
ATOM    574  N   TYR A  75      47.539   9.043  13.890  1.00 85.46           N
ATOM    575  CA  TYR A  75      47.282  10.147  14.778  1.00 85.46           C
ATOM    576  CB  TYR A  75      48.533  10.877  15.311  1.00 85.46           C
ATOM    577  CG  TYR A  75      49.195  10.113  16.407  1.00 85.46           C
ATOM    578  CD1 TYR A  75      48.757  10.254  17.702  1.00 85.46           C
ATOM    579  CD2 TYR A  75      50.253   9.277  16.151  1.00 85.46           C
ATOM    580  CE1 TYR A  75      49.359   9.571  18.729  1.00 85.46           C
ATOM    581  CE2 TYR A  75      50.862   8.589  17.175  1.00 85.46           C
ATOM    582  CZ  TYR A  75      50.414   8.735  18.467  1.00 85.46           C
ATOM    583  OH  TYR A  75      51.028   8.041  19.529  1.00 85.46           O
ATOM    584  C   TYR A  75      46.541  11.181  13.993  1.00 85.46           C
ATOM    585  O   TYR A  75      46.682  11.266  12.773  1.00 85.46           O
ATOM    586  N   LYS A  76      45.705  11.981  14.678  1.00148.25           N
ATOM    587  CA  LYS A  76      45.025  13.036  13.995  1.00148.25           C
ATOM    588  CB  LYS A  76      43.505  12.829  13.864  1.00148.25           C
ATOM    589  CG  LYS A  76      42.805  12.354  15.133  1.00148.25           C
ATOM    590  CD  LYS A  76      41.300  12.173  14.932  1.00148.25           C
ATOM    591  CE  LYS A  76      40.958  10.882  14.186  1.00148.25           C
ATOM    592  NZ  LYS A  76      39.501  10.800  13.946  1.00148.25           N
ATOM    593  C   LYS A  76      45.358  14.319  14.693  1.00148.25           C
ATOM    594  O   LYS A  76      45.300  14.403  15.920  1.00148.25           O
ATOM    595  N   TRP A  77      45.743  15.345  13.900  1.00122.62           N
ATOM    596  CA  TRP A  77      46.201  16.597  14.431  1.00122.62           C
ATOM    597  CB  TRP A  77      47.507  17.072  13.752  1.00122.62           C
ATOM    598  CG  TRP A  77      48.607  16.030  13.735  1.00122.62           C
ATOM    599  CD2 TRP A  77      49.726  15.954  14.637  1.00122.62           C
ATOM    600  CD1 TRP A  77      48.733  14.973  12.883  1.00122.62           C
ATOM    601  NE1 TRP A  77      49.841  14.228  13.211  1.00122.62           N
ATOM    602  CE2 TRP A  77      50.463  14.823  14.283  1.00122.62           C
ATOM    603  CE3 TRP A  77      50.115  16.756  15.667  1.00122.62           C
ATOM    604  CZ2 TRP A  77      51.595  14.474  14.965  1.00122.62           C
ATOM    605  CZ3 TRP A  77      51.253  16.397  16.356  1.00122.62           C
ATOM    606  CH2 TRP A  77      51.979  15.278  16.013  1.00122.62           C
ATOM    607  C   TRP A  77      45.169  17.632  14.088  1.00122.62           C
ATOM    608  O   TRP A  77      44.691  17.694  12.958  1.00122.62           O
ATOM    609  N   PHE A  78      44.799  18.481  15.072  1.00171.89           N
ATOM    610  CA  PHE A  78      43.822  19.516  14.861  1.00171.89           C
ATOM    611  CB  PHE A  78      42.465  19.180  15.523  1.00171.89           C
ATOM    612  CG  PHE A  78      41.484  20.301  15.361  1.00171.89           C
ATOM    613  CD1 PHE A  78      41.514  21.398  16.191  1.00171.89           C
ATOM    614  CD2 PHE A  78      40.516  20.267  14.395  1.00171.89           C
ATOM    615  CE1 PHE A  78      40.636  22.443  16.069  1.00171.89           C
ATOM    616  CE2 PHE A  78      39.627  21.309  14.266  1.00171.89           C
ATOM    617  CZ  PHE A  78      39.681  22.399  15.094  1.00171.89           C
ATOM    618  C   PHE A  78      44.295  20.754  15.558  1.00171.89           C
ATOM    619  O   PHE A  78      44.799  20.695  16.676  1.00171.89           O
ATOM    620  N   ALA A  79      44.097  21.926  14.919  1.00 64.79           N
ATOM    621  CA  ALA A  79      44.429  23.167  15.558  1.00 64.79           C
ATOM    622  CB  ALA A  79      45.945  23.411  15.661  1.00 64.79           C
ATOM    623  C   ALA A  79      43.861  24.282  14.730  1.00 64.79           C
ATOM    624  O   ALA A  79      43.665  24.144  13.524  1.00 64.79           O
ATOM    625  N   PHE A  80      43.574  25.430  15.374  1.00 98.65           N
ATOM    626  CA  PHE A  80      43.100  26.595  14.683  1.00 98.65           C
ATOM    627  CB  PHE A  80      42.183  27.499  15.530  1.00 98.65           C
ATOM    628  CG  PHE A  80      40.818  26.908  15.636  1.00 98.65           C
ATOM    629  CD1 PHE A  80      40.524  25.925  16.554  1.00 98.65           C
ATOM    630  CD2 PHE A  80      39.817  27.365  14.815  1.00 98.65           C
ATOM    631  CE1 PHE A  80      39.249  25.404  16.631  1.00 98.65           C
ATOM    632  CE2 PHE A  80      38.548  26.849  14.894  1.00 98.65           C
ATOM    633  CZ  PHE A  80      38.254  25.867  15.802  1.00 98.65           C
ATOM    634  C   PHE A  80      44.307  27.433  14.394  1.00 98.65           C
ATOM    635  O   PHE A  80      45.302  27.369  15.113  1.00 98.65           O
ATOM    636  N   PHE A  81      44.253  28.246  13.318  1.00 85.29           N
ATOM    637  CA  PHE A  81      45.375  29.091  13.009  1.00 85.29           C
ATOM    638  CB  PHE A  81      45.322  29.795  11.628  1.00 85.29           C
ATOM    639  CG  PHE A  81      45.250  28.750  10.563  1.00 85.29           C
ATOM    640  CD1 PHE A  81      46.246  27.809  10.411  1.00 85.29           C
ATOM    641  CD2 PHE A  81      44.191  28.736   9.679  1.00 85.29           C
ATOM    642  CE1 PHE A  81      46.169  26.847   9.424  1.00 85.29           C
ATOM    643  CE2 PHE A  81      44.116  27.778   8.691  1.00 85.29           C
ATOM    644  CZ  PHE A  81      45.102  26.828   8.556  1.00 85.29           C
ATOM    645  C   PHE A  81      45.429  30.140  14.083  1.00 85.29           C
ATOM    646  O   PHE A  81      44.406  30.488  14.669  1.00 85.29           O
ATOM    647  N   LYS A  82      46.645  30.658  14.362  1.00144.95           N
ATOM    648  CA  LYS A  82      46.953  31.580  15.424  1.00144.95           C
ATOM    649  CB  LYS A  82      48.472  31.768  15.598  1.00144.95           C
ATOM    650  CG  LYS A  82      48.878  32.658  16.779  1.00144.95           C
ATOM    651  CD  LYS A  82      48.914  31.932  18.115  1.00144.95           C
ATOM    652  CE  LYS A  82      50.277  31.980  18.804  1.00144.95           C
ATOM    653  NZ  LYS A  82      50.531  33.346  19.310  1.00144.95           N
ATOM    654  C   LYS A  82      46.385  32.944  15.180  1.00144.95           C
ATOM    655  O   LYS A  82      46.360  33.445  14.057  1.00144.95           O
ATOM    656  N   TYR A  83      45.874  33.563  16.268  1.00175.52           N
ATOM    657  CA  TYR A  83      45.376  34.910  16.258  1.00175.52           C
ATOM    658  CB  TYR A  83      43.881  34.968  15.905  1.00175.52           C
ATOM    659  CG  TYR A  83      43.210  34.047  16.860  1.00175.52           C
ATOM    660  CD1 TYR A  83      43.146  32.703  16.576  1.00175.52           C
ATOM    661  CD2 TYR A  83      42.681  34.505  18.042  1.00175.52           C
ATOM    662  CE1 TYR A  83      42.547  31.825  17.444  1.00175.52           C
ATOM    663  CE2 TYR A  83      42.079  33.631  18.916  1.00175.52           C
ATOM    664  CZ  TYR A  83      42.011  32.291  18.616  1.00175.52           C
ATOM    665  OH  TYR A  83      41.400  31.382  19.504  1.00175.52           O
ATOM    666  C   TYR A  83      45.579  35.472  17.636  1.00175.52           C
ATOM    667  O   TYR A  83      45.549  34.737  18.624  1.00175.52           O
ATOM    668  N   LYS A  84      45.799  36.799  17.745  1.00115.20           N
ATOM    669  CA  LYS A  84      45.970  37.408  19.041  1.00115.20           C
ATOM    670  CB  LYS A  84      47.393  37.942  19.291  1.00115.20           C
ATOM    671  CG  LYS A  84      48.374  36.885  19.792  1.00115.20           C
ATOM    672  CD  LYS A  84      48.013  36.389  21.192  1.00115.20           C
ATOM    673  CE  LYS A  84      48.997  35.382  21.781  0.00115.20           C
ATOM    674  NZ  LYS A  84      48.546  34.982  23.130  0.00115.20           N
ATOM    675  C   LYS A  84      45.045  38.581  19.153  1.00115.20           C
ATOM    676  O   LYS A  84      44.963  39.404  18.243  1.00115.20           O
ATOM    677  N   GLU A  85      44.315  38.682  20.285  1.00102.78           N
ATOM    678  CA  GLU A  85      43.440  39.799  20.492  1.00102.78           C
ATOM    679  CB  GLU A  85      42.004  39.387  20.874  1.00102.78           C
ATOM    680  CG  GLU A  85      41.151  38.926  19.680  1.00102.78           C
ATOM    681  CD  GLU A  85      41.692  37.609  19.133  1.00102.78           C
ATOM    682  OE1 GLU A  85      42.286  36.839  19.932  1.00102.78           O
ATOM    683  OE2 GLU A  85      41.502  37.338  17.917  1.00102.78           O
ATOM    684  C   GLU A  85      44.019  40.641  21.586  1.00102.78           C
ATOM    685  O   GLU A  85      43.926  40.324  22.772  1.00102.78           O
ATOM    686  N   GLU A  86      44.651  41.753  21.166  1.00118.04           N
ATOM    687  CA  GLU A  86      45.295  42.725  22.002  1.00118.04           C
ATOM    688  CB  GLU A  86      46.232  43.681  21.254  0.00118.04           C
ATOM    689  CG  GLU A  86      45.517  44.905  20.699  0.00118.04           C
ATOM    690  CD  GLU A  86      45.715  46.050  21.673  0.00118.04           C
ATOM    691  OE1 GLU A  86      46.587  45.898  22.569  0.00118.04           O
ATOM    692  OE2 GLU A  86      45.004  47.082  21.535  0.00118.04           O
ATOM    693  C   GLU A  86      44.235  43.551  22.652  1.00118.04           C
ATOM    694  O   GLU A  86      44.513  44.291  23.592  1.00118.04           O
ATOM    695  N   GLY A  87      42.977  43.453  22.178  1.00 55.49           N
ATOM    696  CA  GLY A  87      42.005  44.375  22.678  1.00 55.49           C
ATOM    697  C   GLY A  87      41.921  45.475  21.675  1.00 55.49           C
ATOM    698  O   GLY A  87      42.502  46.545  21.832  1.00 55.49           O
ATOM    699  N   GLY A  88      41.242  45.175  20.552  1.00 27.15           N
ATOM    700  CA  GLY A  88      41.005  46.125  19.508  1.00 27.15           C
ATOM    701  C   GLY A  88      41.895  45.779  18.374  1.00 27.15           C
ATOM    702  O   GLY A  88      41.556  46.004  17.212  1.00 27.15           O
ATOM    703  N   LYS A  89      43.061  45.194  18.680  1.00 84.71           N
ATOM    704  CA  LYS A  89      43.924  44.833  17.599  1.00 84.71           C
ATOM    705  CB  LYS A  89      45.383  45.275  17.800  1.00 84.71           C
ATOM    706  CG  LYS A  89      46.346  44.791  16.722  1.00 84.71           C
ATOM    707  CD  LYS A  89      47.748  45.377  16.875  0.00 84.71           C
ATOM    708  CE  LYS A  89      47.834  46.844  16.452  0.00 84.71           C
ATOM    709  NZ  LYS A  89      49.141  47.413  16.846  0.00 84.71           N
ATOM    710  C   LYS A  89      43.929  43.346  17.504  1.00 84.71           C
ATOM    711  O   LYS A  89      44.278  42.651  18.457  1.00 84.71           O
ATOM    712  N   VAL A  90      43.522  42.819  16.336  1.00 44.19           N
ATOM    713  CA  VAL A  90      43.544  41.399  16.149  1.00 44.19           C
ATOM    714  CB  VAL A  90      42.227  40.817  15.725  1.00 44.19           C
ATOM    715  CG1 VAL A  90      42.435  39.322  15.406  1.00 44.19           C
ATOM    716  CG2 VAL A  90      41.195  41.067  16.843  1.00 44.19           C
ATOM    717  C   VAL A  90      44.523  41.109  15.061  1.00 44.19           C
ATOM    718  O   VAL A  90      44.476  41.704  13.983  1.00 44.19           O
ATOM    719  N   THR A  91      45.460  40.183  15.334  1.00 50.90           N
ATOM    720  CA  THR A  91      46.419  39.841  14.331  1.00 50.90           C
ATOM    721  CB  THR A  91      47.828  40.188  14.716  1.00 50.90           C
ATOM    722  OG1 THR A  91      47.936  41.581  14.975  1.00 50.90           O
ATOM    723  CG2 THR A  91      48.772  39.788  13.569  1.00 50.90           C
ATOM    724  C   THR A  91      46.338  38.365  14.138  1.00 50.90           C
ATOM    725  O   THR A  91      46.246  37.600  15.096  1.00 50.90           O
ATOM    726  N   SER A  92      46.361  37.915  12.873  1.00 93.31           N
ATOM    727  CA  SER A  92      46.280  36.507  12.643  1.00 93.31           C
ATOM    728  CB  SER A  92      45.137  36.110  11.695  1.00 93.31           C
ATOM    729  OG  SER A  92      45.277  36.778  10.452  1.00 93.31           O
ATOM    730  C   SER A  92      47.585  36.058  12.070  1.00 93.31           C
ATOM    731  O   SER A  92      48.263  36.811  11.373  1.00 93.31           O
ATOM    732  N   TYR A  93      47.992  34.820  12.428  1.00154.09           N
ATOM    733  CA  TYR A  93      49.214  34.245  11.944  1.00154.09           C
ATOM    734  CB  TYR A  93      50.193  33.884  13.076  1.00154.09           C
ATOM    735  CG  TYR A  93      50.513  35.142  13.798  1.00154.09           C
ATOM    736  CD1 TYR A  93      49.677  35.592  14.792  1.00154.09           C
ATOM    737  CD2 TYR A  93      51.627  35.881  13.475  1.00154.09           C
ATOM    738  CE1 TYR A  93      49.953  36.755  15.470  1.00154.09           C
ATOM    739  CE2 TYR A  93      51.906  37.047  14.153  1.00154.09           C
ATOM    740  CZ  TYR A  93      51.071  37.487  15.155  1.00154.09           C
ATOM    741  OH  TYR A  93      51.347  38.681  15.855  1.00154.09           O
ATOM    742  C   TYR A  93      48.854  32.945  11.292  1.00154.09           C
ATOM    743  O   TYR A  93      48.564  31.959  11.969  1.00154.09           O
ATOM    744  N   CYS A  94      48.874  32.915   9.951  1.00 68.35           N
ATOM    745  CA  CYS A  94      48.578  31.731   9.196  1.00 68.35           C
ATOM    746  CB  CYS A  94      48.286  32.036   7.721  1.00 68.35           C
ATOM    747  SG  CYS A  94      46.793  33.063   7.594  1.00 68.35           S
ATOM    748  C   CYS A  94      49.728  30.774   9.311  1.00 68.35           C
ATOM    749  O   CYS A  94      49.611  29.591   8.996  1.00 68.35           O
ATOM    750  N   HIS A  95      50.894  31.330   9.679  1.00121.20           N
ATOM    751  CA  HIS A  95      52.183  30.725   9.868  1.00121.20           C
ATOM    752  ND1 HIS A  95      55.135  31.482   8.469  1.00121.20           N
ATOM    753  CG  HIS A  95      54.638  31.589   9.748  1.00121.20           C
ATOM    754  CB  HIS A  95      53.201  31.868  10.054  1.00121.20           C
ATOM    755  NE2 HIS A  95      56.871  31.303   9.846  1.00121.20           N
ATOM    756  CD2 HIS A  95      55.710  31.474  10.577  1.00121.20           C
ATOM    757  CE1 HIS A  95      56.476  31.313   8.585  1.00121.20           C
ATOM    758  C   HIS A  95      52.176  29.855  11.106  1.00121.20           C
ATOM    759  O   HIS A  95      52.951  28.906  11.201  1.00121.20           O
ATOM    760  N   GLU A  96      51.342  30.180  12.120  1.00 82.70           N
ATOM    761  CA  GLU A  96      51.344  29.411  13.342  1.00 82.70           C
ATOM    762  CB  GLU A  96      51.904  30.141  14.572  1.00 82.70           C
ATOM    763  CG  GLU A  96      53.429  30.225  14.608  1.00 82.70           C
ATOM    764  CD  GLU A  96      53.803  30.854  15.943  1.00 82.70           C
ATOM    765  OE1 GLU A  96      53.189  30.468  16.973  1.00 82.70           O
ATOM    766  OE2 GLU A  96      54.704  31.735  15.951  1.00 82.70           O
ATOM    767  C   GLU A  96      49.962  28.969  13.725  1.00 82.70           C
ATOM    768  O   GLU A  96      48.979  29.277  13.052  1.00 82.70           O
ATOM    769  N   THR A  97      49.875  28.197  14.837  1.00 58.79           N
ATOM    770  CA  THR A  97      48.614  27.677  15.286  1.00 58.79           C
ATOM    771  CB  THR A  97      48.515  26.183  15.160  1.00 58.79           C
ATOM    772  OG1 THR A  97      49.449  25.553  16.027  1.00 58.79           O
ATOM    773  CG2 THR A  97      48.801  25.791  13.699  1.00 58.79           C
ATOM    774  C   THR A  97      48.405  28.002  16.733  1.00 58.79           C
ATOM    775  O   THR A  97      49.328  28.357  17.466  1.00 58.79           O
ATOM    776  N   MET A  98      47.133  27.914  17.161  1.00151.34           N
ATOM    777  CA  MET A  98      46.759  28.090  18.532  1.00151.34           C
ATOM    778  CB  MET A  98      45.247  28.313  18.689  1.00151.34           C
ATOM    779  CG  MET A  98      44.853  29.086  19.944  1.00151.34           C
ATOM    780  SD  MET A  98      45.098  30.886  19.832  1.00151.34           S
ATOM    781  CE  MET A  98      46.904  30.846  19.965  1.00151.34           C
ATOM    782  C   MET A  98      47.090  26.758  19.133  1.00151.34           C
ATOM    783  O   MET A  98      47.537  25.863  18.420  1.00151.34           O
ATOM    784  N   THR A  99      46.929  26.574  20.454  1.00 55.54           N
ATOM    785  CA  THR A  99      47.241  25.276  20.977  1.00 55.54           C
ATOM    786  CB  THR A  99      47.249  25.205  22.475  1.00 55.54           C
ATOM    787  OG1 THR A  99      48.175  26.147  22.996  1.00 55.54           O
ATOM    788  CG2 THR A  99      47.674  23.788  22.898  1.00 55.54           C
ATOM    789  C   THR A  99      46.217  24.328  20.431  1.00 55.54           C
ATOM    790  O   THR A  99      45.021  24.618  20.438  1.00 55.54           O
ATOM    791  N   GLY A 100      46.672  23.158  19.929  1.00 45.85           N
ATOM    792  CA  GLY A 100      45.764  22.237  19.304  1.00 45.85           C
ATOM    793  C   GLY A 100      45.791  20.916  20.006  1.00 45.85           C
ATOM    794  O   GLY A 100      46.486  20.735  21.007  1.00 45.85           O
ATOM    795  N   TRP A 101      45.007  19.955  19.463  1.00 90.38           N
ATOM    796  CA  TRP A 101      44.863  18.656  20.060  1.00 90.38           C
ATOM    797  CB  TRP A 101      43.389  18.298  20.295  1.00 90.38           C
ATOM    798  CG  TRP A 101      42.662  19.323  21.106  1.00 90.38           C
ATOM    799  CD2 TRP A 101      42.089  20.512  20.543  1.00 90.38           C
ATOM    800  CD1 TRP A 101      42.429  19.380  22.448  1.00 90.38           C
ATOM    801  NE1 TRP A 101      41.719  20.526  22.754  1.00 90.38           N
ATOM    802  CE2 TRP A 101      41.508  21.230  21.582  1.00 90.38           C
ATOM    803  CE3 TRP A 101      42.051  20.962  19.252  1.00 90.38           C
ATOM    804  CZ2 TRP A 101      40.879  22.418  21.352  1.00 90.38           C
ATOM    805  CZ3 TRP A 101      41.405  22.155  19.028  1.00 90.38           C
ATOM    806  CH2 TRP A 101      40.828  22.865  20.055  1.00 90.38           C
ATOM    807  C   TRP A 101      45.368  17.609  19.110  1.00 90.38           C
ATOM    808  O   TRP A 101      45.051  17.635  17.922  1.00 90.38           O
ATOM    809  N   VAL A 102      46.178  16.653  19.616  1.00157.97           N
ATOM    810  CA  VAL A 102      46.588  15.563  18.780  1.00157.97           C
ATOM    811  CB  VAL A 102      48.059  15.491  18.456  1.00157.97           C
ATOM    812  CG1 VAL A 102      48.514  16.902  18.120  1.00157.97           C
ATOM    813  CG2 VAL A 102      48.862  14.764  19.541  1.00157.97           C
ATOM    814  C   VAL A 102      46.271  14.339  19.570  1.00157.97           C
ATOM    815  O   VAL A 102      46.454  14.311  20.788  1.00157.97           O
ATOM    816  N   HIS A 103      45.737  13.306  18.902  1.00 74.85           N
ATOM    817  CA  HIS A 103      45.473  12.089  19.597  1.00 74.85           C
ATOM    818  ND1 HIS A 103      42.323  13.559  19.440  1.00 74.85           N
ATOM    819  CG  HIS A 103      42.898  12.320  19.614  1.00 74.85           C
ATOM    820  CB  HIS A 103      44.153  12.076  20.401  1.00 74.85           C
ATOM    821  NE2 HIS A 103      41.014  12.103  18.387  1.00 74.85           N
ATOM    822  CD2 HIS A 103      42.089  11.440  18.960  1.00 74.85           C
ATOM    823  CE1 HIS A 103      41.202  13.371  18.701  1.00 74.85           C
ATOM    824  C   HIS A 103      45.438  11.000  18.584  1.00 74.85           C
ATOM    825  O   HIS A 103      45.284  11.233  17.388  1.00 74.85           O
ATOM    826  N   ASP A 104      45.585   9.765  19.068  1.00180.80           N
ATOM    827  CA  ASP A 104      45.574   8.587  18.269  1.00180.80           C
ATOM    828  CB  ASP A 104      45.786   7.401  19.214  1.00180.80           C
ATOM    829  CG  ASP A 104      45.677   6.119  18.447  1.00180.80           C
ATOM    830  OD1 ASP A 104      46.716   5.761  17.844  1.00180.80           O
ATOM    831  OD2 ASP A 104      44.590   5.484  18.445  1.00180.80           O
ATOM    832  C   ASP A 104      44.220   8.497  17.621  1.00180.80           C
ATOM    833  O   ASP A 104      43.256   9.078  18.095  1.00180.80           O
ATOM    834  N   VAL A 105      44.117   7.752  16.505  1.00131.11           N
ATOM    835  CA  VAL A 105      42.900   7.655  15.744  1.00131.11           C
ATOM    836  CB  VAL A 105      43.063   6.700  14.602  1.00131.11           C
ATOM    837  CG1 VAL A 105      41.742   6.627  13.829  1.00131.11           C
ATOM    838  CG2 VAL A 105      44.281   7.128  13.768  1.00131.11           C
ATOM    839  C   VAL A 105      41.801   7.129  16.631  1.00131.11           C
ATOM    840  O   VAL A 105      40.625   7.433  16.432  1.00131.11           O
ATOM    841  N   LEU A 106      42.160   6.259  17.594  1.00139.31           N
ATOM    842  CA  LEU A 106      41.249   5.676  18.549  1.00139.31           C
ATOM    843  CB  LEU A 106      41.922   4.626  19.457  1.00139.31           C
ATOM    844  CG  LEU A 106      42.242   3.264  18.810  1.00139.31           C
ATOM    845  CD1 LEU A 106      40.968   2.435  18.608  1.00139.31           C
ATOM    846  CD2 LEU A 106      43.059   3.413  17.519  1.00139.31           C
ATOM    847  C   LEU A 106      40.724   6.720  19.486  1.00139.31           C
ATOM    848  O   LEU A 106      39.581   6.628  19.930  1.00139.31           O
ATOM    849  N   GLY A 107      41.550   7.720  19.849  1.00 41.61           N
ATOM    850  CA  GLY A 107      41.131   8.726  20.788  1.00 41.61           C
ATOM    851  C   GLY A 107      41.622   8.368  22.165  1.00 41.61           C
ATOM    852  O   GLY A 107      41.178   8.952  23.152  1.00 41.61           O
ATOM    853  N   ARG A 108      42.493   7.341  22.269  1.00185.26           N
ATOM    854  CA  ARG A 108      43.036   6.889  23.529  1.00185.26           C
ATOM    855  CB  ARG A 108      43.848   5.598  23.341  1.00185.26           C
ATOM    856  CG  ARG A 108      43.035   4.426  22.793  1.00185.26           C
ATOM    857  CD  ARG A 108      42.142   3.779  23.849  1.00185.26           C
ATOM    858  NE  ARG A 108      40.786   4.377  23.716  1.00185.26           N
ATOM    859  CZ  ARG A 108      39.863   3.774  22.913  1.00185.26           C
ATOM    860  NH1 ARG A 108      40.181   2.615  22.266  1.00185.26           N
ATOM    861  NH2 ARG A 108      38.619   4.317  22.772  1.00185.26           N
ATOM    862  C   ARG A 108      43.990   7.869  24.164  1.00185.26           C
ATOM    863  O   ARG A 108      43.732   8.396  25.247  1.00185.26           O
ATOM    864  N   ASN A 109      45.102   8.184  23.463  1.00 60.99           N
ATOM    865  CA  ASN A 109      46.140   9.001  24.033  1.00 60.99           C
ATOM    866  CB  ASN A 109      47.552   8.447  23.769  1.00 60.99           C
ATOM    867  CG  ASN A 109      47.684   7.111  24.488  1.00 60.99           C
ATOM    868  OD1 ASN A 109      47.369   6.993  25.670  1.00 60.99           O
ATOM    869  ND2 ASN A 109      48.162   6.071  23.751  1.00 60.99           N
ATOM    870  C   ASN A 109      46.071  10.341  23.376  1.00 60.99           C
ATOM    871  O   ASN A 109      45.955  10.435  22.154  1.00 60.99           O
ATOM    872  N   ARG A 110      46.145  11.416  24.190  1.00121.80           N
ATOM    873  CA  ARG A 110      46.039  12.750  23.675  1.00121.80           C
ATOM    874  CB  ARG A 110      44.748  13.490  24.068  1.00121.80           C
ATOM    875  CG  ARG A 110      43.466  12.787  23.624  1.00121.80           C
ATOM    876  CD  ARG A 110      42.282  13.738  23.433  1.00121.80           C
ATOM    877  NE  ARG A 110      42.171  14.597  24.645  1.00121.80           N
ATOM    878  CZ  ARG A 110      41.202  15.558  24.696  1.00121.80           C
ATOM    879  NH1 ARG A 110      40.289  15.657  23.687  1.00121.80           N
ATOM    880  NH2 ARG A 110      41.151  16.430  25.745  1.00121.80           N
ATOM    881  C   ARG A 110      47.174  13.579  24.194  1.00121.80           C
ATOM    882  O   ARG A 110      47.828  13.228  25.176  1.00121.80           O
ATOM    883  N   ALA A 111      47.441  14.707  23.502  1.00 45.40           N
ATOM    884  CA  ALA A 111      48.469  15.639  23.871  1.00 45.40           C
ATOM    885  CB  ALA A 111      49.858  15.259  23.327  1.00 45.40           C
ATOM    886  C   ALA A 111      48.099  16.953  23.251  1.00 45.40           C
ATOM    887  O   ALA A 111      47.184  17.030  22.432  1.00 45.40           O
ATOM    888  N   CYS A 112      48.792  18.035  23.655  1.00 51.00           N
ATOM    889  CA  CYS A 112      48.522  19.341  23.121  1.00 51.00           C
ATOM    890  CB  CYS A 112      48.252  20.375  24.223  1.00 51.00           C
ATOM    891  SG  CYS A 112      46.809  19.879  25.198  1.00 51.00           S
ATOM    892  C   CYS A 112      49.747  19.753  22.370  1.00 51.00           C
ATOM    893  O   CYS A 112      50.849  19.328  22.711  1.00 51.00           O
ATOM    894  N   PHE A 113      49.594  20.556  21.292  1.00110.16           N
ATOM    895  CA  PHE A 113      50.775  20.960  20.585  1.00110.16           C
ATOM    896  CB  PHE A 113      51.236  19.924  19.549  1.00110.16           C
ATOM    897  CG  PHE A 113      50.263  19.926  18.427  1.00110.16           C
ATOM    898  CD1 PHE A 113      48.914  19.772  18.651  1.00110.16           C
ATOM    899  CD2 PHE A 113      50.707  20.032  17.134  1.00110.16           C
ATOM    900  CE1 PHE A 113      48.017  19.766  17.608  1.00110.16           C
ATOM    901  CE2 PHE A 113      49.808  20.021  16.097  1.00110.16           C
ATOM    902  CZ  PHE A 113      48.463  19.890  16.317  1.00110.16           C
ATOM    903  C   PHE A 113      50.535  22.270  19.906  1.00110.16           C
ATOM    904  O   PHE A 113      49.412  22.767  19.835  1.00110.16           O
ATOM    905  N   THR A 114      51.632  22.893  19.436  1.00113.10           N
ATOM    906  CA  THR A 114      51.547  24.131  18.721  1.00113.10           C
ATOM    907  CB  THR A 114      52.051  25.294  19.518  1.00113.10           C
ATOM    908  OG1 THR A 114      51.948  26.493  18.768  1.00113.10           O
ATOM    909  CG2 THR A 114      53.497  25.025  19.947  1.00113.10           C
ATOM    910  C   THR A 114      52.380  23.961  17.492  1.00113.10           C
ATOM    911  O   THR A 114      53.381  23.248  17.503  1.00113.10           O
ATOM    912  N   GLY A 115      51.983  24.609  16.382  1.00 40.09           N
ATOM    913  CA  GLY A 115      52.726  24.395  15.175  1.00 40.09           C
ATOM    914  C   GLY A 115      53.175  25.700  14.612  1.00 40.09           C
ATOM    915  O   GLY A 115      52.496  26.716  14.741  1.00 40.09           O
ATOM    916  N   ARG A 116      54.363  25.696  13.978  1.00161.81           N
ATOM    917  CA  ARG A 116      54.845  26.874  13.322  1.00161.81           C
ATOM    918  CB  ARG A 116      55.888  27.663  14.127  1.00161.81           C
ATOM    919  CG  ARG A 116      57.127  26.872  14.512  1.00161.81           C
ATOM    920  CD  ARG A 116      58.199  27.773  15.126  1.00161.81           C
ATOM    921  NE  ARG A 116      58.505  28.809  14.098  1.00161.81           N
ATOM    922  CZ  ARG A 116      59.258  29.903  14.412  1.00161.81           C
ATOM    923  NH1 ARG A 116      59.797  30.037  15.659  1.00161.81           N
ATOM    924  NH2 ARG A 116      59.467  30.872  13.473  1.00161.81           N
ATOM    925  C   ARG A 116      55.400  26.456  11.995  1.00161.81           C
ATOM    926  O   ARG A 116      56.054  25.419  11.878  1.00161.81           O
ATOM    927  N   LYS A 117      55.108  27.255  10.943  1.00126.82           N
ATOM    928  CA  LYS A 117      55.457  26.891   9.596  1.00126.82           C
ATOM    929  CB  LYS A 117      54.686  27.688   8.531  1.00126.82           C
ATOM    930  CG  LYS A 117      54.664  27.015   7.161  1.00126.82           C
ATOM    931  CD  LYS A 117      53.888  27.823   6.127  1.00126.82           C
ATOM    932  CE  LYS A 117      52.991  28.888   6.755  1.00126.82           C
ATOM    933  NZ  LYS A 117      52.587  29.868   5.725  1.00126.82           N
ATOM    934  C   LYS A 117      56.901  27.147   9.391  1.00126.82           C
ATOM    935  O   LYS A 117      57.365  28.270   9.572  1.00126.82           O
ATOM    936  N   THR A 118      57.639  26.086   9.022  1.00 64.70           N
ATOM    937  CA  THR A 118      59.044  26.090   8.749  1.00 64.70           C
ATOM    938  CB  THR A 118      59.628  24.708   8.711  1.00 64.70           C
ATOM    939  OG1 THR A 118      59.404  24.048   9.948  1.00 64.70           O
ATOM    940  CG2 THR A 118      61.136  24.813   8.430  0.00 64.70           C
ATOM    941  C   THR A 118      59.299  26.723   7.426  1.00 64.70           C
ATOM    942  O   THR A 118      60.393  27.210   7.185  1.00 64.70           O
ATOM    943  N   GLY A 119      58.340  26.673   6.486  1.00 29.48           N
ATOM    944  CA  GLY A 119      58.590  27.283   5.212  1.00 29.48           C
ATOM    945  C   GLY A 119      57.448  26.910   4.273  1.00 29.48           C
ATOM    946  O   GLY A 119      56.647  26.006   4.630  1.00 29.48           O
ATOM    947  OXT GLY A 119      57.364  27.527   3.177  1.00 29.48           O
TER     948      GLY A 119
ATOM    949  N   LEU B 120      21.184   6.231 -10.122  1.00 52.00           N
ATOM    950  CA  LEU B 120      20.896   7.497  -9.416  1.00 52.00           C
ATOM    951  CB  LEU B 120      22.025   8.508  -9.683  1.00 52.00           C
ATOM    952  CG  LEU B 120      21.925   9.803  -8.859  1.00 52.00           C
ATOM    953  CD1 LEU B 120      22.088   9.517  -7.356  1.00 52.00           C
ATOM    954  CD2 LEU B 120      22.917  10.861  -9.370  1.00 52.00           C
ATOM    955  C   LEU B 120      19.595   8.050  -9.911  1.00 52.00           C
ATOM    956  O   LEU B 120      19.355   8.131 -11.116  1.00 52.00           O
ATOM    957  N   PRO B 121      18.751   8.404  -8.975  1.00 75.15           N
ATOM    958  CA  PRO B 121      17.437   8.898  -9.304  1.00 75.15           C
ATOM    959  CD  PRO B 121      18.748   7.673  -7.716  1.00 75.15           C
ATOM    960  CB  PRO B 121      16.602   8.751  -8.034  1.00 75.15           C
ATOM    961  CG  PRO B 121      17.277   7.594  -7.280  1.00 75.15           C
ATOM    962  C   PRO B 121      17.440  10.303  -9.814  1.00 75.15           C
ATOM    963  O   PRO B 121      18.425  11.016  -9.631  1.00 75.15           O
ATOM    964  N   THR B 122      16.355  10.686 -10.515  1.00 44.13           N
ATOM    965  CA  THR B 122      16.154  12.015 -11.010  1.00 44.13           C
ATOM    966  CB  THR B 122      15.012  12.104 -11.981  1.00 44.13           C
ATOM    967  OG1 THR B 122      13.790  11.766 -11.341  1.00 44.13           O
ATOM    968  CG2 THR B 122      15.285  11.137 -13.144  1.00 44.13           C
ATOM    969  C   THR B 122      15.827  12.912  -9.855  1.00 44.13           C
ATOM    970  O   THR B 122      16.216  14.080  -9.841  1.00 44.13           O
ATOM    971  N   SER B 123      15.069  12.390  -8.865  1.00 83.37           N
ATOM    972  CA  SER B 123      14.674  13.204  -7.750  1.00 83.37           C
ATOM    973  CB  SER B 123      13.205  13.654  -7.809  1.00 83.37           C
ATOM    974  OG  SER B 123      12.346  12.530  -7.685  1.00 83.37           O
ATOM    975  C   SER B 123      14.838  12.421  -6.485  1.00 83.37           C
ATOM    976  O   SER B 123      14.792  11.191  -6.494  1.00 83.37           O
ATOM    977  N   TRP B 124      15.069  13.127  -5.353  1.00 80.35           N
ATOM    978  CA  TRP B 124      15.190  12.435  -4.102  1.00 80.35           C
ATOM    979  CB  TRP B 124      16.612  11.915  -3.834  1.00 80.35           C
ATOM    980  CG  TRP B 124      16.708  10.982  -2.652  1.00 80.35           C
ATOM    981  CD2 TRP B 124      16.528   9.561  -2.753  1.00 80.35           C
ATOM    982  CD1 TRP B 124      16.962  11.249  -1.339  1.00 80.35           C
ATOM    983  NE1 TRP B 124      16.947  10.081  -0.613  1.00 80.35           N
ATOM    984  CE2 TRP B 124      16.683   9.034  -1.472  1.00 80.35           C
ATOM    985  CE3 TRP B 124      16.256   8.762  -3.826  1.00 80.35           C
ATOM    986  CZ2 TRP B 124      16.566   7.693  -1.243  1.00 80.35           C
ATOM    987  CZ3 TRP B 124      16.141   7.410  -3.594  1.00 80.35           C
ATOM    988  CH2 TRP B 124      16.293   6.886  -2.327  1.00 80.35           C
ATOM    989  C   TRP B 124      14.834  13.383  -2.991  1.00 80.35           C
ATOM    990  O   TRP B 124      15.148  14.572  -3.043  1.00 80.35           O
ATOM    991  N   ASP B 125      14.147  12.867  -1.950  1.00 86.68           N
ATOM    992  CA  ASP B 125      13.768  13.667  -0.819  1.00 86.68           C
ATOM    993  CB  ASP B 125      12.366  14.286  -0.976  1.00 86.68           C
ATOM    994  CG  ASP B 125      12.142  15.327   0.112  1.00 86.68           C
ATOM    995  OD1 ASP B 125      12.874  15.292   1.136  1.00 86.68           O
ATOM    996  OD2 ASP B 125      11.230  16.177  -0.073  1.00 86.68           O
ATOM    997  C   ASP B 125      13.732  12.736   0.357  1.00 86.68           C
ATOM    998  O   ASP B 125      12.919  11.815   0.404  1.00 86.68           O
ATOM    999  N   TRP B 126      14.614  12.959   1.350  1.00111.34           N
ATOM   1000  CA  TRP B 126      14.703  12.096   2.495  1.00111.34           C
ATOM   1001  CB  TRP B 126      15.944  12.311   3.374  1.00111.34           C
ATOM   1002  CG  TRP B 126      17.156  11.633   2.785  1.00111.34           C
ATOM   1003  CD2 TRP B 126      17.311  10.204   2.763  1.00111.34           C
ATOM   1004  CD1 TRP B 126      18.254  12.151   2.165  1.00111.34           C
ATOM   1005  NE1 TRP B 126      19.090  11.134   1.765  1.00111.34           N
ATOM   1006  CE2 TRP B 126      18.518   9.930   2.124  1.00111.34           C
ATOM   1007  CE3 TRP B 126      16.507   9.204   3.231  1.00111.34           C
ATOM   1008  CZ2 TRP B 126      18.945   8.644   1.946  1.00111.34           C
ATOM   1009  CZ3 TRP B 126      16.941   7.909   3.054  1.00111.34           C
ATOM   1010  CH2 TRP B 126      18.136   7.635   2.423  1.00111.34           C
ATOM   1011  C   TRP B 126      13.469  12.168   3.330  1.00111.34           C
ATOM   1012  O   TRP B 126      13.231  11.287   4.155  1.00111.34           O
ATOM   1013  N   ARG B 127      12.715  13.273   3.215  1.00 94.62           N
ATOM   1014  CA  ARG B 127      11.479  13.432   3.924  1.00 94.62           C
ATOM   1015  CB  ARG B 127      10.903  14.850   3.778  1.00 94.62           C
ATOM   1016  CG  ARG B 127      11.800  15.921   4.404  1.00 94.62           C
ATOM   1017  CD  ARG B 127      11.295  17.347   4.186  1.00 94.62           C
ATOM   1018  NE  ARG B 127      11.263  17.576   2.714  1.00 94.62           N
ATOM   1019  CZ  ARG B 127      10.793  18.754   2.211  1.00 94.62           C
ATOM   1020  NH1 ARG B 127      10.381  19.742   3.058  1.00 94.62           N
ATOM   1021  NH2 ARG B 127      10.734  18.942   0.860  1.00 94.62           N
ATOM   1022  C   ARG B 127      10.480  12.453   3.389  1.00 94.62           C
ATOM   1023  O   ARG B 127       9.651  11.940   4.137  1.00 94.62           O
ATOM   1024  N   ASN B 128      10.493  12.190   2.066  1.00 62.94           N
ATOM   1025  CA  ASN B 128       9.512  11.272   1.566  1.00 62.94           C
ATOM   1026  CB  ASN B 128       8.422  11.972   0.734  1.00 62.94           C
ATOM   1027  CG  ASN B 128       7.277  10.999   0.491  1.00 62.94           C
ATOM   1028  OD1 ASN B 128       7.471   9.785   0.460  1.00 62.94           O
ATOM   1029  ND2 ASN B 128       6.044  11.544   0.309  1.00 62.94           N
ATOM   1030  C   ASN B 128      10.166  10.257   0.685  1.00 62.94           C
ATOM   1031  O   ASN B 128      10.319  10.471  -0.517  1.00 62.94           O
ATOM   1032  N   VAL B 129      10.563   9.108   1.263  1.00133.26           N
ATOM   1033  CA  VAL B 129      11.081   8.046   0.459  1.00133.26           C
ATOM   1034  CB  VAL B 129      12.402   7.528   0.956  1.00133.26           C
ATOM   1035  CG1 VAL B 129      12.301   7.261   2.466  1.00133.26           C
ATOM   1036  CG2 VAL B 129      12.784   6.288   0.131  1.00133.26           C
ATOM   1037  C   VAL B 129      10.044   6.974   0.528  1.00133.26           C
ATOM   1038  O   VAL B 129      10.005   6.162   1.451  1.00133.26           O
ATOM   1039  N   HIS B 130       9.170   6.954  -0.490  1.00102.54           N
ATOM   1040  CA  HIS B 130       8.109   6.000  -0.569  1.00102.54           C
ATOM   1041  ND1 HIS B 130      10.810   4.256  -2.019  1.00102.54           N
ATOM   1042  CG  HIS B 130       9.445   4.445  -2.003  1.00102.54           C
ATOM   1043  CB  HIS B 130       8.617   4.561  -0.758  1.00102.54           C
ATOM   1044  NE2 HIS B 130      10.167   4.425  -4.139  1.00102.54           N
ATOM   1045  CD2 HIS B 130       9.070   4.544  -3.306  1.00102.54           C
ATOM   1046  CE1 HIS B 130      11.189   4.252  -3.321  1.00102.54           C
ATOM   1047  C   HIS B 130       7.243   6.077   0.657  1.00102.54           C
ATOM   1048  O   HIS B 130       6.819   5.053   1.190  1.00102.54           O
ATOM   1049  N   GLY B 131       6.954   7.306   1.135  1.00 31.80           N
ATOM   1050  CA  GLY B 131       6.016   7.496   2.209  1.00 31.80           C
ATOM   1051  C   GLY B 131       6.690   7.645   3.543  1.00 31.80           C
ATOM   1052  O   GLY B 131       6.076   8.140   4.487  1.00 31.80           O
ATOM   1053  N   ILE B 132       7.970   7.259   3.677  1.00 51.09           N
ATOM   1054  CA  ILE B 132       8.575   7.328   4.983  1.00 51.09           C
ATOM   1055  CB  ILE B 132       9.460   6.156   5.296  1.00 51.09           C
ATOM   1056  CG1 ILE B 132       8.645   4.852   5.267  1.00 51.09           C
ATOM   1057  CG2 ILE B 132      10.139   6.419   6.650  1.00 51.09           C
ATOM   1058  CD1 ILE B 132       9.507   3.591   5.292  1.00 51.09           C
ATOM   1059  C   ILE B 132       9.413   8.571   5.108  1.00 51.09           C
ATOM   1060  O   ILE B 132      10.073   8.984   4.156  1.00 51.09           O
ATOM   1061  N   ASN B 133       9.374   9.215   6.302  1.00 67.47           N
ATOM   1062  CA  ASN B 133      10.127  10.421   6.559  1.00 67.47           C
ATOM   1063  CB  ASN B 133       9.292  11.531   7.223  1.00 67.47           C
ATOM   1064  CG  ASN B 133      10.171  12.767   7.362  1.00 67.47           C
ATOM   1065  OD1 ASN B 133      11.171  12.918   6.662  1.00 67.47           O
ATOM   1066  ND2 ASN B 133       9.795  13.677   8.299  1.00 67.47           N
ATOM   1067  C   ASN B 133      11.263  10.119   7.503  1.00 67.47           C
ATOM   1068  O   ASN B 133      11.065   9.559   8.580  1.00 67.47           O
ATOM   1069  N   PHE B 134      12.504  10.378   7.040  1.00129.17           N
ATOM   1070  CA  PHE B 134      13.760  10.245   7.737  1.00129.17           C
ATOM   1071  CB  PHE B 134      14.868   9.690   6.833  1.00129.17           C
ATOM   1072  CG  PHE B 134      14.455   8.277   6.594  1.00129.17           C
ATOM   1073  CD1 PHE B 134      14.738   7.304   7.526  1.00129.17           C
ATOM   1074  CD2 PHE B 134      13.773   7.924   5.452  1.00129.17           C
ATOM   1075  CE1 PHE B 134      14.357   5.999   7.319  1.00129.17           C
ATOM   1076  CE2 PHE B 134      13.390   6.620   5.240  1.00129.17           C
ATOM   1077  CZ  PHE B 134      13.683   5.655   6.173  1.00129.17           C
ATOM   1078  C   PHE B 134      14.251  11.479   8.461  1.00129.17           C
ATOM   1079  O   PHE B 134      15.187  11.385   9.253  1.00129.17           O
ATOM   1080  N   VAL B 135      13.739  12.686   8.137  1.00 64.05           N
ATOM   1081  CA  VAL B 135      14.297  13.896   8.696  1.00 64.05           C
ATOM   1082  CB  VAL B 135      14.211  15.059   7.746  1.00 64.05           C
ATOM   1083  CG1 VAL B 135      14.813  16.305   8.415  1.00 64.05           C
ATOM   1084  CG2 VAL B 135      14.900  14.662   6.430  1.00 64.05           C
ATOM   1085  C   VAL B 135      13.596  14.298   9.964  1.00 64.05           C
ATOM   1086  O   VAL B 135      12.380  14.181  10.099  1.00 64.05           O
ATOM   1087  N   THR B 136      14.386  14.805  10.937  1.00117.19           N
ATOM   1088  CA  THR B 136      13.878  15.247  12.210  1.00117.19           C
ATOM   1089  CB  THR B 136      14.967  15.391  13.232  1.00117.19           C
ATOM   1090  OG1 THR B 136      14.425  15.660  14.515  1.00117.19           O
ATOM   1091  CG2 THR B 136      15.898  16.532  12.795  1.00117.19           C
ATOM   1092  C   THR B 136      13.247  16.594  11.994  1.00117.19           C
ATOM   1093  O   THR B 136      13.473  17.227  10.965  1.00117.19           O
ATOM   1094  N   PRO B 137      12.467  17.056  12.943  1.00 75.04           N
ATOM   1095  CA  PRO B 137      11.757  18.300  12.765  1.00 75.04           C
ATOM   1096  CD  PRO B 137      11.702  16.125  13.763  1.00 75.04           C
ATOM   1097  CB  PRO B 137      10.712  18.341  13.878  1.00 75.04           C
ATOM   1098  CG  PRO B 137      10.400  16.855  14.133  1.00 75.04           C
ATOM   1099  C   PRO B 137      12.607  19.527  12.683  1.00 75.04           C
ATOM   1100  O   PRO B 137      13.737  19.530  13.169  1.00 75.04           O
ATOM   1101  N   VAL B 138      12.072  20.580  12.031  1.00112.52           N
ATOM   1102  CA  VAL B 138      12.769  21.827  11.903  1.00112.52           C
ATOM   1103  CB  VAL B 138      12.194  22.753  10.866  1.00112.52           C
ATOM   1104  CG1 VAL B 138      12.517  22.188   9.479  1.00112.52           C
ATOM   1105  CG2 VAL B 138      10.684  22.878  11.099  1.00112.52           C
ATOM   1106  C   VAL B 138      12.749  22.510  13.230  1.00112.52           C
ATOM   1107  O   VAL B 138      11.786  22.403  13.988  1.00112.52           O
ATOM   1108  N   ARG B 139      13.851  23.218  13.546  1.00157.52           N
ATOM   1109  CA  ARG B 139      13.994  23.895  14.805  1.00157.52           C
ATOM   1110  CB  ARG B 139      15.106  23.295  15.677  1.00157.52           C
ATOM   1111  CG  ARG B 139      14.848  21.849  16.094  1.00157.52           C
ATOM   1112  CD  ARG B 139      16.043  21.227  16.817  1.00157.52           C
ATOM   1113  NE  ARG B 139      16.401  22.150  17.929  1.00157.52           N
ATOM   1114  CZ  ARG B 139      15.823  22.003  19.155  1.00157.52           C
ATOM   1115  NH1 ARG B 139      14.977  20.958  19.388  1.00157.52           N
ATOM   1116  NH2 ARG B 139      16.096  22.903  20.143  1.00157.52           N
ATOM   1117  C   ARG B 139      14.411  25.308  14.518  1.00157.52           C
ATOM   1118  O   ARG B 139      14.672  25.664  13.370  1.00157.52           O
ATOM   1119  N   ASN B 140      14.446  26.173  15.561  1.00102.15           N
ATOM   1120  CA  ASN B 140      14.902  27.520  15.324  1.00102.15           C
ATOM   1121  CB  ASN B 140      13.875  28.632  15.620  1.00102.15           C
ATOM   1122  CG  ASN B 140      13.708  28.799  17.121  1.00102.15           C
ATOM   1123  OD1 ASN B 140      14.538  29.431  17.774  1.00102.15           O
ATOM   1124  ND2 ASN B 140      12.598  28.252  17.684  1.00102.15           N
ATOM   1125  C   ASN B 140      16.114  27.774  16.177  1.00102.15           C
ATOM   1126  O   ASN B 140      16.119  27.490  17.375  1.00102.15           O
ATOM   1127  N   GLN B 141      17.194  28.300  15.559  1.00115.14           N
ATOM   1128  CA  GLN B 141      18.423  28.577  16.257  1.00115.14           C
ATOM   1129  CB  GLN B 141      19.652  28.914  15.377  1.00115.14           C
ATOM   1130  CG  GLN B 141      19.661  30.290  14.693  1.00115.14           C
ATOM   1131  CD  GLN B 141      19.376  30.137  13.209  1.00115.14           C
ATOM   1132  OE1 GLN B 141      18.300  29.699  12.818  1.00115.14           O
ATOM   1133  NE2 GLN B 141      20.363  30.510  12.351  1.00115.14           N
ATOM   1134  C   GLN B 141      18.218  29.739  17.168  1.00115.14           C
ATOM   1135  O   GLN B 141      18.931  29.895  18.160  1.00115.14           O
ATOM   1136  N   GLY B 142      17.282  30.637  16.814  1.00 31.72           N
ATOM   1137  CA  GLY B 142      17.061  31.771  17.655  1.00 31.72           C
ATOM   1138  C   GLY B 142      18.142  32.753  17.353  1.00 31.72           C
ATOM   1139  O   GLY B 142      18.708  32.760  16.262  1.00 31.72           O
ATOM   1140  N   SER B 143      18.445  33.605  18.346  1.00 95.39           N
ATOM   1141  CA  SER B 143      19.376  34.685  18.235  1.00 95.39           C
ATOM   1142  CB  SER B 143      19.284  35.659  19.421  1.00 95.39           C
ATOM   1143  OG  SER B 143      20.222  36.713  19.263  1.00 95.39           O
ATOM   1144  C   SER B 143      20.805  34.238  18.157  1.00 95.39           C
ATOM   1145  O   SER B 143      21.647  35.044  17.768  1.00 95.39           O
ATOM   1146  N   CYS B 144      21.178  32.990  18.516  1.00133.94           N
ATOM   1147  CA  CYS B 144      22.610  32.887  18.478  1.00133.94           C
ATOM   1148  CB  CYS B 144      23.293  32.444  19.776  1.00133.94           C
ATOM   1149  SG  CYS B 144      23.658  30.704  20.067  1.00133.94           S
ATOM   1150  C   CYS B 144      23.110  32.179  17.258  1.00133.94           C
ATOM   1151  O   CYS B 144      22.377  31.445  16.599  1.00133.94           O
ATOM   1152  N   GLY B 145      24.394  32.420  16.911  1.00 64.73           N
ATOM   1153  CA  GLY B 145      24.940  31.927  15.673  1.00 64.73           C
ATOM   1154  C   GLY B 145      25.290  30.477  15.808  1.00 64.73           C
ATOM   1155  O   GLY B 145      26.452  30.092  15.676  1.00 64.73           O
ATOM   1156  N   SER B 146      24.258  29.653  16.080  1.00153.75           N
ATOM   1157  CA  SER B 146      24.325  28.231  16.277  1.00153.75           C
ATOM   1158  CB  SER B 146      23.282  27.714  17.285  1.00153.75           C
ATOM   1159  OG  SER B 146      23.704  27.991  18.611  1.00153.75           O
ATOM   1160  C   SER B 146      24.139  27.408  15.033  1.00153.75           C
ATOM   1161  O   SER B 146      24.078  26.186  15.133  1.00153.75           O
ATOM   1162  N   CYS B 147      24.078  28.008  13.836  1.00137.80           N
ATOM   1163  CA  CYS B 147      23.647  27.282  12.675  1.00137.80           C
ATOM   1164  CB  CYS B 147      23.627  28.205  11.448  1.00137.80           C
ATOM   1165  SG  CYS B 147      22.161  27.868  10.450  1.00137.80           S
ATOM   1166  C   CYS B 147      24.484  26.039  12.440  1.00137.80           C
ATOM   1167  O   CYS B 147      23.944  24.975  12.145  1.00137.80           O
ATOM   1168  N   TYR B 148      25.811  26.103  12.633  1.00 79.58           N
ATOM   1169  CA  TYR B 148      26.668  24.969  12.390  1.00 79.58           C
ATOM   1170  CB  TYR B 148      28.151  25.281  12.659  1.00 79.58           C
ATOM   1171  CG  TYR B 148      28.302  25.615  14.104  1.00 79.58           C
ATOM   1172  CD1 TYR B 148      27.961  26.861  14.576  1.00 79.58           C
ATOM   1173  CD2 TYR B 148      28.802  24.688  14.992  1.00 79.58           C
ATOM   1174  CE1 TYR B 148      28.102  27.177  15.907  1.00 79.58           C
ATOM   1175  CE2 TYR B 148      28.945  25.003  16.329  1.00 79.58           C
ATOM   1176  CZ  TYR B 148      28.595  26.247  16.790  1.00 79.58           C
ATOM   1177  OH  TYR B 148      28.738  26.572  18.159  1.00 79.58           O
ATOM   1178  C   TYR B 148      26.264  23.814  13.272  1.00 79.58           C
ATOM   1179  O   TYR B 148      26.326  22.652  12.865  1.00 79.58           O
ATOM   1180  N   SER B 149      25.893  24.097  14.534  1.00108.35           N
ATOM   1181  CA  SER B 149      25.490  23.081  15.471  1.00108.35           C
ATOM   1182  CB  SER B 149      25.156  23.661  16.856  1.00108.35           C
ATOM   1183  OG  SER B 149      26.288  24.314  17.403  1.00108.35           O
ATOM   1184  C   SER B 149      24.220  22.437  14.999  1.00108.35           C
ATOM   1185  O   SER B 149      24.083  21.215  15.030  1.00108.35           O
ATOM   1186  N   PHE B 150      23.244  23.249  14.553  1.00 64.88           N
ATOM   1187  CA  PHE B 150      21.976  22.719  14.131  1.00 64.88           C
ATOM   1188  CB  PHE B 150      20.939  23.802  13.778  1.00 64.88           C
ATOM   1189  CG  PHE B 150      20.382  24.343  15.053  1.00 64.88           C
ATOM   1190  CD1 PHE B 150      21.033  25.321  15.774  1.00 64.88           C
ATOM   1191  CD2 PHE B 150      19.181  23.857  15.513  1.00 64.88           C
ATOM   1192  CE1 PHE B 150      20.483  25.798  16.943  1.00 64.88           C
ATOM   1193  CE2 PHE B 150      18.631  24.326  16.679  1.00 64.88           C
ATOM   1194  CZ  PHE B 150      19.281  25.301  17.397  1.00 64.88           C
ATOM   1195  C   PHE B 150      22.156  21.847  12.926  1.00 64.88           C
ATOM   1196  O   PHE B 150      21.594  20.755  12.850  1.00 64.88           O
ATOM   1197  N   ALA B 151      22.959  22.302  11.949  1.00 33.05           N
ATOM   1198  CA  ALA B 151      23.155  21.527  10.757  1.00 33.05           C
ATOM   1199  CB  ALA B 151      24.096  22.210   9.749  1.00 33.05           C
ATOM   1200  C   ALA B 151      23.775  20.225  11.144  1.00 33.05           C
ATOM   1201  O   ALA B 151      23.396  19.165  10.647  1.00 33.05           O
ATOM   1202  N   SER B 152      24.744  20.280  12.068  1.00 87.98           N
ATOM   1203  CA  SER B 152      25.473  19.119  12.486  1.00 87.98           C
ATOM   1204  CB  SER B 152      26.534  19.484  13.536  1.00 87.98           C
ATOM   1205  OG  SER B 152      27.244  18.327  13.939  1.00 87.98           O
ATOM   1206  C   SER B 152      24.536  18.119  13.097  1.00 87.98           C
ATOM   1207  O   SER B 152      24.531  16.951  12.713  1.00 87.98           O
ATOM   1208  N   MET B 153      23.703  18.556  14.062  1.00148.80           N
ATOM   1209  CA  MET B 153      22.801  17.654  14.724  1.00148.80           C
ATOM   1210  CB  MET B 153      21.991  18.295  15.864  1.00148.80           C
ATOM   1211  CG  MET B 153      22.719  18.361  17.211  1.00148.80           C
ATOM   1212  SD  MET B 153      24.096  19.531  17.342  1.00148.80           S
ATOM   1213  CE  MET B 153      25.338  18.403  16.656  1.00148.80           C
ATOM   1214  C   MET B 153      21.819  17.120  13.732  1.00148.80           C
ATOM   1215  O   MET B 153      21.475  15.940  13.764  1.00148.80           O
ATOM   1216  N   GLY B 154      21.351  17.977  12.807  1.00 26.33           N
ATOM   1217  CA  GLY B 154      20.345  17.564  11.874  1.00 26.33           C
ATOM   1218  C   GLY B 154      20.854  16.427  11.049  1.00 26.33           C
ATOM   1219  O   GLY B 154      20.123  15.475  10.780  1.00 26.33           O
ATOM   1220  N   MET B 155      22.120  16.503  10.604  1.00128.46           N
ATOM   1221  CA  MET B 155      22.667  15.466   9.778  1.00128.46           C
ATOM   1222  CB  MET B 155      24.056  15.872   9.240  1.00128.46           C
ATOM   1223  CG  MET B 155      24.756  14.852   8.340  1.00128.46           C
ATOM   1224  SD  MET B 155      25.823  13.683   9.221  1.00128.46           S
ATOM   1225  CE  MET B 155      27.163  14.889   9.459  1.00128.46           C
ATOM   1226  C   MET B 155      22.728  14.181  10.557  1.00128.46           C
ATOM   1227  O   MET B 155      22.284  13.135  10.085  1.00128.46           O
ATOM   1228  N   MET B 156      23.217  14.243  11.808  1.00127.62           N
ATOM   1229  CA  MET B 156      23.372  13.077  12.636  1.00127.62           C
ATOM   1230  CB  MET B 156      23.894  13.424  14.040  1.00127.62           C
ATOM   1231  CG  MET B 156      25.306  13.999  14.098  1.00127.62           C
ATOM   1232  SD  MET B 156      26.625  12.786  13.817  1.00127.62           S
ATOM   1233  CE  MET B 156      27.828  13.734  14.794  1.00127.62           C
ATOM   1234  C   MET B 156      22.039  12.452  12.903  1.00127.62           C
ATOM   1235  O   MET B 156      21.903  11.229  12.890  1.00127.62           O
ATOM   1236  N   GLU B 157      21.021  13.277  13.199  1.00126.74           N
ATOM   1237  CA  GLU B 157      19.752  12.720  13.566  1.00126.74           C
ATOM   1238  CB  GLU B 157      18.847  13.705  14.332  1.00126.74           C
ATOM   1239  CG  GLU B 157      18.839  15.136  13.805  1.00126.74           C
ATOM   1240  CD  GLU B 157      18.395  16.018  14.965  1.00126.74           C
ATOM   1241  OE1 GLU B 157      18.678  15.635  16.131  1.00126.74           O
ATOM   1242  OE2 GLU B 157      17.780  17.087  14.707  1.00126.74           O
ATOM   1243  C   GLU B 157      19.066  12.038  12.418  1.00126.74           C
ATOM   1244  O   GLU B 157      18.442  10.996  12.613  1.00126.74           O
ATOM   1245  N   ALA B 158      19.141  12.596  11.193  1.00 39.51           N
ATOM   1246  CA  ALA B 158      18.517  11.947  10.072  1.00 39.51           C
ATOM   1247  CB  ALA B 158      18.568  12.796   8.790  1.00 39.51           C
ATOM   1248  C   ALA B 158      19.215  10.651   9.778  1.00 39.51           C
ATOM   1249  O   ALA B 158      18.574   9.628   9.541  1.00 39.51           O
ATOM   1250  N   ARG B 159      20.562  10.657   9.806  1.00144.88           N
ATOM   1251  CA  ARG B 159      21.335   9.496   9.456  1.00144.88           C
ATOM   1252  CB  ARG B 159      22.839   9.805   9.325  1.00144.88           C
ATOM   1253  CG  ARG B 159      23.109  10.670   8.086  1.00144.88           C
ATOM   1254  CD  ARG B 159      24.539  11.203   7.933  1.00144.88           C
ATOM   1255  NE  ARG B 159      25.381  10.141   7.310  1.00144.88           N
ATOM   1256  CZ  ARG B 159      26.144  10.418   6.209  1.00144.88           C
ATOM   1257  NH1 ARG B 159      26.056  11.629   5.583  1.00144.88           N
ATOM   1258  NH2 ARG B 159      27.005   9.474   5.731  1.00144.88           N
ATOM   1259  C   ARG B 159      21.088   8.385  10.429  1.00144.88           C
ATOM   1260  O   ARG B 159      21.101   7.214  10.054  1.00144.88           O
ATOM   1261  N   ILE B 160      20.880   8.714  11.714  1.00 47.49           N
ATOM   1262  CA  ILE B 160      20.575   7.709  12.693  1.00 47.49           C
ATOM   1263  CB  ILE B 160      20.436   8.271  14.080  1.00 47.49           C
ATOM   1264  CG1 ILE B 160      21.778   8.847  14.557  1.00 47.49           C
ATOM   1265  CG2 ILE B 160      19.870   7.175  14.996  1.00 47.49           C
ATOM   1266  CD1 ILE B 160      21.668   9.660  15.846  1.00 47.49           C
ATOM   1267  C   ILE B 160      19.259   7.097  12.316  1.00 47.49           C
ATOM   1268  O   ILE B 160      19.070   5.887  12.424  1.00 47.49           O
ATOM   1269  N   ARG B 161      18.306   7.935  11.867  1.00114.26           N
ATOM   1270  CA  ARG B 161      16.985   7.480  11.539  1.00114.26           C
ATOM   1271  CB  ARG B 161      16.061   8.648  11.138  1.00114.26           C
ATOM   1272  CG  ARG B 161      15.968   9.737  12.218  1.00114.26           C
ATOM   1273  CD  ARG B 161      14.793   9.596  13.191  1.00114.26           C
ATOM   1274  NE  ARG B 161      13.577  10.158  12.537  1.00114.26           N
ATOM   1275  CZ  ARG B 161      12.986  11.285  13.035  1.00114.26           C
ATOM   1276  NH1 ARG B 161      13.490  11.894  14.148  1.00114.26           N
ATOM   1277  NH2 ARG B 161      11.880  11.800  12.422  1.00114.26           N
ATOM   1278  C   ARG B 161      17.053   6.501  10.398  1.00114.26           C
ATOM   1279  O   ARG B 161      16.453   5.430  10.456  1.00114.26           O
ATOM   1280  N   ILE B 162      17.811   6.832   9.335  1.00 44.58           N
ATOM   1281  CA  ILE B 162      17.913   5.982   8.179  1.00 44.58           C
ATOM   1282  CB  ILE B 162      18.741   6.592   7.083  1.00 44.58           C
ATOM   1283  CG1 ILE B 162      18.105   7.899   6.581  1.00 44.58           C
ATOM   1284  CG2 ILE B 162      18.922   5.536   5.982  1.00 44.58           C
ATOM   1285  CD1 ILE B 162      19.030   8.711   5.676  1.00 44.58           C
ATOM   1286  C   ILE B 162      18.576   4.691   8.558  1.00 44.58           C
ATOM   1287  O   ILE B 162      18.132   3.613   8.163  1.00 44.58           O
ATOM   1288  N   LEU B 163      19.658   4.768   9.353  1.00 59.62           N
ATOM   1289  CA  LEU B 163      20.424   3.603   9.687  1.00 59.62           C
ATOM   1290  CB  LEU B 163      21.650   3.916  10.564  1.00 59.62           C
ATOM   1291  CG  LEU B 163      22.742   4.720   9.830  1.00 59.62           C
ATOM   1292  CD1 LEU B 163      23.943   5.007  10.748  1.00 59.62           C
ATOM   1293  CD2 LEU B 163      23.151   4.027   8.521  1.00 59.62           C
ATOM   1294  C   LEU B 163      19.571   2.622  10.434  1.00 59.62           C
ATOM   1295  O   LEU B 163      19.647   1.419  10.199  1.00 59.62           O
ATOM   1296  N   THR B 164      18.784   3.129  11.397  1.00 86.42           N
ATOM   1297  CA  THR B 164      17.883   2.405  12.249  1.00 86.42           C
ATOM   1298  CB  THR B 164      17.598   3.129  13.531  1.00 86.42           C
ATOM   1299  OG1 THR B 164      16.952   4.367  13.273  1.00 86.42           O
ATOM   1300  CG2 THR B 164      18.936   3.372  14.250  1.00 86.42           C
ATOM   1301  C   THR B 164      16.579   2.130  11.565  1.00 86.42           C
ATOM   1302  O   THR B 164      15.774   1.352  12.070  1.00 86.42           O
ATOM   1303  N   ASN B 165      16.292   2.807  10.438  1.00 68.34           N
ATOM   1304  CA  ASN B 165      15.019   2.642   9.796  1.00 68.34           C
ATOM   1305  CB  ASN B 165      14.699   1.180   9.439  1.00 68.34           C
ATOM   1306  CG  ASN B 165      13.522   1.175   8.474  1.00 68.34           C
ATOM   1307  OD1 ASN B 165      12.878   2.198   8.248  1.00 68.34           O
ATOM   1308  ND2 ASN B 165      13.230  -0.016   7.887  1.00 68.34           N
ATOM   1309  C   ASN B 165      13.952   3.154  10.717  1.00 68.34           C
ATOM   1310  O   ASN B 165      12.915   2.523  10.915  1.00 68.34           O
ATOM   1311  N   ASN B 166      14.212   4.341  11.303  1.00 64.11           N
ATOM   1312  CA  ASN B 166      13.317   5.059  12.168  1.00 64.11           C
ATOM   1313  CB  ASN B 166      11.954   5.356  11.519  1.00 64.11           C
ATOM   1314  CG  ASN B 166      12.170   6.412  10.444  1.00 64.11           C
ATOM   1315  OD1 ASN B 166      12.863   7.406  10.662  1.00 64.11           O
ATOM   1316  ND2 ASN B 166      11.565   6.192   9.246  1.00 64.11           N
ATOM   1317  C   ASN B 166      13.088   4.306  13.437  1.00 64.11           C
ATOM   1318  O   ASN B 166      12.158   4.614  14.181  1.00 64.11           O
ATOM   1319  N   THR B 167      13.944   3.314  13.738  1.00 36.46           N
ATOM   1320  CA  THR B 167      13.818   2.627  14.990  1.00 36.46           C
ATOM   1321  CB  THR B 167      14.769   1.476  15.139  1.00 36.46           C
ATOM   1322  OG1 THR B 167      14.517   0.492  14.148  1.00 36.46           O
ATOM   1323  CG2 THR B 167      14.599   0.872  16.543  1.00 36.46           C
ATOM   1324  C   THR B 167      14.142   3.610  16.067  1.00 36.46           C
ATOM   1325  O   THR B 167      13.471   3.655  17.097  1.00 36.46           O
ATOM   1326  N   GLN B 168      15.201   4.422  15.859  1.00133.51           N
ATOM   1327  CA  GLN B 168      15.540   5.397  16.855  1.00133.51           C
ATOM   1328  CB  GLN B 168      16.841   5.095  17.622  1.00133.51           C
ATOM   1329  CG  GLN B 168      18.102   4.974  16.775  1.00133.51           C
ATOM   1330  CD  GLN B 168      19.184   4.427  17.697  1.00133.51           C
ATOM   1331  OE1 GLN B 168      19.748   5.152  18.515  1.00133.51           O
ATOM   1332  NE2 GLN B 168      19.473   3.104  17.574  1.00133.51           N
ATOM   1333  C   GLN B 168      15.551   6.769  16.246  1.00133.51           C
ATOM   1334  O   GLN B 168      16.172   7.033  15.220  1.00133.51           O
ATOM   1335  N   THR B 169      14.723   7.632  16.862  1.00139.79           N
ATOM   1336  CA  THR B 169      14.388   9.012  16.618  1.00139.79           C
ATOM   1337  CB  THR B 169      12.942   9.295  16.880  1.00139.79           C
ATOM   1338  OG1 THR B 169      12.627   9.033  18.240  1.00139.79           O
ATOM   1339  CG2 THR B 169      12.107   8.395  15.952  1.00139.79           C
ATOM   1340  C   THR B 169      15.198  10.067  17.340  1.00139.79           C
ATOM   1341  O   THR B 169      14.748  11.210  17.291  1.00139.79           O
ATOM   1342  N   PRO B 170      16.256   9.820  18.077  1.00197.06           N
ATOM   1343  CA  PRO B 170      16.852  10.818  18.951  1.00197.06           C
ATOM   1344  CD  PRO B 170      17.241   8.834  17.668  1.00197.06           C
ATOM   1345  CB  PRO B 170      18.234  10.276  19.328  1.00197.06           C
ATOM   1346  CG  PRO B 170      18.259   8.827  18.815  1.00197.06           C
ATOM   1347  C   PRO B 170      17.010  12.218  18.428  1.00197.06           C
ATOM   1348  O   PRO B 170      17.259  12.409  17.238  1.00197.06           O
ATOM   1349  N   ILE B 171      16.821  13.214  19.321  1.00112.05           N
ATOM   1350  CA  ILE B 171      17.034  14.593  18.991  1.00112.05           C
ATOM   1351  CB  ILE B 171      15.910  15.494  19.423  1.00112.05           C
ATOM   1352  CG1 ILE B 171      14.590  15.067  18.753  1.00112.05           C
ATOM   1353  CG2 ILE B 171      16.312  16.948  19.113  1.00112.05           C
ATOM   1354  CD1 ILE B 171      14.642  15.083  17.228  1.00112.05           C
ATOM   1355  C   ILE B 171      18.256  14.984  19.770  1.00112.05           C
ATOM   1356  O   ILE B 171      18.251  14.946  20.999  1.00112.05           O
ATOM   1357  N   LEU B 172      19.340  15.352  19.057  1.00130.51           N
ATOM   1358  CA  LEU B 172      20.610  15.707  19.636  1.00130.51           C
ATOM   1359  CB  LEU B 172      21.760  15.692  18.609  1.00130.51           C
ATOM   1360  CG  LEU B 172      22.238  14.290  18.187  1.00130.51           C
ATOM   1361  CD1 LEU B 172      23.024  13.625  19.320  1.00130.51           C
ATOM   1362  CD2 LEU B 172      21.089  13.398  17.699  1.00130.51           C
ATOM   1363  C   LEU B 172      20.540  17.101  20.187  1.00130.51           C
ATOM   1364  O   LEU B 172      19.630  17.863  19.863  1.00130.51           O
ATOM   1365  N   SER B 173      21.522  17.465  21.046  1.00 69.21           N
ATOM   1366  CA  SER B 173      21.527  18.749  21.702  1.00 69.21           C
ATOM   1367  CB  SER B 173      21.904  18.630  23.191  1.00 69.21           C
ATOM   1368  OG  SER B 173      22.026  19.917  23.775  1.00 69.21           O
ATOM   1369  C   SER B 173      22.529  19.692  21.081  1.00 69.21           C
ATOM   1370  O   SER B 173      23.740  19.497  21.182  1.00 69.21           O
ATOM   1371  N   PRO B 174      22.043  20.731  20.440  1.00 98.79           N
ATOM   1372  CA  PRO B 174      22.897  21.746  19.867  1.00 98.79           C
ATOM   1373  CD  PRO B 174      20.746  20.675  19.785  1.00 98.79           C
ATOM   1374  CB  PRO B 174      21.995  22.597  18.977  1.00 98.79           C
ATOM   1375  CG  PRO B 174      20.841  21.652  18.599  1.00 98.79           C
ATOM   1376  C   PRO B 174      23.553  22.572  20.931  1.00 98.79           C
ATOM   1377  O   PRO B 174      24.649  23.086  20.709  1.00 98.79           O
ATOM   1378  N   GLN B 175      22.883  22.732  22.088  1.00163.78           N
ATOM   1379  CA  GLN B 175      23.396  23.568  23.138  1.00163.78           C
ATOM   1380  CB  GLN B 175      22.448  23.795  24.324  1.00163.78           C
ATOM   1381  CG  GLN B 175      21.492  24.946  24.088  1.00163.78           C
ATOM   1382  CD  GLN B 175      22.358  26.141  23.738  1.00163.78           C
ATOM   1383  OE1 GLN B 175      22.888  26.822  24.614  1.00163.78           O
ATOM   1384  NE2 GLN B 175      22.539  26.399  22.419  1.00163.78           N
ATOM   1385  C   GLN B 175      24.645  23.028  23.728  1.00163.78           C
ATOM   1386  O   GLN B 175      25.547  23.784  24.080  1.00163.78           O
ATOM   1387  N   GLU B 176      24.728  21.703  23.887  1.00112.70           N
ATOM   1388  CA  GLU B 176      25.874  21.170  24.555  1.00112.70           C
ATOM   1389  CB  GLU B 176      25.753  19.648  24.709  1.00112.70           C
ATOM   1390  CG  GLU B 176      26.734  19.027  25.698  1.00112.70           C
ATOM   1391  CD  GLU B 176      27.990  18.618  24.942  1.00112.70           C
ATOM   1392  OE1 GLU B 176      28.882  19.484  24.745  1.00112.70           O
ATOM   1393  OE2 GLU B 176      28.076  17.425  24.553  1.00112.70           O
ATOM   1394  C   GLU B 176      27.082  21.537  23.740  1.00112.70           C
ATOM   1395  O   GLU B 176      28.128  21.916  24.268  1.00112.70           O
ATOM   1396  N   VAL B 177      26.959  21.465  22.404  1.00119.04           N
ATOM   1397  CA  VAL B 177      28.074  21.824  21.584  1.00119.04           C
ATOM   1398  CB  VAL B 177      27.882  21.473  20.136  1.00119.04           C
ATOM   1399  CG1 VAL B 177      27.139  22.595  19.409  1.00119.04           C
ATOM   1400  CG2 VAL B 177      29.252  21.126  19.556  1.00119.04           C
ATOM   1401  C   VAL B 177      28.353  23.294  21.728  1.00119.04           C
ATOM   1402  O   VAL B 177      29.510  23.696  21.832  1.00119.04           O
ATOM   1403  N   VAL B 178      27.302  24.146  21.746  1.00138.06           N
ATOM   1404  CA  VAL B 178      27.557  25.562  21.836  1.00138.06           C
ATOM   1405  CB  VAL B 178      26.351  26.460  21.693  1.00138.06           C
ATOM   1406  CG1 VAL B 178      25.735  26.257  20.303  1.00138.06           C
ATOM   1407  CG2 VAL B 178      25.368  26.209  22.839  1.00138.06           C
ATOM   1408  C   VAL B 178      28.208  25.887  23.147  1.00138.06           C
ATOM   1409  O   VAL B 178      29.108  26.723  23.204  1.00138.06           O
ATOM   1410  N   SER B 179      27.743  25.275  24.253  1.00 83.68           N
ATOM   1411  CA  SER B 179      28.299  25.589  25.544  1.00 83.68           C
ATOM   1412  CB  SER B 179      27.360  25.170  26.691  1.00 83.68           C
ATOM   1413  OG  SER B 179      26.136  25.887  26.600  1.00 83.68           O
ATOM   1414  C   SER B 179      29.645  24.950  25.800  1.00 83.68           C
ATOM   1415  O   SER B 179      30.551  25.599  26.318  1.00 83.68           O
ATOM   1416  N   CYS B 180      29.749  23.623  25.570  1.00108.69           N
ATOM   1417  CA  CYS B 180      30.905  22.805  25.845  1.00108.69           C
ATOM   1418  CB  CYS B 180      30.476  21.369  26.157  1.00108.69           C
ATOM   1419  SG  CYS B 180      29.570  21.420  27.718  1.00108.69           S
ATOM   1420  C   CYS B 180      32.025  22.745  24.843  1.00108.69           C
ATOM   1421  O   CYS B 180      33.191  22.698  25.235  1.00108.69           O
ATOM   1422  N   SER B 181      31.728  22.736  23.529  1.00144.58           N
ATOM   1423  CA  SER B 181      32.786  22.361  22.630  1.00144.58           C
ATOM   1424  CB  SER B 181      32.316  21.728  21.309  1.00144.58           C
ATOM   1425  OG  SER B 181      31.779  22.707  20.440  1.00144.58           O
ATOM   1426  C   SER B 181      33.780  23.437  22.324  1.00144.58           C
ATOM   1427  O   SER B 181      33.460  24.565  21.951  1.00144.58           O
ATOM   1428  N   GLN B 182      35.055  23.042  22.503  1.00146.16           N
ATOM   1429  CA  GLN B 182      36.268  23.775  22.296  1.00146.16           C
ATOM   1430  CB  GLN B 182      37.436  23.096  23.027  1.00146.16           C
ATOM   1431  CG  GLN B 182      38.624  24.011  23.297  1.00146.16           C
ATOM   1432  CD  GLN B 182      39.523  23.285  24.289  1.00146.16           C
ATOM   1433  OE1 GLN B 182      40.481  23.851  24.819  1.00146.16           O
ATOM   1434  NE2 GLN B 182      39.208  21.988  24.548  1.00146.16           N
ATOM   1435  C   GLN B 182      36.567  23.869  20.824  1.00146.16           C
ATOM   1436  O   GLN B 182      37.369  24.698  20.391  1.00146.16           O
ATOM   1437  N   TYR B 183      35.999  22.928  20.043  1.00155.45           N
ATOM   1438  CA  TYR B 183      36.122  22.787  18.617  1.00155.45           C
ATOM   1439  CB  TYR B 183      35.560  21.451  18.093  1.00155.45           C
ATOM   1440  CG  TYR B 183      36.369  20.394  18.762  1.00155.45           C
ATOM   1441  CD1 TYR B 183      37.737  20.367  18.610  1.00155.45           C
ATOM   1442  CD2 TYR B 183      35.762  19.421  19.522  1.00155.45           C
ATOM   1443  CE1 TYR B 183      38.492  19.394  19.224  1.00155.45           C
ATOM   1444  CE2 TYR B 183      36.512  18.445  20.136  1.00155.45           C
ATOM   1445  CZ  TYR B 183      37.877  18.432  19.989  1.00155.45           C
ATOM   1446  OH  TYR B 183      38.646  17.432  20.620  1.00155.45           O
ATOM   1447  C   TYR B 183      35.431  23.924  17.914  1.00155.45           C
ATOM   1448  O   TYR B 183      35.623  24.119  16.714  1.00155.45           O
ATOM   1449  N   ALA B 184      34.492  24.607  18.596  1.00 77.15           N
ATOM   1450  CA  ALA B 184      33.760  25.688  17.994  1.00 77.15           C
ATOM   1451  CB  ALA B 184      32.307  25.326  17.640  1.00 77.15           C
ATOM   1452  C   ALA B 184      33.701  26.864  18.929  1.00 77.15           C
ATOM   1453  O   ALA B 184      34.159  26.825  20.068  1.00 77.15           O
ATOM   1454  N   GLN B 185      33.191  27.981  18.374  1.00200.53           N
ATOM   1455  CA  GLN B 185      33.015  29.307  18.906  1.00200.53           C
ATOM   1456  CB  GLN B 185      33.089  30.363  17.799  1.00200.53           C
ATOM   1457  CG  GLN B 185      34.356  30.187  16.944  1.00200.53           C
ATOM   1458  CD  GLN B 185      35.539  29.787  17.829  1.00200.53           C
ATOM   1459  OE1 GLN B 185      35.734  30.320  18.919  1.00200.53           O
ATOM   1460  NE2 GLN B 185      36.361  28.819  17.341  1.00200.53           N
ATOM   1461  C   GLN B 185      31.791  29.537  19.760  1.00200.53           C
ATOM   1462  O   GLN B 185      31.588  30.661  20.218  1.00200.53           O
ATOM   1463  N   GLY B 186      30.853  28.575  19.879  1.00 55.84           N
ATOM   1464  CA  GLY B 186      29.683  28.859  20.668  1.00 55.84           C
ATOM   1465  C   GLY B 186      28.716  29.542  19.757  1.00 55.84           C
ATOM   1466  O   GLY B 186      28.475  29.099  18.638  1.00 55.84           O
ATOM   1467  N   CYS B 187      28.093  30.619  20.247  1.00 95.91           N
ATOM   1468  CA  CYS B 187      27.134  31.387  19.517  1.00 95.91           C
ATOM   1469  CB  CYS B 187      26.236  32.182  20.468  1.00 95.91           C
ATOM   1470  SG  CYS B 187      25.181  30.998  21.374  1.00 95.91           S
ATOM   1471  C   CYS B 187      27.833  32.203  18.467  1.00 95.91           C
ATOM   1472  O   CYS B 187      27.203  32.836  17.620  1.00 95.91           O
ATOM   1473  N   GLU B 188      29.172  32.263  18.579  1.00152.26           N
ATOM   1474  CA  GLU B 188      30.096  32.952  17.721  1.00152.26           C
ATOM   1475  CB  GLU B 188      31.474  33.117  18.380  1.00152.26           C
ATOM   1476  CG  GLU B 188      31.397  33.695  19.802  1.00152.26           C
ATOM   1477  CD  GLU B 188      30.135  34.541  19.935  1.00152.26           C
ATOM   1478  OE1 GLU B 188      29.862  35.359  19.018  1.00152.26           O
ATOM   1479  OE2 GLU B 188      29.417  34.367  20.956  1.00152.26           O
ATOM   1480  C   GLU B 188      30.265  32.236  16.397  1.00152.26           C
ATOM   1481  O   GLU B 188      30.853  32.795  15.472  1.00152.26           O
ATOM   1482  N   GLY B 189      29.860  30.947  16.297  1.00 42.91           N
ATOM   1483  CA  GLY B 189      29.974  30.252  15.035  1.00 42.91           C
ATOM   1484  C   GLY B 189      30.829  29.020  15.191  1.00 42.91           C
ATOM   1485  O   GLY B 189      31.393  28.773  16.255  1.00 42.91           O
ATOM   1486  N   GLY B 190      30.924  28.203  14.109  1.00 36.48           N
ATOM   1487  CA  GLY B 190      31.696  26.986  14.118  1.00 36.48           C
ATOM   1488  C   GLY B 190      31.529  26.295  12.786  1.00 36.48           C
ATOM   1489  O   GLY B 190      30.908  26.836  11.872  1.00 36.48           O
ATOM   1490  N   PHE B 191      32.105  25.072  12.640  1.00 89.23           N
ATOM   1491  CA  PHE B 191      31.975  24.340  11.399  1.00 89.23           C
ATOM   1492  CB  PHE B 191      33.250  24.315  10.540  1.00 89.23           C
ATOM   1493  CG  PHE B 191      33.381  25.666   9.926  1.00 89.23           C
ATOM   1494  CD1 PHE B 191      33.989  26.694  10.604  1.00 89.23           C
ATOM   1495  CD2 PHE B 191      32.878  25.906   8.667  1.00 89.23           C
ATOM   1496  CE1 PHE B 191      34.103  27.938  10.034  1.00 89.23           C
ATOM   1497  CE2 PHE B 191      32.987  27.150   8.087  1.00 89.23           C
ATOM   1498  CZ  PHE B 191      33.603  28.167   8.776  1.00 89.23           C
ATOM   1499  C   PHE B 191      31.573  22.911  11.643  1.00 89.23           C
ATOM   1500  O   PHE B 191      32.072  22.246  12.548  1.00 89.23           O
ATOM   1501  N   PRO B 192      30.700  22.409  10.798  1.00152.25           N
ATOM   1502  CA  PRO B 192      30.172  21.072  10.911  1.00152.25           C
ATOM   1503  CD  PRO B 192      29.895  23.237   9.919  1.00152.25           C
ATOM   1504  CB  PRO B 192      29.058  20.960   9.868  1.00152.25           C
ATOM   1505  CG  PRO B 192      29.213  22.218   8.993  1.00152.25           C
ATOM   1506  C   PRO B 192      31.222  20.009  10.827  1.00152.25           C
ATOM   1507  O   PRO B 192      31.048  18.957  11.442  1.00152.25           O
ATOM   1508  N   TYR B 193      32.329  20.253  10.106  1.00 72.72           N
ATOM   1509  CA  TYR B 193      33.349  19.252   9.996  1.00 72.72           C
ATOM   1510  CB  TYR B 193      34.538  19.744   9.144  1.00 72.72           C
ATOM   1511  CG  TYR B 193      35.571  18.674   9.012  1.00 72.72           C
ATOM   1512  CD1 TYR B 193      36.512  18.480   9.992  1.00 72.72           C
ATOM   1513  CD2 TYR B 193      35.602  17.872   7.895  1.00 72.72           C
ATOM   1514  CE1 TYR B 193      37.465  17.504   9.865  1.00 72.72           C
ATOM   1515  CE2 TYR B 193      36.555  16.890   7.760  1.00 72.72           C
ATOM   1516  CZ  TYR B 193      37.491  16.705   8.749  1.00 72.72           C
ATOM   1517  OH  TYR B 193      38.474  15.701   8.618  1.00 72.72           O
ATOM   1518  C   TYR B 193      33.844  18.999  11.390  1.00 72.72           C
ATOM   1519  O   TYR B 193      34.057  17.855  11.788  1.00 72.72           O
ATOM   1520  N   LEU B 194      34.068  20.077  12.163  1.00150.69           N
ATOM   1521  CA  LEU B 194      34.547  19.953  13.507  1.00150.69           C
ATOM   1522  CB  LEU B 194      35.030  21.276  14.105  1.00150.69           C
ATOM   1523  CG  LEU B 194      36.353  21.787  13.524  1.00150.69           C
ATOM   1524  CD1 LEU B 194      36.246  22.167  12.044  1.00150.69           C
ATOM   1525  CD2 LEU B 194      36.881  22.933  14.385  1.00150.69           C
ATOM   1526  C   LEU B 194      33.511  19.408  14.447  1.00150.69           C
ATOM   1527  O   LEU B 194      33.873  18.788  15.444  1.00150.69           O
ATOM   1528  N   ILE B 195      32.228  19.794  14.303  1.00119.22           N
ATOM   1529  CA  ILE B 195      31.252  19.254  15.215  1.00119.22           C
ATOM   1530  CB  ILE B 195      30.249  20.255  15.679  1.00119.22           C
ATOM   1531  CG1 ILE B 195      31.024  21.301  16.498  1.00119.22           C
ATOM   1532  CG2 ILE B 195      29.156  19.536  16.483  1.00119.22           C
ATOM   1533  CD1 ILE B 195      30.173  22.428  17.060  1.00119.22           C
ATOM   1534  C   ILE B 195      30.599  17.959  14.832  1.00119.22           C
ATOM   1535  O   ILE B 195      30.586  17.001  15.605  1.00119.22           O
ATOM   1536  N   ALA B 196      30.031  17.889  13.613  1.00 63.31           N
ATOM   1537  CA  ALA B 196      29.368  16.679  13.238  1.00 63.31           C
ATOM   1538  CB  ALA B 196      28.730  16.757  11.839  1.00 63.31           C
ATOM   1539  C   ALA B 196      30.419  15.623  13.207  1.00 63.31           C
ATOM   1540  O   ALA B 196      30.170  14.480  13.586  1.00 63.31           O
ATOM   1541  N   GLY B 197      31.592  15.949  12.621  1.00 85.70           N
ATOM   1542  CA  GLY B 197      32.639  14.967  12.595  1.00 85.70           C
ATOM   1543  C   GLY B 197      33.511  14.832  13.821  1.00 85.70           C
ATOM   1544  O   GLY B 197      33.407  13.864  14.575  1.00 85.70           O
ATOM   1545  N   LYS B 198      34.360  15.857  14.085  1.00137.66           N
ATOM   1546  CA  LYS B 198      35.395  15.710  15.085  1.00137.66           C
ATOM   1547  CB  LYS B 198      36.452  16.823  15.113  1.00137.66           C
ATOM   1548  CG  LYS B 198      37.408  16.577  16.280  1.00137.66           C
ATOM   1549  CD  LYS B 198      38.764  17.270  16.184  1.00137.66           C
ATOM   1550  CE  LYS B 198      39.727  16.729  17.241  1.00137.66           C
ATOM   1551  NZ  LYS B 198      41.110  16.712  16.720  1.00137.66           N
ATOM   1552  C   LYS B 198      34.893  15.640  16.487  1.00137.66           C
ATOM   1553  O   LYS B 198      35.241  14.716  17.222  1.00137.66           O
ATOM   1554  N   TYR B 199      34.060  16.614  16.898  1.00151.88           N
ATOM   1555  CA  TYR B 199      33.621  16.664  18.264  1.00151.88           C
ATOM   1556  CB  TYR B 199      32.709  17.883  18.560  1.00151.88           C
ATOM   1557  CG  TYR B 199      32.287  17.911  20.000  1.00151.88           C
ATOM   1558  CD1 TYR B 199      31.358  17.026  20.496  1.00151.88           C
ATOM   1559  CD2 TYR B 199      32.795  18.852  20.867  1.00151.88           C
ATOM   1560  CE1 TYR B 199      30.958  17.055  21.813  1.00151.88           C
ATOM   1561  CE2 TYR B 199      32.401  18.892  22.189  1.00151.88           C
ATOM   1562  CZ  TYR B 199      31.483  17.991  22.670  1.00151.88           C
ATOM   1563  OH  TYR B 199      31.088  18.036  24.025  1.00151.88           O
ATOM   1564  C   TYR B 199      32.827  15.429  18.511  1.00151.88           C
ATOM   1565  O   TYR B 199      32.939  14.798  19.560  1.00151.88           O
ATOM   1566  N   ALA B 200      31.997  15.048  17.528  1.00 52.35           N
ATOM   1567  CA  ALA B 200      31.165  13.905  17.726  1.00 52.35           C
ATOM   1568  CB  ALA B 200      30.234  13.625  16.534  1.00 52.35           C
ATOM   1569  C   ALA B 200      32.027  12.701  17.967  1.00 52.35           C
ATOM   1570  O   ALA B 200      31.702  11.882  18.825  1.00 52.35           O
ATOM   1571  N   GLN B 201      33.131  12.513  17.215  1.00164.92           N
ATOM   1572  CA  GLN B 201      33.873  11.322  17.508  1.00164.92           C
ATOM   1573  CB  GLN B 201      34.733  10.748  16.376  1.00164.92           C
ATOM   1574  CG  GLN B 201      35.962  11.522  15.945  1.00164.92           C
ATOM   1575  CD  GLN B 201      36.524  10.643  14.844  1.00164.92           C
ATOM   1576  OE1 GLN B 201      36.222  10.841  13.673  1.00164.92           O
ATOM   1577  NE2 GLN B 201      37.304   9.596  15.223  1.00164.92           N
ATOM   1578  C   GLN B 201      34.683  11.426  18.775  1.00164.92           C
ATOM   1579  O   GLN B 201      34.805  10.448  19.511  1.00164.92           O
ATOM   1580  N   ASP B 202      35.300  12.594  19.042  1.00156.85           N
ATOM   1581  CA  ASP B 202      36.169  12.740  20.176  1.00156.85           C
ATOM   1582  CB  ASP B 202      36.938  14.063  20.033  1.00156.85           C
ATOM   1583  CG  ASP B 202      38.314  13.898  20.638  1.00156.85           C
ATOM   1584  OD1 ASP B 202      38.573  12.800  21.192  1.00156.85           O
ATOM   1585  OD2 ASP B 202      39.132  14.853  20.531  1.00156.85           O
ATOM   1586  C   ASP B 202      35.409  12.745  21.487  1.00156.85           C
ATOM   1587  O   ASP B 202      35.706  11.958  22.386  1.00156.85           O
ATOM   1588  N   PHE B 203      34.483  13.719  21.671  1.00126.29           N
ATOM   1589  CA  PHE B 203      33.653  13.828  22.849  1.00126.29           C
ATOM   1590  CB  PHE B 203      33.378  15.267  23.283  1.00126.29           C
ATOM   1591  CG  PHE B 203      34.606  15.676  24.004  1.00126.29           C
ATOM   1592  CD1 PHE B 203      35.659  16.248  23.332  1.00126.29           C
ATOM   1593  CD2 PHE B 203      34.704  15.453  25.360  1.00126.29           C
ATOM   1594  CE1 PHE B 203      36.793  16.614  24.018  1.00126.29           C
ATOM   1595  CE2 PHE B 203      35.838  15.819  26.046  1.00126.29           C
ATOM   1596  CZ  PHE B 203      36.885  16.403  25.374  1.00126.29           C
ATOM   1597  C   PHE B 203      32.333  13.119  22.822  1.00126.29           C
ATOM   1598  O   PHE B 203      31.902  12.575  23.836  1.00126.29           O
ATOM   1599  N   GLY B 204      31.621  13.154  21.679  1.00 48.73           N
ATOM   1600  CA  GLY B 204      30.315  12.550  21.631  1.00 48.73           C
ATOM   1601  C   GLY B 204      29.270  13.602  21.841  1.00 48.73           C
ATOM   1602  O   GLY B 204      29.555  14.705  22.309  1.00 48.73           O
ATOM   1603  N   LEU B 205      28.003  13.283  21.496  1.00157.78           N
ATOM   1604  CA  LEU B 205      27.030  14.311  21.660  1.00157.78           C
ATOM   1605  CB  LEU B 205      26.674  14.952  20.312  1.00157.78           C
ATOM   1606  CG  LEU B 205      26.181  16.394  20.455  1.00157.78           C
ATOM   1607  CD1 LEU B 205      26.336  17.125  19.119  1.00157.78           C
ATOM   1608  CD2 LEU B 205      24.762  16.463  21.029  1.00157.78           C
ATOM   1609  C   LEU B 205      25.886  13.743  22.449  1.00157.78           C
ATOM   1610  O   LEU B 205      25.688  12.528  22.489  1.00157.78           O
ATOM   1611  N   VAL B 206      25.136  14.622  23.146  1.00146.67           N
ATOM   1612  CA  VAL B 206      24.125  14.178  24.064  1.00146.67           C
ATOM   1613  CB  VAL B 206      24.247  14.852  25.394  1.00146.67           C
ATOM   1614  CG1 VAL B 206      23.319  14.151  26.378  1.00146.67           C
ATOM   1615  CG2 VAL B 206      25.713  14.886  25.831  1.00146.67           C
ATOM   1616  C   VAL B 206      22.793  14.566  23.504  1.00146.67           C
ATOM   1617  O   VAL B 206      22.700  15.338  22.554  1.00146.67           O
ATOM   1618  N   GLU B 207      21.709  14.000  24.063  1.00 79.09           N
ATOM   1619  CA  GLU B 207      20.397  14.290  23.564  1.00 79.09           C
ATOM   1620  CB  GLU B 207      19.401  13.149  23.827  1.00 79.09           C
ATOM   1621  CG  GLU B 207      19.759  11.930  22.966  1.00 79.09           C
ATOM   1622  CD  GLU B 207      18.959  10.714  23.408  1.00 79.09           C
ATOM   1623  OE1 GLU B 207      17.793  10.568  22.956  1.00 79.09           O
ATOM   1624  OE2 GLU B 207      19.511   9.904  24.200  1.00 79.09           O
ATOM   1625  C   GLU B 207      19.913  15.608  24.096  1.00 79.09           C
ATOM   1626  O   GLU B 207      20.469  16.167  25.039  1.00 79.09           O
ATOM   1627  N   GLU B 208      18.849  16.141  23.460  1.00 88.60           N
ATOM   1628  CA  GLU B 208      18.298  17.441  23.743  1.00 88.60           C
ATOM   1629  CB  GLU B 208      17.035  17.724  22.914  1.00 88.60           C
ATOM   1630  CG  GLU B 208      16.316  19.017  23.300  1.00 88.60           C
ATOM   1631  CD  GLU B 208      16.843  20.161  22.451  1.00 88.60           C
ATOM   1632  OE1 GLU B 208      18.086  20.358  22.391  1.00 88.60           O
ATOM   1633  OE2 GLU B 208      15.987  20.865  21.855  1.00 88.60           O
ATOM   1634  C   GLU B 208      17.878  17.526  25.179  1.00 88.60           C
ATOM   1635  O   GLU B 208      18.120  18.534  25.843  1.00 88.60           O
ATOM   1636  N   ASP B 209      17.258  16.458  25.705  1.00 79.63           N
ATOM   1637  CA  ASP B 209      16.740  16.474  27.044  1.00 79.63           C
ATOM   1638  CB  ASP B 209      16.089  15.127  27.414  1.00 79.63           C
ATOM   1639  CG  ASP B 209      15.317  15.259  28.720  1.00 79.63           C
ATOM   1640  OD1 ASP B 209      15.882  15.803  29.705  1.00 79.63           O
ATOM   1641  OD2 ASP B 209      14.136  14.821  28.742  1.00 79.63           O
ATOM   1642  C   ASP B 209      17.866  16.726  27.994  1.00 79.63           C
ATOM   1643  O   ASP B 209      17.708  17.411  29.005  1.00 79.63           O
ATOM   1644  N   CYS B 210      19.049  16.169  27.698  1.00104.53           N
ATOM   1645  CA  CYS B 210      20.152  16.321  28.595  1.00104.53           C
ATOM   1646  CB  CYS B 210      21.360  15.509  28.148  1.00104.53           C
ATOM   1647  SG  CYS B 210      21.031  13.774  28.511  1.00104.53           S
ATOM   1648  C   CYS B 210      20.549  17.754  28.728  1.00104.53           C
ATOM   1649  O   CYS B 210      20.805  18.215  29.840  1.00104.53           O
ATOM   1650  N   PHE B 211      20.643  18.491  27.604  1.00155.46           N
ATOM   1651  CA  PHE B 211      20.991  19.879  27.702  1.00155.46           C
ATOM   1652  CB  PHE B 211      22.425  20.141  27.197  1.00155.46           C
ATOM   1653  CG  PHE B 211      22.880  21.493  27.633  1.00155.46           C
ATOM   1654  CD1 PHE B 211      22.333  22.637  27.098  1.00155.46           C
ATOM   1655  CD2 PHE B 211      23.887  21.611  28.564  1.00155.46           C
ATOM   1656  CE1 PHE B 211      22.772  23.877  27.504  1.00155.46           C
ATOM   1657  CE2 PHE B 211      24.332  22.845  28.973  1.00155.46           C
ATOM   1658  CZ  PHE B 211      23.770  23.981  28.443  1.00155.46           C
ATOM   1659  C   PHE B 211      20.052  20.612  26.781  1.00155.46           C
ATOM   1660  O   PHE B 211      20.317  20.717  25.584  1.00155.46           O
ATOM   1661  N   PRO B 212      18.995  21.180  27.308  1.00 81.30           N
ATOM   1662  CA  PRO B 212      18.009  21.838  26.484  1.00 81.30           C
ATOM   1663  CD  PRO B 212      18.418  20.668  28.541  1.00 81.30           C
ATOM   1664  CB  PRO B 212      16.830  22.125  27.411  1.00 81.30           C
ATOM   1665  CG  PRO B 212      16.922  21.010  28.470  1.00 81.30           C
ATOM   1666  C   PRO B 212      18.574  23.051  25.808  1.00 81.30           C
ATOM   1667  O   PRO B 212      19.499  23.650  26.348  1.00 81.30           O
ATOM   1668  N   TYR B 213      18.026  23.435  24.635  1.00178.77           N
ATOM   1669  CA  TYR B 213      18.602  24.503  23.864  1.00178.77           C
ATOM   1670  CB  TYR B 213      18.149  24.439  22.393  1.00178.77           C
ATOM   1671  CG  TYR B 213      18.906  25.440  21.603  1.00178.77           C
ATOM   1672  CD1 TYR B 213      18.469  26.735  21.531  1.00178.77           C
ATOM   1673  CD2 TYR B 213      20.051  25.084  20.934  1.00178.77           C
ATOM   1674  CE1 TYR B 213      19.155  27.671  20.803  1.00178.77           C
ATOM   1675  CE2 TYR B 213      20.744  26.017  20.201  1.00178.77           C
ATOM   1676  CZ  TYR B 213      20.296  27.312  20.135  1.00178.77           C
ATOM   1677  OH  TYR B 213      20.999  28.276  19.387  1.00178.77           O
ATOM   1678  C   TYR B 213      18.226  25.839  24.443  1.00178.77           C
ATOM   1679  O   TYR B 213      17.045  26.141  24.602  1.00178.77           O
ATOM   1680  N   THR B 214      19.246  26.610  24.903  1.00191.57           N
ATOM   1681  CA  THR B 214      19.098  27.957  25.401  1.00191.57           C
ATOM   1682  CB  THR B 214      20.117  28.375  26.420  1.00191.57           C
ATOM   1683  OG1 THR B 214      21.385  28.530  25.811  1.00191.57           O
ATOM   1684  CG2 THR B 214      20.208  27.314  27.514  1.00191.57           C
ATOM   1685  C   THR B 214      19.194  29.000  24.325  1.00191.57           C
ATOM   1686  O   THR B 214      18.433  29.964  24.323  1.00191.57           O
ATOM   1687  N   GLY B 215      20.147  28.838  23.377  1.00 49.08           N
ATOM   1688  CA  GLY B 215      20.387  29.860  22.393  1.00 49.08           C
ATOM   1689  C   GLY B 215      21.368  30.858  22.950  1.00 49.08           C
ATOM   1690  O   GLY B 215      21.451  31.990  22.474  1.00 49.08           O
ATOM   1691  N   THR B 216      22.139  30.476  23.990  1.00 73.82           N
ATOM   1692  CA  THR B 216      23.081  31.406  24.550  1.00 73.82           C
ATOM   1693  CB  THR B 216      22.605  32.031  25.831  1.00 73.82           C
ATOM   1694  OG1 THR B 216      22.435  31.032  26.827  1.00 73.82           O
ATOM   1695  CG2 THR B 216      21.268  32.745  25.566  1.00 73.82           C
ATOM   1696  C   THR B 216      24.356  30.678  24.880  1.00 73.82           C
ATOM   1697  O   THR B 216      24.446  29.456  24.811  1.00 73.82           O
ATOM   1698  N   ASP B 217      25.368  31.474  25.270  1.00120.65           N
ATOM   1699  CA  ASP B 217      26.715  31.151  25.660  1.00120.65           C
ATOM   1700  CB  ASP B 217      27.648  32.372  25.652  1.00120.65           C
ATOM   1701  CG  ASP B 217      27.933  32.702  24.188  1.00120.65           C
ATOM   1702  OD1 ASP B 217      27.794  31.780  23.338  1.00120.65           O
ATOM   1703  OD2 ASP B 217      28.292  33.875  23.900  1.00120.65           O
ATOM   1704  C   ASP B 217      26.717  30.522  27.025  1.00120.65           C
ATOM   1705  O   ASP B 217      27.723  30.562  27.734  1.00120.65           O
ATOM   1706  N   SER B 218      25.533  30.061  27.468  1.00124.42           N
ATOM   1707  CA  SER B 218      25.299  29.432  28.740  1.00124.42           C
ATOM   1708  CB  SER B 218      24.022  28.568  28.667  1.00124.42           C
ATOM   1709  OG  SER B 218      23.802  27.842  29.862  1.00124.42           O
ATOM   1710  C   SER B 218      26.461  28.547  29.102  1.00124.42           C
ATOM   1711  O   SER B 218      27.223  28.082  28.256  1.00124.42           O
ATOM   1712  N   PRO B 219      26.624  28.357  30.388  1.00 85.60           N
ATOM   1713  CA  PRO B 219      27.702  27.561  30.917  1.00 85.60           C
ATOM   1714  CD  PRO B 219      26.128  29.316  31.357  1.00 85.60           C
ATOM   1715  CB  PRO B 219      27.817  27.935  32.397  1.00 85.60           C
ATOM   1716  CG  PRO B 219      26.524  28.710  32.711  1.00 85.60           C
ATOM   1717  C   PRO B 219      27.474  26.101  30.684  1.00 85.60           C
ATOM   1718  O   PRO B 219      26.327  25.689  30.516  1.00 85.60           O
ATOM   1719  N   CYS B 220      28.561  25.302  30.672  1.00100.27           N
ATOM   1720  CA  CYS B 220      28.426  23.898  30.427  1.00100.27           C
ATOM   1721  CB  CYS B 220      29.739  23.164  30.149  1.00100.27           C
ATOM   1722  SG  CYS B 220      30.220  23.213  28.414  1.00100.27           S
ATOM   1723  C   CYS B 220      27.906  23.223  31.646  1.00100.27           C
ATOM   1724  O   CYS B 220      28.681  22.837  32.519  1.00100.27           O
ATOM   1725  N   ARG B 221      26.576  23.054  31.733  1.00 96.64           N
ATOM   1726  CA  ARG B 221      26.022  22.287  32.809  1.00 96.64           C
ATOM   1727  CB  ARG B 221      25.341  23.113  33.915  1.00 96.64           C
ATOM   1728  CG  ARG B 221      24.488  22.217  34.820  1.00 96.64           C
ATOM   1729  CD  ARG B 221      23.736  22.930  35.944  1.00 96.64           C
ATOM   1730  NE  ARG B 221      24.662  23.087  37.099  1.00 96.64           N
ATOM   1731  CZ  ARG B 221      24.776  22.071  38.003  1.00 96.64           C
ATOM   1732  NH1 ARG B 221      24.092  20.908  37.799  1.00 96.64           N
ATOM   1733  NH2 ARG B 221      25.566  22.212  39.107  1.00 96.64           N
ATOM   1734  C   ARG B 221      24.951  21.430  32.214  1.00 96.64           C
ATOM   1735  O   ARG B 221      24.036  21.936  31.567  1.00 96.64           O
ATOM   1736  N   LEU B 222      25.036  20.102  32.430  1.00159.02           N
ATOM   1737  CA  LEU B 222      24.056  19.212  31.876  1.00159.02           C
ATOM   1738  CB  LEU B 222      24.590  18.353  30.714  1.00159.02           C
ATOM   1739  CG  LEU B 222      25.224  19.146  29.554  1.00159.02           C
ATOM   1740  CD1 LEU B 222      26.524  19.842  29.999  1.00159.02           C
ATOM   1741  CD2 LEU B 222      25.430  18.252  28.321  1.00159.02           C
ATOM   1742  C   LEU B 222      23.661  18.242  32.942  1.00159.02           C
ATOM   1743  O   LEU B 222      24.164  18.290  34.063  1.00159.02           O
ATOM   1744  N   LYS B 223      22.713  17.340  32.617  1.00122.89           N
ATOM   1745  CA  LYS B 223      22.317  16.345  33.569  1.00122.89           C
ATOM   1746  CB  LYS B 223      20.991  15.658  33.212  1.00122.89           C
ATOM   1747  CG  LYS B 223      19.853  16.661  33.017  1.00122.89           C
ATOM   1748  CD  LYS B 223      19.642  17.617  34.195  1.00122.89           C
ATOM   1749  CE  LYS B 223      18.837  17.026  35.355  1.00122.89           C
ATOM   1750  NZ  LYS B 223      18.582  18.073  36.372  1.00122.89           N
ATOM   1751  C   LYS B 223      23.402  15.314  33.572  1.00122.89           C
ATOM   1752  O   LYS B 223      24.181  15.223  32.627  1.00122.89           O
ATOM   1753  N   GLU B 224      23.537  14.540  34.665  1.00117.36           N
ATOM   1754  CA  GLU B 224      24.569  13.545  34.652  1.00117.36           C
ATOM   1755  CB  GLU B 224      25.237  13.263  36.014  1.00117.36           C
ATOM   1756  CG  GLU B 224      24.287  13.085  37.199  1.00117.36           C
ATOM   1757  CD  GLU B 224      24.388  14.356  38.032  1.00117.36           C
ATOM   1758  OE1 GLU B 224      25.535  14.709  38.417  1.00117.36           O
ATOM   1759  OE2 GLU B 224      23.332  14.991  38.296  1.00117.36           O
ATOM   1760  C   GLU B 224      24.052  12.265  34.067  1.00117.36           C
ATOM   1761  O   GLU B 224      22.845  12.051  33.952  1.00117.36           O
ATOM   1762  N   GLY B 225      24.990  11.400  33.624  1.00 29.15           N
ATOM   1763  CA  GLY B 225      24.674  10.085  33.136  1.00 29.15           C
ATOM   1764  C   GLY B 225      23.987  10.144  31.812  1.00 29.15           C
ATOM   1765  O   GLY B 225      23.068   9.367  31.555  1.00 29.15           O
ATOM   1766  N   CYS B 226      24.411  11.064  30.929  1.00 50.61           N
ATOM   1767  CA  CYS B 226      23.768  11.149  29.653  1.00 50.61           C
ATOM   1768  CB  CYS B 226      23.663  12.585  29.141  1.00 50.61           C
ATOM   1769  SG  CYS B 226      22.331  13.438  30.016  1.00 50.61           S
ATOM   1770  C   CYS B 226      24.527  10.338  28.653  1.00 50.61           C
ATOM   1771  O   CYS B 226      25.756  10.370  28.603  1.00 50.61           O
ATOM   1772  N   PHE B 227      23.783   9.577  27.826  1.00117.40           N
ATOM   1773  CA  PHE B 227      24.371   8.747  26.816  1.00117.40           C
ATOM   1774  CB  PHE B 227      23.360   7.758  26.211  1.00117.40           C
ATOM   1775  CG  PHE B 227      24.028   6.897  25.189  1.00117.40           C
ATOM   1776  CD1 PHE B 227      24.124   7.304  23.879  1.00117.40           C
ATOM   1777  CD2 PHE B 227      24.546   5.673  25.542  1.00117.40           C
ATOM   1778  CE1 PHE B 227      24.729   6.510  22.935  1.00117.40           C
ATOM   1779  CE2 PHE B 227      25.153   4.871  24.606  1.00117.40           C
ATOM   1780  CZ  PHE B 227      25.245   5.290  23.300  1.00117.40           C
ATOM   1781  C   PHE B 227      24.867   9.651  25.735  1.00117.40           C
ATOM   1782  O   PHE B 227      24.265  10.691  25.460  1.00117.40           O
ATOM   1783  N   ARG B 228      26.002   9.292  25.102  1.00150.41           N
ATOM   1784  CA  ARG B 228      26.538  10.159  24.092  1.00150.41           C
ATOM   1785  CB  ARG B 228      27.880  10.786  24.502  1.00150.41           C
ATOM   1786  CG  ARG B 228      27.703  11.720  25.702  1.00150.41           C
ATOM   1787  CD  ARG B 228      29.007  12.143  26.388  1.00150.41           C
ATOM   1788  NE  ARG B 228      29.352  13.534  25.964  1.00150.41           N
ATOM   1789  CZ  ARG B 228      28.852  14.609  26.646  1.00150.41           C
ATOM   1790  NH1 ARG B 228      27.924  14.427  27.626  1.00150.41           N
ATOM   1791  NH2 ARG B 228      29.276  15.875  26.366  1.00150.41           N
ATOM   1792  C   ARG B 228      26.733   9.384  22.830  1.00150.41           C
ATOM   1793  O   ARG B 228      27.231   8.259  22.843  1.00150.41           O
ATOM   1794  N   TYR B 229      26.326   9.992  21.697  1.00 77.20           N
ATOM   1795  CA  TYR B 229      26.430   9.398  20.390  1.00 77.20           C
ATOM   1796  CB  TYR B 229      25.306   9.816  19.422  1.00 77.20           C
ATOM   1797  CG  TYR B 229      23.996   9.282  19.906  1.00 77.20           C
ATOM   1798  CD1 TYR B 229      23.336   9.905  20.939  1.00 77.20           C
ATOM   1799  CD2 TYR B 229      23.416   8.180  19.318  1.00 77.20           C
ATOM   1800  CE1 TYR B 229      22.131   9.432  21.387  1.00 77.20           C
ATOM   1801  CE2 TYR B 229      22.208   7.697  19.759  1.00 77.20           C
ATOM   1802  CZ  TYR B 229      21.569   8.328  20.800  1.00 77.20           C
ATOM   1803  OH  TYR B 229      20.331   7.841  21.262  1.00 77.20           O
ATOM   1804  C   TYR B 229      27.704   9.888  19.768  1.00 77.20           C
ATOM   1805  O   TYR B 229      28.043  11.064  19.889  1.00 77.20           O
ATOM   1806  N   TYR B 230      28.442   8.992  19.071  1.00 65.16           N
ATOM   1807  CA  TYR B 230      29.708   9.371  18.489  1.00 65.16           C
ATOM   1808  CB  TYR B 230      30.905   8.543  18.999  1.00 65.16           C
ATOM   1809  CG  TYR B 230      31.070   8.767  20.465  1.00 65.16           C
ATOM   1810  CD1 TYR B 230      30.315   8.054  21.368  1.00 65.16           C
ATOM   1811  CD2 TYR B 230      31.981   9.683  20.942  1.00 65.16           C
ATOM   1812  CE1 TYR B 230      30.463   8.254  22.721  1.00 65.16           C
ATOM   1813  CE2 TYR B 230      32.134   9.888  22.294  1.00 65.16           C
ATOM   1814  CZ  TYR B 230      31.372   9.173  23.187  1.00 65.16           C
ATOM   1815  OH  TYR B 230      31.523   9.375  24.575  1.00 65.16           O
ATOM   1816  C   TYR B 230      29.660   9.144  17.003  1.00 65.16           C
ATOM   1817  O   TYR B 230      28.776   8.457  16.497  1.00 65.16           O
ATOM   1818  N   SER B 231      30.608   9.758  16.257  1.00 47.11           N
ATOM   1819  CA  SER B 231      30.658   9.585  14.829  1.00 47.11           C
ATOM   1820  CB  SER B 231      30.759  10.908  14.044  1.00 47.11           C
ATOM   1821  OG  SER B 231      29.571  11.663  14.207  1.00 47.11           O
ATOM   1822  C   SER B 231      31.866   8.761  14.493  1.00 47.11           C
ATOM   1823  O   SER B 231      32.994   9.071  14.870  1.00 47.11           O
ATOM   1824  N   SER B 232      31.632   7.653  13.771  1.00102.29           N
ATOM   1825  CA  SER B 232      32.654   6.731  13.373  1.00102.29           C
ATOM   1826  CB  SER B 232      32.061   5.455  12.783  1.00102.29           C
ATOM   1827  OG  SER B 232      33.099   4.608  12.322  1.00102.29           O
ATOM   1828  C   SER B 232      33.538   7.299  12.303  1.00102.29           C
ATOM   1829  O   SER B 232      34.713   6.939  12.230  1.00102.29           O
ATOM   1830  N   GLU B 233      32.995   8.164  11.416  1.00128.17           N
ATOM   1831  CA  GLU B 233      33.792   8.628  10.309  1.00128.17           C
ATOM   1832  CB  GLU B 233      33.629   7.708   9.079  1.00128.17           C
ATOM   1833  CG  GLU B 233      34.908   7.294   8.347  1.00128.17           C
ATOM   1834  CD  GLU B 233      35.389   8.447   7.495  1.00128.17           C
ATOM   1835  OE1 GLU B 233      34.825   8.663   6.390  1.00128.17           O
ATOM   1836  OE2 GLU B 233      36.332   9.142   7.954  1.00128.17           O
ATOM   1837  C   GLU B 233      33.260   9.973   9.903  1.00128.17           C
ATOM   1838  O   GLU B 233      32.096  10.290  10.146  1.00128.17           O
ATOM   1839  N   TYR B 234      34.130  10.817   9.306  1.00118.98           N
ATOM   1840  CA  TYR B 234      33.725  12.118   8.851  1.00118.98           C
ATOM   1841  CB  TYR B 234      33.706  13.140  10.007  1.00118.98           C
ATOM   1842  CG  TYR B 234      35.063  13.308  10.620  1.00118.98           C
ATOM   1843  CD1 TYR B 234      35.831  12.238  11.025  1.00118.98           C
ATOM   1844  CD2 TYR B 234      35.559  14.566  10.858  1.00118.98           C
ATOM   1845  CE1 TYR B 234      37.062  12.413  11.609  1.00118.98           C
ATOM   1846  CE2 TYR B 234      36.790  14.751  11.447  1.00118.98           C
ATOM   1847  CZ  TYR B 234      37.548  13.674  11.825  1.00118.98           C
ATOM   1848  OH  TYR B 234      38.808  13.857  12.433  1.00118.98           O
ATOM   1849  C   TYR B 234      34.674  12.572   7.785  1.00118.98           C
ATOM   1850  O   TYR B 234      35.842  12.193   7.790  1.00118.98           O
ATOM   1851  N   HIS B 235      34.186  13.392   6.826  1.00 84.33           N
ATOM   1852  CA  HIS B 235      35.047  13.918   5.802  1.00 84.33           C
ATOM   1853  ND1 HIS B 235      33.616  12.602   3.220  1.00 84.33           N
ATOM   1854  CG  HIS B 235      34.387  12.117   4.253  1.00 84.33           C
ATOM   1855  CB  HIS B 235      35.551  12.846   4.836  1.00 84.33           C
ATOM   1856  NE2 HIS B 235      32.753  10.638   3.794  1.00 84.33           N
ATOM   1857  CD2 HIS B 235      33.843  10.919   4.594  1.00 84.33           C
ATOM   1858  CE1 HIS B 235      32.656  11.678   2.985  1.00 84.33           C
ATOM   1859  C   HIS B 235      34.294  14.920   4.977  1.00 84.33           C
ATOM   1860  O   HIS B 235      33.068  14.990   5.017  1.00 84.33           O
ATOM   1861  N   TYR B 236      35.046  15.744   4.211  1.00 84.08           N
ATOM   1862  CA  TYR B 236      34.444  16.681   3.301  1.00 84.08           C
ATOM   1863  CB  TYR B 236      35.348  17.852   2.858  1.00 84.08           C
ATOM   1864  CG  TYR B 236      35.405  18.876   3.937  1.00 84.08           C
ATOM   1865  CD1 TYR B 236      34.355  19.756   4.082  1.00 84.08           C
ATOM   1866  CD2 TYR B 236      36.494  18.986   4.773  1.00 84.08           C
ATOM   1867  CE1 TYR B 236      34.368  20.717   5.061  1.00 84.08           C
ATOM   1868  CE2 TYR B 236      36.515  19.947   5.757  1.00 84.08           C
ATOM   1869  CZ  TYR B 236      35.451  20.809   5.901  1.00 84.08           C
ATOM   1870  OH  TYR B 236      35.464  21.796   6.909  1.00 84.08           O
ATOM   1871  C   TYR B 236      34.151  15.904   2.063  1.00 84.08           C
ATOM   1872  O   TYR B 236      34.962  15.078   1.652  1.00 84.08           O
ATOM   1873  N   VAL B 237      32.970  16.114   1.445  1.00 57.56           N
ATOM   1874  CA  VAL B 237      32.670  15.368   0.257  1.00 57.56           C
ATOM   1875  CB  VAL B 237      31.297  15.626  -0.310  1.00 57.56           C
ATOM   1876  CG1 VAL B 237      30.260  15.291   0.773  1.00 57.56           C
ATOM   1877  CG2 VAL B 237      31.228  17.069  -0.839  1.00 57.56           C
ATOM   1878  C   VAL B 237      33.683  15.785  -0.758  1.00 57.56           C
ATOM   1879  O   VAL B 237      33.979  16.973  -0.893  1.00 57.56           O
ATOM   1880  N   GLY B 238      34.244  14.823  -1.518  1.00 37.14           N
ATOM   1881  CA  GLY B 238      35.268  15.191  -2.453  1.00 37.14           C
ATOM   1882  C   GLY B 238      36.590  14.787  -1.860  1.00 37.14           C
ATOM   1883  O   GLY B 238      37.604  14.742  -2.555  1.00 37.14           O
ATOM   1884  N   GLY B 239      36.611  14.481  -0.547  1.00 43.36           N
ATOM   1885  CA  GLY B 239      37.786  13.956   0.089  1.00 43.36           C
ATOM   1886  C   GLY B 239      38.458  14.984   0.938  1.00 43.36           C
ATOM   1887  O   GLY B 239      39.079  14.644   1.945  1.00 43.36           O
ATOM   1888  N   PHE B 240      38.347  16.267   0.568  1.00134.29           N
ATOM   1889  CA  PHE B 240      38.994  17.305   1.313  1.00134.29           C
ATOM   1890  CB  PHE B 240      40.510  17.326   1.047  1.00134.29           C
ATOM   1891  CG  PHE B 240      40.828  17.600  -0.390  1.00134.29           C
ATOM   1892  CD1 PHE B 240      39.929  17.443  -1.426  1.00134.29           C
ATOM   1893  CD2 PHE B 240      42.080  18.060  -0.697  1.00134.29           C
ATOM   1894  CE1 PHE B 240      40.269  17.716  -2.734  1.00134.29           C
ATOM   1895  CE2 PHE B 240      42.426  18.332  -1.994  1.00134.29           C
ATOM   1896  CZ  PHE B 240      41.534  18.162  -3.022  1.00134.29           C
ATOM   1897  C   PHE B 240      38.344  18.598   0.926  1.00134.29           C
ATOM   1898  O   PHE B 240      37.526  18.646   0.008  1.00134.29           O
ATOM   1899  N   TYR B 241      38.678  19.692   1.637  1.00 88.43           N
ATOM   1900  CA  TYR B 241      38.004  20.926   1.355  1.00 88.43           C
ATOM   1901  CB  TYR B 241      38.232  21.978   2.464  1.00 88.43           C
ATOM   1902  CG  TYR B 241      37.516  23.242   2.136  1.00 88.43           C
ATOM   1903  CD1 TYR B 241      38.126  24.206   1.377  1.00 88.43           C
ATOM   1904  CD2 TYR B 241      36.233  23.462   2.588  1.00 88.43           C
ATOM   1905  CE1 TYR B 241      37.479  25.379   1.070  1.00 88.43           C
ATOM   1906  CE2 TYR B 241      35.582  24.634   2.283  1.00 88.43           C
ATOM   1907  CZ  TYR B 241      36.201  25.598   1.528  1.00 88.43           C
ATOM   1908  OH  TYR B 241      35.523  26.798   1.221  1.00 88.43           O
ATOM   1909  C   TYR B 241      38.480  21.422   0.026  1.00 88.43           C
ATOM   1910  O   TYR B 241      39.675  21.634  -0.181  1.00 88.43           O
ATOM   1911  N   GLY B 242      37.525  21.644  -0.905  1.00 57.01           N
ATOM   1912  CA  GLY B 242      37.843  22.103  -2.228  1.00 57.01           C
ATOM   1913  C   GLY B 242      37.477  21.064  -3.259  1.00 57.01           C
ATOM   1914  O   GLY B 242      37.414  21.372  -4.447  1.00 57.01           O
ATOM   1915  N   GLY B 243      37.295  19.800  -2.834  1.00 80.11           N
ATOM   1916  CA  GLY B 243      36.908  18.653  -3.616  1.00 80.11           C
ATOM   1917  C   GLY B 243      35.446  18.605  -3.981  1.00 80.11           C
ATOM   1918  O   GLY B 243      35.051  17.812  -4.828  1.00 80.11           O
ATOM   1919  N   CYS B 244      34.574  19.342  -3.275  1.00 77.86           N
ATOM   1920  CA  CYS B 244      33.145  19.176  -3.422  1.00 77.86           C
ATOM   1921  CB  CYS B 244      32.339  19.985  -2.387  1.00 77.86           C
ATOM   1922  SG  CYS B 244      30.557  19.620  -2.423  1.00 77.86           S
ATOM   1923  C   CYS B 244      32.623  19.531  -4.787  1.00 77.86           C
ATOM   1924  O   CYS B 244      33.164  20.383  -5.489  1.00 77.86           O
ATOM   1925  N   ASN B 245      31.548  18.817  -5.206  1.00 79.38           N
ATOM   1926  CA  ASN B 245      30.851  19.122  -6.429  1.00 79.38           C
ATOM   1927  CB  ASN B 245      31.546  18.606  -7.707  1.00 79.38           C
ATOM   1928  CG  ASN B 245      31.633  17.093  -7.678  1.00 79.38           C
ATOM   1929  OD1 ASN B 245      30.616  16.407  -7.637  1.00 79.38           O
ATOM   1930  ND2 ASN B 245      32.881  16.553  -7.714  1.00 79.38           N
ATOM   1931  C   ASN B 245      29.456  18.559  -6.327  1.00 79.38           C
ATOM   1932  O   ASN B 245      29.142  17.815  -5.399  1.00 79.38           O
ATOM   1933  N   GLU B 246      28.574  18.931  -7.280  1.00 91.50           N
ATOM   1934  CA  GLU B 246      27.183  18.554  -7.273  1.00 91.50           C
ATOM   1935  CB  GLU B 246      26.408  19.095  -8.485  1.00 91.50           C
ATOM   1936  CG  GLU B 246      24.937  18.672  -8.491  1.00 91.50           C
ATOM   1937  CD  GLU B 246      24.437  18.737  -9.929  1.00 91.50           C
ATOM   1938  OE1 GLU B 246      25.291  18.861 -10.846  1.00 91.50           O
ATOM   1939  OE2 GLU B 246      23.197  18.650 -10.133  1.00 91.50           O
ATOM   1940  C   GLU B 246      27.031  17.071  -7.386  1.00 91.50           C
ATOM   1941  O   GLU B 246      26.243  16.467  -6.658  1.00 91.50           O
ATOM   1942  N   ALA B 247      27.790  16.449  -8.307  1.00 40.20           N
ATOM   1943  CA  ALA B 247      27.630  15.048  -8.575  1.00 40.20           C
ATOM   1944  CB  ALA B 247      28.580  14.541  -9.675  1.00 40.20           C
ATOM   1945  C   ALA B 247      27.919  14.263  -7.333  1.00 40.20           C
ATOM   1946  O   ALA B 247      27.162  13.366  -6.967  1.00 40.20           O
ATOM   1947  N   LEU B 248      29.016  14.603  -6.635  1.00 50.90           N
ATOM   1948  CA  LEU B 248      29.411  13.908  -5.443  1.00 50.90           C
ATOM   1949  CB  LEU B 248      30.760  14.400  -4.892  1.00 50.90           C
ATOM   1950  CG  LEU B 248      31.931  14.162  -5.862  1.00 50.90           C
ATOM   1951  CD1 LEU B 248      33.256  14.667  -5.268  1.00 50.90           C
ATOM   1952  CD2 LEU B 248      31.996  12.694  -6.314  1.00 50.90           C
ATOM   1953  C   LEU B 248      28.384  14.129  -4.378  1.00 50.90           C
ATOM   1954  O   LEU B 248      28.099  13.238  -3.581  1.00 50.90           O
ATOM   1955  N   MET B 249      27.813  15.344  -4.320  1.00 45.20           N
ATOM   1956  CA  MET B 249      26.866  15.650  -3.286  1.00 45.20           C
ATOM   1957  CB  MET B 249      26.382  17.109  -3.338  1.00 45.20           C
ATOM   1958  CG  MET B 249      27.474  18.117  -2.974  1.00 45.20           C
ATOM   1959  SD  MET B 249      27.006  19.859  -3.203  1.00 45.20           S
ATOM   1960  CE  MET B 249      25.727  19.877  -1.916  1.00 45.20           C
ATOM   1961  C   MET B 249      25.665  14.766  -3.414  1.00 45.20           C
ATOM   1962  O   MET B 249      25.190  14.218  -2.421  1.00 45.20           O
ATOM   1963  N   LYS B 250      25.138  14.594  -4.639  1.00148.09           N
ATOM   1964  CA  LYS B 250      23.951  13.793  -4.771  1.00148.09           C
ATOM   1965  CB  LYS B 250      23.214  13.974  -6.113  1.00148.09           C
ATOM   1966  CG  LYS B 250      23.994  13.635  -7.380  1.00148.09           C
ATOM   1967  CD  LYS B 250      23.153  13.850  -8.641  1.00148.09           C
ATOM   1968  CE  LYS B 250      22.812  15.327  -8.869  1.00148.09           C
ATOM   1969  NZ  LYS B 250      22.332  15.548 -10.250  1.00148.09           N
ATOM   1970  C   LYS B 250      24.244  12.355  -4.488  1.00148.09           C
ATOM   1971  O   LYS B 250      23.385  11.642  -3.974  1.00148.09           O
ATOM   1972  N   LEU B 251      25.452  11.868  -4.835  1.00 43.17           N
ATOM   1973  CA  LEU B 251      25.762  10.494  -4.552  1.00 43.17           C
ATOM   1974  CB  LEU B 251      27.138  10.055  -5.087  1.00 43.17           C
ATOM   1975  CG  LEU B 251      27.211   9.995  -6.625  1.00 43.17           C
ATOM   1976  CD1 LEU B 251      28.605   9.549  -7.098  1.00 43.17           C
ATOM   1977  CD2 LEU B 251      26.085   9.121  -7.202  1.00 43.17           C
ATOM   1978  C   LEU B 251      25.763  10.301  -3.063  1.00 43.17           C
ATOM   1979  O   LEU B 251      25.191   9.338  -2.553  1.00 43.17           O
ATOM   1980  N   GLU B 252      26.390  11.230  -2.316  1.00 84.60           N
ATOM   1981  CA  GLU B 252      26.471  11.104  -0.885  1.00 84.60           C
ATOM   1982  CB  GLU B 252      27.277  12.241  -0.233  1.00 84.60           C
ATOM   1983  CG  GLU B 252      27.373  12.145   1.293  1.00 84.60           C
ATOM   1984  CD  GLU B 252      28.352  11.035   1.645  1.00 84.60           C
ATOM   1985  OE1 GLU B 252      27.904   9.866   1.767  1.00 84.60           O
ATOM   1986  OE2 GLU B 252      29.565  11.338   1.793  1.00 84.60           O
ATOM   1987  C   GLU B 252      25.093  11.148  -0.304  1.00 84.60           C
ATOM   1988  O   GLU B 252      24.754  10.359   0.576  1.00 84.60           O
ATOM   1989  N   LEU B 253      24.247  12.063  -0.807  1.00 57.02           N
ATOM   1990  CA  LEU B 253      22.948  12.252  -0.228  1.00 57.02           C
ATOM   1991  CB  LEU B 253      22.173  13.388  -0.921  1.00 57.02           C
ATOM   1992  CG  LEU B 253      20.775  13.645  -0.332  1.00 57.02           C
ATOM   1993  CD1 LEU B 253      20.866  14.111   1.134  1.00 57.02           C
ATOM   1994  CD2 LEU B 253      19.972  14.614  -1.213  1.00 57.02           C
ATOM   1995  C   LEU B 253      22.119  11.004  -0.333  1.00 57.02           C
ATOM   1996  O   LEU B 253      21.603  10.519   0.673  1.00 57.02           O
ATOM   1997  N   VAL B 254      21.980  10.431  -1.546  1.00 68.77           N
ATOM   1998  CA  VAL B 254      21.119   9.291  -1.680  1.00 68.77           C
ATOM   1999  CB  VAL B 254      20.811   8.931  -3.109  1.00 68.77           C
ATOM   2000  CG1 VAL B 254      20.151  10.146  -3.782  1.00 68.77           C
ATOM   2001  CG2 VAL B 254      22.089   8.443  -3.803  1.00 68.77           C
ATOM   2002  C   VAL B 254      21.712   8.094  -1.009  1.00 68.77           C
ATOM   2003  O   VAL B 254      20.999   7.309  -0.387  1.00 68.77           O
ATOM   2004  N   HIS B 255      23.029   7.874  -1.168  1.00 80.81           N
ATOM   2005  CA  HIS B 255      23.582   6.704  -0.559  1.00 80.81           C
ATOM   2006  ND1 HIS B 255      24.444   4.875  -3.032  1.00 80.81           N
ATOM   2007  CG  HIS B 255      24.959   6.050  -2.531  1.00 80.81           C
ATOM   2008  CB  HIS B 255      24.994   6.387  -1.071  1.00 80.81           C
ATOM   2009  NE2 HIS B 255      25.119   6.069  -4.782  1.00 80.81           N
ATOM   2010  CD2 HIS B 255      25.367   6.768  -3.614  1.00 80.81           C
ATOM   2011  CE1 HIS B 255      24.564   4.939  -4.382  1.00 80.81           C
ATOM   2012  C   HIS B 255      23.609   6.814   0.943  1.00 80.81           C
ATOM   2013  O   HIS B 255      23.053   5.956   1.624  1.00 80.81           O
ATOM   2014  N   GLN B 256      24.302   7.844   1.483  1.00146.43           N
ATOM   2015  CA  GLN B 256      24.507   8.076   2.899  1.00146.43           C
ATOM   2016  CB  GLN B 256      25.856   8.742   3.207  1.00146.43           C
ATOM   2017  CG  GLN B 256      27.012   7.736   3.247  1.00146.43           C
ATOM   2018  CD  GLN B 256      26.835   6.747   2.103  1.00146.43           C
ATOM   2019  OE1 GLN B 256      26.063   5.795   2.208  1.00146.43           O
ATOM   2020  NE2 GLN B 256      27.565   6.974   0.979  1.00146.43           N
ATOM   2021  C   GLN B 256      23.442   8.793   3.690  1.00146.43           C
ATOM   2022  O   GLN B 256      23.242   8.476   4.862  1.00146.43           O
ATOM   2023  N   GLY B 257      22.774   9.823   3.133  1.00 48.87           N
ATOM   2024  CA  GLY B 257      21.807  10.532   3.932  1.00 48.87           C
ATOM   2025  C   GLY B 257      22.070  12.005   3.812  1.00 48.87           C
ATOM   2026  O   GLY B 257      22.977  12.432   3.100  1.00 48.87           O
ATOM   2027  N   PRO B 258      21.307  12.798   4.527  1.00153.13           N
ATOM   2028  CA  PRO B 258      21.444  14.227   4.469  1.00153.13           C
ATOM   2029  CD  PRO B 258      19.994  12.388   4.990  1.00153.13           C
ATOM   2030  CB  PRO B 258      20.221  14.787   5.199  1.00153.13           C
ATOM   2031  CG  PRO B 258      19.544  13.570   5.860  1.00153.13           C
ATOM   2032  C   PRO B 258      22.782  14.627   5.006  1.00153.13           C
ATOM   2033  O   PRO B 258      23.314  13.932   5.870  1.00153.13           O
ATOM   2034  N   MET B 259      23.360  15.727   4.485  1.00107.70           N
ATOM   2035  CA  MET B 259      24.672  16.126   4.903  1.00107.70           C
ATOM   2036  CB  MET B 259      25.739  15.831   3.840  1.00107.70           C
ATOM   2037  CG  MET B 259      25.580  16.707   2.597  1.00107.70           C
ATOM   2038  SD  MET B 259      26.414  16.069   1.117  1.00107.70           S
ATOM   2039  CE  MET B 259      25.211  14.727   0.892  1.00107.70           C
ATOM   2040  C   MET B 259      24.653  17.602   5.118  1.00107.70           C
ATOM   2041  O   MET B 259      23.792  18.304   4.588  1.00107.70           O
ATOM   2042  N   ALA B 260      25.593  18.114   5.939  1.00 58.02           N
ATOM   2043  CA  ALA B 260      25.592  19.528   6.176  1.00 58.02           C
ATOM   2044  CB  ALA B 260      26.177  19.960   7.530  1.00 58.02           C
ATOM   2045  C   ALA B 260      26.281  20.241   5.050  1.00 58.02           C
ATOM   2046  O   ALA B 260      27.233  19.742   4.450  1.00 58.02           O
ATOM   2047  N   VAL B 261      25.778  21.451   4.727  1.00 44.42           N
ATOM   2048  CA  VAL B 261      26.327  22.260   3.676  1.00 44.42           C
ATOM   2049  CB  VAL B 261      25.517  22.246   2.410  1.00 44.42           C
ATOM   2050  CG1 VAL B 261      25.530  20.821   1.831  1.00 44.42           C
ATOM   2051  CG2 VAL B 261      24.107  22.774   2.725  1.00 44.42           C
ATOM   2052  C   VAL B 261      26.334  23.670   4.176  1.00 44.42           C
ATOM   2053  O   VAL B 261      25.692  23.986   5.176  1.00 44.42           O
ATOM   2054  N   ALA B 262      27.101  24.555   3.509  1.00 45.49           N
ATOM   2055  CA  ALA B 262      27.142  25.933   3.910  1.00 45.49           C
ATOM   2056  CB  ALA B 262      28.439  26.303   4.650  1.00 45.49           C
ATOM   2057  C   ALA B 262      27.046  26.770   2.666  1.00 45.49           C
ATOM   2058  O   ALA B 262      27.446  26.336   1.587  1.00 45.49           O
ATOM   2059  N   PHE B 263      26.476  27.992   2.778  1.00175.30           N
ATOM   2060  CA  PHE B 263      26.350  28.854   1.632  1.00175.30           C
ATOM   2061  CB  PHE B 263      25.069  28.611   0.807  1.00175.30           C
ATOM   2062  CG  PHE B 263      23.862  28.984   1.603  1.00175.30           C
ATOM   2063  CD1 PHE B 263      23.286  28.085   2.471  1.00175.30           C
ATOM   2064  CD2 PHE B 263      23.302  30.236   1.484  1.00175.30           C
ATOM   2065  CE1 PHE B 263      22.171  28.427   3.202  1.00175.30           C
ATOM   2066  CE2 PHE B 263      22.186  30.583   2.212  1.00175.30           C
ATOM   2067  CZ  PHE B 263      21.617  29.677   3.073  1.00175.30           C
ATOM   2068  C   PHE B 263      26.346  30.275   2.105  1.00175.30           C
ATOM   2069  O   PHE B 263      26.322  30.538   3.307  1.00175.30           O
ATOM   2070  N   GLU B 264      26.396  31.242   1.163  1.00142.01           N
ATOM   2071  CA  GLU B 264      26.412  32.618   1.579  1.00142.01           C
ATOM   2072  CB  GLU B 264      27.311  33.534   0.727  1.00142.01           C
ATOM   2073  CG  GLU B 264      27.446  34.961   1.272  1.00142.01           C
ATOM   2074  CD  GLU B 264      28.459  34.970   2.411  1.00142.01           C
ATOM   2075  OE1 GLU B 264      28.956  33.872   2.779  1.00142.01           O
ATOM   2076  OE2 GLU B 264      28.753  36.082   2.924  1.00142.01           O
ATOM   2077  C   GLU B 264      25.021  33.155   1.513  1.00142.01           C
ATOM   2078  O   GLU B 264      24.389  33.171   0.456  1.00142.01           O
ATOM   2079  N   VAL B 265      24.513  33.604   2.676  1.00 77.53           N
ATOM   2080  CA  VAL B 265      23.201  34.166   2.773  1.00 77.53           C
ATOM   2081  CB  VAL B 265      22.653  34.128   4.173  1.00 77.53           C
ATOM   2082  CG1 VAL B 265      21.329  34.907   4.208  1.00 77.53           C
ATOM   2083  CG2 VAL B 265      22.517  32.661   4.615  1.00 77.53           C
ATOM   2084  C   VAL B 265      23.303  35.603   2.385  1.00 77.53           C
ATOM   2085  O   VAL B 265      24.238  36.299   2.777  1.00 77.53           O
ATOM   2086  N   TYR B 266      22.325  36.080   1.594  1.00153.85           N
ATOM   2087  CA  TYR B 266      22.298  37.452   1.183  1.00153.85           C
ATOM   2088  CB  TYR B 266      22.532  37.658  -0.321  1.00153.85           C
ATOM   2089  CG  TYR B 266      23.994  37.487  -0.578  1.00153.85           C
ATOM   2090  CD1 TYR B 266      24.556  36.243  -0.755  1.00153.85           C
ATOM   2091  CD2 TYR B 266      24.817  38.590  -0.616  1.00153.85           C
ATOM   2092  CE1 TYR B 266      25.904  36.105  -0.995  1.00153.85           C
ATOM   2093  CE2 TYR B 266      26.164  38.460  -0.854  1.00153.85           C
ATOM   2094  CZ  TYR B 266      26.711  37.215  -1.049  1.00153.85           C
ATOM   2095  OH  TYR B 266      28.093  37.078  -1.296  1.00153.85           O
ATOM   2096  C   TYR B 266      20.954  37.987   1.564  1.00153.85           C
ATOM   2097  O   TYR B 266      20.048  37.224   1.895  1.00153.85           O
ATOM   2098  N   ASP B 267      20.795  39.324   1.526  1.00 48.46           N
ATOM   2099  CA  ASP B 267      19.606  39.975   2.003  1.00 48.46           C
ATOM   2100  CB  ASP B 267      19.633  41.502   1.815  1.00 48.46           C
ATOM   2101  CG  ASP B 267      18.400  42.082   2.496  1.00 48.46           C
ATOM   2102  OD1 ASP B 267      17.745  41.338   3.274  1.00 48.46           O
ATOM   2103  OD2 ASP B 267      18.093  43.278   2.245  1.00 48.46           O
ATOM   2104  C   ASP B 267      18.409  39.472   1.262  1.00 48.46           C
ATOM   2105  O   ASP B 267      17.352  39.269   1.856  1.00 48.46           O
ATOM   2106  N   ASP B 268      18.541  39.233  -0.053  1.00 61.45           N
ATOM   2107  CA  ASP B 268      17.413  38.809  -0.827  1.00 61.45           C
ATOM   2108  CB  ASP B 268      17.727  38.661  -2.334  1.00 61.45           C
ATOM   2109  CG  ASP B 268      18.834  37.637  -2.570  1.00 61.45           C
ATOM   2110  OD1 ASP B 268      19.574  37.310  -1.605  1.00 61.45           O
ATOM   2111  OD2 ASP B 268      18.961  37.179  -3.737  1.00 61.45           O
ATOM   2112  C   ASP B 268      16.916  37.505  -0.284  1.00 61.45           C
ATOM   2113  O   ASP B 268      15.721  37.222  -0.327  1.00 61.45           O
ATOM   2114  N   PHE B 269      17.833  36.680   0.246  1.00121.67           N
ATOM   2115  CA  PHE B 269      17.536  35.386   0.789  1.00121.67           C
ATOM   2116  CB  PHE B 269      18.818  34.611   1.154  1.00121.67           C
ATOM   2117  CG  PHE B 269      18.475  33.223   1.583  1.00121.67           C
ATOM   2118  CD1 PHE B 269      18.363  32.212   0.655  1.00121.67           C
ATOM   2119  CD2 PHE B 269      18.265  32.926   2.911  1.00121.67           C
ATOM   2120  CE1 PHE B 269      18.050  30.930   1.042  1.00121.67           C
ATOM   2121  CE2 PHE B 269      17.953  31.645   3.304  1.00121.67           C
ATOM   2122  CZ  PHE B 269      17.844  30.644   2.369  1.00121.67           C
ATOM   2123  C   PHE B 269      16.687  35.538   2.019  1.00121.67           C
ATOM   2124  O   PHE B 269      15.813  34.715   2.281  1.00121.67           O
ATOM   2125  N   LEU B 270      16.910  36.607   2.806  1.00 55.39           N
ATOM   2126  CA  LEU B 270      16.218  36.762   4.054  1.00 55.39           C
ATOM   2127  CB  LEU B 270      16.565  38.083   4.759  1.00 55.39           C
ATOM   2128  CG  LEU B 270      18.052  38.206   5.140  1.00 55.39           C
ATOM   2129  CD1 LEU B 270      18.338  39.543   5.842  1.00 55.39           C
ATOM   2130  CD2 LEU B 270      18.525  36.992   5.952  1.00 55.39           C
ATOM   2131  C   LEU B 270      14.735  36.760   3.816  1.00 55.39           C
ATOM   2132  O   LEU B 270      13.978  36.137   4.560  1.00 55.39           O
ATOM   2133  N   HIS B 271      14.294  37.463   2.763  1.00124.22           N
ATOM   2134  CA  HIS B 271      12.920  37.655   2.380  1.00124.22           C
ATOM   2135  ND1 HIS B 271      13.022  40.743   2.967  0.00124.22           N
ATOM   2136  CG  HIS B 271      13.388  40.068   1.824  0.00124.22           C
ATOM   2137  CB  HIS B 271      12.754  38.791   1.358  1.00124.22           C
ATOM   2138  NE2 HIS B 271      14.667  41.914   2.036  0.00124.22           N
ATOM   2139  CD2 HIS B 271      14.394  40.796   1.268  0.00124.22           C
ATOM   2140  CE1 HIS B 271      13.820  41.838   3.046  0.00124.22           C
ATOM   2141  C   HIS B 271      12.304  36.421   1.781  1.00124.22           C
ATOM   2142  O   HIS B 271      11.090  36.379   1.616  1.00124.22           O
ATOM   2143  N   TYR B 272      13.109  35.423   1.367  1.00117.41           N
ATOM   2144  CA  TYR B 272      12.648  34.265   0.632  1.00117.41           C
ATOM   2145  CB  TYR B 272      13.773  33.215   0.508  1.00117.41           C
ATOM   2146  CG  TYR B 272      13.256  31.905   0.019  1.00117.41           C
ATOM   2147  CD1 TYR B 272      12.760  30.984   0.913  1.00117.41           C
ATOM   2148  CD2 TYR B 272      13.283  31.584  -1.319  1.00117.41           C
ATOM   2149  CE1 TYR B 272      12.290  29.765   0.484  1.00117.41           C
ATOM   2150  CE2 TYR B 272      12.814  30.366  -1.755  1.00117.41           C
ATOM   2151  CZ  TYR B 272      12.316  29.453  -0.854  1.00117.41           C
ATOM   2152  OH  TYR B 272      11.835  28.202  -1.299  1.00117.41           O
ATOM   2153  C   TYR B 272      11.441  33.618   1.248  1.00117.41           C
ATOM   2154  O   TYR B 272      11.471  33.180   2.397  1.00117.41           O
ATOM   2155  N   ARG B 273      10.299  33.682   0.518  1.00148.60           N
ATOM   2156  CA  ARG B 273       9.072  33.005   0.854  1.00148.60           C
ATOM   2157  CB  ARG B 273       7.834  33.761   0.346  1.00148.60           C
ATOM   2158  CG  ARG B 273       7.745  35.182   0.905  1.00148.60           C
ATOM   2159  CD  ARG B 273       7.996  35.260   2.412  1.00148.60           C
ATOM   2160  NE  ARG B 273       7.920  36.695   2.805  1.00148.60           N
ATOM   2161  CZ  ARG B 273       7.816  37.040   4.122  1.00148.60           C
ATOM   2162  NH1 ARG B 273       7.764  36.069   5.080  1.00148.60           N
ATOM   2163  NH2 ARG B 273       7.764  38.356   4.481  1.00148.60           N
ATOM   2164  C   ARG B 273       8.982  31.600   0.321  1.00148.60           C
ATOM   2165  O   ARG B 273       8.652  30.669   1.055  1.00148.60           O
ATOM   2166  N   LYS B 274       9.280  31.413  -0.989  1.00154.61           N
ATOM   2167  CA  LYS B 274       9.088  30.124  -1.605  1.00154.61           C
ATOM   2168  CB  LYS B 274       7.603  29.739  -1.754  1.00154.61           C
ATOM   2169  CG  LYS B 274       6.759  30.753  -2.535  1.00154.61           C
ATOM   2170  CD  LYS B 274       7.035  30.795  -4.040  1.00154.61           C
ATOM   2171  CE  LYS B 274       6.189  29.808  -4.848  1.00154.61           C
ATOM   2172  NZ  LYS B 274       6.512  29.923  -6.288  1.00154.61           N
ATOM   2173  C   LYS B 274       9.703  30.121  -2.975  1.00154.61           C
ATOM   2174  O   LYS B 274      10.156  31.150  -3.473  1.00154.61           O
ATOM   2175  N   GLY B 275       9.728  28.936  -3.624  1.00 28.85           N
ATOM   2176  CA  GLY B 275      10.267  28.830  -4.951  1.00 28.85           C
ATOM   2177  C   GLY B 275      11.699  28.401  -4.892  1.00 28.85           C
ATOM   2178  O   GLY B 275      12.194  27.953  -3.857  1.00 28.85           O
ATOM   2179  N   VAL B 276      12.396  28.494  -6.043  1.00 41.54           N
ATOM   2180  CA  VAL B 276      13.775  28.101  -6.096  1.00 41.54           C
ATOM   2181  CB  VAL B 276      14.140  27.379  -7.359  1.00 41.54           C
ATOM   2182  CG1 VAL B 276      15.657  27.121  -7.354  1.00 41.54           C
ATOM   2183  CG2 VAL B 276      13.288  26.103  -7.457  1.00 41.54           C
ATOM   2184  C   VAL B 276      14.595  29.351  -6.046  1.00 41.54           C
ATOM   2185  O   VAL B 276      14.579  30.154  -6.977  1.00 41.54           O
ATOM   2186  N   TYR B 277      15.368  29.510  -4.955  1.00187.60           N
ATOM   2187  CA  TYR B 277      16.163  30.676  -4.679  1.00187.60           C
ATOM   2188  CB  TYR B 277      16.659  30.730  -3.220  1.00187.60           C
ATOM   2189  CG  TYR B 277      17.698  31.794  -3.072  1.00187.60           C
ATOM   2190  CD1 TYR B 277      17.356  33.088  -2.749  1.00187.60           C
ATOM   2191  CD2 TYR B 277      19.029  31.491  -3.258  1.00187.60           C
ATOM   2192  CE1 TYR B 277      18.323  34.058  -2.608  1.00187.60           C
ATOM   2193  CE2 TYR B 277      20.001  32.455  -3.118  1.00187.60           C
ATOM   2194  CZ  TYR B 277      19.648  33.742  -2.793  1.00187.60           C
ATOM   2195  OH  TYR B 277      20.639  34.736  -2.645  1.00187.60           O
ATOM   2196  C   TYR B 277      17.355  30.751  -5.576  1.00187.60           C
ATOM   2197  O   TYR B 277      17.959  29.735  -5.917  1.00187.60           O
ATOM   2198  N   HIS B 278      17.691  31.990  -6.009  1.00105.22           N
ATOM   2199  CA  HIS B 278      18.820  32.204  -6.867  1.00105.22           C
ATOM   2200  ND1 HIS B 278      19.797  33.471  -9.930  1.00105.22           N
ATOM   2201  CG  HIS B 278      19.609  32.262  -9.297  1.00105.22           C
ATOM   2202  CB  HIS B 278      18.476  31.983  -8.353  1.00105.22           C
ATOM   2203  NE2 HIS B 278      21.442  32.138 -10.606  1.00105.22           N
ATOM   2204  CD2 HIS B 278      20.623  31.460  -9.721  1.00105.22           C
ATOM   2205  CE1 HIS B 278      20.906  33.341 -10.701  1.00105.22           C
ATOM   2206  C   HIS B 278      19.334  33.617  -6.743  1.00105.22           C
ATOM   2207  O   HIS B 278      18.622  34.532  -6.331  1.00105.22           O
ATOM   2208  N   HIS B 279      20.633  33.778  -7.081  1.00244.67           N
ATOM   2209  CA  HIS B 279      21.380  35.001  -7.271  1.00244.67           C
ATOM   2210  ND1 HIS B 279      19.576  37.787  -7.199  0.00244.67           N
ATOM   2211  CG  HIS B 279      19.581  36.664  -7.997  0.00244.67           C
ATOM   2212  CB  HIS B 279      20.826  35.920  -8.379  1.00244.67           C
ATOM   2213  NE2 HIS B 279      17.460  37.399  -7.762  0.00244.67           N
ATOM   2214  CD2 HIS B 279      18.280  36.441  -8.332  0.00244.67           C
ATOM   2215  CE1 HIS B 279      18.283  38.185  -7.091  0.00244.67           C
ATOM   2216  C   HIS B 279      21.614  35.841  -6.065  1.00244.67           C
ATOM   2217  O   HIS B 279      20.977  35.668  -5.026  1.00244.67           O
ATOM   2218  N   THR B 280      22.642  36.723  -6.217  1.00195.53           N
ATOM   2219  CA  THR B 280      23.074  37.754  -5.311  1.00195.53           C
ATOM   2220  CB  THR B 280      22.646  37.489  -3.905  1.00195.53           C
ATOM   2221  OG1 THR B 280      22.890  38.598  -3.064  1.00195.53           O
ATOM   2222  CG2 THR B 280      23.381  36.230  -3.437  1.00195.53           C
ATOM   2223  C   THR B 280      24.580  37.785  -5.360  1.00195.53           C
ATOM   2224  O   THR B 280      25.204  37.065  -6.139  1.00195.53           O
ATOM   2225  N   GLY B 281      25.194  38.677  -4.558  1.00 58.34           N
ATOM   2226  CA  GLY B 281      26.615  38.731  -4.329  1.00 58.34           C
ATOM   2227  C   GLY B 281      27.416  38.757  -5.588  1.00 58.34           C
ATOM   2228  O   GLY B 281      27.154  39.504  -6.530  1.00 58.34           O
ATOM   2229  N   LEU B 282      28.494  37.950  -5.563  1.00158.72           N
ATOM   2230  CA  LEU B 282      29.429  37.809  -6.635  1.00158.72           C
ATOM   2231  CB  LEU B 282      30.040  39.147  -7.091  1.00158.72           C
ATOM   2232  CG  LEU B 282      30.887  39.056  -8.378  0.00158.72           C
ATOM   2233  CD1 LEU B 282      32.164  38.232  -8.165  0.00158.72           C
ATOM   2234  CD2 LEU B 282      30.049  38.549  -9.561  0.00158.72           C
ATOM   2235  C   LEU B 282      30.501  36.955  -6.047  1.00158.72           C
ATOM   2236  O   LEU B 282      30.438  35.728  -6.088  1.00158.72           O
ATOM   2237  N   ARG B 283      31.542  37.591  -5.484  1.00183.42           N
ATOM   2238  CA  ARG B 283      32.545  36.800  -4.838  1.00183.42           C
ATOM   2239  CB  ARG B 283      33.986  37.112  -5.279  1.00183.42           C
ATOM   2240  CG  ARG B 283      34.286  36.762  -6.740  1.00183.42           C
ATOM   2241  CD  ARG B 283      33.894  35.338  -7.152  1.00183.42           C
ATOM   2242  NE  ARG B 283      34.744  34.372  -6.395  1.00183.42           N
ATOM   2243  CZ  ARG B 283      34.705  33.043  -6.708  1.00183.42           C
ATOM   2244  NH1 ARG B 283      33.917  32.607  -7.734  1.00183.42           N
ATOM   2245  NH2 ARG B 283      35.453  32.146  -6.001  1.00183.42           N
ATOM   2246  C   ARG B 283      32.458  37.075  -3.343  1.00183.42           C
ATOM   2247  O   ARG B 283      33.521  37.359  -2.729  1.00183.42           O
ATOM   2248  OXT ARG B 283      31.326  36.999  -2.794  1.00183.42           O
TER    2249      ARG B 283
ATOM   2250  N   ASP C 284      44.729  27.032  -9.550  1.00 61.53           N
ATOM   2251  CA  ASP C 284      45.722  27.911 -10.196  1.00 61.53           C
ATOM   2252  CB  ASP C 284      45.170  28.348 -11.558  1.00 61.53           C
ATOM   2253  CG  ASP C 284      46.301  28.987 -12.345  0.00 61.53           C
ATOM   2254  OD1 ASP C 284      47.439  28.449 -12.305  0.00 61.53           O
ATOM   2255  OD2 ASP C 284      46.038  30.031 -13.000  0.00 61.53           O
ATOM   2256  C   ASP C 284      46.052  29.139  -9.395  1.00 61.53           C
ATOM   2257  O   ASP C 284      45.722  30.246  -9.825  1.00 61.53           O
ATOM   2258  N   PRO C 285      46.685  29.039  -8.245  1.00171.32           N
ATOM   2259  CA  PRO C 285      47.019  27.769  -7.642  1.00171.32           C
ATOM   2260  CD  PRO C 285      47.680  30.052  -7.931  1.00171.32           C
ATOM   2261  CB  PRO C 285      48.201  28.032  -6.704  1.00171.32           C
ATOM   2262  CG  PRO C 285      48.845  29.301  -7.274  1.00171.32           C
ATOM   2263  C   PRO C 285      45.819  27.282  -6.890  1.00171.32           C
ATOM   2264  O   PRO C 285      44.967  28.098  -6.547  1.00171.32           O
ATOM   2265  N   PHE C 286      45.739  25.969  -6.608  1.00147.20           N
ATOM   2266  CA  PHE C 286      44.605  25.427  -5.921  1.00147.20           C
ATOM   2267  CB  PHE C 286      44.827  23.920  -5.657  1.00147.20           C
ATOM   2268  CG  PHE C 286      43.628  23.207  -5.122  1.00147.20           C
ATOM   2269  CD1 PHE C 286      42.595  22.848  -5.955  1.00147.20           C
ATOM   2270  CD2 PHE C 286      43.543  22.883  -3.788  1.00147.20           C
ATOM   2271  CE1 PHE C 286      41.499  22.180  -5.466  1.00147.20           C
ATOM   2272  CE2 PHE C 286      42.447  22.212  -3.291  1.00147.20           C
ATOM   2273  CZ  PHE C 286      41.421  21.857  -4.134  1.00147.20           C
ATOM   2274  C   PHE C 286      44.474  26.179  -4.634  1.00147.20           C
ATOM   2275  O   PHE C 286      45.378  26.175  -3.800  1.00147.20           O
ATOM   2276  N   ASN C 287      43.339  26.895  -4.480  1.00113.72           N
ATOM   2277  CA  ASN C 287      43.036  27.631  -3.287  1.00113.72           C
ATOM   2278  CB  ASN C 287      43.271  29.150  -3.405  1.00113.72           C
ATOM   2279  CG  ASN C 287      44.761  29.450  -3.446  1.00113.72           C
ATOM   2280  OD1 ASN C 287      45.545  28.760  -4.088  1.00113.72           O
ATOM   2281  ND2 ASN C 287      45.173  30.521  -2.721  1.00113.72           N
ATOM   2282  C   ASN C 287      41.560  27.508  -3.115  1.00113.72           C
ATOM   2283  O   ASN C 287      40.826  28.372  -3.595  1.00113.72           O
ATOM   2284  N   PRO C 288      41.075  26.482  -2.473  1.00110.74           N
ATOM   2285  CA  PRO C 288      39.657  26.418  -2.293  1.00110.74           C
ATOM   2286  CD  PRO C 288      41.655  25.156  -2.588  1.00110.74           C
ATOM   2287  CB  PRO C 288      39.299  24.945  -2.083  1.00110.74           C
ATOM   2288  CG  PRO C 288      40.651  24.252  -1.849  1.00110.74           C
ATOM   2289  C   PRO C 288      39.220  27.327  -1.205  1.00110.74           C
ATOM   2290  O   PRO C 288      39.743  27.238  -0.092  1.00110.74           O
ATOM   2291  N   PHE C 289      38.253  28.203  -1.511  1.00140.06           N
ATOM   2292  CA  PHE C 289      37.680  29.050  -0.521  1.00140.06           C
ATOM   2293  CB  PHE C 289      38.641  30.093   0.068  1.00140.06           C
ATOM   2294  CG  PHE C 289      37.870  30.891   1.063  1.00140.06           C
ATOM   2295  CD1 PHE C 289      37.176  32.014   0.669  1.00140.06           C
ATOM   2296  CD2 PHE C 289      37.837  30.516   2.387  1.00140.06           C
ATOM   2297  CE1 PHE C 289      36.463  32.753   1.580  1.00140.06           C
ATOM   2298  CE2 PHE C 289      37.122  31.255   3.303  1.00140.06           C
ATOM   2299  CZ  PHE C 289      36.432  32.374   2.899  1.00140.06           C
ATOM   2300  C   PHE C 289      36.598  29.809  -1.189  1.00140.06           C
ATOM   2301  O   PHE C 289      36.822  30.492  -2.186  1.00140.06           O
ATOM   2302  N   GLU C 290      35.377  29.690  -0.657  1.00156.39           N
ATOM   2303  CA  GLU C 290      34.342  30.547  -1.122  1.00156.39           C
ATOM   2304  CB  GLU C 290      33.517  30.050  -2.329  1.00156.39           C
ATOM   2305  CG  GLU C 290      33.208  28.561  -2.399  1.00156.39           C
ATOM   2306  CD  GLU C 290      32.748  28.291  -3.829  1.00156.39           C
ATOM   2307  OE1 GLU C 290      32.103  29.197  -4.420  1.00156.39           O
ATOM   2308  OE2 GLU C 290      33.035  27.178  -4.349  1.00156.39           O
ATOM   2309  C   GLU C 290      33.571  30.966   0.075  1.00156.39           C
ATOM   2310  O   GLU C 290      33.291  30.164   0.967  1.00156.39           O
ATOM   2311  N   LEU C 291      33.254  32.273   0.138  1.00138.76           N
ATOM   2312  CA  LEU C 291      32.643  32.807   1.318  1.00138.76           C
ATOM   2313  CB  LEU C 291      32.285  34.301   1.312  1.00138.76           C
ATOM   2314  CG  LEU C 291      33.443  35.242   1.642  1.00138.76           C
ATOM   2315  CD1 LEU C 291      34.516  35.195   0.556  1.00138.76           C
ATOM   2316  CD2 LEU C 291      32.934  36.663   1.939  1.00138.76           C
ATOM   2317  C   LEU C 291      31.360  32.134   1.587  1.00138.76           C
ATOM   2318  O   LEU C 291      30.544  31.901   0.696  1.00138.76           O
ATOM   2319  N   THR C 292      31.173  31.830   2.880  1.00160.78           N
ATOM   2320  CA  THR C 292      29.992  31.192   3.344  1.00160.78           C
ATOM   2321  CB  THR C 292      30.252  29.777   3.740  1.00160.78           C
ATOM   2322  OG1 THR C 292      30.949  29.091   2.713  1.00160.78           O
ATOM   2323  CG2 THR C 292      28.891  29.116   3.915  1.00160.78           C
ATOM   2324  C   THR C 292      29.624  31.922   4.596  1.00160.78           C
ATOM   2325  O   THR C 292      30.424  32.692   5.129  1.00160.78           O
ATOM   2326  N   ASN C 293      28.397  31.698   5.107  1.00229.74           N
ATOM   2327  CA  ASN C 293      27.973  32.473   6.238  1.00229.74           C
ATOM   2328  CB  ASN C 293      27.304  33.749   5.690  1.00229.74           C
ATOM   2329  CG  ASN C 293      26.957  34.744   6.769  1.00229.74           C
ATOM   2330  OD1 ASN C 293      26.169  34.464   7.665  1.00229.74           O
ATOM   2331  ND2 ASN C 293      27.546  35.964   6.669  1.00229.74           N
ATOM   2332  C   ASN C 293      26.940  31.697   7.008  1.00229.74           C
ATOM   2333  O   ASN C 293      26.623  32.033   8.148  1.00229.74           O
ATOM   2334  N   HIS C 294      26.393  30.615   6.421  1.00128.64           N
ATOM   2335  CA  HIS C 294      25.277  29.959   7.053  1.00128.64           C
ATOM   2336  ND1 HIS C 294      21.992  29.033   7.113  1.00128.64           N
ATOM   2337  CG  HIS C 294      22.698  30.212   7.116  1.00128.64           C
ATOM   2338  CB  HIS C 294      23.979  30.456   6.388  1.00128.64           C
ATOM   2339  NE2 HIS C 294      20.816  30.468   8.329  1.00128.64           N
ATOM   2340  CD2 HIS C 294      21.967  31.076   7.863  1.00128.64           C
ATOM   2341  CE1 HIS C 294      20.874  29.241   7.853  1.00128.64           C
ATOM   2342  C   HIS C 294      25.376  28.478   6.793  1.00128.64           C
ATOM   2343  O   HIS C 294      25.563  28.061   5.652  1.00128.64           O
ATOM   2344  N   ALA C 295      25.212  27.634   7.839  1.00 60.61           N
ATOM   2345  CA  ALA C 295      25.319  26.206   7.656  1.00 60.61           C
ATOM   2346  CB  ALA C 295      26.181  25.516   8.728  1.00 60.61           C
ATOM   2347  C   ALA C 295      23.944  25.600   7.730  1.00 60.61           C
ATOM   2348  O   ALA C 295      23.161  25.951   8.606  1.00 60.61           O
ATOM   2349  N   VAL C 296      23.614  24.652   6.820  1.00 70.64           N
ATOM   2350  CA  VAL C 296      22.294  24.070   6.781  1.00 70.64           C
ATOM   2351  CB  VAL C 296      21.391  24.734   5.778  1.00 70.64           C
ATOM   2352  CG1 VAL C 296      21.112  26.174   6.243  1.00 70.64           C
ATOM   2353  CG2 VAL C 296      22.059  24.658   4.394  1.00 70.64           C
ATOM   2354  C   VAL C 296      22.389  22.608   6.422  1.00 70.64           C
ATOM   2355  O   VAL C 296      23.484  22.061   6.292  1.00 70.64           O
ATOM   2356  N   LEU C 297      21.218  21.934   6.287  1.00141.35           N
ATOM   2357  CA  LEU C 297      21.152  20.513   6.040  1.00141.35           C
ATOM   2358  CB  LEU C 297      20.351  19.830   7.176  1.00141.35           C
ATOM   2359  CG  LEU C 297      20.313  18.289   7.226  1.00141.35           C
ATOM   2360  CD1 LEU C 297      19.479  17.805   8.419  1.00141.35           C
ATOM   2361  CD2 LEU C 297      19.786  17.681   5.928  1.00141.35           C
ATOM   2362  C   LEU C 297      20.504  20.239   4.697  1.00141.35           C
ATOM   2363  O   LEU C 297      19.362  20.621   4.449  1.00141.35           O
ATOM   2364  N   LEU C 298      21.220  19.511   3.806  1.00 86.27           N
ATOM   2365  CA  LEU C 298      20.732  19.158   2.491  1.00 86.27           C
ATOM   2366  CB  LEU C 298      21.882  18.915   1.497  1.00 86.27           C
ATOM   2367  CG  LEU C 298      21.438  18.540   0.075  1.00 86.27           C
ATOM   2368  CD1 LEU C 298      20.708  19.701  -0.612  1.00 86.27           C
ATOM   2369  CD2 LEU C 298      22.621  18.006  -0.745  1.00 86.27           C
ATOM   2370  C   LEU C 298      19.961  17.871   2.612  1.00 86.27           C
ATOM   2371  O   LEU C 298      20.499  16.863   3.064  1.00 86.27           O
ATOM   2372  N   VAL C 299      18.634  17.932   2.373  1.00119.57           N
ATOM   2373  CA  VAL C 299      17.713  16.820   2.396  1.00119.57           C
ATOM   2374  CB  VAL C 299      16.410  17.193   3.039  1.00119.57           C
ATOM   2375  CG1 VAL C 299      16.704  17.554   4.506  1.00119.57           C
ATOM   2376  CG2 VAL C 299      15.761  18.338   2.243  1.00119.57           C
ATOM   2377  C   VAL C 299      17.415  16.133   1.082  1.00119.57           C
ATOM   2378  O   VAL C 299      17.015  14.969   1.092  1.00119.57           O
ATOM   2379  N   GLY C 300      17.497  16.829  -0.079  1.00 46.33           N
ATOM   2380  CA  GLY C 300      17.084  16.166  -1.298  1.00 46.33           C
ATOM   2381  C   GLY C 300      17.315  17.044  -2.499  1.00 46.33           C
ATOM   2382  O   GLY C 300      17.908  18.115  -2.394  1.00 46.33           O
ATOM   2383  N   TYR C 301      16.888  16.571  -3.697  1.00 70.56           N
ATOM   2384  CA  TYR C 301      17.028  17.349  -4.902  1.00 70.56           C
ATOM   2385  CB  TYR C 301      18.377  17.152  -5.627  1.00 70.56           C
ATOM   2386  CG  TYR C 301      18.550  15.720  -6.010  1.00 70.56           C
ATOM   2387  CD1 TYR C 301      17.976  15.222  -7.157  1.00 70.56           C
ATOM   2388  CD2 TYR C 301      19.305  14.877  -5.226  1.00 70.56           C
ATOM   2389  CE1 TYR C 301      18.144  13.903  -7.509  1.00 70.56           C
ATOM   2390  CE2 TYR C 301      19.476  13.557  -5.572  1.00 70.56           C
ATOM   2391  CZ  TYR C 301      18.894  13.068  -6.716  1.00 70.56           C
ATOM   2392  OH  TYR C 301      19.066  11.714  -7.074  1.00 70.56           O
ATOM   2393  C   TYR C 301      15.916  17.025  -5.857  1.00 70.56           C
ATOM   2394  O   TYR C 301      15.247  16.000  -5.729  1.00 70.56           O
ATOM   2395  N   GLY C 302      15.688  17.908  -6.856  1.00 26.19           N
ATOM   2396  CA  GLY C 302      14.632  17.671  -7.802  1.00 26.19           C
ATOM   2397  C   GLY C 302      14.801  18.603  -8.959  1.00 26.19           C
ATOM   2398  O   GLY C 302      15.797  19.318  -9.054  1.00 26.19           O
ATOM   2399  N   THR C 303      13.828  18.581  -9.897  1.00 44.42           N
ATOM   2400  CA  THR C 303      13.870  19.456 -11.033  1.00 44.42           C
ATOM   2401  CB  THR C 303      14.207  18.740 -12.307  1.00 44.42           C
ATOM   2402  OG1 THR C 303      15.450  18.067 -12.173  1.00 44.42           O
ATOM   2403  CG2 THR C 303      14.288  19.770 -13.446  1.00 44.42           C
ATOM   2404  C   THR C 303      12.499  20.038 -11.206  1.00 44.42           C
ATOM   2405  O   THR C 303      11.498  19.325 -11.139  1.00 44.42           O
ATOM   2406  N   ASP C 304      12.415  21.366 -11.425  1.00 57.56           N
ATOM   2407  CA  ASP C 304      11.133  21.976 -11.633  1.00 57.56           C
ATOM   2408  CB  ASP C 304      11.200  23.516 -11.623  1.00 57.56           C
ATOM   2409  CG  ASP C 304       9.797  24.082 -11.455  1.00 57.56           C
ATOM   2410  OD1 ASP C 304       8.906  23.735 -12.275  1.00 57.56           O
ATOM   2411  OD2 ASP C 304       9.594  24.867 -10.491  1.00 57.56           O
ATOM   2412  C   ASP C 304      10.673  21.508 -12.977  1.00 57.56           C
ATOM   2413  O   ASP C 304      11.377  21.666 -13.972  1.00 57.56           O
ATOM   2414  N   ALA C 305       9.475  20.901 -13.052  1.00 38.10           N
ATOM   2415  CA  ALA C 305       9.066  20.361 -14.316  1.00 38.10           C
ATOM   2416  CB  ALA C 305       7.727  19.607 -14.231  1.00 38.10           C
ATOM   2417  C   ALA C 305       8.899  21.450 -15.331  1.00 38.10           C
ATOM   2418  O   ALA C 305       9.436  21.363 -16.434  1.00 38.10           O
ATOM   2419  N   ALA C 306       8.147  22.513 -14.986  1.00 37.48           N
ATOM   2420  CA  ALA C 306       7.889  23.547 -15.948  1.00 37.48           C
ATOM   2421  CB  ALA C 306       6.831  24.551 -15.460  1.00 37.48           C
ATOM   2422  C   ALA C 306       9.124  24.330 -16.268  1.00 37.48           C
ATOM   2423  O   ALA C 306       9.474  24.510 -17.433  1.00 37.48           O
ATOM   2424  N   SER C 307       9.826  24.802 -15.221  1.00 42.74           N
ATOM   2425  CA  SER C 307      10.967  25.658 -15.388  1.00 42.74           C
ATOM   2426  CB  SER C 307      11.389  26.313 -14.061  1.00 42.74           C
ATOM   2427  OG  SER C 307      12.400  27.283 -14.287  1.00 42.74           O
ATOM   2428  C   SER C 307      12.123  24.872 -15.922  1.00 42.74           C
ATOM   2429  O   SER C 307      12.889  25.358 -16.752  1.00 42.74           O
ATOM   2430  N   GLY C 308      12.287  23.624 -15.450  1.00 21.03           N
ATOM   2431  CA  GLY C 308      13.358  22.794 -15.923  1.00 21.03           C
ATOM   2432  C   GLY C 308      14.599  23.063 -15.123  1.00 21.03           C
ATOM   2433  O   GLY C 308      15.658  22.510 -15.414  1.00 21.03           O
ATOM   2434  N   LEU C 309      14.514  23.909 -14.078  1.00 99.88           N
ATOM   2435  CA  LEU C 309      15.706  24.202 -13.330  1.00 99.88           C
ATOM   2436  CB  LEU C 309      15.763  25.643 -12.796  1.00 99.88           C
ATOM   2437  CG  LEU C 309      16.050  26.679 -13.900  1.00 99.88           C
ATOM   2438  CD1 LEU C 309      15.000  26.622 -15.018  1.00 99.88           C
ATOM   2439  CD2 LEU C 309      16.215  28.089 -13.310  1.00 99.88           C
ATOM   2440  C   LEU C 309      15.836  23.253 -12.179  1.00 99.88           C
ATOM   2441  O   LEU C 309      14.870  22.956 -11.478  1.00 99.88           O
ATOM   2442  N   ASP C 310      17.067  22.734 -11.983  1.00 54.28           N
ATOM   2443  CA  ASP C 310      17.355  21.792 -10.938  1.00 54.28           C
ATOM   2444  CB  ASP C 310      18.690  21.053 -11.138  1.00 54.28           C
ATOM   2445  CG  ASP C 310      18.568  20.162 -12.364  1.00 54.28           C
ATOM   2446  OD1 ASP C 310      17.448  19.640 -12.605  1.00 54.28           O
ATOM   2447  OD2 ASP C 310      19.593  19.989 -13.076  1.00 54.28           O
ATOM   2448  C   ASP C 310      17.464  22.526  -9.641  1.00 54.28           C
ATOM   2449  O   ASP C 310      17.851  23.693  -9.607  1.00 54.28           O
ATOM   2450  N   TYR C 311      17.107  21.856  -8.526  1.00 73.21           N
ATOM   2451  CA  TYR C 311      17.231  22.504  -7.252  1.00 73.21           C
ATOM   2452  CB  TYR C 311      15.982  23.300  -6.821  1.00 73.21           C
ATOM   2453  CG  TYR C 311      14.775  22.422  -6.817  1.00 73.21           C
ATOM   2454  CD1 TYR C 311      14.534  21.548  -5.782  1.00 73.21           C
ATOM   2455  CD2 TYR C 311      13.867  22.495  -7.849  1.00 73.21           C
ATOM   2456  CE1 TYR C 311      13.413  20.751  -5.785  1.00 73.21           C
ATOM   2457  CE2 TYR C 311      12.744  21.701  -7.858  1.00 73.21           C
ATOM   2458  CZ  TYR C 311      12.516  20.826  -6.824  1.00 73.21           C
ATOM   2459  OH  TYR C 311      11.365  20.010  -6.829  1.00 73.21           O
ATOM   2460  C   TYR C 311      17.578  21.515  -6.180  1.00 73.21           C
ATOM   2461  O   TYR C 311      17.487  20.301  -6.368  1.00 73.21           O
ATOM   2462  N   TRP C 312      18.027  22.043  -5.020  1.00 94.41           N
ATOM   2463  CA  TRP C 312      18.343  21.245  -3.870  1.00 94.41           C
ATOM   2464  CB  TRP C 312      19.659  21.639  -3.166  1.00 94.41           C
ATOM   2465  CG  TRP C 312      20.944  21.451  -3.945  1.00 94.41           C
ATOM   2466  CD2 TRP C 312      21.587  20.184  -4.159  1.00 94.41           C
ATOM   2467  CD1 TRP C 312      21.728  22.388  -4.554  1.00 94.41           C
ATOM   2468  NE1 TRP C 312      22.826  21.786  -5.123  1.00 94.41           N
ATOM   2469  CE2 TRP C 312      22.750  20.429  -4.890  1.00 94.41           C
ATOM   2470  CE3 TRP C 312      21.239  18.920  -3.775  1.00 94.41           C
ATOM   2471  CZ2 TRP C 312      23.586  19.410  -5.248  1.00 94.41           C
ATOM   2472  CZ3 TRP C 312      22.083  17.895  -4.141  1.00 94.41           C
ATOM   2473  CH2 TRP C 312      23.234  18.135  -4.863  1.00 94.41           C
ATOM   2474  C   TRP C 312      17.263  21.559  -2.880  1.00 94.41           C
ATOM   2475  O   TRP C 312      16.695  22.651  -2.905  1.00 94.41           O
ATOM   2476  N   ILE C 313      16.928  20.599  -1.996  1.00 51.28           N
ATOM   2477  CA  ILE C 313      15.933  20.848  -0.990  1.00 51.28           C
ATOM   2478  CB  ILE C 313      14.937  19.731  -0.855  1.00 51.28           C
ATOM   2479  CG1 ILE C 313      14.183  19.530  -2.181  1.00 51.28           C
ATOM   2480  CG2 ILE C 313      14.013  20.048   0.332  1.00 51.28           C
ATOM   2481  CD1 ILE C 313      13.369  18.236  -2.231  1.00 51.28           C
ATOM   2482  C   ILE C 313      16.698  20.944   0.297  1.00 51.28           C
ATOM   2483  O   ILE C 313      17.367  19.990   0.695  1.00 51.28           O
ATOM   2484  N   VAL C 314      16.625  22.108   0.983  1.00 50.80           N
ATOM   2485  CA  VAL C 314      17.436  22.291   2.159  1.00 50.80           C
ATOM   2486  CB  VAL C 314      18.446  23.390   1.995  1.00 50.80           C
ATOM   2487  CG1 VAL C 314      19.260  23.515   3.294  1.00 50.80           C
ATOM   2488  CG2 VAL C 314      19.295  23.097   0.746  1.00 50.80           C
ATOM   2489  C   VAL C 314      16.597  22.643   3.358  1.00 50.80           C
ATOM   2490  O   VAL C 314      15.589  23.342   3.255  1.00 50.80           O
ATOM   2491  N   LYS C 315      17.025  22.155   4.548  1.00 84.16           N
ATOM   2492  CA  LYS C 315      16.341  22.419   5.789  1.00 84.16           C
ATOM   2493  CB  LYS C 315      16.316  21.215   6.747  1.00 84.16           C
ATOM   2494  CG  LYS C 315      15.576  21.502   8.056  1.00 84.16           C
ATOM   2495  CD  LYS C 315      15.411  20.277   8.955  1.00 84.16           C
ATOM   2496  CE  LYS C 315      16.589  20.065   9.905  1.00 84.16           C
ATOM   2497  NZ  LYS C 315      16.352  18.879  10.757  1.00 84.16           N
ATOM   2498  C   LYS C 315      17.087  23.511   6.509  1.00 84.16           C
ATOM   2499  O   LYS C 315      18.284  23.396   6.768  1.00 84.16           O
ATOM   2500  N   ASN C 316      16.379  24.610   6.849  1.00 78.65           N
ATOM   2501  CA  ASN C 316      16.973  25.736   7.519  1.00 78.65           C
ATOM   2502  CB  ASN C 316      16.371  27.073   7.048  1.00 78.65           C
ATOM   2503  CG  ASN C 316      17.370  28.202   7.268  1.00 78.65           C
ATOM   2504  OD1 ASN C 316      18.297  28.096   8.070  1.00 78.65           O
ATOM   2505  ND2 ASN C 316      17.177  29.321   6.520  1.00 78.65           N
ATOM   2506  C   ASN C 316      16.727  25.584   9.000  1.00 78.65           C
ATOM   2507  O   ASN C 316      15.963  24.721   9.424  1.00 78.65           O
ATOM   2508  N   SER C 317      17.483  26.334   9.830  1.00113.02           N
ATOM   2509  CA  SER C 317      17.360  26.344  11.270  1.00113.02           C
ATOM   2510  CB  SER C 317      18.724  26.312  11.981  1.00113.02           C
ATOM   2511  OG  SER C 317      19.475  27.473  11.666  1.00113.02           O
ATOM   2512  C   SER C 317      16.583  27.513  11.824  1.00113.02           C
ATOM   2513  O   SER C 317      16.677  27.775  13.023  1.00113.02           O
ATOM   2514  N   TRP C 318      15.913  28.299  10.960  1.00149.66           N
ATOM   2515  CA  TRP C 318      15.155  29.494  11.259  1.00149.66           C
ATOM   2516  CB  TRP C 318      15.053  30.447  10.061  1.00149.66           C
ATOM   2517  CG  TRP C 318      16.407  31.038   9.749  1.00149.66           C
ATOM   2518  CD2 TRP C 318      16.726  31.851   8.609  1.00149.66           C
ATOM   2519  CD1 TRP C 318      17.562  30.903  10.461  1.00149.66           C
ATOM   2520  NE1 TRP C 318      18.582  31.579   9.837  1.00149.66           N
ATOM   2521  CE2 TRP C 318      18.082  32.166   8.695  1.00149.66           C
ATOM   2522  CE3 TRP C 318      15.958  32.298   7.573  1.00149.66           C
ATOM   2523  CZ2 TRP C 318      18.690  32.935   7.743  1.00149.66           C
ATOM   2524  CZ3 TRP C 318      16.574  33.074   6.616  1.00149.66           C
ATOM   2525  CH2 TRP C 318      17.914  33.387   6.699  1.00149.66           C
ATOM   2526  C   TRP C 318      13.790  29.228  11.827  1.00149.66           C
ATOM   2527  O   TRP C 318      13.043  30.166  12.105  1.00149.66           O
ATOM   2528  N   GLY C 319      13.351  27.963  11.889  1.00 38.95           N
ATOM   2529  CA  GLY C 319      12.039  27.722  12.415  1.00 38.95           C
ATOM   2530  C   GLY C 319      11.142  27.430  11.255  1.00 38.95           C
ATOM   2531  O   GLY C 319      11.477  27.703  10.105  1.00 38.95           O
ATOM   2532  N   THR C 320       9.970  26.844  11.557  1.00110.45           N
ATOM   2533  CA  THR C 320       8.993  26.431  10.592  1.00110.45           C
ATOM   2534  CB  THR C 320       7.923  25.570  11.185  1.00110.45           C
ATOM   2535  OG1 THR C 320       8.503  24.447  11.829  1.00110.45           O
ATOM   2536  CG2 THR C 320       7.021  25.088  10.039  1.00110.45           C
ATOM   2537  C   THR C 320       8.324  27.625   9.980  1.00110.45           C
ATOM   2538  O   THR C 320       7.787  27.549   8.877  1.00110.45           O
ATOM   2539  N   SER C 321       8.295  28.755  10.707  1.00 82.30           N
ATOM   2540  CA  SER C 321       7.606  29.933  10.262  1.00 82.30           C
ATOM   2541  CB  SER C 321       7.588  31.046  11.322  1.00 82.30           C
ATOM   2542  OG  SER C 321       6.894  32.182  10.827  1.00 82.30           O
ATOM   2543  C   SER C 321       8.251  30.506   9.032  1.00 82.30           C
ATOM   2544  O   SER C 321       7.650  31.347   8.363  1.00 82.30           O
ATOM   2545  N   TRP C 322       9.482  30.080   8.695  1.00 75.13           N
ATOM   2546  CA  TRP C 322      10.144  30.687   7.575  1.00 75.13           C
ATOM   2547  CB  TRP C 322      11.610  31.047   7.876  1.00 75.13           C
ATOM   2548  CG  TRP C 322      12.375  31.622   6.709  1.00 75.13           C
ATOM   2549  CD2 TRP C 322      13.174  30.835   5.812  1.00 75.13           C
ATOM   2550  CD1 TRP C 322      12.484  32.916   6.292  1.00 75.13           C
ATOM   2551  NE1 TRP C 322      13.303  32.985   5.189  1.00 75.13           N
ATOM   2552  CE2 TRP C 322      13.735  31.711   4.884  1.00 75.13           C
ATOM   2553  CE3 TRP C 322      13.423  29.493   5.769  1.00 75.13           C
ATOM   2554  CZ2 TRP C 322      14.558  31.255   3.893  1.00 75.13           C
ATOM   2555  CZ3 TRP C 322      14.249  29.036   4.766  1.00 75.13           C
ATOM   2556  CH2 TRP C 322      14.806  29.900   3.846  1.00 75.13           C
ATOM   2557  C   TRP C 322      10.151  29.773   6.385  1.00 75.13           C
ATOM   2558  O   TRP C 322      10.168  28.551   6.506  1.00 75.13           O
ATOM   2559  N   GLY C 323      10.096  30.380   5.181  1.00 35.87           N
ATOM   2560  CA  GLY C 323      10.216  29.691   3.924  1.00 35.87           C
ATOM   2561  C   GLY C 323       9.115  28.701   3.748  1.00 35.87           C
ATOM   2562  O   GLY C 323       7.961  28.953   4.094  1.00 35.87           O
ATOM   2563  N   GLU C 324       9.466  27.537   3.162  1.00 62.08           N
ATOM   2564  CA  GLU C 324       8.500  26.514   2.920  1.00 62.08           C
ATOM   2565  CB  GLU C 324       8.803  25.714   1.639  1.00 62.08           C
ATOM   2566  CG  GLU C 324       8.712  26.565   0.367  1.00 62.08           C
ATOM   2567  CD  GLU C 324       9.169  25.732  -0.826  1.00 62.08           C
ATOM   2568  OE1 GLU C 324       9.770  24.647  -0.606  1.00 62.08           O
ATOM   2569  OE2 GLU C 324       8.925  26.178  -1.980  1.00 62.08           O
ATOM   2570  C   GLU C 324       8.567  25.572   4.078  1.00 62.08           C
ATOM   2571  O   GLU C 324       9.237  24.543   4.022  1.00 62.08           O
ATOM   2572  N   ASN C 325       7.834  25.905   5.156  1.00 48.33           N
ATOM   2573  CA  ASN C 325       7.770  25.089   6.333  1.00 48.33           C
ATOM   2574  CB  ASN C 325       7.120  23.718   6.078  1.00 48.33           C
ATOM   2575  CG  ASN C 325       5.656  23.952   5.734  1.00 48.33           C
ATOM   2576  OD1 ASN C 325       4.968  24.733   6.388  1.00 48.33           O
ATOM   2577  ND2 ASN C 325       5.165  23.260   4.670  1.00 48.33           N
ATOM   2578  C   ASN C 325       9.140  24.857   6.896  1.00 48.33           C
ATOM   2579  O   ASN C 325       9.416  23.782   7.428  1.00 48.33           O
ATOM   2580  N   GLY C 326      10.032  25.865   6.824  1.00 37.76           N
ATOM   2581  CA  GLY C 326      11.333  25.732   7.419  1.00 37.76           C
ATOM   2582  C   GLY C 326      12.339  25.268   6.407  1.00 37.76           C
ATOM   2583  O   GLY C 326      13.527  25.199   6.715  1.00 37.76           O
ATOM   2584  N   TYR C 327      11.907  24.974   5.165  1.00 93.49           N
ATOM   2585  CA  TYR C 327      12.809  24.468   4.164  1.00 93.49           C
ATOM   2586  CB  TYR C 327      12.362  23.126   3.549  1.00 93.49           C
ATOM   2587  CG  TYR C 327      12.453  22.028   4.556  1.00 93.49           C
ATOM   2588  CD1 TYR C 327      11.512  21.896   5.552  1.00 93.49           C
ATOM   2589  CD2 TYR C 327      13.475  21.109   4.484  1.00 93.49           C
ATOM   2590  CE1 TYR C 327      11.598  20.874   6.470  1.00 93.49           C
ATOM   2591  CE2 TYR C 327      13.567  20.086   5.398  1.00 93.49           C
ATOM   2592  CZ  TYR C 327      12.629  19.969   6.395  1.00 93.49           C
ATOM   2593  OH  TYR C 327      12.719  18.920   7.335  1.00 93.49           O
ATOM   2594  C   TYR C 327      12.849  25.432   3.019  1.00 93.49           C
ATOM   2595  O   TYR C 327      11.992  26.307   2.896  1.00 93.49           O
ATOM   2596  N   PHE C 328      13.905  25.329   2.178  1.00 75.21           N
ATOM   2597  CA  PHE C 328      13.981  26.163   1.013  1.00 75.21           C
ATOM   2598  CB  PHE C 328      14.780  27.471   1.209  1.00 75.21           C
ATOM   2599  CG  PHE C 328      16.214  27.179   1.505  1.00 75.21           C
ATOM   2600  CD1 PHE C 328      16.621  26.866   2.782  1.00 75.21           C
ATOM   2601  CD2 PHE C 328      17.161  27.240   0.507  1.00 75.21           C
ATOM   2602  CE1 PHE C 328      17.944  26.607   3.055  1.00 75.21           C
ATOM   2603  CE2 PHE C 328      18.487  26.982   0.773  1.00 75.21           C
ATOM   2604  CZ  PHE C 328      18.880  26.664   2.051  1.00 75.21           C
ATOM   2605  C   PHE C 328      14.617  25.381  -0.091  1.00 75.21           C
ATOM   2606  O   PHE C 328      15.335  24.409   0.141  1.00 75.21           O
ATOM   2607  N   ARG C 329      14.339  25.782  -1.345  1.00 78.41           N
ATOM   2608  CA  ARG C 329      14.927  25.104  -2.458  1.00 78.41           C
ATOM   2609  CB  ARG C 329      13.887  24.615  -3.475  1.00 78.41           C
ATOM   2610  CG  ARG C 329      12.915  23.621  -2.833  1.00 78.41           C
ATOM   2611  CD  ARG C 329      11.917  22.989  -3.799  1.00 78.41           C
ATOM   2612  NE  ARG C 329      11.171  24.093  -4.462  1.00 78.41           N
ATOM   2613  CZ  ARG C 329       9.866  23.909  -4.816  1.00 78.41           C
ATOM   2614  NH1 ARG C 329       9.205  22.781  -4.426  1.00 78.41           N
ATOM   2615  NH2 ARG C 329       9.227  24.851  -5.567  1.00 78.41           N
ATOM   2616  C   ARG C 329      15.838  26.099  -3.100  1.00 78.41           C
ATOM   2617  O   ARG C 329      15.570  27.299  -3.075  1.00 78.41           O
ATOM   2618  N   ILE C 330      16.977  25.622  -3.639  1.00 64.99           N
ATOM   2619  CA  ILE C 330      17.937  26.509  -4.224  1.00 64.99           C
ATOM   2620  CB  ILE C 330      19.104  26.766  -3.308  1.00 64.99           C
ATOM   2621  CG1 ILE C 330      20.022  27.867  -3.865  1.00 64.99           C
ATOM   2622  CG2 ILE C 330      19.808  25.427  -3.036  1.00 64.99           C
ATOM   2623  CD1 ILE C 330      21.064  28.346  -2.854  1.00 64.99           C
ATOM   2624  C   ILE C 330      18.460  25.888  -5.483  1.00 64.99           C
ATOM   2625  O   ILE C 330      18.529  24.667  -5.607  1.00 64.99           O
ATOM   2626  N   ARG C 331      18.865  26.739  -6.447  1.00104.92           N
ATOM   2627  CA  ARG C 331      19.359  26.303  -7.723  1.00104.92           C
ATOM   2628  CB  ARG C 331      19.892  27.482  -8.556  1.00104.92           C
ATOM   2629  CG  ARG C 331      20.611  27.101  -9.849  1.00104.92           C
ATOM   2630  CD  ARG C 331      19.720  26.422 -10.884  0.00104.92           C
ATOM   2631  NE  ARG C 331      20.457  26.446 -12.177  0.00104.92           N
ATOM   2632  CZ  ARG C 331      20.420  27.580 -12.935  0.00104.92           C
ATOM   2633  NH1 ARG C 331      19.753  28.678 -12.475  0.00104.92           N
ATOM   2634  NH2 ARG C 331      21.049  27.621 -14.146  0.00104.92           N
ATOM   2635  C   ARG C 331      20.489  25.353  -7.494  1.00104.92           C
ATOM   2636  O   ARG C 331      21.366  25.592  -6.665  1.00104.92           O
ATOM   2637  N   ARG C 332      20.480  24.236  -8.251  1.00114.93           N
ATOM   2638  CA  ARG C 332      21.457  23.194  -8.115  1.00114.93           C
ATOM   2639  CB  ARG C 332      20.797  21.821  -7.888  1.00114.93           C
ATOM   2640  CG  ARG C 332      21.775  20.656  -7.732  1.00114.93           C
ATOM   2641  CD  ARG C 332      21.095  19.337  -7.349  1.00114.93           C
ATOM   2642  NE  ARG C 332      21.013  18.471  -8.560  1.00114.93           N
ATOM   2643  CZ  ARG C 332      19.863  18.365  -9.287  1.00114.93           C
ATOM   2644  NH1 ARG C 332      18.744  19.060  -8.929  1.00114.93           N
ATOM   2645  NH2 ARG C 332      19.837  17.543 -10.375  1.00114.93           N
ATOM   2646  C   ARG C 332      22.244  23.094  -9.390  1.00114.93           C
ATOM   2647  O   ARG C 332      21.703  23.261 -10.481  1.00114.93           O
ATOM   2648  N   GLY C 333      23.565  22.827  -9.270  1.00 51.87           N
ATOM   2649  CA  GLY C 333      24.397  22.608 -10.424  1.00 51.87           C
ATOM   2650  C   GLY C 333      25.261  23.799 -10.742  1.00 51.87           C
ATOM   2651  O   GLY C 333      26.229  23.684 -11.492  1.00 51.87           O
ATOM   2652  N   THR C 334      24.861  24.989 -10.270  1.00117.45           N
ATOM   2653  CA  THR C 334      25.541  26.247 -10.430  1.00117.45           C
ATOM   2654  CB  THR C 334      24.584  27.394 -10.577  1.00117.45           C
ATOM   2655  OG1 THR C 334      23.718  27.465  -9.455  1.00117.45           O
ATOM   2656  CG2 THR C 334      23.768  27.185 -11.864  1.00117.45           C
ATOM   2657  C   THR C 334      26.520  26.562  -9.327  1.00117.45           C
ATOM   2658  O   THR C 334      27.256  27.542  -9.442  1.00117.45           O
ATOM   2659  N   ASP C 335      26.528  25.808  -8.203  1.00 79.57           N
ATOM   2660  CA  ASP C 335      27.340  26.196  -7.074  1.00 79.57           C
ATOM   2661  CB  ASP C 335      28.824  26.414  -7.427  1.00 79.57           C
ATOM   2662  CG  ASP C 335      29.617  26.610  -6.138  1.00 79.57           C
ATOM   2663  OD1 ASP C 335      29.075  26.288  -5.046  1.00 79.57           O
ATOM   2664  OD2 ASP C 335      30.778  27.090  -6.229  1.00 79.57           O
ATOM   2665  C   ASP C 335      26.788  27.493  -6.578  1.00 79.57           C
ATOM   2666  O   ASP C 335      27.520  28.411  -6.207  1.00 79.57           O
ATOM   2667  N   GLU C 336      25.442  27.576  -6.552  1.00117.59           N
ATOM   2668  CA  GLU C 336      24.754  28.773  -6.169  1.00117.59           C
ATOM   2669  CB  GLU C 336      23.224  28.640  -6.242  1.00117.59           C
ATOM   2670  CG  GLU C 336      22.485  29.946  -5.950  1.00117.59           C
ATOM   2671  CD  GLU C 336      22.724  30.869  -7.134  1.00117.59           C
ATOM   2672  OE1 GLU C 336      22.738  30.355  -8.284  1.00117.59           O
ATOM   2673  OE2 GLU C 336      22.897  32.097  -6.907  1.00117.59           O
ATOM   2674  C   GLU C 336      25.107  29.143  -4.763  1.00117.59           C
ATOM   2675  O   GLU C 336      24.901  28.382  -3.820  1.00117.59           O
ATOM   2676  N   CYS C 337      25.650  30.363  -4.603  1.00 77.67           N
ATOM   2677  CA  CYS C 337      25.987  30.926  -3.327  1.00 77.67           C
ATOM   2678  CB  CYS C 337      24.760  31.232  -2.449  1.00 77.67           C
ATOM   2679  SG  CYS C 337      23.734  32.570  -3.130  1.00 77.67           S
ATOM   2680  C   CYS C 337      26.901  30.011  -2.564  1.00 77.67           C
ATOM   2681  O   CYS C 337      26.839  29.970  -1.336  1.00 77.67           O
ATOM   2682  N   ALA C 338      27.801  29.293  -3.270  1.00 64.43           N
ATOM   2683  CA  ALA C 338      28.788  28.425  -2.678  1.00 64.43           C
ATOM   2684  CB  ALA C 338      29.713  29.156  -1.689  1.00 64.43           C
ATOM   2685  C   ALA C 338      28.172  27.260  -1.951  1.00 64.43           C
ATOM   2686  O   ALA C 338      28.796  26.674  -1.069  1.00 64.43           O
ATOM   2687  N   ILE C 339      26.952  26.855  -2.335  1.00127.27           N
ATOM   2688  CA  ILE C 339      26.241  25.764  -1.721  1.00127.27           C
ATOM   2689  CB  ILE C 339      24.847  25.617  -2.276  1.00127.27           C
ATOM   2690  CG1 ILE C 339      23.990  24.689  -1.397  1.00127.27           C
ATOM   2691  CG2 ILE C 339      24.959  25.155  -3.739  1.00127.27           C
ATOM   2692  CD1 ILE C 339      23.551  25.323  -0.079  1.00127.27           C
ATOM   2693  C   ILE C 339      26.957  24.457  -1.952  1.00127.27           C
ATOM   2694  O   ILE C 339      26.828  23.511  -1.180  1.00127.27           O
ATOM   2695  N   GLU C 340      27.595  24.321  -3.119  1.00155.95           N
ATOM   2696  CA  GLU C 340      28.316  23.160  -3.564  1.00155.95           C
ATOM   2697  CB  GLU C 340      28.196  22.939  -5.079  1.00155.95           C
ATOM   2698  CG  GLU C 340      26.762  22.506  -5.403  1.00155.95           C
ATOM   2699  CD  GLU C 340      26.594  22.320  -6.900  1.00155.95           C
ATOM   2700  OE1 GLU C 340      27.558  22.619  -7.655  1.00155.95           O
ATOM   2701  OE2 GLU C 340      25.485  21.881  -7.309  1.00155.95           O
ATOM   2702  C   GLU C 340      29.742  23.077  -3.096  1.00155.95           C
ATOM   2703  O   GLU C 340      30.479  22.232  -3.586  1.00155.95           O
ATOM   2704  N   SER C 341      30.235  24.068  -2.338  1.00173.60           N
ATOM   2705  CA  SER C 341      31.610  24.150  -1.909  1.00173.60           C
ATOM   2706  CB  SER C 341      31.940  25.609  -1.564  1.00173.60           C
ATOM   2707  OG  SER C 341      33.275  25.715  -1.107  1.00173.60           O
ATOM   2708  C   SER C 341      32.068  23.307  -0.728  1.00173.60           C
ATOM   2709  O   SER C 341      33.187  22.807  -0.709  1.00173.60           O
ATOM   2710  N   ILE C 342      31.314  23.386   0.373  1.00232.73           N
ATOM   2711  CA  ILE C 342      31.486  22.884   1.713  1.00232.73           C
ATOM   2712  CB  ILE C 342      31.343  23.993   2.722  1.00232.73           C
ATOM   2713  CG1 ILE C 342      32.182  23.707   3.985  1.00232.73           C
ATOM   2714  CG2 ILE C 342      29.849  24.199   2.987  1.00232.73           C
ATOM   2715  CD1 ILE C 342      32.441  24.933   4.852  1.00232.73           C
ATOM   2716  C   ILE C 342      30.823  21.612   2.205  1.00232.73           C
ATOM   2717  O   ILE C 342      30.763  21.460   3.422  1.00232.73           O
ATOM   2718  N   ALA C 343      30.065  20.827   1.414  1.00 74.17           N
ATOM   2719  CA  ALA C 343      29.302  19.750   2.020  1.00 74.17           C
ATOM   2720  CB  ALA C 343      28.585  18.864   0.986  1.00 74.17           C
ATOM   2721  C   ALA C 343      30.151  18.853   2.890  1.00 74.17           C
ATOM   2722  O   ALA C 343      31.272  18.504   2.522  1.00 74.17           O
ATOM   2723  N   LEU C 344      29.637  18.477   4.097  1.00151.25           N
ATOM   2724  CA  LEU C 344      30.405  17.596   4.941  1.00151.25           C
ATOM   2725  CB  LEU C 344      30.972  18.204   6.237  1.00151.25           C
ATOM   2726  CG  LEU C 344      30.305  19.510   6.668  1.00151.25           C
ATOM   2727  CD1 LEU C 344      28.984  19.167   7.356  1.00151.25           C
ATOM   2728  CD2 LEU C 344      31.216  20.396   7.521  1.00151.25           C
ATOM   2729  C   LEU C 344      29.536  16.445   5.341  1.00151.25           C
ATOM   2730  O   LEU C 344      28.329  16.596   5.529  1.00151.25           O
ATOM   2731  N   ALA C 345      30.141  15.247   5.476  1.00 40.18           N
ATOM   2732  CA  ALA C 345      29.383  14.091   5.849  1.00 40.18           C
ATOM   2733  CB  ALA C 345      29.343  12.998   4.766  1.00 40.18           C
ATOM   2734  C   ALA C 345      30.015  13.489   7.061  1.00 40.18           C
ATOM   2735  O   ALA C 345      31.223  13.590   7.271  1.00 40.18           O
ATOM   2736  N   ALA C 346      29.183  12.870   7.918  1.00 41.91           N
ATOM   2737  CA  ALA C 346      29.679  12.210   9.089  1.00 41.91           C
ATOM   2738  CB  ALA C 346      29.626  13.072  10.360  1.00 41.91           C
ATOM   2739  C   ALA C 346      28.767  11.049   9.305  1.00 41.91           C
ATOM   2740  O   ALA C 346      27.601  11.094   8.918  1.00 41.91           O
ATOM   2741  N   THR C 347      29.283   9.963   9.912  1.00137.65           N
ATOM   2742  CA  THR C 347      28.477   8.803  10.154  1.00137.65           C
ATOM   2743  CB  THR C 347      29.123   7.534   9.685  1.00137.65           C
ATOM   2744  OG1 THR C 347      30.400   7.388  10.289  1.00137.65           O
ATOM   2745  CG2 THR C 347      29.259   7.556   8.160  1.00137.65           C
ATOM   2746  C   THR C 347      28.315   8.646  11.634  1.00137.65           C
ATOM   2747  O   THR C 347      29.294   8.453  12.353  1.00137.65           O
ATOM   2748  N   PRO C 348      27.102   8.729  12.115  1.00 87.03           N
ATOM   2749  CA  PRO C 348      26.848   8.554  13.523  1.00 87.03           C
ATOM   2750  CD  PRO C 348      26.092   9.561  11.484  1.00 87.03           C
ATOM   2751  CB  PRO C 348      25.554   9.313  13.825  1.00 87.03           C
ATOM   2752  CG  PRO C 348      24.897   9.509  12.450  1.00 87.03           C
ATOM   2753  C   PRO C 348      26.762   7.106  13.880  1.00 87.03           C
ATOM   2754  O   PRO C 348      26.503   6.288  12.998  1.00 87.03           O
ATOM   2755  N   ILE C 349      26.978   6.766  15.168  1.00 61.38           N
ATOM   2756  CA  ILE C 349      26.841   5.401  15.581  1.00 61.38           C
ATOM   2757  CB  ILE C 349      28.022   4.894  16.360  1.00 61.38           C
ATOM   2758  CG1 ILE C 349      29.285   4.924  15.481  1.00 61.38           C
ATOM   2759  CG2 ILE C 349      27.685   3.492  16.892  1.00 61.38           C
ATOM   2760  CD1 ILE C 349      30.581   4.693  16.257  1.00 61.38           C
ATOM   2761  C   ILE C 349      25.622   5.336  16.453  1.00 61.38           C
ATOM   2762  O   ILE C 349      25.599   5.853  17.570  1.00 61.38           O
ATOM   2763  N   PRO C 350      24.607   4.687  15.944  1.00 78.30           N
ATOM   2764  CA  PRO C 350      23.356   4.577  16.655  1.00 78.30           C
ATOM   2765  CD  PRO C 350      24.407   4.685  14.504  1.00 78.30           C
ATOM   2766  CB  PRO C 350      22.331   4.109  15.625  1.00 78.30           C
ATOM   2767  CG  PRO C 350      22.884   4.645  14.293  1.00 78.30           C
ATOM   2768  C   PRO C 350      23.490   3.655  17.824  1.00 78.30           C
ATOM   2769  O   PRO C 350      24.519   2.992  17.947  1.00 78.30           O
ATOM   2770  N   LYS C 351      22.484   3.633  18.719  1.00 54.67           N
ATOM   2771  CA  LYS C 351      22.534   2.746  19.841  1.00 54.67           C
ATOM   2772  CB  LYS C 351      21.519   3.048  20.959  1.00 54.67           C
ATOM   2773  CG  LYS C 351      21.850   4.308  21.759  1.00 54.67           C
ATOM   2774  CD  LYS C 351      20.767   4.711  22.763  1.00 54.67           C
ATOM   2775  CE  LYS C 351      21.091   5.998  23.523  1.00 54.67           C
ATOM   2776  NZ  LYS C 351      20.024   6.285  24.508  1.00 54.67           N
ATOM   2777  C   LYS C 351      22.236   1.379  19.329  1.00 54.67           C
ATOM   2778  O   LYS C 351      21.755   1.216  18.209  1.00 54.67           O
ATOM   2779  N   LEU C 352      22.567   0.347  20.128  1.00 43.39           N
ATOM   2780  CA  LEU C 352      22.288  -1.001  19.720  1.00 43.39           C
ATOM   2781  CB  LEU C 352      22.928  -2.053  20.647  1.00 43.39           C
ATOM   2782  CG  LEU C 352      24.462  -2.112  20.566  1.00 43.39           C
ATOM   2783  CD1 LEU C 352      25.029  -3.181  21.514  1.00 43.39           C
ATOM   2784  CD2 LEU C 352      24.930  -2.325  19.115  1.00 43.39           C
ATOM   2785  C   LEU C 352      20.778  -1.185  19.821  1.00 43.39           C
ATOM   2786  O   LEU C 352      20.135  -0.397  20.565  1.00 43.39           O
ATOM   2787  OXT LEU C 352      20.247  -2.120  19.164  1.00 43.39           O
TER    2788      LEU C 352
ATOM   2789  N   ASP D 353      43.436 -20.758  27.460  1.00 40.15           N
ATOM   2790  CA  ASP D 353      42.263 -21.272  26.719  1.00 40.15           C
ATOM   2791  CB  ASP D 353      42.643 -22.524  25.907  1.00 40.15           C
ATOM   2792  CG  ASP D 353      43.663 -22.131  24.846  1.00 40.15           C
ATOM   2793  OD1 ASP D 353      44.103 -20.950  24.847  1.00 40.15           O
ATOM   2794  OD2 ASP D 353      44.017 -23.012  24.018  1.00 40.15           O
ATOM   2795  C   ASP D 353      41.223 -21.668  27.706  1.00 40.15           C
ATOM   2796  O   ASP D 353      41.522 -21.912  28.874  1.00 40.15           O
ATOM   2797  N   THR D 354      39.957 -21.686  27.258  1.00 47.23           N
ATOM   2798  CA  THR D 354      38.882 -22.137  28.079  1.00 47.23           C
ATOM   2799  CB  THR D 354      37.575 -21.458  27.785  1.00 47.23           C
ATOM   2800  OG1 THR D 354      37.168 -21.737  26.453  1.00 47.23           O
ATOM   2801  CG2 THR D 354      37.752 -19.942  27.978  1.00 47.23           C
ATOM   2802  C   THR D 354      38.733 -23.581  27.729  1.00 47.23           C
ATOM   2803  O   THR D 354      39.395 -24.082  26.823  1.00 47.23           O
ATOM   2804  N   PRO D 355      37.897 -24.267  28.442  1.00 77.69           N
ATOM   2805  CA  PRO D 355      37.690 -25.668  28.181  1.00 77.69           C
ATOM   2806  CD  PRO D 355      37.693 -23.938  29.844  1.00 77.69           C
ATOM   2807  CB  PRO D 355      36.960 -26.210  29.408  1.00 77.69           C
ATOM   2808  CG  PRO D 355      37.409 -25.275  30.545  1.00 77.69           C
ATOM   2809  C   PRO D 355      36.942 -25.900  26.902  1.00 77.69           C
ATOM   2810  O   PRO D 355      36.802 -27.057  26.508  1.00 77.69           O
ATOM   2811  N   ALA D 356      36.427 -24.835  26.257  1.00 59.60           N
ATOM   2812  CA  ALA D 356      35.592 -25.002  25.097  1.00 59.60           C
ATOM   2813  CB  ALA D 356      34.806 -23.731  24.728  1.00 59.60           C
ATOM   2814  C   ALA D 356      36.366 -25.414  23.881  1.00 59.60           C
ATOM   2815  O   ALA D 356      37.469 -24.933  23.622  1.00 59.60           O
ATOM   2816  N   ASN D 357      35.775 -26.348  23.102  1.00136.57           N
ATOM   2817  CA  ASN D 357      36.328 -26.779  21.850  1.00136.57           C
ATOM   2818  CB  ASN D 357      36.838 -28.231  21.889  1.00136.57           C
ATOM   2819  CG  ASN D 357      37.642 -28.510  20.627  1.00136.57           C
ATOM   2820  OD1 ASN D 357      37.482 -27.838  19.610  1.00136.57           O
ATOM   2821  ND2 ASN D 357      38.532 -29.537  20.690  1.00136.57           N
ATOM   2822  C   ASN D 357      35.195 -26.726  20.869  1.00136.57           C
ATOM   2823  O   ASN D 357      34.642 -27.760  20.494  1.00136.57           O
ATOM   2824  N   CYS D 358      34.838 -25.513  20.399  1.00 63.23           N
ATOM   2825  CA  CYS D 358      33.713 -25.383  19.515  1.00 63.23           C
ATOM   2826  CB  CYS D 358      32.793 -24.204  19.870  1.00 63.23           C
ATOM   2827  SG  CYS D 358      31.956 -24.515  21.450  1.00 63.23           S
ATOM   2828  C   CYS D 358      34.200 -25.218  18.111  1.00 63.23           C
ATOM   2829  O   CYS D 358      35.366 -24.908  17.873  1.00 63.23           O
ATOM   2830  N   THR D 359      33.297 -25.422  17.130  1.00 47.60           N
ATOM   2831  CA  THR D 359      33.721 -25.383  15.762  1.00 47.60           C
ATOM   2832  CB  THR D 359      33.382 -26.626  14.992  1.00 47.60           C
ATOM   2833  OG1 THR D 359      31.973 -26.775  14.897  1.00 47.60           O
ATOM   2834  CG2 THR D 359      33.994 -27.839  15.713  1.00 47.60           C
ATOM   2835  C   THR D 359      33.057 -24.256  15.041  1.00 47.60           C
ATOM   2836  O   THR D 359      32.103 -23.642  15.516  1.00 47.60           O
ATOM   2837  N   TYR D 360      33.587 -23.984  13.836  1.00 89.25           N
ATOM   2838  CA  TYR D 360      33.129 -22.957  12.950  1.00 89.25           C
ATOM   2839  CB  TYR D 360      33.947 -22.940  11.644  1.00 89.25           C
ATOM   2840  CG  TYR D 360      33.360 -21.946  10.704  1.00 89.25           C
ATOM   2841  CD1 TYR D 360      33.677 -20.612  10.805  1.00 89.25           C
ATOM   2842  CD2 TYR D 360      32.498 -22.356   9.713  1.00 89.25           C
ATOM   2843  CE1 TYR D 360      33.136 -19.699   9.930  1.00 89.25           C
ATOM   2844  CE2 TYR D 360      31.955 -21.447   8.836  1.00 89.25           C
ATOM   2845  CZ  TYR D 360      32.272 -20.115   8.944  1.00 89.25           C
ATOM   2846  OH  TYR D 360      31.716 -19.181   8.044  1.00 89.25           O
ATOM   2847  C   TYR D 360      31.696 -23.239  12.604  1.00 89.25           C
ATOM   2848  O   TYR D 360      30.884 -22.315  12.556  1.00 89.25           O
ATOM   2849  N   PRO D 361      31.337 -24.471  12.348  1.00 88.84           N
ATOM   2850  CA  PRO D 361      29.967 -24.757  12.028  1.00 88.84           C
ATOM   2851  CD  PRO D 361      32.228 -25.434  11.727  1.00 88.84           C
ATOM   2852  CB  PRO D 361      29.940 -26.193  11.493  1.00 88.84           C
ATOM   2853  CG  PRO D 361      31.377 -26.709  11.684  1.00 88.84           C
ATOM   2854  C   PRO D 361      29.039 -24.491  13.170  1.00 88.84           C
ATOM   2855  O   PRO D 361      27.878 -24.162  12.928  1.00 88.84           O
ATOM   2856  N   ASP D 362      29.515 -24.620  14.420  1.00 51.47           N
ATOM   2857  CA  ASP D 362      28.665 -24.378  15.551  1.00 51.47           C
ATOM   2858  CB  ASP D 362      29.360 -24.649  16.897  1.00 51.47           C
ATOM   2859  CG  ASP D 362      29.509 -26.155  17.060  1.00 51.47           C
ATOM   2860  OD1 ASP D 362      28.569 -26.890  16.655  1.00 51.47           O
ATOM   2861  OD2 ASP D 362      30.560 -26.591  17.601  1.00 51.47           O
ATOM   2862  C   ASP D 362      28.277 -22.934  15.522  1.00 51.47           C
ATOM   2863  O   ASP D 362      27.186 -22.560  15.948  1.00 51.47           O
ATOM   2864  N   LEU D 363      29.212 -22.089  15.055  1.00 72.67           N
ATOM   2865  CA  LEU D 363      29.090 -20.660  14.971  1.00 72.67           C
ATOM   2866  CB  LEU D 363      30.452 -19.990  14.709  1.00 72.67           C
ATOM   2867  CG  LEU D 363      30.414 -18.453  14.706  1.00 72.67           C
ATOM   2868  CD1 LEU D 363      29.957 -17.907  16.068  1.00 72.67           C
ATOM   2869  CD2 LEU D 363      31.767 -17.868  14.269  1.00 72.67           C
ATOM   2870  C   LEU D 363      28.129 -20.223  13.895  1.00 72.67           C
ATOM   2871  O   LEU D 363      27.467 -19.196  14.038  1.00 72.67           O
ATOM   2872  N   LEU D 364      28.042 -20.956  12.764  1.00 52.29           N
ATOM   2873  CA  LEU D 364      27.192 -20.489  11.698  1.00 52.29           C
ATOM   2874  CB  LEU D 364      27.337 -21.290  10.390  1.00 52.29           C
ATOM   2875  CG  LEU D 364      28.713 -21.140   9.717  1.00 52.29           C
ATOM   2876  CD1 LEU D 364      28.792 -21.961   8.420  1.00 52.29           C
ATOM   2877  CD2 LEU D 364      29.065 -19.656   9.500  1.00 52.29           C
ATOM   2878  C   LEU D 364      25.759 -20.616  12.123  1.00 52.29           C
ATOM   2879  O   LEU D 364      25.378 -21.599  12.755  1.00 52.29           O
ATOM   2880  N   GLY D 365      24.921 -19.609  11.789  1.00 32.26           N
ATOM   2881  CA  GLY D 365      23.531 -19.701  12.123  1.00 32.26           C
ATOM   2882  C   GLY D 365      23.025 -18.386  12.633  1.00 32.26           C
ATOM   2883  O   GLY D 365      23.620 -17.333  12.401  1.00 32.26           O
ATOM   2884  N   THR D 366      21.882 -18.428  13.355  1.00 37.10           N
ATOM   2885  CA  THR D 366      21.302 -17.222  13.870  1.00 37.10           C
ATOM   2886  CB  THR D 366      19.820 -17.140  13.656  1.00 37.10           C
ATOM   2887  OG1 THR D 366      19.521 -17.236  12.271  1.00 37.10           O
ATOM   2888  CG2 THR D 366      19.317 -15.796  14.209  1.00 37.10           C
ATOM   2889  C   THR D 366      21.551 -17.185  15.344  1.00 37.10           C
ATOM   2890  O   THR D 366      21.415 -18.190  16.041  1.00 37.10           O
ATOM   2891  N   TRP D 367      21.947 -16.003  15.854  1.00 55.82           N
ATOM   2892  CA  TRP D 367      22.243 -15.856  17.250  1.00 55.82           C
ATOM   2893  CB  TRP D 367      23.716 -15.510  17.521  1.00 55.82           C
ATOM   2894  CG  TRP D 367      24.681 -16.625  17.203  1.00 55.82           C
ATOM   2895  CD2 TRP D 367      25.308 -17.450  18.196  1.00 55.82           C
ATOM   2896  CD1 TRP D 367      25.147 -17.052  15.994  1.00 55.82           C
ATOM   2897  NE1 TRP D 367      26.018 -18.100  16.171  1.00 55.82           N
ATOM   2898  CE2 TRP D 367      26.129 -18.353  17.522  1.00 55.82           C
ATOM   2899  CE3 TRP D 367      25.209 -17.452  19.557  1.00 55.82           C
ATOM   2900  CZ2 TRP D 367      26.867 -19.278  18.203  1.00 55.82           C
ATOM   2901  CZ3 TRP D 367      25.954 -18.387  20.241  1.00 55.82           C
ATOM   2902  CH2 TRP D 367      26.766 -19.282  19.576  1.00 55.82           C
ATOM   2903  C   TRP D 367      21.438 -14.715  17.779  1.00 55.82           C
ATOM   2904  O   TRP D 367      21.209 -13.723  17.089  1.00 55.82           O
ATOM   2905  N   VAL D 368      20.971 -14.844  19.035  1.00 40.75           N
ATOM   2906  CA  VAL D 368      20.242 -13.781  19.660  1.00 40.75           C
ATOM   2907  CB  VAL D 368      18.958 -14.243  20.280  1.00 40.75           C
ATOM   2908  CG1 VAL D 368      18.346 -13.074  21.064  1.00 40.75           C
ATOM   2909  CG2 VAL D 368      18.047 -14.794  19.170  1.00 40.75           C
ATOM   2910  C   VAL D 368      21.111 -13.279  20.768  1.00 40.75           C
ATOM   2911  O   VAL D 368      21.548 -14.050  21.621  1.00 40.75           O
ATOM   2912  N   PHE D 369      21.401 -11.962  20.781  1.00 80.08           N
ATOM   2913  CA  PHE D 369      22.232 -11.466  21.839  1.00 80.08           C
ATOM   2914  CB  PHE D 369      23.417 -10.588  21.388  1.00 80.08           C
ATOM   2915  CG  PHE D 369      24.330 -11.368  20.503  1.00 80.08           C
ATOM   2916  CD1 PHE D 369      24.896 -12.548  20.927  1.00 80.08           C
ATOM   2917  CD2 PHE D 369      24.663 -10.881  19.259  1.00 80.08           C
ATOM   2918  CE1 PHE D 369      25.747 -13.252  20.107  1.00 80.08           C
ATOM   2919  CE2 PHE D 369      25.516 -11.579  18.436  1.00 80.08           C
ATOM   2920  CZ  PHE D 369      26.056 -12.769  18.858  1.00 80.08           C
ATOM   2921  C   PHE D 369      21.392 -10.590  22.715  1.00 80.08           C
ATOM   2922  O   PHE D 369      20.730  -9.668  22.239  1.00 80.08           O
ATOM   2923  N   GLN D 370      21.389 -10.868  24.036  1.00 89.60           N
ATOM   2924  CA  GLN D 370      20.677 -10.018  24.946  1.00 89.60           C
ATOM   2925  CB  GLN D 370      19.973 -10.750  26.102  1.00 89.60           C
ATOM   2926  CG  GLN D 370      18.712 -11.505  25.674  1.00 89.60           C
ATOM   2927  CD  GLN D 370      19.130 -12.757  24.925  1.00 89.60           C
ATOM   2928  OE1 GLN D 370      20.305 -13.120  24.909  1.00 89.60           O
ATOM   2929  NE2 GLN D 370      18.141 -13.442  24.289  1.00 89.60           N
ATOM   2930  C   GLN D 370      21.708  -9.114  25.530  1.00 89.60           C
ATOM   2931  O   GLN D 370      22.742  -9.570  26.017  1.00 89.60           O
ATOM   2932  N   VAL D 371      21.443  -7.795  25.487  1.00 51.16           N
ATOM   2933  CA  VAL D 371      22.424  -6.839  25.907  1.00 51.16           C
ATOM   2934  CB  VAL D 371      22.657  -5.784  24.862  1.00 51.16           C
ATOM   2935  CG1 VAL D 371      23.677  -4.764  25.390  1.00 51.16           C
ATOM   2936  CG2 VAL D 371      23.073  -6.476  23.554  1.00 51.16           C
ATOM   2937  C   VAL D 371      21.957  -6.126  27.138  1.00 51.16           C
ATOM   2938  O   VAL D 371      20.830  -5.641  27.206  1.00 51.16           O
ATOM   2939  N   GLY D 372      22.836  -6.053  28.157  1.00 48.05           N
ATOM   2940  CA  GLY D 372      22.537  -5.326  29.358  1.00 48.05           C
ATOM   2941  C   GLY D 372      23.297  -4.042  29.254  1.00 48.05           C
ATOM   2942  O   GLY D 372      23.445  -3.510  28.157  1.00 48.05           O
ATOM   2943  N   SER D 373      23.762  -3.529  30.417  1.00140.12           N
ATOM   2944  CA  SER D 373      24.620  -2.382  30.622  1.00140.12           C
ATOM   2945  CB  SER D 373      26.109  -2.761  30.710  1.00140.12           C
ATOM   2946  OG  SER D 373      26.326  -3.627  31.814  1.00140.12           O
ATOM   2947  C   SER D 373      24.477  -1.298  29.586  1.00140.12           C
ATOM   2948  O   SER D 373      23.438  -1.131  28.951  1.00140.12           O
ATOM   2949  N   SER D 374      25.511  -0.423  29.533  1.00205.57           N
ATOM   2950  CA  SER D 374      25.701   0.609  28.541  1.00205.57           C
ATOM   2951  CB  SER D 374      24.399   1.250  28.012  1.00205.57           C
ATOM   2952  OG  SER D 374      23.675   1.887  29.056  1.00205.57           O
ATOM   2953  C   SER D 374      26.538   1.700  29.146  1.00205.57           C
ATOM   2954  O   SER D 374      26.054   2.799  29.410  1.00205.57           O
ATOM   2955  N   GLY D 375      27.854   1.467  29.302  1.00 56.41           N
ATOM   2956  CA  GLY D 375      28.667   2.467  29.939  1.00 56.41           C
ATOM   2957  C   GLY D 375      29.987   2.523  29.240  1.00 56.41           C
ATOM   2958  O   GLY D 375      30.090   2.221  28.055  1.00 56.41           O
ATOM   2959  N   SER D 376      31.032   2.976  29.960  1.00 32.96           N
ATOM   2960  CA  SER D 376      32.350   3.052  29.399  1.00 32.96           C
ATOM   2961  CB  SER D 376      33.188   4.209  29.967  1.00 32.96           C
ATOM   2962  OG  SER D 376      32.580   5.452  29.644  1.00 32.96           O
ATOM   2963  C   SER D 376      33.063   1.773  29.719  1.00 32.96           C
ATOM   2964  O   SER D 376      32.502   0.867  30.333  1.00 32.96           O
ATOM   2965  N   GLN D 377      34.336   1.675  29.285  1.00123.89           N
ATOM   2966  CA  GLN D 377      35.151   0.512  29.512  1.00123.89           C
ATOM   2967  CB  GLN D 377      36.561   0.641  28.916  1.00123.89           C
ATOM   2968  CG  GLN D 377      36.594   0.796  27.398  1.00123.89           C
ATOM   2969  CD  GLN D 377      38.055   0.910  26.989  1.00123.89           C
ATOM   2970  OE1 GLN D 377      38.957   0.611  27.771  1.00123.89           O
ATOM   2971  NE2 GLN D 377      38.299   1.352  25.727  1.00123.89           N
ATOM   2972  C   GLN D 377      35.356   0.364  30.987  1.00123.89           C
ATOM   2973  O   GLN D 377      35.518  -0.745  31.494  1.00123.89           O
ATOM   2974  N   ARG D 378      35.484   1.503  31.689  1.00109.31           N
ATOM   2975  CA  ARG D 378      35.653   1.534  33.116  1.00109.31           C
ATOM   2976  CB  ARG D 378      36.140   2.905  33.621  1.00109.31           C
ATOM   2977  CG  ARG D 378      36.335   2.972  35.138  0.00109.31           C
ATOM   2978  CD  ARG D 378      36.855   4.323  35.634  0.00109.31           C
ATOM   2979  NE  ARG D 378      35.762   5.320  35.465  0.00109.31           N
ATOM   2980  CZ  ARG D 378      35.861   6.548  36.052  0.00109.31           C
ATOM   2981  NH1 ARG D 378      36.962   6.863  36.796  0.00109.31           N
ATOM   2982  NH2 ARG D 378      34.859   7.462  35.896  0.00109.31           N
ATOM   2983  C   ARG D 378      34.368   1.221  33.819  1.00109.31           C
ATOM   2984  O   ARG D 378      34.362   0.557  34.855  1.00109.31           O
ATOM   2985  N   ASP D 379      33.246   1.719  33.266  1.00 47.64           N
ATOM   2986  CA  ASP D 379      31.943   1.608  33.861  1.00 47.64           C
ATOM   2987  CB  ASP D 379      30.875   2.415  33.107  1.00 47.64           C
ATOM   2988  CG  ASP D 379      31.146   3.890  33.360  0.00 47.64           C
ATOM   2989  OD1 ASP D 379      31.958   4.198  34.273  0.00 47.64           O
ATOM   2990  OD2 ASP D 379      30.540   4.730  32.644  0.00 47.64           O
ATOM   2991  C   ASP D 379      31.479   0.187  33.902  1.00 47.64           C
ATOM   2992  O   ASP D 379      30.763  -0.201  34.823  1.00 47.64           O
ATOM   2993  N   VAL D 380      31.846  -0.635  32.904  1.00102.40           N
ATOM   2994  CA  VAL D 380      31.298  -1.959  32.901  1.00102.40           C
ATOM   2995  CB  VAL D 380      30.482  -2.256  31.677  1.00102.40           C
ATOM   2996  CG1 VAL D 380      31.435  -2.423  30.482  1.00102.40           C
ATOM   2997  CG2 VAL D 380      29.594  -3.479  31.952  1.00102.40           C
ATOM   2998  C   VAL D 380      32.397  -2.972  32.945  1.00102.40           C
ATOM   2999  O   VAL D 380      33.554  -2.683  32.641  1.00102.40           O
ATOM   3000  N   ASN D 381      32.038  -4.187  33.406  1.00 87.50           N
ATOM   3001  CA  ASN D 381      32.918  -5.318  33.451  1.00 87.50           C
ATOM   3002  CB  ASN D 381      33.599  -5.472  34.824  1.00 87.50           C
ATOM   3003  CG  ASN D 381      34.756  -6.451  34.708  0.00 87.50           C
ATOM   3004  OD1 ASN D 381      35.914  -6.047  34.613  0.00 87.50           O
ATOM   3005  ND2 ASN D 381      34.442  -7.774  34.729  0.00 87.50           N
ATOM   3006  C   ASN D 381      32.006  -6.487  33.254  1.00 87.50           C
ATOM   3007  O   ASN D 381      31.105  -6.704  34.062  1.00 87.50           O
ATOM   3008  N   CYS D 382      32.220  -7.288  32.191  1.00 77.98           N
ATOM   3009  CA  CYS D 382      31.263  -8.316  31.900  1.00 77.98           C
ATOM   3010  CB  CYS D 382      31.072  -8.479  30.388  1.00 77.98           C
ATOM   3011  SG  CYS D 382      30.685  -6.867  29.655  1.00 77.98           S
ATOM   3012  C   CYS D 382      31.734  -9.619  32.452  1.00 77.98           C
ATOM   3013  O   CYS D 382      32.067 -10.537  31.704  1.00 77.98           O
ATOM   3014  N   SER D 383      31.864  -9.697  33.786  1.00 87.62           N
ATOM   3015  CA  SER D 383      32.156 -10.936  34.434  1.00 87.62           C
ATOM   3016  CB  SER D 383      32.892 -10.727  35.767  1.00 87.62           C
ATOM   3017  OG  SER D 383      32.115  -9.907  36.627  1.00 87.62           O
ATOM   3018  C   SER D 383      30.877 -11.689  34.701  1.00 87.62           C
ATOM   3019  O   SER D 383      30.814 -12.903  34.520  1.00 87.62           O
ATOM   3020  N   VAL D 384      29.875 -10.993  35.290  1.00157.84           N
ATOM   3021  CA  VAL D 384      28.612 -11.592  35.654  1.00157.84           C
ATOM   3022  CB  VAL D 384      27.958 -10.868  36.788  1.00157.84           C
ATOM   3023  CG1 VAL D 384      26.627 -11.562  37.103  1.00157.84           C
ATOM   3024  CG2 VAL D 384      28.938 -10.799  37.968  1.00157.84           C
ATOM   3025  C   VAL D 384      27.557 -11.675  34.591  1.00157.84           C
ATOM   3026  O   VAL D 384      27.188 -12.771  34.170  1.00157.84           O
ATOM   3027  N   MET D 385      27.061 -10.482  34.152  1.00103.70           N
ATOM   3028  CA  MET D 385      25.940 -10.282  33.260  1.00103.70           C
ATOM   3029  CB  MET D 385      25.132 -11.541  32.878  1.00103.70           C
ATOM   3030  CG  MET D 385      23.943 -11.244  31.962  1.00103.70           C
ATOM   3031  SD  MET D 385      24.377 -10.562  30.332  1.00103.70           S
ATOM   3032  CE  MET D 385      24.291  -8.827  30.866  1.00103.70           C
ATOM   3033  C   MET D 385      24.991  -9.316  33.926  1.00103.70           C
ATOM   3034  O   MET D 385      25.245  -8.115  33.972  1.00103.70           O
ATOM   3035  N   GLY D 386      23.849  -9.820  34.457  1.00 42.24           N
ATOM   3036  CA  GLY D 386      22.882  -8.963  35.098  1.00 42.24           C
ATOM   3037  C   GLY D 386      21.705  -8.783  34.179  1.00 42.24           C
ATOM   3038  O   GLY D 386      21.563  -9.503  33.193  1.00 42.24           O
ATOM   3039  N   PRO D 387      20.837  -7.853  34.499  1.00 95.42           N
ATOM   3040  CA  PRO D 387      19.632  -7.616  33.739  1.00 95.42           C
ATOM   3041  CD  PRO D 387      20.759  -7.301  35.839  1.00 95.42           C
ATOM   3042  CB  PRO D 387      18.744  -6.729  34.618  1.00 95.42           C
ATOM   3043  CG  PRO D 387      19.684  -6.208  35.722  1.00 95.42           C
ATOM   3044  C   PRO D 387      19.861  -7.075  32.355  1.00 95.42           C
ATOM   3045  O   PRO D 387      20.770  -6.268  32.161  1.00 95.42           O
ATOM   3046  N   PRO D 388      19.106  -7.578  31.402  1.00133.71           N
ATOM   3047  CA  PRO D 388      19.222  -7.091  30.043  1.00133.71           C
ATOM   3048  CD  PRO D 388      18.856  -9.012  31.428  1.00133.71           C
ATOM   3049  CB  PRO D 388      19.194  -8.326  29.142  1.00133.71           C
ATOM   3050  CG  PRO D 388      18.478  -9.387  29.988  1.00133.71           C
ATOM   3051  C   PRO D 388      18.220  -6.057  29.603  1.00133.71           C
ATOM   3052  O   PRO D 388      17.041  -6.187  29.933  1.00133.71           O
ATOM   3053  N   GLU D 389      18.676  -5.013  28.875  1.00130.45           N
ATOM   3054  CA  GLU D 389      17.833  -4.010  28.278  1.00130.45           C
ATOM   3055  CB  GLU D 389      18.527  -2.641  28.181  1.00130.45           C
ATOM   3056  CG  GLU D 389      18.569  -1.885  29.515  1.00130.45           C
ATOM   3057  CD  GLU D 389      19.591  -2.523  30.448  1.00130.45           C
ATOM   3058  OE1 GLU D 389      20.392  -3.375  29.979  0.00130.45           O
ATOM   3059  OE2 GLU D 389      19.583  -2.157  31.654  0.00130.45           O
ATOM   3060  C   GLU D 389      17.316  -4.367  26.902  1.00130.45           C
ATOM   3061  O   GLU D 389      16.139  -4.145  26.615  1.00130.45           O
ATOM   3062  N   LYS D 390      18.167  -4.931  26.005  1.00165.95           N
ATOM   3063  CA  LYS D 390      17.728  -5.080  24.634  1.00165.95           C
ATOM   3064  CB  LYS D 390      18.326  -4.051  23.657  1.00165.95           C
ATOM   3065  CG  LYS D 390      18.241  -2.590  24.090  1.00165.95           C
ATOM   3066  CD  LYS D 390      19.320  -2.190  25.099  1.00165.95           C
ATOM   3067  CE  LYS D 390      20.697  -2.003  24.455  1.00165.95           C
ATOM   3068  NZ  LYS D 390      21.682  -1.562  25.466  1.00165.95           N
ATOM   3069  C   LYS D 390      18.180  -6.385  24.050  1.00165.95           C
ATOM   3070  O   LYS D 390      19.027  -7.085  24.601  1.00165.95           O
ATOM   3071  N   LYS D 391      17.606  -6.723  22.872  1.00 68.05           N
ATOM   3072  CA  LYS D 391      17.961  -7.913  22.151  1.00 68.05           C
ATOM   3073  CB  LYS D 391      16.783  -8.889  21.976  1.00 68.05           C
ATOM   3074  CG  LYS D 391      17.167 -10.215  21.320  1.00 68.05           C
ATOM   3075  CD  LYS D 391      16.043 -11.254  21.337  1.00 68.05           C
ATOM   3076  CE  LYS D 391      15.211 -11.270  20.054  1.00 68.05           C
ATOM   3077  NZ  LYS D 391      14.313 -12.446  20.045  1.00 68.05           N
ATOM   3078  C   LYS D 391      18.404  -7.495  20.778  1.00 68.05           C
ATOM   3079  O   LYS D 391      17.894  -6.521  20.225  1.00 68.05           O
ATOM   3080  N   VAL D 392      19.402  -8.207  20.208  1.00 45.10           N
ATOM   3081  CA  VAL D 392      19.878  -7.931  18.879  1.00 45.10           C
ATOM   3082  CB  VAL D 392      21.219  -7.252  18.868  1.00 45.10           C
ATOM   3083  CG1 VAL D 392      21.680  -7.081  17.411  1.00 45.10           C
ATOM   3084  CG2 VAL D 392      21.107  -5.930  19.647  1.00 45.10           C
ATOM   3085  C   VAL D 392      20.047  -9.261  18.206  1.00 45.10           C
ATOM   3086  O   VAL D 392      20.645 -10.176  18.769  1.00 45.10           O
ATOM   3087  N   VAL D 393      19.540  -9.412  16.966  1.00 38.16           N
ATOM   3088  CA  VAL D 393      19.651 -10.692  16.320  1.00 38.16           C
ATOM   3089  CB  VAL D 393      18.364 -11.158  15.704  1.00 38.16           C
ATOM   3090  CG1 VAL D 393      18.616 -12.491  14.981  1.00 38.16           C
ATOM   3091  CG2 VAL D 393      17.296 -11.239  16.809  1.00 38.16           C
ATOM   3092  C   VAL D 393      20.661 -10.578  15.220  1.00 38.16           C
ATOM   3093  O   VAL D 393      20.676  -9.595  14.481  1.00 38.16           O
ATOM   3094  N   VAL D 394      21.552 -11.588  15.094  1.00 37.88           N
ATOM   3095  CA  VAL D 394      22.552 -11.533  14.062  1.00 37.88           C
ATOM   3096  CB  VAL D 394      23.933 -11.246  14.575  1.00 37.88           C
ATOM   3097  CG1 VAL D 394      23.936  -9.847  15.216  1.00 37.88           C
ATOM   3098  CG2 VAL D 394      24.348 -12.376  15.533  1.00 37.88           C
ATOM   3099  C   VAL D 394      22.607 -12.858  13.366  1.00 37.88           C
ATOM   3100  O   VAL D 394      22.433 -13.909  13.980  1.00 37.88           O
ATOM   3101  N   HIS D 395      22.856 -12.825  12.041  1.00 70.44           N
ATOM   3102  CA  HIS D 395      22.943 -14.012  11.240  1.00 70.44           C
ATOM   3103  ND1 HIS D 395      19.960 -12.718  10.807  1.00 70.44           N
ATOM   3104  CG  HIS D 395      20.568 -13.872  10.365  1.00 70.44           C
ATOM   3105  CB  HIS D 395      22.022 -13.969  10.009  1.00 70.44           C
ATOM   3106  NE2 HIS D 395      18.383 -14.284  10.745  1.00 70.44           N
ATOM   3107  CD2 HIS D 395      19.591 -14.818  10.333  1.00 70.44           C
ATOM   3108  CE1 HIS D 395      18.654 -13.021  11.019  1.00 70.44           C
ATOM   3109  C   HIS D 395      24.350 -14.114  10.733  1.00 70.44           C
ATOM   3110  O   HIS D 395      24.900 -13.156  10.191  1.00 70.44           O
ATOM   3111  N   LEU D 396      24.976 -15.294  10.900  1.00 61.32           N
ATOM   3112  CA  LEU D 396      26.335 -15.466  10.470  1.00 61.32           C
ATOM   3113  CB  LEU D 396      27.226 -15.995  11.603  1.00 61.32           C
ATOM   3114  CG  LEU D 396      27.203 -15.087  12.849  1.00 61.32           C
ATOM   3115  CD1 LEU D 396      28.113 -15.633  13.961  1.00 61.32           C
ATOM   3116  CD2 LEU D 396      27.509 -13.628  12.488  1.00 61.32           C
ATOM   3117  C   LEU D 396      26.344 -16.479   9.361  1.00 61.32           C
ATOM   3118  O   LEU D 396      25.838 -17.587   9.524  1.00 61.32           O
ATOM   3119  N   LYS D 397      26.935 -16.138   8.196  1.00137.44           N
ATOM   3120  CA  LYS D 397      26.894 -17.057   7.089  1.00137.44           C
ATOM   3121  CB  LYS D 397      26.056 -16.541   5.908  1.00137.44           C
ATOM   3122  CG  LYS D 397      24.566 -16.869   6.015  1.00137.44           C
ATOM   3123  CD  LYS D 397      23.853 -16.213   7.196  1.00137.44           C
ATOM   3124  CE  LYS D 397      22.379 -16.608   7.295  1.00137.44           C
ATOM   3125  NZ  LYS D 397      22.262 -18.073   7.483  1.00137.44           N
ATOM   3126  C   LYS D 397      28.263 -17.433   6.592  1.00137.44           C
ATOM   3127  O   LYS D 397      29.217 -16.659   6.665  1.00137.44           O
ATOM   3128  N   LYS D 398      28.340 -18.643   5.987  1.00188.35           N
ATOM   3129  CA  LYS D 398      29.549 -19.313   5.585  1.00188.35           C
ATOM   3130  CB  LYS D 398      29.347 -20.513   4.642  1.00188.35           C
ATOM   3131  CG  LYS D 398      28.853 -20.143   3.247  1.00188.35           C
ATOM   3132  CD  LYS D 398      28.989 -21.288   2.242  1.00188.35           C
ATOM   3133  CE  LYS D 398      28.235 -22.558   2.643  1.00188.35           C
ATOM   3134  NZ  LYS D 398      28.966 -23.264   3.718  1.00188.35           N
ATOM   3135  C   LYS D 398      30.556 -18.393   4.992  1.00188.35           C
ATOM   3136  O   LYS D 398      30.276 -17.537   4.153  1.00188.35           O
ATOM   3137  N   LEU D 399      31.803 -18.626   5.440  1.00228.16           N
ATOM   3138  CA  LEU D 399      32.917 -17.778   5.186  1.00228.16           C
ATOM   3139  CB  LEU D 399      33.021 -17.139   3.786  1.00228.16           C
ATOM   3140  CG  LEU D 399      33.679 -18.068   2.739  1.00228.16           C
ATOM   3141  CD1 LEU D 399      35.084 -18.485   3.200  1.00228.16           C
ATOM   3142  CD2 LEU D 399      32.809 -19.271   2.357  1.00228.16           C
ATOM   3143  C   LEU D 399      32.883 -16.737   6.273  1.00228.16           C
ATOM   3144  O   LEU D 399      33.073 -17.071   7.439  1.00228.16           O
ATOM   3145  N   ASP D 400      32.849 -15.441   5.905  1.00188.44           N
ATOM   3146  CA  ASP D 400      32.865 -14.329   6.832  1.00188.44           C
ATOM   3147  CB  ASP D 400      34.037 -13.367   6.566  1.00188.44           C
ATOM   3148  CG  ASP D 400      33.906 -12.773   5.176  1.00188.44           C
ATOM   3149  OD1 ASP D 400      32.941 -13.138   4.453  1.00188.44           O
ATOM   3150  OD2 ASP D 400      34.780 -11.939   4.818  1.00188.44           O
ATOM   3151  C   ASP D 400      31.637 -13.490   7.147  1.00188.44           C
ATOM   3152  O   ASP D 400      31.750 -12.635   8.019  1.00188.44           O
ATOM   3153  N   THR D 401      30.489 -13.587   6.447  1.00115.91           N
ATOM   3154  CA  THR D 401      29.488 -12.537   6.566  1.00115.91           C
ATOM   3155  CB  THR D 401      28.568 -12.493   5.381  1.00115.91           C
ATOM   3156  OG1 THR D 401      29.296 -12.190   4.205  1.00115.91           O
ATOM   3157  CG2 THR D 401      27.487 -11.434   5.608  1.00115.91           C
ATOM   3158  C   THR D 401      28.594 -12.583   7.773  1.00115.91           C
ATOM   3159  O   THR D 401      28.142 -13.638   8.210  1.00115.91           O
ATOM   3160  N   ALA D 402      28.292 -11.377   8.318  1.00 55.69           N
ATOM   3161  CA  ALA D 402      27.368 -11.230   9.409  1.00 55.69           C
ATOM   3162  CB  ALA D 402      28.026 -10.761  10.718  1.00 55.69           C
ATOM   3163  C   ALA D 402      26.382 -10.165   9.013  1.00 55.69           C
ATOM   3164  O   ALA D 402      26.758  -9.191   8.363  1.00 55.69           O
ATOM   3165  N   TYR D 403      25.078 -10.345   9.337  1.00 80.86           N
ATOM   3166  CA  TYR D 403      24.133  -9.289   9.071  1.00 80.86           C
ATOM   3167  CB  TYR D 403      23.519  -9.294   7.655  1.00 80.86           C
ATOM   3168  CG  TYR D 403      22.595 -10.448   7.487  1.00 80.86           C
ATOM   3169  CD1 TYR D 403      23.070 -11.702   7.181  1.00 80.86           C
ATOM   3170  CD2 TYR D 403      21.238 -10.261   7.620  1.00 80.86           C
ATOM   3171  CE1 TYR D 403      22.199 -12.754   7.022  1.00 80.86           C
ATOM   3172  CE2 TYR D 403      20.363 -11.308   7.462  1.00 80.86           C
ATOM   3173  CZ  TYR D 403      20.845 -12.558   7.162  1.00 80.86           C
ATOM   3174  OH  TYR D 403      19.951 -13.638   6.998  1.00 80.86           O
ATOM   3175  C   TYR D 403      23.032  -9.343  10.095  1.00 80.86           C
ATOM   3176  O   TYR D 403      22.816 -10.377  10.726  1.00 80.86           O
ATOM   3177  N   ASP D 404      22.345  -8.198  10.326  1.00 86.75           N
ATOM   3178  CA  ASP D 404      21.273  -8.121  11.286  1.00 86.75           C
ATOM   3179  CB  ASP D 404      21.476  -7.006  12.332  1.00 86.75           C
ATOM   3180  CG  ASP D 404      21.589  -5.651  11.641  1.00 86.75           C
ATOM   3181  OD1 ASP D 404      21.301  -5.566  10.417  1.00 86.75           O
ATOM   3182  OD2 ASP D 404      21.972  -4.676  12.341  1.00 86.75           O
ATOM   3183  C   ASP D 404      19.938  -7.938  10.608  1.00 86.75           C
ATOM   3184  O   ASP D 404      19.820  -8.016   9.387  1.00 86.75           O
ATOM   3185  N   ASP D 405      18.888  -7.694  11.427  1.00 54.05           N
ATOM   3186  CA  ASP D 405      17.520  -7.501  11.006  1.00 54.05           C
ATOM   3187  CB  ASP D 405      16.539  -7.415  12.189  1.00 54.05           C
ATOM   3188  CG  ASP D 405      16.413  -8.802  12.803  1.00 54.05           C
ATOM   3189  OD1 ASP D 405      16.429  -9.794  12.025  1.00 54.05           O
ATOM   3190  OD2 ASP D 405      16.292  -8.890  14.054  1.00 54.05           O
ATOM   3191  C   ASP D 405      17.382  -6.227  10.222  1.00 54.05           C
ATOM   3192  O   ASP D 405      16.566  -6.135   9.306  1.00 54.05           O
ATOM   3193  N   PHE D 406      18.188  -5.211  10.571  1.00 75.79           N
ATOM   3194  CA  PHE D 406      18.169  -3.900   9.983  1.00 75.79           C
ATOM   3195  CB  PHE D 406      19.129  -2.912  10.668  1.00 75.79           C
ATOM   3196  CG  PHE D 406      18.601  -2.661  12.039  1.00 75.79           C
ATOM   3197  CD1 PHE D 406      18.911  -3.510  13.076  1.00 75.79           C
ATOM   3198  CD2 PHE D 406      17.793  -1.575  12.286  1.00 75.79           C
ATOM   3199  CE1 PHE D 406      18.423  -3.279  14.341  1.00 75.79           C
ATOM   3200  CE2 PHE D 406      17.302  -1.339  13.548  1.00 75.79           C
ATOM   3201  CZ  PHE D 406      17.618  -2.191  14.579  1.00 75.79           C
ATOM   3202  C   PHE D 406      18.569  -4.008   8.546  1.00 75.79           C
ATOM   3203  O   PHE D 406      18.265  -3.118   7.755  1.00 75.79           O
ATOM   3204  N   GLY D 407      19.321  -5.062   8.177  1.00 29.51           N
ATOM   3205  CA  GLY D 407      19.714  -5.209   6.806  1.00 29.51           C
ATOM   3206  C   GLY D 407      21.150  -4.809   6.674  1.00 29.51           C
ATOM   3207  O   GLY D 407      21.683  -4.743   5.567  1.00 29.51           O
ATOM   3208  N   ASN D 408      21.813  -4.527   7.811  1.00 44.02           N
ATOM   3209  CA  ASN D 408      23.193  -4.129   7.796  1.00 44.02           C
ATOM   3210  CB  ASN D 408      23.644  -3.460   9.108  1.00 44.02           C
ATOM   3211  CG  ASN D 408      22.880  -2.150   9.270  1.00 44.02           C
ATOM   3212  OD1 ASN D 408      22.826  -1.327   8.358  1.00 44.02           O
ATOM   3213  ND2 ASN D 408      22.265  -1.952  10.467  1.00 44.02           N
ATOM   3214  C   ASN D 408      24.048  -5.343   7.578  1.00 44.02           C
ATOM   3215  O   ASN D 408      23.681  -6.454   7.958  1.00 44.02           O
ATOM   3216  N   SER D 409      25.227  -5.158   6.942  1.00 86.65           N
ATOM   3217  CA  SER D 409      26.097  -6.276   6.697  1.00 86.65           C
ATOM   3218  CB  SER D 409      26.328  -6.579   5.206  1.00 86.65           C
ATOM   3219  OG  SER D 409      27.068  -5.532   4.598  1.00 86.65           O
ATOM   3220  C   SER D 409      27.437  -6.007   7.325  1.00 86.65           C
ATOM   3221  O   SER D 409      27.844  -4.858   7.487  1.00 86.65           O
ATOM   3222  N   GLY D 410      28.166  -7.087   7.693  1.00 29.06           N
ATOM   3223  CA  GLY D 410      29.437  -6.944   8.352  1.00 29.06           C
ATOM   3224  C   GLY D 410      30.177  -8.247   8.256  1.00 29.06           C
ATOM   3225  O   GLY D 410      29.889  -9.068   7.385  1.00 29.06           O
ATOM   3226  N   HIS D 411      31.168  -8.467   9.155  1.00 53.42           N
ATOM   3227  CA  HIS D 411      31.967  -9.663   9.068  1.00 53.42           C
ATOM   3228  ND1 HIS D 411      33.296  -7.337   7.032  1.00 53.42           N
ATOM   3229  CG  HIS D 411      33.350  -8.705   7.181  1.00 53.42           C
ATOM   3230  CB  HIS D 411      33.375  -9.396   8.511  1.00 53.42           C
ATOM   3231  NE2 HIS D 411      33.323  -8.196   4.983  1.00 53.42           N
ATOM   3232  CD2 HIS D 411      33.366  -9.215   5.919  1.00 53.42           C
ATOM   3233  CE1 HIS D 411      33.282  -7.087   5.699  1.00 53.42           C
ATOM   3234  C   HIS D 411      32.156 -10.269  10.432  1.00 53.42           C
ATOM   3235  O   HIS D 411      31.890  -9.635  11.451  1.00 53.42           O
ATOM   3236  N   PHE D 412      32.599 -11.550  10.473  1.00 68.45           N
ATOM   3237  CA  PHE D 412      32.869 -12.206  11.723  1.00 68.45           C
ATOM   3238  CB  PHE D 412      31.654 -12.919  12.352  1.00 68.45           C
ATOM   3239  CG  PHE D 412      31.296 -14.115  11.537  1.00 68.45           C
ATOM   3240  CD1 PHE D 412      31.880 -15.335  11.798  1.00 68.45           C
ATOM   3241  CD2 PHE D 412      30.375 -14.024  10.520  1.00 68.45           C
ATOM   3242  CE1 PHE D 412      31.556 -16.443  11.054  1.00 68.45           C
ATOM   3243  CE2 PHE D 412      30.045 -15.129   9.773  1.00 68.45           C
ATOM   3244  CZ  PHE D 412      30.635 -16.341  10.039  1.00 68.45           C
ATOM   3245  C   PHE D 412      33.926 -13.240  11.495  1.00 68.45           C
ATOM   3246  O   PHE D 412      34.233 -13.603  10.360  1.00 68.45           O
ATOM   3247  N   THR D 413      34.548 -13.706  12.595  1.00119.14           N
ATOM   3248  CA  THR D 413      35.514 -14.758  12.513  1.00119.14           C
ATOM   3249  CB  THR D 413      36.928 -14.267  12.401  1.00119.14           C
ATOM   3250  OG1 THR D 413      37.823 -15.363  12.281  1.00119.14           O
ATOM   3251  CG2 THR D 413      37.266 -13.434  13.650  1.00119.14           C
ATOM   3252  C   THR D 413      35.415 -15.520  13.791  1.00119.14           C
ATOM   3253  O   THR D 413      35.100 -14.959  14.838  1.00119.14           O
ATOM   3254  N   ILE D 414      35.659 -16.838  13.731  1.00 76.90           N
ATOM   3255  CA  ILE D 414      35.693 -17.610  14.933  1.00 76.90           C
ATOM   3256  CB  ILE D 414      35.444 -19.075  14.719  1.00 76.90           C
ATOM   3257  CG1 ILE D 414      35.237 -19.786  16.067  1.00 76.90           C
ATOM   3258  CG2 ILE D 414      36.594 -19.642  13.870  1.00 76.90           C
ATOM   3259  CD1 ILE D 414      34.663 -21.196  15.932  1.00 76.90           C
ATOM   3260  C   ILE D 414      37.090 -17.425  15.420  1.00 76.90           C
ATOM   3261  O   ILE D 414      37.988 -17.158  14.623  1.00 76.90           O
ATOM   3262  N   ILE D 415      37.307 -17.443  16.745  1.00 85.86           N
ATOM   3263  CA  ILE D 415      38.655 -17.312  17.208  1.00 85.86           C
ATOM   3264  CB  ILE D 415      38.788 -16.364  18.367  1.00 85.86           C
ATOM   3265  CG1 ILE D 415      38.362 -14.949  17.942  1.00 85.86           C
ATOM   3266  CG2 ILE D 415      40.228 -16.442  18.901  1.00 85.86           C
ATOM   3267  CD1 ILE D 415      38.180 -13.989  19.116  1.00 85.86           C
ATOM   3268  C   ILE D 415      39.050 -18.665  17.679  1.00 85.86           C
ATOM   3269  O   ILE D 415      38.710 -19.029  18.806  1.00 85.86           O
ATOM   3270  N   TYR D 416      39.804 -19.420  16.834  1.00223.02           N
ATOM   3271  CA  TYR D 416      40.181 -20.747  17.231  1.00223.02           C
ATOM   3272  CB  TYR D 416      41.146 -20.751  18.434  1.00223.02           C
ATOM   3273  CG  TYR D 416      41.832 -22.076  18.568  1.00223.02           C
ATOM   3274  CD1 TYR D 416      42.733 -22.497  17.614  1.00223.02           C
ATOM   3275  CD2 TYR D 416      41.619 -22.876  19.666  1.00223.02           C
ATOM   3276  CE1 TYR D 416      43.386 -23.702  17.742  1.00223.02           C
ATOM   3277  CE2 TYR D 416      42.268 -24.081  19.802  1.00223.02           C
ATOM   3278  CZ  TYR D 416      43.155 -24.498  18.839  1.00223.02           C
ATOM   3279  OH  TYR D 416      43.820 -25.735  18.972  1.00223.02           O
ATOM   3280  C   TYR D 416      38.870 -21.411  17.551  1.00223.02           C
ATOM   3281  O   TYR D 416      37.904 -21.226  16.814  1.00223.02           O
ATOM   3282  N   ASN D 417      38.858 -22.346  18.514  1.00139.80           N
ATOM   3283  CA  ASN D 417      37.671 -22.982  19.037  1.00139.80           C
ATOM   3284  CB  ASN D 417      37.904 -24.447  19.459  1.00139.80           C
ATOM   3285  CG  ASN D 417      38.927 -24.513  20.579  1.00139.80           C
ATOM   3286  OD1 ASN D 417      39.365 -23.491  21.103  1.00139.80           O
ATOM   3287  ND2 ASN D 417      39.329 -25.758  20.950  1.00139.80           N
ATOM   3288  C   ASN D 417      37.014 -22.216  20.178  1.00139.80           C
ATOM   3289  O   ASN D 417      35.996 -22.661  20.706  1.00139.80           O
ATOM   3290  N   GLN D 418      37.660 -21.146  20.692  1.00111.23           N
ATOM   3291  CA  GLN D 418      37.290 -20.401  21.883  1.00111.23           C
ATOM   3292  CB  GLN D 418      38.447 -19.495  22.321  1.00111.23           C
ATOM   3293  CG  GLN D 418      39.726 -20.282  22.591  1.00111.23           C
ATOM   3294  CD  GLN D 418      39.535 -21.014  23.905  1.00111.23           C
ATOM   3295  OE1 GLN D 418      39.716 -20.435  24.973  1.00111.23           O
ATOM   3296  NE2 GLN D 418      39.152 -22.317  23.832  1.00111.23           N
ATOM   3297  C   GLN D 418      36.060 -19.521  21.864  1.00111.23           C
ATOM   3298  O   GLN D 418      35.290 -19.531  22.825  1.00111.23           O
ATOM   3299  N   GLY D 419      35.845 -18.705  20.813  1.00 37.13           N
ATOM   3300  CA  GLY D 419      34.751 -17.766  20.834  1.00 37.13           C
ATOM   3301  C   GLY D 419      34.755 -17.065  19.510  1.00 37.13           C
ATOM   3302  O   GLY D 419      35.321 -17.579  18.548  1.00 37.13           O
ATOM   3303  N   PHE D 420      34.120 -15.871  19.419  1.00 65.48           N
ATOM   3304  CA  PHE D 420      34.051 -15.224  18.138  1.00 65.48           C
ATOM   3305  CB  PHE D 420      32.777 -15.604  17.362  1.00 65.48           C
ATOM   3306  CG  PHE D 420      31.614 -15.238  18.226  1.00 65.48           C
ATOM   3307  CD1 PHE D 420      31.156 -16.117  19.181  1.00 65.48           C
ATOM   3308  CD2 PHE D 420      30.982 -14.022  18.092  1.00 65.48           C
ATOM   3309  CE1 PHE D 420      30.087 -15.794  19.984  1.00 65.48           C
ATOM   3310  CE2 PHE D 420      29.913 -13.692  18.894  1.00 65.48           C
ATOM   3311  CZ  PHE D 420      29.463 -14.578  19.842  1.00 65.48           C
ATOM   3312  C   PHE D 420      34.034 -13.732  18.279  1.00 65.48           C
ATOM   3313  O   PHE D 420      33.779 -13.190  19.354  1.00 65.48           O
ATOM   3314  N   GLU D 421      34.344 -13.031  17.165  1.00 74.38           N
ATOM   3315  CA  GLU D 421      34.261 -11.601  17.123  1.00 74.38           C
ATOM   3316  CB  GLU D 421      35.616 -10.876  17.036  1.00 74.38           C
ATOM   3317  CG  GLU D 421      35.460  -9.353  17.084  1.00 74.38           C
ATOM   3318  CD  GLU D 421      36.836  -8.711  17.171  1.00 74.38           C
ATOM   3319  OE1 GLU D 421      37.457  -8.494  16.097  1.00 74.38           O
ATOM   3320  OE2 GLU D 421      37.283  -8.425  18.314  1.00 74.38           O
ATOM   3321  C   GLU D 421      33.470 -11.241  15.902  1.00 74.38           C
ATOM   3322  O   GLU D 421      33.687 -11.788  14.820  1.00 74.38           O
ATOM   3323  N   ILE D 422      32.502 -10.316  16.059  1.00 45.71           N
ATOM   3324  CA  ILE D 422      31.683  -9.901  14.954  1.00 45.71           C
ATOM   3325  CB  ILE D 422      30.227 -10.225  15.143  1.00 45.71           C
ATOM   3326  CG1 ILE D 422      30.021 -11.741  15.283  1.00 45.71           C
ATOM   3327  CG2 ILE D 422      29.440  -9.599  13.979  1.00 45.71           C
ATOM   3328  CD1 ILE D 422      28.623 -12.116  15.775  1.00 45.71           C
ATOM   3329  C   ILE D 422      31.771  -8.410  14.862  1.00 45.71           C
ATOM   3330  O   ILE D 422      31.662  -7.714  15.871  1.00 45.71           O
ATOM   3331  N   VAL D 423      32.001  -7.880  13.644  1.00 50.40           N
ATOM   3332  CA  VAL D 423      32.007  -6.456  13.470  1.00 50.40           C
ATOM   3333  CB  VAL D 423      33.230  -5.939  12.770  1.00 50.40           C
ATOM   3334  CG1 VAL D 423      33.105  -4.413  12.618  1.00 50.40           C
ATOM   3335  CG2 VAL D 423      34.474  -6.389  13.558  1.00 50.40           C
ATOM   3336  C   VAL D 423      30.828  -6.153  12.602  1.00 50.40           C
ATOM   3337  O   VAL D 423      30.779  -6.571  11.445  1.00 50.40           O
ATOM   3338  N   LEU D 424      29.832  -5.429  13.147  1.00121.44           N
ATOM   3339  CA  LEU D 424      28.665  -5.159  12.366  1.00121.44           C
ATOM   3340  CB  LEU D 424      27.603  -6.268  12.542  1.00121.44           C
ATOM   3341  CG  LEU D 424      26.358  -6.223  11.623  1.00121.44           C
ATOM   3342  CD1 LEU D 424      25.424  -7.401  11.943  1.00121.44           C
ATOM   3343  CD2 LEU D 424      25.602  -4.888  11.685  1.00121.44           C
ATOM   3344  C   LEU D 424      28.101  -3.861  12.846  1.00121.44           C
ATOM   3345  O   LEU D 424      28.046  -3.611  14.047  1.00121.44           O
ATOM   3346  N   ASN D 425      27.688  -2.996  11.902  1.00100.87           N
ATOM   3347  CA  ASN D 425      27.042  -1.751  12.199  1.00100.87           C
ATOM   3348  CB  ASN D 425      25.586  -1.924  12.677  1.00100.87           C
ATOM   3349  CG  ASN D 425      24.816  -0.618  12.475  1.00100.87           C
ATOM   3350  OD1 ASN D 425      23.589  -0.625  12.389  1.00100.87           O
ATOM   3351  ND2 ASN D 425      25.535   0.533  12.379  1.00100.87           N
ATOM   3352  C   ASN D 425      27.810  -0.971  13.234  1.00100.87           C
ATOM   3353  O   ASN D 425      27.234  -0.480  14.204  1.00100.87           O
ATOM   3354  N   ASP D 426      29.133  -0.813  13.030  1.00 97.78           N
ATOM   3355  CA  ASP D 426      29.989  -0.018  13.872  1.00 97.78           C
ATOM   3356  CB  ASP D 426      29.590   1.463  13.924  1.00 97.78           C
ATOM   3357  CG  ASP D 426      30.023   2.089  12.614  1.00 97.78           C
ATOM   3358  OD1 ASP D 426      29.523   1.677  11.535  1.00 97.78           O
ATOM   3359  OD2 ASP D 426      30.894   2.990  12.683  1.00 97.78           O
ATOM   3360  C   ASP D 426      30.065  -0.514  15.284  1.00 97.78           C
ATOM   3361  O   ASP D 426      30.413   0.251  16.182  1.00 97.78           O
ATOM   3362  N   TYR D 427      29.782  -1.807  15.525  1.00 66.62           N
ATOM   3363  CA  TYR D 427      29.931  -2.361  16.844  1.00 66.62           C
ATOM   3364  CB  TYR D 427      28.605  -2.692  17.559  1.00 66.62           C
ATOM   3365  CG  TYR D 427      28.003  -1.438  18.101  1.00 66.62           C
ATOM   3366  CD1 TYR D 427      28.323  -1.021  19.373  1.00 66.62           C
ATOM   3367  CD2 TYR D 427      27.126  -0.682  17.357  1.00 66.62           C
ATOM   3368  CE1 TYR D 427      27.781   0.128  19.899  1.00 66.62           C
ATOM   3369  CE2 TYR D 427      26.580   0.469  17.877  1.00 66.62           C
ATOM   3370  CZ  TYR D 427      26.908   0.877  19.149  1.00 66.62           C
ATOM   3371  OH  TYR D 427      26.350   2.057  19.685  1.00 66.62           O
ATOM   3372  C   TYR D 427      30.694  -3.641  16.714  1.00 66.62           C
ATOM   3373  O   TYR D 427      30.628  -4.310  15.684  1.00 66.62           O
ATOM   3374  N   LYS D 428      31.473  -3.998  17.757  1.00 46.78           N
ATOM   3375  CA  LYS D 428      32.209  -5.229  17.735  1.00 46.78           C
ATOM   3376  CB  LYS D 428      33.728  -5.059  17.918  1.00 46.78           C
ATOM   3377  CG  LYS D 428      34.408  -4.368  16.733  1.00 46.78           C
ATOM   3378  CD  LYS D 428      35.882  -4.036  16.971  1.00 46.78           C
ATOM   3379  CE  LYS D 428      36.566  -3.397  15.760  1.00 46.78           C
ATOM   3380  NZ  LYS D 428      37.996  -3.155  16.054  1.00 46.78           N
ATOM   3381  C   LYS D 428      31.702  -6.064  18.869  1.00 46.78           C
ATOM   3382  O   LYS D 428      31.560  -5.577  19.990  1.00 46.78           O
ATOM   3383  N   TRP D 429      31.414  -7.356  18.596  1.00 70.84           N
ATOM   3384  CA  TRP D 429      30.873  -8.231  19.598  1.00 70.84           C
ATOM   3385  CB  TRP D 429      29.604  -8.963  19.117  1.00 70.84           C
ATOM   3386  CG  TRP D 429      28.462  -8.059  18.709  1.00 70.84           C
ATOM   3387  CD2 TRP D 429      27.310  -7.760  19.515  1.00 70.84           C
ATOM   3388  CD1 TRP D 429      28.289  -7.392  17.531  1.00 70.84           C
ATOM   3389  NE1 TRP D 429      27.108  -6.692  17.553  1.00 70.84           N
ATOM   3390  CE2 TRP D 429      26.494  -6.909  18.768  1.00 70.84           C
ATOM   3391  CE3 TRP D 429      26.960  -8.160  20.773  1.00 70.84           C
ATOM   3392  CZ2 TRP D 429      25.311  -6.445  19.269  1.00 70.84           C
ATOM   3393  CZ3 TRP D 429      25.767  -7.687  21.275  1.00 70.84           C
ATOM   3394  CH2 TRP D 429      24.958  -6.847  20.538  1.00 70.84           C
ATOM   3395  C   TRP D 429      31.893  -9.301  19.856  1.00 70.84           C
ATOM   3396  O   TRP D 429      32.460  -9.863  18.919  1.00 70.84           O
ATOM   3397  N   PHE D 430      32.166  -9.600  21.145  1.00110.98           N
ATOM   3398  CA  PHE D 430      33.105 -10.639  21.469  1.00110.98           C
ATOM   3399  CB  PHE D 430      34.526 -10.102  21.723  1.00110.98           C
ATOM   3400  CG  PHE D 430      35.346 -11.171  22.360  1.00110.98           C
ATOM   3401  CD1 PHE D 430      35.794 -12.253  21.639  1.00110.98           C
ATOM   3402  CD2 PHE D 430      35.642 -11.095  23.702  1.00110.98           C
ATOM   3403  CE1 PHE D 430      36.545 -13.234  22.245  1.00110.98           C
ATOM   3404  CE2 PHE D 430      36.393 -12.070  24.313  1.00110.98           C
ATOM   3405  CZ  PHE D 430      36.847 -13.142  23.582  1.00110.98           C
ATOM   3406  C   PHE D 430      32.648 -11.386  22.686  1.00110.98           C
ATOM   3407  O   PHE D 430      32.160 -10.799  23.650  1.00110.98           O
ATOM   3408  N   ALA D 431      32.793 -12.728  22.656  1.00 50.56           N
ATOM   3409  CA  ALA D 431      32.419 -13.545  23.775  1.00 50.56           C
ATOM   3410  CB  ALA D 431      30.899 -13.743  23.906  1.00 50.56           C
ATOM   3411  C   ALA D 431      33.026 -14.903  23.582  1.00 50.56           C
ATOM   3412  O   ALA D 431      33.326 -15.314  22.462  1.00 50.56           O
ATOM   3413  N   PHE D 432      33.228 -15.635  24.697  1.00131.93           N
ATOM   3414  CA  PHE D 432      33.750 -16.970  24.626  1.00131.93           C
ATOM   3415  CB  PHE D 432      34.626 -17.398  25.821  1.00131.93           C
ATOM   3416  CG  PHE D 432      35.917 -16.651  25.840  1.00131.93           C
ATOM   3417  CD1 PHE D 432      36.973 -17.067  25.063  1.00131.93           C
ATOM   3418  CD2 PHE D 432      36.077 -15.539  26.635  1.00131.93           C
ATOM   3419  CE1 PHE D 432      38.169 -16.389  25.078  1.00131.93           C
ATOM   3420  CE2 PHE D 432      37.271 -14.857  26.655  1.00131.93           C
ATOM   3421  CZ  PHE D 432      38.320 -15.281  25.876  1.00131.93           C
ATOM   3422  C   PHE D 432      32.566 -17.885  24.661  1.00131.93           C
ATOM   3423  O   PHE D 432      31.520 -17.535  25.204  1.00131.93           O
ATOM   3424  N   PHE D 433      32.694 -19.087  24.065  1.00 63.53           N
ATOM   3425  CA  PHE D 433      31.601 -20.021  24.083  1.00 63.53           C
ATOM   3426  CB  PHE D 433      31.828 -21.266  23.207  1.00 63.53           C
ATOM   3427  CG  PHE D 433      31.888 -20.808  21.787  1.00 63.53           C
ATOM   3428  CD1 PHE D 433      30.736 -20.499  21.100  1.00 63.53           C
ATOM   3429  CD2 PHE D 433      33.096 -20.696  21.138  1.00 63.53           C
ATOM   3430  CE1 PHE D 433      30.788 -20.078  19.791  1.00 63.53           C
ATOM   3431  CE2 PHE D 433      33.155 -20.276  19.829  1.00 63.53           C
ATOM   3432  CZ  PHE D 433      32.000 -19.966  19.152  1.00 63.53           C
ATOM   3433  C   PHE D 433      31.445 -20.453  25.510  1.00 63.53           C
ATOM   3434  O   PHE D 433      32.419 -20.482  26.260  1.00 63.53           O
ATOM   3435  N   LYS D 434      30.208 -20.788  25.936  1.00103.31           N
ATOM   3436  CA  LYS D 434      30.001 -21.044  27.335  1.00103.31           C
ATOM   3437  CB  LYS D 434      28.569 -20.801  27.847  1.00103.31           C
ATOM   3438  CG  LYS D 434      27.618 -21.979  27.664  1.00103.31           C
ATOM   3439  CD  LYS D 434      26.340 -21.837  28.495  1.00103.31           C
ATOM   3440  CE  LYS D 434      25.369 -23.007  28.334  1.00103.31           C
ATOM   3441  NZ  LYS D 434      24.171 -22.791  29.175  1.00103.31           N
ATOM   3442  C   LYS D 434      30.403 -22.423  27.755  1.00103.31           C
ATOM   3443  O   LYS D 434      30.382 -23.381  26.982  1.00103.31           O
ATOM   3444  N   TYR D 435      30.844 -22.515  29.028  1.00 72.09           N
ATOM   3445  CA  TYR D 435      31.185 -23.754  29.661  1.00 72.09           C
ATOM   3446  CB  TYR D 435      32.675 -24.125  29.522  1.00 72.09           C
ATOM   3447  CG  TYR D 435      33.517 -23.012  30.048  1.00 72.09           C
ATOM   3448  CD1 TYR D 435      33.873 -22.959  31.376  1.00 72.09           C
ATOM   3449  CD2 TYR D 435      33.954 -22.017  29.203  1.00 72.09           C
ATOM   3450  CE1 TYR D 435      34.653 -21.931  31.851  1.00 72.09           C
ATOM   3451  CE2 TYR D 435      34.733 -20.987  29.672  1.00 72.09           C
ATOM   3452  CZ  TYR D 435      35.085 -20.943  30.999  1.00 72.09           C
ATOM   3453  OH  TYR D 435      35.885 -19.887  31.484  1.00 72.09           O
ATOM   3454  C   TYR D 435      30.833 -23.619  31.113  1.00 72.09           C
ATOM   3455  O   TYR D 435      30.791 -22.509  31.642  1.00 72.09           O
ATOM   3456  N   LYS D 436      30.541 -24.748  31.796  1.00 76.31           N
ATOM   3457  CA  LYS D 436      30.202 -24.681  33.194  1.00 76.31           C
ATOM   3458  CB  LYS D 436      28.748 -25.088  33.491  1.00 76.31           C
ATOM   3459  CG  LYS D 436      27.728 -24.051  33.016  1.00 76.31           C
ATOM   3460  CD  LYS D 436      26.288 -24.563  32.977  1.00 76.31           C
ATOM   3461  CE  LYS D 436      25.265 -23.449  32.757  0.00 76.31           C
ATOM   3462  NZ  LYS D 436      25.677 -22.609  31.611  0.00 76.31           N
ATOM   3463  C   LYS D 436      31.101 -25.612  33.945  1.00 76.31           C
ATOM   3464  O   LYS D 436      31.340 -26.742  33.523  1.00 76.31           O
ATOM   3465  N   GLU D 437      31.628 -25.151  35.098  1.00 53.65           N
ATOM   3466  CA  GLU D 437      32.533 -25.978  35.841  1.00 53.65           C
ATOM   3467  CB  GLU D 437      33.851 -25.257  36.175  1.00 53.65           C
ATOM   3468  CG  GLU D 437      34.676 -24.918  34.930  1.00 53.65           C
ATOM   3469  CD  GLU D 437      35.865 -24.067  35.354  1.00 53.65           C
ATOM   3470  OE1 GLU D 437      36.028 -23.844  36.583  1.00 53.65           O
ATOM   3471  OE2 GLU D 437      36.625 -23.626  34.451  1.00 53.65           O
ATOM   3472  C   GLU D 437      31.890 -26.375  37.130  1.00 53.65           C
ATOM   3473  O   GLU D 437      31.744 -25.573  38.052  1.00 53.65           O
ATOM   3474  N   GLU D 438      31.481 -27.653  37.201  1.00 77.74           N
ATOM   3475  CA  GLU D 438      30.916 -28.258  38.369  1.00 77.74           C
ATOM   3476  CB  GLU D 438      30.332 -29.650  38.072  0.00 77.74           C
ATOM   3477  CG  GLU D 438      29.104 -29.589  37.158  0.00 77.74           C
ATOM   3478  CD  GLU D 438      28.659 -31.008  36.834  0.00 77.74           C
ATOM   3479  OE1 GLU D 438      29.368 -31.965  37.245  0.00 77.74           O
ATOM   3480  OE2 GLU D 438      27.601 -31.152  36.165  0.00 77.74           O
ATOM   3481  C   GLU D 438      32.034 -28.404  39.352  1.00 77.74           C
ATOM   3482  O   GLU D 438      31.826 -28.399  40.561  1.00 77.74           O
ATOM   3483  N   GLY D 439      33.262 -28.534  38.821  1.00 58.29           N
ATOM   3484  CA  GLY D 439      34.480 -28.737  39.547  1.00 58.29           C
ATOM   3485  C   GLY D 439      35.065 -29.971  38.952  1.00 58.29           C
ATOM   3486  O   GLY D 439      36.123 -29.937  38.327  1.00 58.29           O
ATOM   3487  N   GLY D 440      34.392 -31.114  39.138  1.00103.48           N
ATOM   3488  CA  GLY D 440      34.851 -32.300  38.490  1.00103.48           C
ATOM   3489  C   GLY D 440      34.495 -32.238  37.045  1.00103.48           C
ATOM   3490  O   GLY D 440      35.279 -32.597  36.169  1.00103.48           O
ATOM   3491  N   LYS D 441      33.275 -31.750  36.764  1.00 64.77           N
ATOM   3492  CA  LYS D 441      32.780 -31.879  35.429  1.00 64.77           C
ATOM   3493  CB  LYS D 441      31.343 -32.420  35.391  1.00 64.77           C
ATOM   3494  CG  LYS D 441      30.775 -32.570  33.981  1.00 64.77           C
ATOM   3495  CD  LYS D 441      29.438 -33.308  33.941  0.00 64.77           C
ATOM   3496  CE  LYS D 441      28.839 -33.423  32.539  0.00 64.77           C
ATOM   3497  NZ  LYS D 441      27.553 -34.149  32.604  0.00 64.77           N
ATOM   3498  C   LYS D 441      32.767 -30.563  34.730  1.00 64.77           C
ATOM   3499  O   LYS D 441      32.423 -29.529  35.300  1.00 64.77           O
ATOM   3500  N   VAL D 442      33.158 -30.586  33.443  1.00 36.76           N
ATOM   3501  CA  VAL D 442      33.127 -29.398  32.650  1.00 36.76           C
ATOM   3502  CB  VAL D 442      34.467 -29.027  32.084  1.00 36.76           C
ATOM   3503  CG1 VAL D 442      34.294 -27.801  31.170  1.00 36.76           C
ATOM   3504  CG2 VAL D 442      35.445 -28.803  33.250  1.00 36.76           C
ATOM   3505  C   VAL D 442      32.214 -29.673  31.498  1.00 36.76           C
ATOM   3506  O   VAL D 442      32.325 -30.705  30.835  1.00 36.76           O
ATOM   3507  N   THR D 443      31.263 -28.755  31.240  1.00 45.61           N
ATOM   3508  CA  THR D 443      30.366 -28.954  30.138  1.00 45.61           C
ATOM   3509  CB  THR D 443      28.933 -29.100  30.557  1.00 45.61           C
ATOM   3510  OG1 THR D 443      28.798 -30.192  31.455  1.00 45.61           O
ATOM   3511  CG2 THR D 443      28.076 -29.343  29.304  1.00 45.61           C
ATOM   3512  C   THR D 443      30.461 -27.743  29.268  1.00 45.61           C
ATOM   3513  O   THR D 443      30.477 -26.615  29.757  1.00 45.61           O
ATOM   3514  N   SER D 444      30.525 -27.949  27.938  1.00 43.29           N
ATOM   3515  CA  SER D 444      30.646 -26.828  27.052  1.00 43.29           C
ATOM   3516  CB  SER D 444      31.804 -26.960  26.048  1.00 43.29           C
ATOM   3517  OG  SER D 444      33.047 -26.981  26.734  1.00 43.29           O
ATOM   3518  C   SER D 444      29.389 -26.722  26.256  1.00 43.29           C
ATOM   3519  O   SER D 444      28.754 -27.727  25.938  1.00 43.29           O
ATOM   3520  N   TYR D 445      28.971 -25.473  25.963  1.00137.44           N
ATOM   3521  CA  TYR D 445      27.811 -25.256  25.150  1.00137.44           C
ATOM   3522  CB  TYR D 445      26.662 -24.586  25.921  1.00137.44           C
ATOM   3523  CG  TYR D 445      26.234 -25.547  26.978  1.00137.44           C
ATOM   3524  CD1 TYR D 445      26.852 -25.551  28.208  1.00137.44           C
ATOM   3525  CD2 TYR D 445      25.230 -26.456  26.736  1.00137.44           C
ATOM   3526  CE1 TYR D 445      26.465 -26.436  29.187  1.00137.44           C
ATOM   3527  CE2 TYR D 445      24.838 -27.344  27.710  1.00137.44           C
ATOM   3528  CZ  TYR D 445      25.455 -27.333  28.938  1.00137.44           C
ATOM   3529  OH  TYR D 445      25.054 -28.244  29.939  1.00137.44           O
ATOM   3530  C   TYR D 445      28.221 -24.343  24.035  1.00137.44           C
ATOM   3531  O   TYR D 445      28.445 -23.152  24.237  1.00137.44           O
ATOM   3532  N   CYS D 446      28.336 -24.904  22.819  1.00 64.93           N
ATOM   3533  CA  CYS D 446      28.729 -24.187  21.638  1.00 64.93           C
ATOM   3534  CB  CYS D 446      29.161 -25.124  20.502  1.00 64.93           C
ATOM   3535  SG  CYS D 446      30.663 -26.016  20.996  1.00 64.93           S
ATOM   3536  C   CYS D 446      27.613 -23.301  21.177  1.00 64.93           C
ATOM   3537  O   CYS D 446      27.821 -22.379  20.388  1.00 64.93           O
ATOM   3538  N   HIS D 447      26.381 -23.642  21.587  1.00 71.28           N
ATOM   3539  CA  HIS D 447      25.180 -22.925  21.270  1.00 71.28           C
ATOM   3540  ND1 HIS D 447      24.433 -26.173  21.050  1.00 71.28           N
ATOM   3541  CG  HIS D 447      23.823 -24.979  20.732  1.00 71.28           C
ATOM   3542  CB  HIS D 447      23.912 -23.740  21.574  1.00 71.28           C
ATOM   3543  NE2 HIS D 447      23.379 -26.493  19.119  1.00 71.28           N
ATOM   3544  CD2 HIS D 447      23.184 -25.193  19.550  1.00 71.28           C
ATOM   3545  CE1 HIS D 447      24.136 -27.042  20.052  1.00 71.28           C
ATOM   3546  C   HIS D 447      25.103 -21.631  22.033  1.00 71.28           C
ATOM   3547  O   HIS D 447      24.377 -20.725  21.631  1.00 71.28           O
ATOM   3548  N   GLU D 448      25.788 -21.518  23.190  1.00 65.31           N
ATOM   3549  CA  GLU D 448      25.642 -20.325  23.985  1.00 65.31           C
ATOM   3550  CB  GLU D 448      24.927 -20.597  25.316  1.00 65.31           C
ATOM   3551  CG  GLU D 448      23.477 -21.038  25.104  1.00 65.31           C
ATOM   3552  CD  GLU D 448      22.910 -21.497  26.437  1.00 65.31           C
ATOM   3553  OE1 GLU D 448      23.110 -20.774  27.449  1.00 65.31           O
ATOM   3554  OE2 GLU D 448      22.270 -22.582  26.460  1.00 65.31           O
ATOM   3555  C   GLU D 448      26.978 -19.706  24.280  1.00 65.31           C
ATOM   3556  O   GLU D 448      28.023 -20.255  23.935  1.00 65.31           O
ATOM   3557  N   THR D 449      26.967 -18.504  24.910  1.00 47.22           N
ATOM   3558  CA  THR D 449      28.198 -17.817  25.194  1.00 47.22           C
ATOM   3559  CB  THR D 449      28.368 -16.542  24.418  1.00 47.22           C
ATOM   3560  OG1 THR D 449      27.376 -15.600  24.800  1.00 47.22           O
ATOM   3561  CG2 THR D 449      28.251 -16.856  22.917  1.00 47.22           C
ATOM   3562  C   THR D 449      28.253 -17.430  26.641  1.00 47.22           C
ATOM   3563  O   THR D 449      27.251 -17.434  27.354  1.00 47.22           O
ATOM   3564  N   MET D 450      29.476 -17.119  27.115  1.00 56.48           N
ATOM   3565  CA  MET D 450      29.677 -16.613  28.441  1.00 56.48           C
ATOM   3566  CB  MET D 450      31.138 -16.696  28.913  1.00 56.48           C
ATOM   3567  CG  MET D 450      31.670 -18.129  28.985  1.00 56.48           C
ATOM   3568  SD  MET D 450      30.871 -19.178  30.237  1.00 56.48           S
ATOM   3569  CE  MET D 450      31.814 -18.505  31.635  1.00 56.48           C
ATOM   3570  C   MET D 450      29.318 -15.171  28.311  1.00 56.48           C
ATOM   3571  O   MET D 450      28.994 -14.716  27.216  1.00 56.48           O
ATOM   3572  N   THR D 451      29.315 -14.400  29.411  1.00132.29           N
ATOM   3573  CA  THR D 451      28.964 -13.030  29.190  1.00132.29           C
ATOM   3574  CB  THR D 451      28.631 -12.252  30.431  1.00132.29           C
ATOM   3575  OG1 THR D 451      28.121 -10.973  30.088  1.00132.29           O
ATOM   3576  CG2 THR D 451      29.880 -12.116  31.296  1.00132.29           C
ATOM   3577  C   THR D 451      30.088 -12.400  28.426  1.00132.29           C
ATOM   3578  O   THR D 451      31.261 -12.627  28.722  1.00132.29           O
ATOM   3579  N   GLY D 452      29.741 -11.602  27.393  1.00 47.73           N
ATOM   3580  CA  GLY D 452      30.734 -11.037  26.526  1.00 47.73           C
ATOM   3581  C   GLY D 452      30.666  -9.542  26.542  1.00 47.73           C
ATOM   3582  O   GLY D 452      29.881  -8.939  27.276  1.00 47.73           O
ATOM   3583  N   TRP D 453      31.517  -8.914  25.698  1.00 85.11           N
ATOM   3584  CA  TRP D 453      31.623  -7.484  25.654  1.00 85.11           C
ATOM   3585  CB  TRP D 453      33.064  -7.006  25.891  1.00 85.11           C
ATOM   3586  CG  TRP D 453      33.645  -7.418  27.223  1.00 85.11           C
ATOM   3587  CD2 TRP D 453      34.204  -8.717  27.473  1.00 85.11           C
ATOM   3588  CD1 TRP D 453      33.755  -6.718  28.388  1.00 85.11           C
ATOM   3589  NE1 TRP D 453      34.358  -7.498  29.348  1.00 85.11           N
ATOM   3590  CE2 TRP D 453      34.637  -8.732  28.797  1.00 85.11           C
ATOM   3591  CE3 TRP D 453      34.345  -9.809  26.664  1.00 85.11           C
ATOM   3592  CZ2 TRP D 453      35.220  -9.844  29.335  1.00 85.11           C
ATOM   3593  CZ3 TRP D 453      34.933 -10.928  27.209  1.00 85.11           C
ATOM   3594  CH2 TRP D 453      35.364 -10.944  28.519  1.00 85.11           C
ATOM   3595  C   TRP D 453      31.258  -7.008  24.278  1.00 85.11           C
ATOM   3596  O   TRP D 453      31.686  -7.573  23.273  1.00 85.11           O
ATOM   3597  N   VAL D 454      30.438  -5.940  24.207  1.00101.29           N
ATOM   3598  CA  VAL D 454      30.084  -5.338  22.954  1.00101.29           C
ATOM   3599  CB  VAL D 454      28.637  -5.514  22.591  1.00101.29           C
ATOM   3600  CG1 VAL D 454      27.773  -4.860  23.683  1.00101.29           C
ATOM   3601  CG2 VAL D 454      28.409  -4.924  21.189  1.00101.29           C
ATOM   3602  C   VAL D 454      30.333  -3.873  23.122  1.00101.29           C
ATOM   3603  O   VAL D 454      30.011  -3.299  24.161  1.00101.29           O
ATOM   3604  N   HIS D 455      30.949  -3.233  22.109  1.00 55.77           N
ATOM   3605  CA  HIS D 455      31.209  -1.823  22.189  1.00 55.77           C
ATOM   3606  ND1 HIS D 455      34.219  -3.346  22.927  1.00 55.77           N
ATOM   3607  CG  HIS D 455      33.722  -2.168  22.417  1.00 55.77           C
ATOM   3608  CB  HIS D 455      32.502  -1.472  22.948  1.00 55.77           C
ATOM   3609  NE2 HIS D 455      35.561  -2.763  21.255  1.00 55.77           N
ATOM   3610  CD2 HIS D 455      34.554  -1.825  21.396  1.00 55.77           C
ATOM   3611  CE1 HIS D 455      35.318  -3.657  22.195  1.00 55.77           C
ATOM   3612  C   HIS D 455      31.348  -1.317  20.791  1.00 55.77           C
ATOM   3613  O   HIS D 455      31.597  -2.086  19.865  1.00 55.77           O
ATOM   3614  N   ASP D 456      31.194   0.006  20.599  1.00 80.28           N
ATOM   3615  CA  ASP D 456      31.307   0.530  19.272  1.00 80.28           C
ATOM   3616  CB  ASP D 456      30.858   1.999  19.130  1.00 80.28           C
ATOM   3617  CG  ASP D 456      31.715   2.870  20.036  1.00 80.28           C
ATOM   3618  OD1 ASP D 456      31.452   2.889  21.268  1.00 80.28           O
ATOM   3619  OD2 ASP D 456      32.635   3.546  19.503  1.00 80.28           O
ATOM   3620  C   ASP D 456      32.739   0.409  18.857  1.00 80.28           C
ATOM   3621  O   ASP D 456      33.620   0.155  19.673  1.00 80.28           O
ATOM   3622  N   VAL D 457      33.000   0.610  17.554  1.00124.78           N
ATOM   3623  CA  VAL D 457      34.294   0.419  16.963  1.00124.78           C
ATOM   3624  CB  VAL D 457      34.299   0.810  15.514  1.00124.78           C
ATOM   3625  CG1 VAL D 457      35.711   0.589  14.947  1.00124.78           C
ATOM   3626  CG2 VAL D 457      33.186   0.047  14.792  1.00124.78           C
ATOM   3627  C   VAL D 457      35.286   1.308  17.656  1.00124.78           C
ATOM   3628  O   VAL D 457      36.460   0.963  17.782  1.00124.78           O
ATOM   3629  N   LEU D 458      34.853   2.517  18.073  1.00102.21           N
ATOM   3630  CA  LEU D 458      35.703   3.465  18.755  1.00102.21           C
ATOM   3631  CB  LEU D 458      35.063   4.854  18.936  1.00102.21           C
ATOM   3632  CG  LEU D 458      34.961   5.698  17.652  1.00102.21           C
ATOM   3633  CD1 LEU D 458      34.305   7.060  17.927  1.00102.21           C
ATOM   3634  CD2 LEU D 458      36.336   5.855  16.986  1.00102.21           C
ATOM   3635  C   LEU D 458      36.083   2.981  20.124  1.00102.21           C
ATOM   3636  O   LEU D 458      37.164   3.302  20.612  1.00102.21           O
ATOM   3637  N   GLY D 459      35.190   2.234  20.802  1.00 47.77           N
ATOM   3638  CA  GLY D 459      35.465   1.769  22.133  1.00 47.77           C
ATOM   3639  C   GLY D 459      34.860   2.710  23.138  1.00 47.77           C
ATOM   3640  O   GLY D 459      35.197   2.653  24.319  1.00 47.77           O
ATOM   3641  N   ARG D 460      34.014   3.659  22.687  1.00195.92           N
ATOM   3642  CA  ARG D 460      33.408   4.613  23.582  1.00195.92           C
ATOM   3643  CB  ARG D 460      32.807   5.777  22.789  1.00195.92           C
ATOM   3644  CG  ARG D 460      33.786   6.254  21.711  1.00195.92           C
ATOM   3645  CD  ARG D 460      34.087   7.748  21.683  1.00195.92           C
ATOM   3646  NE  ARG D 460      35.379   7.987  22.386  1.00195.92           N
ATOM   3647  CZ  ARG D 460      36.561   7.707  21.766  1.00195.92           C
ATOM   3648  NH1 ARG D 460      36.599   6.851  20.706  1.00195.92           N
ATOM   3649  NH2 ARG D 460      37.715   8.288  22.199  1.00195.92           N
ATOM   3650  C   ARG D 460      32.329   4.015  24.455  1.00195.92           C
ATOM   3651  O   ARG D 460      32.422   4.051  25.682  1.00195.92           O
ATOM   3652  N   ASN D 461      31.298   3.388  23.842  1.00 58.16           N
ATOM   3653  CA  ASN D 461      30.177   2.882  24.591  1.00 58.16           C
ATOM   3654  CB  ASN D 461      28.821   3.189  23.934  1.00 58.16           C
ATOM   3655  CG  ASN D 461      28.610   4.696  23.957  1.00 58.16           C
ATOM   3656  OD1 ASN D 461      28.731   5.337  25.000  1.00 58.16           O
ATOM   3657  ND2 ASN D 461      28.290   5.280  22.771  1.00 58.16           N
ATOM   3658  C   ASN D 461      30.298   1.394  24.643  1.00 58.16           C
ATOM   3659  O   ASN D 461      30.548   0.750  23.625  1.00 58.16           O
ATOM   3660  N   ARG D 462      30.107   0.818  25.849  1.00106.41           N
ATOM   3661  CA  ARG D 462      30.254  -0.596  26.050  1.00106.41           C
ATOM   3662  CB  ARG D 462      31.484  -0.972  26.893  1.00106.41           C
ATOM   3663  CG  ARG D 462      32.813  -0.638  26.214  1.00106.41           C
ATOM   3664  CD  ARG D 462      34.035  -1.168  26.966  1.00106.41           C
ATOM   3665  NE  ARG D 462      34.017  -2.653  26.849  1.00106.41           N
ATOM   3666  CZ  ARG D 462      35.177  -3.363  26.971  1.00106.41           C
ATOM   3667  NH1 ARG D 462      36.355  -2.712  27.196  1.00106.41           N
ATOM   3668  NH2 ARG D 462      35.158  -4.724  26.864  1.00106.41           N
ATOM   3669  C   ARG D 462      29.056  -1.130  26.775  1.00106.41           C
ATOM   3670  O   ARG D 462      28.302  -0.387  27.401  1.00106.41           O
ATOM   3671  N   ALA D 463      28.848  -2.461  26.669  1.00 38.79           N
ATOM   3672  CA  ALA D 463      27.767  -3.143  27.325  1.00 38.79           C
ATOM   3673  CB  ALA D 463      26.433  -3.056  26.564  1.00 38.79           C
ATOM   3674  C   ALA D 463      28.144  -4.593  27.397  1.00 38.79           C
ATOM   3675  O   ALA D 463      29.119  -5.021  26.781  1.00 38.79           O
ATOM   3676  N   CYS D 464      27.385  -5.387  28.182  1.00 48.49           N
ATOM   3677  CA  CYS D 464      27.661  -6.791  28.325  1.00 48.49           C
ATOM   3678  CB  CYS D 464      27.725  -7.234  29.795  1.00 48.49           C
ATOM   3679  SG  CYS D 464      29.021  -6.317  30.668  1.00 48.49           S
ATOM   3680  C   CYS D 464      26.524  -7.524  27.685  1.00 48.49           C
ATOM   3681  O   CYS D 464      25.405  -7.016  27.657  1.00 48.49           O
ATOM   3682  N   PHE D 465      26.779  -8.729  27.125  1.00 63.84           N
ATOM   3683  CA  PHE D 465      25.702  -9.443  26.499  1.00 63.84           C
ATOM   3684  CB  PHE D 465      25.552  -9.137  24.998  1.00 63.84           C
ATOM   3685  CG  PHE D 465      26.722  -9.716  24.275  1.00 63.84           C
ATOM   3686  CD1 PHE D 465      27.934  -9.066  24.244  1.00 63.84           C
ATOM   3687  CD2 PHE D 465      26.597 -10.916  23.611  1.00 63.84           C
ATOM   3688  CE1 PHE D 465      29.004  -9.610  23.572  1.00 63.84           C
ATOM   3689  CE2 PHE D 465      27.662 -11.465  22.936  1.00 63.84           C
ATOM   3690  CZ  PHE D 465      28.871 -10.811  22.916  1.00 63.84           C
ATOM   3691  C   PHE D 465      25.942 -10.919  26.610  1.00 63.84           C
ATOM   3692  O   PHE D 465      27.040 -11.371  26.930  1.00 63.84           O
ATOM   3693  N   THR D 466      24.873 -11.710  26.375  1.00 43.73           N
ATOM   3694  CA  THR D 466      24.979 -13.141  26.352  1.00 43.73           C
ATOM   3695  CB  THR D 466      24.275 -13.821  27.489  1.00 43.73           C
ATOM   3696  OG1 THR D 466      22.888 -13.516  27.464  1.00 43.73           O
ATOM   3697  CG2 THR D 466      24.905 -13.346  28.810  1.00 43.73           C
ATOM   3698  C   THR D 466      24.311 -13.563  25.084  1.00 43.73           C
ATOM   3699  O   THR D 466      23.344 -12.937  24.650  1.00 43.73           O
ATOM   3700  N   GLY D 467      24.807 -14.639  24.445  1.00 28.26           N
ATOM   3701  CA  GLY D 467      24.218 -15.019  23.195  1.00 28.26           C
ATOM   3702  C   GLY D 467      23.771 -16.444  23.251  1.00 28.26           C
ATOM   3703  O   GLY D 467      24.361 -17.277  23.937  1.00 28.26           O
ATOM   3704  N   ARG D 468      22.686 -16.745  22.508  1.00 68.05           N
ATOM   3705  CA  ARG D 468      22.174 -18.080  22.413  1.00 68.05           C
ATOM   3706  CB  ARG D 468      20.854 -18.276  23.176  1.00 68.05           C
ATOM   3707  CG  ARG D 468      20.997 -18.069  24.685  1.00 68.05           C
ATOM   3708  CD  ARG D 468      19.692 -18.261  25.458  1.00 68.05           C
ATOM   3709  NE  ARG D 468      19.401 -19.722  25.487  1.00 68.05           N
ATOM   3710  CZ  ARG D 468      18.684 -20.294  24.478  1.00 68.05           C
ATOM   3711  NH1 ARG D 468      18.238 -19.529  23.440  1.00 68.05           N
ATOM   3712  NH2 ARG D 468      18.412 -21.632  24.506  1.00 68.05           N
ATOM   3713  C   ARG D 468      21.898 -18.315  20.962  1.00 68.05           C
ATOM   3714  O   ARG D 468      21.372 -17.437  20.278  1.00 68.05           O
ATOM   3715  N   LYS D 469      22.261 -19.507  20.449  1.00 75.42           N
ATOM   3716  CA  LYS D 469      22.053 -19.775  19.056  1.00 75.42           C
ATOM   3717  CB  LYS D 469      22.976 -20.875  18.505  1.00 75.42           C
ATOM   3718  CG  LYS D 469      23.018 -20.924  16.977  1.00 75.42           C
ATOM   3719  CD  LYS D 469      24.147 -21.796  16.427  1.00 75.42           C
ATOM   3720  CE  LYS D 469      23.813 -23.288  16.425  1.00 75.42           C
ATOM   3721  NZ  LYS D 469      24.934 -24.057  15.844  1.00 75.42           N
ATOM   3722  C   LYS D 469      20.634 -20.204  18.866  1.00 75.42           C
ATOM   3723  O   LYS D 469      20.163 -21.160  19.482  1.00 75.42           O
ATOM   3724  N   THR D 470      19.919 -19.459  18.004  1.00 63.92           N
ATOM   3725  CA  THR D 470      18.546 -19.661  17.647  1.00 63.92           C
ATOM   3726  CB  THR D 470      17.950 -18.476  16.946  1.00 63.92           C
ATOM   3727  OG1 THR D 470      18.033 -17.325  17.774  1.00 63.92           O
ATOM   3728  CG2 THR D 470      16.480 -18.786  16.620  0.00 63.92           C
ATOM   3729  C   THR D 470      18.416 -20.831  16.737  1.00 63.92           C
ATOM   3730  O   THR D 470      17.351 -21.424  16.666  1.00 63.92           O
ATOM   3731  N   GLY D 471      19.450 -21.166  15.949  1.00 22.43           N
ATOM   3732  CA  GLY D 471      19.300 -22.289  15.069  1.00 22.43           C
ATOM   3733  C   GLY D 471      20.439 -22.261  14.059  1.00 22.43           C
ATOM   3734  O   GLY D 471      21.245 -21.293  14.091  1.00 22.43           O
ATOM   3735  OXT GLY D 471      20.518 -23.214  13.239  1.00 22.43           O
TER    3736      GLY D 471
ATOM   3737  N   LEU E 472      58.530  -9.357  -4.300  1.00 57.23           N
ATOM   3738  CA  LEU E 472      58.710 -10.098  -3.034  1.00 57.23           C
ATOM   3739  CB  LEU E 472      57.571 -11.119  -2.870  1.00 57.23           C
ATOM   3740  CG  LEU E 472      57.505 -11.786  -1.487  1.00 57.23           C
ATOM   3741  CD1 LEU E 472      57.205 -10.752  -0.387  1.00 57.23           C
ATOM   3742  CD2 LEU E 472      56.498 -12.946  -1.487  1.00 57.23           C
ATOM   3743  C   LEU E 472      60.036 -10.794  -3.074  1.00 57.23           C
ATOM   3744  O   LEU E 472      60.408 -11.406  -4.076  1.00 57.23           O
ATOM   3745  N   PRO E 473      60.757 -10.669  -1.989  1.00 76.55           N
ATOM   3746  CA  PRO E 473      62.085 -11.221  -1.904  1.00 76.55           C
ATOM   3747  CD  PRO E 473      60.622  -9.465  -1.181  1.00 76.55           C
ATOM   3748  CB  PRO E 473      62.758 -10.513  -0.728  1.00 76.55           C
ATOM   3749  CG  PRO E 473      62.027  -9.165  -0.639  1.00 76.55           C
ATOM   3750  C   PRO E 473      62.103 -12.706  -1.747  1.00 76.55           C
ATOM   3751  O   PRO E 473      61.089 -13.294  -1.377  1.00 76.55           O
ATOM   3752  N   THR E 474      63.247 -13.326  -2.091  1.00 99.07           N
ATOM   3753  CA  THR E 474      63.473 -14.729  -1.929  1.00 99.07           C
ATOM   3754  CB  THR E 474      64.705 -15.191  -2.646  1.00 99.07           C
ATOM   3755  OG1 THR E 474      64.863 -16.594  -2.495  1.00 99.07           O
ATOM   3756  CG2 THR E 474      65.922 -14.445  -2.073  1.00 99.07           C
ATOM   3757  C   THR E 474      63.657 -15.023  -0.472  1.00 99.07           C
ATOM   3758  O   THR E 474      63.236 -16.073   0.014  1.00 99.07           O
ATOM   3759  N   SER E 475      64.322 -14.102   0.262  1.00 85.01           N
ATOM   3760  CA  SER E 475      64.575 -14.332   1.655  1.00 85.01           C
ATOM   3761  CB  SER E 475      66.027 -14.737   1.956  1.00 85.01           C
ATOM   3762  OG  SER E 475      66.906 -13.666   1.645  1.00 85.01           O
ATOM   3763  C   SER E 475      64.302 -13.071   2.416  1.00 85.01           C
ATOM   3764  O   SER E 475      64.374 -11.974   1.864  1.00 85.01           O
ATOM   3765  N   TRP E 476      63.943 -13.205   3.713  1.00 78.54           N
ATOM   3766  CA  TRP E 476      63.700 -12.037   4.510  1.00 78.54           C
ATOM   3767  CB  TRP E 476      62.265 -11.497   4.360  1.00 78.54           C
ATOM   3768  CG  TRP E 476      62.008 -10.190   5.068  1.00 78.54           C
ATOM   3769  CD2 TRP E 476      62.280  -8.903   4.491  1.00 78.54           C
ATOM   3770  CD1 TRP E 476      61.499  -9.956   6.311  1.00 78.54           C
ATOM   3771  NE1 TRP E 476      61.438  -8.603   6.546  1.00 78.54           N
ATOM   3772  CE2 TRP E 476      61.917  -7.943   5.434  1.00 78.54           C
ATOM   3773  CE3 TRP E 476      62.792  -8.553   3.274  1.00 78.54           C
ATOM   3774  CZ2 TRP E 476      62.060  -6.610   5.175  1.00 78.54           C
ATOM   3775  CZ3 TRP E 476      62.936  -7.208   3.016  1.00 78.54           C
ATOM   3776  CH2 TRP E 476      62.576  -6.256   3.948  1.00 78.54           C
ATOM   3777  C   TRP E 476      63.921 -12.380   5.956  1.00 78.54           C
ATOM   3778  O   TRP E 476      63.586 -13.474   6.410  1.00 78.54           O
ATOM   3779  N   ASP E 477      64.515 -11.438   6.719  1.00 85.78           N
ATOM   3780  CA  ASP E 477      64.760 -11.639   8.120  1.00 85.78           C
ATOM   3781  CB  ASP E 477      66.159 -12.224   8.397  1.00 85.78           C
ATOM   3782  CG  ASP E 477      66.244 -12.674   9.850  1.00 85.78           C
ATOM   3783  OD1 ASP E 477      65.404 -12.218  10.670  1.00 85.78           O
ATOM   3784  OD2 ASP E 477      67.157 -13.488  10.156  1.00 85.78           O
ATOM   3785  C   ASP E 477      64.691 -10.282   8.756  1.00 85.78           C
ATOM   3786  O   ASP E 477      65.504  -9.407   8.465  1.00 85.78           O
ATOM   3787  N   TRP E 478      63.715 -10.074   9.658  1.00103.31           N
ATOM   3788  CA  TRP E 478      63.512  -8.802  10.292  1.00103.31           C
ATOM   3789  CB  TRP E 478      62.199  -8.691  11.080  1.00103.31           C
ATOM   3790  CG  TRP E 478      61.017  -8.467  10.170  1.00103.31           C
ATOM   3791  CD2 TRP E 478      60.743  -7.201   9.549  1.00103.31           C
ATOM   3792  CD1 TRP E 478      60.052  -9.328   9.737  1.00103.31           C
ATOM   3793  NE1 TRP E 478      59.188  -8.674   8.890  1.00103.31           N
ATOM   3794  CE2 TRP E 478      59.604  -7.364   8.764  1.00103.31           C
ATOM   3795  CE3 TRP E 478      61.392  -6.003   9.626  1.00103.31           C
ATOM   3796  CZ2 TRP E 478      59.092  -6.325   8.039  1.00103.31           C
ATOM   3797  CZ3 TRP E 478      60.873  -4.956   8.897  1.00103.31           C
ATOM   3798  CH2 TRP E 478      59.744  -5.114   8.120  1.00103.31           C
ATOM   3799  C   TRP E 478      64.657  -8.455  11.183  1.00103.31           C
ATOM   3800  O   TRP E 478      64.833  -7.291  11.539  1.00103.31           O
ATOM   3801  N   ARG E 479      65.396  -9.473  11.653  1.00 95.92           N
ATOM   3802  CA  ARG E 479      66.549  -9.264  12.478  1.00 95.92           C
ATOM   3803  CB  ARG E 479      67.106 -10.580  13.042  1.00 95.92           C
ATOM   3804  CG  ARG E 479      66.129 -11.281  13.989  1.00 95.92           C
ATOM   3805  CD  ARG E 479      66.638 -12.627  14.504  1.00 95.92           C
ATOM   3806  NE  ARG E 479      66.810 -13.511  13.318  1.00 95.92           N
ATOM   3807  CZ  ARG E 479      67.334 -14.763  13.465  1.00 95.92           C
ATOM   3808  NH1 ARG E 479      67.680 -15.216  14.705  1.00 95.92           N
ATOM   3809  NH2 ARG E 479      67.511 -15.560  12.372  1.00 95.92           N
ATOM   3810  C   ARG E 479      67.620  -8.607  11.669  1.00 95.92           C
ATOM   3811  O   ARG E 479      68.378  -7.791  12.188  1.00 95.92           O
ATOM   3812  N   ASN E 480      67.751  -8.969  10.377  1.00 63.89           N
ATOM   3813  CA  ASN E 480      68.804  -8.352   9.628  1.00 63.89           C
ATOM   3814  CB  ASN E 480      69.949  -9.333   9.311  1.00 63.89           C
ATOM   3815  CG  ASN E 480      71.141  -8.550   8.780  1.00 63.89           C
ATOM   3816  OD1 ASN E 480      71.005  -7.711   7.891  1.00 63.89           O
ATOM   3817  ND2 ASN E 480      72.349  -8.829   9.341  1.00 63.89           N
ATOM   3818  C   ASN E 480      68.277  -7.841   8.326  1.00 63.89           C
ATOM   3819  O   ASN E 480      68.243  -8.567   7.333  1.00 63.89           O
ATOM   3820  N   VAL E 481      67.856  -6.560   8.292  1.00137.53           N
ATOM   3821  CA  VAL E 481      67.471  -5.980   7.043  1.00137.53           C
ATOM   3822  CB  VAL E 481      66.134  -5.276   7.096  1.00137.53           C
ATOM   3823  CG1 VAL E 481      65.054  -6.344   7.329  1.00137.53           C
ATOM   3824  CG2 VAL E 481      66.125  -4.218   8.211  1.00137.53           C
ATOM   3825  C   VAL E 481      68.578  -5.023   6.718  1.00137.53           C
ATOM   3826  O   VAL E 481      68.611  -3.873   7.155  1.00137.53           O
ATOM   3827  N   HIS E 482      69.541  -5.505   5.921  1.00100.91           N
ATOM   3828  CA  HIS E 482      70.668  -4.712   5.540  1.00100.91           C
ATOM   3829  ND1 HIS E 482      68.350  -4.000   3.019  1.00100.91           N
ATOM   3830  CG  HIS E 482      69.687  -4.076   3.341  1.00100.91           C
ATOM   3831  CB  HIS E 482      70.290  -3.550   4.608  1.00100.91           C
ATOM   3832  NE2 HIS E 482      69.342  -5.100   1.362  1.00100.91           N
ATOM   3833  CD2 HIS E 482      70.278  -4.749   2.317  1.00100.91           C
ATOM   3834  CE1 HIS E 482      68.199  -4.629   1.826  1.00100.91           C
ATOM   3835  C   HIS E 482      71.386  -4.193   6.754  1.00100.91           C
ATOM   3836  O   HIS E 482      71.792  -3.033   6.793  1.00100.91           O
ATOM   3837  N   GLY E 483      71.563  -5.050   7.783  1.00 32.18           N
ATOM   3838  CA  GLY E 483      72.364  -4.696   8.924  1.00 32.18           C
ATOM   3839  C   GLY E 483      71.537  -4.228  10.090  1.00 32.18           C
ATOM   3840  O   GLY E 483      72.020  -4.229  11.221  1.00 32.18           O
ATOM   3841  N   ILE E 484      70.267  -3.840   9.880  1.00 50.86           N
ATOM   3842  CA  ILE E 484      69.514  -3.314  10.991  1.00 50.86           C
ATOM   3843  CB  ILE E 484      68.645  -2.147  10.623  1.00 50.86           C
ATOM   3844  CG1 ILE E 484      69.511  -0.990  10.096  1.00 50.86           C
ATOM   3845  CG2 ILE E 484      67.807  -1.767  11.854  1.00 50.86           C
ATOM   3846  CD1 ILE E 484      68.704   0.126   9.436  1.00 50.86           C
ATOM   3847  C   ILE E 484      68.628  -4.380  11.577  1.00 50.86           C
ATOM   3848  O   ILE E 484      68.065  -5.201  10.855  1.00 50.86           O
ATOM   3849  N   ASN E 485      68.515  -4.399  12.929  1.00 73.64           N
ATOM   3850  CA  ASN E 485      67.714  -5.364  13.647  1.00 73.64           C
ATOM   3851  CB  ASN E 485      68.461  -5.994  14.836  1.00 73.64           C
ATOM   3852  CG  ASN E 485      67.528  -6.971  15.537  1.00 73.64           C
ATOM   3853  OD1 ASN E 485      66.927  -7.842  14.909  1.00 73.64           O
ATOM   3854  ND2 ASN E 485      67.394  -6.815  16.882  1.00 73.64           N
ATOM   3855  C   ASN E 485      66.484  -4.699  14.213  1.00 73.64           C
ATOM   3856  O   ASN E 485      66.573  -3.704  14.929  1.00 73.64           O
ATOM   3857  N   PHE E 486      65.297  -5.184  13.787  1.00128.23           N
ATOM   3858  CA  PHE E 486      63.974  -4.787  14.205  1.00128.23           C
ATOM   3859  CB  PHE E 486      62.981  -4.752  13.039  1.00128.23           C
ATOM   3860  CG  PHE E 486      63.456  -3.611  12.207  1.00128.23           C
ATOM   3861  CD1 PHE E 486      63.117  -2.319  12.540  1.00128.23           C
ATOM   3862  CD2 PHE E 486      64.250  -3.828  11.106  1.00128.23           C
ATOM   3863  CE1 PHE E 486      63.555  -1.259  11.782  1.00128.23           C
ATOM   3864  CE2 PHE E 486      64.690  -2.772  10.345  1.00128.23           C
ATOM   3865  CZ  PHE E 486      64.343  -1.486  10.680  1.00128.23           C
ATOM   3866  C   PHE E 486      63.379  -5.570  15.356  1.00128.23           C
ATOM   3867  O   PHE E 486      62.367  -5.152  15.915  1.00128.23           O
ATOM   3868  N   VAL E 487      63.893  -6.777  15.675  1.00 64.64           N
ATOM   3869  CA  VAL E 487      63.233  -7.606  16.657  1.00 64.64           C
ATOM   3870  CB  VAL E 487      63.367  -9.072  16.352  1.00 64.64           C
ATOM   3871  CG1 VAL E 487      62.648  -9.881  17.445  1.00 64.64           C
ATOM   3872  CG2 VAL E 487      62.833  -9.321  14.932  1.00 64.64           C
ATOM   3873  C   VAL E 487      63.793  -7.387  18.041  1.00 64.64           C
ATOM   3874  O   VAL E 487      64.991  -7.189  18.228  1.00 64.64           O
ATOM   3875  N   THR E 488      62.900  -7.437  19.061  1.00127.70           N
ATOM   3876  CA  THR E 488      63.281  -7.236  20.435  1.00127.70           C
ATOM   3877  CB  THR E 488      62.127  -6.916  21.336  1.00127.70           C
ATOM   3878  OG1 THR E 488      61.213  -8.003  21.359  1.00127.70           O
ATOM   3879  CG2 THR E 488      61.431  -5.647  20.817  1.00127.70           C
ATOM   3880  C   THR E 488      63.881  -8.527  20.904  1.00127.70           C
ATOM   3881  O   THR E 488      63.749  -9.541  20.228  1.00127.70           O
ATOM   3882  N   PRO E 489      64.518  -8.522  22.049  1.00 77.38           N
ATOM   3883  CA  PRO E 489      65.223  -9.681  22.534  1.00 77.38           C
ATOM   3884  CD  PRO E 489      65.121  -7.287  22.528  1.00 77.38           C
ATOM   3885  CB  PRO E 489      66.096  -9.186  23.684  1.00 77.38           C
ATOM   3886  CG  PRO E 489      66.362  -7.713  23.331  1.00 77.38           C
ATOM   3887  C   PRO E 489      64.363 -10.845  22.909  1.00 77.38           C
ATOM   3888  O   PRO E 489      63.186 -10.654  23.215  1.00 77.38           O
ATOM   3889  N   VAL E 490      64.958 -12.061  22.868  1.00 49.44           N
ATOM   3890  CA  VAL E 490      64.291 -13.276  23.230  1.00 49.44           C
ATOM   3891  CB  VAL E 490      65.118 -14.502  22.956  1.00 49.44           C
ATOM   3892  CG1 VAL E 490      64.371 -15.737  23.487  1.00 49.44           C
ATOM   3893  CG2 VAL E 490      65.439 -14.559  21.454  1.00 49.44           C
ATOM   3894  C   VAL E 490      64.066 -13.233  24.708  1.00 49.44           C
ATOM   3895  O   VAL E 490      64.868 -12.679  25.458  1.00 49.44           O
ATOM   3896  N   ARG E 491      62.941 -13.815  25.161  1.00119.67           N
ATOM   3897  CA  ARG E 491      62.628 -13.812  26.563  1.00119.67           C
ATOM   3898  CB  ARG E 491      61.453 -12.892  26.926  1.00119.67           C
ATOM   3899  CG  ARG E 491      61.740 -11.410  26.686  1.00119.67           C
ATOM   3900  CD  ARG E 491      60.595 -10.500  27.128  1.00119.67           C
ATOM   3901  NE  ARG E 491      60.448 -10.669  28.600  1.00119.67           N
ATOM   3902  CZ  ARG E 491      59.577  -9.881  29.293  1.00119.67           C
ATOM   3903  NH1 ARG E 491      58.839  -8.941  28.634  1.00119.67           N
ATOM   3904  NH2 ARG E 491      59.447 -10.031  30.644  1.00119.67           N
ATOM   3905  C   ARG E 491      62.219 -15.201  26.945  1.00119.67           C
ATOM   3906  O   ARG E 491      62.059 -16.073  26.092  1.00119.67           O
ATOM   3907  N   ASN E 492      62.074 -15.451  28.264  1.00 45.72           N
ATOM   3908  CA  ASN E 492      61.668 -16.753  28.716  1.00 45.72           C
ATOM   3909  CB  ASN E 492      62.670 -17.386  29.700  1.00 45.72           C
ATOM   3910  CG  ASN E 492      62.340 -18.863  29.857  1.00 45.72           C
ATOM   3911  OD1 ASN E 492      61.226 -19.301  29.573  1.00 45.72           O
ATOM   3912  ND2 ASN E 492      63.339 -19.657  30.329  1.00 45.72           N
ATOM   3913  C   ASN E 492      60.354 -16.616  29.433  1.00 45.72           C
ATOM   3914  O   ASN E 492      60.220 -15.831  30.370  1.00 45.72           O
ATOM   3915  N   GLN E 493      59.341 -17.381  28.981  1.00 65.63           N
ATOM   3916  CA  GLN E 493      58.018 -17.398  29.549  1.00 65.63           C
ATOM   3917  CB  GLN E 493      56.992 -18.134  28.664  1.00 65.63           C
ATOM   3918  CG  GLN E 493      57.276 -19.622  28.458  1.00 65.63           C
ATOM   3919  CD  GLN E 493      56.186 -20.185  27.556  1.00 65.63           C
ATOM   3920  OE1 GLN E 493      54.994 -19.992  27.801  1.00 65.63           O
ATOM   3921  NE2 GLN E 493      56.601 -20.889  26.469  1.00 65.63           N
ATOM   3922  C   GLN E 493      58.051 -18.044  30.896  1.00 65.63           C
ATOM   3923  O   GLN E 493      57.213 -17.757  31.750  1.00 65.63           O
ATOM   3924  N   GLY E 494      58.991 -18.985  31.106  1.00 27.77           N
ATOM   3925  CA  GLY E 494      59.070 -19.629  32.382  1.00 27.77           C
ATOM   3926  C   GLY E 494      57.992 -20.664  32.424  1.00 27.77           C
ATOM   3927  O   GLY E 494      57.552 -21.164  31.390  1.00 27.77           O
ATOM   3928  N   SER E 495      57.550 -21.006  33.647  1.00 53.11           N
ATOM   3929  CA  SER E 495      56.593 -22.043  33.902  1.00 53.11           C
ATOM   3930  CB  SER E 495      56.535 -22.440  35.389  1.00 53.11           C
ATOM   3931  OG  SER E 495      56.078 -21.348  36.173  1.00 53.11           O
ATOM   3932  C   SER E 495      55.192 -21.685  33.482  1.00 53.11           C
ATOM   3933  O   SER E 495      54.369 -22.585  33.333  1.00 53.11           O
ATOM   3934  N   CYS E 496      54.843 -20.393  33.297  1.00125.96           N
ATOM   3935  CA  CYS E 496      53.457 -20.134  32.978  1.00125.96           C
ATOM   3936  CB  CYS E 496      52.898 -18.752  33.351  1.00125.96           C
ATOM   3937  SG  CYS E 496      52.284 -18.729  35.050  1.00125.96           S
ATOM   3938  C   CYS E 496      53.167 -20.311  31.527  1.00125.96           C
ATOM   3939  O   CYS E 496      54.025 -20.121  30.670  1.00125.96           O
ATOM   3940  N   GLY E 497      51.900 -20.662  31.222  1.00 60.35           N
ATOM   3941  CA  GLY E 497      51.514 -20.879  29.857  1.00 60.35           C
ATOM   3942  C   GLY E 497      51.182 -19.542  29.270  1.00 60.35           C
ATOM   3943  O   GLY E 497      50.047 -19.286  28.867  1.00 60.35           O
ATOM   3944  N   SER E 498      52.202 -18.661  29.244  1.00148.75           N
ATOM   3945  CA  SER E 498      52.165 -17.304  28.773  1.00148.75           C
ATOM   3946  CB  SER E 498      53.131 -16.379  29.536  1.00148.75           C
ATOM   3947  OG  SER E 498      52.623 -16.078  30.826  1.00148.75           O
ATOM   3948  C   SER E 498      52.487 -17.115  27.311  1.00148.75           C
ATOM   3949  O   SER E 498      52.557 -15.970  26.869  1.00148.75           O
ATOM   3950  N   CYS E 499      52.663 -18.179  26.504  1.00 65.74           N
ATOM   3951  CA  CYS E 499      53.183 -18.027  25.163  1.00 65.74           C
ATOM   3952  CB  CYS E 499      53.192 -19.354  24.383  1.00 65.74           C
ATOM   3953  SG  CYS E 499      51.528 -20.057  24.179  1.00 65.74           S
ATOM   3954  C   CYS E 499      52.412 -17.020  24.350  1.00 65.74           C
ATOM   3955  O   CYS E 499      53.014 -16.172  23.691  1.00 65.74           O
ATOM   3956  N   TYR E 500      51.072 -17.032  24.406  1.00 64.76           N
ATOM   3957  CA  TYR E 500      50.282 -16.145  23.593  1.00 64.76           C
ATOM   3958  CB  TYR E 500      48.766 -16.336  23.788  1.00 64.76           C
ATOM   3959  CG  TYR E 500      48.411 -16.004  25.198  1.00 64.76           C
ATOM   3960  CD1 TYR E 500      48.603 -16.922  26.205  1.00 64.76           C
ATOM   3961  CD2 TYR E 500      47.870 -14.777  25.511  1.00 64.76           C
ATOM   3962  CE1 TYR E 500      48.269 -16.617  27.505  1.00 64.76           C
ATOM   3963  CE2 TYR E 500      47.535 -14.467  26.808  1.00 64.76           C
ATOM   3964  CZ  TYR E 500      47.736 -15.388  27.808  1.00 64.76           C
ATOM   3965  OH  TYR E 500      47.393 -15.072  29.140  1.00 64.76           O
ATOM   3966  C   TYR E 500      50.621 -14.717  23.910  1.00 64.76           C
ATOM   3967  O   TYR E 500      50.643 -13.867  23.020  1.00 64.76           O
ATOM   3968  N   SER E 501      50.848 -14.402  25.198  1.00 44.89           N
ATOM   3969  CA  SER E 501      51.164 -13.058  25.599  1.00 44.89           C
ATOM   3970  CB  SER E 501      51.220 -12.910  27.130  1.00 44.89           C
ATOM   3971  OG  SER E 501      51.536 -11.572  27.485  1.00 44.89           O
ATOM   3972  C   SER E 501      52.503 -12.657  25.050  1.00 44.89           C
ATOM   3973  O   SER E 501      52.669 -11.545  24.551  1.00 44.89           O
ATOM   3974  N   PHE E 502      53.503 -13.559  25.128  1.00 57.17           N
ATOM   3975  CA  PHE E 502      54.825 -13.248  24.656  1.00 57.17           C
ATOM   3976  CB  PHE E 502      55.850 -14.357  24.964  1.00 57.17           C
ATOM   3977  CG  PHE E 502      56.196 -14.266  26.415  1.00 57.17           C
ATOM   3978  CD1 PHE E 502      55.373 -14.787  27.390  1.00 57.17           C
ATOM   3979  CD2 PHE E 502      57.370 -13.657  26.799  1.00 57.17           C
ATOM   3980  CE1 PHE E 502      55.714 -14.693  28.720  1.00 57.17           C
ATOM   3981  CE2 PHE E 502      57.716 -13.560  28.126  1.00 57.17           C
ATOM   3982  CZ  PHE E 502      56.886 -14.078  29.090  1.00 57.17           C
ATOM   3983  C   PHE E 502      54.795 -13.017  23.173  1.00 57.17           C
ATOM   3984  O   PHE E 502      55.391 -12.062  22.676  1.00 57.17           O
ATOM   3985  N   ALA E 503      54.091 -13.883  22.417  1.00 29.34           N
ATOM   3986  CA  ALA E 503      54.042 -13.734  20.990  1.00 29.34           C
ATOM   3987  CB  ALA E 503      53.201 -14.827  20.308  1.00 29.34           C
ATOM   3988  C   ALA E 503      53.410 -12.415  20.676  1.00 29.34           C
ATOM   3989  O   ALA E 503      53.873 -11.682  19.804  1.00 29.34           O
ATOM   3990  N   SER E 504      52.335 -12.070  21.403  1.00 39.98           N
ATOM   3991  CA  SER E 504      51.621 -10.853  21.147  1.00 39.98           C
ATOM   3992  CB  SER E 504      50.407 -10.669  22.073  1.00 39.98           C
ATOM   3993  OG  SER E 504      49.440 -11.678  21.822  1.00 39.98           O
ATOM   3994  C   SER E 504      52.523  -9.677  21.356  1.00 39.98           C
ATOM   3995  O   SER E 504      52.615  -8.810  20.491  1.00 39.98           O
ATOM   3996  N   MET E 505      53.233  -9.626  22.501  1.00 51.97           N
ATOM   3997  CA  MET E 505      54.071  -8.500  22.811  1.00 51.97           C
ATOM   3998  CB  MET E 505      54.770  -8.627  24.175  1.00 51.97           C
ATOM   3999  CG  MET E 505      53.822  -8.794  25.367  1.00 51.97           C
ATOM   4000  SD  MET E 505      52.611  -7.460  25.600  1.00 51.97           S
ATOM   4001  CE  MET E 505      51.412  -8.149  24.423  1.00 51.97           C
ATOM   4002  C   MET E 505      55.157  -8.425  21.786  1.00 51.97           C
ATOM   4003  O   MET E 505      55.515  -7.343  21.325  1.00 51.97           O
ATOM   4004  N   GLY E 506      55.702  -9.590  21.391  1.00 25.72           N
ATOM   4005  CA  GLY E 506      56.804  -9.614  20.475  1.00 25.72           C
ATOM   4006  C   GLY E 506      56.402  -8.985  19.179  1.00 25.72           C
ATOM   4007  O   GLY E 506      57.175  -8.237  18.583  1.00 25.72           O
ATOM   4008  N   MET E 507      55.185  -9.287  18.694  1.00 87.50           N
ATOM   4009  CA  MET E 507      54.753  -8.743  17.440  1.00 87.50           C
ATOM   4010  CB  MET E 507      53.338  -9.207  17.064  1.00 87.50           C
ATOM   4011  CG  MET E 507      52.894  -8.754  15.674  1.00 87.50           C
ATOM   4012  SD  MET E 507      51.103  -8.872  15.380  1.00 87.50           S
ATOM   4013  CE  MET E 507      50.952 -10.598  15.916  1.00 87.50           C
ATOM   4014  C   MET E 507      54.685  -7.249  17.545  1.00 87.50           C
ATOM   4015  O   MET E 507      55.235  -6.529  16.712  1.00 87.50           O
ATOM   4016  N   MET E 508      54.039  -6.740  18.609  1.00 84.85           N
ATOM   4017  CA  MET E 508      53.858  -5.321  18.754  1.00 84.85           C
ATOM   4018  CB  MET E 508      52.981  -4.911  19.955  1.00 84.85           C
ATOM   4019  CG  MET E 508      51.473  -5.040  19.712  1.00 84.85           C
ATOM   4020  SD  MET E 508      50.811  -6.730  19.703  1.00 84.85           S
ATOM   4021  CE  MET E 508      50.900  -6.927  21.507  1.00 84.85           C
ATOM   4022  C   MET E 508      55.176  -4.631  18.910  1.00 84.85           C
ATOM   4023  O   MET E 508      55.362  -3.525  18.404  1.00 84.85           O
ATOM   4024  N   GLU E 509      56.122  -5.248  19.637  1.00 50.21           N
ATOM   4025  CA  GLU E 509      57.383  -4.607  19.894  1.00 50.21           C
ATOM   4026  CB  GLU E 509      58.245  -5.408  20.885  1.00 50.21           C
ATOM   4027  CG  GLU E 509      57.600  -5.495  22.273  1.00 50.21           C
ATOM   4028  CD  GLU E 509      58.513  -6.299  23.186  1.00 50.21           C
ATOM   4029  OE1 GLU E 509      59.696  -6.502  22.807  1.00 50.21           O
ATOM   4030  OE2 GLU E 509      58.039  -6.718  24.276  1.00 50.21           O
ATOM   4031  C   GLU E 509      58.159  -4.428  18.619  1.00 50.21           C
ATOM   4032  O   GLU E 509      58.745  -3.370  18.394  1.00 50.21           O
ATOM   4033  N   ALA E 510      58.204  -5.464  17.756  1.00 38.63           N
ATOM   4034  CA  ALA E 510      58.947  -5.371  16.528  1.00 38.63           C
ATOM   4035  CB  ALA E 510      59.002  -6.708  15.768  1.00 38.63           C
ATOM   4036  C   ALA E 510      58.314  -4.363  15.614  1.00 38.63           C
ATOM   4037  O   ALA E 510      59.000  -3.540  15.008  1.00 38.63           O
ATOM   4038  N   ARG E 511      56.972  -4.390  15.511  1.00 64.08           N
ATOM   4039  CA  ARG E 511      56.254  -3.531  14.606  1.00 64.08           C
ATOM   4040  CB  ARG E 511      54.741  -3.815  14.589  1.00 64.08           C
ATOM   4041  CG  ARG E 511      54.384  -5.146  13.918  1.00 64.08           C
ATOM   4042  CD  ARG E 511      52.882  -5.442  13.897  1.00 64.08           C
ATOM   4043  NE  ARG E 511      52.682  -6.736  13.185  1.00 64.08           N
ATOM   4044  CZ  ARG E 511      52.356  -6.747  11.859  1.00 64.08           C
ATOM   4045  NH1 ARG E 511      52.185  -5.569  11.192  1.00 64.08           N
ATOM   4046  NH2 ARG E 511      52.191  -7.932  11.202  1.00 64.08           N
ATOM   4047  C   ARG E 511      56.460  -2.099  14.982  1.00 64.08           C
ATOM   4048  O   ARG E 511      56.534  -1.230  14.116  1.00 64.08           O
ATOM   4049  N   ILE E 512      56.523  -1.806  16.291  1.00 41.10           N
ATOM   4050  CA  ILE E 512      56.744  -0.458  16.728  1.00 41.10           C
ATOM   4051  CB  ILE E 512      56.702  -0.309  18.223  1.00 41.10           C
ATOM   4052  CG1 ILE E 512      55.299  -0.652  18.754  1.00 41.10           C
ATOM   4053  CG2 ILE E 512      57.162   1.115  18.579  1.00 41.10           C
ATOM   4054  CD1 ILE E 512      55.230  -0.769  20.277  1.00 41.10           C
ATOM   4055  C   ILE E 512      58.103  -0.047  16.253  1.00 41.10           C
ATOM   4056  O   ILE E 512      58.302   1.085  15.815  1.00 41.10           O
ATOM   4057  N   ARG E 513      59.084  -0.965  16.338  1.00 76.06           N
ATOM   4058  CA  ARG E 513      60.431  -0.646  15.961  1.00 76.06           C
ATOM   4059  CB  ARG E 513      61.424  -1.772  16.303  1.00 76.06           C
ATOM   4060  CG  ARG E 513      61.542  -1.967  17.820  1.00 76.06           C
ATOM   4061  CD  ARG E 513      62.635  -2.936  18.281  1.00 76.06           C
ATOM   4062  NE  ARG E 513      62.571  -2.968  19.771  1.00 76.06           N
ATOM   4063  CZ  ARG E 513      63.585  -3.514  20.506  1.00 76.06           C
ATOM   4064  NH1 ARG E 513      64.679  -4.040  19.886  1.00 76.06           N
ATOM   4065  NH2 ARG E 513      63.507  -3.532  21.868  1.00 76.06           N
ATOM   4066  C   ARG E 513      60.505  -0.323  14.495  1.00 76.06           C
ATOM   4067  O   ARG E 513      61.125   0.665  14.107  1.00 76.06           O
ATOM   4068  N   ILE E 514      59.853  -1.129  13.639  1.00 44.19           N
ATOM   4069  CA  ILE E 514      59.890  -0.910  12.216  1.00 44.19           C
ATOM   4070  CB  ILE E 514      59.142  -1.972  11.459  1.00 44.19           C
ATOM   4071  CG1 ILE E 514      59.757  -3.358  11.712  1.00 44.19           C
ATOM   4072  CG2 ILE E 514      59.120  -1.569   9.974  1.00 44.19           C
ATOM   4073  CD1 ILE E 514      58.874  -4.510  11.234  1.00 44.19           C
ATOM   4074  C   ILE E 514      59.231   0.393  11.888  1.00 44.19           C
ATOM   4075  O   ILE E 514      59.743   1.181  11.093  1.00 44.19           O
ATOM   4076  N   LEU E 515      58.068   0.664  12.514  1.00 62.42           N
ATOM   4077  CA  LEU E 515      57.305   1.842  12.186  1.00 62.42           C
ATOM   4078  CB  LEU E 515      55.982   1.937  12.963  1.00 62.42           C
ATOM   4079  CG  LEU E 515      54.928   0.907  12.519  1.00 62.42           C
ATOM   4080  CD1 LEU E 515      53.628   1.050  13.324  1.00 62.42           C
ATOM   4081  CD2 LEU E 515      54.690   0.986  11.001  1.00 62.42           C
ATOM   4082  C   LEU E 515      58.099   3.070  12.490  1.00 62.42           C
ATOM   4083  O   LEU E 515      58.078   4.031  11.728  1.00 62.42           O
ATOM   4084  N   THR E 516      58.762   3.074  13.656  1.00 87.49           N
ATOM   4085  CA  THR E 516      59.580   4.135  14.174  1.00 87.49           C
ATOM   4086  CB  THR E 516      59.694   4.099  15.672  1.00 87.49           C
ATOM   4087  OG1 THR E 516      60.317   2.898  16.099  1.00 87.49           O
ATOM   4088  CG2 THR E 516      58.279   4.201  16.268  1.00 87.49           C
ATOM   4089  C   THR E 516      60.957   4.105  13.587  1.00 87.49           C
ATOM   4090  O   THR E 516      61.721   5.051  13.763  1.00 87.49           O
ATOM   4091  N   ASN E 517      61.345   2.997  12.929  1.00 70.64           N
ATOM   4092  CA  ASN E 517      62.681   2.862  12.424  1.00 70.64           C
ATOM   4093  CB  ASN E 517      63.088   3.971  11.441  1.00 70.64           C
ATOM   4094  CG  ASN E 517      64.328   3.496  10.695  1.00 70.64           C
ATOM   4095  OD1 ASN E 517      65.007   2.562  11.119  1.00 70.64           O
ATOM   4096  ND2 ASN E 517      64.633   4.156   9.546  1.00 70.64           N
ATOM   4097  C   ASN E 517      63.634   2.867  13.583  1.00 70.64           C
ATOM   4098  O   ASN E 517      64.647   3.566  13.579  1.00 70.64           O
ATOM   4099  N   ASN E 518      63.296   2.065  14.615  1.00 64.51           N
ATOM   4100  CA  ASN E 518      64.072   1.842  15.805  1.00 64.51           C
ATOM   4101  CB  ASN E 518      65.489   1.313  15.523  1.00 64.51           C
ATOM   4102  CG  ASN E 518      65.361  -0.139  15.083  1.00 64.51           C
ATOM   4103  OD1 ASN E 518      64.586  -0.905  15.654  1.00 64.51           O
ATOM   4104  ND2 ASN E 518      66.139  -0.532  14.039  1.00 64.51           N
ATOM   4105  C   ASN E 518      64.182   3.087  16.620  1.00 64.51           C
ATOM   4106  O   ASN E 518      65.017   3.169  17.520  1.00 64.51           O
ATOM   4107  N   THR E 519      63.327   4.086  16.347  1.00 37.34           N
ATOM   4108  CA  THR E 519      63.333   5.266  17.158  1.00 37.34           C
ATOM   4109  CB  THR E 519      62.439   6.351  16.630  1.00 37.34           C
ATOM   4110  OG1 THR E 519      62.863   6.747  15.335  1.00 37.34           O
ATOM   4111  CG2 THR E 519      62.489   7.548  17.596  1.00 37.34           C
ATOM   4112  C   THR E 519      62.829   4.882  18.517  1.00 37.34           C
ATOM   4113  O   THR E 519      63.342   5.355  19.531  1.00 37.34           O
ATOM   4114  N   GLN E 520      61.793   4.012  18.560  1.00 65.32           N
ATOM   4115  CA  GLN E 520      61.216   3.589  19.812  1.00 65.32           C
ATOM   4116  CB  GLN E 520      59.720   3.930  19.937  1.00 65.32           C
ATOM   4117  CG  GLN E 520      59.451   5.436  19.929  1.00 65.32           C
ATOM   4118  CD  GLN E 520      57.951   5.653  20.055  1.00 65.32           C
ATOM   4119  OE1 GLN E 520      57.220   4.784  20.523  1.00 65.32           O
ATOM   4120  NE2 GLN E 520      57.477   6.857  19.629  1.00 65.32           N
ATOM   4121  C   GLN E 520      61.353   2.095  19.937  1.00 65.32           C
ATOM   4122  O   GLN E 520      60.907   1.334  19.082  1.00 65.32           O
ATOM   4123  N   THR E 521      62.082   1.677  20.988  1.00136.84           N
ATOM   4124  CA  THR E 521      62.432   0.348  21.433  1.00136.84           C
ATOM   4125  CB  THR E 521      63.845   0.268  21.921  1.00136.84           C
ATOM   4126  OG1 THR E 521      64.037   1.138  23.026  1.00136.84           O
ATOM   4127  CG2 THR E 521      64.771   0.664  20.757  1.00136.84           C
ATOM   4128  C   THR E 521      61.538  -0.302  22.469  1.00136.84           C
ATOM   4129  O   THR E 521      61.956  -1.345  22.970  1.00136.84           O
ATOM   4130  N   PRO E 522      60.429   0.222  22.925  1.00109.28           N
ATOM   4131  CA  PRO E 522      59.753  -0.315  24.096  1.00109.28           C
ATOM   4132  CD  PRO E 522      59.491   0.876  22.025  1.00109.28           C
ATOM   4133  CB  PRO E 522      58.398   0.388  24.131  1.00109.28           C
ATOM   4134  CG  PRO E 522      58.102   0.648  22.644  1.00109.28           C
ATOM   4135  C   PRO E 522      59.572  -1.805  24.221  1.00109.28           C
ATOM   4136  O   PRO E 522      59.392  -2.496  23.220  1.00109.28           O
ATOM   4137  N   ILE E 523      59.668  -2.313  25.473  1.00106.23           N
ATOM   4138  CA  ILE E 523      59.416  -3.694  25.780  1.00106.23           C
ATOM   4139  CB  ILE E 523      60.489  -4.352  26.608  1.00106.23           C
ATOM   4140  CG1 ILE E 523      61.764  -4.564  25.771  1.00106.23           C
ATOM   4141  CG2 ILE E 523      59.915  -5.664  27.169  1.00106.23           C
ATOM   4142  CD1 ILE E 523      62.454  -3.278  25.325  1.00106.23           C
ATOM   4143  C   ILE E 523      58.130  -3.705  26.552  1.00106.23           C
ATOM   4144  O   ILE E 523      58.033  -3.120  27.628  1.00106.23           O
ATOM   4145  N   LEU E 524      57.098  -4.367  25.992  1.00 59.64           N
ATOM   4146  CA  LEU E 524      55.778  -4.413  26.553  1.00 59.64           C
ATOM   4147  CB  LEU E 524      54.709  -4.779  25.516  1.00 59.64           C
ATOM   4148  CG  LEU E 524      54.597  -3.749  24.370  1.00 59.64           C
ATOM   4149  CD1 LEU E 524      53.516  -4.157  23.357  1.00 59.64           C
ATOM   4150  CD2 LEU E 524      54.392  -2.331  24.916  1.00 59.64           C
ATOM   4151  C   LEU E 524      55.731  -5.437  27.649  1.00 59.64           C
ATOM   4152  O   LEU E 524      56.636  -6.262  27.765  1.00 59.64           O
ATOM   4153  N   SER E 525      54.668  -5.412  28.496  1.00111.42           N
ATOM   4154  CA  SER E 525      54.640  -6.345  29.598  1.00111.42           C
ATOM   4155  CB  SER E 525      54.318  -5.715  30.967  1.00111.42           C
ATOM   4156  OG  SER E 525      52.928  -5.457  31.089  1.00111.42           O
ATOM   4157  C   SER E 525      53.629  -7.441  29.378  1.00111.42           C
ATOM   4158  O   SER E 525      52.425  -7.211  29.268  1.00111.42           O
ATOM   4159  N   PRO E 526      54.125  -8.651  29.304  1.00 86.92           N
ATOM   4160  CA  PRO E 526      53.270  -9.804  29.177  1.00 86.92           C
ATOM   4161  CD  PRO E 526      55.413  -8.871  28.666  1.00 86.92           C
ATOM   4162  CB  PRO E 526      54.177 -10.958  28.760  1.00 86.92           C
ATOM   4163  CG  PRO E 526      55.329 -10.263  28.019  1.00 86.92           C
ATOM   4164  C   PRO E 526      52.515 -10.089  30.438  1.00 86.92           C
ATOM   4165  O   PRO E 526      51.446 -10.693  30.377  1.00 86.92           O
ATOM   4166  N   GLN E 527      53.067  -9.683  31.594  1.00 60.49           N
ATOM   4167  CA  GLN E 527      52.470  -9.991  32.864  1.00 60.49           C
ATOM   4168  CB  GLN E 527      53.358  -9.619  34.061  1.00 60.49           C
ATOM   4169  CG  GLN E 527      52.712  -9.957  35.407  1.00 60.49           C
ATOM   4170  CD  GLN E 527      52.593 -11.471  35.522  1.00 60.49           C
ATOM   4171  OE1 GLN E 527      53.494 -12.208  35.123  1.00 60.49           O
ATOM   4172  NE2 GLN E 527      51.447 -11.948  36.077  1.00 60.49           N
ATOM   4173  C   GLN E 527      51.162  -9.283  33.030  1.00 60.49           C
ATOM   4174  O   GLN E 527      50.211  -9.853  33.562  1.00 60.49           O
ATOM   4175  N   GLU E 528      51.070  -8.022  32.573  1.00 87.22           N
ATOM   4176  CA  GLU E 528      49.855  -7.292  32.776  1.00 87.22           C
ATOM   4177  CB  GLU E 528      49.928  -5.858  32.217  1.00 87.22           C
ATOM   4178  CG  GLU E 528      48.734  -4.977  32.591  1.00 87.22           C
ATOM   4179  CD  GLU E 528      47.705  -5.053  31.472  1.00 87.22           C
ATOM   4180  OE1 GLU E 528      48.065  -5.531  30.363  1.00 87.22           O
ATOM   4181  OE2 GLU E 528      46.545  -4.625  31.712  1.00 87.22           O
ATOM   4182  C   GLU E 528      48.754  -8.036  32.084  1.00 87.22           C
ATOM   4183  O   GLU E 528      47.646  -8.156  32.607  1.00 87.22           O
ATOM   4184  N   VAL E 529      49.037  -8.566  30.881  1.00 46.31           N
ATOM   4185  CA  VAL E 529      48.050  -9.312  30.156  1.00 46.31           C
ATOM   4186  CB  VAL E 529      48.546  -9.766  28.812  1.00 46.31           C
ATOM   4187  CG1 VAL E 529      47.493 -10.697  28.188  1.00 46.31           C
ATOM   4188  CG2 VAL E 529      48.860  -8.524  27.958  1.00 46.31           C
ATOM   4189  C   VAL E 529      47.687 -10.536  30.940  1.00 46.31           C
ATOM   4190  O   VAL E 529      46.510 -10.854  31.102  1.00 46.31           O
ATOM   4191  N   VAL E 530      48.698 -11.252  31.468  1.00 55.49           N
ATOM   4192  CA  VAL E 530      48.434 -12.470  32.186  1.00 55.49           C
ATOM   4193  CB  VAL E 530      49.685 -13.162  32.654  1.00 55.49           C
ATOM   4194  CG1 VAL E 530      49.287 -14.365  33.528  1.00 55.49           C
ATOM   4195  CG2 VAL E 530      50.527 -13.546  31.425  1.00 55.49           C
ATOM   4196  C   VAL E 530      47.605 -12.184  33.401  1.00 55.49           C
ATOM   4197  O   VAL E 530      46.682 -12.933  33.717  1.00 55.49           O
ATOM   4198  N   SER E 531      47.950 -11.122  34.149  1.00115.77           N
ATOM   4199  CA  SER E 531      47.260 -10.824  35.374  1.00115.77           C
ATOM   4200  CB  SER E 531      48.099  -9.887  36.260  1.00115.77           C
ATOM   4201  OG  SER E 531      47.499  -9.742  37.535  1.00115.77           O
ATOM   4202  C   SER E 531      45.908 -10.184  35.163  1.00115.77           C
ATOM   4203  O   SER E 531      44.933 -10.568  35.807  1.00115.77           O
ATOM   4204  N   CYS E 532      45.862  -9.102  34.355  1.00103.37           N
ATOM   4205  CA  CYS E 532      44.696  -8.287  34.108  1.00103.37           C
ATOM   4206  CB  CYS E 532      45.095  -6.846  33.781  1.00103.37           C
ATOM   4207  SG  CYS E 532      45.787  -6.157  35.293  1.00103.37           S
ATOM   4208  C   CYS E 532      43.696  -8.720  33.074  1.00103.37           C
ATOM   4209  O   CYS E 532      42.497  -8.524  33.263  1.00103.37           O
ATOM   4210  N   SER E 533      44.147  -9.291  31.943  1.00 76.90           N
ATOM   4211  CA  SER E 533      43.269  -9.447  30.814  1.00 76.90           C
ATOM   4212  CB  SER E 533      44.036  -9.700  29.505  1.00 76.90           C
ATOM   4213  OG  SER E 533      43.132  -9.830  28.418  1.00 76.90           O
ATOM   4214  C   SER E 533      42.228 -10.519  30.959  1.00 76.90           C
ATOM   4215  O   SER E 533      42.522 -11.686  31.203  1.00 76.90           O
ATOM   4216  N   GLN E 534      40.954 -10.099  30.798  1.00 89.27           N
ATOM   4217  CA  GLN E 534      39.773 -10.921  30.814  1.00 89.27           C
ATOM   4218  CB  GLN E 534      38.481 -10.124  31.050  1.00 89.27           C
ATOM   4219  CG  GLN E 534      38.426  -9.495  32.443  1.00 89.27           C
ATOM   4220  CD  GLN E 534      37.086  -8.792  32.595  1.00 89.27           C
ATOM   4221  OE1 GLN E 534      36.036  -9.432  32.629  1.00 89.27           O
ATOM   4222  NE2 GLN E 534      37.120  -7.436  32.685  1.00 89.27           N
ATOM   4223  C   GLN E 534      39.637 -11.668  29.518  1.00 89.27           C
ATOM   4224  O   GLN E 534      38.867 -12.624  29.419  1.00 89.27           O
ATOM   4225  N   TYR E 535      40.294 -11.151  28.462  1.00159.30           N
ATOM   4226  CA  TYR E 535      40.301 -11.692  27.132  1.00159.30           C
ATOM   4227  CB  TYR E 535      40.870 -10.754  26.053  1.00159.30           C
ATOM   4228  CG  TYR E 535      39.938  -9.593  25.951  1.00159.30           C
ATOM   4229  CD1 TYR E 535      38.590  -9.795  25.756  1.00159.30           C
ATOM   4230  CD2 TYR E 535      40.411  -8.303  26.003  1.00159.30           C
ATOM   4231  CE1 TYR E 535      37.727  -8.729  25.652  1.00159.30           C
ATOM   4232  CE2 TYR E 535      39.554  -7.233  25.897  1.00159.30           C
ATOM   4233  CZ  TYR E 535      38.208  -7.444  25.726  1.00159.30           C
ATOM   4234  OH  TYR E 535      37.328  -6.346  25.618  1.00159.30           O
ATOM   4235  C   TYR E 535      41.050 -12.992  27.093  1.00159.30           C
ATOM   4236  O   TYR E 535      40.988 -13.702  26.091  1.00159.30           O
ATOM   4237  N   ALA E 536      41.900 -13.262  28.107  1.00 70.82           N
ATOM   4238  CA  ALA E 536      42.670 -14.476  28.145  1.00 70.82           C
ATOM   4239  CB  ALA E 536      44.158 -14.261  27.822  1.00 70.82           C
ATOM   4240  C   ALA E 536      42.600 -15.106  29.515  1.00 70.82           C
ATOM   4241  O   ALA E 536      42.015 -14.574  30.455  1.00 70.82           O
ATOM   4242  N   GLN E 537      43.141 -16.339  29.581  1.00176.09           N
ATOM   4243  CA  GLN E 537      43.256 -17.288  30.658  1.00176.09           C
ATOM   4244  CB  GLN E 537      43.321 -18.733  30.139  1.00176.09           C
ATOM   4245  CG  GLN E 537      41.970 -19.221  29.597  1.00176.09           C
ATOM   4246  CD  GLN E 537      41.559 -18.358  28.408  1.00176.09           C
ATOM   4247  OE1 GLN E 537      42.236 -18.332  27.381  1.00176.09           O
ATOM   4248  NE2 GLN E 537      40.422 -17.623  28.550  1.00176.09           N
ATOM   4249  C   GLN E 537      44.367 -17.058  31.649  1.00176.09           C
ATOM   4250  O   GLN E 537      44.477 -17.833  32.595  1.00176.09           O
ATOM   4251  N   GLY E 538      45.316 -16.129  31.421  1.00 53.31           N
ATOM   4252  CA  GLY E 538      46.376 -16.002  32.388  1.00 53.31           C
ATOM   4253  C   GLY E 538      47.406 -17.028  32.024  1.00 53.31           C
ATOM   4254  O   GLY E 538      47.803 -17.131  30.867  1.00 53.31           O
ATOM   4255  N   CYS E 539      47.894 -17.786  33.022  1.00 77.10           N
ATOM   4256  CA  CYS E 539      48.877 -18.819  32.852  1.00 77.10           C
ATOM   4257  CB  CYS E 539      49.459 -19.301  34.182  1.00 77.10           C
ATOM   4258  SG  CYS E 539      50.410 -17.970  34.962  1.00 77.10           S
ATOM   4259  C   CYS E 539      48.267 -19.983  32.131  1.00 77.10           C
ATOM   4260  O   CYS E 539      48.973 -20.874  31.663  1.00 77.10           O
ATOM   4261  N   GLU E 540      46.926 -20.040  32.124  1.00135.39           N
ATOM   4262  CA  GLU E 540      46.115 -21.054  31.506  1.00135.39           C
ATOM   4263  CB  GLU E 540      44.655 -21.009  31.985  1.00135.39           C
ATOM   4264  CG  GLU E 540      44.503 -21.510  33.423  1.00135.39           C
ATOM   4265  CD  GLU E 540      45.238 -20.549  34.348  1.00135.39           C
ATOM   4266  OE1 GLU E 540      44.724 -19.419  34.560  1.00135.39           O
ATOM   4267  OE2 GLU E 540      46.325 -20.931  34.857  1.00135.39           O
ATOM   4268  C   GLU E 540      46.140 -20.969  30.000  1.00135.39           C
ATOM   4269  O   GLU E 540      45.689 -21.899  29.330  1.00135.39           O
ATOM   4270  N   GLY E 541      46.551 -19.823  29.413  1.00 44.36           N
ATOM   4271  CA  GLY E 541      46.620 -19.763  27.972  1.00 44.36           C
ATOM   4272  C   GLY E 541      45.804 -18.603  27.469  1.00 44.36           C
ATOM   4273  O   GLY E 541      45.154 -17.905  28.245  1.00 44.36           O
ATOM   4274  N   GLY E 542      45.825 -18.377  26.132  1.00 33.05           N
ATOM   4275  CA  GLY E 542      45.097 -17.295  25.519  1.00 33.05           C
ATOM   4276  C   GLY E 542      45.404 -17.279  24.043  1.00 33.05           C
ATOM   4277  O   GLY E 542      46.087 -18.169  23.538  1.00 33.05           O
ATOM   4278  N   PHE E 543      44.888 -16.261  23.305  1.00 70.93           N
ATOM   4279  CA  PHE E 543      45.133 -16.192  21.883  1.00 70.93           C
ATOM   4280  CB  PHE E 543      43.911 -16.585  21.037  1.00 70.93           C
ATOM   4281  CG  PHE E 543      43.692 -18.036  21.282  1.00 70.93           C
ATOM   4282  CD1 PHE E 543      43.000 -18.457  22.393  1.00 70.93           C
ATOM   4283  CD2 PHE E 543      44.184 -18.974  20.405  1.00 70.93           C
ATOM   4284  CE1 PHE E 543      42.799 -19.797  22.625  1.00 70.93           C
ATOM   4285  CE2 PHE E 543      43.987 -20.315  20.631  1.00 70.93           C
ATOM   4286  CZ  PHE E 543      43.293 -20.728  21.743  1.00 70.93           C
ATOM   4287  C   PHE E 543      45.545 -14.798  21.481  1.00 70.93           C
ATOM   4288  O   PHE E 543      44.973 -13.805  21.927  1.00 70.93           O
ATOM   4289  N   PRO E 544      46.513 -14.721  20.593  1.00 71.91           N
ATOM   4290  CA  PRO E 544      47.064 -13.465  20.142  1.00 71.91           C
ATOM   4291  CD  PRO E 544      47.448 -15.820  20.412  1.00 71.91           C
ATOM   4292  CB  PRO E 544      48.249 -13.833  19.251  1.00 71.91           C
ATOM   4293  CG  PRO E 544      48.720 -15.184  19.822  1.00 71.91           C
ATOM   4294  C   PRO E 544      46.060 -12.565  19.492  1.00 71.91           C
ATOM   4295  O   PRO E 544      46.198 -11.347  19.594  1.00 71.91           O
ATOM   4296  N   TYR E 545      45.036 -13.126  18.834  1.00 63.09           N
ATOM   4297  CA  TYR E 545      44.058 -12.309  18.176  1.00 63.09           C
ATOM   4298  CB  TYR E 545      42.973 -13.178  17.512  1.00 63.09           C
ATOM   4299  CG  TYR E 545      41.963 -12.331  16.817  1.00 63.09           C
ATOM   4300  CD1 TYR E 545      40.886 -11.803  17.502  1.00 63.09           C
ATOM   4301  CD2 TYR E 545      42.084 -12.077  15.474  1.00 63.09           C
ATOM   4302  CE1 TYR E 545      39.954 -11.034  16.848  1.00 63.09           C
ATOM   4303  CE2 TYR E 545      41.154 -11.306  14.813  1.00 63.09           C
ATOM   4304  CZ  TYR E 545      40.087 -10.784  15.502  1.00 63.09           C
ATOM   4305  OH  TYR E 545      39.130  -9.995  14.828  1.00 63.09           O
ATOM   4306  C   TYR E 545      43.419 -11.461  19.237  1.00 63.09           C
ATOM   4307  O   TYR E 545      43.195 -10.267  19.044  1.00 63.09           O
ATOM   4308  N   LEU E 546      43.086 -12.076  20.386  1.00 91.73           N
ATOM   4309  CA  LEU E 546      42.467 -11.395  21.487  1.00 91.73           C
ATOM   4310  CB  LEU E 546      41.894 -12.366  22.532  1.00 91.73           C
ATOM   4311  CG  LEU E 546      40.670 -13.148  22.023  1.00 91.73           C
ATOM   4312  CD1 LEU E 546      40.130 -14.110  23.092  1.00 91.73           C
ATOM   4313  CD2 LEU E 546      39.589 -12.193  21.500  1.00 91.73           C
ATOM   4314  C   LEU E 546      43.410 -10.457  22.198  1.00 91.73           C
ATOM   4315  O   LEU E 546      42.961  -9.462  22.762  1.00 91.73           O
ATOM   4316  N   ILE E 547      44.698 -10.833  22.365  1.00140.54           N
ATOM   4317  CA  ILE E 547      45.636  -9.973  23.052  1.00140.54           C
ATOM   4318  CB  ILE E 547      46.715 -10.757  23.736  1.00140.54           C
ATOM   4319  CG1 ILE E 547      46.080 -11.716  24.756  1.00140.54           C
ATOM   4320  CG2 ILE E 547      47.709  -9.765  24.364  1.00140.54           C
ATOM   4321  CD1 ILE E 547      45.235 -11.003  25.810  1.00140.54           C
ATOM   4322  C   ILE E 547      46.308  -8.935  22.205  1.00140.54           C
ATOM   4323  O   ILE E 547      46.228  -7.735  22.469  1.00140.54           O
ATOM   4324  N   ALA E 548      47.001  -9.382  21.139  1.00 63.23           N
ATOM   4325  CA  ALA E 548      47.734  -8.450  20.339  1.00 63.23           C
ATOM   4326  CB  ALA E 548      48.514  -9.129  19.199  1.00 63.23           C
ATOM   4327  C   ALA E 548      46.729  -7.542  19.723  1.00 63.23           C
ATOM   4328  O   ALA E 548      46.982  -6.347  19.572  1.00 63.23           O
ATOM   4329  N   GLY E 549      45.619  -8.120  19.218  1.00 85.14           N
ATOM   4330  CA  GLY E 549      44.603  -7.286  18.640  1.00 85.14           C
ATOM   4331  C   GLY E 549      43.599  -6.642  19.569  1.00 85.14           C
ATOM   4332  O   GLY E 549      43.639  -5.440  19.821  1.00 85.14           O
ATOM   4333  N   LYS E 550      42.701  -7.462  20.164  1.00114.97           N
ATOM   4334  CA  LYS E 550      41.550  -6.917  20.849  1.00114.97           C
ATOM   4335  CB  LYS E 550      40.490  -7.978  21.185  1.00114.97           C
ATOM   4336  CG  LYS E 550      39.177  -7.358  21.661  1.00114.97           C
ATOM   4337  CD  LYS E 550      37.996  -8.327  21.650  1.00114.97           C
ATOM   4338  CE  LYS E 550      36.659  -7.651  21.962  1.00114.97           C
ATOM   4339  NZ  LYS E 550      36.256  -6.787  20.830  1.00114.97           N
ATOM   4340  C   LYS E 550      41.885  -6.210  22.123  1.00114.97           C
ATOM   4341  O   LYS E 550      41.471  -5.072  22.339  1.00114.97           O
ATOM   4342  N   TYR E 551      42.659  -6.868  23.001  1.00 69.60           N
ATOM   4343  CA  TYR E 551      42.971  -6.311  24.284  1.00 69.60           C
ATOM   4344  CB  TYR E 551      43.807  -7.290  25.131  1.00 69.60           C
ATOM   4345  CG  TYR E 551      43.979  -6.743  26.507  1.00 69.60           C
ATOM   4346  CD1 TYR E 551      42.941  -6.806  27.407  1.00 69.60           C
ATOM   4347  CD2 TYR E 551      45.175  -6.193  26.907  1.00 69.60           C
ATOM   4348  CE1 TYR E 551      43.084  -6.314  28.682  1.00 69.60           C
ATOM   4349  CE2 TYR E 551      45.327  -5.699  28.182  1.00 69.60           C
ATOM   4350  CZ  TYR E 551      44.279  -5.759  29.070  1.00 69.60           C
ATOM   4351  OH  TYR E 551      44.427  -5.254  30.379  1.00 69.60           O
ATOM   4352  C   TYR E 551      43.770  -5.070  24.058  1.00 69.60           C
ATOM   4353  O   TYR E 551      43.564  -4.050  24.714  1.00 69.60           O
ATOM   4354  N   ALA E 552      44.705  -5.124  23.097  1.00 36.85           N
ATOM   4355  CA  ALA E 552      45.546  -3.993  22.844  1.00 36.85           C
ATOM   4356  CB  ALA E 552      46.554  -4.244  21.708  1.00 36.85           C
ATOM   4357  C   ALA E 552      44.692  -2.828  22.441  1.00 36.85           C
ATOM   4358  O   ALA E 552      44.938  -1.699  22.861  1.00 36.85           O
ATOM   4359  N   GLN E 553      43.680  -3.059  21.585  1.00 70.22           N
ATOM   4360  CA  GLN E 553      42.857  -1.971  21.136  1.00 70.22           C
ATOM   4361  CB  GLN E 553      41.948  -2.375  19.962  1.00 70.22           C
ATOM   4362  CG  GLN E 553      41.149  -1.213  19.372  1.00 70.22           C
ATOM   4363  CD  GLN E 553      40.310  -1.759  18.226  1.00 70.22           C
ATOM   4364  OE1 GLN E 553      39.431  -2.599  18.428  1.00 70.22           O
ATOM   4365  NE2 GLN E 553      40.586  -1.275  16.987  1.00 70.22           N
ATOM   4366  C   GLN E 553      41.977  -1.444  22.240  1.00 70.22           C
ATOM   4367  O   GLN E 553      41.862  -0.233  22.423  1.00 70.22           O
ATOM   4368  N   ASP E 554      41.291  -2.340  22.982  1.00108.22           N
ATOM   4369  CA  ASP E 554      40.358  -1.910  23.988  1.00108.22           C
ATOM   4370  CB  ASP E 554      39.471  -3.067  24.488  1.00108.22           C
ATOM   4371  CG  ASP E 554      38.564  -3.506  23.347  1.00108.22           C
ATOM   4372  OD1 ASP E 554      38.521  -2.788  22.313  1.00108.22           O
ATOM   4373  OD2 ASP E 554      37.905  -4.570  23.494  1.00108.22           O
ATOM   4374  C   ASP E 554      41.004  -1.316  25.212  1.00108.22           C
ATOM   4375  O   ASP E 554      40.668  -0.202  25.613  1.00108.22           O
ATOM   4376  N   PHE E 555      41.848  -2.113  25.906  1.00178.55           N
ATOM   4377  CA  PHE E 555      42.522  -1.707  27.114  1.00178.55           C
ATOM   4378  CB  PHE E 555      42.641  -2.856  28.123  1.00178.55           C
ATOM   4379  CG  PHE E 555      41.233  -3.180  28.490  1.00178.55           C
ATOM   4380  CD1 PHE E 555      40.599  -2.500  29.504  1.00178.55           C
ATOM   4381  CD2 PHE E 555      40.535  -4.144  27.799  1.00178.55           C
ATOM   4382  CE1 PHE E 555      39.297  -2.792  29.836  1.00178.55           C
ATOM   4383  CE2 PHE E 555      39.233  -4.441  28.127  1.00178.55           C
ATOM   4384  CZ  PHE E 555      38.612  -3.764  29.149  1.00178.55           C
ATOM   4385  C   PHE E 555      43.866  -1.065  26.933  1.00178.55           C
ATOM   4386  O   PHE E 555      44.213  -0.126  27.648  1.00178.55           O
ATOM   4387  N   GLY E 556      44.689  -1.581  26.000  1.00 34.74           N
ATOM   4388  CA  GLY E 556      46.014  -1.045  25.827  1.00 34.74           C
ATOM   4389  C   GLY E 556      46.996  -1.882  26.600  1.00 34.74           C
ATOM   4390  O   GLY E 556      46.627  -2.647  27.490  1.00 34.74           O
ATOM   4391  N   LEU E 557      48.298  -1.743  26.261  1.00106.09           N
ATOM   4392  CA  LEU E 557      49.349  -2.489  26.896  1.00106.09           C
ATOM   4393  CB  LEU E 557      50.164  -3.355  25.921  1.00106.09           C
ATOM   4394  CG  LEU E 557      49.412  -4.606  25.432  1.00106.09           C
ATOM   4395  CD1 LEU E 557      48.059  -4.249  24.805  1.00106.09           C
ATOM   4396  CD2 LEU E 557      50.285  -5.426  24.475  1.00106.09           C
ATOM   4397  C   LEU E 557      50.294  -1.536  27.559  1.00106.09           C
ATOM   4398  O   LEU E 557      50.446  -0.392  27.136  1.00106.09           O
ATOM   4399  N   VAL E 558      50.956  -2.004  28.638  1.00 54.08           N
ATOM   4400  CA  VAL E 558      51.878  -1.187  29.375  1.00 54.08           C
ATOM   4401  CB  VAL E 558      51.590  -1.138  30.848  1.00 54.08           C
ATOM   4402  CG1 VAL E 558      50.213  -0.486  31.053  1.00 54.08           C
ATOM   4403  CG2 VAL E 558      51.696  -2.561  31.422  1.00 54.08           C
ATOM   4404  C   VAL E 558      53.250  -1.764  29.202  1.00 54.08           C
ATOM   4405  O   VAL E 558      53.418  -2.878  28.712  1.00 54.08           O
ATOM   4406  N   GLU E 559      54.278  -0.981  29.580  1.00 58.47           N
ATOM   4407  CA  GLU E 559      55.649  -1.383  29.433  1.00 58.47           C
ATOM   4408  CB  GLU E 559      56.612  -0.187  29.488  1.00 58.47           C
ATOM   4409  CG  GLU E 559      56.397   0.770  28.312  1.00 58.47           C
ATOM   4410  CD  GLU E 559      57.214   2.031  28.546  1.00 58.47           C
ATOM   4411  OE1 GLU E 559      58.455   1.908  28.724  1.00 58.47           O
ATOM   4412  OE2 GLU E 559      56.607   3.135  28.546  1.00 58.47           O
ATOM   4413  C   GLU E 559      56.009  -2.359  30.516  1.00 58.47           C
ATOM   4414  O   GLU E 559      55.323  -2.474  31.530  1.00 58.47           O
ATOM   4415  N   GLU E 560      57.120  -3.099  30.308  1.00106.86           N
ATOM   4416  CA  GLU E 560      57.564  -4.112  31.229  1.00106.86           C
ATOM   4417  CB  GLU E 560      58.871  -4.800  30.807  1.00106.86           C
ATOM   4418  CG  GLU E 560      58.654  -5.998  29.892  1.00106.86           C
ATOM   4419  CD  GLU E 560      58.246  -7.142  30.810  1.00106.86           C
ATOM   4420  OE1 GLU E 560      59.005  -7.422  31.777  1.00106.86           O
ATOM   4421  OE2 GLU E 560      57.166  -7.741  30.570  1.00106.86           O
ATOM   4422  C   GLU E 560      57.823  -3.519  32.576  1.00106.86           C
ATOM   4423  O   GLU E 560      57.492  -4.121  33.597  1.00106.86           O
ATOM   4424  N   ASP E 561      58.411  -2.313  32.618  1.00 88.19           N
ATOM   4425  CA  ASP E 561      58.767  -1.717  33.873  1.00 88.19           C
ATOM   4426  CB  ASP E 561      59.444  -0.344  33.718  1.00 88.19           C
ATOM   4427  CG  ASP E 561      58.430   0.619  33.116  1.00 88.19           C
ATOM   4428  OD1 ASP E 561      57.747   0.225  32.133  1.00 88.19           O
ATOM   4429  OD2 ASP E 561      58.331   1.765  33.630  1.00 88.19           O
ATOM   4430  C   ASP E 561      57.531  -1.508  34.690  1.00 88.19           C
ATOM   4431  O   ASP E 561      57.566  -1.603  35.916  1.00 88.19           O
ATOM   4432  N   CYS E 562      56.405  -1.191  34.028  1.00 38.18           N
ATOM   4433  CA  CYS E 562      55.192  -0.918  34.741  1.00 38.18           C
ATOM   4434  CB  CYS E 562      54.036  -0.491  33.813  1.00 38.18           C
ATOM   4435  SG  CYS E 562      52.516  -0.087  34.725  1.00 38.18           S
ATOM   4436  C   CYS E 562      54.754  -2.144  35.486  1.00 38.18           C
ATOM   4437  O   CYS E 562      54.357  -2.049  36.647  1.00 38.18           O
ATOM   4438  N   PHE E 563      54.797  -3.329  34.836  1.00151.08           N
ATOM   4439  CA  PHE E 563      54.365  -4.529  35.502  1.00151.08           C
ATOM   4440  CB  PHE E 563      53.012  -5.003  34.931  1.00151.08           C
ATOM   4441  CG  PHE E 563      52.255  -5.827  35.916  1.00151.08           C
ATOM   4442  CD1 PHE E 563      52.717  -7.044  36.359  1.00151.08           C
ATOM   4443  CD2 PHE E 563      51.032  -5.382  36.368  1.00151.08           C
ATOM   4444  CE1 PHE E 563      51.984  -7.781  37.261  1.00151.08           C
ATOM   4445  CE2 PHE E 563      50.294  -6.115  37.267  1.00151.08           C
ATOM   4446  CZ  PHE E 563      50.773  -7.319  37.719  1.00151.08           C
ATOM   4447  C   PHE E 563      55.381  -5.584  35.142  1.00151.08           C
ATOM   4448  O   PHE E 563      55.243  -6.234  34.107  1.00151.08           O
ATOM   4449  N   PRO E 564      56.358  -5.833  35.980  1.00 76.21           N
ATOM   4450  CA  PRO E 564      57.403  -6.774  35.644  1.00 76.21           C
ATOM   4451  CD  PRO E 564      56.832  -4.804  36.890  1.00 76.21           C
ATOM   4452  CB  PRO E 564      58.480  -6.590  36.709  1.00 76.21           C
ATOM   4453  CG  PRO E 564      58.320  -5.116  37.128  1.00 76.21           C
ATOM   4454  C   PRO E 564      56.884  -8.175  35.530  1.00 76.21           C
ATOM   4455  O   PRO E 564      55.893  -8.490  36.185  1.00 76.21           O
ATOM   4456  N   TYR E 565      57.544  -9.033  34.719  1.00 96.70           N
ATOM   4457  CA  TYR E 565      57.027 -10.353  34.463  1.00 96.70           C
ATOM   4458  CB  TYR E 565      57.598 -10.965  33.168  1.00 96.70           C
ATOM   4459  CG  TYR E 565      56.961 -12.289  32.917  1.00 96.70           C
ATOM   4460  CD1 TYR E 565      55.655 -12.363  32.491  1.00 96.70           C
ATOM   4461  CD2 TYR E 565      57.675 -13.454  33.076  1.00 96.70           C
ATOM   4462  CE1 TYR E 565      55.063 -13.581  32.249  1.00 96.70           C
ATOM   4463  CE2 TYR E 565      57.089 -14.675  32.835  1.00 96.70           C
ATOM   4464  CZ  TYR E 565      55.779 -14.740  32.423  1.00 96.70           C
ATOM   4465  OH  TYR E 565      55.176 -15.992  32.173  1.00 96.70           O
ATOM   4466  C   TYR E 565      57.332 -11.266  35.613  1.00 96.70           C
ATOM   4467  O   TYR E 565      58.486 -11.421  36.011  1.00 96.70           O
ATOM   4468  N   THR E 566      56.252 -11.773  36.254  1.00 91.04           N
ATOM   4469  CA  THR E 566      56.267 -12.728  37.331  1.00 91.04           C
ATOM   4470  CB  THR E 566      55.113 -12.554  38.267  1.00 91.04           C
ATOM   4471  OG1 THR E 566      55.123 -11.245  38.819  1.00 91.04           O
ATOM   4472  CG2 THR E 566      55.257 -13.594  39.388  1.00 91.04           C
ATOM   4473  C   THR E 566      56.259 -14.156  36.872  1.00 91.04           C
ATOM   4474  O   THR E 566      56.933 -15.005  37.455  1.00 91.04           O
ATOM   4475  N   GLY E 567      55.479 -14.464  35.813  1.00 45.68           N
ATOM   4476  CA  GLY E 567      55.341 -15.827  35.382  1.00 45.68           C
ATOM   4477  C   GLY E 567      54.349 -16.504  36.275  1.00 45.68           C
ATOM   4478  O   GLY E 567      54.445 -17.707  36.503  1.00 45.68           O
ATOM   4479  N   THR E 568      53.382 -15.740  36.825  1.00141.09           N
ATOM   4480  CA  THR E 568      52.398 -16.317  37.695  1.00141.09           C
ATOM   4481  CB  THR E 568      52.736 -16.146  39.141  1.00141.09           C
ATOM   4482  OG1 THR E 568      51.893 -16.950  39.946  1.00141.09           O
ATOM   4483  CG2 THR E 568      52.522 -14.669  39.500  1.00141.09           C
ATOM   4484  C   THR E 568      51.096 -15.591  37.502  1.00141.09           C
ATOM   4485  O   THR E 568      51.022 -14.548  36.858  1.00141.09           O
ATOM   4486  N   ASP E 569      50.041 -16.155  38.111  1.00113.32           N
ATOM   4487  CA  ASP E 569      48.663 -15.745  38.163  1.00113.32           C
ATOM   4488  CB  ASP E 569      47.720 -16.858  38.653  1.00113.32           C
ATOM   4489  CG  ASP E 569      47.605 -17.890  37.538  1.00113.32           C
ATOM   4490  OD1 ASP E 569      47.934 -17.536  36.375  1.00113.32           O
ATOM   4491  OD2 ASP E 569      47.189 -19.042  37.832  1.00113.32           O
ATOM   4492  C   ASP E 569      48.507 -14.568  39.084  1.00113.32           C
ATOM   4493  O   ASP E 569      47.408 -14.322  39.581  1.00113.32           O
ATOM   4494  N   SER E 570      49.623 -13.904  39.448  1.00 69.24           N
ATOM   4495  CA  SER E 570      49.610 -12.814  40.392  1.00 69.24           C
ATOM   4496  CB  SER E 570      50.919 -12.007  40.408  1.00 69.24           C
ATOM   4497  OG  SER E 570      51.097 -11.345  39.164  1.00 69.24           O
ATOM   4498  C   SER E 570      48.487 -11.859  40.110  1.00 69.24           C
ATOM   4499  O   SER E 570      47.912 -11.811  39.024  1.00 69.24           O
ATOM   4500  N   PRO E 571      48.147 -11.124  41.140  1.00125.44           N
ATOM   4501  CA  PRO E 571      47.059 -10.181  41.059  1.00125.44           C
ATOM   4502  CD  PRO E 571      48.282 -11.671  42.482  1.00125.44           C
ATOM   4503  CB  PRO E 571      46.688  -9.842  42.501  1.00125.44           C
ATOM   4504  CG  PRO E 571      47.107 -11.095  43.288  1.00125.44           C
ATOM   4505  C   PRO E 571      47.389  -8.981  40.232  1.00125.44           C
ATOM   4506  O   PRO E 571      48.566  -8.676  40.048  1.00125.44           O
ATOM   4507  N   CYS E 572      46.353  -8.288  39.722  1.00 99.60           N
ATOM   4508  CA  CYS E 572      46.559  -7.136  38.898  1.00 99.60           C
ATOM   4509  CB  CYS E 572      45.299  -6.639  38.190  1.00 99.60           C
ATOM   4510  SG  CYS E 572      44.992  -7.466  36.622  1.00 99.60           S
ATOM   4511  C   CYS E 572      46.956  -5.977  39.740  1.00 99.60           C
ATOM   4512  O   CYS E 572      46.099  -5.285  40.285  1.00 99.60           O
ATOM   4513  N   ARG E 573      48.270  -5.724  39.867  1.00 80.00           N
ATOM   4514  CA  ARG E 573      48.679  -4.533  40.547  1.00 80.00           C
ATOM   4515  CB  ARG E 573      49.108  -4.728  42.009  1.00 80.00           C
ATOM   4516  CG  ARG E 573      49.490  -3.396  42.659  1.00 80.00           C
ATOM   4517  CD  ARG E 573      50.192  -3.520  44.009  1.00 80.00           C
ATOM   4518  NE  ARG E 573      50.484  -2.136  44.478  1.00 80.00           N
ATOM   4519  CZ  ARG E 573      51.327  -1.929  45.532  1.00 80.00           C
ATOM   4520  NH1 ARG E 573      51.915  -2.991  46.155  1.00 80.00           N
ATOM   4521  NH2 ARG E 573      51.585  -0.659  45.958  1.00 80.00           N
ATOM   4522  C   ARG E 573      49.882  -4.033  39.816  1.00 80.00           C
ATOM   4523  O   ARG E 573      50.835  -4.780  39.607  1.00 80.00           O
ATOM   4524  N   LEU E 574      49.870  -2.749  39.412  1.00112.49           N
ATOM   4525  CA  LEU E 574      50.968  -2.199  38.674  1.00112.49           C
ATOM   4526  CB  LEU E 574      50.703  -2.106  37.159  1.00112.49           C
ATOM   4527  CG  LEU E 574      49.570  -1.138  36.759  1.00112.49           C
ATOM   4528  CD1 LEU E 574      49.381  -1.110  35.234  1.00112.49           C
ATOM   4529  CD2 LEU E 574      48.260  -1.437  37.503  1.00112.49           C
ATOM   4530  C   LEU E 574      51.226  -0.810  39.165  1.00112.49           C
ATOM   4531  O   LEU E 574      50.575  -0.336  40.094  1.00112.49           O
ATOM   4532  N   LYS E 575      52.222  -0.137  38.552  1.00 32.27           N
ATOM   4533  CA  LYS E 575      52.558   1.209  38.914  1.00 32.27           C
ATOM   4534  CB  LYS E 575      53.899   1.689  38.333  1.00 32.27           C
ATOM   4535  CG  LYS E 575      55.105   0.944  38.905  1.00 32.27           C
ATOM   4536  CD  LYS E 575      56.401   1.184  38.127  1.00 32.27           C
ATOM   4537  CE  LYS E 575      57.608   0.442  38.704  1.00 32.27           C
ATOM   4538  NZ  LYS E 575      58.813   0.728  37.894  1.00 32.27           N
ATOM   4539  C   LYS E 575      51.481   2.104  38.387  1.00 32.27           C
ATOM   4540  O   LYS E 575      50.717   1.728  37.501  1.00 32.27           O
ATOM   4541  N   GLU E 576      51.363   3.314  38.967  1.00 36.45           N
ATOM   4542  CA  GLU E 576      50.347   4.237  38.551  1.00 36.45           C
ATOM   4543  CB  GLU E 576      49.964   5.239  39.654  1.00 36.45           C
ATOM   4544  CG  GLU E 576      49.312   4.578  40.870  1.00 36.45           C
ATOM   4545  CD  GLU E 576      49.141   5.634  41.953  1.00 36.45           C
ATOM   4546  OE1 GLU E 576      49.484   6.816  41.687  1.00 36.45           O
ATOM   4547  OE2 GLU E 576      48.667   5.270  43.062  1.00 36.45           O
ATOM   4548  C   GLU E 576      50.836   5.026  37.372  1.00 36.45           C
ATOM   4549  O   GLU E 576      52.038   5.191  37.169  1.00 36.45           O
ATOM   4550  N   GLY E 577      49.886   5.500  36.538  1.00 28.70           N
ATOM   4551  CA  GLY E 577      50.174   6.401  35.454  1.00 28.70           C
ATOM   4552  C   GLY E 577      51.074   5.788  34.430  1.00 28.70           C
ATOM   4553  O   GLY E 577      52.028   6.428  33.991  1.00 28.70           O
ATOM   4554  N   CYS E 578      50.805   4.539  34.005  1.00 35.22           N
ATOM   4555  CA  CYS E 578      51.662   3.958  33.011  1.00 35.22           C
ATOM   4556  CB  CYS E 578      51.816   2.430  33.154  1.00 35.22           C
ATOM   4557  SG  CYS E 578      52.495   1.947  34.773  1.00 35.22           S
ATOM   4558  C   CYS E 578      51.061   4.234  31.663  1.00 35.22           C
ATOM   4559  O   CYS E 578      49.845   4.174  31.486  1.00 35.22           O
ATOM   4560  N   PHE E 579      51.921   4.563  30.676  1.00119.70           N
ATOM   4561  CA  PHE E 579      51.503   4.847  29.331  1.00119.70           C
ATOM   4562  CB  PHE E 579      52.664   5.409  28.486  1.00119.70           C
ATOM   4563  CG  PHE E 579      52.192   5.735  27.112  1.00119.70           C
ATOM   4564  CD1 PHE E 579      52.167   4.774  26.127  1.00119.70           C
ATOM   4565  CD2 PHE E 579      51.784   7.013  26.807  1.00119.70           C
ATOM   4566  CE1 PHE E 579      51.736   5.082  24.860  1.00119.70           C
ATOM   4567  CE2 PHE E 579      51.351   7.328  25.539  1.00119.70           C
ATOM   4568  CZ  PHE E 579      51.326   6.362  24.564  1.00119.70           C
ATOM   4569  C   PHE E 579      51.056   3.549  28.730  1.00119.70           C
ATOM   4570  O   PHE E 579      51.622   2.497  29.024  1.00119.70           O
ATOM   4571  N   ARG E 580      50.003   3.579  27.885  1.00 55.93           N
ATOM   4572  CA  ARG E 580      49.532   2.349  27.307  1.00 55.93           C
ATOM   4573  CB  ARG E 580      48.109   1.963  27.744  1.00 55.93           C
ATOM   4574  CG  ARG E 580      48.021   1.527  29.209  1.00 55.93           C
ATOM   4575  CD  ARG E 580      46.606   1.143  29.649  1.00 55.93           C
ATOM   4576  NE  ARG E 580      46.675   0.728  31.078  1.00 55.93           N
ATOM   4577  CZ  ARG E 580      46.811  -0.590  31.412  1.00 55.93           C
ATOM   4578  NH1 ARG E 580      46.850  -1.549  30.441  1.00 55.93           N
ATOM   4579  NH2 ARG E 580      46.902  -0.948  32.726  1.00 55.93           N
ATOM   4580  C   ARG E 580      49.533   2.462  25.811  1.00 55.93           C
ATOM   4581  O   ARG E 580      49.111   3.471  25.247  1.00 55.93           O
ATOM   4582  N   TYR E 581      50.019   1.399  25.135  1.00 69.07           N
ATOM   4583  CA  TYR E 581      50.087   1.321  23.699  1.00 69.07           C
ATOM   4584  CB  TYR E 581      51.292   0.511  23.184  1.00 69.07           C
ATOM   4585  CG  TYR E 581      52.555   1.180  23.610  1.00 69.07           C
ATOM   4586  CD1 TYR E 581      53.064   0.975  24.873  1.00 69.07           C
ATOM   4587  CD2 TYR E 581      53.238   2.004  22.745  1.00 69.07           C
ATOM   4588  CE1 TYR E 581      54.231   1.585  25.271  1.00 69.07           C
ATOM   4589  CE2 TYR E 581      54.405   2.618  23.136  1.00 69.07           C
ATOM   4590  CZ  TYR E 581      54.902   2.409  24.401  1.00 69.07           C
ATOM   4591  OH  TYR E 581      56.099   3.036  24.805  1.00 69.07           O
ATOM   4592  C   TYR E 581      48.863   0.585  23.231  1.00 69.07           C
ATOM   4593  O   TYR E 581      48.465  -0.407  23.839  1.00 69.07           O
ATOM   4594  N   TYR E 582      48.237   1.048  22.125  1.00 68.62           N
ATOM   4595  CA  TYR E 582      47.019   0.437  21.649  1.00 68.62           C
ATOM   4596  CB  TYR E 582      45.836   1.421  21.557  1.00 68.62           C
ATOM   4597  CG  TYR E 582      45.575   1.994  22.908  1.00 68.62           C
ATOM   4598  CD1 TYR E 582      46.334   3.046  23.368  1.00 68.62           C
ATOM   4599  CD2 TYR E 582      44.575   1.494  23.711  1.00 68.62           C
ATOM   4600  CE1 TYR E 582      46.105   3.590  24.610  1.00 68.62           C
ATOM   4601  CE2 TYR E 582      44.342   2.034  24.955  1.00 68.62           C
ATOM   4602  CZ  TYR E 582      45.108   3.083  25.408  1.00 68.62           C
ATOM   4603  OH  TYR E 582      44.869   3.638  26.684  1.00 68.62           O
ATOM   4604  C   TYR E 582      47.242  -0.041  20.241  1.00 68.62           C
ATOM   4605  O   TYR E 582      48.201   0.358  19.583  1.00 68.62           O
ATOM   4606  N   SER E 583      46.361  -0.944  19.753  1.00 41.67           N
ATOM   4607  CA  SER E 583      46.467  -1.450  18.410  1.00 41.67           C
ATOM   4608  CB  SER E 583      46.352  -2.982  18.320  1.00 41.67           C
ATOM   4609  OG  SER E 583      47.440  -3.595  18.996  1.00 41.67           O
ATOM   4610  C   SER E 583      45.340  -0.872  17.605  1.00 41.67           C
ATOM   4611  O   SER E 583      44.169  -1.007  17.959  1.00 41.67           O
ATOM   4612  N   SER E 584      45.680  -0.195  16.490  1.00 52.75           N
ATOM   4613  CA  SER E 584      44.706   0.432  15.641  1.00 52.75           C
ATOM   4614  CB  SER E 584      45.328   1.436  14.653  1.00 52.75           C
ATOM   4615  OG  SER E 584      46.216   0.772  13.766  1.00 52.75           O
ATOM   4616  C   SER E 584      43.943  -0.585  14.847  1.00 52.75           C
ATOM   4617  O   SER E 584      42.803  -0.328  14.457  1.00 52.75           O
ATOM   4618  N   GLU E 585      44.548  -1.755  14.554  1.00 88.75           N
ATOM   4619  CA  GLU E 585      43.834  -2.708  13.747  1.00 88.75           C
ATOM   4620  CB  GLU E 585      43.933  -2.380  12.245  1.00 88.75           C
ATOM   4621  CG  GLU E 585      43.007  -3.200  11.347  1.00 88.75           C
ATOM   4622  CD  GLU E 585      43.724  -4.488  10.974  1.00 88.75           C
ATOM   4623  OE1 GLU E 585      44.934  -4.613  11.303  1.00 88.75           O
ATOM   4624  OE2 GLU E 585      43.070  -5.362  10.346  1.00 88.75           O
ATOM   4625  C   GLU E 585      44.402  -4.078  13.977  1.00 88.75           C
ATOM   4626  O   GLU E 585      45.559  -4.224  14.369  1.00 88.75           O
ATOM   4627  N   TYR E 586      43.563  -5.125  13.800  1.00 77.27           N
ATOM   4628  CA  TYR E 586      44.021  -6.482  13.931  1.00 77.27           C
ATOM   4629  CB  TYR E 586      44.027  -6.987  15.387  1.00 77.27           C
ATOM   4630  CG  TYR E 586      42.689  -6.744  16.000  1.00 77.27           C
ATOM   4631  CD1 TYR E 586      42.369  -5.500  16.497  1.00 77.27           C
ATOM   4632  CD2 TYR E 586      41.759  -7.752  16.093  1.00 77.27           C
ATOM   4633  CE1 TYR E 586      41.142  -5.263  17.072  1.00 77.27           C
ATOM   4634  CE2 TYR E 586      40.530  -7.522  16.667  1.00 77.27           C
ATOM   4635  CZ  TYR E 586      40.219  -6.277  17.158  1.00 77.27           C
ATOM   4636  OH  TYR E 586      38.958  -6.042  17.747  1.00 77.27           O
ATOM   4637  C   TYR E 586      43.157  -7.379  13.095  1.00 77.27           C
ATOM   4638  O   TYR E 586      41.987  -7.081  12.858  1.00 77.27           O
ATOM   4639  N   HIS E 587      43.726  -8.508  12.611  1.00 59.66           N
ATOM   4640  CA  HIS E 587      42.954  -9.421  11.814  1.00 59.66           C
ATOM   4641  ND1 HIS E 587      44.575  -9.545   8.845  1.00 59.66           N
ATOM   4642  CG  HIS E 587      43.939  -8.615   9.637  1.00 59.66           C
ATOM   4643  CB  HIS E 587      42.675  -8.883  10.401  1.00 59.66           C
ATOM   4644  NE2 HIS E 587      45.795  -7.689   8.745  1.00 59.66           N
ATOM   4645  CD2 HIS E 587      44.697  -7.487   9.564  1.00 59.66           C
ATOM   4646  CE1 HIS E 587      45.678  -8.940   8.338  1.00 59.66           C
ATOM   4647  C   HIS E 587      43.734 -10.691  11.640  1.00 59.66           C
ATOM   4648  O   HIS E 587      44.951 -10.722  11.811  1.00 59.66           O
ATOM   4649  N   TYR E 588      43.030 -11.792  11.306  1.00 84.85           N
ATOM   4650  CA  TYR E 588      43.704 -13.022  10.992  1.00 84.85           C
ATOM   4651  CB  TYR E 588      42.820 -14.287  11.025  1.00 84.85           C
ATOM   4652  CG  TYR E 588      42.586 -14.757  12.421  1.00 84.85           C
ATOM   4653  CD1 TYR E 588      43.546 -15.516  13.052  1.00 84.85           C
ATOM   4654  CD2 TYR E 588      41.416 -14.476  13.088  1.00 84.85           C
ATOM   4655  CE1 TYR E 588      43.356 -15.973  14.333  1.00 84.85           C
ATOM   4656  CE2 TYR E 588      41.220 -14.932  14.372  1.00 84.85           C
ATOM   4657  CZ  TYR E 588      42.190 -15.680  14.996  1.00 84.85           C
ATOM   4658  OH  TYR E 588      41.993 -16.150  16.312  1.00 84.85           O
ATOM   4659  C   TYR E 588      44.144 -12.877   9.571  1.00 84.85           C
ATOM   4660  O   TYR E 588      43.394 -12.379   8.735  1.00 84.85           O
ATOM   4661  N   VAL E 589      45.387 -13.277   9.248  1.00106.54           N
ATOM   4662  CA  VAL E 589      45.807 -13.161   7.885  1.00106.54           C
ATOM   4663  CB  VAL E 589      47.252 -13.526   7.681  1.00106.54           C
ATOM   4664  CG1 VAL E 589      47.502 -14.914   8.286  1.00106.54           C
ATOM   4665  CG2 VAL E 589      47.581 -13.438   6.183  1.00106.54           C
ATOM   4666  C   VAL E 589      44.923 -14.051   7.073  1.00106.54           C
ATOM   4667  O   VAL E 589      44.650 -15.191   7.448  1.00106.54           O
ATOM   4668  N   GLY E 590      44.450 -13.536   5.918  1.00 33.67           N
ATOM   4669  CA  GLY E 590      43.533 -14.285   5.117  1.00 33.67           C
ATOM   4670  C   GLY E 590      42.167 -13.696   5.327  1.00 33.67           C
ATOM   4671  O   GLY E 590      41.234 -14.013   4.592  1.00 33.67           O
ATOM   4672  N   GLY E 591      42.014 -12.829   6.352  1.00 41.36           N
ATOM   4673  CA  GLY E 591      40.791 -12.108   6.580  1.00 41.36           C
ATOM   4674  C   GLY E 591      40.005 -12.669   7.730  1.00 41.36           C
ATOM   4675  O   GLY E 591      39.319 -11.923   8.429  1.00 41.36           O
ATOM   4676  N   PHE E 592      40.064 -13.994   7.952  1.00 82.84           N
ATOM   4677  CA  PHE E 592      39.348 -14.600   9.040  1.00 82.84           C
ATOM   4678  CB  PHE E 592      37.846 -14.799   8.739  1.00 82.84           C
ATOM   4679  CG  PHE E 592      37.690 -15.436   7.398  1.00 82.84           C
ATOM   4680  CD1 PHE E 592      37.630 -14.647   6.270  1.00 82.84           C
ATOM   4681  CD2 PHE E 592      37.596 -16.801   7.255  1.00 82.84           C
ATOM   4682  CE1 PHE E 592      37.485 -15.205   5.022  1.00 82.84           C
ATOM   4683  CE2 PHE E 592      37.451 -17.365   6.007  1.00 82.84           C
ATOM   4684  CZ  PHE E 592      37.394 -16.569   4.888  1.00 82.84           C
ATOM   4685  C   PHE E 592      40.009 -15.908   9.343  1.00 82.84           C
ATOM   4686  O   PHE E 592      40.919 -16.330   8.631  1.00 82.84           O
ATOM   4687  N   TYR E 593      39.580 -16.589  10.424  1.00152.37           N
ATOM   4688  CA  TYR E 593      40.260 -17.801  10.784  1.00152.37           C
ATOM   4689  CB  TYR E 593      39.882 -18.308  12.192  1.00152.37           C
ATOM   4690  CG  TYR E 593      40.682 -19.524  12.527  1.00152.37           C
ATOM   4691  CD1 TYR E 593      41.928 -19.400  13.100  1.00152.37           C
ATOM   4692  CD2 TYR E 593      40.194 -20.785  12.270  1.00152.37           C
ATOM   4693  CE1 TYR E 593      42.674 -20.511  13.416  1.00152.37           C
ATOM   4694  CE2 TYR E 593      40.935 -21.901  12.585  1.00152.37           C
ATOM   4695  CZ  TYR E 593      42.176 -21.766  13.160  1.00152.37           C
ATOM   4696  OH  TYR E 593      42.933 -22.912  13.483  1.00152.37           O
ATOM   4697  C   TYR E 593      39.909 -18.844   9.769  1.00152.37           C
ATOM   4698  O   TYR E 593      38.737 -19.152   9.553  1.00152.37           O
ATOM   4699  N   GLY E 594      40.949 -19.438   9.144  1.00 50.37           N
ATOM   4700  CA  GLY E 594      40.780 -20.451   8.140  1.00 50.37           C
ATOM   4701  C   GLY E 594      41.272 -19.973   6.795  1.00 50.37           C
ATOM   4702  O   GLY E 594      41.443 -20.772   5.875  1.00 50.37           O
ATOM   4703  N   GLY E 595      41.441 -18.647   6.641  1.00 79.34           N
ATOM   4704  CA  GLY E 595      41.929 -17.941   5.482  1.00 79.34           C
ATOM   4705  C   GLY E 595      43.418 -18.018   5.278  1.00 79.34           C
ATOM   4706  O   GLY E 595      43.910 -17.683   4.206  1.00 79.34           O
ATOM   4707  N   CYS E 596      44.199 -18.336   6.322  1.00 77.76           N
ATOM   4708  CA  CYS E 596      45.635 -18.202   6.253  1.00 77.76           C
ATOM   4709  CB  CYS E 596      46.323 -18.408   7.614  1.00 77.76           C
ATOM   4710  SG  CYS E 596      48.105 -18.054   7.560  1.00 77.76           S
ATOM   4711  C   CYS E 596      46.291 -19.128   5.265  1.00 77.76           C
ATOM   4712  O   CYS E 596      45.807 -20.221   4.978  1.00 77.76           O
ATOM   4713  N   ASN E 597      47.419 -18.655   4.676  1.00 79.31           N
ATOM   4714  CA  ASN E 597      48.238 -19.464   3.812  1.00 79.31           C
ATOM   4715  CB  ASN E 597      47.719 -19.618   2.366  1.00 79.31           C
ATOM   4716  CG  ASN E 597      47.704 -18.275   1.661  1.00 79.31           C
ATOM   4717  OD1 ASN E 597      48.737 -17.627   1.512  1.00 79.31           O
ATOM   4718  ND2 ASN E 597      46.501 -17.849   1.194  1.00 79.31           N
ATOM   4719  C   ASN E 597      49.621 -18.872   3.801  1.00 79.31           C
ATOM   4720  O   ASN E 597      49.845 -17.780   4.322  1.00 79.31           O
ATOM   4721  N   GLU E 598      50.594 -19.605   3.220  1.00 86.97           N
ATOM   4722  CA  GLU E 598      51.978 -19.217   3.209  1.00 86.97           C
ATOM   4723  CB  GLU E 598      52.874 -20.241   2.500  1.00 86.97           C
ATOM   4724  CG  GLU E 598      54.347 -19.831   2.489  1.00 86.97           C
ATOM   4725  CD  GLU E 598      55.019 -20.579   1.348  1.00 86.97           C
ATOM   4726  OE1 GLU E 598      54.282 -21.112   0.476  1.00 86.97           O
ATOM   4727  OE2 GLU E 598      56.277 -20.620   1.324  1.00 86.97           O
ATOM   4728  C   GLU E 598      52.182 -17.949   2.446  1.00 86.97           C
ATOM   4729  O   GLU E 598      52.904 -17.060   2.898  1.00 86.97           O
ATOM   4730  N   ALA E 599      51.548 -17.833   1.263  1.00 41.99           N
ATOM   4731  CA  ALA E 599      51.779 -16.701   0.410  1.00 41.99           C
ATOM   4732  CB  ALA E 599      50.973 -16.762  -0.898  1.00 41.99           C
ATOM   4733  C   ALA E 599      51.376 -15.452   1.127  1.00 41.99           C
ATOM   4734  O   ALA E 599      52.105 -14.463   1.126  1.00 41.99           O
ATOM   4735  N   LEU E 600      50.202 -15.475   1.779  1.00 51.87           N
ATOM   4736  CA  LEU E 600      49.691 -14.332   2.475  1.00 51.87           C
ATOM   4737  CB  LEU E 600      48.258 -14.549   2.986  1.00 51.87           C
ATOM   4738  CG  LEU E 600      47.250 -14.763   1.839  1.00 51.87           C
ATOM   4739  CD1 LEU E 600      45.825 -14.975   2.374  1.00 51.87           C
ATOM   4740  CD2 LEU E 600      47.338 -13.632   0.799  1.00 51.87           C
ATOM   4741  C   LEU E 600      50.579 -14.023   3.641  1.00 51.87           C
ATOM   4742  O   LEU E 600      50.785 -12.860   3.988  1.00 51.87           O
ATOM   4743  N   MET E 601      51.117 -15.065   4.298  1.00 47.12           N
ATOM   4744  CA  MET E 601      51.938 -14.848   5.456  1.00 47.12           C
ATOM   4745  CB  MET E 601      52.381 -16.162   6.118  1.00 47.12           C
ATOM   4746  CG  MET E 601      51.229 -16.921   6.780  1.00 47.12           C
ATOM   4747  SD  MET E 601      51.666 -18.574   7.397  1.00 47.12           S
ATOM   4748  CE  MET E 601      52.826 -17.987   8.665  1.00 47.12           C
ATOM   4749  C   MET E 601      53.169 -14.086   5.075  1.00 47.12           C
ATOM   4750  O   MET E 601      53.554 -13.143   5.764  1.00 47.12           O
ATOM   4751  N   LYS E 602      53.829 -14.464   3.964  1.00160.36           N
ATOM   4752  CA  LYS E 602      55.037 -13.770   3.616  1.00160.36           C
ATOM   4753  CB  LYS E 602      55.931 -14.495   2.590  1.00160.36           C
ATOM   4754  CG  LYS E 602      55.289 -14.835   1.249  1.00160.36           C
ATOM   4755  CD  LYS E 602      56.315 -15.338   0.230  1.00160.36           C
ATOM   4756  CE  LYS E 602      57.067 -16.592   0.684  1.00160.36           C
ATOM   4757  NZ  LYS E 602      56.183 -17.776   0.608  1.00160.36           N
ATOM   4758  C   LYS E 602      54.750 -12.367   3.189  1.00160.36           C
ATOM   4759  O   LYS E 602      55.563 -11.472   3.417  1.00160.36           O
ATOM   4760  N   LEU E 603      53.596 -12.127   2.536  1.00 42.80           N
ATOM   4761  CA  LEU E 603      53.283 -10.781   2.136  1.00 42.80           C
ATOM   4762  CB  LEU E 603      51.960 -10.675   1.355  1.00 42.80           C
ATOM   4763  CG  LEU E 603      51.999 -11.348  -0.028  1.00 42.80           C
ATOM   4764  CD1 LEU E 603      50.653 -11.214  -0.756  1.00 42.80           C
ATOM   4765  CD2 LEU E 603      53.178 -10.829  -0.863  1.00 42.80           C
ATOM   4766  C   LEU E 603      53.144  -9.946   3.375  1.00 42.80           C
ATOM   4767  O   LEU E 603      53.689  -8.847   3.461  1.00 42.80           O
ATOM   4768  N   GLU E 604      52.429 -10.470   4.388  1.00 91.54           N
ATOM   4769  CA  GLU E 604      52.201  -9.749   5.610  1.00 91.54           C
ATOM   4770  CB  GLU E 604      51.325 -10.548   6.596  1.00 91.54           C
ATOM   4771  CG  GLU E 604      51.253  -9.951   8.005  1.00 91.54           C
ATOM   4772  CD  GLU E 604      50.338  -8.737   7.992  1.00 91.54           C
ATOM   4773  OE1 GLU E 604      49.594  -8.559   6.991  1.00 91.54           O
ATOM   4774  OE2 GLU E 604      50.373  -7.972   8.993  1.00 91.54           O
ATOM   4775  C   GLU E 604      53.508  -9.482   6.290  1.00 91.54           C
ATOM   4776  O   GLU E 604      53.760  -8.372   6.758  1.00 91.54           O
ATOM   4777  N   LEU E 605      54.391 -10.495   6.338  1.00 59.82           N
ATOM   4778  CA  LEU E 605      55.609 -10.362   7.083  1.00 59.82           C
ATOM   4779  CB  LEU E 605      56.429 -11.664   7.067  1.00 59.82           C
ATOM   4780  CG  LEU E 605      57.741 -11.594   7.869  1.00 59.82           C
ATOM   4781  CD1 LEU E 605      57.462 -11.381   9.365  1.00 59.82           C
ATOM   4782  CD2 LEU E 605      58.622 -12.825   7.602  1.00 59.82           C
ATOM   4783  C   LEU E 605      56.468  -9.271   6.524  1.00 59.82           C
ATOM   4784  O   LEU E 605      56.890  -8.370   7.247  1.00 59.82           O
ATOM   4785  N   VAL E 606      56.729  -9.310   5.207  1.00132.80           N
ATOM   4786  CA  VAL E 606      57.628  -8.364   4.617  1.00132.80           C
ATOM   4787  CB  VAL E 606      57.957  -8.753   3.202  1.00132.80           C
ATOM   4788  CG1 VAL E 606      58.905  -7.708   2.607  1.00132.80           C
ATOM   4789  CG2 VAL E 606      58.523 -10.176   3.205  1.00132.80           C
ATOM   4790  C   VAL E 606      57.006  -6.998   4.612  1.00132.80           C
ATOM   4791  O   VAL E 606      57.678  -6.002   4.877  1.00132.80           O
ATOM   4792  N   HIS E 607      55.713  -6.899   4.247  1.00 83.72           N
ATOM   4793  CA  HIS E 607      55.128  -5.597   4.207  1.00 83.72           C
ATOM   4794  ND1 HIS E 607      54.521  -5.080   1.101  1.00 83.72           N
ATOM   4795  CG  HIS E 607      53.938  -5.920   2.025  1.00 83.72           C
ATOM   4796  CB  HIS E 607      53.778  -5.576   3.477  1.00 83.72           C
ATOM   4797  NE2 HIS E 607      53.955  -6.932   0.007  1.00 83.72           N
ATOM   4798  CD2 HIS E 607      53.598  -7.046   1.339  1.00 83.72           C
ATOM   4799  CE1 HIS E 607      54.507  -5.736  -0.087  1.00 83.72           C
ATOM   4800  C   HIS E 607      54.945  -5.026   5.589  1.00 83.72           C
ATOM   4801  O   HIS E 607      55.433  -3.934   5.868  1.00 83.72           O
ATOM   4802  N   GLN E 608      54.183  -5.734   6.457  1.00 98.76           N
ATOM   4803  CA  GLN E 608      53.817  -5.305   7.789  1.00 98.76           C
ATOM   4804  CB  GLN E 608      52.420  -5.790   8.207  1.00 98.76           C
ATOM   4805  CG  GLN E 608      51.319  -5.138   7.364  1.00 98.76           C
ATOM   4806  CD  GLN E 608      49.962  -5.460   7.973  1.00 98.76           C
ATOM   4807  OE1 GLN E 608      49.743  -5.270   9.168  1.00 98.76           O
ATOM   4808  NE2 GLN E 608      49.022  -5.962   7.128  1.00 98.76           N
ATOM   4809  C   GLN E 608      54.776  -5.556   8.932  1.00 98.76           C
ATOM   4810  O   GLN E 608      54.854  -4.735   9.845  1.00 98.76           O
ATOM   4811  N   GLY E 609      55.483  -6.705   8.980  1.00 50.57           N
ATOM   4812  CA  GLY E 609      56.348  -6.947  10.109  1.00 50.57           C
ATOM   4813  C   GLY E 609      56.076  -8.326  10.651  1.00 50.57           C
ATOM   4814  O   GLY E 609      55.248  -9.062  10.118  1.00 50.57           O
ATOM   4815  N   PRO E 610      56.740  -8.680  11.730  1.00 79.31           N
ATOM   4816  CA  PRO E 610      56.584  -9.987  12.311  1.00 79.31           C
ATOM   4817  CD  PRO E 610      58.026  -8.084  12.055  1.00 79.31           C
ATOM   4818  CB  PRO E 610      57.658 -10.080  13.393  1.00 79.31           C
ATOM   4819  CG  PRO E 610      58.769  -9.143  12.888  1.00 79.31           C
ATOM   4820  C   PRO E 610      55.181 -10.150  12.803  1.00 79.31           C
ATOM   4821  O   PRO E 610      54.567  -9.159  13.192  1.00 79.31           O
ATOM   4822  N   MET E 611      54.647 -11.387  12.777  1.00102.85           N
ATOM   4823  CA  MET E 611      53.286 -11.598  13.175  1.00102.85           C
ATOM   4824  CB  MET E 611      52.361 -11.861  11.978  1.00102.85           C
ATOM   4825  CG  MET E 611      52.625 -13.214  11.314  1.00102.85           C
ATOM   4826  SD  MET E 611      51.981 -13.364   9.624  1.00102.85           S
ATOM   4827  CE  MET E 611      53.265 -12.286   8.924  1.00102.85           C
ATOM   4828  C   MET E 611      53.242 -12.815  14.040  1.00102.85           C
ATOM   4829  O   MET E 611      54.138 -13.657  13.990  1.00102.85           O
ATOM   4830  N   ALA E 612      52.194 -12.918  14.883  1.00 39.77           N
ATOM   4831  CA  ALA E 612      52.051 -14.045  15.761  1.00 39.77           C
ATOM   4832  CB  ALA E 612      51.073 -13.798  16.923  1.00 39.77           C
ATOM   4833  C   ALA E 612      51.543 -15.221  14.982  1.00 39.77           C
ATOM   4834  O   ALA E 612      50.705 -15.084  14.091  1.00 39.77           O
ATOM   4835  N   VAL E 613      52.048 -16.425  15.322  1.00 46.56           N
ATOM   4836  CA  VAL E 613      51.630 -17.642  14.684  1.00 46.56           C
ATOM   4837  CB  VAL E 613      52.620 -18.171  13.684  1.00 46.56           C
ATOM   4838  CG1 VAL E 613      52.749 -17.159  12.534  1.00 46.56           C
ATOM   4839  CG2 VAL E 613      53.945 -18.464  14.410  1.00 46.56           C
ATOM   4840  C   VAL E 613      51.520 -18.674  15.764  1.00 46.56           C
ATOM   4841  O   VAL E 613      52.047 -18.490  16.860  1.00 46.56           O
ATOM   4842  N   ALA E 614      50.794 -19.778  15.493  1.00 43.41           N
ATOM   4843  CA  ALA E 614      50.684 -20.838  16.457  1.00 43.41           C
ATOM   4844  CB  ALA E 614      49.305 -20.915  17.136  1.00 43.41           C
ATOM   4845  C   ALA E 614      50.897 -22.128  15.727  1.00 43.41           C
ATOM   4846  O   ALA E 614      50.629 -22.224  14.530  1.00 43.41           O
ATOM   4847  N   PHE E 615      51.423 -23.153  16.431  1.00174.19           N
ATOM   4848  CA  PHE E 615      51.644 -24.428  15.804  1.00174.19           C
ATOM   4849  CB  PHE E 615      52.999 -24.534  15.071  1.00174.19           C
ATOM   4850  CG  PHE E 615      54.129 -24.479  16.046  1.00174.19           C
ATOM   4851  CD1 PHE E 615      54.611 -23.274  16.503  1.00174.19           C
ATOM   4852  CD2 PHE E 615      54.708 -25.639  16.507  1.00174.19           C
ATOM   4853  CE1 PHE E 615      55.654 -23.228  17.400  1.00174.19           C
ATOM   4854  CE2 PHE E 615      55.752 -25.599  17.402  1.00174.19           C
ATOM   4855  CZ  PHE E 615      56.229 -24.392  17.851  1.00174.19           C
ATOM   4856  C   PHE E 615      51.584 -25.482  16.864  1.00174.19           C
ATOM   4857  O   PHE E 615      51.498 -25.178  18.053  1.00174.19           O
ATOM   4858  N   GLU E 616      51.601 -26.766  16.451  1.00123.35           N
ATOM   4859  CA  GLU E 616      51.522 -27.809  17.433  1.00123.35           C
ATOM   4860  CB  GLU E 616      50.700 -29.033  16.993  1.00123.35           C
ATOM   4861  CG  GLU E 616      50.632 -30.136  18.053  1.00123.35           C
ATOM   4862  CD  GLU E 616      49.743 -29.665  19.201  1.00123.35           C
ATOM   4863  OE1 GLU E 616      49.290 -28.489  19.170  1.00123.35           O
ATOM   4864  OE2 GLU E 616      49.506 -30.484  20.129  1.00123.35           O
ATOM   4865  C   GLU E 616      52.907 -28.275  17.745  1.00123.35           C
ATOM   4866  O   GLU E 616      53.654 -28.719  16.872  1.00123.35           O
ATOM   4867  N   VAL E 617      53.282 -28.161  19.033  1.00 67.12           N
ATOM   4868  CA  VAL E 617      54.567 -28.592  19.490  1.00 67.12           C
ATOM   4869  CB  VAL E 617      54.970 -27.944  20.784  1.00 67.12           C
ATOM   4870  CG1 VAL E 617      56.258 -28.612  21.294  1.00 67.12           C
ATOM   4871  CG2 VAL E 617      55.114 -26.430  20.548  1.00 67.12           C
ATOM   4872  C   VAL E 617      54.482 -30.063  19.731  1.00 67.12           C
ATOM   4873  O   VAL E 617      53.499 -30.560  20.277  1.00 67.12           O
ATOM   4874  N   TYR E 618      55.535 -30.796  19.323  1.00 66.43           N
ATOM   4875  CA  TYR E 618      55.584 -32.217  19.503  1.00 66.43           C
ATOM   4876  CB  TYR E 618      55.688 -33.018  18.190  1.00 66.43           C
ATOM   4877  CG  TYR E 618      54.408 -32.892  17.429  1.00 66.43           C
ATOM   4878  CD1 TYR E 618      53.320 -33.670  17.757  1.00 66.43           C
ATOM   4879  CD2 TYR E 618      54.297 -32.012  16.376  1.00 66.43           C
ATOM   4880  CE1 TYR E 618      52.140 -33.564  17.057  1.00 66.43           C
ATOM   4881  CE2 TYR E 618      53.120 -31.902  15.672  1.00 66.43           C
ATOM   4882  CZ  TYR E 618      52.038 -32.677  16.013  1.00 66.43           C
ATOM   4883  OH  TYR E 618      50.831 -32.566  15.291  1.00 66.43           O
ATOM   4884  C   TYR E 618      56.829 -32.483  20.289  1.00 66.43           C
ATOM   4885  O   TYR E 618      57.699 -31.621  20.397  1.00 66.43           O
ATOM   4886  N   ASP E 619      56.948 -33.694  20.862  1.00 47.04           N
ATOM   4887  CA  ASP E 619      58.047 -34.001  21.731  1.00 47.04           C
ATOM   4888  CB  ASP E 619      57.987 -35.428  22.298  1.00 47.04           C
ATOM   4889  CG  ASP E 619      58.983 -35.505  23.446  1.00 47.04           C
ATOM   4890  OD1 ASP E 619      59.645 -34.472  23.730  1.00 47.04           O
ATOM   4891  OD2 ASP E 619      59.086 -36.595  24.066  1.00 47.04           O
ATOM   4892  C   ASP E 619      59.339 -33.858  20.987  1.00 47.04           C
ATOM   4893  O   ASP E 619      60.326 -33.379  21.542  1.00 47.04           O
ATOM   4894  N   ASP E 620      59.371 -34.242  19.699  1.00 56.51           N
ATOM   4895  CA  ASP E 620      60.600 -34.185  18.960  1.00 56.51           C
ATOM   4896  CB  ASP E 620      60.494 -34.738  17.523  1.00 56.51           C
ATOM   4897  CG  ASP E 620      59.527 -33.906  16.689  1.00 56.51           C
ATOM   4898  OD1 ASP E 620      58.637 -33.238  17.278  1.00 56.51           O
ATOM   4899  OD2 ASP E 620      59.666 -33.937  15.437  1.00 56.51           O
ATOM   4900  C   ASP E 620      61.063 -32.761  18.903  1.00 56.51           C
ATOM   4901  O   ASP E 620      62.261 -32.492  18.854  1.00 56.51           O
ATOM   4902  N   PHE E 621      60.112 -31.812  18.904  1.00120.06           N
ATOM   4903  CA  PHE E 621      60.371 -30.402  18.832  1.00120.06           C
ATOM   4904  CB  PHE E 621      59.068 -29.589  18.680  1.00120.06           C
ATOM   4905  CG  PHE E 621      59.382 -28.145  18.467  1.00120.06           C
ATOM   4906  CD1 PHE E 621      59.635 -27.665  17.202  1.00120.06           C
ATOM   4907  CD2 PHE E 621      59.425 -27.269  19.527  1.00120.06           C
ATOM   4908  CE1 PHE E 621      59.923 -26.335  16.996  1.00120.06           C
ATOM   4909  CE2 PHE E 621      59.712 -25.939  19.326  1.00120.06           C
ATOM   4910  CZ  PHE E 621      59.962 -25.468  18.060  1.00120.06           C
ATOM   4911  C   PHE E 621      61.083 -29.965  20.079  1.00120.06           C
ATOM   4912  O   PHE E 621      61.938 -29.082  20.037  1.00120.06           O
ATOM   4913  N   LEU E 622      60.758 -30.585  21.227  1.00 54.24           N
ATOM   4914  CA  LEU E 622      61.319 -30.175  22.483  1.00 54.24           C
ATOM   4915  CB  LEU E 622      60.865 -31.077  23.644  1.00 54.24           C
ATOM   4916  CG  LEU E 622      59.346 -31.043  23.892  1.00 54.24           C
ATOM   4917  CD1 LEU E 622      58.949 -31.958  25.060  1.00 54.24           C
ATOM   4918  CD2 LEU E 622      58.842 -29.605  24.066  1.00 54.24           C
ATOM   4919  C   LEU E 622      62.819 -30.254  22.415  1.00 54.24           C
ATOM   4920  O   LEU E 622      63.520 -29.369  22.901  1.00 54.24           O
ATOM   4921  N   HIS E 623      63.336 -31.330  21.800  1.00152.66           N
ATOM   4922  CA  HIS E 623      64.732 -31.655  21.659  1.00152.66           C
ATOM   4923  ND1 HIS E 623      62.927 -34.478  21.841  0.00152.66           N
ATOM   4924  CG  HIS E 623      64.244 -34.113  22.011  0.00152.66           C
ATOM   4925  CB  HIS E 623      64.939 -33.094  21.160  1.00152.66           C
ATOM   4926  NE2 HIS E 623      63.702 -35.672  23.549  0.00152.66           N
ATOM   4927  CD2 HIS E 623      64.702 -34.851  23.058  0.00152.66           C
ATOM   4928  CE1 HIS E 623      62.655 -35.413  22.786  0.00152.66           C
ATOM   4929  C   HIS E 623      65.437 -30.766  20.673  1.00152.66           C
ATOM   4930  O   HIS E 623      66.662 -30.770  20.636  1.00152.66           O
ATOM   4931  N   TYR E 624      64.704 -30.050  19.800  1.00121.70           N
ATOM   4932  CA  TYR E 624      65.263 -29.306  18.691  1.00121.70           C
ATOM   4933  CB  TYR E 624      64.180 -28.443  18.006  1.00121.70           C
ATOM   4934  CG  TYR E 624      64.774 -27.447  17.067  1.00121.70           C
ATOM   4935  CD1 TYR E 624      65.193 -26.221  17.533  1.00121.70           C
ATOM   4936  CD2 TYR E 624      64.897 -27.721  15.724  1.00121.70           C
ATOM   4937  CE1 TYR E 624      65.733 -25.286  16.680  1.00121.70           C
ATOM   4938  CE2 TYR E 624      65.436 -26.790  14.865  1.00121.70           C
ATOM   4939  CZ  TYR E 624      65.857 -25.570  15.341  1.00121.70           C
ATOM   4940  OH  TYR E 624      66.409 -24.613  14.462  1.00121.70           O
ATOM   4941  C   TYR E 624      66.412 -28.419  19.077  1.00121.70           C
ATOM   4942  O   TYR E 624      66.268 -27.495  19.878  1.00121.70           O
ATOM   4943  N   ARG E 625      67.625 -28.780  18.585  1.00184.33           N
ATOM   4944  CA  ARG E 625      68.815 -27.979  18.710  1.00184.33           C
ATOM   4945  CB  ARG E 625      70.093 -28.832  18.726  1.00184.33           C
ATOM   4946  CG  ARG E 625      70.137 -29.803  19.906  1.00184.33           C
ATOM   4947  CD  ARG E 625      69.741 -29.156  21.235  1.00184.33           C
ATOM   4948  NE  ARG E 625      70.736 -28.085  21.524  1.00184.33           N
ATOM   4949  CZ  ARG E 625      70.538 -27.231  22.570  1.00184.33           C
ATOM   4950  NH1 ARG E 625      69.434 -27.364  23.361  1.00184.33           N
ATOM   4951  NH2 ARG E 625      71.445 -26.243  22.824  1.00184.33           N
ATOM   4952  C   ARG E 625      68.980 -26.955  17.616  1.00184.33           C
ATOM   4953  O   ARG E 625      69.215 -25.777  17.887  1.00184.33           O
ATOM   4954  N   LYS E 626      68.850 -27.392  16.337  1.00135.38           N
ATOM   4955  CA  LYS E 626      69.126 -26.511  15.229  1.00135.38           C
ATOM   4956  CB  LYS E 626      70.625 -26.196  15.071  1.00135.38           C
ATOM   4957  CG  LYS E 626      71.525 -27.434  14.977  1.00135.38           C
ATOM   4958  CD  LYS E 626      71.370 -28.242  13.687  1.00135.38           C
ATOM   4959  CE  LYS E 626      72.279 -29.472  13.621  1.00135.38           C
ATOM   4960  NZ  LYS E 626      72.065 -30.194  12.347  1.00135.38           N
ATOM   4961  C   LYS E 626      68.651 -27.136  13.945  1.00135.38           C
ATOM   4962  O   LYS E 626      68.218 -28.286  13.917  1.00135.38           O
ATOM   4963  N   GLY E 627      68.728 -26.370  12.832  1.00 29.87           N
ATOM   4964  CA  GLY E 627      68.338 -26.871  11.540  1.00 29.87           C
ATOM   4965  C   GLY E 627      66.915 -26.507  11.251  1.00 29.87           C
ATOM   4966  O   GLY E 627      66.318 -25.666  11.923  1.00 29.87           O
ATOM   4967  N   VAL E 628      66.347 -27.124  10.192  1.00 41.20           N
ATOM   4968  CA  VAL E 628      64.990 -26.847   9.818  1.00 41.20           C
ATOM   4969  CB  VAL E 628      64.782 -26.780   8.333  1.00 41.20           C
ATOM   4970  CG1 VAL E 628      63.282 -26.581   8.057  1.00 41.20           C
ATOM   4971  CG2 VAL E 628      65.676 -25.665   7.765  1.00 41.20           C
ATOM   4972  C   VAL E 628      64.148 -27.972  10.335  1.00 41.20           C
ATOM   4973  O   VAL E 628      64.242 -29.103   9.864  1.00 41.20           O
ATOM   4974  N   TYR E 629      63.265 -27.652  11.300  1.00182.54           N
ATOM   4975  CA  TYR E 629      62.428 -28.588  11.998  1.00182.54           C
ATOM   4976  CB  TYR E 629      61.817 -27.979  13.273  1.00182.54           C
ATOM   4977  CG  TYR E 629      60.762 -28.884  13.808  1.00182.54           C
ATOM   4978  CD1 TYR E 629      61.071 -29.877  14.709  1.00182.54           C
ATOM   4979  CD2 TYR E 629      59.455 -28.735  13.404  1.00182.54           C
ATOM   4980  CE1 TYR E 629      60.089 -30.704  15.202  1.00182.54           C
ATOM   4981  CE2 TYR E 629      58.469 -29.558  13.893  1.00182.54           C
ATOM   4982  CZ  TYR E 629      58.786 -30.543  14.796  1.00182.54           C
ATOM   4983  OH  TYR E 629      57.779 -31.390  15.304  1.00182.54           O
ATOM   4984  C   TYR E 629      61.311 -29.083  11.135  1.00182.54           C
ATOM   4985  O   TYR E 629      60.758 -28.339  10.324  1.00182.54           O
ATOM   4986  N   HIS E 630      60.984 -30.391  11.270  1.00134.06           N
ATOM   4987  CA  HIS E 630      59.909 -30.959  10.509  1.00134.06           C
ATOM   4988  ND1 HIS E 630      58.515 -31.050   7.362  1.00134.06           N
ATOM   4989  CG  HIS E 630      59.221 -31.855   8.227  1.00134.06           C
ATOM   4990  CB  HIS E 630      60.346 -31.375   9.094  1.00134.06           C
ATOM   4991  NE2 HIS E 630      57.657 -33.092   7.170  1.00134.06           N
ATOM   4992  CD2 HIS E 630      58.683 -33.098   8.098  1.00134.06           C
ATOM   4993  CE1 HIS E 630      57.593 -31.840   6.756  1.00134.06           C
ATOM   4994  C   HIS E 630      59.378 -32.198  11.186  1.00134.06           C
ATOM   4995  O   HIS E 630      60.061 -32.832  11.989  1.00134.06           O
ATOM   4996  N   HIS E 631      58.099 -32.522  10.884  1.00238.73           N
ATOM   4997  CA  HIS E 631      57.372 -33.738  11.193  1.00238.73           C
ATOM   4998  ND1 HIS E 631      59.088 -35.954  12.884  0.00238.73           N
ATOM   4999  CG  HIS E 631      59.225 -35.463  11.604  0.00238.73           C
ATOM   5000  CB  HIS E 631      58.072 -35.039  10.744  1.00238.73           C
ATOM   5001  NE2 HIS E 631      61.262 -35.988  12.422  0.00238.73           N
ATOM   5002  CD2 HIS E 631      60.560 -35.491  11.338  0.00238.73           C
ATOM   5003  CE1 HIS E 631      60.336 -36.252  13.325  0.00238.73           C
ATOM   5004  C   HIS E 631      56.914 -33.924  12.608  1.00238.73           C
ATOM   5005  O   HIS E 631      57.273 -33.172  13.513  1.00238.73           O
ATOM   5006  N   THR E 632      55.997 -34.921  12.753  1.00125.03           N
ATOM   5007  CA  THR E 632      55.412 -35.492  13.945  1.00125.03           C
ATOM   5008  CB  THR E 632      55.878 -34.839  15.237  1.00125.03           C
ATOM   5009  OG1 THR E 632      57.289 -34.962  15.340  1.00125.03           O
ATOM   5010  CG2 THR E 632      55.279 -35.542  16.470  1.00125.03           C
ATOM   5011  C   THR E 632      53.910 -35.463  13.757  1.00125.03           C
ATOM   5012  O   THR E 632      53.416 -35.039  12.713  1.00125.03           O
ATOM   5013  N   GLY E 633      53.144 -36.005  14.726  1.00 55.74           N
ATOM   5014  CA  GLY E 633      51.711 -35.913  14.786  1.00 55.74           C
ATOM   5015  C   GLY E 633      51.038 -36.492  13.585  1.00 55.74           C
ATOM   5016  O   GLY E 633      51.382 -37.557  13.072  1.00 55.74           O
ATOM   5017  N   LEU E 634      49.971 -35.783  13.174  1.00156.03           N
ATOM   5018  CA  LEU E 634      49.137 -36.110  12.062  1.00156.03           C
ATOM   5019  CB  LEU E 634      48.535 -37.526  12.139  1.00156.03           C
ATOM   5020  CG  LEU E 634      47.741 -37.950  10.884  0.00156.03           C
ATOM   5021  CD1 LEU E 634      46.460 -37.121  10.700  0.00156.03           C
ATOM   5022  CD2 LEU E 634      48.634 -37.942   9.633  0.00156.03           C
ATOM   5023  C   LEU E 634      48.033 -35.118  12.181  1.00156.03           C
ATOM   5024  O   LEU E 634      48.072 -34.034  11.603  1.00156.03           O
ATOM   5025  N   ARG E 635      46.995 -35.491  12.947  1.00149.60           N
ATOM   5026  CA  ARG E 635      45.908 -34.594  13.196  1.00149.60           C
ATOM   5027  CB  ARG E 635      44.602 -35.009  12.498  1.00149.60           C
ATOM   5028  CG  ARG E 635      44.597 -34.721  10.995  1.00149.60           C
ATOM   5029  CD  ARG E 635      44.106 -33.310  10.660  1.00149.60           C
ATOM   5030  NE  ARG E 635      45.093 -32.347  11.224  1.00149.60           N
[truncated: 483,567 more chars]
