# Supplementary material for: Evolutionary Analysis of Dipeptidyl Peptidase I
Source: Int J Mol Sci. 2022 Feb 6;23(3):1852. doi: 10.3390/ijms23031852 (PMC8836896; doi:10.3390/ijms23031852)
Supplement: Supplementary file 1 [file ijms-23-01852-s001.zip › Supplementary File S2 Homology models/Modeller/Bos taurus/mod.B99990010.pdb]

EXPDTA    THEORETICAL MODEL, MODELLER 10.1 2021/11/11 14:48:27
REMARK   6 MODELLER OBJECTIVE FUNCTION:     12081.6826
REMARK   6 MODELLER BEST TEMPLATE % SEQ ID:  92.614
REMARK   6 SEQUENCE: mod
REMARK   6 ALIGNMENT: alignment.pir
REMARK   6 SCRIPT: model.py
REMARK   6 DOPE score: -168935.43750
REMARK   6 GA341 score: 1.00000
REMARK   6 DOPE-HR score: -144874.09375
REMARK   6 TEMPLATE: 1K3B 1:A - 119:A MODELS 1:A - 119:A AT 92.6%
REMARK   6 TEMPLATE: 1K3B 120:B - 283:B MODELS 120:B - 283:B AT 92.6%
REMARK   6 TEMPLATE: 1K3B 284:C - 352:C MODELS 284:C - 352:C AT 92.6%
REMARK   6 TEMPLATE: 1K3B 353:D - 471:D MODELS 353:D - 471:D AT 92.6%
REMARK   6 TEMPLATE: 1K3B 472:E - 635:E MODELS 472:E - 635:E AT 92.6%
REMARK   6 TEMPLATE: 1K3B 636:F - 704:F MODELS 636:F - 704:F AT 92.6%
REMARK   6 TEMPLATE: 1K3B 705:G - 823:G MODELS 705:G - 823:G AT 92.6%
REMARK   6 TEMPLATE: 1K3B 824:H - 987:H MODELS 824:H - 987:H AT 92.6%
REMARK   6 TEMPLATE: 1K3B 988:I - 1056:I MODELS 988:I - 1056:I AT 92.6%
REMARK   6 TEMPLATE: 1K3B 1057:J - 1175:J MODELS 1057:J - 1175:J AT 92.6%
REMARK   6 TEMPLATE: 1K3B 1176:K - 1339:K MODELS 1176:K - 1339:K AT 92.6%
REMARK   6 TEMPLATE: 1K3B 1340:L - 1408:L MODELS 1340:L - 1408:L AT 92.6%
SSBOND   1 CYS A    6    CYS A   94                          1555   1555  2.03
SSBOND   2 CYS A   30    CYS A  112                          1555   1555  2.00
SSBOND   3 CYS B  144    CYS B  187                          1555   1555  2.03
SSBOND   4 CYS B  180    CYS B  220                          1555   1555  2.04
SSBOND   5 CYS B  210    CYS B  226                          1555   1555  2.04
SSBOND   6 CYS D  358    CYS D  446                          1555   1555  2.03
SSBOND   7 CYS D  382    CYS D  464                          1555   1555  2.02
SSBOND   8 CYS E  496    CYS E  539                          1555   1555  2.03
SSBOND   9 CYS E  532    CYS E  572                          1555   1555  2.04
SSBOND  10 CYS E  562    CYS E  578                          1555   1555  2.02
SSBOND  11 CYS G  710    CYS G  798                          1555   1555  2.03
SSBOND  12 CYS G  734    CYS G  816                          1555   1555  2.03
SSBOND  13 CYS H  848    CYS H  891                          1555   1555  2.02
SSBOND  14 CYS H  884    CYS H  924                          1555   1555  2.02
SSBOND  15 CYS H  914    CYS H  930                          1555   1555  2.04
SSBOND  16 CYS J 1062    CYS J 1150                          1555   1555  2.03
SSBOND  17 CYS J 1086    CYS J 1168                          1555   1555  2.03
SSBOND  18 CYS K 1200    CYS K 1243                          1555   1555  2.02
SSBOND  19 CYS K 1236    CYS K 1276                          1555   1555  2.04
SSBOND  20 CYS K 1266    CYS K 1282                          1555   1555  2.05
ATOM      1  N   ASP A   1      32.327  22.658  22.848  1.00 58.70           N
ATOM      2  CA  ASP A   1      33.518  23.260  22.191  1.00 58.70           C
ATOM      3  CB  ASP A   1      33.039  24.215  21.079  1.00 58.70           C
ATOM      4  CG  ASP A   1      32.215  23.388  20.091  1.00 58.70           C
ATOM      5  OD1 ASP A   1      32.590  22.203  19.888  1.00 58.70           O
ATOM      6  OD2 ASP A   1      31.210  23.910  19.536  1.00 58.70           O
ATOM      7  C   ASP A   1      34.352  24.035  23.172  1.00 58.70           C
ATOM      8  O   ASP A   1      33.870  24.435  24.231  1.00 58.70           O
ATOM      9  N   THR A   2      35.650  24.224  22.853  1.00 65.10           N
ATOM     10  CA  THR A   2      36.499  25.042  23.672  1.00 65.10           C
ATOM     11  CB  THR A   2      37.947  24.596  23.678  1.00 65.10           C
ATOM     12  OG1 THR A   2      38.497  24.728  22.373  1.00 65.10           O
ATOM     13  CG2 THR A   2      37.999  23.111  24.116  1.00 65.10           C
ATOM     14  C   THR A   2      36.433  26.397  23.025  1.00 65.10           C
ATOM     15  O   THR A   2      35.891  26.545  21.927  1.00 65.10           O
ATOM     16  N   PRO A   3      36.967  27.389  23.678  1.00 97.47           N
ATOM     17  CA  PRO A   3      36.945  28.708  23.079  1.00 97.47           C
ATOM     18  CD  PRO A   3      36.688  27.469  25.115  1.00 97.47           C
ATOM     19  CB  PRO A   3      37.047  29.714  24.250  1.00 97.47           C
ATOM     20  CG  PRO A   3      36.372  28.945  25.405  1.00 97.47           C
ATOM     21  C   PRO A   3      37.880  28.897  21.917  1.00 97.47           C
ATOM     22  O   PRO A   3      38.027  30.031  21.449  1.00 97.47           O
ATOM     23  N   ALA A   4      38.590  27.832  21.479  1.00 71.24           N
ATOM     24  CA  ALA A   4      39.509  27.933  20.377  1.00 71.24           C
ATOM     25  CB  ALA A   4      40.596  26.838  20.355  1.00 71.24           C
ATOM     26  C   ALA A   4      38.860  27.951  19.011  1.00 71.24           C
ATOM     27  O   ALA A   4      37.942  27.178  18.731  1.00 71.24           O
ATOM     28  N   ASN A   5      39.354  28.852  18.106  1.00237.18           N
ATOM     29  CA  ASN A   5      38.952  28.862  16.717  1.00237.18           C
ATOM     30  CB  ASN A   5      38.280  30.130  16.176  1.00237.18           C
ATOM     31  CG  ASN A   5      37.898  30.997  17.338  1.00237.18           C
ATOM     32  OD1 ASN A   5      38.777  31.409  18.084  1.00237.18           O
ATOM     33  ND2 ASN A   5      36.583  31.301  17.502  1.00237.18           N
ATOM     34  C   ASN A   5      40.232  28.868  15.934  1.00237.18           C
ATOM     35  O   ASN A   5      40.644  29.907  15.410  1.00237.18           O
ATOM     36  N   CYS A   6      40.872  27.696  15.785  1.00 72.18           N
ATOM     37  CA  CYS A   6      42.114  27.638  15.071  1.00 72.18           C
ATOM     38  CB  CYS A   6      43.147  26.705  15.726  1.00 72.18           C
ATOM     39  SG  CYS A   6      43.644  27.381  17.333  1.00 72.18           S
ATOM     40  C   CYS A   6      41.835  27.181  13.683  1.00 72.18           C
ATOM     41  O   CYS A   6      40.769  26.642  13.398  1.00 72.18           O
ATOM     42  N   THR A   7      42.816  27.382  12.786  1.00129.57           N
ATOM     43  CA  THR A   7      42.662  27.133  11.387  1.00129.57           C
ATOM     44  CB  THR A   7      43.036  28.356  10.623  1.00129.57           C
ATOM     45  OG1 THR A   7      42.886  28.143   9.233  1.00129.57           O
ATOM     46  CG2 THR A   7      44.487  28.698  10.979  1.00129.57           C
ATOM     47  C   THR A   7      43.558  26.020  10.927  1.00129.57           C
ATOM     48  O   THR A   7      44.530  25.650  11.584  1.00129.57           O
ATOM     49  N   TYR A   8      43.224  25.464   9.743  1.00116.68           N
ATOM     50  CA  TYR A   8      43.947  24.381   9.136  1.00116.68           C
ATOM     51  CB  TYR A   8      43.358  23.929   7.778  1.00116.68           C
ATOM     52  CG  TYR A   8      44.299  22.945   7.155  1.00116.68           C
ATOM     53  CD1 TYR A   8      44.255  21.620   7.520  1.00116.68           C
ATOM     54  CD2 TYR A   8      45.226  23.332   6.207  1.00116.68           C
ATOM     55  CE1 TYR A   8      45.109  20.700   6.957  1.00116.68           C
ATOM     56  CE2 TYR A   8      46.087  22.412   5.641  1.00116.68           C
ATOM     57  CZ  TYR A   8      46.031  21.089   6.014  1.00116.68           C
ATOM     58  OH  TYR A   8      46.907  20.142   5.437  1.00116.68           O
ATOM     59  C   TYR A   8      45.348  24.840   8.870  1.00116.68           C
ATOM     60  O   TYR A   8      46.290  24.084   9.101  1.00116.68           O
ATOM     61  N   PRO A   9      45.529  26.043   8.388  1.00 97.97           N
ATOM     62  CA  PRO A   9      46.864  26.503   8.146  1.00 97.97           C
ATOM     63  CD  PRO A   9      44.593  26.669   7.472  1.00 97.97           C
ATOM     64  CB  PRO A   9      46.731  27.794   7.322  1.00 97.97           C
ATOM     65  CG  PRO A   9      45.214  28.054   7.225  1.00 97.97           C
ATOM     66  C   PRO A   9      47.665  26.624   9.399  1.00 97.97           C
ATOM     67  O   PRO A   9      48.888  26.491   9.343  1.00 97.97           O
ATOM     68  N   ASP A  10      47.006  26.876  10.538  1.00106.52           N
ATOM     69  CA  ASP A  10      47.717  27.041  11.767  1.00106.52           C
ATOM     70  CB  ASP A  10      46.783  27.463  12.898  1.00106.52           C
ATOM     71  CG  ASP A  10      47.651  28.207  13.889  1.00106.52           C
ATOM     72  OD1 ASP A  10      48.628  27.591  14.387  1.00106.52           O
ATOM     73  OD2 ASP A  10      47.358  29.402  14.156  1.00106.52           O
ATOM     74  C   ASP A  10      48.352  25.721  12.090  1.00106.52           C
ATOM     75  O   ASP A  10      49.434  25.652  12.674  1.00106.52           O
ATOM     76  N   LEU A  11      47.649  24.631  11.726  1.00208.79           N
ATOM     77  CA  LEU A  11      48.088  23.269  11.908  1.00208.79           C
ATOM     78  CB  LEU A  11      47.052  22.193  11.574  1.00208.79           C
ATOM     79  CG  LEU A  11      45.998  21.926  12.651  1.00208.79           C
ATOM     80  CD1 LEU A  11      46.647  21.383  13.923  1.00208.79           C
ATOM     81  CD2 LEU A  11      45.105  23.148  12.897  1.00208.79           C
ATOM     82  C   LEU A  11      49.242  22.884  11.029  1.00208.79           C
ATOM     83  O   LEU A  11      50.069  22.061  11.417  1.00208.79           O
ATOM     84  N   LEU A  12      49.314  23.416   9.799  1.00160.16           N
ATOM     85  CA  LEU A  12      50.310  22.905   8.894  1.00160.16           C
ATOM     86  CB  LEU A  12      49.997  23.367   7.458  1.00160.16           C
ATOM     87  CG  LEU A  12      50.699  22.600   6.329  1.00160.16           C
ATOM     88  CD1 LEU A  12      52.223  22.691   6.437  1.00160.16           C
ATOM     89  CD2 LEU A  12      50.172  21.163   6.217  1.00160.16           C
ATOM     90  C   LEU A  12      51.669  23.402   9.334  1.00160.16           C
ATOM     91  O   LEU A  12      51.824  24.574   9.671  1.00160.16           O
ATOM     92  N   GLY A  13      52.695  22.516   9.354  1.00 35.01           N
ATOM     93  CA  GLY A  13      54.009  22.929   9.763  1.00 35.01           C
ATOM     94  C   GLY A  13      54.645  21.859  10.604  1.00 35.01           C
ATOM     95  O   GLY A  13      54.267  20.689  10.550  1.00 35.01           O
ATOM     96  N   THR A  14      55.651  22.261  11.415  1.00 41.93           N
ATOM     97  CA  THR A  14      56.363  21.320  12.234  1.00 41.93           C
ATOM     98  CB  THR A  14      57.847  21.514  12.204  1.00 41.93           C
ATOM     99  OG1 THR A  14      58.320  21.420  10.869  1.00 41.93           O
ATOM    100  CG2 THR A  14      58.505  20.435  13.082  1.00 41.93           C
ATOM    101  C   THR A  14      55.940  21.520  13.656  1.00 41.93           C
ATOM    102  O   THR A  14      55.827  22.647  14.132  1.00 41.93           O
ATOM    103  N   TRP A  15      55.680  20.406  14.369  1.00 73.80           N
ATOM    104  CA  TRP A  15      55.259  20.476  15.740  1.00 73.80           C
ATOM    105  CB  TRP A  15      53.800  20.036  15.959  1.00 73.80           C
ATOM    106  CG  TRP A  15      52.763  21.011  15.448  1.00 73.80           C
ATOM    107  CD2 TRP A  15      51.988  21.861  16.305  1.00 73.80           C
ATOM    108  CD1 TRP A  15      52.339  21.259  14.175  1.00 73.80           C
ATOM    109  NE1 TRP A  15      51.352  22.217  14.188  1.00 73.80           N
ATOM    110  CE2 TRP A  15      51.124  22.597  15.493  1.00 73.80           C
ATOM    111  CE3 TRP A  15      51.997  22.013  17.659  1.00 73.80           C
ATOM    112  CZ2 TRP A  15      50.253  23.506  16.024  1.00 73.80           C
ATOM    113  CZ3 TRP A  15      51.116  22.923  18.193  1.00 73.80           C
ATOM    114  CH2 TRP A  15      50.263  23.657  17.393  1.00 73.80           C
ATOM    115  C   TRP A  15      56.135  19.572  16.548  1.00 73.80           C
ATOM    116  O   TRP A  15      56.569  18.519  16.079  1.00 73.80           O
ATOM    117  N   VAL A  16      56.442  19.992  17.792  1.00 40.27           N
ATOM    118  CA  VAL A  16      57.241  19.187  18.668  1.00 40.27           C
ATOM    119  CB  VAL A  16      58.371  19.952  19.298  1.00 40.27           C
ATOM    120  CG1 VAL A  16      59.087  19.041  20.306  1.00 40.27           C
ATOM    121  CG2 VAL A  16      59.289  20.481  18.182  1.00 40.27           C
ATOM    122  C   VAL A  16      56.334  18.735  19.771  1.00 40.27           C
ATOM    123  O   VAL A  16      55.702  19.551  20.440  1.00 40.27           O
ATOM    124  N   PHE A  17      56.234  17.407  19.988  1.00 98.22           N
ATOM    125  CA  PHE A  17      55.369  16.953  21.037  1.00 98.22           C
ATOM    126  CB  PHE A  17      54.403  15.812  20.643  1.00 98.22           C
ATOM    127  CG  PHE A  17      53.487  16.245  19.535  1.00 98.22           C
ATOM    128  CD1 PHE A  17      52.703  17.373  19.653  1.00 98.22           C
ATOM    129  CD2 PHE A  17      53.366  15.483  18.391  1.00 98.22           C
ATOM    130  CE1 PHE A  17      51.852  17.754  18.638  1.00 98.22           C
ATOM    131  CE2 PHE A  17      52.515  15.856  17.372  1.00 98.22           C
ATOM    132  CZ  PHE A  17      51.758  16.997  17.494  1.00 98.22           C
ATOM    133  C   PHE A  17      56.227  16.422  22.142  1.00 98.22           C
ATOM    134  O   PHE A  17      57.118  15.601  21.923  1.00 98.22           O
ATOM    135  N   GLN A  18      55.984  16.886  23.379  1.00105.59           N
ATOM    136  CA  GLN A  18      56.761  16.385  24.469  1.00105.59           C
ATOM    137  CB  GLN A  18      57.284  17.511  25.363  1.00105.59           C
ATOM    138  CG  GLN A  18      58.176  18.402  24.499  1.00105.59           C
ATOM    139  CD  GLN A  18      58.820  19.479  25.339  1.00105.59           C
ATOM    140  OE1 GLN A  18      58.761  19.451  26.566  1.00105.59           O
ATOM    141  NE2 GLN A  18      59.477  20.451  24.651  1.00105.59           N
ATOM    142  C   GLN A  18      55.860  15.454  25.197  1.00105.59           C
ATOM    143  O   GLN A  18      54.731  15.809  25.535  1.00105.59           O
ATOM    144  N   VAL A  19      56.332  14.215  25.435  1.00117.38           N
ATOM    145  CA  VAL A  19      55.410  13.261  25.966  1.00117.38           C
ATOM    146  CB  VAL A  19      55.253  12.056  25.070  1.00117.38           C
ATOM    147  CG1 VAL A  19      56.137  10.903  25.561  1.00117.38           C
ATOM    148  CG2 VAL A  19      53.760  11.757  24.893  1.00117.38           C
ATOM    149  C   VAL A  19      55.860  12.824  27.324  1.00117.38           C
ATOM    150  O   VAL A  19      57.036  12.549  27.556  1.00117.38           O
ATOM    151  N   GLY A  20      54.905  12.782  28.273  1.00 47.18           N
ATOM    152  CA  GLY A  20      55.184  12.340  29.607  1.00 47.18           C
ATOM    153  C   GLY A  20      54.706  10.929  29.679  1.00 47.18           C
ATOM    154  O   GLY A  20      54.807  10.199  28.695  1.00 47.18           O
ATOM    155  N   SER A  21      54.193  10.546  30.870  1.00181.40           N
ATOM    156  CA  SER A  21      53.582   9.293  31.249  1.00181.40           C
ATOM    157  CB  SER A  21      52.047   9.367  31.324  1.00181.40           C
ATOM    158  OG  SER A  21      51.509   9.742  30.068  1.00181.40           O
ATOM    159  C   SER A  21      53.996   8.100  30.425  1.00181.40           C
ATOM    160  O   SER A  21      55.103   8.024  29.895  1.00181.40           O
ATOM    161  N   SER A  22      53.146   7.046  30.469  1.00155.36           N
ATOM    162  CA  SER A  22      53.264   5.854  29.665  1.00155.36           C
ATOM    163  CB  SER A  22      54.702   5.355  29.454  1.00155.36           C
ATOM    164  OG  SER A  22      54.683   4.183  28.652  1.00155.36           O
ATOM    165  C   SER A  22      52.567   4.744  30.388  1.00155.36           C
ATOM    166  O   SER A  22      53.214   3.832  30.901  1.00155.36           O
ATOM    167  N   GLY A  23      51.224   4.733  30.372  1.00 57.87           N
ATOM    168  CA  GLY A  23      50.528   3.718  31.109  1.00 57.87           C
ATOM    169  C   GLY A  23      49.354   3.263  30.307  1.00 57.87           C
ATOM    170  O   GLY A  23      49.366   3.298  29.079  1.00 57.87           O
ATOM    171  N   SER A  24      48.319   2.764  31.006  1.00 76.57           N
ATOM    172  CA  SER A  24      47.130   2.306  30.355  1.00 76.57           C
ATOM    173  CB  SER A  24      46.498   1.099  31.069  1.00 76.57           C
ATOM    174  OG  SER A  24      45.366   0.639  30.349  1.00 76.57           O
ATOM    175  C   SER A  24      46.149   3.441  30.344  1.00 76.57           C
ATOM    176  O   SER A  24      46.441   4.534  30.826  1.00 76.57           O
ATOM    177  N   GLN A  25      44.953   3.207  29.768  1.00 67.43           N
ATOM    178  CA  GLN A  25      43.936   4.216  29.693  1.00 67.43           C
ATOM    179  CB  GLN A  25      42.730   3.792  28.832  1.00 67.43           C
ATOM    180  CG  GLN A  25      41.946   2.587  29.348  1.00 67.43           C
ATOM    181  CD  GLN A  25      40.871   2.274  28.312  1.00 67.43           C
ATOM    182  OE1 GLN A  25      41.039   2.544  27.124  1.00 67.43           O
ATOM    183  NE2 GLN A  25      39.733   1.684  28.767  1.00 67.43           N
ATOM    184  C   GLN A  25      43.482   4.558  31.083  1.00 67.43           C
ATOM    185  O   GLN A  25      43.038   5.676  31.344  1.00 67.43           O
ATOM    186  N   ARG A  26      43.481   3.559  31.984  1.00153.72           N
ATOM    187  CA  ARG A  26      43.162   3.743  33.375  1.00153.72           C
ATOM    188  CB  ARG A  26      42.912   2.411  34.105  1.00153.72           C
ATOM    189  CG  ARG A  26      42.716   2.563  35.616  0.00153.72           C
ATOM    190  CD  ARG A  26      41.546   3.474  35.984  0.00153.72           C
ATOM    191  NE  ARG A  26      40.409   3.105  35.098  0.00153.72           N
ATOM    192  CZ  ARG A  26      39.190   3.690  35.281  0.00153.72           C
ATOM    193  NH1 ARG A  26      39.017   4.598  36.285  0.00153.72           N
ATOM    194  NH2 ARG A  26      38.149   3.364  34.461  0.00153.72           N
ATOM    195  C   ARG A  26      44.275   4.434  34.102  1.00153.72           C
ATOM    196  O   ARG A  26      44.037   5.257  34.985  1.00153.72           O
ATOM    197  N   ASP A  27      45.525   4.085  33.747  1.00 48.88           N
ATOM    198  CA  ASP A  27      46.709   4.538  34.421  1.00 48.88           C
ATOM    199  CB  ASP A  27      47.983   3.861  33.890  1.00 48.88           C
ATOM    200  CG  ASP A  27      47.941   2.396  34.305  0.00 48.88           C
ATOM    201  OD1 ASP A  27      47.065   2.034  35.136  0.00 48.88           O
ATOM    202  OD2 ASP A  27      48.787   1.617  33.792  0.00 48.88           O
ATOM    203  C   ASP A  27      46.889   6.015  34.282  1.00 48.88           C
ATOM    204  O   ASP A  27      47.349   6.668  35.216  1.00 48.88           O
ATOM    205  N   VAL A  28      46.565   6.607  33.121  1.00119.59           N
ATOM    206  CA  VAL A  28      46.814   8.015  33.077  1.00119.59           C
ATOM    207  CB  VAL A  28      47.971   8.436  32.199  1.00119.59           C
ATOM    208  CG1 VAL A  28      47.536   8.473  30.733  1.00119.59           C
ATOM    209  CG2 VAL A  28      48.517   9.778  32.710  1.00119.59           C
ATOM    210  C   VAL A  28      45.569   8.727  32.651  1.00119.59           C
ATOM    211  O   VAL A  28      44.587   8.120  32.222  1.00119.59           O
ATOM    212  N   ASN A  29      45.557  10.052  32.881  1.00 91.29           N
ATOM    213  CA  ASN A  29      44.499  10.915  32.454  1.00 91.29           C
ATOM    214  CB  ASN A  29      43.431  11.155  33.532  1.00 91.29           C
ATOM    215  CG  ASN A  29      42.287  11.924  32.897  0.00 91.29           C
ATOM    216  OD1 ASN A  29      41.639  11.445  31.968  0.00 91.29           O
ATOM    217  ND2 ASN A  29      42.035  13.157  33.414  0.00 91.29           N
ATOM    218  C   ASN A  29      45.181  12.215  32.225  1.00 91.29           C
ATOM    219  O   ASN A  29      45.788  12.755  33.151  1.00 91.29           O
ATOM    220  N   CYS A  30      45.130  12.787  31.009  1.00155.53           N
ATOM    221  CA  CYS A  30      45.922  13.966  31.038  1.00155.53           C
ATOM    222  CB  CYS A  30      47.234  13.921  30.273  1.00155.53           C
ATOM    223  SG  CYS A  30      48.350  12.992  31.372  1.00155.53           S
ATOM    224  C   CYS A  30      45.155  15.221  30.968  1.00155.53           C
ATOM    225  O   CYS A  30      44.875  15.809  29.924  1.00155.53           O
ATOM    226  N   SER A  31      44.698  15.572  32.175  1.00131.80           N
ATOM    227  CA  SER A  31      44.068  16.799  32.483  1.00131.80           C
ATOM    228  CB  SER A  31      43.201  16.634  33.736  1.00131.80           C
ATOM    229  OG  SER A  31      42.548  17.849  34.046  1.00131.80           O
ATOM    230  C   SER A  31      45.145  17.816  32.753  1.00131.80           C
ATOM    231  O   SER A  31      45.036  18.977  32.361  1.00131.80           O
ATOM    232  N   VAL A  32      46.148  17.422  33.571  1.00158.40           N
ATOM    233  CA  VAL A  32      47.236  18.289  33.949  1.00158.40           C
ATOM    234  CB  VAL A  32      47.718  17.966  35.331  1.00158.40           C
ATOM    235  CG1 VAL A  32      48.140  16.489  35.379  1.00158.40           C
ATOM    236  CG2 VAL A  32      48.834  18.955  35.692  1.00158.40           C
ATOM    237  C   VAL A  32      48.433  18.379  33.032  1.00158.40           C
ATOM    238  O   VAL A  32      48.683  19.447  32.474  1.00158.40           O
ATOM    239  N   MET A  33      49.179  17.248  32.861  1.00118.48           N
ATOM    240  CA  MET A  33      50.434  17.136  32.140  1.00118.48           C
ATOM    241  CB  MET A  33      51.067  18.446  31.631  1.00118.48           C
ATOM    242  CG  MET A  33      52.382  18.217  30.886  1.00118.48           C
ATOM    243  SD  MET A  33      52.227  17.356  29.294  1.00118.48           S
ATOM    244  CE  MET A  33      53.979  16.885  29.251  1.00118.48           C
ATOM    245  C   MET A  33      51.448  16.494  33.057  1.00118.48           C
ATOM    246  O   MET A  33      51.414  15.289  33.298  1.00118.48           O
ATOM    247  N   GLY A  34      52.406  17.296  33.583  1.00 42.52           N
ATOM    248  CA  GLY A  34      53.425  16.773  34.460  1.00 42.52           C
ATOM    249  C   GLY A  34      54.724  16.701  33.707  1.00 42.52           C
ATOM    250  O   GLY A  34      54.856  17.264  32.623  1.00 42.52           O
ATOM    251  N   PRO A  35      55.706  16.043  34.276  1.00 99.53           N
ATOM    252  CA  PRO A  35      57.017  15.964  33.675  1.00 99.53           C
ATOM    253  CD  PRO A  35      55.752  15.830  35.711  1.00 99.53           C
ATOM    254  CB  PRO A  35      57.968  15.503  34.783  1.00 99.53           C
ATOM    255  CG  PRO A  35      57.044  15.022  35.918  1.00 99.53           C
ATOM    256  C   PRO A  35      57.084  15.141  32.416  1.00 99.53           C
ATOM    257  O   PRO A  35      56.399  14.124  32.317  1.00 99.53           O
ATOM    258  N   PRO A  36      57.830  15.624  31.445  1.00128.99           N
ATOM    259  CA  PRO A  36      57.997  14.880  30.213  1.00128.99           C
ATOM    260  CD  PRO A  36      57.759  17.054  31.187  1.00128.99           C
ATOM    261  CB  PRO A  36      57.907  15.900  29.077  1.00128.99           C
ATOM    262  CG  PRO A  36      58.256  17.237  29.746  1.00128.99           C
ATOM    263  C   PRO A  36      59.230  14.030  30.090  1.00128.99           C
ATOM    264  O   PRO A  36      60.308  14.490  30.468  1.00128.99           O
ATOM    265  N   GLU A  37      59.085  12.787  29.574  1.00140.19           N
ATOM    266  CA  GLU A  37      60.184  11.897  29.308  1.00140.19           C
ATOM    267  CB  GLU A  37      59.806  10.426  29.522  1.00140.19           C
ATOM    268  CG  GLU A  37      59.312  10.180  30.950  1.00140.19           C
ATOM    269  CD  GLU A  37      60.145  11.042  31.893  1.00140.19           C
ATOM    270  OE1 GLU A  37      61.395  10.885  31.903  0.00140.19           O
ATOM    271  OE2 GLU A  37      59.537  11.880  32.611  0.00140.19           O
ATOM    272  C   GLU A  37      60.799  12.049  27.934  1.00140.19           C
ATOM    273  O   GLU A  37      62.018  11.955  27.795  1.00140.19           O
ATOM    274  N   LYS A  38      59.992  12.282  26.869  1.00127.56           N
ATOM    275  CA  LYS A  38      60.565  12.222  25.546  1.00127.56           C
ATOM    276  CB  LYS A  38      60.404  10.825  24.935  1.00127.56           C
ATOM    277  CG  LYS A  38      58.950  10.377  24.934  1.00127.56           C
ATOM    278  CD  LYS A  38      58.714   8.991  24.341  1.00127.56           C
ATOM    279  CE  LYS A  38      58.501   7.903  25.398  1.00127.56           C
ATOM    280  NZ  LYS A  38      58.042   6.649  24.756  1.00127.56           N
ATOM    281  C   LYS A  38      59.928  13.213  24.612  1.00127.56           C
ATOM    282  O   LYS A  38      58.864  13.766  24.883  1.00127.56           O
ATOM    283  N   LYS A  39      60.598  13.447  23.461  1.00106.74           N
ATOM    284  CA  LYS A  39      60.165  14.400  22.476  1.00106.74           C
ATOM    285  CB  LYS A  39      61.229  15.492  22.283  1.00106.74           C
ATOM    286  CG  LYS A  39      60.880  16.622  21.319  1.00106.74           C
ATOM    287  CD  LYS A  39      61.876  17.783  21.400  1.00106.74           C
ATOM    288  CE  LYS A  39      63.338  17.357  21.225  1.00106.74           C
ATOM    289  NZ  LYS A  39      63.852  16.734  22.468  1.00106.74           N
ATOM    290  C   LYS A  39      59.972  13.680  21.169  1.00106.74           C
ATOM    291  O   LYS A  39      60.686  12.726  20.865  1.00106.74           O
ATOM    292  N   VAL A  40      58.958  14.102  20.379  1.00 55.90           N
ATOM    293  CA  VAL A  40      58.677  13.513  19.095  1.00 55.90           C
ATOM    294  CB  VAL A  40      57.439  12.661  19.113  1.00 55.90           C
ATOM    295  CG1 VAL A  40      57.196  12.109  17.699  1.00 55.90           C
ATOM    296  CG2 VAL A  40      57.591  11.582  20.198  1.00 55.90           C
ATOM    297  C   VAL A  40      58.398  14.652  18.157  1.00 55.90           C
ATOM    298  O   VAL A  40      57.625  15.551  18.480  1.00 55.90           O
ATOM    299  N   VAL A  41      59.000  14.643  16.951  1.00 40.73           N
ATOM    300  CA  VAL A  41      58.782  15.744  16.053  1.00 40.73           C
ATOM    301  CB  VAL A  41      60.060  16.293  15.488  1.00 40.73           C
ATOM    302  CG1 VAL A  41      59.726  17.427  14.505  1.00 40.73           C
ATOM    303  CG2 VAL A  41      60.958  16.728  16.660  1.00 40.73           C
ATOM    304  C   VAL A  41      57.939  15.259  14.909  1.00 40.73           C
ATOM    305  O   VAL A  41      58.176  14.175  14.376  1.00 40.73           O
ATOM    306  N   VAL A  42      56.917  16.051  14.507  1.00 47.58           N
ATOM    307  CA  VAL A  42      56.058  15.642  13.426  1.00 47.58           C
ATOM    308  CB  VAL A  42      54.675  15.274  13.867  1.00 47.58           C
ATOM    309  CG1 VAL A  42      54.777  14.055  14.798  1.00 47.58           C
ATOM    310  CG2 VAL A  42      54.020  16.507  14.514  1.00 47.58           C
ATOM    311  C   VAL A  42      55.917  16.779  12.460  1.00 47.58           C
ATOM    312  O   VAL A  42      55.907  17.946  12.844  1.00 47.58           O
ATOM    313  N   HIS A  43      55.777  16.440  11.164  1.00130.55           N
ATOM    314  CA  HIS A  43      55.713  17.394  10.097  1.00130.55           C
ATOM    315  ND1 HIS A  43      58.583  18.880   8.779  1.00130.55           N
ATOM    316  CG  HIS A  43      57.434  18.244   8.360  1.00130.55           C
ATOM    317  CB  HIS A  43      56.842  17.076   9.089  1.00130.55           C
ATOM    318  NE2 HIS A  43      57.945  19.889   6.906  1.00130.55           N
ATOM    319  CD2 HIS A  43      57.057  18.875   7.217  1.00130.55           C
ATOM    320  CE1 HIS A  43      58.844  19.854   7.873  1.00130.55           C
ATOM    321  C   HIS A  43      54.376  17.174   9.434  1.00130.55           C
ATOM    322  O   HIS A  43      54.054  16.058   9.027  1.00130.55           O
ATOM    323  N   LEU A  44      53.549  18.235   9.309  1.00 84.20           N
ATOM    324  CA  LEU A  44      52.231  18.064   8.735  1.00 84.20           C
ATOM    325  CB  LEU A  44      51.137  18.694   9.609  1.00 84.20           C
ATOM    326  CG  LEU A  44      51.156  18.199  11.068  1.00 84.20           C
ATOM    327  CD1 LEU A  44      50.038  18.859  11.896  1.00 84.20           C
ATOM    328  CD2 LEU A  44      51.142  16.660  11.140  1.00 84.20           C
ATOM    329  C   LEU A  44      52.202  18.804   7.427  1.00 84.20           C
ATOM    330  O   LEU A  44      52.515  19.993   7.380  1.00 84.20           O
ATOM    331  N   LYS A  45      51.801  18.140   6.319  1.00130.77           N
ATOM    332  CA  LYS A  45      51.813  18.846   5.067  1.00130.77           C
ATOM    333  CB  LYS A  45      52.890  18.375   4.077  1.00130.77           C
ATOM    334  CG  LYS A  45      54.284  18.822   4.521  1.00130.77           C
ATOM    335  CD  LYS A  45      54.378  20.335   4.753  1.00130.77           C
ATOM    336  CE  LYS A  45      55.717  20.786   5.345  1.00130.77           C
ATOM    337  NZ  LYS A  45      55.635  22.193   5.803  1.00130.77           N
ATOM    338  C   LYS A  45      50.479  18.834   4.380  1.00130.77           C
ATOM    339  O   LYS A  45      49.677  17.910   4.508  1.00130.77           O
ATOM    340  N   LYS A  46      50.273  19.884   3.555  1.00174.49           N
ATOM    341  CA  LYS A  46      49.061  20.239   2.875  1.00174.49           C
ATOM    342  CB  LYS A  46      49.315  21.220   1.722  1.00174.49           C
ATOM    343  CG  LYS A  46      50.307  20.681   0.698  1.00174.49           C
ATOM    344  CD  LYS A  46      50.575  21.640  -0.458  1.00174.49           C
ATOM    345  CE  LYS A  46      51.581  22.735  -0.100  1.00174.49           C
ATOM    346  NZ  LYS A  46      52.028  23.434  -1.324  1.00174.49           N
ATOM    347  C   LYS A  46      48.292  19.059   2.399  1.00174.49           C
ATOM    348  O   LYS A  46      48.798  18.145   1.746  1.00174.49           O
ATOM    349  N   LEU A  47      46.990  19.125   2.737  1.00201.01           N
ATOM    350  CA  LEU A  47      46.028  18.094   2.553  1.00201.01           C
ATOM    351  CB  LEU A  47      46.116  17.337   1.220  1.00201.01           C
ATOM    352  CG  LEU A  47      45.621  18.257   0.077  1.00201.01           C
ATOM    353  CD1 LEU A  47      45.677  17.573  -1.286  1.00201.01           C
ATOM    354  CD2 LEU A  47      44.215  18.812   0.368  1.00201.01           C
ATOM    355  C   LEU A  47      46.095  17.244   3.795  1.00201.01           C
ATOM    356  O   LEU A  47      45.701  17.717   4.859  1.00201.01           O
ATOM    357  N   ASP A  48      46.396  15.934   3.684  1.00192.72           N
ATOM    358  CA  ASP A  48      46.452  15.053   4.834  1.00192.72           C
ATOM    359  CB  ASP A  48      45.494  13.851   4.744  1.00192.72           C
ATOM    360  CG  ASP A  48      45.899  12.950   3.594  1.00192.72           C
ATOM    361  OD1 ASP A  48      45.816  13.402   2.422  1.00192.72           O
ATOM    362  OD2 ASP A  48      46.304  11.793   3.876  1.00192.72           O
ATOM    363  C   ASP A  48      47.757  14.529   5.403  1.00192.72           C
ATOM    364  O   ASP A  48      47.677  13.827   6.407  1.00192.72           O
ATOM    365  N   THR A  49      48.958  14.717   4.815  1.00178.23           N
ATOM    366  CA  THR A  49      50.038  13.844   5.251  1.00178.23           C
ATOM    367  CB  THR A  49      51.084  13.612   4.194  1.00178.23           C
ATOM    368  OG1 THR A  49      51.854  14.788   4.003  1.00178.23           O
ATOM    369  CG2 THR A  49      50.381  13.234   2.879  1.00178.23           C
ATOM    370  C   THR A  49      50.789  14.285   6.483  1.00178.23           C
ATOM    371  O   THR A  49      51.054  15.465   6.703  1.00178.23           O
ATOM    372  N   ALA A  50      51.180  13.283   7.314  1.00 60.76           N
ATOM    373  CA  ALA A  50      51.955  13.485   8.511  1.00 60.76           C
ATOM    374  CB  ALA A  50      51.241  13.064   9.809  1.00 60.76           C
ATOM    375  C   ALA A  50      53.184  12.633   8.378  1.00 60.76           C
ATOM    376  O   ALA A  50      53.133  11.552   7.791  1.00 60.76           O
ATOM    377  N   TYR A  51      54.319  13.121   8.925  1.00172.84           N
ATOM    378  CA  TYR A  51      55.605  12.512   8.722  1.00172.84           C
ATOM    379  CB  TYR A  51      56.067  13.141   7.397  1.00172.84           C
ATOM    380  CG  TYR A  51      57.507  13.425   7.227  1.00172.84           C
ATOM    381  CD1 TYR A  51      57.973  14.651   7.646  1.00172.84           C
ATOM    382  CD2 TYR A  51      58.365  12.536   6.635  1.00172.84           C
ATOM    383  CE1 TYR A  51      59.291  14.999   7.495  1.00172.84           C
ATOM    384  CE2 TYR A  51      59.692  12.879   6.483  1.00172.84           C
ATOM    385  CZ  TYR A  51      60.151  14.106   6.907  1.00172.84           C
ATOM    386  OH  TYR A  51      61.509  14.452   6.742  1.00172.84           O
ATOM    387  C   TYR A  51      56.513  12.822   9.886  1.00172.84           C
ATOM    388  O   TYR A  51      56.461  13.919  10.434  1.00172.84           O
ATOM    389  N   ASP A  52      57.354  11.838  10.298  1.00199.01           N
ATOM    390  CA  ASP A  52      58.289  11.962  11.395  1.00199.01           C
ATOM    391  CB  ASP A  52      58.576  10.658  12.145  1.00199.01           C
ATOM    392  CG  ASP A  52      57.393  10.012  12.802  1.00199.01           C
ATOM    393  OD1 ASP A  52      56.246  10.106  12.286  1.00199.01           O
ATOM    394  OD2 ASP A  52      57.659   9.377  13.848  1.00199.01           O
ATOM    395  C   ASP A  52      59.677  12.149  10.861  1.00199.01           C
ATOM    396  O   ASP A  52      59.927  12.184   9.658  1.00199.01           O
ATOM    397  N   ASP A  53      60.631  12.211  11.818  1.00 69.95           N
ATOM    398  CA  ASP A  53      62.043  12.245  11.556  1.00 69.95           C
ATOM    399  CB  ASP A  53      62.887  12.550  12.804  1.00 69.95           C
ATOM    400  CG  ASP A  53      62.675  14.013  13.171  1.00 69.95           C
ATOM    401  OD1 ASP A  53      61.496  14.463  13.179  1.00 69.95           O
ATOM    402  OD2 ASP A  53      63.696  14.707  13.416  1.00 69.95           O
ATOM    403  C   ASP A  53      62.474  10.904  11.039  1.00 69.95           C
ATOM    404  O   ASP A  53      63.365  10.806  10.195  1.00 69.95           O
ATOM    405  N   PHE A  54      61.823   9.838  11.537  1.00 91.99           N
ATOM    406  CA  PHE A  54      62.123   8.464  11.238  1.00 91.99           C
ATOM    407  CB  PHE A  54      61.323   7.476  12.103  1.00 91.99           C
ATOM    408  CG  PHE A  54      61.858   7.638  13.486  1.00 91.99           C
ATOM    409  CD1 PHE A  54      61.415   8.670  14.281  1.00 91.99           C
ATOM    410  CD2 PHE A  54      62.811   6.777  13.983  1.00 91.99           C
ATOM    411  CE1 PHE A  54      61.902   8.833  15.557  1.00 91.99           C
ATOM    412  CE2 PHE A  54      63.301   6.935  15.259  1.00 91.99           C
ATOM    413  CZ  PHE A  54      62.846   7.964  16.048  1.00 91.99           C
ATOM    414  C   PHE A  54      61.858   8.199   9.789  1.00 91.99           C
ATOM    415  O   PHE A  54      62.369   7.226   9.237  1.00 91.99           O
ATOM    416  N   GLY A  55      61.003   9.008   9.137  1.00 36.40           N
ATOM    417  CA  GLY A  55      60.764   8.782   7.740  1.00 36.40           C
ATOM    418  C   GLY A  55      59.436   8.108   7.593  1.00 36.40           C
ATOM    419  O   GLY A  55      59.044   7.717   6.494  1.00 36.40           O
ATOM    420  N   ASN A  56      58.709   7.946   8.715  1.00 64.28           N
ATOM    421  CA  ASN A  56      57.422   7.307   8.673  1.00 64.28           C
ATOM    422  CB  ASN A  56      56.908   6.873  10.053  1.00 64.28           C
ATOM    423  CG  ASN A  56      57.832   5.756  10.499  1.00 64.28           C
ATOM    424  OD1 ASN A  56      57.632   4.594  10.147  1.00 64.28           O
ATOM    425  ND2 ASN A  56      58.870   6.115  11.300  1.00 64.28           N
ATOM    426  C   ASN A  56      56.419   8.259   8.115  1.00 64.28           C
ATOM    427  O   ASN A  56      56.555   9.471   8.260  1.00 64.28           O
ATOM    428  N   SER A  57      55.374   7.715   7.457  1.00 43.12           N
ATOM    429  CA  SER A  57      54.356   8.548   6.881  1.00 43.12           C
ATOM    430  CB  SER A  57      54.289   8.429   5.350  1.00 43.12           C
ATOM    431  OG  SER A  57      53.302   9.303   4.827  1.00 43.12           O
ATOM    432  C   SER A  57      53.015   8.136   7.443  1.00 43.12           C
ATOM    433  O   SER A  57      52.811   6.980   7.811  1.00 43.12           O
ATOM    434  N   GLY A  58      52.056   9.089   7.529  1.00 46.23           N
ATOM    435  CA  GLY A  58      50.749   8.810   8.079  1.00 46.23           C
ATOM    436  C   GLY A  58      49.838   9.950   7.713  1.00 46.23           C
ATOM    437  O   GLY A  58      50.109  10.660   6.747  1.00 46.23           O
ATOM    438  N   HIS A  59      48.713  10.162   8.445  1.00130.47           N
ATOM    439  CA  HIS A  59      47.910  11.289   8.035  1.00130.47           C
ATOM    440  ND1 HIS A  59      45.689   8.918   8.481  1.00130.47           N
ATOM    441  CG  HIS A  59      46.102   9.620   7.376  1.00130.47           C
ATOM    442  CB  HIS A  59      46.501  11.041   7.489  1.00130.47           C
ATOM    443  NE2 HIS A  59      45.500   7.548   6.749  1.00130.47           N
ATOM    444  CD2 HIS A  59      45.986   8.771   6.323  1.00130.47           C
ATOM    445  CE1 HIS A  59      45.338   7.685   8.052  1.00130.47           C
ATOM    446  C   HIS A  59      47.485  12.031   9.262  1.00130.47           C
ATOM    447  O   HIS A  59      47.752  11.626  10.392  1.00130.47           O
ATOM    448  N   PHE A  60      46.781  13.166   9.038  1.00184.42           N
ATOM    449  CA  PHE A  60      46.198  13.895  10.125  1.00184.42           C
ATOM    450  CB  PHE A  60      47.135  14.882  10.849  1.00184.42           C
ATOM    451  CG  PHE A  60      47.327  16.147  10.083  1.00184.42           C
ATOM    452  CD1 PHE A  60      48.287  16.262   9.105  1.00184.42           C
ATOM    453  CD2 PHE A  60      46.527  17.234  10.364  1.00184.42           C
ATOM    454  CE1 PHE A  60      48.443  17.447   8.423  1.00184.42           C
ATOM    455  CE2 PHE A  60      46.679  18.421   9.687  1.00184.42           C
ATOM    456  CZ  PHE A  60      47.642  18.527   8.712  1.00184.42           C
ATOM    457  C   PHE A  60      45.032  14.661   9.585  1.00184.42           C
ATOM    458  O   PHE A  60      44.857  14.801   8.376  1.00184.42           O
ATOM    459  N   THR A  61      44.159  15.128  10.495  1.00107.18           N
ATOM    460  CA  THR A  61      43.020  15.917  10.133  1.00107.18           C
ATOM    461  CB  THR A  61      41.745  15.129  10.117  1.00107.18           C
ATOM    462  OG1 THR A  61      41.805  14.109   9.142  1.00107.18           O
ATOM    463  CG2 THR A  61      40.569  16.055   9.816  1.00107.18           C
ATOM    464  C   THR A  61      42.832  16.915  11.221  1.00107.18           C
ATOM    465  O   THR A  61      43.101  16.624  12.384  1.00107.18           O
ATOM    466  N   ILE A  62      42.373  18.134  10.884  1.00188.01           N
ATOM    467  CA  ILE A  62      42.069  19.034  11.956  1.00188.01           C
ATOM    468  CB  ILE A  62      42.051  20.499  11.624  1.00188.01           C
ATOM    469  CG1 ILE A  62      40.892  20.884  10.708  1.00188.01           C
ATOM    470  CG2 ILE A  62      43.395  20.847  10.997  1.00188.01           C
ATOM    471  CD1 ILE A  62      40.812  22.397  10.527  1.00188.01           C
ATOM    472  C   ILE A  62      40.678  18.657  12.324  1.00188.01           C
ATOM    473  O   ILE A  62      39.943  18.129  11.495  1.00188.01           O
ATOM    474  N   ILE A  63      40.306  18.830  13.601  1.00163.42           N
ATOM    475  CA  ILE A  63      38.967  18.513  13.998  1.00163.42           C
ATOM    476  CB  ILE A  63      38.897  17.955  15.396  1.00163.42           C
ATOM    477  CG1 ILE A  63      39.771  16.698  15.594  1.00163.42           C
ATOM    478  CG2 ILE A  63      37.410  17.740  15.733  1.00163.42           C
ATOM    479  CD1 ILE A  63      39.199  15.394  15.052  1.00163.42           C
ATOM    480  C   ILE A  63      38.285  19.827  14.114  1.00163.42           C
ATOM    481  O   ILE A  63      38.390  20.461  15.166  1.00163.42           O
ATOM    482  N   TYR A  64      37.554  20.263  13.060  1.00289.67           N
ATOM    483  CA  TYR A  64      36.871  21.510  13.203  1.00289.67           C
ATOM    484  CB  TYR A  64      35.843  21.430  14.356  1.00289.67           C
ATOM    485  CG  TYR A  64      34.763  22.367  13.974  1.00289.67           C
ATOM    486  CD1 TYR A  64      34.843  23.692  14.302  1.00289.67           C
ATOM    487  CD2 TYR A  64      33.672  21.915  13.267  1.00289.67           C
ATOM    488  CE1 TYR A  64      33.852  24.565  13.931  1.00289.67           C
ATOM    489  CE2 TYR A  64      32.674  22.783  12.889  1.00289.67           C
ATOM    490  CZ  TYR A  64      32.768  24.113  13.223  1.00289.67           C
ATOM    491  OH  TYR A  64      31.752  25.015  12.839  1.00289.67           O
ATOM    492  C   TYR A  64      37.981  22.522  13.456  1.00289.67           C
ATOM    493  O   TYR A  64      39.022  22.454  12.801  1.00289.67           O
ATOM    494  N   ASN A  65      37.694  23.600  14.210  1.00146.72           N
ATOM    495  CA  ASN A  65      38.670  24.554  14.697  1.00146.72           C
ATOM    496  CB  ASN A  65      38.131  25.997  14.895  1.00146.72           C
ATOM    497  CG  ASN A  65      37.035  26.001  15.949  1.00146.72           C
ATOM    498  OD1 ASN A  65      36.651  24.970  16.497  1.00146.72           O
ATOM    499  ND2 ASN A  65      36.478  27.205  16.223  1.00146.72           N
ATOM    500  C   ASN A  65      39.287  24.104  16.016  1.00146.72           C
ATOM    501  O   ASN A  65      40.131  24.807  16.569  1.00146.72           O
ATOM    502  N   GLN A  66      38.756  23.025  16.634  1.00149.26           N
ATOM    503  CA  GLN A  66      39.109  22.621  17.979  1.00149.26           C
ATOM    504  CB  GLN A  66      38.139  21.564  18.568  1.00149.26           C
ATOM    505  CG  GLN A  66      36.662  21.899  18.403  1.00149.26           C
ATOM    506  CD  GLN A  66      36.372  23.151  19.203  1.00149.26           C
ATOM    507  OE1 GLN A  66      35.276  23.702  19.170  1.00149.26           O
ATOM    508  NE2 GLN A  66      37.391  23.627  19.956  1.00149.26           N
ATOM    509  C   GLN A  66      40.454  22.042  18.265  1.00149.26           C
ATOM    510  O   GLN A  66      41.090  22.424  19.244  1.00149.26           O
ATOM    511  N   GLY A  67      40.939  21.072  17.469  1.00 45.32           N
ATOM    512  CA  GLY A  67      42.194  20.414  17.764  1.00 45.32           C
ATOM    513  C   GLY A  67      42.501  19.543  16.582  1.00 45.32           C
ATOM    514  O   GLY A  67      41.967  19.809  15.506  1.00 45.32           O
ATOM    515  N   PHE A  68      43.355  18.490  16.740  1.00460.79           N
ATOM    516  CA  PHE A  68      43.673  17.648  15.616  1.00460.79           C
ATOM    517  CB  PHE A  68      44.901  18.141  14.815  1.00460.79           C
ATOM    518  CG  PHE A  68      46.150  18.253  15.858  1.00460.79           C
ATOM    519  CD1 PHE A  68      47.201  17.687  16.656  1.00460.79           C
ATOM    520  CD2 PHE A  68      46.706  19.376  16.487  1.00460.79           C
ATOM    521  CE1 PHE A  68      46.825  18.960  16.506  1.00460.79           C
ATOM    522  CE2 PHE A  68      47.637  18.518  17.152  1.00460.79           C
ATOM    523  CZ  PHE A  68      46.926  17.577  16.440  1.00460.79           C
ATOM    524  C   PHE A  68      44.012  16.254  16.014  1.00460.79           C
ATOM    525  O   PHE A  68      44.411  15.993  17.147  1.00460.79           O
ATOM    526  N   GLU A  69      43.837  15.320  15.057  1.00108.18           N
ATOM    527  CA  GLU A  69      44.205  13.958  15.276  1.00108.18           C
ATOM    528  CB  GLU A  69      43.052  12.962  15.104  1.00108.18           C
ATOM    529  CG  GLU A  69      43.531  11.537  15.354  1.00108.18           C
ATOM    530  CD  GLU A  69      42.430  10.574  14.967  1.00108.18           C
ATOM    531  OE1 GLU A  69      41.306  11.063  14.666  1.00108.18           O
ATOM    532  OE2 GLU A  69      42.703   9.348  14.956  1.00108.18           O
ATOM    533  C   GLU A  69      45.277  13.613  14.279  1.00108.18           C
ATOM    534  O   GLU A  69      45.221  13.994  13.110  1.00108.18           O
ATOM    535  N   ILE A  70      46.311  12.878  14.732  1.00188.87           N
ATOM    536  CA  ILE A  70      47.405  12.507  13.885  1.00188.87           C
ATOM    537  CB  ILE A  70      48.686  13.176  14.379  1.00188.87           C
ATOM    538  CG1 ILE A  70      49.595  13.615  13.236  1.00188.87           C
ATOM    539  CG2 ILE A  70      49.437  12.296  15.388  1.00188.87           C
ATOM    540  CD1 ILE A  70      49.320  15.051  12.807  1.00188.87           C
ATOM    541  C   ILE A  70      47.526  11.003  14.042  1.00188.87           C
ATOM    542  O   ILE A  70      47.468  10.455  15.146  1.00188.87           O
ATOM    543  N   VAL A  71      47.600  10.256  12.926  1.00146.24           N
ATOM    544  CA  VAL A  71      47.869   8.853  13.080  1.00146.24           C
ATOM    545  CB  VAL A  71      46.770   7.938  12.610  1.00146.24           C
ATOM    546  CG1 VAL A  71      45.623   7.978  13.632  1.00146.24           C
ATOM    547  CG2 VAL A  71      46.304   8.426  11.237  1.00146.24           C
ATOM    548  C   VAL A  71      49.146   8.586  12.349  1.00146.24           C
ATOM    549  O   VAL A  71      49.207   8.701  11.125  1.00146.24           O
ATOM    550  N   LEU A  72      50.219   8.250  13.103  1.00231.47           N
ATOM    551  CA  LEU A  72      51.497   8.036  12.485  1.00231.47           C
ATOM    552  CB  LEU A  72      52.607   9.047  12.841  1.00231.47           C
ATOM    553  CG  LEU A  72      52.183  10.413  13.395  1.00231.47           C
ATOM    554  CD1 LEU A  72      53.421  11.288  13.662  1.00231.47           C
ATOM    555  CD2 LEU A  72      51.146  11.099  12.516  1.00231.47           C
ATOM    556  C   LEU A  72      52.091   6.883  13.212  1.00231.47           C
ATOM    557  O   LEU A  72      51.937   6.797  14.426  1.00231.47           O
ATOM    558  N   ASN A  73      52.814   5.995  12.505  1.00128.46           N
ATOM    559  CA  ASN A  73      53.568   4.970  13.180  1.00128.46           C
ATOM    560  CB  ASN A  73      54.738   5.517  14.023  1.00128.46           C
ATOM    561  CG  ASN A  73      55.983   5.692  13.178  1.00128.46           C
ATOM    562  OD1 ASN A  73      56.628   4.721  12.783  1.00128.46           O
ATOM    563  ND2 ASN A  73      56.344   6.971  12.904  1.00128.46           N
ATOM    564  C   ASN A  73      52.742   4.193  14.167  1.00128.46           C
ATOM    565  O   ASN A  73      53.221   3.931  15.267  1.00128.46           O
ATOM    566  N   ASP A  74      51.504   3.808  13.804  1.00185.55           N
ATOM    567  CA  ASP A  74      50.545   3.096  14.613  1.00185.55           C
ATOM    568  CB  ASP A  74      50.418   1.561  14.440  1.00185.55           C
ATOM    569  CG  ASP A  74      51.707   0.771  14.527  1.00185.55           C
ATOM    570  OD1 ASP A  74      52.754   1.307  14.971  1.00185.55           O
ATOM    571  OD2 ASP A  74      51.645  -0.416  14.112  1.00185.55           O
ATOM    572  C   ASP A  74      50.356   3.653  15.997  1.00185.55           C
ATOM    573  O   ASP A  74      50.139   2.930  16.971  1.00185.55           O
ATOM    574  N   TYR A  75      50.385   5.000  16.083  1.00 85.94           N
ATOM    575  CA  TYR A  75      50.073   5.764  17.262  1.00 85.94           C
ATOM    576  CB  TYR A  75      51.275   6.471  17.927  1.00 85.94           C
ATOM    577  CG  TYR A  75      52.033   5.510  18.777  1.00 85.94           C
ATOM    578  CD1 TYR A  75      51.628   5.292  20.076  1.00 85.94           C
ATOM    579  CD2 TYR A  75      53.143   4.847  18.305  1.00 85.94           C
ATOM    580  CE1 TYR A  75      52.305   4.414  20.889  1.00 85.94           C
ATOM    581  CE2 TYR A  75      53.827   3.967  19.113  1.00 85.94           C
ATOM    582  CZ  TYR A  75      53.408   3.750  20.406  1.00 85.94           C
ATOM    583  OH  TYR A  75      54.103   2.849  21.239  1.00 85.94           O
ATOM    584  C   TYR A  75      49.140   6.849  16.830  1.00 85.94           C
ATOM    585  O   TYR A  75      49.232   7.345  15.708  1.00 85.94           O
ATOM    586  N   LYS A  76      48.189   7.239  17.702  1.00156.50           N
ATOM    587  CA  LYS A  76      47.326   8.315  17.324  1.00156.50           C
ATOM    588  CB  LYS A  76      45.876   7.892  17.052  1.00156.50           C
ATOM    589  CG  LYS A  76      45.300   6.877  18.032  1.00156.50           C
ATOM    590  CD  LYS A  76      43.856   6.507  17.689  1.00156.50           C
ATOM    591  CE  LYS A  76      43.739   5.676  16.408  1.00156.50           C
ATOM    592  NZ  LYS A  76      42.320   5.372  16.126  1.00156.50           N
ATOM    593  C   LYS A  76      47.436   9.385  18.360  1.00156.50           C
ATOM    594  O   LYS A  76      47.368   9.116  19.560  1.00156.50           O
ATOM    595  N   TRP A  77      47.650  10.637  17.890  1.00116.21           N
ATOM    596  CA  TRP A  77      47.863  11.774  18.750  1.00116.21           C
ATOM    597  CB  TRP A  77      49.140  12.565  18.364  1.00116.21           C
ATOM    598  CG  TRP A  77      50.422  11.758  18.539  1.00116.21           C
ATOM    599  CD2 TRP A  77      51.528  12.060  19.411  1.00116.21           C
ATOM    600  CD1 TRP A  77      50.766  10.598  17.898  1.00116.21           C
ATOM    601  NE1 TRP A  77      51.977  10.139  18.356  1.00116.21           N
ATOM    602  CE2 TRP A  77      52.462  11.028  19.287  1.00116.21           C
ATOM    603  CE3 TRP A  77      51.743  13.103  20.272  1.00116.21           C
ATOM    604  CZ2 TRP A  77      53.612  11.020  20.014  1.00116.21           C
ATOM    605  CZ3 TRP A  77      52.922  13.094  20.991  1.00116.21           C
ATOM    606  CH2 TRP A  77      53.840  12.073  20.867  1.00116.21           C
ATOM    607  C   TRP A  77      46.664  12.678  18.655  1.00116.21           C
ATOM    608  O   TRP A  77      46.169  12.962  17.566  1.00116.21           O
ATOM    609  N   PHE A  78      46.149  13.118  19.825  1.00164.92           N
ATOM    610  CA  PHE A  78      44.972  13.939  19.921  1.00164.92           C
ATOM    611  CB  PHE A  78      43.758  13.115  20.395  1.00164.92           C
ATOM    612  CG  PHE A  78      42.662  14.029  20.843  1.00164.92           C
ATOM    613  CD1 PHE A  78      42.596  14.451  22.154  1.00164.92           C
ATOM    614  CD2 PHE A  78      41.677  14.452  19.987  1.00164.92           C
ATOM    615  CE1 PHE A  78      41.602  15.283  22.600  1.00164.92           C
ATOM    616  CE2 PHE A  78      40.679  15.286  20.433  1.00164.92           C
ATOM    617  CZ  PHE A  78      40.635  15.707  21.734  1.00164.92           C
ATOM    618  C   PHE A  78      45.201  15.003  20.954  1.00164.92           C
ATOM    619  O   PHE A  78      45.743  14.740  22.024  1.00164.92           O
ATOM    620  N   ALA A  79      44.766  16.249  20.664  1.00 58.63           N
ATOM    621  CA  ALA A  79      44.863  17.314  21.627  1.00 58.63           C
ATOM    622  CB  ALA A  79      46.294  17.847  21.803  1.00 58.63           C
ATOM    623  C   ALA A  79      44.023  18.457  21.141  1.00 58.63           C
ATOM    624  O   ALA A  79      43.761  18.578  19.945  1.00 58.63           O
ATOM    625  N   PHE A  80      43.582  19.326  22.075  1.00151.96           N
ATOM    626  CA  PHE A  80      42.821  20.492  21.729  1.00151.96           C
ATOM    627  CB  PHE A  80      41.786  20.938  22.784  1.00151.96           C
ATOM    628  CG  PHE A  80      40.717  19.920  23.007  1.00151.96           C
ATOM    629  CD1 PHE A  80      39.598  19.884  22.205  1.00151.96           C
ATOM    630  CD2 PHE A  80      40.832  19.009  24.033  1.00151.96           C
ATOM    631  CE1 PHE A  80      38.612  18.950  22.420  1.00151.96           C
ATOM    632  CE2 PHE A  80      39.849  18.074  24.255  1.00151.96           C
ATOM    633  CZ  PHE A  80      38.737  18.043  23.446  1.00151.96           C
ATOM    634  C   PHE A  80      43.809  21.615  21.700  1.00151.96           C
ATOM    635  O   PHE A  80      44.815  21.581  22.406  1.00151.96           O
ATOM    636  N   PHE A  81      43.546  22.650  20.879  1.00 90.54           N
ATOM    637  CA  PHE A  81      44.451  23.764  20.818  1.00 90.54           C
ATOM    638  CB  PHE A  81      44.172  24.730  19.658  1.00 90.54           C
ATOM    639  CG  PHE A  81      44.470  23.986  18.395  1.00 90.54           C
ATOM    640  CD1 PHE A  81      45.776  23.781  18.001  1.00 90.54           C
ATOM    641  CD2 PHE A  81      43.449  23.504  17.601  1.00 90.54           C
ATOM    642  CE1 PHE A  81      46.059  23.102  16.840  1.00 90.54           C
ATOM    643  CE2 PHE A  81      43.727  22.823  16.436  1.00 90.54           C
ATOM    644  CZ  PHE A  81      45.034  22.622  16.058  1.00 90.54           C
ATOM    645  C   PHE A  81      44.350  24.505  22.122  1.00 90.54           C
ATOM    646  O   PHE A  81      43.311  24.501  22.780  1.00 90.54           O
ATOM    647  N   LYS A  82      45.463  25.149  22.527  1.00150.26           N
ATOM    648  CA  LYS A  82      45.642  25.810  23.794  1.00150.26           C
ATOM    649  CB  LYS A  82      47.116  26.177  24.005  1.00150.26           C
ATOM    650  CG  LYS A  82      47.440  26.758  25.374  1.00150.26           C
ATOM    651  CD  LYS A  82      47.458  25.726  26.497  1.00150.26           C
ATOM    652  CE  LYS A  82      47.986  26.312  27.806  1.00150.26           C
ATOM    653  NZ  LYS A  82      47.383  27.646  28.028  1.00150.26           N
ATOM    654  C   LYS A  82      44.861  27.091  23.919  1.00150.26           C
ATOM    655  O   LYS A  82      44.725  27.856  22.965  1.00150.26           O
ATOM    656  N   TYR A  83      44.279  27.322  25.122  1.00190.92           N
ATOM    657  CA  TYR A  83      43.627  28.567  25.432  1.00190.92           C
ATOM    658  CB  TYR A  83      42.145  28.614  25.035  1.00190.92           C
ATOM    659  CG  TYR A  83      41.350  27.769  25.972  1.00190.92           C
ATOM    660  CD1 TYR A  83      41.144  26.429  25.725  1.00190.92           C
ATOM    661  CD2 TYR A  83      40.804  28.336  27.102  1.00190.92           C
ATOM    662  CE1 TYR A  83      40.395  25.672  26.599  1.00190.92           C
ATOM    663  CE2 TYR A  83      40.059  27.588  27.976  1.00190.92           C
ATOM    664  CZ  TYR A  83      39.852  26.255  27.724  1.00190.92           C
ATOM    665  OH  TYR A  83      39.081  25.492  28.627  1.00190.92           O
ATOM    666  C   TYR A  83      43.715  28.784  26.919  1.00190.92           C
ATOM    667  O   TYR A  83      43.673  27.820  27.691  1.00190.92           O
ATOM    668  N   LYS A  84      43.845  30.047  27.375  1.00162.14           N
ATOM    669  CA  LYS A  84      43.906  30.287  28.790  1.00162.14           C
ATOM    670  CB  LYS A  84      45.247  30.843  29.311  1.00162.14           C
ATOM    671  CG  LYS A  84      45.883  31.941  28.454  1.00162.14           C
ATOM    672  CD  LYS A  84      46.706  31.395  27.291  1.00162.14           C
ATOM    673  CE  LYS A  84      48.142  31.105  27.728  0.00162.14           C
ATOM    674  NZ  LYS A  84      48.764  30.113  26.829  0.00162.14           N
ATOM    675  C   LYS A  84      42.861  31.292  29.150  1.00162.14           C
ATOM    676  O   LYS A  84      42.518  32.164  28.355  1.00162.14           O
ATOM    677  N   GLU A  85      42.310  31.182  30.377  1.00 72.45           N
ATOM    678  CA  GLU A  85      41.315  32.135  30.756  1.00 72.45           C
ATOM    679  CB  GLU A  85      39.966  31.517  31.166  1.00 72.45           C
ATOM    680  CG  GLU A  85      39.220  30.961  29.949  1.00 72.45           C
ATOM    681  CD  GLU A  85      37.864  30.420  30.376  1.00 72.45           C
ATOM    682  OE1 GLU A  85      37.755  29.925  31.530  1.00 72.45           O
ATOM    683  OE2 GLU A  85      36.916  30.496  29.551  1.00 72.45           O
ATOM    684  C   GLU A  85      41.835  32.996  31.862  1.00 72.45           C
ATOM    685  O   GLU A  85      42.170  32.541  32.955  1.00 72.45           O
ATOM    686  N   GLU A  86      41.934  34.294  31.538  1.00107.60           N
ATOM    687  CA  GLU A  86      42.356  35.380  32.366  1.00107.60           C
ATOM    688  CB  GLU A  86      42.656  36.649  31.552  0.00107.60           C
ATOM    689  CG  GLU A  86      43.169  37.814  32.396  0.00107.60           C
ATOM    690  CD  GLU A  86      44.510  37.400  32.974  0.00107.60           C
ATOM    691  OE1 GLU A  86      44.508  36.616  33.961  0.00107.60           O
ATOM    692  OE2 GLU A  86      45.555  37.860  32.440  0.00107.60           O
ATOM    693  C   GLU A  86      41.260  35.683  33.331  1.00107.60           C
ATOM    694  O   GLU A  86      41.480  36.379  34.320  1.00107.60           O
ATOM    695  N   GLY A  87      40.040  35.168  33.082  1.00 52.03           N
ATOM    696  CA  GLY A  87      38.947  35.605  33.894  1.00 52.03           C
ATOM    697  C   GLY A  87      38.264  36.667  33.102  1.00 52.03           C
ATOM    698  O   GLY A  87      38.304  37.849  33.430  1.00 52.03           O
ATOM    699  N   GLY A  88      37.674  36.248  31.966  1.00 23.49           N
ATOM    700  CA  GLY A  88      36.948  37.134  31.108  1.00 23.49           C
ATOM    701  C   GLY A  88      37.780  37.363  29.893  1.00 23.49           C
ATOM    702  O   GLY A  88      37.259  37.666  28.820  1.00 23.49           O
ATOM    703  N   LYS A  89      39.107  37.208  30.026  1.00189.03           N
ATOM    704  CA  LYS A  89      39.954  37.397  28.886  1.00189.03           C
ATOM    705  CB  LYS A  89      41.243  38.169  29.244  1.00189.03           C
ATOM    706  CG  LYS A  89      42.022  38.828  28.092  1.00189.03           C
ATOM    707  CD  LYS A  89      42.618  37.900  27.029  0.00189.03           C
ATOM    708  CE  LYS A  89      43.101  36.536  27.535  0.00189.03           C
ATOM    709  NZ  LYS A  89      43.759  36.671  28.853  0.00189.03           N
ATOM    710  C   LYS A  89      40.356  36.024  28.453  1.00189.03           C
ATOM    711  O   LYS A  89      41.035  35.312  29.191  1.00189.03           O
ATOM    712  N   VAL A  90      39.947  35.606  27.241  1.00 50.50           N
ATOM    713  CA  VAL A  90      40.325  34.297  26.790  1.00 50.50           C
ATOM    714  CB  VAL A  90      39.169  33.477  26.291  1.00 50.50           C
ATOM    715  CG1 VAL A  90      39.706  32.151  25.728  1.00 50.50           C
ATOM    716  CG2 VAL A  90      38.178  33.286  27.449  1.00 50.50           C
ATOM    717  C   VAL A  90      41.273  34.472  25.651  1.00 50.50           C
ATOM    718  O   VAL A  90      41.005  35.226  24.717  1.00 50.50           O
ATOM    719  N   THR A  91      42.434  33.789  25.705  1.00120.08           N
ATOM    720  CA  THR A  91      43.346  33.923  24.610  1.00120.08           C
ATOM    721  CB  THR A  91      44.628  34.604  24.983  1.00120.08           C
ATOM    722  OG1 THR A  91      45.242  35.138  23.823  1.00120.08           O
ATOM    723  CG2 THR A  91      45.562  33.592  25.670  1.00120.08           C
ATOM    724  C   THR A  91      43.643  32.544  24.116  1.00120.08           C
ATOM    725  O   THR A  91      43.830  31.606  24.893  1.00120.08           O
ATOM    726  N   SER A  92      43.684  32.378  22.784  1.00 50.02           N
ATOM    727  CA  SER A  92      43.902  31.062  22.274  1.00 50.02           C
ATOM    728  CB  SER A  92      42.873  30.628  21.218  1.00 50.02           C
ATOM    729  OG  SER A  92      41.571  30.610  21.785  1.00 50.02           O
ATOM    730  C   SER A  92      45.232  31.043  21.619  1.00 50.02           C
ATOM    731  O   SER A  92      45.675  32.052  21.070  1.00 50.02           O
ATOM    732  N   TYR A  93      45.922  29.889  21.715  1.00 94.53           N
ATOM    733  CA  TYR A  93      47.173  29.753  21.048  1.00 94.53           C
ATOM    734  CB  TYR A  93      48.370  29.587  22.002  1.00 94.53           C
ATOM    735  CG  TYR A  93      48.416  30.856  22.778  1.00 94.53           C
ATOM    736  CD1 TYR A  93      48.705  32.020  22.121  1.00 94.53           C
ATOM    737  CD2 TYR A  93      48.112  30.917  24.116  1.00 94.53           C
ATOM    738  CE1 TYR A  93      48.751  33.229  22.765  1.00 94.53           C
ATOM    739  CE2 TYR A  93      48.158  32.124  24.773  1.00 94.53           C
ATOM    740  CZ  TYR A  93      48.480  33.278  24.104  1.00 94.53           C
ATOM    741  OH  TYR A  93      48.523  34.512  24.782  1.00 94.53           O
ATOM    742  C   TYR A  93      47.065  28.556  20.164  1.00 94.53           C
ATOM    743  O   TYR A  93      47.032  27.414  20.622  1.00 94.53           O
ATOM    744  N   CYS A  94      46.983  28.832  18.853  1.00 73.20           N
ATOM    745  CA  CYS A  94      46.855  27.852  17.817  1.00 73.20           C
ATOM    746  CB  CYS A  94      46.324  28.463  16.516  1.00 73.20           C
ATOM    747  SG  CYS A  94      44.641  29.069  16.823  1.00 73.20           S
ATOM    748  C   CYS A  94      48.166  27.166  17.612  1.00 73.20           C
ATOM    749  O   CYS A  94      48.239  26.120  16.969  1.00 73.20           O
ATOM    750  N   HIS A  95      49.240  27.828  18.071  1.00110.60           N
ATOM    751  CA  HIS A  95      50.588  27.361  18.005  1.00110.60           C
ATOM    752  ND1 HIS A  95      51.679  29.614  15.972  1.00110.60           N
ATOM    753  CG  HIS A  95      51.364  29.649  17.311  1.00110.60           C
ATOM    754  CB  HIS A  95      51.592  28.499  18.254  1.00110.60           C
ATOM    755  NE2 HIS A  95      50.780  31.611  16.358  1.00110.60           N
ATOM    756  CD2 HIS A  95      50.818  30.877  17.531  1.00110.60           C
ATOM    757  CE1 HIS A  95      51.308  30.811  15.451  1.00110.60           C
ATOM    758  C   HIS A  95      50.809  26.268  19.014  1.00110.60           C
ATOM    759  O   HIS A  95      51.754  25.495  18.881  1.00110.60           O
ATOM    760  N   GLU A  96      50.008  26.198  20.098  1.00131.76           N
ATOM    761  CA  GLU A  96      50.282  25.164  21.064  1.00131.76           C
ATOM    762  CB  GLU A  96      50.985  25.660  22.347  1.00131.76           C
ATOM    763  CG  GLU A  96      50.219  26.704  23.150  1.00131.76           C
ATOM    764  CD  GLU A  96      51.083  27.085  24.348  1.00131.76           C
ATOM    765  OE1 GLU A  96      52.335  27.064  24.212  1.00131.76           O
ATOM    766  OE2 GLU A  96      50.502  27.411  25.418  1.00131.76           O
ATOM    767  C   GLU A  96      49.038  24.395  21.416  1.00131.76           C
ATOM    768  O   GLU A  96      47.951  24.685  20.919  1.00131.76           O
ATOM    769  N   THR A  97      49.179  23.346  22.263  1.00 61.52           N
ATOM    770  CA  THR A  97      48.042  22.522  22.578  1.00 61.52           C
ATOM    771  CB  THR A  97      48.135  21.119  22.033  1.00 61.52           C
ATOM    772  OG1 THR A  97      49.203  20.418  22.655  1.00 61.52           O
ATOM    773  CG2 THR A  97      48.360  21.188  20.510  1.00 61.52           C
ATOM    774  C   THR A  97      47.881  22.392  24.060  1.00 61.52           C
ATOM    775  O   THR A  97      48.777  22.695  24.846  1.00 61.52           O
ATOM    776  N   MET A  98      46.672  21.963  24.470  1.00137.56           N
ATOM    777  CA  MET A  98      46.386  21.668  25.839  1.00137.56           C
ATOM    778  CB  MET A  98      44.879  21.626  26.127  1.00137.56           C
ATOM    779  CG  MET A  98      44.220  22.989  25.904  1.00137.56           C
ATOM    780  SD  MET A  98      42.407  22.980  25.946  1.00137.56           S
ATOM    781  CE  MET A  98      42.276  22.778  27.745  1.00137.56           C
ATOM    782  C   MET A  98      46.968  20.303  26.026  1.00137.56           C
ATOM    783  O   MET A  98      47.533  19.744  25.087  1.00137.56           O
ATOM    784  N   THR A  99      46.904  19.730  27.240  1.00 53.80           N
ATOM    785  CA  THR A  99      47.483  18.424  27.380  1.00 53.80           C
ATOM    786  CB  THR A  99      47.559  17.936  28.795  1.00 53.80           C
ATOM    787  OG1 THR A  99      48.300  18.854  29.584  1.00 53.80           O
ATOM    788  CG2 THR A  99      48.261  16.567  28.797  1.00 53.80           C
ATOM    789  C   THR A  99      46.632  17.479  26.590  1.00 53.80           C
ATOM    790  O   THR A  99      45.405  17.522  26.669  1.00 53.80           O
ATOM    791  N   GLY A 100      47.278  16.593  25.802  1.00 47.37           N
ATOM    792  CA  GLY A 100      46.540  15.707  24.949  1.00 47.37           C
ATOM    793  C   GLY A 100      46.885  14.282  25.249  1.00 47.37           C
ATOM    794  O   GLY A 100      47.683  13.994  26.143  1.00 47.37           O
ATOM    795  N   TRP A 101      46.261  13.349  24.490  1.00104.38           N
ATOM    796  CA  TRP A 101      46.487  11.951  24.727  1.00104.38           C
ATOM    797  CB  TRP A 101      45.215  11.144  25.015  1.00104.38           C
ATOM    798  CG  TRP A 101      44.477  11.574  26.250  1.00104.38           C
ATOM    799  CD2 TRP A 101      43.549  12.659  26.232  1.00104.38           C
ATOM    800  CD1 TRP A 101      44.493  11.086  27.525  1.00104.38           C
ATOM    801  NE1 TRP A 101      43.614  11.799  28.305  1.00104.38           N
ATOM    802  CE2 TRP A 101      43.027  12.773  27.518  1.00104.38           C
ATOM    803  CE3 TRP A 101      43.163  13.487  25.217  1.00104.38           C
ATOM    804  CZ2 TRP A 101      42.097  13.727  27.810  1.00104.38           C
ATOM    805  CZ3 TRP A 101      42.232  14.452  25.514  1.00104.38           C
ATOM    806  CH2 TRP A 101      41.710  14.567  26.786  1.00104.38           C
ATOM    807  C   TRP A 101      47.081  11.330  23.501  1.00104.38           C
ATOM    808  O   TRP A 101      46.673  11.614  22.375  1.00104.38           O
ATOM    809  N   VAL A 102      48.077  10.448  23.712  1.00 95.67           N
ATOM    810  CA  VAL A 102      48.728   9.710  22.673  1.00 95.67           C
ATOM    811  CB  VAL A 102      50.186  10.021  22.604  1.00 95.67           C
ATOM    812  CG1 VAL A 102      50.859   9.099  21.586  1.00 95.67           C
ATOM    813  CG2 VAL A 102      50.321  11.490  22.262  1.00 95.67           C
ATOM    814  C   VAL A 102      48.680   8.282  23.089  1.00 95.67           C
ATOM    815  O   VAL A 102      48.947   7.972  24.248  1.00 95.67           O
ATOM    816  N   HIS A 103      48.339   7.374  22.156  1.00 94.21           N
ATOM    817  CA  HIS A 103      48.377   5.976  22.466  1.00 94.21           C
ATOM    818  ND1 HIS A 103      45.198   6.998  23.431  1.00 94.21           N
ATOM    819  CG  HIS A 103      45.878   5.964  22.832  1.00 94.21           C
ATOM    820  CB  HIS A 103      47.202   5.445  23.299  1.00 94.21           C
ATOM    821  NE2 HIS A 103      43.988   6.366  21.683  1.00 94.21           N
ATOM    822  CD2 HIS A 103      45.127   5.587  21.769  1.00 94.21           C
ATOM    823  CE1 HIS A 103      44.074   7.198  22.701  1.00 94.21           C
ATOM    824  C   HIS A 103      48.408   5.223  21.188  1.00 94.21           C
ATOM    825  O   HIS A 103      48.049   5.737  20.130  1.00 94.21           O
ATOM    826  N   ASP A 104      48.818   3.946  21.268  1.00 75.99           N
ATOM    827  CA  ASP A 104      48.906   3.175  20.071  1.00 75.99           C
ATOM    828  CB  ASP A 104      49.631   1.828  20.244  1.00 75.99           C
ATOM    829  CG  ASP A 104      48.911   0.987  21.287  1.00 75.99           C
ATOM    830  OD1 ASP A 104      47.969   0.246  20.900  1.00 75.99           O
ATOM    831  OD2 ASP A 104      49.307   1.056  22.481  1.00 75.99           O
ATOM    832  C   ASP A 104      47.520   2.958  19.559  1.00 75.99           C
ATOM    833  O   ASP A 104      46.526   3.183  20.248  1.00 75.99           O
ATOM    834  N   VAL A 105      47.449   2.508  18.298  1.00131.27           N
ATOM    835  CA  VAL A 105      46.234   2.327  17.563  1.00131.27           C
ATOM    836  CB  VAL A 105      46.489   1.717  16.220  1.00131.27           C
ATOM    837  CG1 VAL A 105      45.145   1.547  15.502  1.00131.27           C
ATOM    838  CG2 VAL A 105      47.522   2.563  15.459  1.00131.27           C
ATOM    839  C   VAL A 105      45.343   1.373  18.299  1.00131.27           C
ATOM    840  O   VAL A 105      44.120   1.481  18.241  1.00131.27           O
ATOM    841  N   LEU A 106      45.941   0.362  18.954  1.00 78.74           N
ATOM    842  CA  LEU A 106      45.223  -0.640  19.699  1.00 78.74           C
ATOM    843  CB  LEU A 106      46.139  -1.789  20.167  1.00 78.74           C
ATOM    844  CG  LEU A 106      46.759  -2.619  19.022  1.00 78.74           C
ATOM    845  CD1 LEU A 106      47.652  -3.743  19.572  1.00 78.74           C
ATOM    846  CD2 LEU A 106      45.684  -3.155  18.059  1.00 78.74           C
ATOM    847  C   LEU A 106      44.594  -0.036  20.920  1.00 78.74           C
ATOM    848  O   LEU A 106      43.531  -0.478  21.353  1.00 78.74           O
ATOM    849  N   GLY A 107      45.252   0.972  21.529  1.00 48.75           N
ATOM    850  CA  GLY A 107      44.726   1.599  22.709  1.00 48.75           C
ATOM    851  C   GLY A 107      45.360   1.012  23.939  1.00 48.75           C
ATOM    852  O   GLY A 107      44.896   1.278  25.046  1.00 48.75           O
ATOM    853  N   ARG A 108      46.368   0.125  23.805  1.00263.51           N
ATOM    854  CA  ARG A 108      46.975  -0.373  25.013  1.00263.51           C
ATOM    855  CB  ARG A 108      47.465  -1.831  24.984  1.00263.51           C
ATOM    856  CG  ARG A 108      48.181  -2.304  23.733  1.00263.51           C
ATOM    857  CD  ARG A 108      47.431  -3.539  23.236  1.00263.51           C
ATOM    858  NE  ARG A 108      46.089  -3.461  23.889  1.00263.51           N
ATOM    859  CZ  ARG A 108      44.985  -4.033  23.332  1.00263.51           C
ATOM    860  NH1 ARG A 108      45.092  -4.757  22.180  1.00263.51           N
ATOM    861  NH2 ARG A 108      43.768  -3.867  23.927  1.00263.51           N
ATOM    862  C   ARG A 108      47.901   0.551  25.757  1.00263.51           C
ATOM    863  O   ARG A 108      47.713   0.743  26.958  1.00263.51           O
ATOM    864  N   ASN A 109      48.884   1.202  25.098  1.00 52.34           N
ATOM    865  CA  ASN A 109      49.778   2.036  25.862  1.00 52.34           C
ATOM    866  CB  ASN A 109      51.264   1.852  25.508  1.00 52.34           C
ATOM    867  CG  ASN A 109      51.721   0.500  26.036  1.00 52.34           C
ATOM    868  OD1 ASN A 109      51.489   0.164  27.196  1.00 52.34           O
ATOM    869  ND2 ASN A 109      52.389  -0.300  25.162  1.00 52.34           N
ATOM    870  C   ASN A 109      49.433   3.463  25.587  1.00 52.34           C
ATOM    871  O   ASN A 109      49.258   3.852  24.432  1.00 52.34           O
ATOM    872  N   ARG A 110      49.312   4.281  26.656  1.00172.10           N
ATOM    873  CA  ARG A 110      48.993   5.664  26.451  1.00172.10           C
ATOM    874  CB  ARG A 110      47.559   6.096  26.790  1.00172.10           C
ATOM    875  CG  ARG A 110      47.181   5.963  28.254  1.00172.10           C
ATOM    876  CD  ARG A 110      46.124   6.995  28.636  1.00172.10           C
ATOM    877  NE  ARG A 110      44.792   6.509  28.207  1.00172.10           N
ATOM    878  CZ  ARG A 110      43.691   7.098  28.752  1.00172.10           C
ATOM    879  NH1 ARG A 110      43.845   8.159  29.597  1.00172.10           N
ATOM    880  NH2 ARG A 110      42.446   6.626  28.461  1.00172.10           N
ATOM    881  C   ARG A 110      49.917   6.529  27.249  1.00172.10           C
ATOM    882  O   ARG A 110      50.653   6.062  28.118  1.00172.10           O
ATOM    883  N   ALA A 111      49.917   7.836  26.914  1.00 48.23           N
ATOM    884  CA  ALA A 111      50.736   8.814  27.566  1.00 48.23           C
ATOM    885  CB  ALA A 111      52.173   8.860  27.021  1.00 48.23           C
ATOM    886  C   ALA A 111      50.119  10.143  27.279  1.00 48.23           C
ATOM    887  O   ALA A 111      49.191  10.246  26.478  1.00 48.23           O
ATOM    888  N   CYS A 112      50.582  11.206  27.964  1.00113.55           N
ATOM    889  CA  CYS A 112      50.035  12.489  27.632  1.00113.55           C
ATOM    890  CB  CYS A 112      49.294  13.202  28.742  1.00113.55           C
ATOM    891  SG  CYS A 112      50.070  13.052  30.354  1.00113.55           S
ATOM    892  C   CYS A 112      51.122  13.366  27.117  1.00113.55           C
ATOM    893  O   CYS A 112      52.298  13.136  27.388  1.00113.55           O
ATOM    894  N   PHE A 113      50.755  14.387  26.315  1.00 88.33           N
ATOM    895  CA  PHE A 113      51.771  15.200  25.722  1.00 88.33           C
ATOM    896  CB  PHE A 113      52.215  14.686  24.346  1.00 88.33           C
ATOM    897  CG  PHE A 113      51.067  14.914  23.421  1.00 88.33           C
ATOM    898  CD1 PHE A 113      49.920  14.160  23.512  1.00 88.33           C
ATOM    899  CD2 PHE A 113      51.146  15.885  22.448  1.00 88.33           C
ATOM    900  CE1 PHE A 113      48.868  14.378  22.651  1.00 88.33           C
ATOM    901  CE2 PHE A 113      50.103  16.104  21.581  1.00 88.33           C
ATOM    902  CZ  PHE A 113      48.959  15.349  21.682  1.00 88.33           C
ATOM    903  C   PHE A 113      51.242  16.578  25.494  1.00 88.33           C
ATOM    904  O   PHE A 113      50.044  16.841  25.583  1.00 88.33           O
ATOM    905  N   THR A 114      52.176  17.511  25.238  1.00115.49           N
ATOM    906  CA  THR A 114      51.839  18.866  24.923  1.00115.49           C
ATOM    907  CB  THR A 114      52.227  19.816  26.021  1.00115.49           C
ATOM    908  OG1 THR A 114      51.961  21.160  25.656  1.00115.49           O
ATOM    909  CG2 THR A 114      53.703  19.607  26.374  1.00115.49           C
ATOM    910  C   THR A 114      52.593  19.179  23.669  1.00115.49           C
ATOM    911  O   THR A 114      53.708  18.702  23.469  1.00115.49           O
ATOM    912  N   GLY A 115      51.999  19.983  22.768  1.00 38.33           N
ATOM    913  CA  GLY A 115      52.667  20.216  21.523  1.00 38.33           C
ATOM    914  C   GLY A 115      52.867  21.673  21.327  1.00 38.33           C
ATOM    915  O   GLY A 115      52.091  22.499  21.806  1.00 38.33           O
ATOM    916  N   ARG A 116      53.945  22.013  20.599  1.00176.04           N
ATOM    917  CA  ARG A 116      54.206  23.380  20.295  1.00176.04           C
ATOM    918  CB  ARG A 116      55.234  24.001  21.248  1.00176.04           C
ATOM    919  CG  ARG A 116      55.304  25.521  21.165  1.00176.04           C
ATOM    920  CD  ARG A 116      55.949  26.140  22.404  1.00176.04           C
ATOM    921  NE  ARG A 116      56.608  25.030  23.147  1.00176.04           N
ATOM    922  CZ  ARG A 116      57.788  25.229  23.805  1.00176.04           C
ATOM    923  NH1 ARG A 116      58.420  26.435  23.734  1.00176.04           N
ATOM    924  NH2 ARG A 116      58.330  24.212  24.537  1.00176.04           N
ATOM    925  C   ARG A 116      54.705  23.428  18.881  1.00176.04           C
ATOM    926  O   ARG A 116      55.515  22.603  18.461  1.00176.04           O
ATOM    927  N   LYS A 117      54.182  24.410  18.121  1.00127.10           N
ATOM    928  CA  LYS A 117      54.443  24.720  16.741  1.00127.10           C
ATOM    929  CB  LYS A 117      53.478  25.857  16.355  1.00127.10           C
ATOM    930  CG  LYS A 117      53.708  26.603  15.044  1.00127.10           C
ATOM    931  CD  LYS A 117      53.064  25.995  13.808  1.00127.10           C
ATOM    932  CE  LYS A 117      53.046  27.000  12.653  1.00127.10           C
ATOM    933  NZ  LYS A 117      52.218  26.493  11.545  1.00127.10           N
ATOM    934  C   LYS A 117      55.838  25.262  16.634  1.00127.10           C
ATOM    935  O   LYS A 117      56.127  26.355  17.119  1.00127.10           O
ATOM    936  N   THR A 118      56.737  24.485  16.002  1.00 64.55           N
ATOM    937  CA  THR A 118      58.109  24.838  15.777  1.00 64.55           C
ATOM    938  CB  THR A 118      58.966  23.654  15.436  1.00 64.55           C
ATOM    939  OG1 THR A 118      58.912  22.697  16.485  1.00 64.55           O
ATOM    940  CG2 THR A 118      60.414  24.131  15.232  0.00 64.55           C
ATOM    941  C   THR A 118      58.207  25.818  14.660  1.00 64.55           C
ATOM    942  O   THR A 118      59.173  26.563  14.590  1.00 64.55           O
ATOM    943  N   GLY A 119      57.263  25.812  13.706  1.00 27.78           N
ATOM    944  CA  GLY A 119      57.371  26.733  12.611  1.00 27.78           C
ATOM    945  C   GLY A 119      56.171  26.492  11.709  1.00 27.78           C
ATOM    946  O   GLY A 119      55.760  25.308  11.584  1.00 27.78           O
ATOM    947  OXT GLY A 119      55.642  27.485  11.143  1.00 27.78           O
TER     948      GLY A 119
ATOM    949  N   LEU B 120      23.459   3.273  -7.164  1.00 55.60           N
ATOM    950  CA  LEU B 120      23.013   4.258  -6.158  1.00 55.60           C
ATOM    951  CB  LEU B 120      23.939   5.486  -6.201  1.00 55.60           C
ATOM    952  CG  LEU B 120      23.704   6.497  -5.068  1.00 55.60           C
ATOM    953  CD1 LEU B 120      24.027   5.875  -3.698  1.00 55.60           C
ATOM    954  CD2 LEU B 120      24.481   7.799  -5.321  1.00 55.60           C
ATOM    955  C   LEU B 120      21.603   4.670  -6.456  1.00 55.60           C
ATOM    956  O   LEU B 120      21.266   5.032  -7.584  1.00 55.60           O
ATOM    957  N   PRO B 121      20.776   4.593  -5.444  1.00 77.32           N
ATOM    958  CA  PRO B 121      19.375   4.892  -5.606  1.00 77.32           C
ATOM    959  CD  PRO B 121      20.994   3.572  -4.431  1.00 77.32           C
ATOM    960  CB  PRO B 121      18.672   4.267  -4.403  1.00 77.32           C
ATOM    961  CG  PRO B 121      19.595   3.105  -4.000  1.00 77.32           C
ATOM    962  C   PRO B 121      19.081   6.351  -5.740  1.00 77.32           C
ATOM    963  O   PRO B 121      19.925   7.176  -5.397  1.00 77.32           O
ATOM    964  N   THR B 122      17.903   6.672  -6.307  1.00 98.08           N
ATOM    965  CA  THR B 122      17.423   8.015  -6.433  1.00 98.08           C
ATOM    966  CB  THR B 122      16.228   8.115  -7.332  1.00 98.08           C
ATOM    967  OG1 THR B 122      15.823   9.470  -7.459  1.00 98.08           O
ATOM    968  CG2 THR B 122      15.091   7.267  -6.739  1.00 98.08           C
ATOM    969  C   THR B 122      17.013   8.501  -5.079  1.00 98.08           C
ATOM    970  O   THR B 122      17.186   9.676  -4.756  1.00 98.08           O
ATOM    971  N   SER B 123      16.424   7.601  -4.260  1.00 86.28           N
ATOM    972  CA  SER B 123      15.967   7.986  -2.955  1.00 86.28           C
ATOM    973  CB  SER B 123      14.439   8.111  -2.839  1.00 86.28           C
ATOM    974  OG  SER B 123      13.975   9.203  -3.617  1.00 86.28           O
ATOM    975  C   SER B 123      16.383   6.946  -1.965  1.00 86.28           C
ATOM    976  O   SER B 123      16.573   5.781  -2.312  1.00 86.28           O
ATOM    977  N   TRP B 124      16.564   7.361  -0.691  1.00 79.82           N
ATOM    978  CA  TRP B 124      16.923   6.411   0.323  1.00 79.82           C
ATOM    979  CB  TRP B 124      18.441   6.172   0.416  1.00 79.82           C
ATOM    980  CG  TRP B 124      18.839   5.053   1.347  1.00 79.82           C
ATOM    981  CD2 TRP B 124      18.962   3.683   0.937  1.00 79.82           C
ATOM    982  CD1 TRP B 124      19.150   5.088   2.675  1.00 79.82           C
ATOM    983  NE1 TRP B 124      19.451   3.822   3.119  1.00 79.82           N
ATOM    984  CE2 TRP B 124      19.340   2.947   2.059  1.00 79.82           C
ATOM    985  CE3 TRP B 124      18.772   3.086  -0.278  1.00 79.82           C
ATOM    986  CZ2 TRP B 124      19.535   1.598   1.985  1.00 79.82           C
ATOM    987  CZ3 TRP B 124      18.970   1.726  -0.349  1.00 79.82           C
ATOM    988  CH2 TRP B 124      19.344   0.996   0.761  1.00 79.82           C
ATOM    989  C   TRP B 124      16.465   6.937   1.652  1.00 79.82           C
ATOM    990  O   TRP B 124      16.536   8.137   1.921  1.00 79.82           O
ATOM    991  N   ASP B 125      15.965   6.033   2.520  1.00 87.67           N
ATOM    992  CA  ASP B 125      15.518   6.406   3.832  1.00 87.67           C
ATOM    993  CB  ASP B 125      14.014   6.739   3.865  1.00 87.67           C
ATOM    994  CG  ASP B 125      13.663   7.405   5.188  1.00 87.67           C
ATOM    995  OD1 ASP B 125      14.451   7.261   6.161  1.00 87.67           O
ATOM    996  OD2 ASP B 125      12.596   8.074   5.240  1.00 87.67           O
ATOM    997  C   ASP B 125      15.750   5.207   4.705  1.00 87.67           C
ATOM    998  O   ASP B 125      15.139   4.159   4.504  1.00 87.67           O
ATOM    999  N   TRP B 126      16.640   5.332   5.707  1.00112.75           N
ATOM   1000  CA  TRP B 126      16.973   4.232   6.570  1.00112.75           C
ATOM   1001  CB  TRP B 126      18.198   4.457   7.473  1.00112.75           C
ATOM   1002  CG  TRP B 126      19.506   4.275   6.734  1.00112.75           C
ATOM   1003  CD2 TRP B 126      20.072   2.990   6.423  1.00112.75           C
ATOM   1004  CD1 TRP B 126      20.358   5.206   6.216  1.00112.75           C
ATOM   1005  NE1 TRP B 126      21.422   4.581   5.608  1.00112.75           N
ATOM   1006  CE2 TRP B 126      21.258   3.217   5.726  1.00112.75           C
ATOM   1007  CE3 TRP B 126      19.638   1.724   6.694  1.00112.75           C
ATOM   1008  CZ2 TRP B 126      22.030   2.179   5.287  1.00112.75           C
ATOM   1009  CZ3 TRP B 126      20.420   0.679   6.253  1.00112.75           C
ATOM   1010  CH2 TRP B 126      21.594   0.902   5.563  1.00112.75           C
ATOM   1011  C   TRP B 126      15.804   3.837   7.411  1.00112.75           C
ATOM   1012  O   TRP B 126      15.786   2.740   7.965  1.00112.75           O
ATOM   1013  N   ARG B 127      14.854   4.766   7.616  1.00 95.12           N
ATOM   1014  CA  ARG B 127      13.658   4.497   8.362  1.00 95.12           C
ATOM   1015  CB  ARG B 127      12.813   5.761   8.583  1.00 95.12           C
ATOM   1016  CG  ARG B 127      13.520   6.819   9.433  1.00 95.12           C
ATOM   1017  CD  ARG B 127      12.697   8.093   9.625  1.00 95.12           C
ATOM   1018  NE  ARG B 127      12.497   8.691   8.275  1.00 95.12           N
ATOM   1019  CZ  ARG B 127      11.773   9.838   8.133  1.00 95.12           C
ATOM   1020  NH1 ARG B 127      11.246  10.454   9.231  1.00 95.12           N
ATOM   1021  NH2 ARG B 127      11.577  10.369   6.890  1.00 95.12           N
ATOM   1022  C   ARG B 127      12.818   3.521   7.604  1.00 95.12           C
ATOM   1023  O   ARG B 127      12.158   2.672   8.201  1.00 95.12           O
ATOM   1024  N   ASN B 128      12.777   3.635   6.262  1.00 64.14           N
ATOM   1025  CA  ASN B 128      11.937   2.725   5.543  1.00 64.14           C
ATOM   1026  CB  ASN B 128      10.710   3.429   4.931  1.00 64.14           C
ATOM   1027  CG  ASN B 128       9.762   2.387   4.354  1.00 64.14           C
ATOM   1028  OD1 ASN B 128      10.160   1.537   3.560  1.00 64.14           O
ATOM   1029  ND2 ASN B 128       8.466   2.454   4.761  1.00 64.14           N
ATOM   1030  C   ASN B 128      12.704   2.103   4.422  1.00 64.14           C
ATOM   1031  O   ASN B 128      12.739   2.636   3.313  1.00 64.14           O
ATOM   1032  N   VAL B 129      13.339   0.943   4.681  1.00134.90           N
ATOM   1033  CA  VAL B 129      13.963   0.242   3.605  1.00134.90           C
ATOM   1034  CB  VAL B 129      15.376  -0.199   3.909  1.00134.90           C
ATOM   1035  CG1 VAL B 129      16.246   1.063   4.030  1.00134.90           C
ATOM   1036  CG2 VAL B 129      15.411  -1.031   5.201  1.00134.90           C
ATOM   1037  C   VAL B 129      13.065  -0.934   3.358  1.00134.90           C
ATOM   1038  O   VAL B 129      13.200  -2.007   3.945  1.00134.90           O
ATOM   1039  N   HIS B 130      12.097  -0.740   2.447  1.00 63.04           N
ATOM   1040  CA  HIS B 130      11.142  -1.751   2.114  1.00 63.04           C
ATOM   1041  ND1 HIS B 130      11.504  -2.325  -1.083  1.00 63.04           N
ATOM   1042  CG  HIS B 130      12.291  -2.492   0.035  1.00 63.04           C
ATOM   1043  CB  HIS B 130      11.766  -2.937   1.365  1.00 63.04           C
ATOM   1044  NE2 HIS B 130      13.570  -1.750  -1.669  1.00 63.04           N
ATOM   1045  CD2 HIS B 130      13.550  -2.138  -0.341  1.00 63.04           C
ATOM   1046  CE1 HIS B 130      12.319  -1.879  -2.072  1.00 63.04           C
ATOM   1047  C   HIS B 130      10.409  -2.231   3.331  1.00 63.04           C
ATOM   1048  O   HIS B 130      10.196  -3.430   3.503  1.00 63.04           O
ATOM   1049  N   GLY B 131       9.990  -1.294   4.207  1.00 31.40           N
ATOM   1050  CA  GLY B 131       9.160  -1.639   5.330  1.00 31.40           C
ATOM   1051  C   GLY B 131       9.951  -1.744   6.601  1.00 31.40           C
ATOM   1052  O   GLY B 131       9.383  -1.637   7.687  1.00 31.40           O
ATOM   1053  N   ILE B 132      11.281  -1.935   6.526  1.00 96.44           N
ATOM   1054  CA  ILE B 132      12.030  -2.103   7.745  1.00 96.44           C
ATOM   1055  CB  ILE B 132      13.208  -3.031   7.625  1.00 96.44           C
ATOM   1056  CG1 ILE B 132      12.767  -4.450   7.227  1.00 96.44           C
ATOM   1057  CG2 ILE B 132      13.964  -2.991   8.963  1.00 96.44           C
ATOM   1058  CD1 ILE B 132      12.309  -4.568   5.777  1.00 96.44           C
ATOM   1059  C   ILE B 132      12.584  -0.782   8.203  1.00 96.44           C
ATOM   1060  O   ILE B 132      13.029   0.030   7.392  1.00 96.44           O
ATOM   1061  N   ASN B 133      12.547  -0.533   9.535  1.00 73.52           N
ATOM   1062  CA  ASN B 133      13.049   0.688  10.123  1.00 73.52           C
ATOM   1063  CB  ASN B 133      12.054   1.327  11.107  1.00 73.52           C
ATOM   1064  CG  ASN B 133      12.675   2.597  11.669  1.00 73.52           C
ATOM   1065  OD1 ASN B 133      13.233   3.411  10.937  1.00 73.52           O
ATOM   1066  ND2 ASN B 133      12.580   2.770  13.015  1.00 73.52           N
ATOM   1067  C   ASN B 133      14.303   0.391  10.909  1.00 73.52           C
ATOM   1068  O   ASN B 133      14.304  -0.455  11.800  1.00 73.52           O
ATOM   1069  N   PHE B 134      15.433   1.009  10.497  1.00140.72           N
ATOM   1070  CA  PHE B 134      16.739   0.949  11.108  1.00140.72           C
ATOM   1071  CB  PHE B 134      17.876   0.901  10.077  1.00140.72           C
ATOM   1072  CG  PHE B 134      17.714  -0.430   9.427  1.00140.72           C
ATOM   1073  CD1 PHE B 134      18.154  -1.572  10.056  1.00140.72           C
ATOM   1074  CD2 PHE B 134      17.109  -0.540   8.198  1.00140.72           C
ATOM   1075  CE1 PHE B 134      18.005  -2.804   9.465  1.00140.72           C
ATOM   1076  CE2 PHE B 134      16.957  -1.770   7.603  1.00140.72           C
ATOM   1077  CZ  PHE B 134      17.404  -2.905   8.234  1.00140.72           C
ATOM   1078  C   PHE B 134      17.038   2.015  12.140  1.00140.72           C
ATOM   1079  O   PHE B 134      18.009   1.882  12.882  1.00140.72           O
ATOM   1080  N   VAL B 135      16.319   3.158  12.155  1.00142.42           N
ATOM   1081  CA  VAL B 135      16.692   4.217  13.066  1.00142.42           C
ATOM   1082  CB  VAL B 135      16.438   5.608  12.556  1.00142.42           C
ATOM   1083  CG1 VAL B 135      17.463   5.955  11.473  1.00142.42           C
ATOM   1084  CG2 VAL B 135      14.994   5.668  12.045  1.00142.42           C
ATOM   1085  C   VAL B 135      16.002   4.116  14.392  1.00142.42           C
ATOM   1086  O   VAL B 135      14.836   3.738  14.496  1.00142.42           O
ATOM   1087  N   THR B 136      16.747   4.488  15.458  1.00120.04           N
ATOM   1088  CA  THR B 136      16.262   4.468  16.812  1.00120.04           C
ATOM   1089  CB  THR B 136      17.382   4.548  17.813  1.00120.04           C
ATOM   1090  OG1 THR B 136      16.915   4.302  19.130  1.00120.04           O
ATOM   1091  CG2 THR B 136      18.018   5.945  17.721  1.00120.04           C
ATOM   1092  C   THR B 136      15.375   5.669  16.977  1.00120.04           C
ATOM   1093  O   THR B 136      15.393   6.573  16.143  1.00120.04           O
ATOM   1094  N   PRO B 137      14.603   5.701  18.038  1.00 75.12           N
ATOM   1095  CA  PRO B 137      13.660   6.772  18.234  1.00 75.12           C
ATOM   1096  CD  PRO B 137      14.108   4.455  18.606  1.00 75.12           C
ATOM   1097  CB  PRO B 137      12.733   6.313  19.356  1.00 75.12           C
ATOM   1098  CG  PRO B 137      12.732   4.782  19.212  1.00 75.12           C
ATOM   1099  C   PRO B 137      14.260   8.120  18.465  1.00 75.12           C
ATOM   1100  O   PRO B 137      15.407   8.220  18.898  1.00 75.12           O
ATOM   1101  N   VAL B 138      13.480   9.173  18.151  1.00 34.61           N
ATOM   1102  CA  VAL B 138      13.904  10.531  18.316  1.00 34.61           C
ATOM   1103  CB  VAL B 138      12.986  11.523  17.658  1.00 34.61           C
ATOM   1104  CG1 VAL B 138      13.479  12.942  17.985  1.00 34.61           C
ATOM   1105  CG2 VAL B 138      12.924  11.219  16.151  1.00 34.61           C
ATOM   1106  C   VAL B 138      13.901  10.820  19.781  1.00 34.61           C
ATOM   1107  O   VAL B 138      13.059  10.317  20.523  1.00 34.61           O
ATOM   1108  N   ARG B 139      14.877  11.629  20.238  1.00139.51           N
ATOM   1109  CA  ARG B 139      14.958  11.996  21.624  1.00139.51           C
ATOM   1110  CB  ARG B 139      16.193  11.487  22.373  1.00139.51           C
ATOM   1111  CG  ARG B 139      16.064  10.075  22.921  1.00139.51           C
ATOM   1112  CD  ARG B 139      16.798   9.949  24.255  1.00139.51           C
ATOM   1113  NE  ARG B 139      18.254   9.842  23.977  1.00139.51           N
ATOM   1114  CZ  ARG B 139      18.823   8.609  24.068  1.00139.51           C
ATOM   1115  NH1 ARG B 139      18.054   7.571  24.492  1.00139.51           N
ATOM   1116  NH2 ARG B 139      20.133   8.409  23.754  1.00139.51           N
ATOM   1117  C   ARG B 139      15.054  13.483  21.729  1.00139.51           C
ATOM   1118  O   ARG B 139      15.154  14.189  20.729  1.00139.51           O
ATOM   1119  N   ASN B 140      14.997  13.983  22.981  1.00 56.19           N
ATOM   1120  CA  ASN B 140      15.067  15.387  23.276  1.00 56.19           C
ATOM   1121  CB  ASN B 140      13.881  15.847  24.150  1.00 56.19           C
ATOM   1122  CG  ASN B 140      13.915  17.356  24.355  1.00 56.19           C
ATOM   1123  OD1 ASN B 140      14.790  18.050  23.840  1.00 56.19           O
ATOM   1124  ND2 ASN B 140      12.937  17.876  25.145  1.00 56.19           N
ATOM   1125  C   ASN B 140      16.317  15.634  24.076  1.00 56.19           C
ATOM   1126  O   ASN B 140      16.509  15.044  25.139  1.00 56.19           O
ATOM   1127  N   GLN B 141      17.201  16.518  23.568  1.00147.37           N
ATOM   1128  CA  GLN B 141      18.437  16.910  24.201  1.00147.37           C
ATOM   1129  CB  GLN B 141      19.279  17.857  23.339  1.00147.37           C
ATOM   1130  CG  GLN B 141      19.611  17.321  21.959  1.00147.37           C
ATOM   1131  CD  GLN B 141      20.252  18.453  21.179  1.00147.37           C
ATOM   1132  OE1 GLN B 141      21.141  19.143  21.677  1.00147.37           O
ATOM   1133  NE2 GLN B 141      19.777  18.668  19.924  1.00147.37           N
ATOM   1134  C   GLN B 141      18.119  17.716  25.415  1.00147.37           C
ATOM   1135  O   GLN B 141      18.879  17.736  26.382  1.00147.37           O
ATOM   1136  N   GLY B 142      17.008  18.469  25.369  1.00 34.47           N
ATOM   1137  CA  GLY B 142      16.697  19.299  26.490  1.00 34.47           C
ATOM   1138  C   GLY B 142      17.542  20.527  26.352  1.00 34.47           C
ATOM   1139  O   GLY B 142      17.999  20.857  25.258  1.00 34.47           O
ATOM   1140  N   SER B 143      17.746  21.240  27.475  1.00 85.66           N
ATOM   1141  CA  SER B 143      18.461  22.484  27.541  1.00 85.66           C
ATOM   1142  CB  SER B 143      18.241  23.206  28.881  1.00 85.66           C
ATOM   1143  OG  SER B 143      18.990  24.411  28.917  1.00 85.66           O
ATOM   1144  C   SER B 143      19.940  22.300  27.374  1.00 85.66           C
ATOM   1145  O   SER B 143      20.661  23.269  27.146  1.00 85.66           O
ATOM   1146  N   CYS B 144      20.438  21.059  27.494  1.00 70.81           N
ATOM   1147  CA  CYS B 144      21.858  20.846  27.482  1.00 70.81           C
ATOM   1148  CB  CYS B 144      22.227  19.481  28.072  1.00 70.81           C
ATOM   1149  SG  CYS B 144      24.002  19.417  28.332  1.00 70.81           S
ATOM   1150  C   CYS B 144      22.388  20.890  26.074  1.00 70.81           C
ATOM   1151  O   CYS B 144      21.739  20.425  25.142  1.00 70.81           O
ATOM   1152  N   GLY B 145      23.613  21.430  25.873  1.00 61.52           N
ATOM   1153  CA  GLY B 145      24.156  21.490  24.539  1.00 61.52           C
ATOM   1154  C   GLY B 145      24.771  20.153  24.260  1.00 61.52           C
ATOM   1155  O   GLY B 145      25.986  20.021  24.142  1.00 61.52           O
ATOM   1156  N   SER B 146      23.911  19.121  24.199  1.00157.64           N
ATOM   1157  CA  SER B 146      24.239  17.739  23.979  1.00157.64           C
ATOM   1158  CB  SER B 146      23.293  16.759  24.699  1.00157.64           C
ATOM   1159  OG  SER B 146      23.577  16.693  26.086  1.00157.64           O
ATOM   1160  C   SER B 146      24.183  17.283  22.546  1.00157.64           C
ATOM   1161  O   SER B 146      24.370  16.091  22.321  1.00157.64           O
ATOM   1162  N   CYS B 147      23.951  18.150  21.543  1.00 78.40           N
ATOM   1163  CA  CYS B 147      23.625  17.648  20.224  1.00 78.40           C
ATOM   1164  CB  CYS B 147      23.387  18.755  19.179  1.00 78.40           C
ATOM   1165  SG  CYS B 147      24.860  19.742  18.803  1.00 78.40           S
ATOM   1166  C   CYS B 147      24.635  16.670  19.673  1.00 78.40           C
ATOM   1167  O   CYS B 147      24.250  15.618  19.167  1.00 78.40           O
ATOM   1168  N   TYR B 148      25.944  16.931  19.808  1.00252.77           N
ATOM   1169  CA  TYR B 148      26.963  16.055  19.271  1.00252.77           C
ATOM   1170  CB  TYR B 148      28.405  16.567  19.461  1.00252.77           C
ATOM   1171  CG  TYR B 148      28.103  17.750  20.267  1.00252.77           C
ATOM   1172  CD1 TYR B 148      27.995  17.700  21.637  1.00252.77           C
ATOM   1173  CD2 TYR B 148      27.891  18.915  19.574  1.00252.77           C
ATOM   1174  CE1 TYR B 148      27.649  18.852  22.304  1.00252.77           C
ATOM   1175  CE2 TYR B 148      27.547  20.046  20.237  1.00252.77           C
ATOM   1176  CZ  TYR B 148      27.419  20.015  21.589  1.00252.77           C
ATOM   1177  OH  TYR B 148      27.041  21.238  22.175  1.00252.77           O
ATOM   1178  C   TYR B 148      26.847  14.702  19.872  1.00252.77           C
ATOM   1179  O   TYR B 148      27.093  13.701  19.197  1.00252.77           O
ATOM   1180  N   SER B 149      26.516  14.638  21.170  1.00121.43           N
ATOM   1181  CA  SER B 149      26.370  13.368  21.820  1.00121.43           C
ATOM   1182  CB  SER B 149      25.993  13.494  23.304  1.00121.43           C
ATOM   1183  OG  SER B 149      26.977  14.244  23.992  1.00121.43           O
ATOM   1184  C   SER B 149      25.226  12.620  21.202  1.00121.43           C
ATOM   1185  O   SER B 149      25.339  11.439  20.880  1.00121.43           O
ATOM   1186  N   PHE B 150      24.073  13.293  21.032  1.00144.18           N
ATOM   1187  CA  PHE B 150      22.918  12.620  20.506  1.00144.18           C
ATOM   1188  CB  PHE B 150      21.626  13.461  20.510  1.00144.18           C
ATOM   1189  CG  PHE B 150      21.093  13.444  21.904  1.00144.18           C
ATOM   1190  CD1 PHE B 150      20.566  12.284  22.415  1.00144.18           C
ATOM   1191  CD2 PHE B 150      21.092  14.559  22.702  1.00144.18           C
ATOM   1192  CE1 PHE B 150      20.062  12.225  23.692  1.00144.18           C
ATOM   1193  CE2 PHE B 150      20.587  14.502  23.980  1.00144.18           C
ATOM   1194  CZ  PHE B 150      20.071  13.339  24.485  1.00144.18           C
ATOM   1195  C   PHE B 150      23.180  12.162  19.105  1.00144.18           C
ATOM   1196  O   PHE B 150      22.836  11.037  18.746  1.00144.18           O
ATOM   1197  N   ALA B 151      23.800  13.015  18.269  1.00 28.70           N
ATOM   1198  CA  ALA B 151      24.054  12.634  16.909  1.00 28.70           C
ATOM   1199  CB  ALA B 151      24.762  13.733  16.097  1.00 28.70           C
ATOM   1200  C   ALA B 151      24.952  11.435  16.919  1.00 28.70           C
ATOM   1201  O   ALA B 151      24.749  10.488  16.161  1.00 28.70           O
ATOM   1202  N   SER B 152      25.965  11.442  17.805  1.00 47.32           N
ATOM   1203  CA  SER B 152      26.917  10.368  17.871  1.00 47.32           C
ATOM   1204  CB  SER B 152      27.981  10.569  18.968  1.00 47.32           C
ATOM   1205  OG  SER B 152      28.824  11.671  18.665  1.00 47.32           O
ATOM   1206  C   SER B 152      26.221   9.079  18.191  1.00 47.32           C
ATOM   1207  O   SER B 152      26.398   8.085  17.490  1.00 47.32           O
ATOM   1208  N   MET B 153      25.403   9.060  19.260  1.00143.75           N
ATOM   1209  CA  MET B 153      24.741   7.851  19.664  1.00143.75           C
ATOM   1210  CB  MET B 153      24.012   7.989  21.009  1.00143.75           C
ATOM   1211  CG  MET B 153      24.988   7.848  22.181  1.00143.75           C
ATOM   1212  SD  MET B 153      26.267   9.134  22.289  1.00143.75           S
ATOM   1213  CE  MET B 153      27.435   8.122  23.238  1.00143.75           C
ATOM   1214  C   MET B 153      23.785   7.421  18.600  1.00143.75           C
ATOM   1215  O   MET B 153      23.658   6.229  18.318  1.00143.75           O
ATOM   1216  N   GLY B 154      23.105   8.384  17.958  1.00 25.66           N
ATOM   1217  CA  GLY B 154      22.135   8.051  16.958  1.00 25.66           C
ATOM   1218  C   GLY B 154      22.799   7.301  15.845  1.00 25.66           C
ATOM   1219  O   GLY B 154      22.247   6.326  15.340  1.00 25.66           O
ATOM   1220  N   MET B 155      23.999   7.739  15.417  1.00 96.33           N
ATOM   1221  CA  MET B 155      24.659   7.065  14.335  1.00 96.33           C
ATOM   1222  CB  MET B 155      26.034   7.651  13.993  1.00 96.33           C
ATOM   1223  CG  MET B 155      26.735   6.855  12.890  1.00 96.33           C
ATOM   1224  SD  MET B 155      28.529   7.117  12.785  1.00 96.33           S
ATOM   1225  CE  MET B 155      28.402   8.854  12.282  1.00 96.33           C
ATOM   1226  C   MET B 155      24.960   5.655  14.731  1.00 96.33           C
ATOM   1227  O   MET B 155      24.658   4.709  14.006  1.00 96.33           O
ATOM   1228  N   MET B 156      25.545   5.482  15.927  1.00119.44           N
ATOM   1229  CA  MET B 156      25.979   4.192  16.377  1.00119.44           C
ATOM   1230  CB  MET B 156      26.692   4.258  17.740  1.00119.44           C
ATOM   1231  CG  MET B 156      27.951   5.128  17.724  1.00119.44           C
ATOM   1232  SD  MET B 156      29.301   4.505  16.678  1.00119.44           S
ATOM   1233  CE  MET B 156      29.911   3.312  17.904  1.00119.44           C
ATOM   1234  C   MET B 156      24.800   3.282  16.533  1.00119.44           C
ATOM   1235  O   MET B 156      24.880   2.095  16.221  1.00119.44           O
ATOM   1236  N   GLU B 157      23.672   3.809  17.041  1.00 53.41           N
ATOM   1237  CA  GLU B 157      22.529   2.977  17.292  1.00 53.41           C
ATOM   1238  CB  GLU B 157      21.417   3.711  18.057  1.00 53.41           C
ATOM   1239  CG  GLU B 157      21.825   4.060  19.490  1.00 53.41           C
ATOM   1240  CD  GLU B 157      20.664   4.780  20.156  1.00 53.41           C
ATOM   1241  OE1 GLU B 157      19.494   4.429  19.847  1.00 53.41           O
ATOM   1242  OE2 GLU B 157      20.930   5.690  20.984  1.00 53.41           O
ATOM   1243  C   GLU B 157      21.953   2.445  16.011  1.00 53.41           C
ATOM   1244  O   GLU B 157      21.582   1.274  15.943  1.00 53.41           O
ATOM   1245  N   ALA B 158      21.830   3.291  14.967  1.00 42.21           N
ATOM   1246  CA  ALA B 158      21.264   2.843  13.722  1.00 42.21           C
ATOM   1247  CB  ALA B 158      21.058   3.988  12.714  1.00 42.21           C
ATOM   1248  C   ALA B 158      22.169   1.834  13.077  1.00 42.21           C
ATOM   1249  O   ALA B 158      21.722   0.803  12.578  1.00 42.21           O
ATOM   1250  N   ARG B 159      23.484   2.108  13.100  1.00205.65           N
ATOM   1251  CA  ARG B 159      24.482   1.302  12.451  1.00205.65           C
ATOM   1252  CB  ARG B 159      25.880   1.925  12.650  1.00205.65           C
ATOM   1253  CG  ARG B 159      26.935   1.565  11.602  1.00205.65           C
ATOM   1254  CD  ARG B 159      26.827   2.339  10.282  1.00205.65           C
ATOM   1255  NE  ARG B 159      27.169   3.775  10.527  1.00205.65           N
ATOM   1256  CZ  ARG B 159      28.111   4.393   9.751  1.00205.65           C
ATOM   1257  NH1 ARG B 159      28.861   3.655   8.885  1.00205.65           N
ATOM   1258  NH2 ARG B 159      28.311   5.742   9.830  1.00205.65           N
ATOM   1259  C   ARG B 159      24.471  -0.072  13.058  1.00205.65           C
ATOM   1260  O   ARG B 159      24.647  -1.073  12.365  1.00205.65           O
ATOM   1261  N   ILE B 160      24.286  -0.151  14.387  1.00 44.87           N
ATOM   1262  CA  ILE B 160      24.231  -1.412  15.072  1.00 44.87           C
ATOM   1263  CB  ILE B 160      24.106  -1.257  16.561  1.00 44.87           C
ATOM   1264  CG1 ILE B 160      25.363  -0.579  17.134  1.00 44.87           C
ATOM   1265  CG2 ILE B 160      23.817  -2.639  17.169  1.00 44.87           C
ATOM   1266  CD1 ILE B 160      25.217  -0.157  18.596  1.00 44.87           C
ATOM   1267  C   ILE B 160      23.023  -2.147  14.577  1.00 44.87           C
ATOM   1268  O   ILE B 160      23.066  -3.358  14.365  1.00 44.87           O
ATOM   1269  N   ARG B 161      21.900  -1.426  14.394  1.00 77.54           N
ATOM   1270  CA  ARG B 161      20.684  -2.057  13.973  1.00 77.54           C
ATOM   1271  CB  ARG B 161      19.483  -1.097  13.937  1.00 77.54           C
ATOM   1272  CG  ARG B 161      19.008  -0.694  15.334  1.00 77.54           C
ATOM   1273  CD  ARG B 161      17.673   0.050  15.335  1.00 77.54           C
ATOM   1274  NE  ARG B 161      17.347   0.369  16.752  1.00 77.54           N
ATOM   1275  CZ  ARG B 161      16.090   0.784  17.079  1.00 77.54           C
ATOM   1276  NH1 ARG B 161      15.142   0.907  16.104  1.00 77.54           N
ATOM   1277  NH2 ARG B 161      15.780   1.075  18.376  1.00 77.54           N
ATOM   1278  C   ARG B 161      20.846  -2.651  12.609  1.00 77.54           C
ATOM   1279  O   ARG B 161      20.477  -3.802  12.389  1.00 77.54           O
ATOM   1280  N   ILE B 162      21.412  -1.898  11.649  1.00137.12           N
ATOM   1281  CA  ILE B 162      21.553  -2.432  10.325  1.00137.12           C
ATOM   1282  CB  ILE B 162      21.910  -1.406   9.278  1.00137.12           C
ATOM   1283  CG1 ILE B 162      23.232  -0.689   9.555  1.00137.12           C
ATOM   1284  CG2 ILE B 162      20.724  -0.440   9.167  1.00137.12           C
ATOM   1285  CD1 ILE B 162      23.611   0.291   8.442  1.00137.12           C
ATOM   1286  C   ILE B 162      22.513  -3.586  10.328  1.00137.12           C
ATOM   1287  O   ILE B 162      22.277  -4.592   9.662  1.00137.12           O
ATOM   1288  N   LEU B 163      23.614  -3.489  11.094  1.00 65.01           N
ATOM   1289  CA  LEU B 163      24.602  -4.535  11.099  1.00 65.01           C
ATOM   1290  CB  LEU B 163      25.817  -4.204  11.985  1.00 65.01           C
ATOM   1291  CG  LEU B 163      26.660  -3.027  11.454  1.00 65.01           C
ATOM   1292  CD1 LEU B 163      27.860  -2.735  12.370  1.00 65.01           C
ATOM   1293  CD2 LEU B 163      27.075  -3.258   9.991  1.00 65.01           C
ATOM   1294  C   LEU B 163      24.001  -5.819  11.602  1.00 65.01           C
ATOM   1295  O   LEU B 163      24.290  -6.890  11.073  1.00 65.01           O
ATOM   1296  N   THR B 164      23.205  -5.739  12.682  1.00 87.68           N
ATOM   1297  CA  THR B 164      22.517  -6.818  13.347  1.00 87.68           C
ATOM   1298  CB  THR B 164      22.191  -6.501  14.781  1.00 87.68           C
ATOM   1299  OG1 THR B 164      21.315  -5.386  14.857  1.00 87.68           O
ATOM   1300  CG2 THR B 164      23.502  -6.195  15.525  1.00 87.68           C
ATOM   1301  C   THR B 164      21.239  -7.178  12.648  1.00 87.68           C
ATOM   1302  O   THR B 164      20.633  -8.201  12.962  1.00 87.68           O
ATOM   1303  N   ASN B 165      20.754  -6.318  11.733  1.00 71.93           N
ATOM   1304  CA  ASN B 165      19.491  -6.531  11.083  1.00 71.93           C
ATOM   1305  CB  ASN B 165      19.402  -7.864  10.320  1.00 71.93           C
ATOM   1306  CG  ASN B 165      18.224  -7.778   9.356  1.00 71.93           C
ATOM   1307  OD1 ASN B 165      17.302  -6.984   9.540  1.00 71.93           O
ATOM   1308  ND2 ASN B 165      18.258  -8.621   8.289  1.00 71.93           N
ATOM   1309  C   ASN B 165      18.405  -6.492  12.114  1.00 71.93           C
ATOM   1310  O   ASN B 165      17.517  -7.342  12.144  1.00 71.93           O
ATOM   1311  N   ASN B 166      18.474  -5.470  12.992  1.00 64.81           N
ATOM   1312  CA  ASN B 166      17.506  -5.187  14.016  1.00 64.81           C
ATOM   1313  CB  ASN B 166      16.078  -5.023  13.466  1.00 64.81           C
ATOM   1314  CG  ASN B 166      16.014  -3.719  12.681  1.00 64.81           C
ATOM   1315  OD1 ASN B 166      16.486  -2.680  13.139  1.00 64.81           O
ATOM   1316  ND2 ASN B 166      15.415  -3.771  11.461  1.00 64.81           N
ATOM   1317  C   ASN B 166      17.490  -6.268  15.048  1.00 64.81           C
ATOM   1318  O   ASN B 166      16.572  -6.337  15.863  1.00 64.81           O
ATOM   1319  N   THR B 167      18.515  -7.135  15.059  1.00 38.95           N
ATOM   1320  CA  THR B 167      18.601  -8.138  16.079  1.00 38.95           C
ATOM   1321  CB  THR B 167      19.691  -9.136  15.821  1.00 38.95           C
ATOM   1322  OG1 THR B 167      19.448  -9.820  14.601  1.00 38.95           O
ATOM   1323  CG2 THR B 167      19.736 -10.135  16.988  1.00 38.95           C
ATOM   1324  C   THR B 167      18.905  -7.441  17.368  1.00 38.95           C
ATOM   1325  O   THR B 167      18.429  -7.840  18.430  1.00 38.95           O
ATOM   1326  N   GLN B 168      19.732  -6.378  17.291  1.00141.12           N
ATOM   1327  CA  GLN B 168      20.149  -5.650  18.456  1.00141.12           C
ATOM   1328  CB  GLN B 168      21.666  -5.726  18.615  1.00141.12           C
ATOM   1329  CG  GLN B 168      22.228  -5.088  19.873  1.00141.12           C
ATOM   1330  CD  GLN B 168      23.613  -5.687  19.983  1.00141.12           C
ATOM   1331  OE1 GLN B 168      24.623  -5.046  19.698  1.00141.12           O
ATOM   1332  NE2 GLN B 168      23.645  -6.988  20.369  1.00141.12           N
ATOM   1333  C   GLN B 168      19.748  -4.208  18.294  1.00141.12           C
ATOM   1334  O   GLN B 168      20.164  -3.530  17.359  1.00141.12           O
ATOM   1335  N   THR B 169      18.834  -3.766  19.178  1.00139.57           N
ATOM   1336  CA  THR B 169      18.213  -2.472  19.334  1.00139.57           C
ATOM   1337  CB  THR B 169      16.753  -2.587  19.647  1.00139.57           C
ATOM   1338  OG1 THR B 169      16.561  -3.315  20.850  1.00139.57           O
ATOM   1339  CG2 THR B 169      16.070  -3.306  18.469  1.00139.57           C
ATOM   1340  C   THR B 169      18.850  -1.500  20.309  1.00139.57           C
ATOM   1341  O   THR B 169      18.199  -0.492  20.580  1.00139.57           O
ATOM   1342  N   PRO B 170      19.977  -1.722  20.936  1.00109.86           N
ATOM   1343  CA  PRO B 170      20.423  -0.886  22.040  1.00109.86           C
ATOM   1344  CD  PRO B 170      21.107  -2.294  20.222  1.00109.86           C
ATOM   1345  CB  PRO B 170      21.873  -1.295  22.288  1.00109.86           C
ATOM   1346  CG  PRO B 170      22.361  -1.704  20.890  1.00109.86           C
ATOM   1347  C   PRO B 170      20.325   0.609  21.895  1.00109.86           C
ATOM   1348  O   PRO B 170      20.503   1.141  20.800  1.00109.86           O
ATOM   1349  N   ILE B 171      19.993   1.291  23.015  1.00106.98           N
ATOM   1350  CA  ILE B 171      19.958   2.724  23.072  1.00106.98           C
ATOM   1351  CB  ILE B 171      18.702   3.290  23.674  1.00106.98           C
ATOM   1352  CG1 ILE B 171      17.509   3.069  22.727  1.00106.98           C
ATOM   1353  CG2 ILE B 171      18.955   4.771  23.994  1.00106.98           C
ATOM   1354  CD1 ILE B 171      17.119   1.607  22.543  1.00106.98           C
ATOM   1355  C   ILE B 171      21.121   3.115  23.928  1.00106.98           C
ATOM   1356  O   ILE B 171      21.198   2.748  25.100  1.00106.98           O
ATOM   1357  N   LEU B 172      22.073   3.861  23.333  1.00 64.85           N
ATOM   1358  CA  LEU B 172      23.286   4.254  23.997  1.00 64.85           C
ATOM   1359  CB  LEU B 172      24.410   4.657  23.028  1.00 64.85           C
ATOM   1360  CG  LEU B 172      24.866   3.510  22.108  1.00 64.85           C
ATOM   1361  CD1 LEU B 172      25.988   3.968  21.163  1.00 64.85           C
ATOM   1362  CD2 LEU B 172      25.246   2.258  22.913  1.00 64.85           C
ATOM   1363  C   LEU B 172      23.011   5.430  24.878  1.00 64.85           C
ATOM   1364  O   LEU B 172      21.959   6.060  24.770  1.00 64.85           O
ATOM   1365  N   SER B 173      23.960   5.754  25.787  1.00 66.74           N
ATOM   1366  CA  SER B 173      23.736   6.820  26.724  1.00 66.74           C
ATOM   1367  CB  SER B 173      24.122   6.438  28.158  1.00 66.74           C
ATOM   1368  OG  SER B 173      23.979   7.571  28.999  1.00 66.74           O
ATOM   1369  C   SER B 173      24.538   8.045  26.383  1.00 66.74           C
ATOM   1370  O   SER B 173      25.767   8.055  26.435  1.00 66.74           O
ATOM   1371  N   PRO B 174      23.832   9.092  26.031  1.00 94.83           N
ATOM   1372  CA  PRO B 174      24.459  10.361  25.749  1.00 94.83           C
ATOM   1373  CD  PRO B 174      22.607   8.916  25.270  1.00 94.83           C
ATOM   1374  CB  PRO B 174      23.408  11.197  25.034  1.00 94.83           C
ATOM   1375  CG  PRO B 174      22.513  10.148  24.355  1.00 94.83           C
ATOM   1376  C   PRO B 174      24.987  11.024  26.981  1.00 94.83           C
ATOM   1377  O   PRO B 174      25.935  11.806  26.888  1.00 94.83           O
ATOM   1378  N   GLN B 175      24.371  10.739  28.141  1.00151.55           N
ATOM   1379  CA  GLN B 175      24.768  11.375  29.363  1.00151.55           C
ATOM   1380  CB  GLN B 175      23.827  11.129  30.545  1.00151.55           C
ATOM   1381  CG  GLN B 175      22.649  12.088  30.505  1.00151.55           C
ATOM   1382  CD  GLN B 175      23.226  13.495  30.443  1.00151.55           C
ATOM   1383  OE1 GLN B 175      22.672  14.397  29.821  1.00151.55           O
ATOM   1384  NE2 GLN B 175      24.384  13.685  31.126  1.00151.55           N
ATOM   1385  C   GLN B 175      26.136  10.967  29.775  1.00151.55           C
ATOM   1386  O   GLN B 175      26.909  11.783  30.274  1.00151.55           O
ATOM   1387  N   GLU B 176      26.482   9.688  29.577  1.00 95.55           N
ATOM   1388  CA  GLU B 176      27.770   9.245  30.012  1.00 95.55           C
ATOM   1389  CB  GLU B 176      27.981   7.743  29.742  1.00 95.55           C
ATOM   1390  CG  GLU B 176      29.245   7.151  30.366  1.00 95.55           C
ATOM   1391  CD  GLU B 176      30.309   7.094  29.286  1.00 95.55           C
ATOM   1392  OE1 GLU B 176      29.972   7.355  28.104  1.00 95.55           O
ATOM   1393  OE2 GLU B 176      31.481   6.787  29.637  1.00 95.55           O
ATOM   1394  C   GLU B 176      28.800  10.052  29.281  1.00 95.55           C
ATOM   1395  O   GLU B 176      29.798  10.472  29.866  1.00 95.55           O
ATOM   1396  N   VAL B 177      28.580  10.320  27.980  1.00122.04           N
ATOM   1397  CA  VAL B 177      29.555  11.085  27.252  1.00122.04           C
ATOM   1398  CB  VAL B 177      29.310  11.132  25.755  1.00122.04           C
ATOM   1399  CG1 VAL B 177      28.597  12.435  25.346  1.00122.04           C
ATOM   1400  CG2 VAL B 177      30.640  10.904  25.025  1.00122.04           C
ATOM   1401  C   VAL B 177      29.585  12.484  27.799  1.00122.04           C
ATOM   1402  O   VAL B 177      30.655  13.061  27.995  1.00122.04           O
ATOM   1403  N   VAL B 178      28.401  13.068  28.080  1.00 70.18           N
ATOM   1404  CA  VAL B 178      28.377  14.428  28.546  1.00 70.18           C
ATOM   1405  CB  VAL B 178      26.988  15.001  28.660  1.00 70.18           C
ATOM   1406  CG1 VAL B 178      27.075  16.353  29.387  1.00 70.18           C
ATOM   1407  CG2 VAL B 178      26.374  15.116  27.251  1.00 70.18           C
ATOM   1408  C   VAL B 178      29.068  14.535  29.871  1.00 70.18           C
ATOM   1409  O   VAL B 178      29.807  15.491  30.104  1.00 70.18           O
ATOM   1410  N   SER B 179      28.809  13.589  30.794  1.00 76.46           N
ATOM   1411  CA  SER B 179      29.401  13.679  32.101  1.00 76.46           C
ATOM   1412  CB  SER B 179      28.644  12.827  33.130  1.00 76.46           C
ATOM   1413  OG  SER B 179      27.299  13.272  33.238  1.00 76.46           O
ATOM   1414  C   SER B 179      30.846  13.253  32.148  1.00 76.46           C
ATOM   1415  O   SER B 179      31.663  13.891  32.813  1.00 76.46           O
ATOM   1416  N   CYS B 180      31.150  12.073  31.570  1.00108.19           N
ATOM   1417  CA  CYS B 180      32.444  11.444  31.644  1.00108.19           C
ATOM   1418  CB  CYS B 180      32.276   9.916  31.602  1.00108.19           C
ATOM   1419  SG  CYS B 180      30.957   9.355  32.740  1.00108.19           S
ATOM   1420  C   CYS B 180      33.496  11.864  30.636  1.00108.19           C
ATOM   1421  O   CYS B 180      34.673  11.963  30.982  1.00108.19           O
ATOM   1422  N   SER B 181      33.121  12.137  29.365  1.00130.22           N
ATOM   1423  CA  SER B 181      34.147  12.226  28.352  1.00130.22           C
ATOM   1424  CB  SER B 181      33.671  11.931  26.916  1.00130.22           C
ATOM   1425  OG  SER B 181      33.036  13.068  26.360  1.00130.22           O
ATOM   1426  C   SER B 181      34.894  13.522  28.322  1.00130.22           C
ATOM   1427  O   SER B 181      34.323  14.608  28.237  1.00130.22           O
ATOM   1428  N   GLN B 182      36.236  13.396  28.390  1.00108.82           N
ATOM   1429  CA  GLN B 182      37.208  14.452  28.334  1.00108.82           C
ATOM   1430  CB  GLN B 182      38.558  14.061  28.946  1.00108.82           C
ATOM   1431  CG  GLN B 182      38.391  13.769  30.436  1.00108.82           C
ATOM   1432  CD  GLN B 182      39.729  13.895  31.129  1.00108.82           C
ATOM   1433  OE1 GLN B 182      40.785  13.704  30.533  1.00108.82           O
ATOM   1434  NE2 GLN B 182      39.674  14.261  32.436  1.00108.82           N
ATOM   1435  C   GLN B 182      37.393  14.938  26.929  1.00108.82           C
ATOM   1436  O   GLN B 182      38.004  15.982  26.705  1.00108.82           O
ATOM   1437  N   TYR B 183      36.980  14.115  25.947  1.00158.06           N
ATOM   1438  CA  TYR B 183      37.060  14.413  24.544  1.00158.06           C
ATOM   1439  CB  TYR B 183      36.794  13.216  23.610  1.00158.06           C
ATOM   1440  CG  TYR B 183      37.853  12.181  23.847  1.00158.06           C
ATOM   1441  CD1 TYR B 183      39.196  12.487  23.757  1.00158.06           C
ATOM   1442  CD2 TYR B 183      37.493  10.878  24.110  1.00158.06           C
ATOM   1443  CE1 TYR B 183      40.153  11.521  23.971  1.00158.06           C
ATOM   1444  CE2 TYR B 183      38.444   9.905  24.322  1.00158.06           C
ATOM   1445  CZ  TYR B 183      39.779  10.226  24.256  1.00158.06           C
ATOM   1446  OH  TYR B 183      40.752   9.226  24.476  1.00158.06           O
ATOM   1447  C   TYR B 183      36.107  15.524  24.188  1.00158.06           C
ATOM   1448  O   TYR B 183      36.185  16.056  23.083  1.00158.06           O
ATOM   1449  N   ALA B 184      35.085  15.791  25.034  1.00 93.52           N
ATOM   1450  CA  ALA B 184      34.138  16.843  24.764  1.00 93.52           C
ATOM   1451  CB  ALA B 184      32.748  16.370  24.294  1.00 93.52           C
ATOM   1452  C   ALA B 184      33.916  17.675  25.996  1.00 93.52           C
ATOM   1453  O   ALA B 184      34.468  17.430  27.066  1.00 93.52           O
ATOM   1454  N   GLN B 185      33.167  18.770  25.785  1.00208.89           N
ATOM   1455  CA  GLN B 185      32.802  19.833  26.679  1.00208.89           C
ATOM   1456  CB  GLN B 185      32.626  21.142  25.912  1.00208.89           C
ATOM   1457  CG  GLN B 185      33.802  21.339  24.945  1.00208.89           C
ATOM   1458  CD  GLN B 185      35.148  21.157  25.637  1.00208.89           C
ATOM   1459  OE1 GLN B 185      35.735  22.109  26.139  1.00208.89           O
ATOM   1460  NE2 GLN B 185      35.687  19.911  25.651  1.00208.89           N
ATOM   1461  C   GLN B 185      31.623  19.585  27.584  1.00208.89           C
ATOM   1462  O   GLN B 185      31.248  20.491  28.324  1.00208.89           O
ATOM   1463  N   GLY B 186      30.884  18.466  27.450  1.00 52.06           N
ATOM   1464  CA  GLY B 186      29.754  18.294  28.324  1.00 52.06           C
ATOM   1465  C   GLY B 186      28.606  19.014  27.697  1.00 52.06           C
ATOM   1466  O   GLY B 186      28.307  18.829  26.520  1.00 52.06           O
ATOM   1467  N   CYS B 187      27.910  19.830  28.500  1.00112.70           N
ATOM   1468  CA  CYS B 187      26.759  20.573  28.097  1.00112.70           C
ATOM   1469  CB  CYS B 187      26.084  21.218  29.307  1.00112.70           C
ATOM   1470  SG  CYS B 187      24.327  21.315  28.971  1.00112.70           S
ATOM   1471  C   CYS B 187      27.203  21.665  27.175  1.00112.70           C
ATOM   1472  O   CYS B 187      26.402  22.270  26.465  1.00112.70           O
ATOM   1473  N   GLU B 188      28.500  22.000  27.265  1.00155.36           N
ATOM   1474  CA  GLU B 188      29.157  23.056  26.551  1.00155.36           C
ATOM   1475  CB  GLU B 188      30.503  23.434  27.181  1.00155.36           C
ATOM   1476  CG  GLU B 188      30.405  23.691  28.691  1.00155.36           C
ATOM   1477  CD  GLU B 188      28.983  24.114  29.066  1.00155.36           C
ATOM   1478  OE1 GLU B 188      28.398  24.974  28.356  1.00155.36           O
ATOM   1479  OE2 GLU B 188      28.461  23.573  30.075  1.00155.36           O
ATOM   1480  C   GLU B 188      29.376  22.720  25.101  1.00155.36           C
ATOM   1481  O   GLU B 188      29.688  23.608  24.307  1.00155.36           O
ATOM   1482  N   GLY B 189      29.348  21.426  24.717  1.00 58.70           N
ATOM   1483  CA  GLY B 189      29.518  21.150  23.313  1.00 58.70           C
ATOM   1484  C   GLY B 189      30.506  20.047  23.096  1.00 58.70           C
ATOM   1485  O   GLY B 189      31.135  19.576  24.040  1.00 58.70           O
ATOM   1486  N   GLY B 190      30.662  19.619  21.819  1.00 39.95           N
ATOM   1487  CA  GLY B 190      31.602  18.588  21.469  1.00 39.95           C
ATOM   1488  C   GLY B 190      31.494  18.290  19.994  1.00 39.95           C
ATOM   1489  O   GLY B 190      30.750  18.953  19.271  1.00 39.95           O
ATOM   1490  N   PHE B 191      32.264  17.271  19.521  1.00379.17           N
ATOM   1491  CA  PHE B 191      32.277  16.910  18.121  1.00379.17           C
ATOM   1492  CB  PHE B 191      33.615  17.217  17.426  1.00379.17           C
ATOM   1493  CG  PHE B 191      33.784  18.829  17.536  1.00379.17           C
ATOM   1494  CD1 PHE B 191      34.148  19.699  18.573  1.00379.17           C
ATOM   1495  CD2 PHE B 191      33.737  20.147  16.961  1.00379.17           C
ATOM   1496  CE1 PHE B 191      34.004  20.827  17.728  1.00379.17           C
ATOM   1497  CE2 PHE B 191      34.067  19.770  18.233  1.00379.17           C
ATOM   1498  CZ  PHE B 191      33.690  19.807  16.893  1.00379.17           C
ATOM   1499  C   PHE B 191      32.129  15.428  17.968  1.00379.17           C
ATOM   1500  O   PHE B 191      32.821  14.657  18.628  1.00379.17           O
ATOM   1501  N   PRO B 192      31.281  15.013  17.057  1.00150.73           N
ATOM   1502  CA  PRO B 192      31.007  13.623  16.774  1.00150.73           C
ATOM   1503  CD  PRO B 192      30.377  15.908  16.361  1.00150.73           C
ATOM   1504  CB  PRO B 192      29.915  13.620  15.694  1.00150.73           C
ATOM   1505  CG  PRO B 192      29.882  15.068  15.167  1.00150.73           C
ATOM   1506  C   PRO B 192      32.237  12.850  16.402  1.00150.73           C
ATOM   1507  O   PRO B 192      32.311  11.665  16.723  1.00150.73           O
ATOM   1508  N   TYR B 193      33.221  13.490  15.748  1.00164.34           N
ATOM   1509  CA  TYR B 193      34.405  12.796  15.329  1.00164.34           C
ATOM   1510  CB  TYR B 193      35.363  13.776  14.628  1.00164.34           C
ATOM   1511  CG  TYR B 193      36.519  13.073  14.000  1.00164.34           C
ATOM   1512  CD1 TYR B 193      36.444  12.647  12.693  1.00164.34           C
ATOM   1513  CD2 TYR B 193      37.682  12.853  14.697  1.00164.34           C
ATOM   1514  CE1 TYR B 193      37.498  12.011  12.081  1.00164.34           C
ATOM   1515  CE2 TYR B 193      38.744  12.216  14.094  1.00164.34           C
ATOM   1516  CZ  TYR B 193      38.655  11.795  12.787  1.00164.34           C
ATOM   1517  OH  TYR B 193      39.744  11.144  12.168  1.00164.34           O
ATOM   1518  C   TYR B 193      35.058  12.264  16.571  1.00164.34           C
ATOM   1519  O   TYR B 193      35.483  11.111  16.620  1.00164.34           O
ATOM   1520  N   LEU B 194      35.160  13.111  17.613  1.00105.17           N
ATOM   1521  CA  LEU B 194      35.746  12.728  18.871  1.00105.17           C
ATOM   1522  CB  LEU B 194      36.104  13.924  19.777  1.00105.17           C
ATOM   1523  CG  LEU B 194      37.338  14.709  19.288  1.00105.17           C
ATOM   1524  CD1 LEU B 194      37.675  15.892  20.207  1.00105.17           C
ATOM   1525  CD2 LEU B 194      38.537  13.760  19.112  1.00105.17           C
ATOM   1526  C   LEU B 194      34.878  11.784  19.668  1.00105.17           C
ATOM   1527  O   LEU B 194      35.404  11.024  20.476  1.00105.17           O
ATOM   1528  N   ILE B 195      33.535  11.937  19.623  1.00173.76           N
ATOM   1529  CA  ILE B 195      32.637  11.082  20.378  1.00173.76           C
ATOM   1530  CB  ILE B 195      31.338  11.799  20.677  1.00173.76           C
ATOM   1531  CG1 ILE B 195      31.605  13.115  21.434  1.00173.76           C
ATOM   1532  CG2 ILE B 195      30.415  10.829  21.437  1.00173.76           C
ATOM   1533  CD1 ILE B 195      32.296  12.920  22.781  1.00173.76           C
ATOM   1534  C   ILE B 195      32.277   9.777  19.714  1.00173.76           C
ATOM   1535  O   ILE B 195      32.538   8.689  20.231  1.00173.76           O
ATOM   1536  N   ALA B 196      31.667   9.861  18.514  1.00 63.83           N
ATOM   1537  CA  ALA B 196      31.212   8.681  17.840  1.00 63.83           C
ATOM   1538  CB  ALA B 196      30.465   8.990  16.528  1.00 63.83           C
ATOM   1539  C   ALA B 196      32.426   7.893  17.501  1.00 63.83           C
ATOM   1540  O   ALA B 196      32.399   6.665  17.550  1.00 63.83           O
ATOM   1541  N   GLY B 197      33.476   8.581  17.002  1.00 86.41           N
ATOM   1542  CA  GLY B 197      34.690   7.880  16.687  1.00 86.41           C
ATOM   1543  C   GLY B 197      35.677   7.610  17.803  1.00 86.41           C
ATOM   1544  O   GLY B 197      35.808   6.486  18.285  1.00 86.41           O
ATOM   1545  N   LYS B 198      36.351   8.679  18.292  1.00136.81           N
ATOM   1546  CA  LYS B 198      37.498   8.482  19.149  1.00136.81           C
ATOM   1547  CB  LYS B 198      38.387   9.731  19.243  1.00136.81           C
ATOM   1548  CG  LYS B 198      39.779   9.449  19.803  1.00136.81           C
ATOM   1549  CD  LYS B 198      40.761  10.594  19.546  1.00136.81           C
ATOM   1550  CE  LYS B 198      41.905  10.677  20.559  1.00136.81           C
ATOM   1551  NZ  LYS B 198      42.991   9.737  20.215  1.00136.81           N
ATOM   1552  C   LYS B 198      37.152   7.984  20.521  1.00136.81           C
ATOM   1553  O   LYS B 198      37.755   7.028  21.008  1.00136.81           O
ATOM   1554  N   TYR B 199      36.153   8.609  21.172  1.00 79.23           N
ATOM   1555  CA  TYR B 199      35.759   8.251  22.508  1.00 79.23           C
ATOM   1556  CB  TYR B 199      34.676   9.213  23.047  1.00 79.23           C
ATOM   1557  CG  TYR B 199      34.329   8.886  24.458  1.00 79.23           C
ATOM   1558  CD1 TYR B 199      35.187   9.244  25.467  1.00 79.23           C
ATOM   1559  CD2 TYR B 199      33.147   8.254  24.766  1.00 79.23           C
ATOM   1560  CE1 TYR B 199      34.880   8.958  26.771  1.00 79.23           C
ATOM   1561  CE2 TYR B 199      32.831   7.967  26.069  1.00 79.23           C
ATOM   1562  CZ  TYR B 199      33.701   8.321  27.072  1.00 79.23           C
ATOM   1563  OH  TYR B 199      33.391   8.034  28.415  1.00 79.23           O
ATOM   1564  C   TYR B 199      35.204   6.862  22.466  1.00 79.23           C
ATOM   1565  O   TYR B 199      35.470   6.038  23.342  1.00 79.23           O
ATOM   1566  N   ALA B 200      34.413   6.561  21.425  1.00 37.29           N
ATOM   1567  CA  ALA B 200      33.813   5.263  21.328  1.00 37.29           C
ATOM   1568  CB  ALA B 200      32.951   5.094  20.066  1.00 37.29           C
ATOM   1569  C   ALA B 200      34.898   4.237  21.252  1.00 37.29           C
ATOM   1570  O   ALA B 200      34.798   3.178  21.869  1.00 37.29           O
ATOM   1571  N   GLN B 201      35.954   4.512  20.465  1.00 78.10           N
ATOM   1572  CA  GLN B 201      37.008   3.551  20.313  1.00 78.10           C
ATOM   1573  CB  GLN B 201      37.982   3.947  19.190  1.00 78.10           C
ATOM   1574  CG  GLN B 201      39.103   2.936  18.957  1.00 78.10           C
ATOM   1575  CD  GLN B 201      39.988   3.456  17.830  1.00 78.10           C
ATOM   1576  OE1 GLN B 201      39.510   4.013  16.842  1.00 78.10           O
ATOM   1577  NE2 GLN B 201      41.325   3.263  17.985  1.00 78.10           N
ATOM   1578  C   GLN B 201      37.808   3.390  21.582  1.00 78.10           C
ATOM   1579  O   GLN B 201      38.080   2.267  22.006  1.00 78.10           O
ATOM   1580  N   ASP B 202      38.235   4.514  22.202  1.00112.16           N
ATOM   1581  CA  ASP B 202      39.100   4.453  23.351  1.00112.16           C
ATOM   1582  CB  ASP B 202      39.737   5.817  23.675  1.00112.16           C
ATOM   1583  CG  ASP B 202      40.691   6.172  22.539  1.00112.16           C
ATOM   1584  OD1 ASP B 202      41.260   5.235  21.923  1.00112.16           O
ATOM   1585  OD2 ASP B 202      40.862   7.395  22.278  1.00112.16           O
ATOM   1586  C   ASP B 202      38.418   3.980  24.608  1.00112.16           C
ATOM   1587  O   ASP B 202      38.895   3.061  25.274  1.00112.16           O
ATOM   1588  N   PHE B 203      37.361   4.704  25.035  1.00108.97           N
ATOM   1589  CA  PHE B 203      36.612   4.388  26.224  1.00108.97           C
ATOM   1590  CB  PHE B 203      36.129   5.646  26.946  1.00108.97           C
ATOM   1591  CG  PHE B 203      37.374   6.274  27.458  1.00108.97           C
ATOM   1592  CD1 PHE B 203      38.089   7.145  26.674  1.00108.97           C
ATOM   1593  CD2 PHE B 203      37.843   5.969  28.709  1.00108.97           C
ATOM   1594  CE1 PHE B 203      39.245   7.720  27.142  1.00108.97           C
ATOM   1595  CE2 PHE B 203      38.997   6.543  29.180  1.00108.97           C
ATOM   1596  CZ  PHE B 203      39.701   7.422  28.400  1.00108.97           C
ATOM   1597  C   PHE B 203      35.439   3.471  26.043  1.00108.97           C
ATOM   1598  O   PHE B 203      35.163   2.632  26.899  1.00108.97           O
ATOM   1599  N   GLY B 204      34.669   3.641  24.952  1.00 39.52           N
ATOM   1600  CA  GLY B 204      33.497   2.827  24.758  1.00 39.52           C
ATOM   1601  C   GLY B 204      32.294   3.559  25.278  1.00 39.52           C
ATOM   1602  O   GLY B 204      32.415   4.511  26.049  1.00 39.52           O
ATOM   1603  N   LEU B 205      31.086   3.119  24.852  1.00110.43           N
ATOM   1604  CA  LEU B 205      29.866   3.748  25.282  1.00110.43           C
ATOM   1605  CB  LEU B 205      28.981   4.326  24.160  1.00110.43           C
ATOM   1606  CG  LEU B 205      29.594   5.525  23.412  1.00110.43           C
ATOM   1607  CD1 LEU B 205      29.972   6.649  24.386  1.00110.43           C
ATOM   1608  CD2 LEU B 205      30.736   5.105  22.478  1.00110.43           C
ATOM   1609  C   LEU B 205      29.032   2.747  26.019  1.00110.43           C
ATOM   1610  O   LEU B 205      29.125   1.544  25.786  1.00110.43           O
ATOM   1611  N   VAL B 206      28.181   3.244  26.942  1.00 62.42           N
ATOM   1612  CA  VAL B 206      27.349   2.396  27.745  1.00 62.42           C
ATOM   1613  CB  VAL B 206      27.485   2.680  29.210  1.00 62.42           C
ATOM   1614  CG1 VAL B 206      28.941   2.398  29.620  1.00 62.42           C
ATOM   1615  CG2 VAL B 206      27.018   4.119  29.492  1.00 62.42           C
ATOM   1616  C   VAL B 206      25.923   2.625  27.354  1.00 62.42           C
ATOM   1617  O   VAL B 206      25.598   3.593  26.668  1.00 62.42           O
ATOM   1618  N   GLU B 207      25.031   1.703  27.763  1.00 68.55           N
ATOM   1619  CA  GLU B 207      23.648   1.809  27.408  1.00 68.55           C
ATOM   1620  CB  GLU B 207      22.912   0.459  27.475  1.00 68.55           C
ATOM   1621  CG  GLU B 207      23.418  -0.472  26.366  1.00 68.55           C
ATOM   1622  CD  GLU B 207      22.696  -1.810  26.418  1.00 68.55           C
ATOM   1623  OE1 GLU B 207      21.526  -1.849  26.881  1.00 68.55           O
ATOM   1624  OE2 GLU B 207      23.315  -2.817  25.979  1.00 68.55           O
ATOM   1625  C   GLU B 207      22.986   2.841  28.265  1.00 68.55           C
ATOM   1626  O   GLU B 207      23.489   3.225  29.320  1.00 68.55           O
ATOM   1627  N   GLU B 208      21.822   3.331  27.803  1.00 75.10           N
ATOM   1628  CA  GLU B 208      21.138   4.405  28.462  1.00 75.10           C
ATOM   1629  CB  GLU B 208      19.868   4.845  27.732  1.00 75.10           C
ATOM   1630  CG  GLU B 208      19.231   6.072  28.380  1.00 75.10           C
ATOM   1631  CD  GLU B 208      18.064   6.436  27.478  1.00 75.10           C
ATOM   1632  OE1 GLU B 208      17.950   5.759  26.425  1.00 75.10           O
ATOM   1633  OE2 GLU B 208      17.266   7.352  27.814  1.00 75.10           O
ATOM   1634  C   GLU B 208      20.774   3.995  29.858  1.00 75.10           C
ATOM   1635  O   GLU B 208      20.820   4.807  30.783  1.00 75.10           O
ATOM   1636  N   ASP B 209      20.420   2.714  30.061  1.00 46.19           N
ATOM   1637  CA  ASP B 209      19.996   2.263  31.359  1.00 46.19           C
ATOM   1638  CB  ASP B 209      19.643   0.767  31.408  1.00 46.19           C
ATOM   1639  CG  ASP B 209      18.309   0.551  30.715  1.00 46.19           C
ATOM   1640  OD1 ASP B 209      17.356   1.328  30.999  1.00 46.19           O
ATOM   1641  OD2 ASP B 209      18.232  -0.394  29.886  1.00 46.19           O
ATOM   1642  C   ASP B 209      21.090   2.459  32.357  1.00 46.19           C
ATOM   1643  O   ASP B 209      20.816   2.792  33.510  1.00 46.19           O
ATOM   1644  N   CYS B 210      22.361   2.225  31.974  1.00143.88           N
ATOM   1645  CA  CYS B 210      23.359   2.391  32.990  1.00143.88           C
ATOM   1646  CB  CYS B 210      24.708   1.653  32.806  1.00143.88           C
ATOM   1647  SG  CYS B 210      25.422   1.612  31.151  1.00143.88           S
ATOM   1648  C   CYS B 210      23.539   3.819  33.401  1.00143.88           C
ATOM   1649  O   CYS B 210      23.818   4.079  34.573  1.00143.88           O
ATOM   1650  N   PHE B 211      23.415   4.783  32.468  1.00153.64           N
ATOM   1651  CA  PHE B 211      23.547   6.152  32.886  1.00153.64           C
ATOM   1652  CB  PHE B 211      24.878   6.756  32.396  1.00153.64           C
ATOM   1653  CG  PHE B 211      25.106   8.062  33.083  1.00153.64           C
ATOM   1654  CD1 PHE B 211      24.435   9.200  32.700  1.00153.64           C
ATOM   1655  CD2 PHE B 211      26.021   8.149  34.109  1.00153.64           C
ATOM   1656  CE1 PHE B 211      24.659  10.398  33.338  1.00153.64           C
ATOM   1657  CE2 PHE B 211      26.249   9.340  34.754  1.00153.64           C
ATOM   1658  CZ  PHE B 211      25.563  10.465  34.370  1.00153.64           C
ATOM   1659  C   PHE B 211      22.412   6.914  32.254  1.00153.64           C
ATOM   1660  O   PHE B 211      22.548   7.389  31.129  1.00153.64           O
ATOM   1661  N   PRO B 212      21.321   7.121  32.952  1.00 87.09           N
ATOM   1662  CA  PRO B 212      20.169   7.759  32.351  1.00 87.09           C
ATOM   1663  CD  PRO B 212      20.939   6.202  34.011  1.00 87.09           C
ATOM   1664  CB  PRO B 212      19.018   7.541  33.331  1.00 87.09           C
ATOM   1665  CG  PRO B 212      19.400   6.231  34.048  1.00 87.09           C
ATOM   1666  C   PRO B 212      20.408   9.193  31.984  1.00 87.09           C
ATOM   1667  O   PRO B 212      21.223   9.845  32.630  1.00 87.09           O
ATOM   1668  N   TYR B 213      19.689   9.698  30.957  1.00124.43           N
ATOM   1669  CA  TYR B 213      19.903  11.011  30.401  1.00124.43           C
ATOM   1670  CB  TYR B 213      19.175  11.133  29.050  1.00124.43           C
ATOM   1671  CG  TYR B 213      19.545  12.428  28.427  1.00124.43           C
ATOM   1672  CD1 TYR B 213      20.801  12.566  27.891  1.00124.43           C
ATOM   1673  CD2 TYR B 213      18.656  13.479  28.354  1.00124.43           C
ATOM   1674  CE1 TYR B 213      21.184  13.744  27.305  1.00124.43           C
ATOM   1675  CE2 TYR B 213      19.038  14.663  27.764  1.00124.43           C
ATOM   1676  CZ  TYR B 213      20.306  14.792  27.238  1.00124.43           C
ATOM   1677  OH  TYR B 213      20.742  15.982  26.623  1.00124.43           O
ATOM   1678  C   TYR B 213      19.360  12.058  31.333  1.00124.43           C
ATOM   1679  O   TYR B 213      18.171  12.061  31.649  1.00124.43           O
ATOM   1680  N   THR B 214      20.273  12.887  31.890  1.00161.22           N
ATOM   1681  CA  THR B 214      19.959  13.971  32.779  1.00161.22           C
ATOM   1682  CB  THR B 214      20.996  14.094  33.846  1.00161.22           C
ATOM   1683  OG1 THR B 214      20.514  14.888  34.913  1.00161.22           O
ATOM   1684  CG2 THR B 214      22.275  14.692  33.249  1.00161.22           C
ATOM   1685  C   THR B 214      19.775  15.292  32.090  1.00161.22           C
ATOM   1686  O   THR B 214      18.879  16.059  32.429  1.00161.22           O
ATOM   1687  N   GLY B 215      20.628  15.606  31.089  1.00 46.21           N
ATOM   1688  CA  GLY B 215      20.605  16.877  30.407  1.00 46.21           C
ATOM   1689  C   GLY B 215      21.414  17.901  31.160  1.00 46.21           C
ATOM   1690  O   GLY B 215      21.220  19.103  30.981  1.00 46.21           O
ATOM   1691  N   THR B 216      22.347  17.457  32.029  1.00 67.70           N
ATOM   1692  CA  THR B 216      23.138  18.379  32.798  1.00 67.70           C
ATOM   1693  CB  THR B 216      22.636  18.505  34.200  1.00 67.70           C
ATOM   1694  OG1 THR B 216      22.791  17.262  34.869  1.00 67.70           O
ATOM   1695  CG2 THR B 216      21.148  18.889  34.152  1.00 67.70           C
ATOM   1696  C   THR B 216      24.539  17.841  32.910  1.00 67.70           C
ATOM   1697  O   THR B 216      24.841  16.722  32.509  1.00 67.70           O
ATOM   1698  N   ASP B 217      25.424  18.666  33.495  1.00132.19           N
ATOM   1699  CA  ASP B 217      26.820  18.442  33.771  1.00132.19           C
ATOM   1700  CB  ASP B 217      27.654  19.709  34.002  1.00132.19           C
ATOM   1701  CG  ASP B 217      28.058  20.279  32.643  1.00132.19           C
ATOM   1702  OD1 ASP B 217      27.675  19.709  31.585  1.00132.19           O
ATOM   1703  OD2 ASP B 217      28.788  21.301  32.650  1.00132.19           O
ATOM   1704  C   ASP B 217      27.010  17.525  34.945  1.00132.19           C
ATOM   1705  O   ASP B 217      28.011  17.640  35.651  1.00132.19           O
ATOM   1706  N   SER B 218      25.988  16.709  35.278  1.00 63.61           N
ATOM   1707  CA  SER B 218      26.045  15.820  36.413  1.00 63.61           C
ATOM   1708  CB  SER B 218      24.931  14.752  36.398  1.00 63.61           C
ATOM   1709  OG  SER B 218      25.068  13.901  35.267  1.00 63.61           O
ATOM   1710  C   SER B 218      27.366  15.103  36.453  1.00 63.61           C
ATOM   1711  O   SER B 218      28.066  14.980  35.450  1.00 63.61           O
ATOM   1712  N   PRO B 219      27.737  14.654  37.630  1.00 82.44           N
ATOM   1713  CA  PRO B 219      29.004  13.988  37.798  1.00 82.44           C
ATOM   1714  CD  PRO B 219      27.334  15.335  38.848  1.00 82.44           C
ATOM   1715  CB  PRO B 219      29.320  14.021  39.296  1.00 82.44           C
ATOM   1716  CG  PRO B 219      28.030  14.536  39.960  1.00 82.44           C
ATOM   1717  C   PRO B 219      29.016  12.627  37.182  1.00 82.44           C
ATOM   1718  O   PRO B 219      27.949  12.054  36.970  1.00 82.44           O
ATOM   1719  N   CYS B 220      30.218  12.097  36.880  1.00 58.99           N
ATOM   1720  CA  CYS B 220      30.302  10.836  36.207  1.00 58.99           C
ATOM   1721  CB  CYS B 220      31.643  10.652  35.454  1.00 58.99           C
ATOM   1722  SG  CYS B 220      31.822   9.068  34.567  1.00 58.99           S
ATOM   1723  C   CYS B 220      30.130   9.739  37.212  1.00 58.99           C
ATOM   1724  O   CYS B 220      31.088   9.295  37.843  1.00 58.99           O
ATOM   1725  N   ARG B 221      28.868   9.293  37.392  1.00168.34           N
ATOM   1726  CA  ARG B 221      28.556   8.191  38.258  1.00168.34           C
ATOM   1727  CB  ARG B 221      27.877   8.580  39.578  1.00168.34           C
ATOM   1728  CG  ARG B 221      28.845   9.132  40.619  1.00168.34           C
ATOM   1729  CD  ARG B 221      29.674   8.048  41.306  1.00168.34           C
ATOM   1730  NE  ARG B 221      28.727   7.149  42.023  1.00168.34           N
ATOM   1731  CZ  ARG B 221      29.122   6.482  43.146  1.00168.34           C
ATOM   1732  NH1 ARG B 221      30.377   6.671  43.648  1.00168.34           N
ATOM   1733  NH2 ARG B 221      28.256   5.630  43.769  1.00168.34           N
ATOM   1734  C   ARG B 221      27.584   7.345  37.515  1.00168.34           C
ATOM   1735  O   ARG B 221      26.561   7.831  37.038  1.00168.34           O
ATOM   1736  N   LEU B 222      27.886   6.042  37.405  1.00172.40           N
ATOM   1737  CA  LEU B 222      27.068   5.139  36.652  1.00172.40           C
ATOM   1738  CB  LEU B 222      27.695   4.744  35.295  1.00172.40           C
ATOM   1739  CG  LEU B 222      29.226   4.481  35.352  1.00172.40           C
ATOM   1740  CD1 LEU B 222      30.001   5.789  35.556  1.00172.40           C
ATOM   1741  CD2 LEU B 222      29.649   3.459  36.408  1.00172.40           C
ATOM   1742  C   LEU B 222      26.922   3.880  37.432  1.00172.40           C
ATOM   1743  O   LEU B 222      27.514   3.726  38.501  1.00172.40           O
ATOM   1744  N   LYS B 223      26.097   2.947  36.912  1.00105.96           N
ATOM   1745  CA  LYS B 223      25.950   1.681  37.566  1.00105.96           C
ATOM   1746  CB  LYS B 223      24.673   0.897  37.217  1.00105.96           C
ATOM   1747  CG  LYS B 223      23.532   1.293  38.154  1.00105.96           C
ATOM   1748  CD  LYS B 223      22.144   0.810  37.743  1.00105.96           C
ATOM   1749  CE  LYS B 223      21.179   1.960  37.448  1.00105.96           C
ATOM   1750  NZ  LYS B 223      21.010   2.794  38.663  1.00105.96           N
ATOM   1751  C   LYS B 223      27.159   0.849  37.297  1.00105.96           C
ATOM   1752  O   LYS B 223      27.983   1.168  36.442  1.00105.96           O
ATOM   1753  N   GLU B 224      27.311  -0.228  38.085  1.00108.26           N
ATOM   1754  CA  GLU B 224      28.460  -1.081  38.040  1.00108.26           C
ATOM   1755  CB  GLU B 224      28.569  -1.941  39.312  1.00108.26           C
ATOM   1756  CG  GLU B 224      29.972  -2.395  39.711  1.00108.26           C
ATOM   1757  CD  GLU B 224      30.441  -1.480  40.838  1.00108.26           C
ATOM   1758  OE1 GLU B 224      30.470  -0.238  40.628  1.00108.26           O
ATOM   1759  OE2 GLU B 224      30.770  -2.011  41.932  1.00108.26           O
ATOM   1760  C   GLU B 224      28.323  -2.054  36.903  1.00108.26           C
ATOM   1761  O   GLU B 224      27.218  -2.451  36.535  1.00108.26           O
ATOM   1762  N   GLY B 225      29.467  -2.453  36.308  1.00 38.33           N
ATOM   1763  CA  GLY B 225      29.531  -3.520  35.340  1.00 38.33           C
ATOM   1764  C   GLY B 225      28.698  -3.255  34.128  1.00 38.33           C
ATOM   1765  O   GLY B 225      27.936  -4.126  33.706  1.00 38.33           O
ATOM   1766  N   CYS B 226      28.808  -2.064  33.516  1.00 91.18           N
ATOM   1767  CA  CYS B 226      27.986  -1.864  32.359  1.00 91.18           C
ATOM   1768  CB  CYS B 226      27.444  -0.424  32.234  1.00 91.18           C
ATOM   1769  SG  CYS B 226      26.089  -0.307  31.034  1.00 91.18           S
ATOM   1770  C   CYS B 226      28.786  -2.227  31.132  1.00 91.18           C
ATOM   1771  O   CYS B 226      29.991  -1.988  31.058  1.00 91.18           O
ATOM   1772  N   PHE B 227      28.110  -2.851  30.143  1.00142.42           N
ATOM   1773  CA  PHE B 227      28.657  -3.285  28.881  1.00142.42           C
ATOM   1774  CB  PHE B 227      27.589  -4.055  28.081  1.00142.42           C
ATOM   1775  CG  PHE B 227      28.123  -4.557  26.786  1.00142.42           C
ATOM   1776  CD1 PHE B 227      28.207  -3.739  25.686  1.00142.42           C
ATOM   1777  CD2 PHE B 227      28.517  -5.870  26.668  1.00142.42           C
ATOM   1778  CE1 PHE B 227      28.694  -4.223  24.495  1.00142.42           C
ATOM   1779  CE2 PHE B 227      29.003  -6.363  25.482  1.00142.42           C
ATOM   1780  CZ  PHE B 227      29.093  -5.534  24.392  1.00142.42           C
ATOM   1781  C   PHE B 227      29.009  -2.045  28.111  1.00142.42           C
ATOM   1782  O   PHE B 227      28.318  -1.035  28.212  1.00142.42           O
ATOM   1783  N   ARG B 228      30.108  -2.079  27.327  1.00172.33           N
ATOM   1784  CA  ARG B 228      30.529  -0.901  26.611  1.00172.33           C
ATOM   1785  CB  ARG B 228      31.946  -0.457  27.004  1.00172.33           C
ATOM   1786  CG  ARG B 228      32.186  -0.386  28.510  1.00172.33           C
ATOM   1787  CD  ARG B 228      31.564   0.827  29.193  1.00172.33           C
ATOM   1788  NE  ARG B 228      32.226   2.052  28.668  1.00172.33           N
ATOM   1789  CZ  ARG B 228      32.263   3.159  29.464  1.00172.33           C
ATOM   1790  NH1 ARG B 228      31.780   3.079  30.736  1.00172.33           N
ATOM   1791  NH2 ARG B 228      32.775   4.335  28.996  1.00172.33           N
ATOM   1792  C   ARG B 228      30.644  -1.258  25.153  1.00172.33           C
ATOM   1793  O   ARG B 228      31.236  -2.277  24.807  1.00172.33           O
ATOM   1794  N   TYR B 229      30.093  -0.411  24.257  1.00 88.41           N
ATOM   1795  CA  TYR B 229      30.186  -0.603  22.831  1.00 88.41           C
ATOM   1796  CB  TYR B 229      28.916  -0.200  22.047  1.00 88.41           C
ATOM   1797  CG  TYR B 229      27.818  -1.170  22.324  1.00 88.41           C
ATOM   1798  CD1 TYR B 229      26.992  -1.009  23.417  1.00 88.41           C
ATOM   1799  CD2 TYR B 229      27.611  -2.237  21.472  1.00 88.41           C
ATOM   1800  CE1 TYR B 229      25.979  -1.911  23.660  1.00 88.41           C
ATOM   1801  CE2 TYR B 229      26.602  -3.138  21.713  1.00 88.41           C
ATOM   1802  CZ  TYR B 229      25.786  -2.977  22.809  1.00 88.41           C
ATOM   1803  OH  TYR B 229      24.750  -3.906  23.054  1.00 88.41           O
ATOM   1804  C   TYR B 229      31.311   0.259  22.320  1.00 88.41           C
ATOM   1805  O   TYR B 229      31.478   1.398  22.757  1.00 88.41           O
ATOM   1806  N   TYR B 230      32.120  -0.261  21.371  1.00103.12           N
ATOM   1807  CA  TYR B 230      33.285   0.452  20.904  1.00103.12           C
ATOM   1808  CB  TYR B 230      34.580  -0.363  21.060  1.00103.12           C
ATOM   1809  CG  TYR B 230      34.660  -0.886  22.452  1.00103.12           C
ATOM   1810  CD1 TYR B 230      34.076  -2.096  22.756  1.00103.12           C
ATOM   1811  CD2 TYR B 230      35.300  -0.179  23.444  1.00103.12           C
ATOM   1812  CE1 TYR B 230      34.143  -2.605  24.030  1.00103.12           C
ATOM   1813  CE2 TYR B 230      35.364  -0.684  24.722  1.00103.12           C
ATOM   1814  CZ  TYR B 230      34.784  -1.893  25.015  1.00103.12           C
ATOM   1815  OH  TYR B 230      34.852  -2.414  26.324  1.00103.12           O
ATOM   1816  C   TYR B 230      33.155   0.643  19.419  1.00103.12           C
ATOM   1817  O   TYR B 230      32.351  -0.018  18.764  1.00103.12           O
ATOM   1818  N   SER B 231      33.948   1.582  18.851  1.00 91.32           N
ATOM   1819  CA  SER B 231      33.920   1.826  17.433  1.00 91.32           C
ATOM   1820  CB  SER B 231      33.741   3.309  17.074  1.00 91.32           C
ATOM   1821  OG  SER B 231      34.853   4.060  17.534  1.00 91.32           O
ATOM   1822  C   SER B 231      35.222   1.367  16.835  1.00 91.32           C
ATOM   1823  O   SER B 231      36.303   1.786  17.244  1.00 91.32           O
ATOM   1824  N   SER B 232      35.122   0.472  15.832  1.00 98.48           N
ATOM   1825  CA  SER B 232      36.233  -0.120  15.138  1.00 98.48           C
ATOM   1826  CB  SER B 232      35.766  -1.239  14.192  1.00 98.48           C
ATOM   1827  OG  SER B 232      36.869  -1.780  13.486  1.00 98.48           O
ATOM   1828  C   SER B 232      36.935   0.900  14.289  1.00 98.48           C
ATOM   1829  O   SER B 232      38.150   0.815  14.106  1.00 98.48           O
ATOM   1830  N   GLU B 233      36.193   1.864  13.697  1.00 95.34           N
ATOM   1831  CA  GLU B 233      36.856   2.851  12.879  1.00 95.34           C
ATOM   1832  CB  GLU B 233      37.108   2.427  11.419  1.00 95.34           C
ATOM   1833  CG  GLU B 233      38.097   3.359  10.705  1.00 95.34           C
ATOM   1834  CD  GLU B 233      37.503   3.887   9.405  1.00 95.34           C
ATOM   1835  OE1 GLU B 233      36.389   3.445   9.022  1.00 95.34           O
ATOM   1836  OE2 GLU B 233      38.174   4.742   8.766  1.00 95.34           O
ATOM   1837  C   GLU B 233      36.033   4.108  12.819  1.00 95.34           C
ATOM   1838  O   GLU B 233      34.833   4.086  13.085  1.00 95.34           O
ATOM   1839  N   TYR B 234      36.693   5.249  12.501  1.00112.90           N
ATOM   1840  CA  TYR B 234      36.034   6.522  12.364  1.00112.90           C
ATOM   1841  CB  TYR B 234      35.917   7.311  13.681  1.00112.90           C
ATOM   1842  CG  TYR B 234      37.263   7.440  14.310  1.00112.90           C
ATOM   1843  CD1 TYR B 234      37.774   6.398  15.053  1.00112.90           C
ATOM   1844  CD2 TYR B 234      37.997   8.595  14.174  1.00112.90           C
ATOM   1845  CE1 TYR B 234      39.010   6.504  15.647  1.00112.90           C
ATOM   1846  CE2 TYR B 234      39.233   8.705  14.767  1.00112.90           C
ATOM   1847  CZ  TYR B 234      39.740   7.661  15.504  1.00112.90           C
ATOM   1848  OH  TYR B 234      41.008   7.779  16.113  1.00112.90           O
ATOM   1849  C   TYR B 234      36.781   7.346  11.358  1.00112.90           C
ATOM   1850  O   TYR B 234      37.962   7.110  11.108  1.00112.90           O
ATOM   1851  N   HIS B 235      36.125   8.385  10.798  1.00204.52           N
ATOM   1852  CA  HIS B 235      36.701   8.995   9.636  1.00204.52           C
ATOM   1853  ND1 HIS B 235      35.962   8.627   6.293  1.00204.52           N
ATOM   1854  CG  HIS B 235      36.802   7.958   7.153  1.00204.52           C
ATOM   1855  CB  HIS B 235      36.582   7.840   8.621  1.00204.52           C
ATOM   1856  NE2 HIS B 235      37.447   7.563   5.032  1.00204.52           N
ATOM   1857  CD2 HIS B 235      37.707   7.318   6.368  1.00204.52           C
ATOM   1858  CE1 HIS B 235      36.393   8.355   5.036  1.00204.52           C
ATOM   1859  C   HIS B 235      35.809  10.143   9.217  1.00204.52           C
ATOM   1860  O   HIS B 235      34.587  10.038   9.306  1.00204.52           O
ATOM   1861  N   TYR B 236      36.389  11.287   8.774  1.00140.82           N
ATOM   1862  CA  TYR B 236      35.581  12.339   8.194  1.00140.82           C
ATOM   1863  CB  TYR B 236      36.266  13.712   8.026  1.00140.82           C
ATOM   1864  CG  TYR B 236      36.280  14.466   9.312  1.00140.82           C
ATOM   1865  CD1 TYR B 236      35.135  15.103   9.729  1.00140.82           C
ATOM   1866  CD2 TYR B 236      37.421  14.581  10.074  1.00140.82           C
ATOM   1867  CE1 TYR B 236      35.114  15.810  10.904  1.00140.82           C
ATOM   1868  CE2 TYR B 236      37.404  15.292  11.253  1.00140.82           C
ATOM   1869  CZ  TYR B 236      36.249  15.913  11.666  1.00140.82           C
ATOM   1870  OH  TYR B 236      36.219  16.646  12.871  1.00140.82           O
ATOM   1871  C   TYR B 236      35.318  11.867   6.801  1.00140.82           C
ATOM   1872  O   TYR B 236      36.209  11.305   6.172  1.00140.82           O
ATOM   1873  N   VAL B 237      34.108  12.081   6.257  1.00266.87           N
ATOM   1874  CA  VAL B 237      33.835  11.482   4.985  1.00266.87           C
ATOM   1875  CB  VAL B 237      32.383  11.420   4.560  1.00266.87           C
ATOM   1876  CG1 VAL B 237      31.569  10.771   5.689  1.00266.87           C
ATOM   1877  CG2 VAL B 237      31.855  12.771   4.102  1.00266.87           C
ATOM   1878  C   VAL B 237      34.722  11.980   3.872  1.00266.87           C
ATOM   1879  O   VAL B 237      34.824  11.385   2.844  1.00266.87           O
ATOM   1880  N   GLY B 238      35.362  13.110   3.822  1.00199.44           N
ATOM   1881  CA  GLY B 238      36.222  13.257   2.656  1.00199.44           C
ATOM   1882  C   GLY B 238      37.480  12.435   2.833  1.00199.44           C
ATOM   1883  O   GLY B 238      38.292  12.321   1.916  1.00199.44           O
ATOM   1884  N   GLY B 239      37.750  11.961   4.066  1.00 64.06           N
ATOM   1885  CA  GLY B 239      38.969  11.273   4.395  1.00 64.06           C
ATOM   1886  C   GLY B 239      39.630  12.105   5.449  1.00 64.06           C
ATOM   1887  O   GLY B 239      40.408  11.603   6.262  1.00 64.06           O
ATOM   1888  N   PHE B 240      39.337  13.422   5.429  1.00102.39           N
ATOM   1889  CA  PHE B 240      39.755  14.344   6.445  1.00102.39           C
ATOM   1890  CB  PHE B 240      41.202  14.798   6.304  1.00102.39           C
ATOM   1891  CG  PHE B 240      41.453  15.119   4.882  1.00102.39           C
ATOM   1892  CD1 PHE B 240      41.792  14.128   3.968  1.00102.39           C
ATOM   1893  CD2 PHE B 240      41.346  16.426   4.484  1.00102.39           C
ATOM   1894  CE1 PHE B 240      42.041  14.438   2.653  1.00102.39           C
ATOM   1895  CE2 PHE B 240      41.593  16.731   3.173  1.00102.39           C
ATOM   1896  CZ  PHE B 240      41.939  15.751   2.272  1.00102.39           C
ATOM   1897  C   PHE B 240      38.839  15.517   6.389  1.00102.39           C
ATOM   1898  O   PHE B 240      38.015  15.631   5.487  1.00102.39           O
ATOM   1899  N   TYR B 241      38.960  16.431   7.361  1.00185.75           N
ATOM   1900  CA  TYR B 241      38.108  17.587   7.457  1.00185.75           C
ATOM   1901  CB  TYR B 241      38.411  18.333   8.768  1.00185.75           C
ATOM   1902  CG  TYR B 241      37.481  19.466   8.990  1.00185.75           C
ATOM   1903  CD1 TYR B 241      36.228  19.216   9.497  1.00185.75           C
ATOM   1904  CD2 TYR B 241      37.851  20.756   8.686  1.00185.75           C
ATOM   1905  CE1 TYR B 241      35.349  20.242   9.720  1.00185.75           C
ATOM   1906  CE2 TYR B 241      36.973  21.789   8.909  1.00185.75           C
ATOM   1907  CZ  TYR B 241      35.726  21.529   9.427  1.00185.75           C
ATOM   1908  OH  TYR B 241      34.825  22.587   9.655  1.00185.75           O
ATOM   1909  C   TYR B 241      38.403  18.472   6.284  1.00185.75           C
ATOM   1910  O   TYR B 241      39.527  18.955   6.126  1.00185.75           O
ATOM   1911  N   GLY B 242      37.364  18.751   5.462  1.00 57.83           N
ATOM   1912  CA  GLY B 242      37.507  19.615   4.311  1.00 57.83           C
ATOM   1913  C   GLY B 242      37.273  18.836   3.044  1.00 57.83           C
ATOM   1914  O   GLY B 242      37.102  19.426   1.971  1.00 57.83           O
ATOM   1915  N   GLY B 243      37.342  17.494   3.134  1.00 89.45           N
ATOM   1916  CA  GLY B 243      37.124  16.546   2.075  1.00 89.45           C
ATOM   1917  C   GLY B 243      35.684  16.291   1.725  1.00 89.45           C
ATOM   1918  O   GLY B 243      35.412  15.750   0.652  1.00 89.45           O
ATOM   1919  N   CYS B 244      34.712  16.529   2.618  1.00169.88           N
ATOM   1920  CA  CYS B 244      33.423  16.000   2.275  1.00169.88           C
ATOM   1921  CB  CYS B 244      32.559  15.528   3.448  1.00169.88           C
ATOM   1922  SG  CYS B 244      31.674  16.763   4.393  1.00169.88           S
ATOM   1923  C   CYS B 244      32.648  16.740   1.228  1.00169.88           C
ATOM   1924  O   CYS B 244      32.913  17.893   0.884  1.00169.88           O
ATOM   1925  N   ASN B 245      31.704  15.985   0.617  1.00 84.94           N
ATOM   1926  CA  ASN B 245      30.837  16.490  -0.409  1.00 84.94           C
ATOM   1927  CB  ASN B 245      31.464  16.487  -1.814  1.00 84.94           C
ATOM   1928  CG  ASN B 245      31.850  15.063  -2.177  1.00 84.94           C
ATOM   1929  OD1 ASN B 245      30.998  14.211  -2.429  1.00 84.94           O
ATOM   1930  ND2 ASN B 245      33.182  14.807  -2.237  1.00 84.94           N
ATOM   1931  C   ASN B 245      29.597  15.643  -0.418  1.00 84.94           C
ATOM   1932  O   ASN B 245      29.521  14.626   0.268  1.00 84.94           O
ATOM   1933  N   GLU B 246      28.581  16.065  -1.195  1.00110.25           N
ATOM   1934  CA  GLU B 246      27.299  15.418  -1.239  1.00110.25           C
ATOM   1935  CB  GLU B 246      26.284  16.206  -2.088  1.00110.25           C
ATOM   1936  CG  GLU B 246      24.838  15.717  -1.960  1.00110.25           C
ATOM   1937  CD  GLU B 246      24.497  14.798  -3.124  1.00110.25           C
ATOM   1938  OE1 GLU B 246      25.090  13.692  -3.213  1.00110.25           O
ATOM   1939  OE2 GLU B 246      23.624  15.193  -3.942  1.00110.25           O
ATOM   1940  C   GLU B 246      27.410  14.033  -1.797  1.00110.25           C
ATOM   1941  O   GLU B 246      26.799  13.102  -1.271  1.00110.25           O
ATOM   1942  N   ALA B 247      28.204  13.850  -2.871  1.00 47.31           N
ATOM   1943  CA  ALA B 247      28.275  12.561  -3.502  1.00 47.31           C
ATOM   1944  CB  ALA B 247      29.228  12.529  -4.709  1.00 47.31           C
ATOM   1945  C   ALA B 247      28.787  11.558  -2.522  1.00 47.31           C
ATOM   1946  O   ALA B 247      28.227  10.474  -2.367  1.00 47.31           O
ATOM   1947  N   LEU B 248      29.859  11.916  -1.805  1.00105.99           N
ATOM   1948  CA  LEU B 248      30.450  11.025  -0.849  1.00105.99           C
ATOM   1949  CB  LEU B 248      31.765  11.566  -0.274  1.00105.99           C
ATOM   1950  CG  LEU B 248      32.938  11.427  -1.260  1.00105.99           C
ATOM   1951  CD1 LEU B 248      33.427   9.974  -1.313  1.00105.99           C
ATOM   1952  CD2 LEU B 248      32.569  11.938  -2.661  1.00105.99           C
ATOM   1953  C   LEU B 248      29.495  10.764   0.271  1.00105.99           C
ATOM   1954  O   LEU B 248      29.471   9.665   0.823  1.00105.99           O
ATOM   1955  N   MET B 249      28.696  11.774   0.663  1.00102.22           N
ATOM   1956  CA  MET B 249      27.820  11.559   1.779  1.00102.22           C
ATOM   1957  CB  MET B 249      27.095  12.832   2.258  1.00102.22           C
ATOM   1958  CG  MET B 249      28.049  13.891   2.822  1.00102.22           C
ATOM   1959  SD  MET B 249      27.269  15.167   3.859  1.00102.22           S
ATOM   1960  CE  MET B 249      26.014  15.664   2.650  1.00102.22           C
ATOM   1961  C   MET B 249      26.799  10.518   1.437  1.00102.22           C
ATOM   1962  O   MET B 249      26.509   9.632   2.238  1.00102.22           O
ATOM   1963  N   LYS B 250      26.240  10.584   0.221  1.00117.86           N
ATOM   1964  CA  LYS B 250      25.209   9.681  -0.196  1.00117.86           C
ATOM   1965  CB  LYS B 250      24.687  10.129  -1.566  1.00117.86           C
ATOM   1966  CG  LYS B 250      23.553   9.324  -2.178  1.00117.86           C
ATOM   1967  CD  LYS B 250      22.827  10.158  -3.234  1.00117.86           C
ATOM   1968  CE  LYS B 250      23.767  11.093  -4.000  1.00117.86           C
ATOM   1969  NZ  LYS B 250      22.992  12.130  -4.716  1.00117.86           N
ATOM   1970  C   LYS B 250      25.747   8.282  -0.270  1.00117.86           C
ATOM   1971  O   LYS B 250      25.059   7.328   0.088  1.00117.86           O
ATOM   1972  N   LEU B 251      26.992   8.113  -0.754  1.00 49.41           N
ATOM   1973  CA  LEU B 251      27.576   6.803  -0.840  1.00 49.41           C
ATOM   1974  CB  LEU B 251      28.949   6.780  -1.536  1.00 49.41           C
ATOM   1975  CG  LEU B 251      28.875   7.032  -3.054  1.00 49.41           C
ATOM   1976  CD1 LEU B 251      30.273   6.999  -3.691  1.00 49.41           C
ATOM   1977  CD2 LEU B 251      27.895   6.058  -3.733  1.00 49.41           C
ATOM   1978  C   LEU B 251      27.751   6.243   0.540  1.00 49.41           C
ATOM   1979  O   LEU B 251      27.474   5.071   0.781  1.00 49.41           O
ATOM   1980  N   GLU B 252      28.214   7.068   1.494  1.00 99.76           N
ATOM   1981  CA  GLU B 252      28.434   6.592   2.833  1.00 99.76           C
ATOM   1982  CB  GLU B 252      29.027   7.664   3.767  1.00 99.76           C
ATOM   1983  CG  GLU B 252      29.186   7.207   5.225  1.00 99.76           C
ATOM   1984  CD  GLU B 252      30.500   6.454   5.393  1.00 99.76           C
ATOM   1985  OE1 GLU B 252      31.419   6.659   4.555  1.00 99.76           O
ATOM   1986  OE2 GLU B 252      30.604   5.670   6.375  1.00 99.76           O
ATOM   1987  C   GLU B 252      27.125   6.181   3.425  1.00 99.76           C
ATOM   1988  O   GLU B 252      27.029   5.141   4.073  1.00 99.76           O
ATOM   1989  N   LEU B 253      26.072   6.987   3.198  1.00 60.74           N
ATOM   1990  CA  LEU B 253      24.811   6.750   3.834  1.00 60.74           C
ATOM   1991  CB  LEU B 253      23.786   7.847   3.495  1.00 60.74           C
ATOM   1992  CG  LEU B 253      22.426   7.676   4.193  1.00 60.74           C
ATOM   1993  CD1 LEU B 253      22.571   7.781   5.719  1.00 60.74           C
ATOM   1994  CD2 LEU B 253      21.385   8.658   3.632  1.00 60.74           C
ATOM   1995  C   LEU B 253      24.233   5.431   3.417  1.00 60.74           C
ATOM   1996  O   LEU B 253      23.892   4.607   4.265  1.00 60.74           O
ATOM   1997  N   VAL B 254      24.121   5.180   2.099  1.00 68.41           N
ATOM   1998  CA  VAL B 254      23.482   3.967   1.672  1.00 68.41           C
ATOM   1999  CB  VAL B 254      23.162   3.950   0.202  1.00 68.41           C
ATOM   2000  CG1 VAL B 254      22.251   5.150  -0.108  1.00 68.41           C
ATOM   2001  CG2 VAL B 254      24.464   3.928  -0.610  1.00 68.41           C
ATOM   2002  C   VAL B 254      24.334   2.777   1.982  1.00 68.41           C
ATOM   2003  O   VAL B 254      23.826   1.731   2.385  1.00 68.41           O
ATOM   2004  N   HIS B 255      25.654   2.868   1.740  1.00 78.23           N
ATOM   2005  CA  HIS B 255      26.444   1.705   2.005  1.00 78.23           C
ATOM   2006  ND1 HIS B 255      27.452   0.665  -0.835  1.00 78.23           N
ATOM   2007  CG  HIS B 255      27.797   1.774  -0.095  1.00 78.23           C
ATOM   2008  CB  HIS B 255      27.853   1.787   1.402  1.00 78.23           C
ATOM   2009  NE2 HIS B 255      27.844   2.301  -2.288  1.00 78.23           N
ATOM   2010  CD2 HIS B 255      28.033   2.765  -0.998  1.00 78.23           C
ATOM   2011  CE1 HIS B 255      27.495   1.036  -2.139  1.00 78.23           C
ATOM   2012  C   HIS B 255      26.566   1.440   3.477  1.00 78.23           C
ATOM   2013  O   HIS B 255      26.251   0.342   3.929  1.00 78.23           O
ATOM   2014  N   GLN B 256      27.080   2.431   4.240  1.00136.24           N
ATOM   2015  CA  GLN B 256      27.366   2.329   5.653  1.00136.24           C
ATOM   2016  CB  GLN B 256      28.538   3.237   6.068  1.00136.24           C
ATOM   2017  CG  GLN B 256      29.874   2.855   5.414  1.00136.24           C
ATOM   2018  CD  GLN B 256      30.381   1.541   6.005  1.00136.24           C
ATOM   2019  OE1 GLN B 256      31.521   1.453   6.460  1.00136.24           O
ATOM   2020  NE2 GLN B 256      29.527   0.482   5.986  1.00136.24           N
ATOM   2021  C   GLN B 256      26.235   2.554   6.632  1.00136.24           C
ATOM   2022  O   GLN B 256      26.168   1.873   7.654  1.00136.24           O
ATOM   2023  N   GLY B 257      25.343   3.543   6.408  1.00 52.19           N
ATOM   2024  CA  GLY B 257      24.309   3.799   7.384  1.00 52.19           C
ATOM   2025  C   GLY B 257      24.269   5.276   7.677  1.00 52.19           C
ATOM   2026  O   GLY B 257      25.021   6.054   7.089  1.00 52.19           O
ATOM   2027  N   PRO B 258      23.430   5.685   8.607  1.00 81.55           N
ATOM   2028  CA  PRO B 258      23.294   7.082   8.929  1.00 81.55           C
ATOM   2029  CD  PRO B 258      22.236   4.927   8.947  1.00 81.55           C
ATOM   2030  CB  PRO B 258      22.099   7.175   9.875  1.00 81.55           C
ATOM   2031  CG  PRO B 258      21.230   5.965   9.481  1.00 81.55           C
ATOM   2032  C   PRO B 258      24.580   7.589   9.499  1.00 81.55           C
ATOM   2033  O   PRO B 258      25.307   6.811  10.115  1.00 81.55           O
ATOM   2034  N   MET B 259      24.889   8.884   9.291  1.00105.08           N
ATOM   2035  CA  MET B 259      26.138   9.417   9.748  1.00105.08           C
ATOM   2036  CB  MET B 259      27.131   9.639   8.598  1.00105.08           C
ATOM   2037  CG  MET B 259      26.704  10.774   7.664  1.00105.08           C
ATOM   2038  SD  MET B 259      27.498  10.747   6.031  1.00105.08           S
ATOM   2039  CE  MET B 259      26.529   9.323   5.454  1.00105.08           C
ATOM   2040  C   MET B 259      25.871  10.751  10.363  1.00105.08           C
ATOM   2041  O   MET B 259      24.858  11.387  10.077  1.00105.08           O
ATOM   2042  N   ALA B 260      26.778  11.197  11.255  1.00 45.14           N
ATOM   2043  CA  ALA B 260      26.602  12.464  11.908  1.00 45.14           C
ATOM   2044  CB  ALA B 260      27.444  12.613  13.187  1.00 45.14           C
ATOM   2045  C   ALA B 260      26.998  13.567  10.972  1.00 45.14           C
ATOM   2046  O   ALA B 260      27.953  13.440  10.209  1.00 45.14           O
ATOM   2047  N   VAL B 261      26.256  14.692  11.024  1.00 49.29           N
ATOM   2048  CA  VAL B 261      26.534  15.851  10.222  1.00 49.29           C
ATOM   2049  CB  VAL B 261      25.642  15.994   9.023  1.00 49.29           C
ATOM   2050  CG1 VAL B 261      25.884  14.799   8.086  1.00 49.29           C
ATOM   2051  CG2 VAL B 261      24.187  16.126   9.503  1.00 49.29           C
ATOM   2052  C   VAL B 261      26.301  17.045  11.095  1.00 49.29           C
ATOM   2053  O   VAL B 261      25.677  16.939  12.149  1.00 49.29           O
ATOM   2054  N   ALA B 262      26.836  18.215  10.690  1.00 44.03           N
ATOM   2055  CA  ALA B 262      26.648  19.424  11.444  1.00 44.03           C
ATOM   2056  CB  ALA B 262      27.909  19.889  12.190  1.00 44.03           C
ATOM   2057  C   ALA B 262      26.287  20.505  10.471  1.00 44.03           C
ATOM   2058  O   ALA B 262      26.650  20.441   9.297  1.00 44.03           O
ATOM   2059  N   PHE B 263      25.522  21.517  10.934  1.00176.61           N
ATOM   2060  CA  PHE B 263      25.136  22.595  10.067  1.00176.61           C
ATOM   2061  CB  PHE B 263      23.861  22.299   9.248  1.00176.61           C
ATOM   2062  CG  PHE B 263      22.672  22.197  10.149  1.00176.61           C
ATOM   2063  CD1 PHE B 263      22.357  21.014  10.777  1.00176.61           C
ATOM   2064  CD2 PHE B 263      21.864  23.290  10.371  1.00176.61           C
ATOM   2065  CE1 PHE B 263      21.261  20.922  11.604  1.00176.61           C
ATOM   2066  CE2 PHE B 263      20.766  23.204  11.196  1.00176.61           C
ATOM   2067  CZ  PHE B 263      20.461  22.018  11.816  1.00176.61           C
ATOM   2068  C   PHE B 263      24.891  23.806  10.910  1.00176.61           C
ATOM   2069  O   PHE B 263      24.904  23.732  12.138  1.00176.61           O
ATOM   2070  N   GLU B 264      24.683  24.974  10.267  1.00123.65           N
ATOM   2071  CA  GLU B 264      24.460  26.161  11.044  1.00123.65           C
ATOM   2072  CB  GLU B 264      25.101  27.431  10.456  1.00123.65           C
ATOM   2073  CG  GLU B 264      24.878  28.689  11.303  1.00123.65           C
ATOM   2074  CD  GLU B 264      25.775  28.639  12.534  1.00123.65           C
ATOM   2075  OE1 GLU B 264      26.336  27.549  12.827  1.00123.65           O
ATOM   2076  OE2 GLU B 264      25.909  29.700  13.199  1.00123.65           O
ATOM   2077  C   GLU B 264      22.987  26.389  11.162  1.00123.65           C
ATOM   2078  O   GLU B 264      22.272  26.523  10.170  1.00123.65           O
ATOM   2079  N   VAL B 265      22.506  26.420  12.420  1.00 73.34           N
ATOM   2080  CA  VAL B 265      21.126  26.652  12.718  1.00 73.34           C
ATOM   2081  CB  VAL B 265      20.752  26.187  14.099  1.00 73.34           C
ATOM   2082  CG1 VAL B 265      19.315  26.638  14.406  1.00 73.34           C
ATOM   2083  CG2 VAL B 265      20.954  24.665  14.181  1.00 73.34           C
ATOM   2084  C   VAL B 265      20.901  28.127  12.676  1.00 73.34           C
ATOM   2085  O   VAL B 265      21.713  28.904  13.174  1.00 73.34           O
ATOM   2086  N   TYR B 266      19.770  28.545  12.078  1.00 67.36           N
ATOM   2087  CA  TYR B 266      19.430  29.936  11.983  1.00 67.36           C
ATOM   2088  CB  TYR B 266      19.334  30.465  10.539  1.00 67.36           C
ATOM   2089  CG  TYR B 266      20.698  30.495   9.931  1.00 67.36           C
ATOM   2090  CD1 TYR B 266      21.569  31.519  10.227  1.00 67.36           C
ATOM   2091  CD2 TYR B 266      21.102  29.516   9.051  1.00 67.36           C
ATOM   2092  CE1 TYR B 266      22.825  31.560   9.668  1.00 67.36           C
ATOM   2093  CE2 TYR B 266      22.357  29.552   8.488  1.00 67.36           C
ATOM   2094  CZ  TYR B 266      23.222  30.575   8.797  1.00 67.36           C
ATOM   2095  OH  TYR B 266      24.510  30.615   8.221  1.00 67.36           O
ATOM   2096  C   TYR B 266      18.072  30.074  12.601  1.00 67.36           C
ATOM   2097  O   TYR B 266      17.368  29.085  12.788  1.00 67.36           O
ATOM   2098  N   ASP B 267      17.668  31.316  12.933  1.00 45.34           N
ATOM   2099  CA  ASP B 267      16.433  31.555  13.627  1.00 45.34           C
ATOM   2100  CB  ASP B 267      16.152  33.047  13.870  1.00 45.34           C
ATOM   2101  CG  ASP B 267      14.883  33.157  14.708  1.00 45.34           C
ATOM   2102  OD1 ASP B 267      14.461  32.120  15.286  1.00 45.34           O
ATOM   2103  OD2 ASP B 267      14.315  34.279  14.777  1.00 45.34           O
ATOM   2104  C   ASP B 267      15.289  31.029  12.820  1.00 45.34           C
ATOM   2105  O   ASP B 267      14.354  30.453  13.372  1.00 45.34           O
ATOM   2106  N   ASP B 268      15.336  31.190  11.486  1.00 56.51           N
ATOM   2107  CA  ASP B 268      14.232  30.772  10.673  1.00 56.51           C
ATOM   2108  CB  ASP B 268      14.393  31.099   9.172  1.00 56.51           C
ATOM   2109  CG  ASP B 268      15.569  30.343   8.568  1.00 56.51           C
ATOM   2110  OD1 ASP B 268      16.500  29.961   9.325  1.00 56.51           O
ATOM   2111  OD2 ASP B 268      15.552  30.144   7.323  1.00 56.51           O
ATOM   2112  C   ASP B 268      14.050  29.296  10.837  1.00 56.51           C
ATOM   2113  O   ASP B 268      12.936  28.785  10.740  1.00 56.51           O
ATOM   2114  N   PHE B 269      15.154  28.575  11.089  1.00120.43           N
ATOM   2115  CA  PHE B 269      15.162  27.150  11.252  1.00120.43           C
ATOM   2116  CB  PHE B 269      16.598  26.595  11.372  1.00120.43           C
ATOM   2117  CG  PHE B 269      16.569  25.103  11.425  1.00120.43           C
ATOM   2118  CD1 PHE B 269      16.555  24.362  10.264  1.00120.43           C
ATOM   2119  CD2 PHE B 269      16.558  24.440  12.631  1.00120.43           C
ATOM   2120  CE1 PHE B 269      16.531  22.987  10.303  1.00120.43           C
ATOM   2121  CE2 PHE B 269      16.535  23.065  12.677  1.00120.43           C
ATOM   2122  CZ  PHE B 269      16.522  22.335  11.513  1.00120.43           C
ATOM   2123  C   PHE B 269      14.393  26.796  12.491  1.00120.43           C
ATOM   2124  O   PHE B 269      13.713  25.772  12.536  1.00120.43           O
ATOM   2125  N   LEU B 270      14.462  27.645  13.533  1.00 55.48           N
ATOM   2126  CA  LEU B 270      13.843  27.330  14.788  1.00 55.48           C
ATOM   2127  CB  LEU B 270      13.979  28.470  15.811  1.00 55.48           C
ATOM   2128  CG  LEU B 270      15.439  28.784  16.188  1.00 55.48           C
ATOM   2129  CD1 LEU B 270      15.519  29.922  17.218  1.00 55.48           C
ATOM   2130  CD2 LEU B 270      16.184  27.519  16.641  1.00 55.48           C
ATOM   2131  C   LEU B 270      12.374  27.089  14.582  1.00 55.48           C
ATOM   2132  O   LEU B 270      11.805  26.155  15.144  1.00 55.48           O
ATOM   2133  N   HIS B 271      11.731  27.936  13.762  1.00123.72           N
ATOM   2134  CA  HIS B 271      10.321  27.927  13.473  1.00123.72           C
ATOM   2135  ND1 HIS B 271       9.874  30.736  14.811  0.00123.72           N
ATOM   2136  CG  HIS B 271      10.258  30.449  13.520  0.00123.72           C
ATOM   2137  CB  HIS B 271       9.856  29.214  12.774  1.00123.72           C
ATOM   2138  NE2 HIS B 271      11.144  32.430  14.136  0.00123.72           N
ATOM   2139  CD2 HIS B 271      11.034  31.495  13.123  0.00123.72           C
ATOM   2140  CE1 HIS B 271      10.433  31.931  15.129  0.00123.72           C
ATOM   2141  C   HIS B 271       9.914  26.783  12.587  1.00123.72           C
ATOM   2142  O   HIS B 271       8.725  26.514  12.466  1.00123.72           O
ATOM   2143  N   TYR B 272      10.862  26.130  11.888  1.00116.90           N
ATOM   2144  CA  TYR B 272      10.583  25.129  10.881  1.00116.90           C
ATOM   2145  CB  TYR B 272      11.873  24.376  10.489  1.00116.90           C
ATOM   2146  CG  TYR B 272      11.577  23.157   9.683  1.00116.90           C
ATOM   2147  CD1 TYR B 272      11.294  21.964  10.310  1.00116.90           C
ATOM   2148  CD2 TYR B 272      11.600  23.195   8.308  1.00116.90           C
ATOM   2149  CE1 TYR B 272      11.029  20.828   9.580  1.00116.90           C
ATOM   2150  CE2 TYR B 272      11.337  22.062   7.572  1.00116.90           C
ATOM   2151  CZ  TYR B 272      11.050  20.876   8.206  1.00116.90           C
ATOM   2152  OH  TYR B 272      10.780  19.713   7.453  1.00116.90           O
ATOM   2153  C   TYR B 272       9.552  24.125  11.313  1.00116.90           C
ATOM   2154  O   TYR B 272       9.730  23.420  12.305  1.00116.90           O
ATOM   2155  N   ARG B 273       8.377  24.148  10.633  1.00184.16           N
ATOM   2156  CA  ARG B 273       7.320  23.181  10.791  1.00184.16           C
ATOM   2157  CB  ARG B 273       5.939  23.780  10.479  1.00184.16           C
ATOM   2158  CG  ARG B 273       5.622  25.021  11.314  1.00184.16           C
ATOM   2159  CD  ARG B 273       5.856  24.832  12.813  1.00184.16           C
ATOM   2160  NE  ARG B 273       4.856  23.840  13.300  1.00184.16           N
ATOM   2161  CZ  ARG B 273       4.880  23.434  14.602  1.00184.16           C
ATOM   2162  NH1 ARG B 273       5.821  23.933  15.455  1.00184.16           N
ATOM   2163  NH2 ARG B 273       3.962  22.529  15.052  1.00184.16           N
ATOM   2164  C   ARG B 273       7.466  21.965   9.915  1.00184.16           C
ATOM   2165  O   ARG B 273       7.404  20.833  10.393  1.00184.16           O
ATOM   2166  N   LYS B 274       7.674  22.180   8.591  1.00 99.58           N
ATOM   2167  CA  LYS B 274       7.688  21.090   7.645  1.00 99.58           C
ATOM   2168  CB  LYS B 274       6.291  20.547   7.290  1.00 99.58           C
ATOM   2169  CG  LYS B 274       5.529  19.875   8.432  1.00 99.58           C
ATOM   2170  CD  LYS B 274       4.056  19.628   8.091  1.00 99.58           C
ATOM   2171  CE  LYS B 274       3.259  18.959   9.212  1.00 99.58           C
ATOM   2172  NZ  LYS B 274       1.854  18.764   8.785  1.00 99.58           N
ATOM   2173  C   LYS B 274       8.239  21.584   6.339  1.00 99.58           C
ATOM   2174  O   LYS B 274       8.496  22.774   6.160  1.00 99.58           O
ATOM   2175  N   GLY B 275       8.420  20.656   5.374  1.00 29.86           N
ATOM   2176  CA  GLY B 275       8.886  21.021   4.065  1.00 29.86           C
ATOM   2177  C   GLY B 275      10.376  20.891   3.982  1.00 29.86           C
ATOM   2178  O   GLY B 275      11.020  20.298   4.846  1.00 29.86           O
ATOM   2179  N   VAL B 276      10.957  21.425   2.885  1.00102.55           N
ATOM   2180  CA  VAL B 276      12.379  21.355   2.705  1.00102.55           C
ATOM   2181  CB  VAL B 276      12.789  21.007   1.299  1.00102.55           C
ATOM   2182  CG1 VAL B 276      12.322  19.570   1.013  1.00102.55           C
ATOM   2183  CG2 VAL B 276      12.196  22.034   0.318  1.00102.55           C
ATOM   2184  C   VAL B 276      12.949  22.691   3.076  1.00102.55           C
ATOM   2185  O   VAL B 276      12.697  23.704   2.426  1.00102.55           O
ATOM   2186  N   TYR B 277      13.772  22.698   4.141  1.00180.91           N
ATOM   2187  CA  TYR B 277      14.346  23.878   4.724  1.00180.91           C
ATOM   2188  CB  TYR B 277      14.928  23.611   6.123  1.00180.91           C
ATOM   2189  CG  TYR B 277      15.688  24.806   6.585  1.00180.91           C
ATOM   2190  CD1 TYR B 277      15.063  25.816   7.278  1.00180.91           C
ATOM   2191  CD2 TYR B 277      17.034  24.911   6.319  1.00180.91           C
ATOM   2192  CE1 TYR B 277      15.774  26.912   7.707  1.00180.91           C
ATOM   2193  CE2 TYR B 277      17.750  26.004   6.746  1.00180.91           C
ATOM   2194  CZ  TYR B 277      17.119  27.006   7.442  1.00180.91           C
ATOM   2195  OH  TYR B 277      17.847  28.128   7.885  1.00180.91           O
ATOM   2196  C   TYR B 277      15.427  24.445   3.858  1.00180.91           C
ATOM   2197  O   TYR B 277      16.184  23.713   3.222  1.00180.91           O
ATOM   2198  N   HIS B 278      15.487  25.796   3.799  1.00110.27           N
ATOM   2199  CA  HIS B 278      16.450  26.483   2.987  1.00110.27           C
ATOM   2200  ND1 HIS B 278      16.505  28.864   0.466  1.00110.27           N
ATOM   2201  CG  HIS B 278      16.771  27.527   0.663  1.00110.27           C
ATOM   2202  CB  HIS B 278      15.940  26.641   1.541  1.00110.27           C
ATOM   2203  NE2 HIS B 278      18.295  28.387  -0.761  1.00110.27           N
ATOM   2204  CD2 HIS B 278      17.868  27.253  -0.094  1.00110.27           C
ATOM   2205  CE1 HIS B 278      17.446  29.329  -0.394  1.00110.27           C
ATOM   2206  C   HIS B 278      16.703  27.873   3.516  1.00110.27           C
ATOM   2207  O   HIS B 278      15.850  28.475   4.166  1.00110.27           O
ATOM   2208  N   HIS B 279      17.934  28.377   3.260  1.00238.08           N
ATOM   2209  CA  HIS B 279      18.406  29.738   3.425  1.00238.08           C
ATOM   2210  ND1 HIS B 279      16.171  31.904   4.521  0.00238.08           N
ATOM   2211  CG  HIS B 279      16.260  31.150   3.372  0.00238.08           C
ATOM   2212  CB  HIS B 279      17.556  30.803   2.698  1.00238.08           C
ATOM   2213  NE2 HIS B 279      14.087  31.408   3.926  0.00238.08           N
ATOM   2214  CD2 HIS B 279      14.977  30.857   3.021  0.00238.08           C
ATOM   2215  CE1 HIS B 279      14.851  32.028   4.808  0.00238.08           C
ATOM   2216  C   HIS B 279      18.655  30.227   4.819  1.00238.08           C
ATOM   2217  O   HIS B 279      18.337  29.571   5.809  1.00238.08           O
ATOM   2218  N   THR B 280      19.355  31.396   4.861  1.00124.83           N
ATOM   2219  CA  THR B 280      19.681  32.252   5.979  1.00124.83           C
ATOM   2220  CB  THR B 280      19.183  31.739   7.321  1.00124.83           C
ATOM   2221  OG1 THR B 280      17.770  31.592   7.271  1.00124.83           O
ATOM   2222  CG2 THR B 280      19.484  32.741   8.452  1.00124.83           C
ATOM   2223  C   THR B 280      21.177  32.485   5.934  1.00124.83           C
ATOM   2224  O   THR B 280      21.859  32.011   5.026  1.00124.83           O
ATOM   2225  N   GLY B 281      21.714  33.303   6.863  1.00 52.41           N
ATOM   2226  CA  GLY B 281      23.124  33.504   7.064  1.00 52.41           C
ATOM   2227  C   GLY B 281      23.813  34.020   5.847  1.00 52.41           C
ATOM   2228  O   GLY B 281      23.343  34.915   5.145  1.00 52.41           O
ATOM   2229  N   LEU B 282      25.025  33.477   5.637  1.00151.05           N
ATOM   2230  CA  LEU B 282      25.869  33.820   4.541  1.00151.05           C
ATOM   2231  CB  LEU B 282      26.135  35.335   4.433  1.00151.05           C
ATOM   2232  CG  LEU B 282      26.804  35.784   3.115  0.00151.05           C
ATOM   2233  CD1 LEU B 282      27.025  37.305   3.104  0.00151.05           C
ATOM   2234  CD2 LEU B 282      28.089  35.001   2.806  0.00151.05           C
ATOM   2235  C   LEU B 282      27.146  33.118   4.863  1.00151.05           C
ATOM   2236  O   LEU B 282      27.364  31.972   4.476  1.00151.05           O
ATOM   2237  N   ARG B 283      28.036  33.813   5.589  1.00116.54           N
ATOM   2238  CA  ARG B 283      29.273  33.202   5.977  1.00116.54           C
ATOM   2239  CB  ARG B 283      30.465  33.718   5.155  1.00116.54           C
ATOM   2240  CG  ARG B 283      31.723  32.858   5.281  1.00116.54           C
ATOM   2241  CD  ARG B 283      31.680  31.607   4.402  1.00116.54           C
ATOM   2242  NE  ARG B 283      30.428  30.874   4.735  1.00116.54           N
ATOM   2243  CZ  ARG B 283      30.420  29.957   5.745  1.00116.54           C
ATOM   2244  NH1 ARG B 283      31.567  29.694   6.437  1.00116.54           N
ATOM   2245  NH2 ARG B 283      29.264  29.304   6.062  1.00116.54           N
ATOM   2246  C   ARG B 283      29.517  33.628   7.420  1.00116.54           C
ATOM   2247  O   ARG B 283      30.463  33.083   8.049  1.00116.54           O
ATOM   2248  OXT ARG B 283      28.768  34.516   7.907  1.00116.54           O
TER    2249      ARG B 283
ATOM   2250  N   ASP C 284      42.698  27.776  -1.668  1.00 61.38           N
ATOM   2251  CA  ASP C 284      43.815  28.676  -1.991  1.00 61.38           C
ATOM   2252  CB  ASP C 284      43.645  29.298  -3.386  1.00 61.38           C
ATOM   2253  CG  ASP C 284      44.989  29.868  -3.808  0.00 61.38           C
ATOM   2254  OD1 ASP C 284      46.036  29.272  -3.434  0.00 61.38           O
ATOM   2255  OD2 ASP C 284      44.986  30.915  -4.504  0.00 61.38           O
ATOM   2256  C   ASP C 284      43.953  29.772  -0.987  1.00 61.38           C
ATOM   2257  O   ASP C 284      43.398  30.860  -1.140  1.00 61.38           O
ATOM   2258  N   PRO C 285      44.668  29.492   0.068  1.00165.12           N
ATOM   2259  CA  PRO C 285      45.186  28.163   0.273  1.00165.12           C
ATOM   2260  CD  PRO C 285      45.576  30.506   0.581  1.00165.12           C
ATOM   2261  CB  PRO C 285      46.419  28.313   1.161  1.00165.12           C
ATOM   2262  CG  PRO C 285      46.872  29.761   0.928  1.00165.12           C
ATOM   2263  C   PRO C 285      44.129  27.306   0.912  1.00165.12           C
ATOM   2264  O   PRO C 285      43.172  27.842   1.467  1.00165.12           O
ATOM   2265  N   PHE C 286      44.303  25.973   0.873  1.00163.32           N
ATOM   2266  CA  PHE C 286      43.369  25.033   1.427  1.00163.32           C
ATOM   2267  CB  PHE C 286      43.943  23.601   1.239  1.00163.32           C
ATOM   2268  CG  PHE C 286      43.135  22.502   1.846  1.00163.32           C
ATOM   2269  CD1 PHE C 286      41.978  22.061   1.243  1.00163.32           C
ATOM   2270  CD2 PHE C 286      43.538  21.896   3.016  1.00163.32           C
ATOM   2271  CE1 PHE C 286      41.236  21.043   1.794  1.00163.32           C
ATOM   2272  CE2 PHE C 286      42.801  20.877   3.573  1.00163.32           C
ATOM   2273  CZ  PHE C 286      41.647  20.449   2.961  1.00163.32           C
ATOM   2274  C   PHE C 286      43.176  25.349   2.877  1.00163.32           C
ATOM   2275  O   PHE C 286      44.126  25.358   3.659  1.00163.32           O
ATOM   2276  N   ASN C 287      41.933  25.702   3.263  1.00190.65           N
ATOM   2277  CA  ASN C 287      41.636  25.813   4.656  1.00190.65           C
ATOM   2278  CB  ASN C 287      42.207  27.046   5.385  1.00190.65           C
ATOM   2279  CG  ASN C 287      41.586  28.329   4.896  1.00190.65           C
ATOM   2280  OD1 ASN C 287      40.641  28.823   5.504  1.00190.65           O
ATOM   2281  ND2 ASN C 287      42.150  28.911   3.804  1.00190.65           N
ATOM   2282  C   ASN C 287      40.161  25.678   4.824  1.00190.65           C
ATOM   2283  O   ASN C 287      39.374  26.602   4.615  1.00190.65           O
ATOM   2284  N   PRO C 288      39.799  24.474   5.177  1.00113.38           N
ATOM   2285  CA  PRO C 288      38.427  24.113   5.368  1.00113.38           C
ATOM   2286  CD  PRO C 288      40.663  23.321   5.006  1.00113.38           C
ATOM   2287  CB  PRO C 288      38.370  22.591   5.229  1.00113.38           C
ATOM   2288  CG  PRO C 288      39.817  22.137   5.497  1.00113.38           C
ATOM   2289  C   PRO C 288      37.919  24.597   6.679  1.00113.38           C
ATOM   2290  O   PRO C 288      38.537  24.314   7.704  1.00113.38           O
ATOM   2291  N   PHE C 289      36.780  25.308   6.660  1.00157.94           N
ATOM   2292  CA  PHE C 289      36.119  25.711   7.861  1.00157.94           C
ATOM   2293  CB  PHE C 289      36.852  26.780   8.697  1.00157.94           C
ATOM   2294  CG  PHE C 289      36.067  26.984   9.961  1.00157.94           C
ATOM   2295  CD1 PHE C 289      34.998  27.872  10.032  1.00157.94           C
ATOM   2296  CD2 PHE C 289      36.408  26.268  11.096  1.00157.94           C
ATOM   2297  CE1 PHE C 289      34.300  28.035  11.208  1.00157.94           C
ATOM   2298  CE2 PHE C 289      35.711  26.427  12.267  1.00157.94           C
ATOM   2299  CZ  PHE C 289      34.655  27.311  12.322  1.00157.94           C
ATOM   2300  C   PHE C 289      34.834  26.334   7.439  1.00157.94           C
ATOM   2301  O   PHE C 289      34.817  27.286   6.659  1.00157.94           O
ATOM   2302  N   GLU C 290      33.713  25.800   7.949  1.00 95.64           N
ATOM   2303  CA  GLU C 290      32.452  26.425   7.696  1.00 95.64           C
ATOM   2304  CB  GLU C 290      31.575  25.758   6.622  1.00 95.64           C
ATOM   2305  CG  GLU C 290      32.038  26.088   5.200  1.00 95.64           C
ATOM   2306  CD  GLU C 290      30.888  25.770   4.257  1.00 95.64           C
ATOM   2307  OE1 GLU C 290      29.890  26.541   4.251  1.00 95.64           O
ATOM   2308  OE2 GLU C 290      30.992  24.751   3.529  1.00 95.64           O
ATOM   2309  C   GLU C 290      31.754  26.410   9.011  1.00 95.64           C
ATOM   2310  O   GLU C 290      31.697  25.382   9.681  1.00 95.64           O
ATOM   2311  N   LEU C 291      31.207  27.566   9.424  1.00 64.16           N
ATOM   2312  CA  LEU C 291      30.647  27.644  10.743  1.00 64.16           C
ATOM   2313  CB  LEU C 291      30.250  29.072  11.175  1.00 64.16           C
ATOM   2314  CG  LEU C 291      29.757  29.172  12.637  1.00 64.16           C
ATOM   2315  CD1 LEU C 291      30.866  28.761  13.624  1.00 64.16           C
ATOM   2316  CD2 LEU C 291      29.197  30.569  12.959  1.00 64.16           C
ATOM   2317  C   LEU C 291      29.442  26.759  10.844  1.00 64.16           C
ATOM   2318  O   LEU C 291      28.591  26.718   9.957  1.00 64.16           O
ATOM   2319  N   THR C 292      29.370  26.004  11.961  1.00 71.72           N
ATOM   2320  CA  THR C 292      28.275  25.120  12.250  1.00 71.72           C
ATOM   2321  CB  THR C 292      28.617  23.669  12.068  1.00 71.72           C
ATOM   2322  OG1 THR C 292      29.700  23.312  12.913  1.00 71.72           O
ATOM   2323  CG2 THR C 292      28.979  23.420  10.593  1.00 71.72           C
ATOM   2324  C   THR C 292      27.907  25.334  13.690  1.00 71.72           C
ATOM   2325  O   THR C 292      28.642  25.982  14.433  1.00 71.72           O
ATOM   2326  N   ASN C 293      26.747  24.802  14.125  1.00225.08           N
ATOM   2327  CA  ASN C 293      26.299  25.117  15.451  1.00225.08           C
ATOM   2328  CB  ASN C 293      25.319  26.296  15.336  1.00225.08           C
ATOM   2329  CG  ASN C 293      25.121  26.990  16.663  1.00225.08           C
ATOM   2330  OD1 ASN C 293      25.148  26.364  17.717  1.00225.08           O
ATOM   2331  ND2 ASN C 293      24.903  28.331  16.610  1.00225.08           N
ATOM   2332  C   ASN C 293      25.525  23.955  16.009  1.00225.08           C
ATOM   2333  O   ASN C 293      25.284  23.890  17.213  1.00225.08           O
ATOM   2334  N   HIS C 294      25.112  22.997  15.156  1.00143.62           N
ATOM   2335  CA  HIS C 294      24.263  21.945  15.648  1.00143.62           C
ATOM   2336  ND1 HIS C 294      20.566  21.753  16.384  1.00143.62           N
ATOM   2337  CG  HIS C 294      21.794  21.307  15.957  1.00143.62           C
ATOM   2338  CB  HIS C 294      22.792  22.186  15.265  1.00143.62           C
ATOM   2339  NE2 HIS C 294      20.684  19.608  16.947  1.00143.62           N
ATOM   2340  CD2 HIS C 294      21.850  19.994  16.310  1.00143.62           C
ATOM   2341  CE1 HIS C 294      19.943  20.699  16.967  1.00143.62           C
ATOM   2342  C   HIS C 294      24.641  20.656  14.977  1.00143.62           C
ATOM   2343  O   HIS C 294      24.820  20.616  13.761  1.00143.62           O
ATOM   2344  N   ALA C 295      24.737  19.551  15.750  1.00 51.20           N
ATOM   2345  CA  ALA C 295      25.073  18.277  15.166  1.00 51.20           C
ATOM   2346  CB  ALA C 295      26.139  17.493  15.950  1.00 51.20           C
ATOM   2347  C   ALA C 295      23.834  17.424  15.125  1.00 51.20           C
ATOM   2348  O   ALA C 295      23.072  17.379  16.089  1.00 51.20           O
ATOM   2349  N   VAL C 296      23.607  16.715  13.992  1.00 69.65           N
ATOM   2350  CA  VAL C 296      22.432  15.895  13.821  1.00 69.65           C
ATOM   2351  CB  VAL C 296      21.317  16.589  13.090  1.00 69.65           C
ATOM   2352  CG1 VAL C 296      20.799  17.742  13.966  1.00 69.65           C
ATOM   2353  CG2 VAL C 296      21.843  17.052  11.720  1.00 69.65           C
ATOM   2354  C   VAL C 296      22.786  14.644  13.054  1.00 69.65           C
ATOM   2355  O   VAL C 296      23.950  14.406  12.736  1.00 69.65           O
ATOM   2356  N   LEU C 297      21.769  13.789  12.769  1.00136.44           N
ATOM   2357  CA  LEU C 297      21.975  12.513  12.123  1.00136.44           C
ATOM   2358  CB  LEU C 297      21.476  11.365  13.032  1.00136.44           C
ATOM   2359  CG  LEU C 297      21.624   9.926  12.506  1.00136.44           C
ATOM   2360  CD1 LEU C 297      20.580   9.609  11.426  1.00136.44           C
ATOM   2361  CD2 LEU C 297      23.065   9.636  12.061  1.00136.44           C
ATOM   2362  C   LEU C 297      21.284  12.464  10.779  1.00136.44           C
ATOM   2363  O   LEU C 297      20.074  12.656  10.675  1.00136.44           O
ATOM   2364  N   LEU C 298      22.058  12.180   9.703  1.00 87.15           N
ATOM   2365  CA  LEU C 298      21.544  12.106   8.355  1.00 87.15           C
ATOM   2366  CB  LEU C 298      22.637  12.386   7.307  1.00 87.15           C
ATOM   2367  CG  LEU C 298      22.163  12.335   5.845  1.00 87.15           C
ATOM   2368  CD1 LEU C 298      21.154  13.450   5.546  1.00 87.15           C
ATOM   2369  CD2 LEU C 298      23.360  12.336   4.880  1.00 87.15           C
ATOM   2370  C   LEU C 298      21.042  10.704   8.131  1.00 87.15           C
ATOM   2371  O   LEU C 298      21.794   9.745   8.278  1.00 87.15           O
ATOM   2372  N   VAL C 299      19.711  10.556   7.947  1.00119.16           N
ATOM   2373  CA  VAL C 299      19.027   9.312   7.687  1.00119.16           C
ATOM   2374  CB  VAL C 299      17.724   9.223   8.427  1.00119.16           C
ATOM   2375  CG1 VAL C 299      18.039   9.254   9.932  1.00119.16           C
ATOM   2376  CG2 VAL C 299      16.798  10.358   7.964  1.00119.16           C
ATOM   2377  C   VAL C 299      18.771   8.953   6.243  1.00119.16           C
ATOM   2378  O   VAL C 299      18.601   7.772   5.939  1.00119.16           O
ATOM   2379  N   GLY C 300      18.635   9.937   5.321  1.00 47.64           N
ATOM   2380  CA  GLY C 300      18.268   9.557   3.974  1.00 47.64           C
ATOM   2381  C   GLY C 300      18.240  10.755   3.064  1.00 47.64           C
ATOM   2382  O   GLY C 300      18.633  11.854   3.449  1.00 47.64           O
ATOM   2383  N   TYR C 301      17.817  10.549   1.791  1.00 68.92           N
ATOM   2384  CA  TYR C 301      17.716  11.633   0.847  1.00 68.92           C
ATOM   2385  CB  TYR C 301      19.021  11.919   0.078  1.00 68.92           C
ATOM   2386  CG  TYR C 301      19.439  10.674  -0.623  1.00 68.92           C
ATOM   2387  CD1 TYR C 301      18.910  10.340  -1.848  1.00 68.92           C
ATOM   2388  CD2 TYR C 301      20.370   9.840  -0.047  1.00 68.92           C
ATOM   2389  CE1 TYR C 301      19.304   9.188  -2.487  1.00 68.92           C
ATOM   2390  CE2 TYR C 301      20.768   8.687  -0.681  1.00 68.92           C
ATOM   2391  CZ  TYR C 301      20.233   8.359  -1.903  1.00 68.92           C
ATOM   2392  OH  TYR C 301      20.640   7.176  -2.557  1.00 68.92           O
ATOM   2393  C   TYR C 301      16.627  11.351  -0.148  1.00 68.92           C
ATOM   2394  O   TYR C 301      16.181  10.214  -0.294  1.00 68.92           O
ATOM   2395  N   GLY C 302      16.165  12.398  -0.869  1.00 26.40           N
ATOM   2396  CA  GLY C 302      15.116  12.206  -1.834  1.00 26.40           C
ATOM   2397  C   GLY C 302      15.017  13.427  -2.691  1.00 26.40           C
ATOM   2398  O   GLY C 302      15.849  14.328  -2.605  1.00 26.40           O
ATOM   2399  N   THR C 303      14.000  13.457  -3.580  1.00 42.41           N
ATOM   2400  CA  THR C 303      13.787  14.593  -4.430  1.00 42.41           C
ATOM   2401  CB  THR C 303      14.159  14.333  -5.859  1.00 42.41           C
ATOM   2402  OG1 THR C 303      15.518  13.930  -5.943  1.00 42.41           O
ATOM   2403  CG2 THR C 303      13.941  15.622  -6.670  1.00 42.41           C
ATOM   2404  C   THR C 303      12.320  14.902  -4.410  1.00 42.41           C
ATOM   2405  O   THR C 303      11.486  14.004  -4.522  1.00 42.41           O
ATOM   2406  N   ASP C 304      11.963  16.193  -4.255  1.00 57.96           N
ATOM   2407  CA  ASP C 304      10.574  16.554  -4.263  1.00 57.96           C
ATOM   2408  CB  ASP C 304      10.332  18.005  -3.801  1.00 57.96           C
ATOM   2409  CG  ASP C 304       8.849  18.203  -3.518  1.00 57.96           C
ATOM   2410  OD1 ASP C 304       8.088  18.476  -4.483  1.00 57.96           O
ATOM   2411  OD2 ASP C 304       8.455  18.073  -2.328  1.00 57.96           O
ATOM   2412  C   ASP C 304      10.113  16.386  -5.675  1.00 57.96           C
ATOM   2413  O   ASP C 304      10.706  16.935  -6.601  1.00 57.96           O
ATOM   2414  N   ALA C 305       9.042  15.603  -5.891  1.00 37.24           N
ATOM   2415  CA  ALA C 305       8.643  15.350  -7.245  1.00 37.24           C
ATOM   2416  CB  ALA C 305       7.470  14.359  -7.339  1.00 37.24           C
ATOM   2417  C   ALA C 305       8.208  16.615  -7.919  1.00 37.24           C
ATOM   2418  O   ALA C 305       8.663  16.924  -9.019  1.00 37.24           O
ATOM   2419  N   ALA C 306       7.310  17.387  -7.276  1.00 38.26           N
ATOM   2420  CA  ALA C 306       6.797  18.566  -7.915  1.00 38.26           C
ATOM   2421  CB  ALA C 306       5.620  19.188  -7.143  1.00 38.26           C
ATOM   2422  C   ALA C 306       7.845  19.628  -8.053  1.00 38.26           C
ATOM   2423  O   ALA C 306       8.064  20.159  -9.141  1.00 38.26           O
ATOM   2424  N   SER C 307       8.531  19.953  -6.941  1.00 37.73           N
ATOM   2425  CA  SER C 307       9.490  21.022  -6.927  1.00 37.73           C
ATOM   2426  CB  SER C 307       9.895  21.429  -5.500  1.00 37.73           C
ATOM   2427  OG  SER C 307      10.838  22.489  -5.541  1.00 37.73           O
ATOM   2428  C   SER C 307      10.725  20.618  -7.663  1.00 37.73           C
ATOM   2429  O   SER C 307      11.341  21.425  -8.356  1.00 37.73           O
ATOM   2430  N   GLY C 308      11.128  19.344  -7.525  1.00 20.89           N
ATOM   2431  CA  GLY C 308      12.306  18.878  -8.197  1.00 20.89           C
ATOM   2432  C   GLY C 308      13.512  19.208  -7.367  1.00 20.89           C
ATOM   2433  O   GLY C 308      14.644  19.042  -7.817  1.00 20.89           O
ATOM   2434  N   LEU C 309      13.314  19.673  -6.118  1.00144.04           N
ATOM   2435  CA  LEU C 309      14.452  20.042  -5.319  1.00144.04           C
ATOM   2436  CB  LEU C 309      14.159  21.195  -4.345  1.00144.04           C
ATOM   2437  CG  LEU C 309      13.764  22.501  -5.060  1.00144.04           C
ATOM   2438  CD1 LEU C 309      13.541  23.645  -4.057  1.00144.04           C
ATOM   2439  CD2 LEU C 309      14.769  22.858  -6.166  1.00144.04           C
ATOM   2440  C   LEU C 309      14.887  18.859  -4.509  1.00144.04           C
ATOM   2441  O   LEU C 309      14.068  18.165  -3.908  1.00144.04           O
ATOM   2442  N   ASP C 310      16.212  18.596  -4.494  1.00 53.11           N
ATOM   2443  CA  ASP C 310      16.765  17.486  -3.766  1.00 53.11           C
ATOM   2444  CB  ASP C 310      18.200  17.133  -4.196  1.00 53.11           C
ATOM   2445  CG  ASP C 310      18.155  16.601  -5.621  1.00 53.11           C
ATOM   2446  OD1 ASP C 310      17.148  15.930  -5.971  1.00 53.11           O
ATOM   2447  OD2 ASP C 310      19.130  16.855  -6.377  1.00 53.11           O
ATOM   2448  C   ASP C 310      16.828  17.847  -2.315  1.00 53.11           C
ATOM   2449  O   ASP C 310      16.989  19.015  -1.964  1.00 53.11           O
ATOM   2450  N   TYR C 311      16.689  16.842  -1.424  1.00 74.07           N
ATOM   2451  CA  TYR C 311      16.780  17.135  -0.023  1.00 74.07           C
ATOM   2452  CB  TYR C 311      15.435  17.510   0.637  1.00 74.07           C
ATOM   2453  CG  TYR C 311      14.426  16.430   0.432  1.00 74.07           C
ATOM   2454  CD1 TYR C 311      14.435  15.292   1.206  1.00 74.07           C
ATOM   2455  CD2 TYR C 311      13.447  16.573  -0.526  1.00 74.07           C
ATOM   2456  CE1 TYR C 311      13.493  14.308   1.015  1.00 74.07           C
ATOM   2457  CE2 TYR C 311      12.503  15.593  -0.722  1.00 74.07           C
ATOM   2458  CZ  TYR C 311      12.526  14.457   0.050  1.00 74.07           C
ATOM   2459  OH  TYR C 311      11.558  13.449  -0.147  1.00 74.07           O
ATOM   2460  C   TYR C 311      17.390  15.989   0.726  1.00 74.07           C
ATOM   2461  O   TYR C 311      17.527  14.880   0.211  1.00 74.07           O
ATOM   2462  N   TRP C 312      17.807  16.270   1.981  1.00 85.93           N
ATOM   2463  CA  TRP C 312      18.358  15.284   2.868  1.00 85.93           C
ATOM   2464  CB  TRP C 312      19.617  15.752   3.626  1.00 85.93           C
ATOM   2465  CG  TRP C 312      20.840  16.055   2.789  1.00 85.93           C
ATOM   2466  CD2 TRP C 312      21.699  15.056   2.218  1.00 85.93           C
ATOM   2467  CD1 TRP C 312      21.366  17.264   2.432  1.00 85.93           C
ATOM   2468  NE1 TRP C 312      22.506  17.081   1.686  1.00 85.93           N
ATOM   2469  CE2 TRP C 312      22.721  15.726   1.544  1.00 85.93           C
ATOM   2470  CE3 TRP C 312      21.645  13.692   2.260  1.00 85.93           C
ATOM   2471  CZ2 TRP C 312      23.708  15.038   0.899  1.00 85.93           C
ATOM   2472  CZ3 TRP C 312      22.637  13.001   1.600  1.00 85.93           C
ATOM   2473  CH2 TRP C 312      23.648  13.661   0.933  1.00 85.93           C
ATOM   2474  C   TRP C 312      17.313  15.095   3.924  1.00 85.93           C
ATOM   2475  O   TRP C 312      16.549  16.015   4.212  1.00 85.93           O
ATOM   2476  N   ILE C 313      17.231  13.886   4.513  1.00 52.18           N
ATOM   2477  CA  ILE C 313      16.281  13.651   5.565  1.00 52.18           C
ATOM   2478  CB  ILE C 313      15.528  12.359   5.413  1.00 52.18           C
ATOM   2479  CG1 ILE C 313      14.714  12.365   4.109  1.00 52.18           C
ATOM   2480  CG2 ILE C 313      14.666  12.149   6.669  1.00 52.18           C
ATOM   2481  CD1 ILE C 313      14.146  10.994   3.742  1.00 52.18           C
ATOM   2482  C   ILE C 313      17.104  13.563   6.816  1.00 52.18           C
ATOM   2483  O   ILE C 313      17.977  12.702   6.924  1.00 52.18           O
ATOM   2484  N   VAL C 314      16.849  14.461   7.795  1.00 51.68           N
ATOM   2485  CA  VAL C 314      17.692  14.494   8.960  1.00 51.68           C
ATOM   2486  CB  VAL C 314      18.442  15.787   9.090  1.00 51.68           C
ATOM   2487  CG1 VAL C 314      19.307  15.730  10.358  1.00 51.68           C
ATOM   2488  CG2 VAL C 314      19.236  16.022   7.796  1.00 51.68           C
ATOM   2489  C   VAL C 314      16.884  14.326  10.220  1.00 51.68           C
ATOM   2490  O   VAL C 314      15.747  14.785  10.330  1.00 51.68           O
ATOM   2491  N   LYS C 315      17.500  13.655  11.220  1.00 89.17           N
ATOM   2492  CA  LYS C 315      16.901  13.379  12.499  1.00 89.17           C
ATOM   2493  CB  LYS C 315      17.278  11.963  12.969  1.00 89.17           C
ATOM   2494  CG  LYS C 315      16.724  11.507  14.317  1.00 89.17           C
ATOM   2495  CD  LYS C 315      16.848   9.989  14.479  1.00 89.17           C
ATOM   2496  CE  LYS C 315      16.633   9.470  15.901  1.00 89.17           C
ATOM   2497  NZ  LYS C 315      17.928   9.410  16.615  1.00 89.17           N
ATOM   2498  C   LYS C 315      17.457  14.370  13.483  1.00 89.17           C
ATOM   2499  O   LYS C 315      18.668  14.445  13.692  1.00 89.17           O
ATOM   2500  N   ASN C 316      16.571  15.168  14.116  1.00 74.03           N
ATOM   2501  CA  ASN C 316      16.985  16.183  15.047  1.00 74.03           C
ATOM   2502  CB  ASN C 316      16.076  17.423  14.985  1.00 74.03           C
ATOM   2503  CG  ASN C 316      16.833  18.649  15.478  1.00 74.03           C
ATOM   2504  OD1 ASN C 316      17.871  18.548  16.129  1.00 74.03           O
ATOM   2505  ND2 ASN C 316      16.295  19.853  15.144  1.00 74.03           N
ATOM   2506  C   ASN C 316      16.912  15.601  16.431  1.00 74.03           C
ATOM   2507  O   ASN C 316      16.436  14.482  16.611  1.00 74.03           O
ATOM   2508  N   SER C 317      17.415  16.334  17.451  1.00145.68           N
ATOM   2509  CA  SER C 317      17.366  15.803  18.787  1.00145.68           C
ATOM   2510  CB  SER C 317      18.774  15.626  19.366  1.00145.68           C
ATOM   2511  OG  SER C 317      18.697  15.048  20.655  1.00145.68           O
ATOM   2512  C   SER C 317      16.614  16.758  19.681  1.00145.68           C
ATOM   2513  O   SER C 317      16.925  16.909  20.862  1.00145.68           O
ATOM   2514  N   TRP C 318      15.636  17.472  19.094  1.00148.04           N
ATOM   2515  CA  TRP C 318      14.719  18.393  19.711  1.00148.04           C
ATOM   2516  CB  TRP C 318      14.394  19.587  18.809  1.00148.04           C
ATOM   2517  CG  TRP C 318      15.635  20.436  18.692  1.00148.04           C
ATOM   2518  CD2 TRP C 318      15.793  21.593  17.858  1.00148.04           C
ATOM   2519  CD1 TRP C 318      16.823  20.262  19.341  1.00148.04           C
ATOM   2520  NE1 TRP C 318      17.713  21.236  18.963  1.00148.04           N
ATOM   2521  CE2 TRP C 318      17.094  22.064  18.052  1.00148.04           C
ATOM   2522  CE3 TRP C 318      14.929  22.213  17.003  1.00148.04           C
ATOM   2523  CZ2 TRP C 318      17.552  23.165  17.386  1.00148.04           C
ATOM   2524  CZ3 TRP C 318      15.394  23.326  16.336  1.00148.04           C
ATOM   2525  CH2 TRP C 318      16.680  23.791  16.524  1.00148.04           C
ATOM   2526  C   TRP C 318      13.481  17.725  20.230  1.00148.04           C
ATOM   2527  O   TRP C 318      12.593  18.389  20.762  1.00148.04           O
ATOM   2528  N   GLY C 319      13.305  16.420  19.968  1.00 35.51           N
ATOM   2529  CA  GLY C 319      12.109  15.773  20.427  1.00 35.51           C
ATOM   2530  C   GLY C 319      11.205  15.601  19.244  1.00 35.51           C
ATOM   2531  O   GLY C 319      11.396  16.217  18.199  1.00 35.51           O
ATOM   2532  N   THR C 320      10.196  14.725  19.403  1.00 48.57           N
ATOM   2533  CA  THR C 320       9.229  14.371  18.401  1.00 48.57           C
ATOM   2534  CB  THR C 320       8.398  13.186  18.798  1.00 48.57           C
ATOM   2535  OG1 THR C 320       7.660  13.471  19.978  1.00 48.57           O
ATOM   2536  CG2 THR C 320       9.338  11.990  19.035  1.00 48.57           C
ATOM   2537  C   THR C 320       8.297  15.516  18.135  1.00 48.57           C
ATOM   2538  O   THR C 320       7.698  15.601  17.065  1.00 48.57           O
ATOM   2539  N   SER C 321       8.112  16.400  19.128  1.00 79.56           N
ATOM   2540  CA  SER C 321       7.179  17.488  19.029  1.00 79.56           C
ATOM   2541  CB  SER C 321       7.025  18.253  20.354  1.00 79.56           C
ATOM   2542  OG  SER C 321       6.094  19.314  20.200  1.00 79.56           O
ATOM   2543  C   SER C 321       7.615  18.480  17.992  1.00 79.56           C
ATOM   2544  O   SER C 321       6.827  19.337  17.592  1.00 79.56           O
ATOM   2545  N   TRP C 322       8.875  18.408  17.527  1.00 72.03           N
ATOM   2546  CA  TRP C 322       9.342  19.413  16.608  1.00 72.03           C
ATOM   2547  CB  TRP C 322      10.743  19.927  16.979  1.00 72.03           C
ATOM   2548  CG  TRP C 322      11.339  20.930  16.022  1.00 72.03           C
ATOM   2549  CD2 TRP C 322      12.204  20.573  14.932  1.00 72.03           C
ATOM   2550  CD1 TRP C 322      11.220  22.288  15.993  1.00 72.03           C
ATOM   2551  NE1 TRP C 322      11.960  22.801  14.954  1.00 72.03           N
ATOM   2552  CE2 TRP C 322      12.570  21.756  14.293  1.00 72.03           C
ATOM   2553  CE3 TRP C 322      12.658  19.358  14.503  1.00 72.03           C
ATOM   2554  CZ2 TRP C 322      13.401  21.742  13.208  1.00 72.03           C
ATOM   2555  CZ3 TRP C 322      13.492  19.348  13.407  1.00 72.03           C
ATOM   2556  CH2 TRP C 322      13.856  20.517  12.772  1.00 72.03           C
ATOM   2557  C   TRP C 322       9.419  18.872  15.210  1.00 72.03           C
ATOM   2558  O   TRP C 322       9.650  17.686  14.985  1.00 72.03           O
ATOM   2559  N   GLY C 323       9.173  19.760  14.226  1.00 35.14           N
ATOM   2560  CA  GLY C 323       9.319  19.472  12.824  1.00 35.14           C
ATOM   2561  C   GLY C 323       8.418  18.357  12.410  1.00 35.14           C
ATOM   2562  O   GLY C 323       7.266  18.270  12.833  1.00 35.14           O
ATOM   2563  N   GLU C 324       8.944  17.481  11.527  1.00 63.02           N
ATOM   2564  CA  GLU C 324       8.172  16.382  11.037  1.00 63.02           C
ATOM   2565  CB  GLU C 324       8.520  16.028   9.582  1.00 63.02           C
ATOM   2566  CG  GLU C 324       8.194  17.155   8.598  1.00 63.02           C
ATOM   2567  CD  GLU C 324       8.678  16.744   7.212  1.00 63.02           C
ATOM   2568  OE1 GLU C 324       9.740  16.072   7.128  1.00 63.02           O
ATOM   2569  OE2 GLU C 324       7.989  17.098   6.219  1.00 63.02           O
ATOM   2570  C   GLU C 324       8.512  15.201  11.887  1.00 63.02           C
ATOM   2571  O   GLU C 324       9.362  14.387  11.532  1.00 63.02           O
ATOM   2572  N   ASN C 325       7.815  15.073  13.031  1.00 45.94           N
ATOM   2573  CA  ASN C 325       8.009  13.980  13.937  1.00 45.94           C
ATOM   2574  CB  ASN C 325       7.635  12.616  13.330  1.00 45.94           C
ATOM   2575  CG  ASN C 325       6.129  12.591  13.121  1.00 45.94           C
ATOM   2576  OD1 ASN C 325       5.371  13.175  13.894  1.00 45.94           O
ATOM   2577  ND2 ASN C 325       5.679  11.893  12.043  1.00 45.94           N
ATOM   2578  C   ASN C 325       9.439  13.905  14.382  1.00 45.94           C
ATOM   2579  O   ASN C 325       9.967  12.812  14.582  1.00 45.94           O
ATOM   2580  N   GLY C 326      10.103  15.062  14.575  1.00 35.32           N
ATOM   2581  CA  GLY C 326      11.447  15.053  15.081  1.00 35.32           C
ATOM   2582  C   GLY C 326      12.443  15.092  13.960  1.00 35.32           C
ATOM   2583  O   GLY C 326      13.642  15.195  14.213  1.00 35.32           O
ATOM   2584  N   TYR C 327      11.986  15.048  12.693  1.00 90.53           N
ATOM   2585  CA  TYR C 327      12.891  15.034  11.574  1.00 90.53           C
ATOM   2586  CB  TYR C 327      12.678  13.857  10.600  1.00 90.53           C
ATOM   2587  CG  TYR C 327      13.104  12.561  11.203  1.00 90.53           C
ATOM   2588  CD1 TYR C 327      12.317  11.908  12.124  1.00 90.53           C
ATOM   2589  CD2 TYR C 327      14.291  11.981  10.815  1.00 90.53           C
ATOM   2590  CE1 TYR C 327      12.718  10.706  12.660  1.00 90.53           C
ATOM   2591  CE2 TYR C 327      14.697  10.781  11.347  1.00 90.53           C
ATOM   2592  CZ  TYR C 327      13.909  10.141  12.272  1.00 90.53           C
ATOM   2593  OH  TYR C 327      14.322   8.908  12.820  1.00 90.53           O
ATOM   2594  C   TYR C 327      12.655  16.255  10.740  1.00 90.53           C
ATOM   2595  O   TYR C 327      11.635  16.930  10.878  1.00 90.53           O
ATOM   2596  N   PHE C 328      13.646  16.599   9.885  1.00 74.82           N
ATOM   2597  CA  PHE C 328      13.479  17.709   8.990  1.00 74.82           C
ATOM   2598  CB  PHE C 328      14.024  19.052   9.522  1.00 74.82           C
ATOM   2599  CG  PHE C 328      15.502  18.979   9.716  1.00 74.82           C
ATOM   2600  CD1 PHE C 328      16.034  18.454  10.872  1.00 74.82           C
ATOM   2601  CD2 PHE C 328      16.360  19.454   8.750  1.00 74.82           C
ATOM   2602  CE1 PHE C 328      17.396  18.394  11.055  1.00 74.82           C
ATOM   2603  CE2 PHE C 328      17.723  19.397   8.926  1.00 74.82           C
ATOM   2604  CZ  PHE C 328      18.244  18.866  10.082  1.00 74.82           C
ATOM   2605  C   PHE C 328      14.173  17.394   7.703  1.00 74.82           C
ATOM   2606  O   PHE C 328      15.074  16.559   7.647  1.00 74.82           O
ATOM   2607  N   ARG C 329      13.741  18.053   6.612  1.00 77.38           N
ATOM   2608  CA  ARG C 329      14.365  17.831   5.345  1.00 77.38           C
ATOM   2609  CB  ARG C 329      13.366  17.425   4.251  1.00 77.38           C
ATOM   2610  CG  ARG C 329      12.668  16.111   4.609  1.00 77.38           C
ATOM   2611  CD  ARG C 329      11.722  15.575   3.538  1.00 77.38           C
ATOM   2612  NE  ARG C 329      10.688  16.614   3.285  1.00 77.38           N
ATOM   2613  CZ  ARG C 329       9.419  16.237   2.959  1.00 77.38           C
ATOM   2614  NH1 ARG C 329       9.064  14.920   3.009  1.00 77.38           N
ATOM   2615  NH2 ARG C 329       8.508  17.176   2.575  1.00 77.38           N
ATOM   2616  C   ARG C 329      15.022  19.123   4.984  1.00 77.38           C
ATOM   2617  O   ARG C 329      14.534  20.193   5.344  1.00 77.38           O
ATOM   2618  N   ILE C 330      16.188  19.049   4.311  1.00 62.80           N
ATOM   2619  CA  ILE C 330      16.911  20.238   3.973  1.00 62.80           C
ATOM   2620  CB  ILE C 330      18.055  20.493   4.915  1.00 62.80           C
ATOM   2621  CG1 ILE C 330      18.689  21.869   4.661  1.00 62.80           C
ATOM   2622  CG2 ILE C 330      19.031  19.309   4.818  1.00 62.80           C
ATOM   2623  CD1 ILE C 330      19.664  22.296   5.759  1.00 62.80           C
ATOM   2624  C   ILE C 330      17.462  20.094   2.586  1.00 62.80           C
ATOM   2625  O   ILE C 330      17.764  18.990   2.135  1.00 62.80           O
ATOM   2626  N   ARG C 331      17.628  21.233   1.884  1.00101.66           N
ATOM   2627  CA  ARG C 331      18.109  21.262   0.530  1.00101.66           C
ATOM   2628  CB  ARG C 331      18.340  22.701   0.035  1.00101.66           C
ATOM   2629  CG  ARG C 331      19.083  22.821  -1.297  1.00101.66           C
ATOM   2630  CD  ARG C 331      18.294  22.338  -2.511  0.00101.66           C
ATOM   2631  NE  ARG C 331      19.082  22.706  -3.720  0.00101.66           N
ATOM   2632  CZ  ARG C 331      19.008  23.978  -4.210  0.00101.66           C
ATOM   2633  NH1 ARG C 331      18.241  24.908  -3.569  0.00101.66           N
ATOM   2634  NH2 ARG C 331      19.705  24.324  -5.332  0.00101.66           N
ATOM   2635  C   ARG C 331      19.416  20.540   0.471  1.00101.66           C
ATOM   2636  O   ARG C 331      20.286  20.725   1.321  1.00101.66           O
ATOM   2637  N   ARG C 332      19.572  19.689  -0.565  1.00158.48           N
ATOM   2638  CA  ARG C 332      20.745  18.879  -0.742  1.00158.48           C
ATOM   2639  CB  ARG C 332      20.402  17.381  -0.851  1.00158.48           C
ATOM   2640  CG  ARG C 332      21.543  16.490  -1.347  1.00158.48           C
ATOM   2641  CD  ARG C 332      21.237  14.992  -1.235  1.00158.48           C
ATOM   2642  NE  ARG C 332      19.951  14.714  -1.935  1.00158.48           N
ATOM   2643  CZ  ARG C 332      19.935  14.340  -3.247  1.00158.48           C
ATOM   2644  NH1 ARG C 332      21.103  14.235  -3.945  1.00158.48           N
ATOM   2645  NH2 ARG C 332      18.745  14.060  -3.854  1.00158.48           N
ATOM   2646  C   ARG C 332      21.435  19.272  -2.017  1.00158.48           C
ATOM   2647  O   ARG C 332      20.789  19.595  -3.012  1.00158.48           O
ATOM   2648  N   GLY C 333      22.787  19.261  -2.001  1.00 52.09           N
ATOM   2649  CA  GLY C 333      23.571  19.519  -3.182  1.00 52.09           C
ATOM   2650  C   GLY C 333      24.174  20.899  -3.178  1.00 52.09           C
ATOM   2651  O   GLY C 333      25.098  21.175  -3.942  1.00 52.09           O
ATOM   2652  N   THR C 334      23.587  21.821  -2.399  1.00116.35           N
ATOM   2653  CA  THR C 334      23.994  23.192  -2.221  1.00116.35           C
ATOM   2654  CB  THR C 334      22.823  24.110  -2.021  1.00116.35           C
ATOM   2655  OG1 THR C 334      22.061  23.708  -0.893  1.00116.35           O
ATOM   2656  CG2 THR C 334      21.954  24.070  -3.287  1.00116.35           C
ATOM   2657  C   THR C 334      24.969  23.412  -1.095  1.00116.35           C
ATOM   2658  O   THR C 334      25.478  24.523  -0.953  1.00116.35           O
ATOM   2659  N   ASP C 335      25.216  22.411  -0.221  1.00 92.83           N
ATOM   2660  CA  ASP C 335      26.010  22.667   0.954  1.00 92.83           C
ATOM   2661  CB  ASP C 335      27.404  23.253   0.638  1.00 92.83           C
ATOM   2662  CG  ASP C 335      28.332  23.108   1.848  1.00 92.83           C
ATOM   2663  OD1 ASP C 335      28.037  23.674   2.934  1.00 92.83           O
ATOM   2664  OD2 ASP C 335      29.373  22.416   1.692  1.00 92.83           O
ATOM   2665  C   ASP C 335      25.228  23.639   1.783  1.00 92.83           C
ATOM   2666  O   ASP C 335      25.758  24.595   2.347  1.00 92.83           O
ATOM   2667  N   GLU C 336      23.907  23.388   1.874  1.00114.16           N
ATOM   2668  CA  GLU C 336      23.015  24.250   2.594  1.00114.16           C
ATOM   2669  CB  GLU C 336      21.556  23.765   2.556  1.00114.16           C
ATOM   2670  CG  GLU C 336      20.577  24.663   3.314  1.00114.16           C
ATOM   2671  CD  GLU C 336      20.253  25.848   2.421  1.00114.16           C
ATOM   2672  OE1 GLU C 336      19.575  25.625   1.384  1.00114.16           O
ATOM   2673  OE2 GLU C 336      20.683  26.985   2.753  1.00114.16           O
ATOM   2674  C   GLU C 336      23.415  24.305   4.035  1.00114.16           C
ATOM   2675  O   GLU C 336      23.444  23.294   4.733  1.00114.16           O
ATOM   2676  N   CYS C 337      23.718  25.523   4.514  1.00 71.52           N
ATOM   2677  CA  CYS C 337      24.037  25.770   5.892  1.00 71.52           C
ATOM   2678  CB  CYS C 337      22.852  25.524   6.842  1.00 71.52           C
ATOM   2679  SG  CYS C 337      21.483  26.684   6.554  1.00 71.52           S
ATOM   2680  C   CYS C 337      25.179  24.900   6.337  1.00 71.52           C
ATOM   2681  O   CYS C 337      25.239  24.523   7.507  1.00 71.52           O
ATOM   2682  N   ALA C 338      26.134  24.602   5.430  1.00 60.86           N
ATOM   2683  CA  ALA C 338      27.319  23.837   5.727  1.00 60.86           C
ATOM   2684  CB  ALA C 338      28.165  24.458   6.853  1.00 60.86           C
ATOM   2685  C   ALA C 338      26.999  22.424   6.125  1.00 60.86           C
ATOM   2686  O   ALA C 338      27.795  21.771   6.796  1.00 60.86           O
ATOM   2687  N   ILE C 339      25.848  21.891   5.687  1.00 94.04           N
ATOM   2688  CA  ILE C 339      25.445  20.554   6.033  1.00 94.04           C
ATOM   2689  CB  ILE C 339      24.024  20.236   5.656  1.00 94.04           C
ATOM   2690  CG1 ILE C 339      23.574  18.965   6.394  1.00 94.04           C
ATOM   2691  CG2 ILE C 339      23.910  20.148   4.123  1.00 94.04           C
ATOM   2692  CD1 ILE C 339      22.062  18.751   6.379  1.00 94.04           C
ATOM   2693  C   ILE C 339      26.363  19.519   5.423  1.00 94.04           C
ATOM   2694  O   ILE C 339      26.485  18.406   5.925  1.00 94.04           O
ATOM   2695  N   GLU C 340      26.898  19.794   4.227  1.00227.93           N
ATOM   2696  CA  GLU C 340      27.829  18.952   3.528  1.00227.93           C
ATOM   2697  CB  GLU C 340      27.612  18.761   2.012  1.00227.93           C
ATOM   2698  CG  GLU C 340      26.907  19.887   1.274  1.00227.93           C
ATOM   2699  CD  GLU C 340      25.444  19.478   1.116  1.00227.93           C
ATOM   2700  OE1 GLU C 340      25.185  18.279   0.828  1.00227.93           O
ATOM   2701  OE2 GLU C 340      24.561  20.361   1.285  1.00227.93           O
ATOM   2702  C   GLU C 340      29.285  19.125   3.873  1.00227.93           C
ATOM   2703  O   GLU C 340      30.115  18.730   3.065  1.00227.93           O
ATOM   2704  N   SER C 341      29.648  19.927   4.894  1.00181.91           N
ATOM   2705  CA  SER C 341      31.031  20.180   5.242  1.00181.91           C
ATOM   2706  CB  SER C 341      31.216  21.565   5.885  1.00181.91           C
ATOM   2707  OG  SER C 341      30.788  22.577   4.988  1.00181.91           O
ATOM   2708  C   SER C 341      31.728  19.214   6.184  1.00181.91           C
ATOM   2709  O   SER C 341      32.938  19.043   6.110  1.00181.91           O
ATOM   2710  N   ILE C 342      31.015  18.796   7.235  1.00332.28           N
ATOM   2711  CA  ILE C 342      31.348  18.042   8.418  1.00332.28           C
ATOM   2712  CB  ILE C 342      30.969  18.866   9.632  1.00332.28           C
ATOM   2713  CG1 ILE C 342      32.052  18.891  10.747  1.00332.28           C
ATOM   2714  CG2 ILE C 342      29.573  18.428  10.079  1.00332.28           C
ATOM   2715  CD1 ILE C 342      32.402  17.608  11.489  1.00332.28           C
ATOM   2716  C   ILE C 342      30.983  16.570   8.560  1.00332.28           C
ATOM   2717  O   ILE C 342      30.986  16.110   9.701  1.00332.28           O
ATOM   2718  N   ALA C 343      30.390  15.867   7.567  1.00 81.63           N
ATOM   2719  CA  ALA C 343      29.870  14.544   7.862  1.00 81.63           C
ATOM   2720  CB  ALA C 343      29.306  13.819   6.628  1.00 81.63           C
ATOM   2721  C   ALA C 343      30.926  13.662   8.470  1.00 81.63           C
ATOM   2722  O   ALA C 343      32.086  13.695   8.069  1.00 81.63           O
ATOM   2723  N   LEU C 344      30.528  12.848   9.481  1.00117.24           N
ATOM   2724  CA  LEU C 344      31.417  11.964  10.191  1.00117.24           C
ATOM   2725  CB  LEU C 344      31.634  12.385  11.662  1.00117.24           C
ATOM   2726  CG  LEU C 344      32.508  11.441  12.517  1.00117.24           C
ATOM   2727  CD1 LEU C 344      31.755  10.169  12.945  1.00117.24           C
ATOM   2728  CD2 LEU C 344      33.838  11.136  11.813  1.00117.24           C
ATOM   2729  C   LEU C 344      30.834  10.583  10.190  1.00117.24           C
ATOM   2730  O   LEU C 344      29.632  10.411  10.379  1.00117.24           O
ATOM   2731  N   ALA C 345      31.691   9.554   9.998  1.00 46.95           N
ATOM   2732  CA  ALA C 345      31.231   8.194   9.993  1.00 46.95           C
ATOM   2733  CB  ALA C 345      31.450   7.487   8.642  1.00 46.95           C
ATOM   2734  C   ALA C 345      32.027   7.426  11.004  1.00 46.95           C
ATOM   2735  O   ALA C 345      33.205   7.707  11.224  1.00 46.95           O
ATOM   2736  N   ALA C 346      31.381   6.444  11.668  1.00 45.25           N
ATOM   2737  CA  ALA C 346      32.065   5.602  12.608  1.00 45.25           C
ATOM   2738  CB  ALA C 346      31.943   6.070  14.068  1.00 45.25           C
ATOM   2739  C   ALA C 346      31.395   4.270  12.517  1.00 45.25           C
ATOM   2740  O   ALA C 346      30.215   4.190  12.186  1.00 45.25           O
ATOM   2741  N   THR C 347      32.142   3.181  12.789  1.00133.73           N
ATOM   2742  CA  THR C 347      31.562   1.868  12.736  1.00133.73           C
ATOM   2743  CB  THR C 347      32.328   0.902  11.877  1.00133.73           C
ATOM   2744  OG1 THR C 347      33.676   0.829  12.313  1.00133.73           O
ATOM   2745  CG2 THR C 347      32.263   1.350  10.414  1.00133.73           C
ATOM   2746  C   THR C 347      31.570   1.295  14.119  1.00133.73           C
ATOM   2747  O   THR C 347      32.628   1.116  14.718  1.00133.73           O
ATOM   2748  N   PRO C 348      30.405   1.010  14.642  1.00 91.26           N
ATOM   2749  CA  PRO C 348      30.291   0.429  15.955  1.00 91.26           C
ATOM   2750  CD  PRO C 348      29.214   1.757  14.278  1.00 91.26           C
ATOM   2751  CB  PRO C 348      28.909   0.818  16.477  1.00 91.26           C
ATOM   2752  CG  PRO C 348      28.125   1.224  15.220  1.00 91.26           C
ATOM   2753  C   PRO C 348      30.498  -1.051  15.913  1.00 91.26           C
ATOM   2754  O   PRO C 348      30.357  -1.649  14.847  1.00 91.26           O
ATOM   2755  N   ILE C 349      30.842  -1.666  17.064  1.00 64.62           N
ATOM   2756  CA  ILE C 349      30.982  -3.093  17.093  1.00 64.62           C
ATOM   2757  CB  ILE C 349      32.279  -3.556  17.691  1.00 64.62           C
ATOM   2758  CG1 ILE C 349      33.462  -3.022  16.861  1.00 64.62           C
ATOM   2759  CG2 ILE C 349      32.244  -5.091  17.779  1.00 64.62           C
ATOM   2760  CD1 ILE C 349      34.820  -3.215  17.535  1.00 64.62           C
ATOM   2761  C   ILE C 349      29.855  -3.616  17.937  1.00 64.62           C
ATOM   2762  O   ILE C 349      29.812  -3.397  19.147  1.00 64.62           O
ATOM   2763  N   PRO C 350      28.945  -4.321  17.309  1.00 79.03           N
ATOM   2764  CA  PRO C 350      27.787  -4.841  18.000  1.00 79.03           C
ATOM   2765  CD  PRO C 350      28.665  -4.068  15.904  1.00 79.03           C
ATOM   2766  CB  PRO C 350      26.803  -5.257  16.909  1.00 79.03           C
ATOM   2767  CG  PRO C 350      27.164  -4.350  15.720  1.00 79.03           C
ATOM   2768  C   PRO C 350      28.188  -5.968  18.892  1.00 79.03           C
ATOM   2769  O   PRO C 350      29.325  -6.425  18.789  1.00 79.03           O
ATOM   2770  N   LYS C 351      27.304  -6.411  19.810  1.00164.10           N
ATOM   2771  CA  LYS C 351      27.726  -7.511  20.621  1.00164.10           C
ATOM   2772  CB  LYS C 351      27.166  -7.565  22.060  1.00164.10           C
ATOM   2773  CG  LYS C 351      25.672  -7.802  22.211  1.00164.10           C
ATOM   2774  CD  LYS C 351      25.233  -8.047  23.657  1.00164.10           C
ATOM   2775  CE  LYS C 351      25.158  -6.772  24.500  1.00164.10           C
ATOM   2776  NZ  LYS C 351      24.511  -7.061  25.799  1.00164.10           N
ATOM   2777  C   LYS C 351      27.486  -8.769  19.859  1.00164.10           C
ATOM   2778  O   LYS C 351      26.815  -8.764  18.829  1.00164.10           O
ATOM   2779  N   LEU C 352      28.104  -9.879  20.303  1.00 45.69           N
ATOM   2780  CA  LEU C 352      27.942 -11.116  19.605  1.00 45.69           C
ATOM   2781  CB  LEU C 352      28.666 -12.295  20.283  1.00 45.69           C
ATOM   2782  CG  LEU C 352      30.202 -12.199  20.178  1.00 45.69           C
ATOM   2783  CD1 LEU C 352      30.894 -13.390  20.858  1.00 45.69           C
ATOM   2784  CD2 LEU C 352      30.641 -12.034  18.713  1.00 45.69           C
ATOM   2785  C   LEU C 352      26.449 -11.413  19.570  1.00 45.69           C
ATOM   2786  O   LEU C 352      25.798 -11.333  20.645  1.00 45.69           O
ATOM   2787  OXT LEU C 352      25.938 -11.715  18.458  1.00 45.69           O
TER    2788      LEU C 352
ATOM   2789  N   ASP D 353      53.064 -27.485  21.329  1.00 40.43           N
ATOM   2790  CA  ASP D 353      51.853 -27.922  20.594  1.00 40.43           C
ATOM   2791  CB  ASP D 353      52.246 -28.774  19.377  1.00 40.43           C
ATOM   2792  CG  ASP D 353      53.039 -27.906  18.410  1.00 40.43           C
ATOM   2793  OD1 ASP D 353      53.298 -26.719  18.746  1.00 40.43           O
ATOM   2794  OD2 ASP D 353      53.398 -28.421  17.318  1.00 40.43           O
ATOM   2795  C   ASP D 353      51.009 -28.765  21.486  1.00 40.43           C
ATOM   2796  O   ASP D 353      51.459 -29.223  22.534  1.00 40.43           O
ATOM   2797  N   THR D 354      49.733 -28.945  21.100  1.00 54.36           N
ATOM   2798  CA  THR D 354      48.860 -29.815  21.822  1.00 54.36           C
ATOM   2799  CB  THR D 354      47.419 -29.391  21.806  1.00 54.36           C
ATOM   2800  OG1 THR D 354      46.926 -29.377  20.474  1.00 54.36           O
ATOM   2801  CG2 THR D 354      47.302 -27.990  22.434  1.00 54.36           C
ATOM   2802  C   THR D 354      48.960 -31.123  21.107  1.00 54.36           C
ATOM   2803  O   THR D 354      49.620 -31.231  20.076  1.00 54.36           O
ATOM   2804  N   PRO D 355      48.338 -32.124  21.645  1.00 77.03           N
ATOM   2805  CA  PRO D 355      48.381 -33.428  21.035  1.00 77.03           C
ATOM   2806  CD  PRO D 355      48.197 -32.203  23.091  1.00 77.03           C
ATOM   2807  CB  PRO D 355      47.881 -34.397  22.105  1.00 77.03           C
ATOM   2808  CG  PRO D 355      48.240 -33.701  23.430  1.00 77.03           C
ATOM   2809  C   PRO D 355      47.589 -33.497  19.763  1.00 77.03           C
ATOM   2810  O   PRO D 355      47.641 -34.529  19.096  1.00 77.03           O
ATOM   2811  N   ALA D 356      46.827 -32.439  19.422  1.00 59.87           N
ATOM   2812  CA  ALA D 356      45.945 -32.491  18.284  1.00 59.87           C
ATOM   2813  CB  ALA D 356      44.902 -31.359  18.278  1.00 59.87           C
ATOM   2814  C   ALA D 356      46.678 -32.428  16.976  1.00 59.87           C
ATOM   2815  O   ALA D 356      47.641 -31.681  16.809  1.00 59.87           O
ATOM   2816  N   ASN D 357      46.212 -33.246  16.005  1.00137.90           N
ATOM   2817  CA  ASN D 357      46.730 -33.236  14.667  1.00137.90           C
ATOM   2818  CB  ASN D 357      47.508 -34.520  14.324  1.00137.90           C
ATOM   2819  CG  ASN D 357      48.237 -34.326  13.002  1.00137.90           C
ATOM   2820  OD1 ASN D 357      47.629 -34.005  11.982  1.00137.90           O
ATOM   2821  ND2 ASN D 357      49.582 -34.525  13.018  1.00137.90           N
ATOM   2822  C   ASN D 357      45.532 -33.172  13.766  1.00137.90           C
ATOM   2823  O   ASN D 357      45.156 -34.165  13.144  1.00137.90           O
ATOM   2824  N   CYS D 358      44.920 -31.978  13.649  1.00 68.11           N
ATOM   2825  CA  CYS D 358      43.718 -31.836  12.878  1.00 68.11           C
ATOM   2826  CB  CYS D 358      42.666 -30.959  13.576  1.00 68.11           C
ATOM   2827  SG  CYS D 358      41.988 -31.815  15.027  1.00 68.11           S
ATOM   2828  C   CYS D 358      44.042 -31.262  11.536  1.00 68.11           C
ATOM   2829  O   CYS D 358      45.098 -30.676  11.323  1.00 68.11           O
ATOM   2830  N   THR D 359      43.102 -31.415  10.588  1.00118.76           N
ATOM   2831  CA  THR D 359      43.314 -31.038   9.224  1.00118.76           C
ATOM   2832  CB  THR D 359      43.033 -32.188   8.315  1.00118.76           C
ATOM   2833  OG1 THR D 359      43.243 -31.818   6.967  1.00118.76           O
ATOM   2834  CG2 THR D 359      41.588 -32.657   8.544  1.00118.76           C
ATOM   2835  C   THR D 359      42.423 -29.903   8.834  1.00118.76           C
ATOM   2836  O   THR D 359      41.418 -29.606   9.475  1.00118.76           O
ATOM   2837  N   TYR D 360      42.804 -29.243   7.727  1.00 94.14           N
ATOM   2838  CA  TYR D 360      42.116 -28.120   7.167  1.00 94.14           C
ATOM   2839  CB  TYR D 360      42.869 -27.593   5.929  1.00 94.14           C
ATOM   2840  CG  TYR D 360      42.064 -26.549   5.246  1.00 94.14           C
ATOM   2841  CD1 TYR D 360      42.095 -25.243   5.672  1.00 94.14           C
ATOM   2842  CD2 TYR D 360      41.286 -26.890   4.165  1.00 94.14           C
ATOM   2843  CE1 TYR D 360      41.348 -24.287   5.028  1.00 94.14           C
ATOM   2844  CE2 TYR D 360      40.538 -25.940   3.517  1.00 94.14           C
ATOM   2845  CZ  TYR D 360      40.570 -24.638   3.952  1.00 94.14           C
ATOM   2846  OH  TYR D 360      39.802 -23.662   3.288  1.00 94.14           O
ATOM   2847  C   TYR D 360      40.733 -28.566   6.792  1.00 94.14           C
ATOM   2848  O   TYR D 360      39.766 -27.835   7.013  1.00 94.14           O
ATOM   2849  N   PRO D 361      40.590 -29.736   6.226  1.00138.34           N
ATOM   2850  CA  PRO D 361      39.267 -30.187   5.903  1.00138.34           C
ATOM   2851  CD  PRO D 361      41.564 -30.237   5.269  1.00138.34           C
ATOM   2852  CB  PRO D 361      39.444 -31.394   4.987  1.00138.34           C
ATOM   2853  CG  PRO D 361      40.763 -31.083   4.263  1.00138.34           C
ATOM   2854  C   PRO D 361      38.409 -30.422   7.104  1.00138.34           C
ATOM   2855  O   PRO D 361      37.194 -30.272   6.994  1.00138.34           O
ATOM   2856  N   ASP D 362      38.986 -30.791   8.262  1.00141.08           N
ATOM   2857  CA  ASP D 362      38.107 -31.010   9.372  1.00141.08           C
ATOM   2858  CB  ASP D 362      38.719 -31.743  10.582  1.00141.08           C
ATOM   2859  CG  ASP D 362      39.817 -30.957  11.269  1.00141.08           C
ATOM   2860  OD1 ASP D 362      39.738 -29.705  11.369  1.00141.08           O
ATOM   2861  OD2 ASP D 362      40.765 -31.642  11.728  1.00141.08           O
ATOM   2862  C   ASP D 362      37.513 -29.694   9.769  1.00141.08           C
ATOM   2863  O   ASP D 362      36.430 -29.640  10.347  1.00141.08           O
ATOM   2864  N   LEU D 363      38.256 -28.603   9.504  1.00 79.36           N
ATOM   2865  CA  LEU D 363      37.878 -27.247   9.799  1.00 79.36           C
ATOM   2866  CB  LEU D 363      39.076 -26.286   9.681  1.00 79.36           C
ATOM   2867  CG  LEU D 363      38.753 -24.827  10.045  1.00 79.36           C
ATOM   2868  CD1 LEU D 363      38.279 -24.712  11.503  1.00 79.36           C
ATOM   2869  CD2 LEU D 363      39.948 -23.907   9.744  1.00 79.36           C
ATOM   2870  C   LEU D 363      36.770 -26.749   8.904  1.00 79.36           C
ATOM   2871  O   LEU D 363      35.948 -25.938   9.329  1.00 79.36           O
ATOM   2872  N   LEU D 364      36.723 -27.176   7.624  1.00 50.57           N
ATOM   2873  CA  LEU D 364      35.718 -26.645   6.734  1.00 50.57           C
ATOM   2874  CB  LEU D 364      35.923 -27.039   5.262  1.00 50.57           C
ATOM   2875  CG  LEU D 364      37.195 -26.448   4.627  1.00 50.57           C
ATOM   2876  CD1 LEU D 364      37.336 -26.883   3.159  1.00 50.57           C
ATOM   2877  CD2 LEU D 364      37.247 -24.923   4.800  1.00 50.57           C
ATOM   2878  C   LEU D 364      34.373 -27.160   7.148  1.00 50.57           C
ATOM   2879  O   LEU D 364      34.237 -28.325   7.517  1.00 50.57           O
ATOM   2880  N   GLY D 365      33.335 -26.294   7.102  1.00 31.64           N
ATOM   2881  CA  GLY D 365      32.013 -26.744   7.437  1.00 31.64           C
ATOM   2882  C   GLY D 365      31.328 -25.726   8.295  1.00 31.64           C
ATOM   2883  O   GLY D 365      31.709 -24.556   8.334  1.00 31.64           O
ATOM   2884  N   THR D 366      30.270 -26.164   9.012  1.00 41.07           N
ATOM   2885  CA  THR D 366      29.556 -25.238   9.840  1.00 41.07           C
ATOM   2886  CB  THR D 366      28.067 -25.302   9.663  1.00 41.07           C
ATOM   2887  OG1 THR D 366      27.727 -25.070   8.305  1.00 41.07           O
ATOM   2888  CG2 THR D 366      27.416 -24.234  10.559  1.00 41.07           C
ATOM   2889  C   THR D 366      29.879 -25.549  11.267  1.00 41.07           C
ATOM   2890  O   THR D 366      29.942 -26.709  11.674  1.00 41.07           O
ATOM   2891  N   TRP D 367      30.122 -24.492  12.064  1.00 57.06           N
ATOM   2892  CA  TRP D 367      30.474 -24.665  13.443  1.00 57.06           C
ATOM   2893  CB  TRP D 367      31.892 -24.169  13.776  1.00 57.06           C
ATOM   2894  CG  TRP D 367      33.001 -25.000  13.176  1.00 57.06           C
ATOM   2895  CD2 TRP D 367      33.796 -25.937  13.921  1.00 57.06           C
ATOM   2896  CD1 TRP D 367      33.470 -25.026  11.896  1.00 57.06           C
ATOM   2897  NE1 TRP D 367      34.503 -25.927  11.793  1.00 57.06           N
ATOM   2898  CE2 TRP D 367      34.715 -26.493  13.032  1.00 57.06           C
ATOM   2899  CE3 TRP D 367      33.762 -26.300  15.236  1.00 57.06           C
ATOM   2900  CZ2 TRP D 367      35.622 -27.426  13.449  1.00 57.06           C
ATOM   2901  CZ3 TRP D 367      34.676 -27.243  15.652  1.00 57.06           C
ATOM   2902  CH2 TRP D 367      35.586 -27.796  14.775  1.00 57.06           C
ATOM   2903  C   TRP D 367      29.532 -23.854  14.269  1.00 57.06           C
ATOM   2904  O   TRP D 367      29.100 -22.774  13.868  1.00 57.06           O
ATOM   2905  N   VAL D 368      29.170 -24.380  15.455  1.00 39.90           N
ATOM   2906  CA  VAL D 368      28.322 -23.643  16.341  1.00 39.90           C
ATOM   2907  CB  VAL D 368      27.147 -24.439  16.832  1.00 39.90           C
ATOM   2908  CG1 VAL D 368      26.395 -23.612  17.887  1.00 39.90           C
ATOM   2909  CG2 VAL D 368      26.283 -24.824  15.619  1.00 39.90           C
ATOM   2910  C   VAL D 368      29.164 -23.287  17.523  1.00 39.90           C
ATOM   2911  O   VAL D 368      29.787 -24.153  18.137  1.00 39.90           O
ATOM   2912  N   PHE D 369      29.221 -21.985  17.865  1.00 74.72           N
ATOM   2913  CA  PHE D 369      30.024 -21.609  18.991  1.00 74.72           C
ATOM   2914  CB  PHE D 369      30.982 -20.426  18.747  1.00 74.72           C
ATOM   2915  CG  PHE D 369      31.954 -20.780  17.673  1.00 74.72           C
ATOM   2916  CD1 PHE D 369      32.759 -21.890  17.784  1.00 74.72           C
ATOM   2917  CD2 PHE D 369      32.096 -19.964  16.573  1.00 74.72           C
ATOM   2918  CE1 PHE D 369      33.663 -22.203  16.795  1.00 74.72           C
ATOM   2919  CE2 PHE D 369      32.999 -20.271  15.582  1.00 74.72           C
ATOM   2920  CZ  PHE D 369      33.782 -21.395  15.690  1.00 74.72           C
ATOM   2921  C   PHE D 369      29.103 -21.177  20.088  1.00 74.72           C
ATOM   2922  O   PHE D 369      28.226 -20.337  19.887  1.00 74.72           O
ATOM   2923  N   GLN D 370      29.283 -21.759  21.290  1.00 47.89           N
ATOM   2924  CA  GLN D 370      28.494 -21.376  22.423  1.00 47.89           C
ATOM   2925  CB  GLN D 370      28.162 -22.553  23.354  1.00 47.89           C
ATOM   2926  CG  GLN D 370      27.331 -23.647  22.678  1.00 47.89           C
ATOM   2927  CD  GLN D 370      25.923 -23.111  22.449  1.00 47.89           C
ATOM   2928  OE1 GLN D 370      25.507 -22.134  23.070  1.00 47.89           O
ATOM   2929  NE2 GLN D 370      25.164 -23.771  21.534  1.00 47.89           N
ATOM   2930  C   GLN D 370      29.365 -20.430  23.180  1.00 47.89           C
ATOM   2931  O   GLN D 370      30.504 -20.761  23.507  1.00 47.89           O
ATOM   2932  N   VAL D 371      28.852 -19.219  23.475  1.00 46.59           N
ATOM   2933  CA  VAL D 371      29.684 -18.235  24.097  1.00 46.59           C
ATOM   2934  CB  VAL D 371      29.712 -16.944  23.330  1.00 46.59           C
ATOM   2935  CG1 VAL D 371      30.622 -15.946  24.064  1.00 46.59           C
ATOM   2936  CG2 VAL D 371      30.148 -17.246  21.888  1.00 46.59           C
ATOM   2937  C   VAL D 371      29.178 -17.922  25.471  1.00 46.59           C
ATOM   2938  O   VAL D 371      27.990 -17.685  25.679  1.00 46.59           O
ATOM   2939  N   GLY D 372      30.096 -17.928  26.456  1.00 48.45           N
ATOM   2940  CA  GLY D 372      29.756 -17.581  27.806  1.00 48.45           C
ATOM   2941  C   GLY D 372      30.254 -16.187  28.006  1.00 48.45           C
ATOM   2942  O   GLY D 372      30.218 -15.386  27.076  1.00 48.45           O
ATOM   2943  N   SER D 373      30.699 -15.891  29.249  1.00141.02           N
ATOM   2944  CA  SER D 373      31.341 -14.682  29.712  1.00141.02           C
ATOM   2945  CB  SER D 373      32.877 -14.763  29.662  1.00141.02           C
ATOM   2946  OG  SER D 373      33.338 -15.794  30.523  1.00141.02           O
ATOM   2947  C   SER D 373      30.921 -13.432  28.986  1.00141.02           C
ATOM   2948  O   SER D 373      29.824 -13.323  28.443  1.00141.02           O
ATOM   2949  N   SER D 374      31.771 -12.386  29.128  1.00205.77           N
ATOM   2950  CA  SER D 374      31.692 -11.127  28.429  1.00205.77           C
ATOM   2951  CB  SER D 374      30.257 -10.642  28.123  1.00205.77           C
ATOM   2952  OG  SER D 374      29.511 -10.452  29.316  1.00205.77           O
ATOM   2953  C   SER D 374      32.358 -10.084  29.278  1.00205.77           C
ATOM   2954  O   SER D 374      31.701  -9.211  29.841  1.00205.77           O
ATOM   2955  N   GLY D 375      33.702 -10.084  29.331  1.00 57.81           N
ATOM   2956  CA  GLY D 375      34.364  -9.143  30.191  1.00 57.81           C
ATOM   2957  C   GLY D 375      35.592  -8.650  29.498  1.00 57.81           C
ATOM   2958  O   GLY D 375      35.660  -8.624  28.272  1.00 57.81           O
ATOM   2959  N   SER D 376      36.581  -8.189  30.284  1.00 33.80           N
ATOM   2960  CA  SER D 376      37.809  -7.711  29.722  1.00 33.80           C
ATOM   2961  CB  SER D 376      38.454  -6.572  30.529  1.00 33.80           C
ATOM   2962  OG  SER D 376      37.607  -5.433  30.521  1.00 33.80           O
ATOM   2963  C   SER D 376      38.777  -8.851  29.682  1.00 33.80           C
ATOM   2964  O   SER D 376      38.451  -9.978  30.050  1.00 33.80           O
ATOM   2965  N   GLN D 377      40.006  -8.568  29.210  1.00 61.70           N
ATOM   2966  CA  GLN D 377      41.047  -9.551  29.115  1.00 61.70           C
ATOM   2967  CB  GLN D 377      42.336  -8.999  28.475  1.00 61.70           C
ATOM   2968  CG  GLN D 377      43.004  -7.883  29.287  1.00 61.70           C
ATOM   2969  CD  GLN D 377      44.260  -7.436  28.547  1.00 61.70           C
ATOM   2970  OE1 GLN D 377      45.040  -8.257  28.076  1.00 61.70           O
ATOM   2971  NE2 GLN D 377      44.461  -6.091  28.436  1.00 61.70           N
ATOM   2972  C   GLN D 377      41.392 -10.008  30.502  1.00 61.70           C
ATOM   2973  O   GLN D 377      41.813 -11.148  30.702  1.00 61.70           O
ATOM   2974  N   ARG D 378      41.331  -9.082  31.477  1.00 77.54           N
ATOM   2975  CA  ARG D 378      41.585  -9.366  32.863  1.00 77.54           C
ATOM   2976  CB  ARG D 378      41.784  -8.083  33.691  1.00 77.54           C
ATOM   2977  CG  ARG D 378      42.144  -8.334  35.157  0.00 77.54           C
ATOM   2978  CD  ARG D 378      42.339  -7.048  35.965  0.00 77.54           C
ATOM   2979  NE  ARG D 378      42.693  -7.438  37.359  0.00 77.54           N
ATOM   2980  CZ  ARG D 378      43.176  -6.500  38.226  0.00 77.54           C
ATOM   2981  NH1 ARG D 378      43.297  -5.201  37.825  0.00 77.54           N
ATOM   2982  NH2 ARG D 378      43.542  -6.861  39.491  0.00 77.54           N
ATOM   2983  C   ARG D 378      40.445 -10.116  33.484  1.00 77.54           C
ATOM   2984  O   ARG D 378      40.649 -11.008  34.306  1.00 77.54           O
ATOM   2985  N   ASP D 379      39.207  -9.741  33.109  1.00 48.84           N
ATOM   2986  CA  ASP D 379      37.998 -10.263  33.685  1.00 48.84           C
ATOM   2987  CB  ASP D 379      36.738  -9.547  33.169  1.00 48.84           C
ATOM   2988  CG  ASP D 379      36.711  -8.147  33.763  0.00 48.84           C
ATOM   2989  OD1 ASP D 379      37.337  -7.946  34.838  0.00 48.84           O
ATOM   2990  OD2 ASP D 379      36.064  -7.259  33.148  0.00 48.84           O
ATOM   2991  C   ASP D 379      37.826 -11.714  33.373  1.00 48.84           C
ATOM   2992  O   ASP D 379      37.272 -12.460  34.179  1.00 48.84           O
ATOM   2993  N   VAL D 380      38.273 -12.160  32.188  1.00 69.05           N
ATOM   2994  CA  VAL D 380      37.996 -13.513  31.806  1.00 69.05           C
ATOM   2995  CB  VAL D 380      37.185 -13.576  30.537  1.00 69.05           C
ATOM   2996  CG1 VAL D 380      37.019 -15.027  30.079  1.00 69.05           C
ATOM   2997  CG2 VAL D 380      35.835 -12.903  30.799  1.00 69.05           C
ATOM   2998  C   VAL D 380      39.275 -14.255  31.570  1.00 69.05           C
ATOM   2999  O   VAL D 380      40.322 -13.667  31.299  1.00 69.05           O
ATOM   3000  N   ASN D 381      39.208 -15.590  31.754  1.00 92.54           N
ATOM   3001  CA  ASN D 381      40.281 -16.491  31.463  1.00 92.54           C
ATOM   3002  CB  ASN D 381      41.116 -16.826  32.711  1.00 92.54           C
ATOM   3003  CG  ASN D 381      42.456 -17.396  32.275  0.00 92.54           C
ATOM   3004  OD1 ASN D 381      43.484 -16.728  32.371  0.00 92.54           O
ATOM   3005  ND2 ASN D 381      42.452 -18.665  31.787  0.00 92.54           N
ATOM   3006  C   ASN D 381      39.581 -17.737  31.015  1.00 92.54           C
ATOM   3007  O   ASN D 381      38.800 -18.309  31.776  1.00 92.54           O
ATOM   3008  N   CYS D 382      39.847 -18.209  29.780  1.00 80.59           N
ATOM   3009  CA  CYS D 382      39.064 -19.301  29.272  1.00 80.59           C
ATOM   3010  CB  CYS D 382      38.767 -19.116  27.781  1.00 80.59           C
ATOM   3011  SG  CYS D 382      37.991 -17.497  27.529  1.00 80.59           S
ATOM   3012  C   CYS D 382      39.783 -20.596  29.455  1.00 80.59           C
ATOM   3013  O   CYS D 382      40.148 -21.263  28.487  1.00 80.59           O
ATOM   3014  N   SER D 383      40.064 -20.951  30.720  1.00124.08           N
ATOM   3015  CA  SER D 383      40.630 -22.225  31.031  1.00124.08           C
ATOM   3016  CB  SER D 383      41.346 -22.229  32.390  1.00124.08           C
ATOM   3017  OG  SER D 383      42.421 -21.304  32.379  1.00124.08           O
ATOM   3018  C   SER D 383      39.533 -23.256  31.111  1.00124.08           C
ATOM   3019  O   SER D 383      39.678 -24.371  30.616  1.00124.08           O
ATOM   3020  N   VAL D 384      38.471 -22.942  31.892  1.00158.07           N
ATOM   3021  CA  VAL D 384      37.377 -23.853  32.122  1.00158.07           C
ATOM   3022  CB  VAL D 384      36.685 -23.576  33.422  1.00158.07           C
ATOM   3023  CG1 VAL D 384      35.533 -24.582  33.574  1.00158.07           C
ATOM   3024  CG2 VAL D 384      37.717 -23.608  34.552  1.00158.07           C
ATOM   3025  C   VAL D 384      36.274 -23.887  31.099  1.00158.07           C
ATOM   3026  O   VAL D 384      36.099 -24.897  30.418  1.00158.07           O
ATOM   3027  N   MET D 385      35.522 -22.756  30.993  1.00103.00           N
ATOM   3028  CA  MET D 385      34.314 -22.592  30.213  1.00103.00           C
ATOM   3029  CB  MET D 385      33.724 -23.867  29.584  1.00103.00           C
ATOM   3030  CG  MET D 385      32.426 -23.635  28.797  1.00103.00           C
ATOM   3031  SD  MET D 385      32.584 -22.575  27.331  1.00103.00           S
ATOM   3032  CE  MET D 385      32.181 -21.040  28.215  1.00103.00           C
ATOM   3033  C   MET D 385      33.264 -22.009  31.129  1.00103.00           C
ATOM   3034  O   MET D 385      33.306 -20.827  31.469  1.00103.00           O
ATOM   3035  N   GLY D 386      32.274 -22.834  31.548  1.00 40.92           N
ATOM   3036  CA  GLY D 386      31.224 -22.356  32.417  1.00 40.92           C
ATOM   3037  C   GLY D 386      29.964 -22.187  31.613  1.00 40.92           C
ATOM   3038  O   GLY D 386      29.868 -22.658  30.482  1.00 40.92           O
ATOM   3039  N   PRO D 387      28.978 -21.545  32.198  1.00174.62           N
ATOM   3040  CA  PRO D 387      27.695 -21.381  31.548  1.00174.62           C
ATOM   3041  CD  PRO D 387      28.847 -21.569  33.646  1.00174.62           C
ATOM   3042  CB  PRO D 387      26.732 -20.910  32.635  1.00174.62           C
ATOM   3043  CG  PRO D 387      27.336 -21.491  33.926  1.00174.62           C
ATOM   3044  C   PRO D 387      27.698 -20.503  30.326  1.00174.62           C
ATOM   3045  O   PRO D 387      28.389 -19.485  30.309  1.00174.62           O
ATOM   3046  N   PRO D 388      27.000 -20.944  29.302  1.00168.78           N
ATOM   3047  CA  PRO D 388      26.902 -20.144  28.095  1.00168.78           C
ATOM   3048  CD  PRO D 388      27.182 -22.351  28.979  1.00168.78           C
ATOM   3049  CB  PRO D 388      26.918 -21.124  26.923  1.00168.78           C
ATOM   3050  CG  PRO D 388      27.565 -22.392  27.494  1.00168.78           C
ATOM   3051  C   PRO D 388      25.720 -19.216  27.989  1.00168.78           C
ATOM   3052  O   PRO D 388      24.610 -19.627  28.332  1.00168.78           O
ATOM   3053  N   GLU D 389      25.938 -17.964  27.524  1.00134.38           N
ATOM   3054  CA  GLU D 389      24.894 -17.003  27.273  1.00134.38           C
ATOM   3055  CB  GLU D 389      25.399 -15.560  27.414  1.00134.38           C
ATOM   3056  CG  GLU D 389      26.071 -15.305  28.766  1.00134.38           C
ATOM   3057  CD  GLU D 389      25.296 -16.058  29.839  1.00134.38           C
ATOM   3058  OE1 GLU D 389      24.080 -15.778  30.010  0.00134.38           O
ATOM   3059  OE2 GLU D 389      25.916 -16.933  30.500  0.00134.38           O
ATOM   3060  C   GLU D 389      24.275 -17.131  25.899  1.00134.38           C
ATOM   3061  O   GLU D 389      23.054 -17.078  25.764  1.00134.38           O
ATOM   3062  N   LYS D 390      25.096 -17.300  24.830  1.00146.00           N
ATOM   3063  CA  LYS D 390      24.521 -17.258  23.506  1.00146.00           C
ATOM   3064  CB  LYS D 390      24.465 -15.846  22.894  1.00146.00           C
ATOM   3065  CG  LYS D 390      25.828 -15.169  22.721  1.00146.00           C
ATOM   3066  CD  LYS D 390      26.536 -14.835  24.034  1.00146.00           C
ATOM   3067  CE  LYS D 390      27.886 -14.145  23.827  1.00146.00           C
ATOM   3068  NZ  LYS D 390      28.394 -13.622  25.114  1.00146.00           N
ATOM   3069  C   LYS D 390      25.260 -18.134  22.535  1.00146.00           C
ATOM   3070  O   LYS D 390      26.350 -18.633  22.810  1.00146.00           O
ATOM   3071  N   LYS D 391      24.643 -18.340  21.347  1.00118.02           N
ATOM   3072  CA  LYS D 391      25.194 -19.178  20.317  1.00118.02           C
ATOM   3073  CB  LYS D 391      24.244 -20.340  19.950  1.00118.02           C
ATOM   3074  CG  LYS D 391      24.736 -21.297  18.858  1.00118.02           C
ATOM   3075  CD  LYS D 391      24.762 -20.700  17.452  1.00118.02           C
ATOM   3076  CE  LYS D 391      23.386 -20.662  16.779  1.00118.02           C
ATOM   3077  NZ  LYS D 391      23.498 -20.070  15.427  1.00118.02           N
ATOM   3078  C   LYS D 391      25.429 -18.343  19.091  1.00118.02           C
ATOM   3079  O   LYS D 391      24.690 -17.399  18.818  1.00118.02           O
ATOM   3080  N   VAL D 392      26.509 -18.660  18.340  1.00 48.47           N
ATOM   3081  CA  VAL D 392      26.818 -17.979  17.112  1.00 48.47           C
ATOM   3082  CB  VAL D 392      28.007 -17.070  17.226  1.00 48.47           C
ATOM   3083  CG1 VAL D 392      28.309 -16.470  15.843  1.00 48.47           C
ATOM   3084  CG2 VAL D 392      27.713 -16.019  18.310  1.00 48.47           C
ATOM   3085  C   VAL D 392      27.164 -19.044  16.115  1.00 48.47           C
ATOM   3086  O   VAL D 392      27.942 -19.950  16.408  1.00 48.47           O
ATOM   3087  N   VAL D 393      26.607 -18.964  14.891  1.00105.72           N
ATOM   3088  CA  VAL D 393      26.884 -20.002  13.941  1.00105.72           C
ATOM   3089  CB  VAL D 393      25.645 -20.523  13.265  1.00105.72           C
ATOM   3090  CG1 VAL D 393      25.184 -19.525  12.192  1.00105.72           C
ATOM   3091  CG2 VAL D 393      25.930 -21.935  12.742  1.00105.72           C
ATOM   3092  C   VAL D 393      27.792 -19.431  12.892  1.00105.72           C
ATOM   3093  O   VAL D 393      27.616 -18.292  12.459  1.00105.72           O
ATOM   3094  N   VAL D 394      28.821 -20.201  12.472  1.00 40.98           N
ATOM   3095  CA  VAL D 394      29.716 -19.691  11.471  1.00 40.98           C
ATOM   3096  CB  VAL D 394      31.060 -19.293  12.010  1.00 40.98           C
ATOM   3097  CG1 VAL D 394      30.866 -18.128  12.995  1.00 40.98           C
ATOM   3098  CG2 VAL D 394      31.729 -20.532  12.630  1.00 40.98           C
ATOM   3099  C   VAL D 394      29.949 -20.758  10.449  1.00 40.98           C
ATOM   3100  O   VAL D 394      30.000 -21.945  10.766  1.00 40.98           O
ATOM   3101  N   HIS D 395      30.095 -20.341   9.175  1.00 44.66           N
ATOM   3102  CA  HIS D 395      30.335 -21.250   8.091  1.00 44.66           C
ATOM   3103  ND1 HIS D 395      27.314 -22.607   7.268  1.00 44.66           N
ATOM   3104  CG  HIS D 395      27.912 -21.370   7.346  1.00 44.66           C
ATOM   3105  CB  HIS D 395      29.328 -21.091   6.938  1.00 44.66           C
ATOM   3106  NE2 HIS D 395      25.787 -21.216   8.090  1.00 44.66           N
ATOM   3107  CD2 HIS D 395      26.966 -20.532   7.850  1.00 44.66           C
ATOM   3108  CE1 HIS D 395      26.045 -22.459   7.725  1.00 44.66           C
ATOM   3109  C   HIS D 395      31.685 -20.936   7.532  1.00 44.66           C
ATOM   3110  O   HIS D 395      32.003 -19.782   7.241  1.00 44.66           O
ATOM   3111  N   LEU D 396      32.532 -21.974   7.367  1.00 63.42           N
ATOM   3112  CA  LEU D 396      33.856 -21.747   6.849  1.00 63.42           C
ATOM   3113  CB  LEU D 396      34.948 -22.344   7.750  1.00 63.42           C
ATOM   3114  CG  LEU D 396      34.903 -21.790   9.189  1.00 63.42           C
ATOM   3115  CD1 LEU D 396      36.009 -22.403  10.063  1.00 63.42           C
ATOM   3116  CD2 LEU D 396      34.903 -20.253   9.199  1.00 63.42           C
ATOM   3117  C   LEU D 396      33.946 -22.421   5.511  1.00 63.42           C
ATOM   3118  O   LEU D 396      33.668 -23.614   5.392  1.00 63.42           O
ATOM   3119  N   LYS D 397      34.360 -21.680   4.462  1.00130.71           N
ATOM   3120  CA  LYS D 397      34.373 -22.272   3.150  1.00130.71           C
ATOM   3121  CB  LYS D 397      33.408 -21.598   2.160  1.00130.71           C
ATOM   3122  CG  LYS D 397      33.313 -22.334   0.822  1.00130.71           C
ATOM   3123  CD  LYS D 397      32.669 -23.716   0.936  1.00130.71           C
ATOM   3124  CE  LYS D 397      32.568 -24.462  -0.396  1.00130.71           C
ATOM   3125  NZ  LYS D 397      31.935 -25.784  -0.188  1.00130.71           N
ATOM   3126  C   LYS D 397      35.739 -22.243   2.530  1.00130.71           C
ATOM   3127  O   LYS D 397      36.550 -21.350   2.779  1.00130.71           O
ATOM   3128  N   LYS D 398      35.960 -23.218   1.622  1.00123.19           N
ATOM   3129  CA  LYS D 398      37.189 -23.521   0.935  1.00123.19           C
ATOM   3130  CB  LYS D 398      36.967 -24.227  -0.411  1.00123.19           C
ATOM   3131  CG  LYS D 398      38.264 -24.559  -1.149  1.00123.19           C
ATOM   3132  CD  LYS D 398      38.048 -25.400  -2.408  1.00123.19           C
ATOM   3133  CE  LYS D 398      37.389 -24.621  -3.549  1.00123.19           C
ATOM   3134  NZ  LYS D 398      37.213 -25.494  -4.731  1.00123.19           N
ATOM   3135  C   LYS D 398      37.995 -22.302   0.650  1.00123.19           C
ATOM   3136  O   LYS D 398      37.520 -21.310   0.099  1.00123.19           O
ATOM   3137  N   LEU D 399      39.292 -22.420   0.995  1.00219.24           N
ATOM   3138  CA  LEU D 399      40.223 -21.348   0.951  1.00219.24           C
ATOM   3139  CB  LEU D 399      40.142 -20.432  -0.283  1.00219.24           C
ATOM   3140  CG  LEU D 399      40.889 -21.055  -1.485  1.00219.24           C
ATOM   3141  CD1 LEU D 399      40.302 -22.418  -1.884  1.00219.24           C
ATOM   3142  CD2 LEU D 399      41.004 -20.072  -2.662  1.00219.24           C
ATOM   3143  C   LEU D 399      40.099 -20.614   2.259  1.00219.24           C
ATOM   3144  O   LEU D 399      40.447 -21.165   3.300  1.00219.24           O
ATOM   3145  N   ASP D 400      39.807 -19.302   2.219  1.00185.01           N
ATOM   3146  CA  ASP D 400      39.707 -18.466   3.393  1.00185.01           C
ATOM   3147  CB  ASP D 400      40.677 -17.271   3.335  1.00185.01           C
ATOM   3148  CG  ASP D 400      40.366 -16.414   2.121  1.00185.01           C
ATOM   3149  OD1 ASP D 400      39.430 -16.770   1.358  1.00185.01           O
ATOM   3150  OD2 ASP D 400      41.071 -15.386   1.941  1.00185.01           O
ATOM   3151  C   ASP D 400      38.386 -17.978   3.954  1.00185.01           C
ATOM   3152  O   ASP D 400      38.430 -17.336   4.999  1.00185.01           O
ATOM   3153  N   THR D 401      37.203 -18.143   3.322  1.00164.09           N
ATOM   3154  CA  THR D 401      36.109 -17.305   3.785  1.00164.09           C
ATOM   3155  CB  THR D 401      35.111 -16.972   2.716  1.00164.09           C
ATOM   3156  OG1 THR D 401      34.371 -18.128   2.359  1.00164.09           O
ATOM   3157  CG2 THR D 401      35.868 -16.435   1.489  1.00164.09           C
ATOM   3158  C   THR D 401      35.307 -17.853   4.930  1.00164.09           C
ATOM   3159  O   THR D 401      35.076 -19.054   5.052  1.00164.09           O
ATOM   3160  N   ALA D 402      34.844 -16.927   5.806  1.00 49.98           N
ATOM   3161  CA  ALA D 402      33.992 -17.267   6.911  1.00 49.98           C
ATOM   3162  CB  ALA D 402      34.646 -17.043   8.285  1.00 49.98           C
ATOM   3163  C   ALA D 402      32.801 -16.356   6.840  1.00 49.98           C
ATOM   3164  O   ALA D 402      32.938 -15.190   6.472  1.00 49.98           O
ATOM   3165  N   TYR D 403      31.585 -16.873   7.136  1.00 73.02           N
ATOM   3166  CA  TYR D 403      30.432 -16.011   7.163  1.00 73.02           C
ATOM   3167  CB  TYR D 403      29.700 -15.862   5.813  1.00 73.02           C
ATOM   3168  CG  TYR D 403      29.110 -17.160   5.379  1.00 73.02           C
ATOM   3169  CD1 TYR D 403      29.874 -18.098   4.725  1.00 73.02           C
ATOM   3170  CD2 TYR D 403      27.781 -17.429   5.613  1.00 73.02           C
ATOM   3171  CE1 TYR D 403      29.323 -19.290   4.317  1.00 73.02           C
ATOM   3172  CE2 TYR D 403      27.223 -18.618   5.208  1.00 73.02           C
ATOM   3173  CZ  TYR D 403      27.995 -19.551   4.558  1.00 73.02           C
ATOM   3174  OH  TYR D 403      27.426 -20.772   4.140  1.00 73.02           O
ATOM   3175  C   TYR D 403      29.465 -16.518   8.193  1.00 73.02           C
ATOM   3176  O   TYR D 403      29.501 -17.691   8.563  1.00 73.02           O
ATOM   3177  N   ASP D 404      28.611 -15.614   8.726  1.00 89.04           N
ATOM   3178  CA  ASP D 404      27.636 -15.974   9.719  1.00 89.04           C
ATOM   3179  CB  ASP D 404      27.730 -15.117  10.998  1.00 89.04           C
ATOM   3180  CG  ASP D 404      27.544 -13.645  10.653  1.00 89.04           C
ATOM   3181  OD1 ASP D 404      27.150 -13.338   9.496  1.00 89.04           O
ATOM   3182  OD2 ASP D 404      27.802 -12.802  11.554  1.00 89.04           O
ATOM   3183  C   ASP D 404      26.241 -15.904   9.163  1.00 89.04           C
ATOM   3184  O   ASP D 404      26.025 -15.723   7.966  1.00 89.04           O
ATOM   3185  N   ASP D 405      25.253 -16.063  10.066  1.00 96.70           N
ATOM   3186  CA  ASP D 405      23.844 -16.080   9.784  1.00 96.70           C
ATOM   3187  CB  ASP D 405      23.045 -16.491  11.031  1.00 96.70           C
ATOM   3188  CG  ASP D 405      21.746 -17.127  10.576  1.00 96.70           C
ATOM   3189  OD1 ASP D 405      21.358 -16.907   9.399  1.00 96.70           O
ATOM   3190  OD2 ASP D 405      21.135 -17.861  11.398  1.00 96.70           O
ATOM   3191  C   ASP D 405      23.389 -14.715   9.340  1.00 96.70           C
ATOM   3192  O   ASP D 405      22.497 -14.582   8.503  1.00 96.70           O
ATOM   3193  N   PHE D 406      24.017 -13.665   9.897  1.00 77.73           N
ATOM   3194  CA  PHE D 406      23.710 -12.280   9.664  1.00 77.73           C
ATOM   3195  CB  PHE D 406      24.503 -11.328  10.575  1.00 77.73           C
ATOM   3196  CG  PHE D 406      24.027 -11.568  11.966  1.00 77.73           C
ATOM   3197  CD1 PHE D 406      24.560 -12.587  12.721  1.00 77.73           C
ATOM   3198  CD2 PHE D 406      23.045 -10.776  12.516  1.00 77.73           C
ATOM   3199  CE1 PHE D 406      24.122 -12.812  14.005  1.00 77.73           C
ATOM   3200  CE2 PHE D 406      22.603 -10.996  13.799  1.00 77.73           C
ATOM   3201  CZ  PHE D 406      23.141 -12.016  14.546  1.00 77.73           C
ATOM   3202  C   PHE D 406      24.023 -11.939   8.243  1.00 77.73           C
ATOM   3203  O   PHE D 406      23.514 -10.951   7.720  1.00 77.73           O
ATOM   3204  N   GLY D 407      24.924 -12.699   7.593  1.00 32.70           N
ATOM   3205  CA  GLY D 407      25.230 -12.403   6.224  1.00 32.70           C
ATOM   3206  C   GLY D 407      26.554 -11.710   6.165  1.00 32.70           C
ATOM   3207  O   GLY D 407      26.981 -11.260   5.102  1.00 32.70           O
ATOM   3208  N   ASN D 408      27.239 -11.604   7.317  1.00 44.15           N
ATOM   3209  CA  ASN D 408      28.518 -10.955   7.364  1.00 44.15           C
ATOM   3210  CB  ASN D 408      28.958 -10.586   8.792  1.00 44.15           C
ATOM   3211  CG  ASN D 408      28.013  -9.517   9.325  1.00 44.15           C
ATOM   3212  OD1 ASN D 408      27.844  -8.460   8.720  1.00 44.15           O
ATOM   3213  ND2 ASN D 408      27.372  -9.800  10.491  1.00 44.15           N
ATOM   3214  C   ASN D 408      29.551 -11.881   6.794  1.00 44.15           C
ATOM   3215  O   ASN D 408      29.423 -13.102   6.877  1.00 44.15           O
ATOM   3216  N   SER D 409      30.616 -11.307   6.193  1.00 40.52           N
ATOM   3217  CA  SER D 409      31.643 -12.115   5.597  1.00 40.52           C
ATOM   3218  CB  SER D 409      31.772 -11.895   4.078  1.00 40.52           C
ATOM   3219  OG  SER D 409      32.764 -12.751   3.533  1.00 40.52           O
ATOM   3220  C   SER D 409      32.961 -11.770   6.234  1.00 40.52           C
ATOM   3221  O   SER D 409      33.179 -10.642   6.673  1.00 40.52           O
ATOM   3222  N   GLY D 410      33.889 -12.752   6.295  1.00 30.25           N
ATOM   3223  CA  GLY D 410      35.160 -12.527   6.930  1.00 30.25           C
ATOM   3224  C   GLY D 410      36.115 -13.593   6.480  1.00 30.25           C
ATOM   3225  O   GLY D 410      35.910 -14.221   5.442  1.00 30.25           O
ATOM   3226  N   HIS D 411      37.203 -13.818   7.254  1.00 55.80           N
ATOM   3227  CA  HIS D 411      38.184 -14.783   6.835  1.00 55.80           C
ATOM   3228  ND1 HIS D 411      38.896 -11.872   5.308  1.00 55.80           N
ATOM   3229  CG  HIS D 411      39.221 -13.202   5.157  1.00 55.80           C
ATOM   3230  CB  HIS D 411      39.473 -14.133   6.305  1.00 55.80           C
ATOM   3231  NE2 HIS D 411      38.935 -12.271   3.121  1.00 55.80           N
ATOM   3232  CD2 HIS D 411      39.240 -13.429   3.815  1.00 55.80           C
ATOM   3233  CE1 HIS D 411      38.737 -11.364   4.060  1.00 55.80           C
ATOM   3234  C   HIS D 411      38.582 -15.658   7.989  1.00 55.80           C
ATOM   3235  O   HIS D 411      38.281 -15.365   9.145  1.00 55.80           O
ATOM   3236  N   PHE D 412      39.257 -16.793   7.684  1.00153.47           N
ATOM   3237  CA  PHE D 412      39.716 -17.696   8.704  1.00153.47           C
ATOM   3238  CB  PHE D 412      38.704 -18.803   9.059  1.00153.47           C
ATOM   3239  CG  PHE D 412      38.583 -19.734   7.898  1.00153.47           C
ATOM   3240  CD1 PHE D 412      37.667 -19.496   6.899  1.00153.47           C
ATOM   3241  CD2 PHE D 412      39.387 -20.849   7.809  1.00153.47           C
ATOM   3242  CE1 PHE D 412      37.556 -20.353   5.830  1.00153.47           C
ATOM   3243  CE2 PHE D 412      39.280 -21.710   6.743  1.00153.47           C
ATOM   3244  CZ  PHE D 412      38.362 -21.463   5.751  1.00153.47           C
ATOM   3245  C   PHE D 412      40.946 -18.384   8.201  1.00153.47           C
ATOM   3246  O   PHE D 412      41.221 -18.396   7.002  1.00153.47           O
ATOM   3247  N   THR D 413      41.743 -18.949   9.132  1.00162.95           N
ATOM   3248  CA  THR D 413      42.887 -19.725   8.757  1.00162.95           C
ATOM   3249  CB  THR D 413      44.215 -19.029   8.885  1.00162.95           C
ATOM   3250  OG1 THR D 413      44.528 -18.828  10.254  1.00162.95           O
ATOM   3251  CG2 THR D 413      44.168 -17.675   8.173  1.00162.95           C
ATOM   3252  C   THR D 413      42.985 -20.804   9.778  1.00162.95           C
ATOM   3253  O   THR D 413      42.596 -20.620  10.929  1.00162.95           O
ATOM   3254  N   ILE D 414      43.514 -21.968   9.379  1.00157.74           N
ATOM   3255  CA  ILE D 414      43.755 -23.009  10.323  1.00157.74           C
ATOM   3256  CB  ILE D 414      43.762 -24.368   9.672  1.00157.74           C
ATOM   3257  CG1 ILE D 414      43.496 -25.498  10.683  1.00157.74           C
ATOM   3258  CG2 ILE D 414      45.070 -24.506   8.876  1.00157.74           C
ATOM   3259  CD1 ILE D 414      44.507 -25.613  11.813  1.00157.74           C
ATOM   3260  C   ILE D 414      45.129 -22.666  10.818  1.00157.74           C
ATOM   3261  O   ILE D 414      45.890 -22.022  10.097  1.00157.74           O
ATOM   3262  N   ILE D 415      45.452 -22.963  12.091  1.00 85.86           N
ATOM   3263  CA  ILE D 415      46.781 -22.680  12.556  1.00 85.86           C
ATOM   3264  CB  ILE D 415      46.806 -22.037  13.912  1.00 85.86           C
ATOM   3265  CG1 ILE D 415      46.088 -20.677  13.857  1.00 85.86           C
ATOM   3266  CG2 ILE D 415      48.268 -21.943  14.382  1.00 85.86           C
ATOM   3267  CD1 ILE D 415      45.799 -20.081  15.233  1.00 85.86           C
ATOM   3268  C   ILE D 415      47.473 -24.001  12.645  1.00 85.86           C
ATOM   3269  O   ILE D 415      47.310 -24.745  13.610  1.00 85.86           O
ATOM   3270  N   TYR D 416      48.259 -24.328  11.604  1.00187.75           N
ATOM   3271  CA  TYR D 416      48.958 -25.575  11.542  1.00187.75           C
ATOM   3272  CB  TYR D 416      49.996 -25.709  12.674  1.00187.75           C
ATOM   3273  CG  TYR D 416      50.939 -26.827  12.377  1.00187.75           C
ATOM   3274  CD1 TYR D 416      51.820 -26.722  11.323  1.00187.75           C
ATOM   3275  CD2 TYR D 416      50.983 -27.953  13.167  1.00187.75           C
ATOM   3276  CE1 TYR D 416      52.708 -27.732  11.039  1.00187.75           C
ATOM   3277  CE2 TYR D 416      51.871 -28.967  12.888  1.00187.75           C
ATOM   3278  CZ  TYR D 416      52.733 -28.860  11.822  1.00187.75           C
ATOM   3279  OH  TYR D 416      53.644 -29.900  11.535  1.00187.75           O
ATOM   3280  C   TYR D 416      47.901 -26.638  11.647  1.00187.75           C
ATOM   3281  O   TYR D 416      47.005 -26.696  10.806  1.00187.75           O
ATOM   3282  N   ASN D 417      47.952 -27.491  12.695  1.00215.79           N
ATOM   3283  CA  ASN D 417      46.931 -28.498  12.874  1.00215.79           C
ATOM   3284  CB  ASN D 417      47.468 -29.936  12.835  1.00215.79           C
ATOM   3285  CG  ASN D 417      47.805 -30.271  11.402  1.00215.79           C
ATOM   3286  OD1 ASN D 417      47.673 -29.431  10.515  1.00215.79           O
ATOM   3287  ND2 ASN D 417      48.215 -31.543  11.160  1.00215.79           N
ATOM   3288  C   ASN D 417      46.386 -28.348  14.259  1.00215.79           C
ATOM   3289  O   ASN D 417      45.690 -29.227  14.767  1.00215.79           O
ATOM   3290  N   GLN D 418      46.765 -27.243  14.913  1.00199.02           N
ATOM   3291  CA  GLN D 418      46.463 -26.935  16.282  1.00199.02           C
ATOM   3292  CB  GLN D 418      47.473 -25.897  16.785  1.00199.02           C
ATOM   3293  CG  GLN D 418      47.624 -25.856  18.293  1.00199.02           C
ATOM   3294  CD  GLN D 418      48.508 -27.026  18.701  1.00199.02           C
ATOM   3295  OE1 GLN D 418      49.404 -26.875  19.530  1.00199.02           O
ATOM   3296  NE2 GLN D 418      48.249 -28.226  18.115  1.00199.02           N
ATOM   3297  C   GLN D 418      45.085 -26.401  16.568  1.00199.02           C
ATOM   3298  O   GLN D 418      44.443 -26.812  17.535  1.00199.02           O
ATOM   3299  N   GLY D 419      44.598 -25.449  15.747  1.00 35.85           N
ATOM   3300  CA  GLY D 419      43.354 -24.786  16.038  1.00 35.85           C
ATOM   3301  C   GLY D 419      43.128 -23.798  14.937  1.00 35.85           C
ATOM   3302  O   GLY D 419      43.703 -23.935  13.859  1.00 35.85           O
ATOM   3303  N   PHE D 420      42.278 -22.772  15.170  1.00 65.44           N
ATOM   3304  CA  PHE D 420      41.991 -21.856  14.102  1.00 65.44           C
ATOM   3305  CB  PHE D 420      40.766 -22.287  13.275  1.00 65.44           C
ATOM   3306  CG  PHE D 420      39.617 -22.408  14.221  1.00 65.44           C
ATOM   3307  CD1 PHE D 420      39.392 -23.590  14.892  1.00 65.44           C
ATOM   3308  CD2 PHE D 420      38.767 -21.350  14.448  1.00 65.44           C
ATOM   3309  CE1 PHE D 420      38.340 -23.715  15.769  1.00 65.44           C
ATOM   3310  CE2 PHE D 420      37.713 -21.469  15.325  1.00 65.44           C
ATOM   3311  CZ  PHE D 420      37.496 -22.653  15.987  1.00 65.44           C
ATOM   3312  C   PHE D 420      41.698 -20.482  14.620  1.00 65.44           C
ATOM   3313  O   PHE D 420      41.417 -20.281  15.801  1.00 65.44           O
ATOM   3314  N   GLU D 421      41.794 -19.485  13.713  1.00 57.92           N
ATOM   3315  CA  GLU D 421      41.446 -18.133  14.036  1.00 57.92           C
ATOM   3316  CB  GLU D 421      42.636 -17.156  14.066  1.00 57.92           C
ATOM   3317  CG  GLU D 421      42.209 -15.731  14.429  1.00 57.92           C
ATOM   3318  CD  GLU D 421      43.450 -14.877  14.639  1.00 57.92           C
ATOM   3319  OE1 GLU D 421      43.945 -14.833  15.797  1.00 57.92           O
ATOM   3320  OE2 GLU D 421      43.917 -14.255  13.649  1.00 57.92           O
ATOM   3321  C   GLU D 421      40.497 -17.659  12.978  1.00 57.92           C
ATOM   3322  O   GLU D 421      40.715 -17.875  11.786  1.00 57.92           O
ATOM   3323  N   ILE D 422      39.391 -17.015  13.402  1.00 45.62           N
ATOM   3324  CA  ILE D 422      38.422 -16.516  12.467  1.00 45.62           C
ATOM   3325  CB  ILE D 422      37.077 -17.170  12.608  1.00 45.62           C
ATOM   3326  CG1 ILE D 422      37.184 -18.684  12.361  1.00 45.62           C
ATOM   3327  CG2 ILE D 422      36.095 -16.460  11.662  1.00 45.62           C
ATOM   3328  CD1 ILE D 422      35.934 -19.456  12.782  1.00 45.62           C
ATOM   3329  C   ILE D 422      38.225 -15.063  12.763  1.00 45.62           C
ATOM   3330  O   ILE D 422      38.056 -14.675  13.918  1.00 45.62           O
ATOM   3331  N   VAL D 423      38.271 -14.211  11.718  1.00 47.62           N
ATOM   3332  CA  VAL D 423      38.013 -12.813  11.911  1.00 47.62           C
ATOM   3333  CB  VAL D 423      39.069 -11.926  11.317  1.00 47.62           C
ATOM   3334  CG1 VAL D 423      38.651 -10.459  11.513  1.00 47.62           C
ATOM   3335  CG2 VAL D 423      40.419 -12.281  11.962  1.00 47.62           C
ATOM   3336  C   VAL D 423      36.739 -12.545  11.184  1.00 47.62           C
ATOM   3337  O   VAL D 423      36.672 -12.671   9.961  1.00 47.62           O
ATOM   3338  N   LEU D 424      35.677 -12.180  11.926  1.00122.40           N
ATOM   3339  CA  LEU D 424      34.425 -11.971  11.271  1.00122.40           C
ATOM   3340  CB  LEU D 424      33.603 -13.279  11.218  1.00122.40           C
ATOM   3341  CG  LEU D 424      32.324 -13.278  10.352  1.00122.40           C
ATOM   3342  CD1 LEU D 424      31.631 -14.649  10.419  1.00122.40           C
ATOM   3343  CD2 LEU D 424      31.360 -12.138  10.706  1.00122.40           C
ATOM   3344  C   LEU D 424      33.678 -10.958  12.080  1.00122.40           C
ATOM   3345  O   LEU D 424      33.661 -11.024  13.307  1.00122.40           O
ATOM   3346  N   ASN D 425      33.054  -9.981  11.395  1.00 86.27           N
ATOM   3347  CA  ASN D 425      32.218  -8.993  12.019  1.00 86.27           C
ATOM   3348  CB  ASN D 425      30.876  -9.578  12.496  1.00 86.27           C
ATOM   3349  CG  ASN D 425      29.883  -8.441  12.683  1.00 86.27           C
ATOM   3350  OD1 ASN D 425      29.523  -7.754  11.728  1.00 86.27           O
ATOM   3351  ND2 ASN D 425      29.412  -8.243  13.944  1.00 86.27           N
ATOM   3352  C   ASN D 425      32.911  -8.335  13.186  1.00 86.27           C
ATOM   3353  O   ASN D 425      32.330  -8.206  14.262  1.00 86.27           O
ATOM   3354  N   ASP D 426      34.168  -7.884  12.990  1.00 86.85           N
ATOM   3355  CA  ASP D 426      34.961  -7.180  13.970  1.00 86.85           C
ATOM   3356  CB  ASP D 426      34.419  -5.785  14.336  1.00 86.85           C
ATOM   3357  CG  ASP D 426      34.844  -4.828  13.228  1.00 86.85           C
ATOM   3358  OD1 ASP D 426      35.915  -5.084  12.616  1.00 86.85           O
ATOM   3359  OD2 ASP D 426      34.117  -3.828  12.985  1.00 86.85           O
ATOM   3360  C   ASP D 426      35.193  -7.970  15.227  1.00 86.85           C
ATOM   3361  O   ASP D 426      35.427  -7.394  16.289  1.00 86.85           O
ATOM   3362  N   TYR D 427      35.178  -9.313  15.136  1.00 71.24           N
ATOM   3363  CA  TYR D 427      35.479 -10.170  16.254  1.00 71.24           C
ATOM   3364  CB  TYR D 427      34.276 -10.976  16.783  1.00 71.24           C
ATOM   3365  CG  TYR D 427      33.420 -10.119  17.653  1.00 71.24           C
ATOM   3366  CD1 TYR D 427      33.676 -10.057  19.004  1.00 71.24           C
ATOM   3367  CD2 TYR D 427      32.372  -9.389  17.142  1.00 71.24           C
ATOM   3368  CE1 TYR D 427      32.905  -9.281  19.837  1.00 71.24           C
ATOM   3369  CE2 TYR D 427      31.597  -8.611  17.970  1.00 71.24           C
ATOM   3370  CZ  TYR D 427      31.860  -8.557  19.318  1.00 71.24           C
ATOM   3371  OH  TYR D 427      31.062  -7.758  20.163  1.00 71.24           O
ATOM   3372  C   TYR D 427      36.478 -11.182  15.786  1.00 71.24           C
ATOM   3373  O   TYR D 427      36.495 -11.550  14.613  1.00 71.24           O
ATOM   3374  N   LYS D 428      37.361 -11.643  16.697  1.00 48.42           N
ATOM   3375  CA  LYS D 428      38.312 -12.657  16.341  1.00 48.42           C
ATOM   3376  CB  LYS D 428      39.781 -12.242  16.535  1.00 48.42           C
ATOM   3377  CG  LYS D 428      40.245 -11.159  15.560  1.00 48.42           C
ATOM   3378  CD  LYS D 428      41.641 -10.614  15.869  1.00 48.42           C
ATOM   3379  CE  LYS D 428      42.106  -9.532  14.892  1.00 48.42           C
ATOM   3380  NZ  LYS D 428      43.493  -9.127  15.210  1.00 48.42           N
ATOM   3381  C   LYS D 428      38.056 -13.834  17.232  1.00 48.42           C
ATOM   3382  O   LYS D 428      37.921 -13.682  18.445  1.00 48.42           O
ATOM   3383  N   TRP D 429      37.985 -15.046  16.640  1.00 71.85           N
ATOM   3384  CA  TRP D 429      37.699 -16.235  17.394  1.00 71.85           C
ATOM   3385  CB  TRP D 429      36.571 -17.077  16.767  1.00 71.85           C
ATOM   3386  CG  TRP D 429      35.243 -16.368  16.629  1.00 71.85           C
ATOM   3387  CD2 TRP D 429      34.113 -16.544  17.500  1.00 71.85           C
ATOM   3388  CD1 TRP D 429      34.852 -15.478  15.670  1.00 71.85           C
ATOM   3389  NE1 TRP D 429      33.554 -15.087  15.889  1.00 71.85           N
ATOM   3390  CE2 TRP D 429      33.085 -15.736  17.012  1.00 71.85           C
ATOM   3391  CE3 TRP D 429      33.944 -17.318  18.612  1.00 71.85           C
ATOM   3392  CZ2 TRP D 429      31.869 -15.689  17.631  1.00 71.85           C
ATOM   3393  CZ3 TRP D 429      32.716 -17.264  19.236  1.00 71.85           C
ATOM   3394  CH2 TRP D 429      31.699 -16.466  18.755  1.00 71.85           C
ATOM   3395  C   TRP D 429      38.923 -17.102  17.345  1.00 71.85           C
ATOM   3396  O   TRP D 429      39.518 -17.286  16.283  1.00 71.85           O
ATOM   3397  N   PHE D 430      39.342 -17.649  18.507  1.00111.81           N
ATOM   3398  CA  PHE D 430      40.484 -18.520  18.533  1.00111.81           C
ATOM   3399  CB  PHE D 430      41.793 -17.784  18.881  1.00111.81           C
ATOM   3400  CG  PHE D 430      42.837 -18.789  19.230  1.00111.81           C
ATOM   3401  CD1 PHE D 430      43.438 -19.564  18.265  1.00111.81           C
ATOM   3402  CD2 PHE D 430      43.193 -18.970  20.547  1.00111.81           C
ATOM   3403  CE1 PHE D 430      44.395 -20.489  18.611  1.00111.81           C
ATOM   3404  CE2 PHE D 430      44.149 -19.892  20.898  1.00111.81           C
ATOM   3405  CZ  PHE D 430      44.754 -20.653  19.927  1.00111.81           C
ATOM   3406  C   PHE D 430      40.273 -19.620  19.528  1.00111.81           C
ATOM   3407  O   PHE D 430      39.765 -19.399  20.626  1.00111.81           O
ATOM   3408  N   ALA D 431      40.661 -20.856  19.148  1.00 50.18           N
ATOM   3409  CA  ALA D 431      40.534 -21.977  20.035  1.00 50.18           C
ATOM   3410  CB  ALA D 431      39.095 -22.509  20.147  1.00 50.18           C
ATOM   3411  C   ALA D 431      41.373 -23.090  19.487  1.00 50.18           C
ATOM   3412  O   ALA D 431      41.658 -23.143  18.292  1.00 50.18           O
ATOM   3413  N   PHE D 432      41.794 -24.015  20.373  1.00130.28           N
ATOM   3414  CA  PHE D 432      42.564 -25.153  19.963  1.00130.28           C
ATOM   3415  CB  PHE D 432      43.566 -25.674  21.014  1.00130.28           C
ATOM   3416  CG  PHE D 432      44.638 -24.673  21.286  1.00130.28           C
ATOM   3417  CD1 PHE D 432      45.721 -24.564  20.446  1.00130.28           C
ATOM   3418  CD2 PHE D 432      44.563 -23.843  22.381  1.00130.28           C
ATOM   3419  CE1 PHE D 432      46.716 -23.648  20.696  1.00130.28           C
ATOM   3420  CE2 PHE D 432      45.556 -22.926  22.636  1.00130.28           C
ATOM   3421  CZ  PHE D 432      46.636 -22.827  21.794  1.00130.28           C
ATOM   3422  C   PHE D 432      41.585 -26.271  19.786  1.00130.28           C
ATOM   3423  O   PHE D 432      40.532 -26.290  20.421  1.00130.28           O
ATOM   3424  N   PHE D 433      41.903 -27.237  18.900  1.00 67.74           N
ATOM   3425  CA  PHE D 433      41.017 -28.353  18.714  1.00 67.74           C
ATOM   3426  CB  PHE D 433      41.404 -29.271  17.540  1.00 67.74           C
ATOM   3427  CG  PHE D 433      41.227 -28.486  16.282  1.00 67.74           C
ATOM   3428  CD1 PHE D 433      39.974 -28.293  15.745  1.00 67.74           C
ATOM   3429  CD2 PHE D 433      42.315 -27.950  15.633  1.00 67.74           C
ATOM   3430  CE1 PHE D 433      39.808 -27.572  14.586  1.00 67.74           C
ATOM   3431  CE2 PHE D 433      42.156 -27.228  14.472  1.00 67.74           C
ATOM   3432  CZ  PHE D 433      40.901 -27.037  13.946  1.00 67.74           C
ATOM   3433  C   PHE D 433      41.058 -29.149  19.986  1.00 67.74           C
ATOM   3434  O   PHE D 433      42.065 -29.156  20.691  1.00 67.74           O
ATOM   3435  N   LYS D 434      39.942 -29.830  20.319  1.00 66.85           N
ATOM   3436  CA  LYS D 434      39.800 -30.512  21.578  1.00 66.85           C
ATOM   3437  CB  LYS D 434      38.338 -30.845  21.920  1.00 66.85           C
ATOM   3438  CG  LYS D 434      38.152 -31.410  23.328  1.00 66.85           C
ATOM   3439  CD  LYS D 434      36.688 -31.503  23.759  1.00 66.85           C
ATOM   3440  CE  LYS D 434      36.506 -32.070  25.168  1.00 66.85           C
ATOM   3441  NZ  LYS D 434      35.070 -32.279  25.450  1.00 66.85           N
ATOM   3442  C   LYS D 434      40.577 -31.794  21.654  1.00 66.85           C
ATOM   3443  O   LYS D 434      40.737 -32.517  20.671  1.00 66.85           O
ATOM   3444  N   TYR D 435      41.120 -32.070  22.863  1.00166.82           N
ATOM   3445  CA  TYR D 435      41.798 -33.301  23.159  1.00166.82           C
ATOM   3446  CB  TYR D 435      43.318 -33.246  22.898  1.00166.82           C
ATOM   3447  CG  TYR D 435      43.942 -32.190  23.748  1.00166.82           C
ATOM   3448  CD1 TYR D 435      44.029 -30.892  23.297  1.00166.82           C
ATOM   3449  CD2 TYR D 435      44.440 -32.493  24.995  1.00166.82           C
ATOM   3450  CE1 TYR D 435      44.607 -29.915  24.072  1.00166.82           C
ATOM   3451  CE2 TYR D 435      45.019 -31.521  25.776  1.00166.82           C
ATOM   3452  CZ  TYR D 435      45.103 -30.229  25.315  1.00166.82           C
ATOM   3453  OH  TYR D 435      45.696 -29.229  26.113  1.00166.82           O
ATOM   3454  C   TYR D 435      41.554 -33.607  24.610  1.00166.82           C
ATOM   3455  O   TYR D 435      41.351 -32.695  25.410  1.00166.82           O
ATOM   3456  N   LYS D 436      41.546 -34.904  24.993  1.00 44.31           N
ATOM   3457  CA  LYS D 436      41.315 -35.240  26.374  1.00 44.31           C
ATOM   3458  CB  LYS D 436      40.020 -36.032  26.623  1.00 44.31           C
ATOM   3459  CG  LYS D 436      38.741 -35.217  26.422  1.00 44.31           C
ATOM   3460  CD  LYS D 436      37.474 -36.076  26.416  1.00 44.31           C
ATOM   3461  CE  LYS D 436      36.182 -35.269  26.282  0.00 44.31           C
ATOM   3462  NZ  LYS D 436      35.015 -36.179  26.282  0.00 44.31           N
ATOM   3463  C   LYS D 436      42.441 -36.100  26.852  1.00 44.31           C
ATOM   3464  O   LYS D 436      42.915 -36.978  26.133  1.00 44.31           O
ATOM   3465  N   GLU D 437      42.899 -35.859  28.098  1.00 63.41           N
ATOM   3466  CA  GLU D 437      43.978 -36.631  28.637  1.00 63.41           C
ATOM   3467  CB  GLU D 437      45.078 -35.760  29.267  1.00 63.41           C
ATOM   3468  CG  GLU D 437      45.807 -34.897  28.233  1.00 63.41           C
ATOM   3469  CD  GLU D 437      46.838 -34.041  28.953  1.00 63.41           C
ATOM   3470  OE1 GLU D 437      46.992 -34.212  30.192  1.00 63.41           O
ATOM   3471  OE2 GLU D 437      47.483 -33.201  28.271  1.00 63.41           O
ATOM   3472  C   GLU D 437      43.424 -37.532  29.694  1.00 63.41           C
ATOM   3473  O   GLU D 437      43.069 -37.106  30.793  1.00 63.41           O
ATOM   3474  N   GLU D 438      43.333 -38.822  29.337  1.00 73.54           N
ATOM   3475  CA  GLU D 438      42.874 -39.920  30.132  1.00 73.54           C
ATOM   3476  CB  GLU D 438      42.568 -41.165  29.283  0.00 73.54           C
ATOM   3477  CG  GLU D 438      41.881 -42.293  30.055  0.00 73.54           C
ATOM   3478  CD  GLU D 438      41.399 -43.314  29.034  0.00 73.54           C
ATOM   3479  OE1 GLU D 438      40.697 -42.897  28.074  0.00 73.54           O
ATOM   3480  OE2 GLU D 438      41.727 -44.520  29.193  0.00 73.54           O
ATOM   3481  C   GLU D 438      43.932 -40.262  31.125  1.00 73.54           C
ATOM   3482  O   GLU D 438      43.668 -40.972  32.092  1.00 73.54           O
ATOM   3483  N   GLY D 439      45.170 -39.768  30.923  1.00 50.83           N
ATOM   3484  CA  GLY D 439      46.228 -40.233  31.765  1.00 50.83           C
ATOM   3485  C   GLY D 439      46.871 -41.350  31.016  1.00 50.83           C
ATOM   3486  O   GLY D 439      46.728 -42.523  31.349  1.00 50.83           O
ATOM   3487  N   GLY D 440      47.546 -40.989  29.911  1.00 22.75           N
ATOM   3488  CA  GLY D 440      48.242 -41.939  29.099  1.00 22.75           C
ATOM   3489  C   GLY D 440      47.442 -42.125  27.857  1.00 22.75           C
ATOM   3490  O   GLY D 440      47.981 -42.444  26.799  1.00 22.75           O
ATOM   3491  N   LYS D 441      46.118 -41.913  27.950  1.00 68.59           N
ATOM   3492  CA  LYS D 441      45.334 -42.050  26.761  1.00 68.59           C
ATOM   3493  CB  LYS D 441      44.001 -42.783  26.972  1.00 68.59           C
ATOM   3494  CG  LYS D 441      43.190 -42.910  25.681  1.00 68.59           C
ATOM   3495  CD  LYS D 441      41.958 -43.804  25.809  0.00 68.59           C
ATOM   3496  CE  LYS D 441      41.152 -43.922  24.515  0.00 68.59           C
ATOM   3497  NZ  LYS D 441      41.866 -44.799  23.562  0.00 68.59           N
ATOM   3498  C   LYS D 441      44.987 -40.672  26.302  1.00 68.59           C
ATOM   3499  O   LYS D 441      44.447 -39.871  27.062  1.00 68.59           O
ATOM   3500  N   VAL D 442      45.301 -40.354  25.033  1.00 35.65           N
ATOM   3501  CA  VAL D 442      44.974 -39.049  24.537  1.00 35.65           C
ATOM   3502  CB  VAL D 442      46.164 -38.284  24.032  1.00 35.65           C
ATOM   3503  CG1 VAL D 442      45.677 -36.952  23.437  1.00 35.65           C
ATOM   3504  CG2 VAL D 442      47.167 -38.118  25.186  1.00 35.65           C
ATOM   3505  C   VAL D 442      44.032 -39.219  23.389  1.00 35.65           C
ATOM   3506  O   VAL D 442      44.259 -40.031  22.493  1.00 35.65           O
ATOM   3507  N   THR D 443      42.925 -38.452  23.399  1.00 35.80           N
ATOM   3508  CA  THR D 443      41.985 -38.540  22.318  1.00 35.80           C
ATOM   3509  CB  THR D 443      40.641 -39.054  22.745  1.00 35.80           C
ATOM   3510  OG1 THR D 443      40.776 -40.340  23.333  1.00 35.80           O
ATOM   3511  CG2 THR D 443      39.728 -39.133  21.509  1.00 35.80           C
ATOM   3512  C   THR D 443      41.789 -37.158  21.776  1.00 35.80           C
ATOM   3513  O   THR D 443      41.646 -36.197  22.531  1.00 35.80           O
ATOM   3514  N   SER D 444      41.774 -37.022  20.436  1.00 35.35           N
ATOM   3515  CA  SER D 444      41.617 -35.721  19.854  1.00 35.35           C
ATOM   3516  CB  SER D 444      42.687 -35.384  18.802  1.00 35.35           C
ATOM   3517  OG  SER D 444      43.969 -35.332  19.409  1.00 35.35           O
ATOM   3518  C   SER D 444      40.292 -35.677  19.167  1.00 35.35           C
ATOM   3519  O   SER D 444      39.819 -36.684  18.642  1.00 35.35           O
ATOM   3520  N   TYR D 445      39.634 -34.499  19.210  1.00 60.75           N
ATOM   3521  CA  TYR D 445      38.376 -34.323  18.544  1.00 60.75           C
ATOM   3522  CB  TYR D 445      37.228 -34.032  19.523  1.00 60.75           C
ATOM   3523  CG  TYR D 445      37.094 -35.215  20.419  1.00 60.75           C
ATOM   3524  CD1 TYR D 445      36.300 -36.280  20.061  1.00 60.75           C
ATOM   3525  CD2 TYR D 445      37.770 -35.263  21.616  1.00 60.75           C
ATOM   3526  CE1 TYR D 445      36.177 -37.373  20.886  1.00 60.75           C
ATOM   3527  CE2 TYR D 445      37.652 -36.353  22.446  1.00 60.75           C
ATOM   3528  CZ  TYR D 445      36.852 -37.409  22.082  1.00 60.75           C
ATOM   3529  OH  TYR D 445      36.727 -38.530  22.930  1.00 60.75           O
ATOM   3530  C   TYR D 445      38.516 -33.119  17.662  1.00 60.75           C
ATOM   3531  O   TYR D 445      38.526 -31.986  18.139  1.00 60.75           O
ATOM   3532  N   CYS D 446      38.631 -33.343  16.341  1.00 65.15           N
ATOM   3533  CA  CYS D 446      38.774 -32.292  15.372  1.00 65.15           C
ATOM   3534  CB  CYS D 446      39.305 -32.795  14.022  1.00 65.15           C
ATOM   3535  SG  CYS D 446      41.005 -33.404  14.220  1.00 65.15           S
ATOM   3536  C   CYS D 446      37.471 -31.575  15.183  1.00 65.15           C
ATOM   3537  O   CYS D 446      37.431 -30.467  14.647  1.00 65.15           O
ATOM   3538  N   HIS D 447      36.361 -32.253  15.525  1.00114.71           N
ATOM   3539  CA  HIS D 447      35.027 -31.729  15.434  1.00114.71           C
ATOM   3540  ND1 HIS D 447      33.147 -33.343  17.852  1.00114.71           N
ATOM   3541  CG  HIS D 447      33.943 -33.621  16.764  1.00114.71           C
ATOM   3542  CB  HIS D 447      33.943 -32.821  15.497  1.00114.71           C
ATOM   3543  NE2 HIS D 447      34.332 -35.148  18.379  1.00114.71           N
ATOM   3544  CD2 HIS D 447      34.661 -34.726  17.103  1.00114.71           C
ATOM   3545  CE1 HIS D 447      33.419 -34.286  18.788  1.00114.71           C
ATOM   3546  C   HIS D 447      34.761 -30.717  16.517  1.00114.71           C
ATOM   3547  O   HIS D 447      33.839 -29.915  16.392  1.00114.71           O
ATOM   3548  N   GLU D 448      35.507 -30.757  17.641  1.00 57.37           N
ATOM   3549  CA  GLU D 448      35.212 -29.862  18.733  1.00 57.37           C
ATOM   3550  CB  GLU D 448      34.756 -30.600  20.001  1.00 57.37           C
ATOM   3551  CG  GLU D 448      33.402 -31.288  19.832  1.00 57.37           C
ATOM   3552  CD  GLU D 448      33.142 -32.137  21.066  1.00 57.37           C
ATOM   3553  OE1 GLU D 448      33.858 -31.942  22.084  1.00 57.37           O
ATOM   3554  OE2 GLU D 448      32.222 -32.996  21.005  1.00 57.37           O
ATOM   3555  C   GLU D 448      36.422 -29.056  19.107  1.00 57.37           C
ATOM   3556  O   GLU D 448      37.516 -29.267  18.585  1.00 57.37           O
ATOM   3557  N   THR D 449      36.234 -28.076  20.024  1.00 48.68           N
ATOM   3558  CA  THR D 449      37.322 -27.229  20.430  1.00 48.68           C
ATOM   3559  CB  THR D 449      37.157 -25.797  20.010  1.00 48.68           C
ATOM   3560  OG1 THR D 449      36.035 -25.220  20.663  1.00 48.68           O
ATOM   3561  CG2 THR D 449      36.965 -25.748  18.484  1.00 48.68           C
ATOM   3562  C   THR D 449      37.427 -27.214  21.923  1.00 48.68           C
ATOM   3563  O   THR D 449      36.512 -27.606  22.646  1.00 48.68           O
ATOM   3564  N   MET D 450      38.602 -26.780  22.416  1.00171.37           N
ATOM   3565  CA  MET D 450      38.815 -26.604  23.819  1.00171.37           C
ATOM   3566  CB  MET D 450      40.306 -26.559  24.189  1.00171.37           C
ATOM   3567  CG  MET D 450      40.584 -26.917  25.647  1.00171.37           C
ATOM   3568  SD  MET D 450      40.287 -28.666  26.042  1.00171.37           S
ATOM   3569  CE  MET D 450      41.619 -29.281  24.976  1.00171.37           C
ATOM   3570  C   MET D 450      38.200 -25.269  24.088  1.00171.37           C
ATOM   3571  O   MET D 450      37.695 -24.631  23.167  1.00171.37           O
ATOM   3572  N   THR D 451      38.172 -24.810  25.350  1.00 52.91           N
ATOM   3573  CA  THR D 451      37.574 -23.523  25.562  1.00 52.91           C
ATOM   3574  CB  THR D 451      37.404 -23.162  27.008  1.00 52.91           C
ATOM   3575  OG1 THR D 451      36.612 -24.144  27.660  1.00 52.91           O
ATOM   3576  CG2 THR D 451      36.703 -21.796  27.093  1.00 52.91           C
ATOM   3577  C   THR D 451      38.462 -22.517  24.895  1.00 52.91           C
ATOM   3578  O   THR D 451      39.682 -22.556  25.049  1.00 52.91           O
ATOM   3579  N   GLY D 452      37.860 -21.583  24.124  1.00 43.53           N
ATOM   3580  CA  GLY D 452      38.638 -20.638  23.376  1.00 43.53           C
ATOM   3581  C   GLY D 452      38.292 -19.236  23.772  1.00 43.53           C
ATOM   3582  O   GLY D 452      37.466 -19.002  24.655  1.00 43.53           O
ATOM   3583  N   TRP D 453      38.946 -18.262  23.097  1.00 86.51           N
ATOM   3584  CA  TRP D 453      38.769 -16.873  23.412  1.00 86.51           C
ATOM   3585  CB  TRP D 453      40.098 -16.168  23.723  1.00 86.51           C
ATOM   3586  CG  TRP D 453      40.830 -16.723  24.918  1.00 86.51           C
ATOM   3587  CD2 TRP D 453      41.661 -17.892  24.860  1.00 86.51           C
ATOM   3588  CD1 TRP D 453      40.862 -16.287  26.209  1.00 86.51           C
ATOM   3589  NE1 TRP D 453      41.671 -17.106  26.960  1.00 86.51           N
ATOM   3590  CE2 TRP D 453      42.168 -18.099  26.141  1.00 86.51           C
ATOM   3591  CE3 TRP D 453      41.977 -18.722  23.823  1.00 86.51           C
ATOM   3592  CZ2 TRP D 453      43.002 -19.148  26.407  1.00 86.51           C
ATOM   3593  CZ3 TRP D 453      42.818 -19.777  24.094  1.00 86.51           C
ATOM   3594  CH2 TRP D 453      43.322 -19.985  25.361  1.00 86.51           C
ATOM   3595  C   TRP D 453      38.213 -16.162  22.213  1.00 86.51           C
ATOM   3596  O   TRP D 453      38.659 -16.367  21.085  1.00 86.51           O
ATOM   3597  N   VAL D 454      37.203 -15.298  22.441  1.00102.37           N
ATOM   3598  CA  VAL D 454      36.641 -14.489  21.398  1.00102.37           C
ATOM   3599  CB  VAL D 454      35.225 -14.857  21.054  1.00102.37           C
ATOM   3600  CG1 VAL D 454      34.347 -14.669  22.302  1.00102.37           C
ATOM   3601  CG2 VAL D 454      34.778 -14.011  19.850  1.00102.37           C
ATOM   3602  C   VAL D 454      36.636 -13.089  21.927  1.00102.37           C
ATOM   3603  O   VAL D 454      36.293 -12.861  23.086  1.00102.37           O
ATOM   3604  N   HIS D 455      37.048 -12.112  21.094  1.00 56.11           N
ATOM   3605  CA  HIS D 455      37.075 -10.745  21.529  1.00 56.11           C
ATOM   3606  ND1 HIS D 455      40.278 -11.805  21.426  1.00 56.11           N
ATOM   3607  CG  HIS D 455      39.624 -10.597  21.521  1.00 56.11           C
ATOM   3608  CB  HIS D 455      38.357 -10.376  22.301  1.00 56.11           C
ATOM   3609  NE2 HIS D 455      41.469 -10.347  20.244  1.00 56.11           N
ATOM   3610  CD2 HIS D 455      40.365  -9.718  20.793  1.00 56.11           C
ATOM   3611  CE1 HIS D 455      41.374 -11.599  20.652  1.00 56.11           C
ATOM   3612  C   HIS D 455      37.015  -9.889  20.306  1.00 56.11           C
ATOM   3613  O   HIS D 455      37.361 -10.331  19.212  1.00 56.11           O
ATOM   3614  N   ASP D 456      36.578  -8.624  20.458  1.00 88.72           N
ATOM   3615  CA  ASP D 456      36.498  -7.776  19.305  1.00 88.72           C
ATOM   3616  CB  ASP D 456      35.742  -6.454  19.546  1.00 88.72           C
ATOM   3617  CG  ASP D 456      36.419  -5.688  20.673  1.00 88.72           C
ATOM   3618  OD1 ASP D 456      36.053  -5.940  21.851  1.00 88.72           O
ATOM   3619  OD2 ASP D 456      37.293  -4.831  20.376  1.00 88.72           O
ATOM   3620  C   ASP D 456      37.894  -7.483  18.854  1.00 88.72           C
ATOM   3621  O   ASP D 456      38.857  -7.727  19.577  1.00 88.72           O
ATOM   3622  N   VAL D 457      38.034  -6.941  17.630  1.00 71.48           N
ATOM   3623  CA  VAL D 457      39.316  -6.708  17.024  1.00 71.48           C
ATOM   3624  CB  VAL D 457      39.219  -6.105  15.651  1.00 71.48           C
ATOM   3625  CG1 VAL D 457      38.547  -7.128  14.718  1.00 71.48           C
ATOM   3626  CG2 VAL D 457      38.469  -4.766  15.742  1.00 71.48           C
ATOM   3627  C   VAL D 457      40.147  -5.799  17.888  1.00 71.48           C
ATOM   3628  O   VAL D 457      41.372  -5.893  17.885  1.00 71.48           O
ATOM   3629  N   LEU D 458      39.512  -4.855  18.607  1.00143.41           N
ATOM   3630  CA  LEU D 458      40.187  -3.938  19.495  1.00143.41           C
ATOM   3631  CB  LEU D 458      39.239  -2.873  20.080  1.00143.41           C
ATOM   3632  CG  LEU D 458      38.833  -1.739  19.120  1.00143.41           C
ATOM   3633  CD1 LEU D 458      40.001  -0.772  18.902  1.00143.41           C
ATOM   3634  CD2 LEU D 458      38.258  -2.266  17.798  1.00143.41           C
ATOM   3635  C   LEU D 458      40.767  -4.661  20.674  1.00143.41           C
ATOM   3636  O   LEU D 458      41.803  -4.257  21.201  1.00143.41           O
ATOM   3637  N   GLY D 459      40.091  -5.727  21.146  1.00 49.16           N
ATOM   3638  CA  GLY D 459      40.565  -6.453  22.290  1.00 49.16           C
ATOM   3639  C   GLY D 459      39.860  -5.962  23.520  1.00 49.16           C
ATOM   3640  O   GLY D 459      40.270  -6.271  24.637  1.00 49.16           O
ATOM   3641  N   ARG D 460      38.835  -5.104  23.360  1.00175.19           N
ATOM   3642  CA  ARG D 460      38.140  -4.622  24.522  1.00175.19           C
ATOM   3643  CB  ARG D 460      37.496  -3.256  24.289  1.00175.19           C
ATOM   3644  CG  ARG D 460      38.573  -2.214  24.576  1.00175.19           C
ATOM   3645  CD  ARG D 460      38.261  -0.770  24.226  1.00175.19           C
ATOM   3646  NE  ARG D 460      38.912  -0.483  22.925  1.00175.19           N
ATOM   3647  CZ  ARG D 460      40.268  -0.330  22.870  1.00175.19           C
ATOM   3648  NH1 ARG D 460      41.055  -0.690  23.927  1.00175.19           N
ATOM   3649  NH2 ARG D 460      40.840   0.182  21.744  1.00175.19           N
ATOM   3650  C   ARG D 460      37.202  -5.599  25.188  1.00175.19           C
ATOM   3651  O   ARG D 460      37.347  -5.864  26.381  1.00175.19           O
ATOM   3652  N   ASN D 461      36.251  -6.213  24.448  1.00 85.85           N
ATOM   3653  CA  ASN D 461      35.320  -7.116  25.079  1.00 85.85           C
ATOM   3654  CB  ASN D 461      33.867  -7.019  24.576  1.00 85.85           C
ATOM   3655  CG  ASN D 461      33.171  -5.833  25.220  1.00 85.85           C
ATOM   3656  OD1 ASN D 461      33.798  -4.854  25.613  1.00 85.85           O
ATOM   3657  ND2 ASN D 461      31.826  -5.936  25.350  1.00 85.85           N
ATOM   3658  C   ASN D 461      35.748  -8.505  24.754  1.00 85.85           C
ATOM   3659  O   ASN D 461      36.067  -8.806  23.604  1.00 85.85           O
ATOM   3660  N   ARG D 462      35.745  -9.388  25.775  1.00108.07           N
ATOM   3661  CA  ARG D 462      36.183 -10.743  25.607  1.00108.07           C
ATOM   3662  CB  ARG D 462      37.520 -11.044  26.303  1.00108.07           C
ATOM   3663  CG  ARG D 462      38.672 -10.186  25.783  1.00108.07           C
ATOM   3664  CD  ARG D 462      40.049 -10.727  26.164  1.00108.07           C
ATOM   3665  NE  ARG D 462      40.350 -11.831  25.212  1.00108.07           N
ATOM   3666  CZ  ARG D 462      41.574 -12.434  25.216  1.00108.07           C
ATOM   3667  NH1 ARG D 462      42.526 -12.047  26.114  1.00108.07           N
ATOM   3668  NH2 ARG D 462      41.841 -13.425  24.318  1.00108.07           N
ATOM   3669  C   ARG D 462      35.169 -11.673  26.202  1.00108.07           C
ATOM   3670  O   ARG D 462      34.343 -11.279  27.024  1.00108.07           O
ATOM   3671  N   ALA D 463      35.203 -12.949  25.759  1.00 39.47           N
ATOM   3672  CA  ALA D 463      34.320 -13.970  26.250  1.00 39.47           C
ATOM   3673  CB  ALA D 463      32.941 -13.969  25.570  1.00 39.47           C
ATOM   3674  C   ALA D 463      34.968 -15.287  25.945  1.00 39.47           C
ATOM   3675  O   ALA D 463      35.961 -15.347  25.221  1.00 39.47           O
ATOM   3676  N   CYS D 464      34.430 -16.381  26.523  1.00 50.17           N
ATOM   3677  CA  CYS D 464      34.966 -17.698  26.304  1.00 50.17           C
ATOM   3678  CB  CYS D 464      35.173 -18.484  27.607  1.00 50.17           C
ATOM   3679  SG  CYS D 464      36.338 -17.626  28.691  1.00 50.17           S
ATOM   3680  C   CYS D 464      33.945 -18.450  25.513  1.00 50.17           C
ATOM   3681  O   CYS D 464      32.752 -18.181  25.639  1.00 50.17           O
ATOM   3682  N   PHE D 465      34.382 -19.401  24.658  1.00 67.04           N
ATOM   3683  CA  PHE D 465      33.418 -20.136  23.892  1.00 67.04           C
ATOM   3684  CB  PHE D 465      33.108 -19.511  22.520  1.00 67.04           C
ATOM   3685  CG  PHE D 465      34.312 -19.645  21.647  1.00 67.04           C
ATOM   3686  CD1 PHE D 465      35.371 -18.772  21.755  1.00 67.04           C
ATOM   3687  CD2 PHE D 465      34.374 -20.648  20.706  1.00 67.04           C
ATOM   3688  CE1 PHE D 465      36.473 -18.905  20.942  1.00 67.04           C
ATOM   3689  CE2 PHE D 465      35.473 -20.785  19.890  1.00 67.04           C
ATOM   3690  CZ  PHE D 465      36.527 -19.911  20.008  1.00 67.04           C
ATOM   3691  C   PHE D 465      33.941 -21.512  23.623  1.00 67.04           C
ATOM   3692  O   PHE D 465      35.126 -21.800  23.795  1.00 67.04           O
ATOM   3693  N   THR D 466      33.028 -22.416  23.219  1.00113.27           N
ATOM   3694  CA  THR D 466      33.400 -23.744  22.844  1.00113.27           C
ATOM   3695  CB  THR D 466      32.985 -24.763  23.868  1.00113.27           C
ATOM   3696  OG1 THR D 466      33.366 -26.069  23.461  1.00113.27           O
ATOM   3697  CG2 THR D 466      31.475 -24.663  24.101  1.00113.27           C
ATOM   3698  C   THR D 466      32.703 -23.996  21.543  1.00113.27           C
ATOM   3699  O   THR D 466      31.586 -23.526  21.332  1.00113.27           O
ATOM   3700  N   GLY D 467      33.352 -24.730  20.620  1.00 30.65           N
ATOM   3701  CA  GLY D 467      32.737 -24.906  19.334  1.00 30.65           C
ATOM   3702  C   GLY D 467      32.581 -26.360  19.032  1.00 30.65           C
ATOM   3703  O   GLY D 467      33.377 -27.196  19.458  1.00 30.65           O
ATOM   3704  N   ARG D 468      31.516 -26.682  18.270  1.00 78.22           N
ATOM   3705  CA  ARG D 468      31.262 -28.027  17.848  1.00 78.22           C
ATOM   3706  CB  ARG D 468      30.083 -28.676  18.591  1.00 78.22           C
ATOM   3707  CG  ARG D 468      30.344 -28.833  20.090  1.00 78.22           C
ATOM   3708  CD  ARG D 468      29.183 -29.463  20.862  1.00 78.22           C
ATOM   3709  NE  ARG D 468      29.595 -29.544  22.293  1.00 78.22           N
ATOM   3710  CZ  ARG D 468      29.425 -28.470  23.116  1.00 78.22           C
ATOM   3711  NH1 ARG D 468      28.879 -27.317  22.629  1.00 78.22           N
ATOM   3712  NH2 ARG D 468      29.801 -28.546  24.426  1.00 78.22           N
ATOM   3713  C   ARG D 468      30.905 -27.949  16.397  1.00 78.22           C
ATOM   3714  O   ARG D 468      30.161 -27.062  15.981  1.00 78.22           O
ATOM   3715  N   LYS D 469      31.446 -28.878  15.585  1.00 50.36           N
ATOM   3716  CA  LYS D 469      31.193 -28.872  14.174  1.00 50.36           C
ATOM   3717  CB  LYS D 469      32.253 -29.669  13.394  1.00 50.36           C
ATOM   3718  CG  LYS D 469      32.151 -29.556  11.873  1.00 50.36           C
ATOM   3719  CD  LYS D 469      33.364 -30.142  11.149  1.00 50.36           C
ATOM   3720  CE  LYS D 469      33.209 -30.193   9.628  1.00 50.36           C
ATOM   3721  NZ  LYS D 469      34.397 -30.831   9.018  1.00 50.36           N
ATOM   3722  C   LYS D 469      29.862 -29.515  13.942  1.00 50.36           C
ATOM   3723  O   LYS D 469      29.644 -30.673  14.294  1.00 50.36           O
ATOM   3724  N   THR D 470      28.932 -28.739  13.358  1.00126.25           N
ATOM   3725  CA  THR D 470      27.600 -29.163  13.041  1.00126.25           C
ATOM   3726  CB  THR D 470      26.662 -28.029  12.763  1.00126.25           C
ATOM   3727  OG1 THR D 470      25.321 -28.496  12.746  1.00126.25           O
ATOM   3728  CG2 THR D 470      27.022 -27.435  11.397  0.00126.25           C
ATOM   3729  C   THR D 470      27.614 -30.036  11.836  1.00126.25           C
ATOM   3730  O   THR D 470      26.690 -30.807  11.633  1.00126.25           O
ATOM   3731  N   GLY D 471      28.608 -29.898  10.947  1.00 21.52           N
ATOM   3732  CA  GLY D 471      28.619 -30.720   9.772  1.00 21.52           C
ATOM   3733  C   GLY D 471      29.196 -29.863   8.655  1.00 21.52           C
ATOM   3734  O   GLY D 471      30.263 -29.234   8.890  1.00 21.52           O
ATOM   3735  OXT GLY D 471      28.580 -29.822   7.557  1.00 21.52           O
TER    3736      GLY D 471
ATOM   3737  N   LEU E 472      62.854  -5.885  -6.798  1.00 56.82           N
ATOM   3738  CA  LEU E 472      63.297  -6.869  -5.788  1.00 56.82           C
ATOM   3739  CB  LEU E 472      62.414  -8.130  -5.865  1.00 56.82           C
ATOM   3740  CG  LEU E 472      62.626  -9.137  -4.718  1.00 56.82           C
ATOM   3741  CD1 LEU E 472      62.205  -8.530  -3.368  1.00 56.82           C
ATOM   3742  CD2 LEU E 472      61.918 -10.472  -5.006  1.00 56.82           C
ATOM   3743  C   LEU E 472      64.724  -7.226  -6.060  1.00 56.82           C
ATOM   3744  O   LEU E 472      65.114  -7.475  -7.201  1.00 56.82           O
ATOM   3745  N   PRO E 473      65.504  -7.221  -5.010  1.00 78.28           N
ATOM   3746  CA  PRO E 473      66.915  -7.484  -5.129  1.00 78.28           C
ATOM   3747  CD  PRO E 473      65.219  -6.299  -3.921  1.00 78.28           C
ATOM   3748  CB  PRO E 473      67.551  -6.956  -3.845  1.00 78.28           C
ATOM   3749  CG  PRO E 473      66.587  -5.851  -3.384  1.00 78.28           C
ATOM   3750  C   PRO E 473      67.227  -8.925  -5.364  1.00 78.28           C
ATOM   3751  O   PRO E 473      66.378  -9.779  -5.119  1.00 78.28           O
ATOM   3752  N   THR E 474      68.430  -9.193  -5.905  1.00 43.07           N
ATOM   3753  CA  THR E 474      68.923 -10.519  -6.119  1.00 43.07           C
ATOM   3754  CB  THR E 474      70.144 -10.548  -6.991  1.00 43.07           C
ATOM   3755  OG1 THR E 474      71.211  -9.844  -6.373  1.00 43.07           O
ATOM   3756  CG2 THR E 474      69.791  -9.897  -8.339  1.00 43.07           C
ATOM   3757  C   THR E 474      69.297 -11.106  -4.791  1.00 43.07           C
ATOM   3758  O   THR E 474      69.142 -12.306  -4.571  1.00 43.07           O
ATOM   3759  N   SER E 475      69.831 -10.262  -3.879  1.00 39.33           N
ATOM   3760  CA  SER E 475      70.265 -10.755  -2.602  1.00 39.33           C
ATOM   3761  CB  SER E 475      71.797 -10.874  -2.503  1.00 39.33           C
ATOM   3762  OG  SER E 475      72.176 -11.367  -1.226  1.00 39.33           O
ATOM   3763  C   SER E 475      69.814  -9.802  -1.535  1.00 39.33           C
ATOM   3764  O   SER E 475      69.624  -8.613  -1.792  1.00 39.33           O
ATOM   3765  N   TRP E 476      69.592 -10.318  -0.302  1.00 78.94           N
ATOM   3766  CA  TRP E 476      69.186  -9.452   0.769  1.00 78.94           C
ATOM   3767  CB  TRP E 476      67.665  -9.228   0.812  1.00 78.94           C
ATOM   3768  CG  TRP E 476      67.217  -8.192   1.813  1.00 78.94           C
ATOM   3769  CD2 TRP E 476      67.075  -6.796   1.500  1.00 78.94           C
ATOM   3770  CD1 TRP E 476      66.869  -8.334   3.122  1.00 78.94           C
ATOM   3771  NE1 TRP E 476      66.527  -7.112   3.652  1.00 78.94           N
ATOM   3772  CE2 TRP E 476      66.648  -6.158   2.664  1.00 78.94           C
ATOM   3773  CE3 TRP E 476      67.286  -6.107   0.342  1.00 78.94           C
ATOM   3774  CZ2 TRP E 476      66.424  -4.810   2.685  1.00 78.94           C
ATOM   3775  CZ3 TRP E 476      67.057  -4.749   0.366  1.00 78.94           C
ATOM   3776  CH2 TRP E 476      66.634  -4.113   1.516  1.00 78.94           C
ATOM   3777  C   TRP E 476      69.588 -10.074   2.076  1.00 78.94           C
ATOM   3778  O   TRP E 476      69.497 -11.288   2.257  1.00 78.94           O
ATOM   3779  N   ASP E 477      70.061  -9.241   3.027  1.00 86.83           N
ATOM   3780  CA  ASP E 477      70.442  -9.717   4.328  1.00 86.83           C
ATOM   3781  CB  ASP E 477      71.936 -10.080   4.420  1.00 86.83           C
ATOM   3782  CG  ASP E 477      72.197 -10.804   5.735  1.00 86.83           C
ATOM   3783  OD1 ASP E 477      71.350 -10.690   6.660  1.00 86.83           O
ATOM   3784  OD2 ASP E 477      73.252 -11.487   5.828  1.00 86.83           O
ATOM   3785  C   ASP E 477      70.184  -8.589   5.284  1.00 86.83           C
ATOM   3786  O   ASP E 477      70.807  -7.534   5.191  1.00 86.83           O
ATOM   3787  N   TRP E 478      69.258  -8.787   6.239  1.00112.15           N
ATOM   3788  CA  TRP E 478      68.897  -7.755   7.171  1.00112.15           C
ATOM   3789  CB  TRP E 478      67.633  -8.036   7.997  1.00112.15           C
ATOM   3790  CG  TRP E 478      66.370  -7.751   7.221  1.00112.15           C
ATOM   3791  CD2 TRP E 478      65.941  -6.421   6.885  1.00112.15           C
ATOM   3792  CD1 TRP E 478      65.446  -8.601   6.690  1.00112.15           C
ATOM   3793  NE1 TRP E 478      64.458  -7.883   6.057  1.00112.15           N
ATOM   3794  CE2 TRP E 478      64.753  -6.539   6.166  1.00112.15           C
ATOM   3795  CE3 TRP E 478      66.495  -5.201   7.152  1.00112.15           C
ATOM   3796  CZ2 TRP E 478      64.096  -5.434   5.703  1.00112.15           C
ATOM   3797  CZ3 TRP E 478      65.831  -4.089   6.684  1.00112.15           C
ATOM   3798  CH2 TRP E 478      64.653  -4.204   5.975  1.00112.15           C
ATOM   3799  C   TRP E 478      70.029  -7.431   8.088  1.00112.15           C
ATOM   3800  O   TRP E 478      70.019  -6.382   8.731  1.00112.15           O
ATOM   3801  N   ARG E 479      70.971  -8.373   8.261  1.00 89.92           N
ATOM   3802  CA  ARG E 479      72.125  -8.145   9.081  1.00 89.92           C
ATOM   3803  CB  ARG E 479      72.948  -9.421   9.312  1.00 89.92           C
ATOM   3804  CG  ARG E 479      72.153 -10.497  10.055  1.00 89.92           C
ATOM   3805  CD  ARG E 479      73.011 -11.623  10.630  1.00 89.92           C
ATOM   3806  NE  ARG E 479      73.669 -12.338   9.502  1.00 89.92           N
ATOM   3807  CZ  ARG E 479      73.015 -13.354   8.868  1.00 89.92           C
ATOM   3808  NH1 ARG E 479      71.697 -13.591   9.134  1.00 89.92           N
ATOM   3809  NH2 ARG E 479      73.684 -14.152   7.988  1.00 89.92           N
ATOM   3810  C   ARG E 479      73.001  -7.126   8.431  1.00 89.92           C
ATOM   3811  O   ARG E 479      73.633  -6.323   9.115  1.00 89.92           O
ATOM   3812  N   ASN E 480      73.105  -7.146   7.088  1.00 62.54           N
ATOM   3813  CA  ASN E 480      73.968  -6.176   6.486  1.00 62.54           C
ATOM   3814  CB  ASN E 480      75.241  -6.806   5.892  1.00 62.54           C
ATOM   3815  CG  ASN E 480      76.233  -5.698   5.568  1.00 62.54           C
ATOM   3816  OD1 ASN E 480      75.869  -4.658   5.024  1.00 62.54           O
ATOM   3817  ND2 ASN E 480      77.529  -5.924   5.916  1.00 62.54           N
ATOM   3818  C   ASN E 480      73.247  -5.485   5.378  1.00 62.54           C
ATOM   3819  O   ASN E 480      73.275  -5.931   4.231  1.00 62.54           O
ATOM   3820  N   VAL E 481      72.579  -4.362   5.696  1.00131.87           N
ATOM   3821  CA  VAL E 481      71.978  -3.586   4.660  1.00131.87           C
ATOM   3822  CB  VAL E 481      70.555  -3.204   4.964  1.00131.87           C
ATOM   3823  CG1 VAL E 481      70.483  -2.617   6.383  1.00131.87           C
ATOM   3824  CG2 VAL E 481      70.058  -2.246   3.869  1.00131.87           C
ATOM   3825  C   VAL E 481      72.839  -2.370   4.557  1.00131.87           C
ATOM   3826  O   VAL E 481      72.634  -1.365   5.237  1.00131.87           O
ATOM   3827  N   HIS E 482      73.841  -2.455   3.666  1.00 66.33           N
ATOM   3828  CA  HIS E 482      74.778  -1.403   3.432  1.00 66.33           C
ATOM   3829  ND1 HIS E 482      74.239  -0.971   0.321  1.00 66.33           N
ATOM   3830  CG  HIS E 482      73.515  -0.634   1.443  1.00 66.33           C
ATOM   3831  CB  HIS E 482      74.132  -0.195   2.738  1.00 66.33           C
ATOM   3832  NE2 HIS E 482      72.099  -1.306  -0.181  1.00 66.33           N
ATOM   3833  CD2 HIS E 482      72.209  -0.842   1.118  1.00 66.33           C
ATOM   3834  CE1 HIS E 482      73.344  -1.368  -0.619  1.00 66.33           C
ATOM   3835  C   HIS E 482      75.462  -1.002   4.705  1.00 66.33           C
ATOM   3836  O   HIS E 482      75.614   0.184   4.994  1.00 66.33           O
ATOM   3837  N   GLY E 483      75.897  -2.002   5.502  1.00 30.56           N
ATOM   3838  CA  GLY E 483      76.695  -1.751   6.671  1.00 30.56           C
ATOM   3839  C   GLY E 483      75.879  -1.762   7.930  1.00 30.56           C
ATOM   3840  O   GLY E 483      76.429  -1.932   9.016  1.00 30.56           O
ATOM   3841  N   ILE E 484      74.546  -1.611   7.843  1.00 51.83           N
ATOM   3842  CA  ILE E 484      73.782  -1.535   9.060  1.00 51.83           C
ATOM   3843  CB  ILE E 484      72.653  -0.546   8.992  1.00 51.83           C
ATOM   3844  CG1 ILE E 484      73.197   0.867   8.720  1.00 51.83           C
ATOM   3845  CG2 ILE E 484      71.850  -0.649  10.299  1.00 51.83           C
ATOM   3846  CD1 ILE E 484      72.113   1.878   8.347  1.00 51.83           C
ATOM   3847  C   ILE E 484      73.184  -2.875   9.387  1.00 51.83           C
ATOM   3848  O   ILE E 484      72.725  -3.595   8.501  1.00 51.83           O
ATOM   3849  N   ASN E 485      73.206  -3.248  10.691  1.00 73.69           N
ATOM   3850  CA  ASN E 485      72.673  -4.504  11.165  1.00 73.69           C
ATOM   3851  CB  ASN E 485      73.629  -5.245  12.116  1.00 73.69           C
ATOM   3852  CG  ASN E 485      72.935  -6.508  12.605  1.00 73.69           C
ATOM   3853  OD1 ASN E 485      72.450  -7.315  11.814  1.00 73.69           O
ATOM   3854  ND2 ASN E 485      72.875  -6.679  13.954  1.00 73.69           N
ATOM   3855  C   ASN E 485      71.403  -4.261  11.940  1.00 73.69           C
ATOM   3856  O   ASN E 485      71.380  -3.486  12.894  1.00 73.69           O
ATOM   3857  N   PHE E 486      70.288  -4.842  11.448  1.00128.29           N
ATOM   3858  CA  PHE E 486      68.961  -4.833  12.013  1.00128.29           C
ATOM   3859  CB  PHE E 486      67.874  -4.665  10.946  1.00128.29           C
ATOM   3860  CG  PHE E 486      68.030  -3.247  10.509  1.00128.29           C
ATOM   3861  CD1 PHE E 486      67.465  -2.232  11.248  1.00128.29           C
ATOM   3862  CD2 PHE E 486      68.738  -2.927   9.374  1.00128.29           C
ATOM   3863  CE1 PHE E 486      67.600  -0.919  10.862  1.00128.29           C
ATOM   3864  CE2 PHE E 486      68.876  -1.616   8.983  1.00128.29           C
ATOM   3865  CZ  PHE E 486      68.307  -0.609   9.726  1.00128.29           C
ATOM   3866  C   PHE E 486      68.620  -5.985  12.931  1.00128.29           C
ATOM   3867  O   PHE E 486      67.602  -5.934  13.616  1.00128.29           O
ATOM   3868  N   VAL E 487      69.370  -7.108  12.899  1.00 65.94           N
ATOM   3869  CA  VAL E 487      68.962  -8.265  13.658  1.00 65.94           C
ATOM   3870  CB  VAL E 487      69.307  -9.553  12.970  1.00 65.94           C
ATOM   3871  CG1 VAL E 487      68.846 -10.732  13.841  1.00 65.94           C
ATOM   3872  CG2 VAL E 487      68.673  -9.533  11.568  1.00 65.94           C
ATOM   3873  C   VAL E 487      69.593  -8.294  15.025  1.00 65.94           C
ATOM   3874  O   VAL E 487      70.746  -7.915  15.212  1.00 65.94           O
ATOM   3875  N   THR E 488      68.816  -8.773  16.025  1.00124.91           N
ATOM   3876  CA  THR E 488      69.244  -8.846  17.400  1.00124.91           C
ATOM   3877  CB  THR E 488      68.091  -9.032  18.346  1.00124.91           C
ATOM   3878  OG1 THR E 488      68.504  -8.880  19.695  1.00124.91           O
ATOM   3879  CG2 THR E 488      67.508 -10.438  18.119  1.00124.91           C
ATOM   3880  C   THR E 488      70.133 -10.050  17.501  1.00124.91           C
ATOM   3881  O   THR E 488      70.136 -10.876  16.594  1.00124.91           O
ATOM   3882  N   PRO E 489      70.878 -10.180  18.571  1.00 82.14           N
ATOM   3883  CA  PRO E 489      71.823 -11.259  18.700  1.00 82.14           C
ATOM   3884  CD  PRO E 489      71.333  -8.990  19.276  1.00 82.14           C
ATOM   3885  CB  PRO E 489      72.713 -10.893  19.885  1.00 82.14           C
ATOM   3886  CG  PRO E 489      72.697  -9.355  19.883  1.00 82.14           C
ATOM   3887  C   PRO E 489      71.223 -12.621  18.798  1.00 82.14           C
ATOM   3888  O   PRO E 489      70.062 -12.746  19.187  1.00 82.14           O
ATOM   3889  N   VAL E 490      72.019 -13.646  18.419  1.00104.60           N
ATOM   3890  CA  VAL E 490      71.592 -15.009  18.468  1.00104.60           C
ATOM   3891  CB  VAL E 490      72.560 -15.941  17.799  1.00104.60           C
ATOM   3892  CG1 VAL E 490      73.746 -16.179  18.748  1.00104.60           C
ATOM   3893  CG2 VAL E 490      71.816 -17.208  17.356  1.00104.60           C
ATOM   3894  C   VAL E 490      71.518 -15.385  19.915  1.00104.60           C
ATOM   3895  O   VAL E 490      72.285 -14.890  20.740  1.00104.60           O
ATOM   3896  N   ARG E 491      70.559 -16.262  20.263  1.00113.67           N
ATOM   3897  CA  ARG E 491      70.397 -16.666  21.633  1.00113.67           C
ATOM   3898  CB  ARG E 491      69.131 -16.096  22.295  1.00113.67           C
ATOM   3899  CG  ARG E 491      69.157 -14.575  22.454  1.00113.67           C
ATOM   3900  CD  ARG E 491      67.929 -14.017  23.176  1.00113.67           C
ATOM   3901  NE  ARG E 491      67.993 -14.492  24.586  1.00113.67           N
ATOM   3902  CZ  ARG E 491      67.044 -14.102  25.486  1.00113.67           C
ATOM   3903  NH1 ARG E 491      66.032 -13.273  25.097  1.00113.67           N
ATOM   3904  NH2 ARG E 491      67.107 -14.543  26.776  1.00113.67           N
ATOM   3905  C   ARG E 491      70.277 -18.157  21.658  1.00113.67           C
ATOM   3906  O   ARG E 491      70.210 -18.803  20.613  1.00113.67           O
ATOM   3907  N   ASN E 492      70.288 -18.749  22.871  1.00 44.43           N
ATOM   3908  CA  ASN E 492      70.175 -20.178  22.982  1.00 44.43           C
ATOM   3909  CB  ASN E 492      71.364 -20.818  23.721  1.00 44.43           C
ATOM   3910  CG  ASN E 492      71.361 -22.314  23.445  1.00 44.43           C
ATOM   3911  OD1 ASN E 492      70.310 -22.923  23.248  1.00 44.43           O
ATOM   3912  ND2 ASN E 492      72.575 -22.927  23.425  1.00 44.43           N
ATOM   3913  C   ASN E 492      68.926 -20.501  23.757  1.00 44.43           C
ATOM   3914  O   ASN E 492      68.715 -20.004  24.862  1.00 44.43           O
ATOM   3915  N   GLN E 493      68.060 -21.349  23.164  1.00144.07           N
ATOM   3916  CA  GLN E 493      66.813 -21.802  23.730  1.00144.07           C
ATOM   3917  CB  GLN E 493      66.009 -22.679  22.763  1.00144.07           C
ATOM   3918  CG  GLN E 493      65.615 -21.999  21.460  1.00144.07           C
ATOM   3919  CD  GLN E 493      64.874 -23.031  20.624  1.00144.07           C
ATOM   3920  OE1 GLN E 493      63.966 -23.704  21.108  1.00144.07           O
ATOM   3921  NE2 GLN E 493      65.279 -23.172  19.335  1.00144.07           N
ATOM   3922  C   GLN E 493      67.091 -22.694  24.891  1.00144.07           C
ATOM   3923  O   GLN E 493      66.298 -22.776  25.829  1.00144.07           O
ATOM   3924  N   GLY E 494      68.203 -23.447  24.821  1.00 31.83           N
ATOM   3925  CA  GLY E 494      68.493 -24.365  25.877  1.00 31.83           C
ATOM   3926  C   GLY E 494      67.636 -25.570  25.635  1.00 31.83           C
ATOM   3927  O   GLY E 494      67.196 -25.814  24.513  1.00 31.83           O
ATOM   3928  N   SER E 495      67.388 -26.350  26.704  1.00 92.05           N
ATOM   3929  CA  SER E 495      66.664 -27.592  26.667  1.00 92.05           C
ATOM   3930  CB  SER E 495      66.837 -28.408  27.958  1.00 92.05           C
ATOM   3931  OG  SER E 495      68.199 -28.772  28.126  1.00 92.05           O
ATOM   3932  C   SER E 495      65.185 -27.401  26.474  1.00 92.05           C
ATOM   3933  O   SER E 495      64.484 -28.364  26.170  1.00 92.05           O
ATOM   3934  N   CYS E 496      64.654 -26.179  26.664  1.00 64.58           N
ATOM   3935  CA  CYS E 496      63.227 -25.968  26.593  1.00 64.58           C
ATOM   3936  CB  CYS E 496      62.825 -24.644  27.274  1.00 64.58           C
ATOM   3937  SG  CYS E 496      61.049 -24.267  27.248  1.00 64.58           S
ATOM   3938  C   CYS E 496      62.790 -25.918  25.152  1.00 64.58           C
ATOM   3939  O   CYS E 496      63.504 -25.399  24.297  1.00 64.58           O
ATOM   3940  N   GLY E 497      61.586 -26.450  24.834  1.00 56.23           N
ATOM   3941  CA  GLY E 497      61.143 -26.450  23.461  1.00 56.23           C
ATOM   3942  C   GLY E 497      60.502 -25.122  23.194  1.00 56.23           C
ATOM   3943  O   GLY E 497      59.316 -25.037  22.873  1.00 56.23           O
ATOM   3944  N   SER E 498      61.306 -24.052  23.355  1.00152.21           N
ATOM   3945  CA  SER E 498      60.901 -22.681  23.223  1.00152.21           C
ATOM   3946  CB  SER E 498      61.544 -21.754  24.270  1.00152.21           C
ATOM   3947  OG  SER E 498      62.938 -21.634  24.047  1.00152.21           O
ATOM   3948  C   SER E 498      61.109 -22.064  21.860  1.00152.21           C
ATOM   3949  O   SER E 498      60.962 -20.849  21.737  1.00152.21           O
ATOM   3950  N   CYS E 499      61.416 -22.835  20.798  1.00 63.95           N
ATOM   3951  CA  CYS E 499      61.797 -22.252  19.531  1.00 63.95           C
ATOM   3952  CB  CYS E 499      61.977 -23.309  18.426  1.00 63.95           C
ATOM   3953  SG  CYS E 499      60.450 -24.232  18.084  1.00 63.95           S
ATOM   3954  C   CYS E 499      60.785 -21.252  19.038  1.00 63.95           C
ATOM   3955  O   CYS E 499      61.157 -20.165  18.599  1.00 63.95           O
ATOM   3956  N   TYR E 500      59.480 -21.551  19.140  1.00 66.19           N
ATOM   3957  CA  TYR E 500      58.474 -20.669  18.613  1.00 66.19           C
ATOM   3958  CB  TYR E 500      57.040 -21.201  18.802  1.00 66.19           C
ATOM   3959  CG  TYR E 500      56.730 -21.277  20.258  1.00 66.19           C
ATOM   3960  CD1 TYR E 500      57.176 -22.333  21.019  1.00 66.19           C
ATOM   3961  CD2 TYR E 500      55.978 -20.294  20.861  1.00 66.19           C
ATOM   3962  CE1 TYR E 500      56.886 -22.402  22.362  1.00 66.19           C
ATOM   3963  CE2 TYR E 500      55.683 -20.359  22.202  1.00 66.19           C
ATOM   3964  CZ  TYR E 500      56.138 -21.414  22.955  1.00 66.19           C
ATOM   3965  OH  TYR E 500      55.837 -21.482  24.332  1.00 66.19           O
ATOM   3966  C   TYR E 500      58.571 -19.326  19.279  1.00 66.19           C
ATOM   3967  O   TYR E 500      58.359 -18.298  18.635  1.00 66.19           O
ATOM   3968  N   SER E 501      58.846 -19.297  20.598  1.00 94.77           N
ATOM   3969  CA  SER E 501      58.950 -18.050  21.310  1.00 94.77           C
ATOM   3970  CB  SER E 501      59.154 -18.223  22.824  1.00 94.77           C
ATOM   3971  OG  SER E 501      57.974 -18.725  23.428  1.00 94.77           O
ATOM   3972  C   SER E 501      60.133 -17.271  20.822  1.00 94.77           C
ATOM   3973  O   SER E 501      60.042 -16.063  20.613  1.00 94.77           O
ATOM   3974  N   PHE E 502      61.287 -17.942  20.642  1.00 58.17           N
ATOM   3975  CA  PHE E 502      62.470 -17.250  20.214  1.00 58.17           C
ATOM   3976  CB  PHE E 502      63.734 -18.129  20.205  1.00 58.17           C
ATOM   3977  CG  PHE E 502      64.235 -18.217  21.609  1.00 58.17           C
ATOM   3978  CD1 PHE E 502      63.668 -19.074  22.523  1.00 58.17           C
ATOM   3979  CD2 PHE E 502      65.293 -17.431  22.008  1.00 58.17           C
ATOM   3980  CE1 PHE E 502      64.148 -19.138  23.812  1.00 58.17           C
ATOM   3981  CE2 PHE E 502      65.776 -17.492  23.293  1.00 58.17           C
ATOM   3982  CZ  PHE E 502      65.202 -18.347  24.201  1.00 58.17           C
ATOM   3983  C   PHE E 502      62.267 -16.684  18.842  1.00 58.17           C
ATOM   3984  O   PHE E 502      62.627 -15.537  18.583  1.00 58.17           O
ATOM   3985  N   ALA E 503      61.676 -17.466  17.920  1.00 29.06           N
ATOM   3986  CA  ALA E 503      61.474 -16.986  16.582  1.00 29.06           C
ATOM   3987  CB  ALA E 503      60.792 -18.024  15.675  1.00 29.06           C
ATOM   3988  C   ALA E 503      60.582 -15.786  16.644  1.00 29.06           C
ATOM   3989  O   ALA E 503      60.822 -14.781  15.976  1.00 29.06           O
ATOM   3990  N   SER E 504      59.530 -15.856  17.477  1.00 38.57           N
ATOM   3991  CA  SER E 504      58.579 -14.786  17.573  1.00 38.57           C
ATOM   3992  CB  SER E 504      57.436 -15.090  18.557  1.00 38.57           C
ATOM   3993  OG  SER E 504      56.662 -16.182  18.083  1.00 38.57           O
ATOM   3994  C   SER E 504      59.252 -13.534  18.045  1.00 38.57           C
ATOM   3995  O   SER E 504      59.097 -12.480  17.430  1.00 38.57           O
ATOM   3996  N   MET E 505      60.026 -13.614  19.145  1.00142.35           N
ATOM   3997  CA  MET E 505      60.673 -12.447  19.680  1.00142.35           C
ATOM   3998  CB  MET E 505      61.398 -12.705  21.012  1.00142.35           C
ATOM   3999  CG  MET E 505      60.480 -12.650  22.239  1.00142.35           C
ATOM   4000  SD  MET E 505      59.192 -13.927  22.347  1.00142.35           S
ATOM   4001  CE  MET E 505      57.910 -12.974  21.483  1.00142.35           C
ATOM   4002  C   MET E 505      61.661 -11.928  18.686  1.00142.35           C
ATOM   4003  O   MET E 505      61.796 -10.718  18.513  1.00142.35           O
ATOM   4004  N   GLY E 506      62.369 -12.833  17.988  1.00 25.65           N
ATOM   4005  CA  GLY E 506      63.378 -12.409  17.063  1.00 25.65           C
ATOM   4006  C   GLY E 506      62.765 -11.571  15.987  1.00 25.65           C
ATOM   4007  O   GLY E 506      63.334 -10.558  15.585  1.00 25.65           O
ATOM   4008  N   MET E 507      61.592 -11.977  15.472  1.00 47.39           N
ATOM   4009  CA  MET E 507      60.979 -11.227  14.416  1.00 47.39           C
ATOM   4010  CB  MET E 507      59.695 -11.893  13.895  1.00 47.39           C
ATOM   4011  CG  MET E 507      59.015 -11.118  12.768  1.00 47.39           C
ATOM   4012  SD  MET E 507      57.633 -11.999  11.980  1.00 47.39           S
ATOM   4013  CE  MET E 507      56.573 -12.016  13.454  1.00 47.39           C
ATOM   4014  C   MET E 507      60.629  -9.856  14.910  1.00 47.39           C
ATOM   4015  O   MET E 507      60.941  -8.850  14.275  1.00 47.39           O
ATOM   4016  N   MET E 508      60.009  -9.782  16.098  1.00124.93           N
ATOM   4017  CA  MET E 508      59.548  -8.537  16.644  1.00124.93           C
ATOM   4018  CB  MET E 508      58.811  -8.745  17.978  1.00124.93           C
ATOM   4019  CG  MET E 508      57.661  -9.751  17.878  1.00124.93           C
ATOM   4020  SD  MET E 508      56.282  -9.264  16.799  1.00124.93           S
ATOM   4021  CE  MET E 508      55.385  -8.349  18.086  1.00124.93           C
ATOM   4022  C   MET E 508      60.715  -7.636  16.915  1.00124.93           C
ATOM   4023  O   MET E 508      60.639  -6.426  16.705  1.00124.93           O
ATOM   4024  N   GLU E 509      61.828  -8.200  17.415  1.00 52.24           N
ATOM   4025  CA  GLU E 509      62.961  -7.390  17.780  1.00 52.24           C
ATOM   4026  CB  GLU E 509      64.039  -8.197  18.523  1.00 52.24           C
ATOM   4027  CG  GLU E 509      63.542  -8.701  19.881  1.00 52.24           C
ATOM   4028  CD  GLU E 509      64.658  -9.484  20.555  1.00 52.24           C
ATOM   4029  OE1 GLU E 509      65.803  -9.455  20.031  1.00 52.24           O
ATOM   4030  OE2 GLU E 509      64.379 -10.122  21.604  1.00 52.24           O
ATOM   4031  C   GLU E 509      63.582  -6.757  16.569  1.00 52.24           C
ATOM   4032  O   GLU E 509      63.953  -5.584  16.609  1.00 52.24           O
ATOM   4033  N   ALA E 510      63.739  -7.514  15.464  1.00 38.72           N
ATOM   4034  CA  ALA E 510      64.345  -6.970  14.279  1.00 38.72           C
ATOM   4035  CB  ALA E 510      64.572  -8.031  13.189  1.00 38.72           C
ATOM   4036  C   ALA E 510      63.465  -5.907  13.689  1.00 38.72           C
ATOM   4037  O   ALA E 510      63.938  -4.838  13.305  1.00 38.72           O
ATOM   4038  N   ARG E 511      62.147  -6.168  13.626  1.00 66.98           N
ATOM   4039  CA  ARG E 511      61.219  -5.257  13.013  1.00 66.98           C
ATOM   4040  CB  ARG E 511      59.785  -5.810  12.945  1.00 66.98           C
ATOM   4041  CG  ARG E 511      59.617  -6.916  11.898  1.00 66.98           C
ATOM   4042  CD  ARG E 511      58.195  -7.480  11.818  1.00 66.98           C
ATOM   4043  NE  ARG E 511      58.179  -8.538  10.767  1.00 66.98           N
ATOM   4044  CZ  ARG E 511      57.674  -8.271   9.527  1.00 66.98           C
ATOM   4045  NH1 ARG E 511      57.146  -7.043   9.253  1.00 66.98           N
ATOM   4046  NH2 ARG E 511      57.683  -9.236   8.562  1.00 66.98           N
ATOM   4047  C   ARG E 511      61.195  -3.960  13.759  1.00 66.98           C
ATOM   4048  O   ARG E 511      61.034  -2.898  13.160  1.00 66.98           O
ATOM   4049  N   ILE E 512      61.318  -4.011  15.095  1.00 44.63           N
ATOM   4050  CA  ILE E 512      61.337  -2.809  15.881  1.00 44.63           C
ATOM   4051  CB  ILE E 512      61.399  -3.075  17.360  1.00 44.63           C
ATOM   4052  CG1 ILE E 512      60.119  -3.792  17.825  1.00 44.63           C
ATOM   4053  CG2 ILE E 512      61.659  -1.742  18.084  1.00 44.63           C
ATOM   4054  CD1 ILE E 512      60.192  -4.312  19.260  1.00 44.63           C
ATOM   4055  C   ILE E 512      62.557  -2.032  15.491  1.00 44.63           C
ATOM   4056  O   ILE E 512      62.515  -0.808  15.375  1.00 44.63           O
ATOM   4057  N   ARG E 513      63.687  -2.734  15.285  1.00104.46           N
ATOM   4058  CA  ARG E 513      64.922  -2.088  14.942  1.00104.46           C
ATOM   4059  CB  ARG E 513      66.104  -3.070  14.848  1.00104.46           C
ATOM   4060  CG  ARG E 513      66.693  -3.460  16.208  1.00104.46           C
ATOM   4061  CD  ARG E 513      67.813  -4.499  16.104  1.00104.46           C
ATOM   4062  NE  ARG E 513      68.575  -4.504  17.386  1.00104.46           N
ATOM   4063  CZ  ARG E 513      68.173  -5.254  18.454  1.00104.46           C
ATOM   4064  NH1 ARG E 513      67.011  -5.966  18.405  1.00104.46           N
ATOM   4065  NH2 ARG E 513      68.948  -5.296  19.576  1.00104.46           N
ATOM   4066  C   ARG E 513      64.791  -1.381  13.625  1.00104.46           C
ATOM   4067  O   ARG E 513      65.192  -0.227  13.496  1.00104.46           O
ATOM   4068  N   ILE E 514      64.198  -2.046  12.616  1.00109.25           N
ATOM   4069  CA  ILE E 514      64.056  -1.493  11.296  1.00109.25           C
ATOM   4070  CB  ILE E 514      63.283  -2.403  10.382  1.00109.25           C
ATOM   4071  CG1 ILE E 514      63.942  -3.784  10.258  1.00109.25           C
ATOM   4072  CG2 ILE E 514      63.128  -1.683   9.033  1.00109.25           C
ATOM   4073  CD1 ILE E 514      65.291  -3.749   9.559  1.00109.25           C
ATOM   4074  C   ILE E 514      63.199  -0.267  11.384  1.00109.25           C
ATOM   4075  O   ILE E 514      63.526   0.782  10.831  1.00109.25           O
ATOM   4076  N   LEU E 515      62.074  -0.381  12.108  1.00 63.90           N
ATOM   4077  CA  LEU E 515      61.112   0.680  12.169  1.00 63.90           C
ATOM   4078  CB  LEU E 515      59.863   0.307  12.987  1.00 63.90           C
ATOM   4079  CG  LEU E 515      58.980  -0.753  12.301  1.00 63.90           C
ATOM   4080  CD1 LEU E 515      57.750  -1.099  13.155  1.00 63.90           C
ATOM   4081  CD2 LEU E 515      58.600  -0.312  10.877  1.00 63.90           C
ATOM   4082  C   LEU E 515      61.714   1.907  12.784  1.00 63.90           C
ATOM   4083  O   LEU E 515      61.480   3.020  12.320  1.00 63.90           O
ATOM   4084  N   THR E 516      62.461   1.721  13.883  1.00 84.96           N
ATOM   4085  CA  THR E 516      63.129   2.732  14.654  1.00 84.96           C
ATOM   4086  CB  THR E 516      63.385   2.299  16.068  1.00 84.96           C
ATOM   4087  OG1 THR E 516      64.248   1.172  16.098  1.00 84.96           O
ATOM   4088  CG2 THR E 516      62.033   1.944  16.711  1.00 84.96           C
ATOM   4089  C   THR E 516      64.433   3.134  14.035  1.00 84.96           C
ATOM   4090  O   THR E 516      65.028   4.127  14.449  1.00 84.96           O
ATOM   4091  N   ASN E 517      64.954   2.349  13.075  1.00 72.51           N
ATOM   4092  CA  ASN E 517      66.245   2.638  12.516  1.00 72.51           C
ATOM   4093  CB  ASN E 517      66.359   4.054  11.925  1.00 72.51           C
ATOM   4094  CG  ASN E 517      67.659   4.120  11.136  1.00 72.51           C
ATOM   4095  OD1 ASN E 517      67.914   3.286  10.269  1.00 72.51           O
ATOM   4096  ND2 ASN E 517      68.511   5.133  11.449  1.00 72.51           N
ATOM   4097  C   ASN E 517      67.273   2.495  13.596  1.00 72.51           C
ATOM   4098  O   ASN E 517      68.157   3.335  13.756  1.00 72.51           O
ATOM   4099  N   ASN E 518      67.154   1.396  14.366  1.00 62.35           N
ATOM   4100  CA  ASN E 518      68.062   1.018  15.411  1.00 62.35           C
ATOM   4101  CB  ASN E 518      69.518   0.880  14.933  1.00 62.35           C
ATOM   4102  CG  ASN E 518      69.619  -0.386  14.092  1.00 62.35           C
ATOM   4103  OD1 ASN E 518      68.996  -1.400  14.400  1.00 62.35           O
ATOM   4104  ND2 ASN E 518      70.427  -0.329  12.999  1.00 62.35           N
ATOM   4105  C   ASN E 518      68.026   2.006  16.532  1.00 62.35           C
ATOM   4106  O   ASN E 518      68.909   2.004  17.388  1.00 62.35           O
ATOM   4107  N   THR E 519      66.996   2.869  16.573  1.00 33.77           N
ATOM   4108  CA  THR E 519      66.871   3.776  17.675  1.00 33.77           C
ATOM   4109  CB  THR E 519      65.776   4.784  17.488  1.00 33.77           C
ATOM   4110  OG1 THR E 519      66.030   5.572  16.335  1.00 33.77           O
ATOM   4111  CG2 THR E 519      65.709   5.681  18.736  1.00 33.77           C
ATOM   4112  C   THR E 519      66.540   2.962  18.886  1.00 33.77           C
ATOM   4113  O   THR E 519      67.045   3.228  19.976  1.00 33.77           O
ATOM   4114  N   GLN E 520      65.665   1.945  18.716  1.00 65.74           N
ATOM   4115  CA  GLN E 520      65.268   1.109  19.818  1.00 65.74           C
ATOM   4116  CB  GLN E 520      63.754   1.135  20.081  1.00 65.74           C
ATOM   4117  CG  GLN E 520      63.258   2.518  20.511  1.00 65.74           C
ATOM   4118  CD  GLN E 520      61.759   2.439  20.748  1.00 65.74           C
ATOM   4119  OE1 GLN E 520      61.283   1.613  21.524  1.00 65.74           O
ATOM   4120  NE2 GLN E 520      60.991   3.321  20.054  1.00 65.74           N
ATOM   4121  C   GLN E 520      65.670  -0.310  19.519  1.00 65.74           C
ATOM   4122  O   GLN E 520      65.282  -0.894  18.509  1.00 65.74           O
ATOM   4123  N   THR E 521      66.559  -0.839  20.379  1.00136.34           N
ATOM   4124  CA  THR E 521      67.167  -2.146  20.423  1.00136.34           C
ATOM   4125  CB  THR E 521      68.616  -2.096  20.800  1.00136.34           C
ATOM   4126  OG1 THR E 521      68.775  -1.537  22.095  1.00136.34           O
ATOM   4127  CG2 THR E 521      69.351  -1.246  19.749  1.00136.34           C
ATOM   4128  C   THR E 521      66.494  -3.190  21.285  1.00136.34           C
ATOM   4129  O   THR E 521      67.132  -4.223  21.475  1.00136.34           O
ATOM   4130  N   PRO E 522      65.352  -3.014  21.904  1.00109.98           N
ATOM   4131  CA  PRO E 522      64.881  -3.942  22.918  1.00109.98           C
ATOM   4132  CD  PRO E 522      64.238  -2.359  21.236  1.00109.98           C
ATOM   4133  CB  PRO E 522      63.430  -3.548  23.182  1.00109.98           C
ATOM   4134  CG  PRO E 522      62.969  -2.997  21.824  1.00109.98           C
ATOM   4135  C   PRO E 522      64.980  -5.419  22.648  1.00109.98           C
ATOM   4136  O   PRO E 522      64.838  -5.854  21.507  1.00109.98           O
ATOM   4137  N   ILE E 523      65.279  -6.193  23.716  1.00104.28           N
ATOM   4138  CA  ILE E 523      65.318  -7.626  23.658  1.00104.28           C
ATOM   4139  CB  ILE E 523      66.548  -8.232  24.276  1.00104.28           C
ATOM   4140  CG1 ILE E 523      67.786  -7.944  23.407  1.00104.28           C
ATOM   4141  CG2 ILE E 523      66.290  -9.734  24.477  1.00104.28           C
ATOM   4142  CD1 ILE E 523      68.159  -6.468  23.313  1.00104.28           C
ATOM   4143  C   ILE E 523      64.118  -8.082  24.431  1.00104.28           C
ATOM   4144  O   ILE E 523      63.998  -7.815  25.625  1.00104.28           O
ATOM   4145  N   LEU E 524      63.189  -8.771  23.741  1.00 62.29           N
ATOM   4146  CA  LEU E 524      61.950  -9.217  24.318  1.00 62.29           C
ATOM   4147  CB  LEU E 524      60.879  -9.553  23.267  1.00 62.29           C
ATOM   4148  CG  LEU E 524      60.447  -8.346  22.413  1.00 62.29           C
ATOM   4149  CD1 LEU E 524      59.372  -8.747  21.389  1.00 62.29           C
ATOM   4150  CD2 LEU E 524      60.019  -7.159  23.293  1.00 62.29           C
ATOM   4151  C   LEU E 524      62.197 -10.463  25.113  1.00 62.29           C
ATOM   4152  O   LEU E 524      63.251 -11.086  24.994  1.00 62.29           O
ATOM   4153  N   SER E 525      61.214 -10.853  25.961  1.00 61.20           N
ATOM   4154  CA  SER E 525      61.388 -11.990  26.828  1.00 61.20           C
ATOM   4155  CB  SER E 525      60.905 -11.713  28.262  1.00 61.20           C
ATOM   4156  OG  SER E 525      60.987 -12.896  29.043  1.00 61.20           O
ATOM   4157  C   SER E 525      60.613 -13.188  26.344  1.00 61.20           C
ATOM   4158  O   SER E 525      59.383 -13.200  26.338  1.00 61.20           O
ATOM   4159  N   PRO E 526      61.327 -14.211  25.938  1.00 88.75           N
ATOM   4160  CA  PRO E 526      60.698 -15.444  25.529  1.00 88.75           C
ATOM   4161  CD  PRO E 526      62.591 -14.000  25.251  1.00 88.75           C
ATOM   4162  CB  PRO E 526      61.769 -16.240  24.790  1.00 88.75           C
ATOM   4163  CG  PRO E 526      62.712 -15.156  24.244  1.00 88.75           C
ATOM   4164  C   PRO E 526      60.123 -16.187  26.695  1.00 88.75           C
ATOM   4165  O   PRO E 526      59.185 -16.962  26.515  1.00 88.75           O
ATOM   4166  N   GLN E 527      60.688 -15.980  27.897  1.00 57.40           N
ATOM   4167  CA  GLN E 527      60.282 -16.710  29.064  1.00 57.40           C
ATOM   4168  CB  GLN E 527      61.192 -16.463  30.276  1.00 57.40           C
ATOM   4169  CG  GLN E 527      60.796 -17.311  31.483  1.00 57.40           C
ATOM   4170  CD  GLN E 527      60.931 -18.771  31.077  1.00 57.40           C
ATOM   4171  OE1 GLN E 527      61.875 -19.150  30.385  1.00 57.40           O
ATOM   4172  NE2 GLN E 527      59.955 -19.615  31.507  1.00 57.40           N
ATOM   4173  C   GLN E 527      58.886 -16.350  29.458  1.00 57.40           C
ATOM   4174  O   GLN E 527      58.107 -17.214  29.858  1.00 57.40           O
ATOM   4175  N   GLU E 528      58.520 -15.061  29.348  1.00 91.80           N
ATOM   4176  CA  GLU E 528      57.214 -14.660  29.778  1.00 91.80           C
ATOM   4177  CB  GLU E 528      56.989 -13.145  29.607  1.00 91.80           C
ATOM   4178  CG  GLU E 528      55.703 -12.625  30.252  1.00 91.80           C
ATOM   4179  CD  GLU E 528      54.575 -12.771  29.243  1.00 91.80           C
ATOM   4180  OE1 GLU E 528      54.881 -12.991  28.041  1.00 91.80           O
ATOM   4181  OE2 GLU E 528      53.391 -12.657  29.660  1.00 91.80           O
ATOM   4182  C   GLU E 528      56.212 -15.412  28.955  1.00 91.80           C
ATOM   4183  O   GLU E 528      55.194 -15.877  29.469  1.00 91.80           O
ATOM   4184  N   VAL E 529      56.480 -15.561  27.644  1.00 45.83           N
ATOM   4185  CA  VAL E 529      55.580 -16.283  26.791  1.00 45.83           C
ATOM   4186  CB  VAL E 529      56.022 -16.286  25.355  1.00 45.83           C
ATOM   4187  CG1 VAL E 529      55.077 -17.197  24.554  1.00 45.83           C
ATOM   4188  CG2 VAL E 529      56.062 -14.835  24.849  1.00 45.83           C
ATOM   4189  C   VAL E 529      55.520 -17.710  27.241  1.00 45.83           C
ATOM   4190  O   VAL E 529      54.441 -18.291  27.357  1.00 45.83           O
ATOM   4191  N   VAL E 530      56.690 -18.310  27.523  1.00 52.91           N
ATOM   4192  CA  VAL E 530      56.726 -19.694  27.908  1.00 52.91           C
ATOM   4193  CB  VAL E 530      58.125 -20.202  28.126  1.00 52.91           C
ATOM   4194  CG1 VAL E 530      58.046 -21.645  28.654  1.00 52.91           C
ATOM   4195  CG2 VAL E 530      58.912 -20.065  26.810  1.00 52.91           C
ATOM   4196  C   VAL E 530      55.965 -19.899  29.185  1.00 52.91           C
ATOM   4197  O   VAL E 530      55.223 -20.871  29.317  1.00 52.91           O
ATOM   4198  N   SER E 531      56.164 -19.020  30.186  1.00 72.19           N
ATOM   4199  CA  SER E 531      55.513 -19.205  31.457  1.00 72.19           C
ATOM   4200  CB  SER E 531      56.199 -18.416  32.585  1.00 72.19           C
ATOM   4201  OG  SER E 531      57.520 -18.898  32.782  1.00 72.19           O
ATOM   4202  C   SER E 531      54.059 -18.807  31.470  1.00 72.19           C
ATOM   4203  O   SER E 531      53.224 -19.528  32.013  1.00 72.19           O
ATOM   4204  N   CYS E 532      53.757 -17.580  30.995  1.00103.26           N
ATOM   4205  CA  CYS E 532      52.448 -16.979  31.065  1.00103.26           C
ATOM   4206  CB  CYS E 532      52.575 -15.451  31.179  1.00103.26           C
ATOM   4207  SG  CYS E 532      53.844 -14.968  32.404  1.00103.26           S
ATOM   4208  C   CYS E 532      51.451 -17.309  29.971  1.00103.26           C
ATOM   4209  O   CYS E 532      50.253 -17.384  30.240  1.00103.26           O
ATOM   4210  N   SER E 533      51.895 -17.499  28.709  1.00 74.85           N
ATOM   4211  CA  SER E 533      50.972 -17.537  27.598  1.00 74.85           C
ATOM   4212  CB  SER E 533      51.667 -17.283  26.247  1.00 74.85           C
ATOM   4213  OG  SER E 533      50.722 -17.326  25.189  1.00 74.85           O
ATOM   4214  C   SER E 533      50.173 -18.805  27.474  1.00 74.85           C
ATOM   4215  O   SER E 533      50.707 -19.908  27.384  1.00 74.85           O
ATOM   4216  N   GLN E 534      48.831 -18.634  27.461  1.00 91.25           N
ATOM   4217  CA  GLN E 534      47.828 -19.655  27.292  1.00 91.25           C
ATOM   4218  CB  GLN E 534      46.435 -19.211  27.760  1.00 91.25           C
ATOM   4219  CG  GLN E 534      46.378 -18.948  29.266  1.00 91.25           C
ATOM   4220  CD  GLN E 534      44.943 -18.603  29.630  1.00 91.25           C
ATOM   4221  OE1 GLN E 534      44.042 -19.430  29.503  1.00 91.25           O
ATOM   4222  NE2 GLN E 534      44.722 -17.345  30.096  1.00 91.25           N
ATOM   4223  C   GLN E 534      47.729 -20.071  25.851  1.00 91.25           C
ATOM   4224  O   GLN E 534      47.152 -21.111  25.534  1.00 91.25           O
ATOM   4225  N   TYR E 535      48.183 -19.188  24.942  1.00160.66           N
ATOM   4226  CA  TYR E 535      48.181 -19.379  23.518  1.00160.66           C
ATOM   4227  CB  TYR E 535      48.475 -18.116  22.690  1.00160.66           C
ATOM   4228  CG  TYR E 535      47.332 -17.181  22.900  1.00160.66           C
ATOM   4229  CD1 TYR E 535      46.037 -17.616  22.732  1.00160.66           C
ATOM   4230  CD2 TYR E 535      47.552 -15.860  23.214  1.00160.66           C
ATOM   4231  CE1 TYR E 535      44.977 -16.758  22.913  1.00160.66           C
ATOM   4232  CE2 TYR E 535      46.498 -14.997  23.394  1.00160.66           C
ATOM   4233  CZ  TYR E 535      45.209 -15.446  23.248  1.00160.66           C
ATOM   4234  OH  TYR E 535      44.130 -14.558  23.434  1.00160.66           O
ATOM   4235  C   TYR E 535      49.157 -20.448  23.125  1.00160.66           C
ATOM   4236  O   TYR E 535      49.143 -20.898  21.981  1.00160.66           O
ATOM   4237  N   ALA E 536      50.129 -20.769  24.004  1.00 73.22           N
ATOM   4238  CA  ALA E 536      51.116 -21.768  23.699  1.00 73.22           C
ATOM   4239  CB  ALA E 536      52.500 -21.177  23.385  1.00 73.22           C
ATOM   4240  C   ALA E 536      51.289 -22.709  24.864  1.00 73.22           C
ATOM   4241  O   ALA E 536      50.703 -22.549  25.932  1.00 73.22           O
ATOM   4242  N   GLN E 537      52.053 -23.784  24.590  1.00193.70           N
ATOM   4243  CA  GLN E 537      52.413 -24.924  25.390  1.00193.70           C
ATOM   4244  CB  GLN E 537      52.676 -26.148  24.511  1.00193.70           C
ATOM   4245  CG  GLN E 537      51.530 -26.356  23.514  1.00193.70           C
ATOM   4246  CD  GLN E 537      50.214 -25.951  24.167  1.00193.70           C
ATOM   4247  OE1 GLN E 537      49.883 -26.402  25.260  1.00193.70           O
ATOM   4248  NE2 GLN E 537      49.440 -25.066  23.481  1.00193.70           N
ATOM   4249  C   GLN E 537      53.550 -24.736  26.366  1.00193.70           C
ATOM   4250  O   GLN E 537      53.885 -25.686  27.070  1.00193.70           O
ATOM   4251  N   GLY E 538      54.292 -23.610  26.350  1.00 52.79           N
ATOM   4252  CA  GLY E 538      55.393 -23.514  27.276  1.00 52.79           C
ATOM   4253  C   GLY E 538      56.564 -24.192  26.628  1.00 52.79           C
ATOM   4254  O   GLY E 538      56.872 -23.925  25.470  1.00 52.79           O
ATOM   4255  N   CYS E 539      57.271 -25.057  27.380  1.00 83.71           N
ATOM   4256  CA  CYS E 539      58.405 -25.805  26.906  1.00 83.71           C
ATOM   4257  CB  CYS E 539      59.212 -26.489  28.020  1.00 83.71           C
ATOM   4258  SG  CYS E 539      60.300 -25.291  28.835  1.00 83.71           S
ATOM   4259  C   CYS E 539      57.960 -26.847  25.929  1.00 83.71           C
ATOM   4260  O   CYS E 539      58.777 -27.437  25.224  1.00 83.71           O
ATOM   4261  N   GLU E 540      56.655 -27.158  25.952  1.00137.25           N
ATOM   4262  CA  GLU E 540      55.982 -28.123  25.127  1.00137.25           C
ATOM   4263  CB  GLU E 540      54.568 -28.442  25.640  1.00137.25           C
ATOM   4264  CG  GLU E 540      54.569 -29.308  26.902  1.00137.25           C
ATOM   4265  CD  GLU E 540      55.312 -28.563  28.003  1.00137.25           C
ATOM   4266  OE1 GLU E 540      54.676 -27.719  28.689  1.00137.25           O
ATOM   4267  OE2 GLU E 540      56.533 -28.826  28.167  1.00137.25           O
ATOM   4268  C   GLU E 540      55.877 -27.670  23.692  1.00137.25           C
ATOM   4269  O   GLU E 540      55.563 -28.481  22.820  1.00137.25           O
ATOM   4270  N   GLY E 541      56.015 -26.357  23.406  1.00 43.41           N
ATOM   4271  CA  GLY E 541      55.952 -25.928  22.029  1.00 43.41           C
ATOM   4272  C   GLY E 541      54.891 -24.873  21.872  1.00 43.41           C
ATOM   4273  O   GLY E 541      54.189 -24.537  22.824  1.00 43.41           O
ATOM   4274  N   GLY E 542      54.756 -24.321  20.640  1.00 33.50           N
ATOM   4275  CA  GLY E 542      53.787 -23.292  20.355  1.00 33.50           C
ATOM   4276  C   GLY E 542      53.949 -22.854  18.921  1.00 33.50           C
ATOM   4277  O   GLY E 542      54.735 -23.439  18.175  1.00 33.50           O
ATOM   4278  N   PHE E 543      53.193 -21.809  18.494  1.00 74.67           N
ATOM   4279  CA  PHE E 543      53.276 -21.349  17.124  1.00 74.67           C
ATOM   4280  CB  PHE E 543      52.028 -21.698  16.296  1.00 74.67           C
ATOM   4281  CG  PHE E 543      51.947 -23.181  16.218  1.00 74.67           C
ATOM   4282  CD1 PHE E 543      51.408 -23.901  17.258  1.00 74.67           C
ATOM   4283  CD2 PHE E 543      52.405 -23.851  15.107  1.00 74.67           C
ATOM   4284  CE1 PHE E 543      51.330 -25.271  17.193  1.00 74.67           C
ATOM   4285  CE2 PHE E 543      52.329 -25.221  15.037  1.00 74.67           C
ATOM   4286  CZ  PHE E 543      51.791 -25.934  16.081  1.00 74.67           C
ATOM   4287  C   PHE E 543      53.407 -19.847  17.084  1.00 74.67           C
ATOM   4288  O   PHE E 543      52.710 -19.127  17.797  1.00 74.67           O
ATOM   4289  N   PRO E 544      54.260 -19.361  16.208  1.00 71.99           N
ATOM   4290  CA  PRO E 544      54.525 -17.947  16.079  1.00 71.99           C
ATOM   4291  CD  PRO E 544      55.366 -20.167  15.719  1.00 71.99           C
ATOM   4292  CB  PRO E 544      55.680 -17.834  15.086  1.00 71.99           C
ATOM   4293  CG  PRO E 544      56.442 -19.160  15.273  1.00 71.99           C
ATOM   4294  C   PRO E 544      53.319 -17.137  15.717  1.00 71.99           C
ATOM   4295  O   PRO E 544      53.238 -15.978  16.121  1.00 71.99           O
ATOM   4296  N   TYR E 545      52.364 -17.715  14.973  1.00 62.46           N
ATOM   4297  CA  TYR E 545      51.200 -16.979  14.573  1.00 62.46           C
ATOM   4298  CB  TYR E 545      50.258 -17.874  13.746  1.00 62.46           C
ATOM   4299  CG  TYR E 545      49.046 -17.135  13.286  1.00 62.46           C
ATOM   4300  CD1 TYR E 545      47.923 -17.042  14.077  1.00 62.46           C
ATOM   4301  CD2 TYR E 545      49.032 -16.548  12.042  1.00 62.46           C
ATOM   4302  CE1 TYR E 545      46.809 -16.368  13.631  1.00 62.46           C
ATOM   4303  CE2 TYR E 545      47.922 -15.873  11.593  1.00 62.46           C
ATOM   4304  CZ  TYR E 545      46.805 -15.782  12.388  1.00 62.46           C
ATOM   4305  OH  TYR E 545      45.663 -15.091  11.929  1.00 62.46           O
ATOM   4306  C   TYR E 545      50.503 -16.568  15.837  1.00 62.46           C
ATOM   4307  O   TYR E 545      50.039 -15.437  15.967  1.00 62.46           O
ATOM   4308  N   LEU E 546      50.391 -17.502  16.803  1.00 92.37           N
ATOM   4309  CA  LEU E 546      49.754 -17.252  18.064  1.00 92.37           C
ATOM   4310  CB  LEU E 546      49.466 -18.549  18.843  1.00 92.37           C
ATOM   4311  CG  LEU E 546      48.368 -19.411  18.193  1.00 92.37           C
ATOM   4312  CD1 LEU E 546      48.110 -20.697  18.995  1.00 92.37           C
ATOM   4313  CD2 LEU E 546      47.082 -18.591  17.981  1.00 92.37           C
ATOM   4314  C   LEU E 546      50.564 -16.351  18.962  1.00 92.37           C
ATOM   4315  O   LEU E 546      49.985 -15.643  19.781  1.00 92.37           O
ATOM   4316  N   ILE E 547      51.909 -16.484  18.982  1.00140.70           N
ATOM   4317  CA  ILE E 547      52.720 -15.647  19.838  1.00140.70           C
ATOM   4318  CB  ILE E 547      53.974 -16.342  20.274  1.00140.70           C
ATOM   4319  CG1 ILE E 547      53.602 -17.625  21.035  1.00140.70           C
ATOM   4320  CG2 ILE E 547      54.808 -15.354  21.107  1.00140.70           C
ATOM   4321  CD1 ILE E 547      52.703 -17.370  22.244  1.00140.70           C
ATOM   4322  C   ILE E 547      53.119 -14.316  19.268  1.00140.70           C
ATOM   4323  O   ILE E 547      52.843 -13.262  19.840  1.00140.70           O
ATOM   4324  N   ALA E 548      53.792 -14.334  18.101  1.00 62.10           N
ATOM   4325  CA  ALA E 548      54.270 -13.103  17.549  1.00 62.10           C
ATOM   4326  CB  ALA E 548      55.070 -13.300  16.250  1.00 62.10           C
ATOM   4327  C   ALA E 548      53.067 -12.293  17.222  1.00 62.10           C
ATOM   4328  O   ALA E 548      53.078 -11.072  17.373  1.00 62.10           O
ATOM   4329  N   GLY E 549      52.047 -12.943  16.621  1.00 84.89           N
ATOM   4330  CA  GLY E 549      50.849 -12.219  16.311  1.00 84.89           C
ATOM   4331  C   GLY E 549      49.826 -12.043  17.410  1.00 84.89           C
ATOM   4332  O   GLY E 549      49.658 -10.958  17.963  1.00 84.89           O
ATOM   4333  N   LYS E 550      49.159 -13.153  17.804  1.00109.78           N
ATOM   4334  CA  LYS E 550      47.988 -13.052  18.646  1.00109.78           C
ATOM   4335  CB  LYS E 550      47.192 -14.364  18.729  1.00109.78           C
ATOM   4336  CG  LYS E 550      45.811 -14.173  19.359  1.00109.78           C
ATOM   4337  CD  LYS E 550      44.856 -15.342  19.122  1.00109.78           C
ATOM   4338  CE  LYS E 550      43.427 -15.055  19.585  1.00109.78           C
ATOM   4339  NZ  LYS E 550      42.821 -14.013  18.725  1.00109.78           N
ATOM   4340  C   LYS E 550      48.290 -12.623  20.048  1.00109.78           C
ATOM   4341  O   LYS E 550      47.692 -11.678  20.560  1.00109.78           O
ATOM   4342  N   TYR E 551      49.246 -13.302  20.701  1.00 72.76           N
ATOM   4343  CA  TYR E 551      49.560 -13.029  22.073  1.00 72.76           C
ATOM   4344  CB  TYR E 551      50.636 -13.999  22.599  1.00 72.76           C
ATOM   4345  CG  TYR E 551      50.838 -13.802  24.062  1.00 72.76           C
ATOM   4346  CD1 TYR E 551      49.915 -14.291  24.957  1.00 72.76           C
ATOM   4347  CD2 TYR E 551      51.956 -13.159  24.543  1.00 72.76           C
ATOM   4348  CE1 TYR E 551      50.091 -14.127  26.310  1.00 72.76           C
ATOM   4349  CE2 TYR E 551      52.139 -12.993  25.896  1.00 72.76           C
ATOM   4350  CZ  TYR E 551      51.204 -13.476  26.781  1.00 72.76           C
ATOM   4351  OH  TYR E 551      51.386 -13.309  28.170  1.00 72.76           O
ATOM   4352  C   TYR E 551      50.092 -11.635  22.148  1.00 72.76           C
ATOM   4353  O   TYR E 551      49.760 -10.872  23.054  1.00 72.76           O
ATOM   4354  N   ALA E 552      50.931 -11.261  21.169  1.00 36.98           N
ATOM   4355  CA  ALA E 552      51.523  -9.957  21.179  1.00 36.98           C
ATOM   4356  CB  ALA E 552      52.443  -9.711  19.971  1.00 36.98           C
ATOM   4357  C   ALA E 552      50.432  -8.929  21.128  1.00 36.98           C
ATOM   4358  O   ALA E 552      50.504  -7.918  21.823  1.00 36.98           O
ATOM   4359  N   GLN E 553      49.402  -9.138  20.283  1.00131.94           N
ATOM   4360  CA  GLN E 553      48.346  -8.162  20.196  1.00131.94           C
ATOM   4361  CB  GLN E 553      47.273  -8.452  19.129  1.00131.94           C
ATOM   4362  CG  GLN E 553      47.708  -8.337  17.676  1.00131.94           C
ATOM   4363  CD  GLN E 553      46.439  -8.232  16.839  1.00131.94           C
ATOM   4364  OE1 GLN E 553      45.442  -8.902  17.104  1.00131.94           O
ATOM   4365  NE2 GLN E 553      46.468  -7.345  15.808  1.00131.94           N
ATOM   4366  C   GLN E 553      47.529  -8.118  21.454  1.00131.94           C
ATOM   4367  O   GLN E 553      47.239  -7.043  21.976  1.00131.94           O
ATOM   4368  N   ASP E 554      47.081  -9.295  21.933  1.00111.73           N
ATOM   4369  CA  ASP E 554      46.172  -9.340  23.045  1.00111.73           C
ATOM   4370  CB  ASP E 554      45.552 -10.737  23.234  1.00111.73           C
ATOM   4371  CG  ASP E 554      44.631 -11.022  22.055  1.00111.73           C
ATOM   4372  OD1 ASP E 554      44.339 -10.069  21.285  1.00111.73           O
ATOM   4373  OD2 ASP E 554      44.211 -12.202  21.906  1.00111.73           O
ATOM   4374  C   ASP E 554      46.796  -8.964  24.361  1.00111.73           C
ATOM   4375  O   ASP E 554      46.283  -8.092  25.062  1.00111.73           O
ATOM   4376  N   PHE E 555      47.837  -9.716  24.782  1.00182.09           N
ATOM   4377  CA  PHE E 555      48.522  -9.495  26.031  1.00182.09           C
ATOM   4378  CB  PHE E 555      48.949 -10.812  26.694  1.00182.09           C
ATOM   4379  CG  PHE E 555      47.671 -11.509  27.015  1.00182.09           C
ATOM   4380  CD1 PHE E 555      47.026 -11.274  28.208  1.00182.09           C
ATOM   4381  CD2 PHE E 555      47.104 -12.381  26.114  1.00182.09           C
ATOM   4382  CE1 PHE E 555      45.843 -11.910  28.502  1.00182.09           C
ATOM   4383  CE2 PHE E 555      45.922 -13.021  26.403  1.00182.09           C
ATOM   4384  CZ  PHE E 555      45.289 -12.787  27.600  1.00182.09           C
ATOM   4385  C   PHE E 555      49.699  -8.562  25.981  1.00182.09           C
ATOM   4386  O   PHE E 555      49.920  -7.785  26.907  1.00182.09           O
ATOM   4387  N   GLY E 556      50.523  -8.643  24.916  1.00 36.53           N
ATOM   4388  CA  GLY E 556      51.702  -7.817  24.838  1.00 36.53           C
ATOM   4389  C   GLY E 556      52.893  -8.591  25.334  1.00 36.53           C
ATOM   4390  O   GLY E 556      52.751  -9.604  26.018  1.00 36.53           O
ATOM   4391  N   LEU E 557      54.113  -8.115  24.987  1.00106.71           N
ATOM   4392  CA  LEU E 557      55.327  -8.775  25.387  1.00106.71           C
ATOM   4393  CB  LEU E 557      56.264  -9.183  24.231  1.00106.71           C
ATOM   4394  CG  LEU E 557      55.678 -10.215  23.247  1.00106.71           C
ATOM   4395  CD1 LEU E 557      55.206 -11.481  23.979  1.00106.71           C
ATOM   4396  CD2 LEU E 557      54.615  -9.597  22.328  1.00106.71           C
ATOM   4397  C   LEU E 557      56.122  -7.850  26.261  1.00106.71           C
ATOM   4398  O   LEU E 557      56.008  -6.629  26.164  1.00106.71           O
ATOM   4399  N   VAL E 558      56.961  -8.426  27.148  1.00 55.23           N
ATOM   4400  CA  VAL E 558      57.770  -7.645  28.044  1.00 55.23           C
ATOM   4401  CB  VAL E 558      57.616  -8.034  29.486  1.00 55.23           C
ATOM   4402  CG1 VAL E 558      56.157  -7.789  29.906  1.00 55.23           C
ATOM   4403  CG2 VAL E 558      58.083  -9.489  29.659  1.00 55.23           C
ATOM   4404  C   VAL E 558      59.207  -7.863  27.679  1.00 55.23           C
ATOM   4405  O   VAL E 558      59.542  -8.758  26.906  1.00 55.23           O
ATOM   4406  N   GLU E 559      60.098  -7.008  28.217  1.00 61.69           N
ATOM   4407  CA  GLU E 559      61.502  -7.074  27.922  1.00 61.69           C
ATOM   4408  CB  GLU E 559      62.225  -5.753  28.232  1.00 61.69           C
ATOM   4409  CG  GLU E 559      61.755  -4.627  27.305  1.00 61.69           C
ATOM   4410  CD  GLU E 559      62.278  -3.297  27.826  1.00 61.69           C
ATOM   4411  OE1 GLU E 559      63.480  -2.999  27.596  1.00 61.69           O
ATOM   4412  OE2 GLU E 559      61.477  -2.559  28.461  1.00 61.69           O
ATOM   4413  C   GLU E 559      62.133  -8.194  28.697  1.00 61.69           C
ATOM   4414  O   GLU E 559      61.577  -8.694  29.674  1.00 61.69           O
ATOM   4415  N   GLU E 560      63.335  -8.617  28.253  1.00 80.59           N
ATOM   4416  CA  GLU E 560      64.042  -9.731  28.827  1.00 80.59           C
ATOM   4417  CB  GLU E 560      65.394  -9.993  28.143  1.00 80.59           C
ATOM   4418  CG  GLU E 560      66.152 -11.177  28.746  1.00 80.59           C
ATOM   4419  CD  GLU E 560      65.437 -12.457  28.342  1.00 80.59           C
ATOM   4420  OE1 GLU E 560      64.603 -12.400  27.400  1.00 80.59           O
ATOM   4421  OE2 GLU E 560      65.717 -13.510  28.973  1.00 80.59           O
ATOM   4422  C   GLU E 560      64.326  -9.473  30.276  1.00 80.59           C
ATOM   4423  O   GLU E 560      64.208 -10.373  31.107  1.00 80.59           O
ATOM   4424  N   ASP E 561      64.686  -8.226  30.621  1.00 74.48           N
ATOM   4425  CA  ASP E 561      65.059  -7.889  31.967  1.00 74.48           C
ATOM   4426  CB  ASP E 561      65.423  -6.400  32.113  1.00 74.48           C
ATOM   4427  CG  ASP E 561      65.999  -6.157  33.502  1.00 74.48           C
ATOM   4428  OD1 ASP E 561      66.167  -7.147  34.263  1.00 74.48           O
ATOM   4429  OD2 ASP E 561      66.280  -4.970  33.820  1.00 74.48           O
ATOM   4430  C   ASP E 561      63.901  -8.159  32.875  1.00 74.48           C
ATOM   4431  O   ASP E 561      64.074  -8.563  34.024  1.00 74.48           O
ATOM   4432  N   CYS E 562      62.676  -7.919  32.382  1.00 95.11           N
ATOM   4433  CA  CYS E 562      61.510  -8.102  33.193  1.00 95.11           C
ATOM   4434  CB  CYS E 562      60.237  -7.678  32.467  1.00 95.11           C
ATOM   4435  SG  CYS E 562      60.121  -5.879  32.483  1.00 95.11           S
ATOM   4436  C   CYS E 562      61.355  -9.529  33.592  1.00 95.11           C
ATOM   4437  O   CYS E 562      61.043  -9.814  34.749  1.00 95.11           O
ATOM   4438  N   PHE E 563      61.536 -10.466  32.641  1.00148.06           N
ATOM   4439  CA  PHE E 563      61.376 -11.848  32.982  1.00148.06           C
ATOM   4440  CB  PHE E 563      60.094 -12.416  32.341  1.00148.06           C
ATOM   4441  CG  PHE E 563      59.594 -13.603  33.091  1.00148.06           C
ATOM   4442  CD1 PHE E 563      60.309 -14.774  33.158  1.00148.06           C
ATOM   4443  CD2 PHE E 563      58.362 -13.543  33.702  1.00148.06           C
ATOM   4444  CE1 PHE E 563      59.813 -15.854  33.852  1.00148.06           C
ATOM   4445  CE2 PHE E 563      57.860 -14.619  34.394  1.00148.06           C
ATOM   4446  CZ  PHE E 563      58.589 -15.779  34.473  1.00148.06           C
ATOM   4447  C   PHE E 563      62.537 -12.552  32.334  1.00148.06           C
ATOM   4448  O   PHE E 563      62.441 -12.941  31.172  1.00148.06           O
ATOM   4449  N   PRO E 564      63.608 -12.792  33.047  1.00 79.20           N
ATOM   4450  CA  PRO E 564      64.772 -13.391  32.440  1.00 79.20           C
ATOM   4451  CD  PRO E 564      63.965 -11.931  34.163  1.00 79.20           C
ATOM   4452  CB  PRO E 564      65.888 -13.259  33.473  1.00 79.20           C
ATOM   4453  CG  PRO E 564      65.501 -11.989  34.255  1.00 79.20           C
ATOM   4454  C   PRO E 564      64.506 -14.793  31.988  1.00 79.20           C
ATOM   4455  O   PRO E 564      63.644 -15.449  32.569  1.00 79.20           O
ATOM   4456  N   TYR E 565      65.242 -15.273  30.962  1.00 98.51           N
ATOM   4457  CA  TYR E 565      64.956 -16.556  30.379  1.00 98.51           C
ATOM   4458  CB  TYR E 565      65.540 -16.683  28.958  1.00 98.51           C
ATOM   4459  CG  TYR E 565      65.107 -17.973  28.353  1.00 98.51           C
ATOM   4460  CD1 TYR E 565      63.800 -18.150  27.963  1.00 98.51           C
ATOM   4461  CD2 TYR E 565      66.010 -18.989  28.144  1.00 98.51           C
ATOM   4462  CE1 TYR E 565      63.393 -19.332  27.394  1.00 98.51           C
ATOM   4463  CE2 TYR E 565      65.609 -20.174  27.575  1.00 98.51           C
ATOM   4464  CZ  TYR E 565      64.298 -20.348  27.201  1.00 98.51           C
ATOM   4465  OH  TYR E 565      63.883 -21.563  26.616  1.00 98.51           O
ATOM   4466  C   TYR E 565      65.505 -17.657  31.240  1.00 98.51           C
ATOM   4467  O   TYR E 565      66.695 -17.679  31.551  1.00 98.51           O
ATOM   4468  N   THR E 566      64.586 -18.516  31.749  1.00180.03           N
ATOM   4469  CA  THR E 566      64.847 -19.700  32.531  1.00180.03           C
ATOM   4470  CB  THR E 566      63.688 -20.114  33.385  1.00180.03           C
ATOM   4471  OG1 THR E 566      62.585 -20.454  32.561  1.00180.03           O
ATOM   4472  CG2 THR E 566      63.297 -18.977  34.327  1.00180.03           C
ATOM   4473  C   THR E 566      65.114 -20.913  31.694  1.00180.03           C
ATOM   4474  O   THR E 566      66.020 -21.693  31.984  1.00180.03           O
ATOM   4475  N   GLY E 567      64.303 -21.104  30.631  1.00 47.70           N
ATOM   4476  CA  GLY E 567      64.366 -22.310  29.853  1.00 47.70           C
ATOM   4477  C   GLY E 567      63.551 -23.355  30.559  1.00 47.70           C
ATOM   4478  O   GLY E 567      63.756 -24.552  30.354  1.00 47.70           O
ATOM   4479  N   THR E 568      62.596 -22.924  31.411  1.00158.57           N
ATOM   4480  CA  THR E 568      61.825 -23.851  32.192  1.00158.57           C
ATOM   4481  CB  THR E 568      62.230 -23.809  33.642  1.00158.57           C
ATOM   4482  OG1 THR E 568      63.631 -23.956  33.767  1.00158.57           O
ATOM   4483  CG2 THR E 568      61.571 -24.964  34.401  1.00158.57           C
ATOM   4484  C   THR E 568      60.390 -23.393  32.179  1.00158.57           C
ATOM   4485  O   THR E 568      60.071 -22.268  31.806  1.00158.57           O
ATOM   4486  N   ASP E 569      59.499 -24.295  32.627  1.00117.88           N
ATOM   4487  CA  ASP E 569      58.078 -24.196  32.812  1.00117.88           C
ATOM   4488  CB  ASP E 569      57.395 -25.562  32.987  1.00117.88           C
ATOM   4489  CG  ASP E 569      57.387 -26.243  31.625  1.00117.88           C
ATOM   4490  OD1 ASP E 569      57.559 -25.520  30.607  1.00117.88           O
ATOM   4491  OD2 ASP E 569      57.210 -27.490  31.580  1.00117.88           O
ATOM   4492  C   ASP E 569      57.786 -23.359  34.027  1.00117.88           C
ATOM   4493  O   ASP E 569      56.713 -23.485  34.615  1.00117.88           O
ATOM   4494  N   SER E 570      58.783 -22.594  34.519  1.00 70.26           N
ATOM   4495  CA  SER E 570      58.637 -21.811  35.722  1.00 70.26           C
ATOM   4496  CB  SER E 570      59.773 -20.794  35.929  1.00 70.26           C
ATOM   4497  OG  SER E 570      59.741 -19.811  34.904  1.00 70.26           O
ATOM   4498  C   SER E 570      57.336 -21.057  35.729  1.00 70.26           C
ATOM   4499  O   SER E 570      56.675 -20.865  34.710  1.00 70.26           O
ATOM   4500  N   PRO E 571      56.949 -20.666  36.923  1.00125.52           N
ATOM   4501  CA  PRO E 571      55.701 -19.969  37.121  1.00125.52           C
ATOM   4502  CD  PRO E 571      57.309 -21.462  38.086  1.00125.52           C
ATOM   4503  CB  PRO E 571      55.414 -20.040  38.619  1.00125.52           C
ATOM   4504  CG  PRO E 571      56.130 -21.327  39.064  1.00125.52           C
ATOM   4505  C   PRO E 571      55.716 -18.574  36.581  1.00125.52           C
ATOM   4506  O   PRO E 571      56.791 -17.993  36.442  1.00125.52           O
ATOM   4507  N   CYS E 572      54.524 -18.018  36.279  1.00 54.78           N
ATOM   4508  CA  CYS E 572      54.431 -16.711  35.698  1.00 54.78           C
ATOM   4509  CB  CYS E 572      53.085 -16.484  34.966  1.00 54.78           C
ATOM   4510  SG  CYS E 572      52.893 -14.842  34.200  1.00 54.78           S
ATOM   4511  C   CYS E 572      54.579 -15.684  36.778  1.00 54.78           C
ATOM   4512  O   CYS E 572      53.606 -15.294  37.418  1.00 54.78           O
ATOM   4513  N   ARG E 573      55.828 -15.228  37.011  1.00126.96           N
ATOM   4514  CA  ARG E 573      56.082 -14.196  37.976  1.00126.96           C
ATOM   4515  CB  ARG E 573      56.628 -14.715  39.315  1.00126.96           C
ATOM   4516  CG  ARG E 573      56.886 -13.595  40.325  1.00126.96           C
ATOM   4517  CD  ARG E 573      57.688 -14.037  41.548  1.00126.96           C
ATOM   4518  NE  ARG E 573      59.121 -14.108  41.145  1.00126.96           N
ATOM   4519  CZ  ARG E 573      59.912 -12.999  41.243  1.00126.96           C
ATOM   4520  NH1 ARG E 573      59.392 -11.831  41.720  1.00126.96           N
ATOM   4521  NH2 ARG E 573      61.224 -13.058  40.869  1.00126.96           N
ATOM   4522  C   ARG E 573      57.149 -13.323  37.397  1.00126.96           C
ATOM   4523  O   ARG E 573      58.204 -13.809  36.995  1.00126.96           O
ATOM   4524  N   LEU E 574      56.904 -11.999  37.348  1.00168.63           N
ATOM   4525  CA  LEU E 574      57.857 -11.090  36.777  1.00168.63           C
ATOM   4526  CB  LEU E 574      57.512 -10.693  35.329  1.00168.63           C
ATOM   4527  CG  LEU E 574      56.006 -10.454  35.098  1.00168.63           C
ATOM   4528  CD1 LEU E 574      55.464  -9.317  35.975  1.00168.63           C
ATOM   4529  CD2 LEU E 574      55.700 -10.249  33.606  1.00168.63           C
ATOM   4530  C   LEU E 574      57.912  -9.841  37.602  1.00168.63           C
ATOM   4531  O   LEU E 574      57.270  -9.734  38.644  1.00168.63           O
ATOM   4532  N   LYS E 575      58.729  -8.872  37.142  1.00109.09           N
ATOM   4533  CA  LYS E 575      58.911  -7.602  37.790  1.00109.09           C
ATOM   4534  CB  LYS E 575      60.053  -6.785  37.160  1.00109.09           C
ATOM   4535  CG  LYS E 575      60.418  -5.507  37.914  1.00109.09           C
ATOM   4536  CD  LYS E 575      61.166  -5.754  39.225  1.00109.09           C
ATOM   4537  CE  LYS E 575      61.637  -4.468  39.906  1.00109.09           C
ATOM   4538  NZ  LYS E 575      62.350  -4.791  41.162  1.00109.09           N
ATOM   4539  C   LYS E 575      57.648  -6.820  37.608  1.00109.09           C
ATOM   4540  O   LYS E 575      56.869  -7.077  36.694  1.00109.09           O
ATOM   4541  N   GLU E 576      57.389  -5.856  38.511  1.00 36.95           N
ATOM   4542  CA  GLU E 576      56.192  -5.073  38.418  1.00 36.95           C
ATOM   4543  CB  GLU E 576      55.763  -4.473  39.768  1.00 36.95           C
ATOM   4544  CG  GLU E 576      55.357  -5.533  40.795  1.00 36.95           C
ATOM   4545  CD  GLU E 576      55.079  -4.836  42.120  1.00 36.95           C
ATOM   4546  OE1 GLU E 576      55.186  -3.582  42.165  1.00 36.95           O
ATOM   4547  OE2 GLU E 576      54.759  -5.552  43.106  1.00 36.95           O
ATOM   4548  C   GLU E 576      56.410  -3.935  37.465  1.00 36.95           C
ATOM   4549  O   GLU E 576      57.538  -3.500  37.235  1.00 36.95           O
ATOM   4550  N   GLY E 577      55.308  -3.457  36.850  1.00 29.83           N
ATOM   4551  CA  GLY E 577      55.322  -2.276  36.030  1.00 29.83           C
ATOM   4552  C   GLY E 577      56.184  -2.439  34.820  1.00 29.83           C
ATOM   4553  O   GLY E 577      56.983  -1.557  34.510  1.00 29.83           O
ATOM   4554  N   CYS E 578      56.049  -3.562  34.094  1.00 51.22           N
ATOM   4555  CA  CYS E 578      56.860  -3.733  32.926  1.00 51.22           C
ATOM   4556  CB  CYS E 578      57.277  -5.185  32.707  1.00 51.22           C
ATOM   4557  SG  CYS E 578      58.637  -5.597  33.819  1.00 51.22           S
ATOM   4558  C   CYS E 578      56.108  -3.276  31.718  1.00 51.22           C
ATOM   4559  O   CYS E 578      54.922  -3.559  31.560  1.00 51.22           O
ATOM   4560  N   PHE E 579      56.812  -2.544  30.831  1.00107.57           N
ATOM   4561  CA  PHE E 579      56.248  -2.027  29.617  1.00107.57           C
ATOM   4562  CB  PHE E 579      57.196  -1.024  28.930  1.00107.57           C
ATOM   4563  CG  PHE E 579      56.580  -0.499  27.679  1.00107.57           C
ATOM   4564  CD1 PHE E 579      56.735  -1.162  26.484  1.00107.57           C
ATOM   4565  CD2 PHE E 579      55.855   0.670  27.703  1.00107.57           C
ATOM   4566  CE1 PHE E 579      56.170  -0.668  25.331  1.00107.57           C
ATOM   4567  CE2 PHE E 579      55.287   1.169  26.555  1.00107.57           C
ATOM   4568  CZ  PHE E 579      55.444   0.498  25.365  1.00107.57           C
ATOM   4569  C   PHE E 579      56.028  -3.194  28.707  1.00107.57           C
ATOM   4570  O   PHE E 579      56.811  -4.142  28.703  1.00107.57           O
ATOM   4571  N   ARG E 580      54.929  -3.170  27.923  1.00132.28           N
ATOM   4572  CA  ARG E 580      54.663  -4.288  27.060  1.00132.28           C
ATOM   4573  CB  ARG E 580      53.382  -5.052  27.434  1.00132.28           C
ATOM   4574  CG  ARG E 580      53.441  -5.682  28.829  1.00132.28           C
ATOM   4575  CD  ARG E 580      52.217  -6.538  29.160  1.00132.28           C
ATOM   4576  NE  ARG E 580      52.438  -7.884  28.559  1.00132.28           N
ATOM   4577  CZ  ARG E 580      52.748  -8.949  29.355  1.00132.28           C
ATOM   4578  NH1 ARG E 580      52.782  -8.802  30.712  1.00132.28           N
ATOM   4579  NH2 ARG E 580      53.009 -10.165  28.795  1.00132.28           N
ATOM   4580  C   ARG E 580      54.511  -3.804  25.649  1.00132.28           C
ATOM   4581  O   ARG E 580      53.858  -2.795  25.389  1.00132.28           O
ATOM   4582  N   TYR E 581      55.129  -4.536  24.697  1.00 66.17           N
ATOM   4583  CA  TYR E 581      55.080  -4.222  23.293  1.00 66.17           C
ATOM   4584  CB  TYR E 581      56.373  -4.575  22.531  1.00 66.17           C
ATOM   4585  CG  TYR E 581      57.504  -3.767  23.073  1.00 66.17           C
ATOM   4586  CD1 TYR E 581      58.161  -4.170  24.213  1.00 66.17           C
ATOM   4587  CD2 TYR E 581      57.916  -2.617  22.439  1.00 66.17           C
ATOM   4588  CE1 TYR E 581      59.209  -3.436  24.719  1.00 66.17           C
ATOM   4589  CE2 TYR E 581      58.962  -1.878  22.940  1.00 66.17           C
ATOM   4590  CZ  TYR E 581      59.610  -2.287  24.082  1.00 66.17           C
ATOM   4591  OH  TYR E 581      60.684  -1.532  24.599  1.00 66.17           O
ATOM   4592  C   TYR E 581      53.994  -5.059  22.680  1.00 66.17           C
ATOM   4593  O   TYR E 581      53.854  -6.236  23.007  1.00 66.17           O
ATOM   4594  N   TYR E 582      53.197  -4.471  21.761  1.00 72.06           N
ATOM   4595  CA  TYR E 582      52.089  -5.186  21.180  1.00 72.06           C
ATOM   4596  CB  TYR E 582      50.733  -4.506  21.436  1.00 72.06           C
ATOM   4597  CG  TYR E 582      50.507  -4.423  22.908  1.00 72.06           C
ATOM   4598  CD1 TYR E 582      51.024  -3.373  23.633  1.00 72.06           C
ATOM   4599  CD2 TYR E 582      49.776  -5.388  23.564  1.00 72.06           C
ATOM   4600  CE1 TYR E 582      50.816  -3.285  24.989  1.00 72.06           C
ATOM   4601  CE2 TYR E 582      49.565  -5.306  24.921  1.00 72.06           C
ATOM   4602  CZ  TYR E 582      50.086  -4.253  25.635  1.00 72.06           C
ATOM   4603  OH  TYR E 582      49.871  -4.165  27.027  1.00 72.06           O
ATOM   4604  C   TYR E 582      52.265  -5.220  19.688  1.00 72.06           C
ATOM   4605  O   TYR E 582      53.067  -4.477  19.126  1.00 72.06           O
ATOM   4606  N   SER E 583      51.530  -6.126  19.004  1.00 89.55           N
ATOM   4607  CA  SER E 583      51.625  -6.222  17.572  1.00 89.55           C
ATOM   4608  CB  SER E 583      51.814  -7.661  17.071  1.00 89.55           C
ATOM   4609  OG  SER E 583      50.697  -8.452  17.445  1.00 89.55           O
ATOM   4610  C   SER E 583      50.356  -5.690  16.975  1.00 89.55           C
ATOM   4611  O   SER E 583      49.260  -6.117  17.325  1.00 89.55           O
ATOM   4612  N   SER E 584      50.482  -4.716  16.053  1.00 58.32           N
ATOM   4613  CA  SER E 584      49.346  -4.099  15.425  1.00 58.32           C
ATOM   4614  CB  SER E 584      49.708  -2.783  14.708  1.00 58.32           C
ATOM   4615  OG  SER E 584      50.638  -3.027  13.663  1.00 58.32           O
ATOM   4616  C   SER E 584      48.704  -5.022  14.427  1.00 58.32           C
ATOM   4617  O   SER E 584      47.510  -4.894  14.158  1.00 58.32           O
ATOM   4618  N   GLU E 585      49.466  -5.963  13.823  1.00 90.00           N
ATOM   4619  CA  GLU E 585      48.851  -6.815  12.836  1.00 90.00           C
ATOM   4620  CB  GLU E 585      48.724  -6.121  11.466  1.00 90.00           C
ATOM   4621  CG  GLU E 585      47.862  -6.871  10.449  1.00 90.00           C
ATOM   4622  CD  GLU E 585      48.750  -7.838   9.683  1.00 90.00           C
ATOM   4623  OE1 GLU E 585      49.995  -7.778   9.869  1.00 90.00           O
ATOM   4624  OE2 GLU E 585      48.194  -8.646   8.893  1.00 90.00           O
ATOM   4625  C   GLU E 585      49.675  -8.062  12.662  1.00 90.00           C
ATOM   4626  O   GLU E 585      50.871  -8.068  12.951  1.00 90.00           O
ATOM   4627  N   TYR E 586      49.029  -9.178  12.244  1.00 77.69           N
ATOM   4628  CA  TYR E 586      49.742 -10.403  11.978  1.00 77.69           C
ATOM   4629  CB  TYR E 586      50.000 -11.255  13.235  1.00 77.69           C
ATOM   4630  CG  TYR E 586      48.702 -11.522  13.914  1.00 77.69           C
ATOM   4631  CD1 TYR E 586      48.155 -10.584  14.759  1.00 77.69           C
ATOM   4632  CD2 TYR E 586      48.034 -12.708  13.718  1.00 77.69           C
ATOM   4633  CE1 TYR E 586      46.959 -10.823  15.394  1.00 77.69           C
ATOM   4634  CE2 TYR E 586      46.837 -12.953  14.351  1.00 77.69           C
ATOM   4635  CZ  TYR E 586      46.298 -12.010  15.191  1.00 77.69           C
ATOM   4636  OH  TYR E 586      45.070 -12.259  15.841  1.00 77.69           O
ATOM   4637  C   TYR E 586      48.980 -11.227  10.976  1.00 77.69           C
ATOM   4638  O   TYR E 586      47.758 -11.121  10.874  1.00 77.69           O
ATOM   4639  N   HIS E 587      49.695 -12.071  10.194  1.00 59.40           N
ATOM   4640  CA  HIS E 587      49.039 -12.913   9.227  1.00 59.40           C
ATOM   4641  ND1 HIS E 587      50.305 -11.962   6.218  1.00 59.40           N
ATOM   4642  CG  HIS E 587      49.599 -11.415   7.267  1.00 59.40           C
ATOM   4643  CB  HIS E 587      48.510 -12.129   8.014  1.00 59.40           C
ATOM   4644  NE2 HIS E 587      51.117  -9.916   6.528  1.00 59.40           N
ATOM   4645  CD2 HIS E 587      50.107 -10.164   7.442  1.00 59.40           C
ATOM   4646  CE1 HIS E 587      51.200 -11.025   5.816  1.00 59.40           C
ATOM   4647  C   HIS E 587      50.026 -13.913   8.697  1.00 59.40           C
ATOM   4648  O   HIS E 587      51.237 -13.734   8.810  1.00 59.40           O
ATOM   4649  N   TYR E 588      49.520 -15.022   8.114  1.00 88.58           N
ATOM   4650  CA  TYR E 588      50.385 -15.975   7.472  1.00 88.58           C
ATOM   4651  CB  TYR E 588      49.767 -17.364   7.210  1.00 88.58           C
ATOM   4652  CG  TYR E 588      49.731 -18.190   8.450  1.00 88.58           C
ATOM   4653  CD1 TYR E 588      50.882 -18.800   8.895  1.00 88.58           C
ATOM   4654  CD2 TYR E 588      48.560 -18.387   9.146  1.00 88.58           C
ATOM   4655  CE1 TYR E 588      50.877 -19.580  10.025  1.00 88.58           C
ATOM   4656  CE2 TYR E 588      48.548 -19.167  10.280  1.00 88.58           C
ATOM   4657  CZ  TYR E 588      49.708 -19.763  10.720  1.00 88.58           C
ATOM   4658  OH  TYR E 588      49.699 -20.565  11.881  1.00 88.58           O
ATOM   4659  C   TYR E 588      50.667 -15.406   6.118  1.00 88.58           C
ATOM   4660  O   TYR E 588      49.767 -14.876   5.471  1.00 88.58           O
ATOM   4661  N   VAL E 589      51.927 -15.471   5.644  1.00 55.60           N
ATOM   4662  CA  VAL E 589      52.175 -14.922   4.343  1.00 55.60           C
ATOM   4663  CB  VAL E 589      53.611 -14.954   3.901  1.00 55.60           C
ATOM   4664  CG1 VAL E 589      54.464 -14.199   4.934  1.00 55.60           C
ATOM   4665  CG2 VAL E 589      54.033 -16.408   3.649  1.00 55.60           C
ATOM   4666  C   VAL E 589      51.390 -15.746   3.376  1.00 55.60           C
ATOM   4667  O   VAL E 589      51.353 -16.974   3.472  1.00 55.60           O
ATOM   4668  N   GLY E 590      50.747 -15.079   2.398  1.00 32.17           N
ATOM   4669  CA  GLY E 590      49.925 -15.793   1.472  1.00 32.17           C
ATOM   4670  C   GLY E 590      48.499 -15.562   1.877  1.00 32.17           C
ATOM   4671  O   GLY E 590      47.580 -15.869   1.121  1.00 32.17           O
ATOM   4672  N   GLY E 591      48.282 -15.024   3.095  1.00 40.79           N
ATOM   4673  CA  GLY E 591      46.972 -14.648   3.548  1.00 40.79           C
ATOM   4674  C   GLY E 591      46.413 -15.632   4.535  1.00 40.79           C
ATOM   4675  O   GLY E 591      45.665 -15.244   5.432  1.00 40.79           O
ATOM   4676  N   PHE E 592      46.745 -16.928   4.398  1.00 85.73           N
ATOM   4677  CA  PHE E 592      46.252 -17.922   5.310  1.00 85.73           C
ATOM   4678  CB  PHE E 592      44.803 -18.359   5.002  1.00 85.73           C
ATOM   4679  CG  PHE E 592      44.689 -18.715   3.555  1.00 85.73           C
ATOM   4680  CD1 PHE E 592      44.431 -17.737   2.621  1.00 85.73           C
ATOM   4681  CD2 PHE E 592      44.829 -20.015   3.126  1.00 85.73           C
ATOM   4682  CE1 PHE E 592      44.321 -18.046   1.285  1.00 85.73           C
ATOM   4683  CE2 PHE E 592      44.720 -20.330   1.790  1.00 85.73           C
ATOM   4684  CZ  PHE E 592      44.465 -19.346   0.866  1.00 85.73           C
ATOM   4685  C   PHE E 592      47.176 -19.097   5.244  1.00 85.73           C
ATOM   4686  O   PHE E 592      48.092 -19.131   4.423  1.00 85.73           O
ATOM   4687  N   TYR E 593      46.972 -20.099   6.121  1.00153.09           N
ATOM   4688  CA  TYR E 593      47.896 -21.196   6.138  1.00153.09           C
ATOM   4689  CB  TYR E 593      47.742 -22.071   7.399  1.00153.09           C
ATOM   4690  CG  TYR E 593      48.767 -23.156   7.399  1.00153.09           C
ATOM   4691  CD1 TYR E 593      50.022 -22.928   7.919  1.00153.09           C
ATOM   4692  CD2 TYR E 593      48.480 -24.398   6.880  1.00153.09           C
ATOM   4693  CE1 TYR E 593      50.973 -23.921   7.927  1.00153.09           C
ATOM   4694  CE2 TYR E 593      49.426 -25.396   6.886  1.00153.09           C
ATOM   4695  CZ  TYR E 593      50.674 -25.159   7.410  1.00153.09           C
ATOM   4696  OH  TYR E 593      51.643 -26.184   7.416  1.00153.09           O
ATOM   4697  C   TYR E 593      47.655 -22.021   4.910  1.00153.09           C
ATOM   4698  O   TYR E 593      46.551 -22.514   4.681  1.00153.09           O
ATOM   4699  N   GLY E 594      48.723 -22.215   4.104  1.00 47.58           N
ATOM   4700  CA  GLY E 594      48.651 -22.968   2.881  1.00 47.58           C
ATOM   4701  C   GLY E 594      48.926 -22.082   1.692  1.00 47.58           C
ATOM   4702  O   GLY E 594      49.169 -22.577   0.592  1.00 47.58           O
ATOM   4703  N   GLY E 595      48.823 -20.754   1.881  1.00 78.32           N
ATOM   4704  CA  GLY E 595      49.066 -19.698   0.931  1.00 78.32           C
ATOM   4705  C   GLY E 595      50.520 -19.410   0.671  1.00 78.32           C
ATOM   4706  O   GLY E 595      50.846 -18.721  -0.288  1.00 78.32           O
ATOM   4707  N   CYS E 596      51.430 -19.809   1.572  1.00 74.88           N
ATOM   4708  CA  CYS E 596      52.804 -19.372   1.497  1.00 74.88           C
ATOM   4709  CB  CYS E 596      53.629 -19.777   2.732  1.00 74.88           C
ATOM   4710  SG  CYS E 596      55.297 -19.055   2.729  1.00 74.88           S
ATOM   4711  C   CYS E 596      53.534 -19.865   0.279  1.00 74.88           C
ATOM   4712  O   CYS E 596      53.245 -20.926  -0.268  1.00 74.88           O
ATOM   4713  N   ASN E 597      54.494 -19.040  -0.205  1.00 76.61           N
ATOM   4714  CA  ASN E 597      55.366 -19.432  -1.277  1.00 76.61           C
ATOM   4715  CB  ASN E 597      54.750 -19.331  -2.688  1.00 76.61           C
ATOM   4716  CG  ASN E 597      54.388 -17.891  -2.992  1.00 76.61           C
ATOM   4717  OD1 ASN E 597      55.245 -17.010  -2.978  1.00 76.61           O
ATOM   4718  ND2 ASN E 597      53.084 -17.646  -3.289  1.00 76.61           N
ATOM   4719  C   ASN E 597      56.606 -18.588  -1.189  1.00 76.61           C
ATOM   4720  O   ASN E 597      56.667 -17.631  -0.419  1.00 76.61           O
ATOM   4721  N   GLU E 598      57.640 -18.948  -1.973  1.00 88.11           N
ATOM   4722  CA  GLU E 598      58.927 -18.309  -1.949  1.00 88.11           C
ATOM   4723  CB  GLU E 598      59.885 -18.941  -2.967  1.00 88.11           C
ATOM   4724  CG  GLU E 598      61.273 -18.306  -2.994  1.00 88.11           C
ATOM   4725  CD  GLU E 598      61.894 -18.668  -4.335  1.00 88.11           C
ATOM   4726  OE1 GLU E 598      61.133 -19.133  -5.226  1.00 88.11           O
ATOM   4727  OE2 GLU E 598      63.129 -18.479  -4.493  1.00 88.11           O
ATOM   4728  C   GLU E 598      58.818 -16.873  -2.356  1.00 88.11           C
ATOM   4729  O   GLU E 598      59.403 -15.996  -1.718  1.00 88.11           O
ATOM   4730  N   ALA E 599      58.058 -16.597  -3.432  1.00 43.65           N
ATOM   4731  CA  ALA E 599      57.989 -15.267  -3.965  1.00 43.65           C
ATOM   4732  CB  ALA E 599      57.087 -15.171  -5.207  1.00 43.65           C
ATOM   4733  C   ALA E 599      57.430 -14.336  -2.933  1.00 43.65           C
ATOM   4734  O   ALA E 599      57.972 -13.257  -2.700  1.00 43.65           O
ATOM   4735  N   LEU E 600      56.337 -14.739  -2.266  1.00105.56           N
ATOM   4736  CA  LEU E 600      55.730 -13.900  -1.274  1.00105.56           C
ATOM   4737  CB  LEU E 600      54.366 -14.418  -0.795  1.00105.56           C
ATOM   4738  CG  LEU E 600      53.263 -14.174  -1.842  1.00105.56           C
ATOM   4739  CD1 LEU E 600      53.597 -14.827  -3.188  1.00105.56           C
ATOM   4740  CD2 LEU E 600      51.887 -14.590  -1.308  1.00105.56           C
ATOM   4741  C   LEU E 600      56.646 -13.733  -0.105  1.00105.56           C
ATOM   4742  O   LEU E 600      56.673 -12.676   0.524  1.00105.56           O
ATOM   4743  N   MET E 601      57.416 -14.780   0.235  1.00 43.94           N
ATOM   4744  CA  MET E 601      58.281 -14.696   1.378  1.00 43.94           C
ATOM   4745  CB  MET E 601      59.021 -16.016   1.651  1.00 43.94           C
ATOM   4746  CG  MET E 601      58.090 -17.141   2.110  1.00 43.94           C
ATOM   4747  SD  MET E 601      58.875 -18.776   2.229  1.00 43.94           S
ATOM   4748  CE  MET E 601      59.989 -18.331   3.592  1.00 43.94           C
ATOM   4749  C   MET E 601      59.306 -13.624   1.161  1.00 43.94           C
ATOM   4750  O   MET E 601      59.570 -12.822   2.056  1.00 43.94           O
ATOM   4751  N   LYS E 602      59.909 -13.568  -0.041  1.00119.03           N
ATOM   4752  CA  LYS E 602      60.931 -12.588  -0.286  1.00119.03           C
ATOM   4753  CB  LYS E 602      61.626 -12.740  -1.648  1.00119.03           C
ATOM   4754  CG  LYS E 602      62.521 -13.972  -1.742  1.00119.03           C
ATOM   4755  CD  LYS E 602      63.045 -14.252  -3.150  1.00119.03           C
ATOM   4756  CE  LYS E 602      62.024 -14.933  -4.061  1.00119.03           C
ATOM   4757  NZ  LYS E 602      62.710 -15.528  -5.231  1.00119.03           N
ATOM   4758  C   LYS E 602      60.346 -11.214  -0.259  1.00119.03           C
ATOM   4759  O   LYS E 602      60.992 -10.273   0.198  1.00119.03           O
ATOM   4760  N   LEU E 603      59.117 -11.048  -0.781  1.00 44.12           N
ATOM   4761  CA  LEU E 603      58.522  -9.746  -0.808  1.00 44.12           C
ATOM   4762  CB  LEU E 603      57.131  -9.743  -1.465  1.00 44.12           C
ATOM   4763  CG  LEU E 603      57.148 -10.066  -2.973  1.00 44.12           C
ATOM   4764  CD1 LEU E 603      55.729 -10.048  -3.561  1.00 44.12           C
ATOM   4765  CD2 LEU E 603      58.110  -9.135  -3.729  1.00 44.12           C
ATOM   4766  C   LEU E 603      58.350  -9.280   0.607  1.00 44.12           C
ATOM   4767  O   LEU E 603      58.698  -8.152   0.949  1.00 44.12           O
ATOM   4768  N   GLU E 604      57.831 -10.162   1.483  1.00 85.02           N
ATOM   4769  CA  GLU E 604      57.592  -9.786   2.848  1.00 85.02           C
ATOM   4770  CB  GLU E 604      56.945 -10.912   3.674  1.00 85.02           C
ATOM   4771  CG  GLU E 604      56.785 -10.572   5.160  1.00 85.02           C
ATOM   4772  CD  GLU E 604      55.637  -9.587   5.328  1.00 85.02           C
ATOM   4773  OE1 GLU E 604      54.861  -9.402   4.353  1.00 85.02           O
ATOM   4774  OE2 GLU E 604      55.521  -9.006   6.440  1.00 85.02           O
ATOM   4775  C   GLU E 604      58.887  -9.442   3.512  1.00 85.02           C
ATOM   4776  O   GLU E 604      58.981  -8.449   4.233  1.00 85.02           O
ATOM   4777  N   LEU E 605      59.934 -10.248   3.268  1.00 55.35           N
ATOM   4778  CA  LEU E 605      61.174 -10.060   3.964  1.00 55.35           C
ATOM   4779  CB  LEU E 605      62.213 -11.125   3.572  1.00 55.35           C
ATOM   4780  CG  LEU E 605      63.565 -10.985   4.293  1.00 55.35           C
ATOM   4781  CD1 LEU E 605      63.411 -11.184   5.809  1.00 55.35           C
ATOM   4782  CD2 LEU E 605      64.621 -11.916   3.677  1.00 55.35           C
ATOM   4783  C   LEU E 605      61.764  -8.713   3.671  1.00 55.35           C
ATOM   4784  O   LEU E 605      62.071  -7.957   4.592  1.00 55.35           O
ATOM   4785  N   VAL E 606      61.924  -8.362   2.383  1.00 66.69           N
ATOM   4786  CA  VAL E 606      62.570  -7.120   2.069  1.00 66.69           C
ATOM   4787  CB  VAL E 606      62.928  -6.989   0.614  1.00 66.69           C
ATOM   4788  CG1 VAL E 606      63.851  -8.159   0.234  1.00 66.69           C
ATOM   4789  CG2 VAL E 606      61.646  -6.905  -0.226  1.00 66.69           C
ATOM   4790  C   VAL E 606      61.703  -5.960   2.443  1.00 66.69           C
ATOM   4791  O   VAL E 606      62.193  -4.947   2.942  1.00 66.69           O
ATOM   4792  N   HIS E 607      60.392  -6.039   2.156  1.00 78.48           N
ATOM   4793  CA  HIS E 607      59.575  -4.909   2.475  1.00 78.48           C
ATOM   4794  ND1 HIS E 607      58.634  -3.840  -0.387  1.00 78.48           N
ATOM   4795  CG  HIS E 607      58.263  -4.953   0.334  1.00 78.48           C
ATOM   4796  CB  HIS E 607      58.181  -4.986   1.832  1.00 78.48           C
ATOM   4797  NE2 HIS E 607      58.245  -5.454  -1.866  1.00 78.48           N
ATOM   4798  CD2 HIS E 607      58.028  -5.929  -0.586  1.00 78.48           C
ATOM   4799  CE1 HIS E 607      58.607  -4.195  -1.696  1.00 78.48           C
ATOM   4800  C   HIS E 607      59.414  -4.740   3.962  1.00 78.48           C
ATOM   4801  O   HIS E 607      59.713  -3.673   4.492  1.00 78.48           O
ATOM   4802  N   GLN E 608      58.883  -5.780   4.647  1.00130.21           N
ATOM   4803  CA  GLN E 608      58.554  -5.788   6.057  1.00130.21           C
ATOM   4804  CB  GLN E 608      57.378  -6.726   6.368  1.00130.21           C
ATOM   4805  CG  GLN E 608      56.075  -6.271   5.710  1.00130.21           C
ATOM   4806  CD  GLN E 608      55.717  -4.905   6.282  1.00130.21           C
ATOM   4807  OE1 GLN E 608      56.327  -4.443   7.246  1.00130.21           O
ATOM   4808  NE2 GLN E 608      54.702  -4.237   5.672  1.00130.21           N
ATOM   4809  C   GLN E 608      59.646  -6.090   7.056  1.00130.21           C
ATOM   4810  O   GLN E 608      59.659  -5.506   8.139  1.00130.21           O
ATOM   4811  N   GLY E 609      60.555  -7.049   6.778  1.00 49.00           N
ATOM   4812  CA  GLY E 609      61.547  -7.387   7.768  1.00 49.00           C
ATOM   4813  C   GLY E 609      61.574  -8.882   7.937  1.00 49.00           C
ATOM   4814  O   GLY E 609      60.851  -9.611   7.259  1.00 49.00           O
ATOM   4815  N   PRO E 610      62.379  -9.354   8.862  1.00 78.69           N
ATOM   4816  CA  PRO E 610      62.516 -10.770   9.086  1.00 78.69           C
ATOM   4817  CD  PRO E 610      63.563  -8.615   9.270  1.00 78.69           C
ATOM   4818  CB  PRO E 610      63.684 -10.910  10.058  1.00 78.69           C
ATOM   4819  CG  PRO E 610      64.558  -9.677   9.765  1.00 78.69           C
ATOM   4820  C   PRO E 610      61.216 -11.331   9.571  1.00 78.69           C
ATOM   4821  O   PRO E 610      60.464 -10.612  10.226  1.00 78.69           O
ATOM   4822  N   MET E 611      60.922 -12.606   9.245  1.00101.15           N
ATOM   4823  CA  MET E 611      59.662 -13.187   9.613  1.00101.15           C
ATOM   4824  CB  MET E 611      58.716 -13.327   8.412  1.00101.15           C
ATOM   4825  CG  MET E 611      59.201 -14.368   7.402  1.00101.15           C
ATOM   4826  SD  MET E 611      58.456 -14.221   5.753  1.00101.15           S
ATOM   4827  CE  MET E 611      59.417 -12.740   5.323  1.00101.15           C
ATOM   4828  C   MET E 611      59.920 -14.563  10.135  1.00101.15           C
ATOM   4829  O   MET E 611      60.950 -15.167   9.840  1.00101.15           O
ATOM   4830  N   ALA E 612      58.985 -15.082  10.956  1.00 39.94           N
ATOM   4831  CA  ALA E 612      59.129 -16.396  11.518  1.00 39.94           C
ATOM   4832  CB  ALA E 612      58.222 -16.638  12.737  1.00 39.94           C
ATOM   4833  C   ALA E 612      58.781 -17.426  10.483  1.00 39.94           C
ATOM   4834  O   ALA E 612      57.859 -17.248   9.689  1.00 39.94           O
ATOM   4835  N   VAL E 613      59.528 -18.551  10.482  1.00 46.00           N
ATOM   4836  CA  VAL E 613      59.277 -19.635   9.572  1.00 46.00           C
ATOM   4837  CB  VAL E 613      60.231 -19.690   8.413  1.00 46.00           C
ATOM   4838  CG1 VAL E 613      60.048 -18.424   7.558  1.00 46.00           C
ATOM   4839  CG2 VAL E 613      61.657 -19.870   8.959  1.00 46.00           C
ATOM   4840  C   VAL E 613      59.464 -20.902  10.351  1.00 46.00           C
ATOM   4841  O   VAL E 613      60.044 -20.890  11.435  1.00 46.00           O
ATOM   4842  N   ALA E 614      58.935 -22.030   9.832  1.00 43.19           N
ATOM   4843  CA  ALA E 614      59.115 -23.291  10.498  1.00 43.19           C
ATOM   4844  CB  ALA E 614      57.842 -23.809  11.189  1.00 43.19           C
ATOM   4845  C   ALA E 614      59.500 -24.296   9.457  1.00 43.19           C
ATOM   4846  O   ALA E 614      59.142 -24.160   8.288  1.00 43.19           O
ATOM   4847  N   PHE E 615      60.279 -25.324   9.854  1.00175.53           N
ATOM   4848  CA  PHE E 615      60.668 -26.344   8.923  1.00175.53           C
ATOM   4849  CB  PHE E 615      61.944 -26.003   8.124  1.00175.53           C
ATOM   4850  CG  PHE E 615      63.123 -25.943   9.036  1.00175.53           C
ATOM   4851  CD1 PHE E 615      63.423 -24.793   9.729  1.00175.53           C
ATOM   4852  CD2 PHE E 615      63.934 -27.043   9.200  1.00175.53           C
ATOM   4853  CE1 PHE E 615      64.512 -24.742  10.568  1.00175.53           C
ATOM   4854  CE2 PHE E 615      65.026 -26.997  10.036  1.00175.53           C
ATOM   4855  CZ  PHE E 615      65.319 -25.844  10.722  1.00175.53           C
ATOM   4856  C   PHE E 615      60.892 -27.613   9.683  1.00175.53           C
ATOM   4857  O   PHE E 615      60.840 -27.635  10.912  1.00175.53           O
ATOM   4858  N   GLU E 616      61.120 -28.722   8.952  1.00111.19           N
ATOM   4859  CA  GLU E 616      61.316 -29.990   9.598  1.00111.19           C
ATOM   4860  CB  GLU E 616      60.755 -31.173   8.788  1.00111.19           C
ATOM   4861  CG  GLU E 616      60.956 -32.531   9.460  1.00111.19           C
ATOM   4862  CD  GLU E 616      60.058 -32.588  10.686  1.00111.19           C
ATOM   4863  OE1 GLU E 616      59.445 -31.539  11.017  1.00111.19           O
ATOM   4864  OE2 GLU E 616      59.974 -33.680  11.309  1.00111.19           O
ATOM   4865  C   GLU E 616      62.782 -30.215   9.770  1.00111.19           C
ATOM   4866  O   GLU E 616      63.538 -30.278   8.800  1.00111.19           O
ATOM   4867  N   VAL E 617      63.221 -30.331  11.040  1.00 64.51           N
ATOM   4868  CA  VAL E 617      64.599 -30.588  11.325  1.00 64.51           C
ATOM   4869  CB  VAL E 617      65.018 -30.148  12.701  1.00 64.51           C
ATOM   4870  CG1 VAL E 617      66.447 -30.650  12.971  1.00 64.51           C
ATOM   4871  CG2 VAL E 617      64.882 -28.618  12.789  1.00 64.51           C
ATOM   4872  C   VAL E 617      64.806 -32.064  11.232  1.00 64.51           C
ATOM   4873  O   VAL E 617      63.985 -32.852  11.699  1.00 64.51           O
ATOM   4874  N   TYR E 618      65.930 -32.471  10.616  1.00 63.75           N
ATOM   4875  CA  TYR E 618      66.252 -33.859  10.467  1.00 63.75           C
ATOM   4876  CB  TYR E 618      66.372 -34.330   9.004  1.00 63.75           C
ATOM   4877  CG  TYR E 618      65.018 -34.329   8.373  1.00 63.75           C
ATOM   4878  CD1 TYR E 618      64.147 -35.372   8.596  1.00 63.75           C
ATOM   4879  CD2 TYR E 618      64.623 -33.303   7.545  1.00 63.75           C
ATOM   4880  CE1 TYR E 618      62.901 -35.387   8.015  1.00 63.75           C
ATOM   4881  CE2 TYR E 618      63.378 -33.312   6.959  1.00 63.75           C
ATOM   4882  CZ  TYR E 618      62.513 -34.354   7.195  1.00 63.75           C
ATOM   4883  OH  TYR E 618      61.236 -34.367   6.596  1.00 63.75           O
ATOM   4884  C   TYR E 618      67.592 -34.033  11.104  1.00 63.75           C
ATOM   4885  O   TYR E 618      68.299 -33.057  11.345  1.00 63.75           O
ATOM   4886  N   ASP E 619      67.979 -35.291  11.385  1.00 47.89           N
ATOM   4887  CA  ASP E 619      69.186 -35.573  12.109  1.00 47.89           C
ATOM   4888  CB  ASP E 619      69.452 -37.078  12.280  1.00 47.89           C
ATOM   4889  CG  ASP E 619      70.619 -37.234  13.246  1.00 47.89           C
ATOM   4890  OD1 ASP E 619      70.943 -36.240  13.950  1.00 47.89           O
ATOM   4891  OD2 ASP E 619      71.206 -38.347  13.288  1.00 47.89           O
ATOM   4892  C   ASP E 619      70.362 -35.002  11.383  1.00 47.89           C
ATOM   4893  O   ASP E 619      71.281 -34.478  12.009  1.00 47.89           O
ATOM   4894  N   ASP E 620      70.363 -35.064  10.040  1.00 56.65           N
ATOM   4895  CA  ASP E 620      71.496 -34.590   9.301  1.00 56.65           C
ATOM   4896  CB  ASP E 620      71.389 -34.806   7.775  1.00 56.65           C
ATOM   4897  CG  ASP E 620      70.223 -34.018   7.193  1.00 56.65           C
ATOM   4898  OD1 ASP E 620      69.270 -33.697   7.951  1.00 56.65           O
ATOM   4899  OD2 ASP E 620      70.270 -33.732   5.967  1.00 56.65           O
ATOM   4900  C   ASP E 620      71.673 -33.129   9.578  1.00 56.65           C
ATOM   4901  O   ASP E 620      72.790 -32.618   9.558  1.00 56.65           O
ATOM   4902  N   PHE E 621      70.561 -32.421   9.836  1.00123.64           N
ATOM   4903  CA  PHE E 621      70.548 -31.009  10.099  1.00123.64           C
ATOM   4904  CB  PHE E 621      69.110 -30.454  10.185  1.00123.64           C
ATOM   4905  CG  PHE E 621      69.137 -28.968  10.334  1.00123.64           C
ATOM   4906  CD1 PHE E 621      69.185 -28.155   9.224  1.00123.64           C
ATOM   4907  CD2 PHE E 621      69.111 -28.382  11.579  1.00123.64           C
ATOM   4908  CE1 PHE E 621      69.206 -26.785   9.351  1.00123.64           C
ATOM   4909  CE2 PHE E 621      69.130 -27.013  11.713  1.00123.64           C
ATOM   4910  CZ  PHE E 621      69.179 -26.210  10.598  1.00123.64           C
ATOM   4911  C   PHE E 621      71.257 -30.733  11.392  1.00123.64           C
ATOM   4912  O   PHE E 621      71.938 -29.717  11.527  1.00123.64           O
ATOM   4913  N   LEU E 622      71.133 -31.632  12.385  1.00104.44           N
ATOM   4914  CA  LEU E 622      71.714 -31.346  13.667  1.00104.44           C
ATOM   4915  CB  LEU E 622      71.445 -32.427  14.724  1.00104.44           C
ATOM   4916  CG  LEU E 622      69.956 -32.510  15.104  1.00104.44           C
ATOM   4917  CD1 LEU E 622      69.114 -33.093  13.962  1.00104.44           C
ATOM   4918  CD2 LEU E 622      69.752 -33.231  16.440  1.00104.44           C
ATOM   4919  C   LEU E 622      73.197 -31.150  13.537  1.00104.44           C
ATOM   4920  O   LEU E 622      73.774 -30.287  14.195  1.00104.44           O
ATOM   4921  N   HIS E 623      73.846 -31.957  12.685  1.00126.91           N
ATOM   4922  CA  HIS E 623      75.263 -31.969  12.439  1.00126.91           C
ATOM   4923  ND1 HIS E 623      75.563 -34.882  13.633  0.00126.91           N
ATOM   4924  CG  HIS E 623      75.187 -34.476  12.372  0.00126.91           C
ATOM   4925  CB  HIS E 623      75.699 -33.240  11.694  1.00126.91           C
ATOM   4926  NE2 HIS E 623      74.094 -36.379  12.896  0.00126.91           N
ATOM   4927  CD2 HIS E 623      74.289 -35.402  11.937  0.00126.91           C
ATOM   4928  CE1 HIS E 623      74.879 -36.023  13.897  0.00126.91           C
ATOM   4929  C   HIS E 623      75.718 -30.784  11.630  1.00126.91           C
ATOM   4930  O   HIS E 623      76.919 -30.564  11.512  1.00126.91           O
ATOM   4931  N   TYR E 624      74.794 -30.042  10.987  1.00120.60           N
ATOM   4932  CA  TYR E 624      75.103 -28.976  10.058  1.00120.60           C
ATOM   4933  CB  TYR E 624      73.818 -28.237   9.628  1.00120.60           C
ATOM   4934  CG  TYR E 624      74.127 -26.958   8.928  1.00120.60           C
ATOM   4935  CD1 TYR E 624      74.320 -25.804   9.653  1.00120.60           C
ATOM   4936  CD2 TYR E 624      74.206 -26.901   7.555  1.00120.60           C
ATOM   4937  CE1 TYR E 624      74.595 -24.613   9.024  1.00120.60           C
ATOM   4938  CE2 TYR E 624      74.481 -25.712   6.920  1.00120.60           C
ATOM   4939  CZ  TYR E 624      74.676 -24.565   7.654  1.00120.60           C
ATOM   4940  OH  TYR E 624      74.957 -23.344   7.004  1.00120.60           O
ATOM   4941  C   TYR E 624      76.079 -27.975  10.604  1.00120.60           C
ATOM   4942  O   TYR E 624      75.832 -27.312  11.611  1.00120.60           O
ATOM   4943  N   ARG E 625      77.287 -27.952   9.992  1.00165.21           N
ATOM   4944  CA  ARG E 625      78.326 -26.994  10.256  1.00165.21           C
ATOM   4945  CB  ARG E 625      79.700 -27.631  10.029  1.00165.21           C
ATOM   4946  CG  ARG E 625      79.896 -28.818  10.971  1.00165.21           C
ATOM   4947  CD  ARG E 625      80.972 -29.800  10.525  1.00165.21           C
ATOM   4948  NE  ARG E 625      80.545 -30.371   9.217  1.00165.21           N
ATOM   4949  CZ  ARG E 625      81.315 -31.315   8.601  1.00165.21           C
ATOM   4950  NH1 ARG E 625      82.464 -31.751   9.194  1.00165.21           N
ATOM   4951  NH2 ARG E 625      80.935 -31.825   7.393  1.00165.21           N
ATOM   4952  C   ARG E 625      78.234 -25.731   9.439  1.00165.21           C
ATOM   4953  O   ARG E 625      78.306 -24.627   9.981  1.00165.21           O
ATOM   4954  N   LYS E 626      78.050 -25.866   8.101  1.00154.26           N
ATOM   4955  CA  LYS E 626      78.130 -24.701   7.257  1.00154.26           C
ATOM   4956  CB  LYS E 626      79.585 -24.171   7.226  1.00154.26           C
ATOM   4957  CG  LYS E 626      79.831 -22.742   6.724  1.00154.26           C
ATOM   4958  CD  LYS E 626      79.794 -22.552   5.207  1.00154.26           C
ATOM   4959  CE  LYS E 626      81.022 -23.122   4.491  1.00154.26           C
ATOM   4960  NZ  LYS E 626      80.893 -22.925   3.030  1.00154.26           N
ATOM   4961  C   LYS E 626      77.674 -25.083   5.872  1.00154.26           C
ATOM   4962  O   LYS E 626      77.502 -26.262   5.567  1.00154.26           O
ATOM   4963  N   GLY E 627      77.446 -24.082   4.993  1.00 33.05           N
ATOM   4964  CA  GLY E 627      77.053 -24.343   3.635  1.00 33.05           C
ATOM   4965  C   GLY E 627      75.569 -24.211   3.496  1.00 33.05           C
ATOM   4966  O   GLY E 627      74.884 -23.699   4.381  1.00 33.05           O
ATOM   4967  N   VAL E 628      75.043 -24.643   2.330  1.00 40.53           N
ATOM   4968  CA  VAL E 628      73.632 -24.558   2.087  1.00 40.53           C
ATOM   4969  CB  VAL E 628      73.290 -24.184   0.675  1.00 40.53           C
ATOM   4970  CG1 VAL E 628      71.761 -24.234   0.512  1.00 40.53           C
ATOM   4971  CG2 VAL E 628      73.906 -22.809   0.369  1.00 40.53           C
ATOM   4972  C   VAL E 628      73.059 -25.917   2.338  1.00 40.53           C
ATOM   4973  O   VAL E 628      73.321 -26.863   1.597  1.00 40.53           O
ATOM   4974  N   TYR E 629      72.219 -26.018   3.383  1.00182.12           N
ATOM   4975  CA  TYR E 629      71.634 -27.245   3.849  1.00182.12           C
ATOM   4976  CB  TYR E 629      71.031 -27.100   5.258  1.00182.12           C
ATOM   4977  CG  TYR E 629      70.237 -28.315   5.596  1.00182.12           C
ATOM   4978  CD1 TYR E 629      70.829 -29.400   6.200  1.00182.12           C
ATOM   4979  CD2 TYR E 629      68.893 -28.365   5.305  1.00182.12           C
ATOM   4980  CE1 TYR E 629      70.089 -30.515   6.515  1.00182.12           C
ATOM   4981  CE2 TYR E 629      68.148 -29.477   5.618  1.00182.12           C
ATOM   4982  CZ  TYR E 629      68.747 -30.554   6.225  1.00182.12           C
ATOM   4983  OH  TYR E 629      67.987 -31.697   6.550  1.00182.12           O
ATOM   4984  C   TYR E 629      70.560 -27.728   2.926  1.00182.12           C
ATOM   4985  O   TYR E 629      69.810 -26.938   2.354  1.00182.12           O
ATOM   4986  N   HIS E 630      70.502 -29.068   2.733  1.00104.81           N
ATOM   4987  CA  HIS E 630      69.503 -29.665   1.893  1.00104.81           C
ATOM   4988  ND1 HIS E 630      69.122 -31.660  -0.931  1.00104.81           N
ATOM   4989  CG  HIS E 630      68.926 -30.370  -0.490  1.00104.81           C
ATOM   4990  CB  HIS E 630      69.891 -29.644   0.402  1.00104.81           C
ATOM   4991  NE2 HIS E 630      67.180 -30.989  -1.779  1.00104.81           N
ATOM   4992  CD2 HIS E 630      67.734 -29.975  -1.017  1.00104.81           C
ATOM   4993  CE1 HIS E 630      68.049 -31.980  -1.698  1.00104.81           C
ATOM   4994  C   HIS E 630      69.272 -31.107   2.272  1.00104.81           C
ATOM   4995  O   HIS E 630      70.125 -31.758   2.872  1.00104.81           O
ATOM   4996  N   HIS E 631      68.052 -31.598   1.950  1.00238.21           N
ATOM   4997  CA  HIS E 631      67.592 -32.971   1.975  1.00238.21           C
ATOM   4998  ND1 HIS E 631      69.793 -35.181   2.993  0.00238.21           N
ATOM   4999  CG  HIS E 631      69.748 -34.360   1.889  0.00238.21           C
ATOM   5000  CB  HIS E 631      68.479 -33.964   1.193  1.00238.21           C
ATOM   5001  NE2 HIS E 631      71.899 -34.668   2.498  0.00238.21           N
ATOM   5002  CD2 HIS E 631      71.043 -34.057   1.599  0.00238.21           C
ATOM   5003  CE1 HIS E 631      71.102 -35.331   3.317  0.00238.21           C
ATOM   5004  C   HIS E 631      67.299 -33.573   3.314  1.00238.21           C
ATOM   5005  O   HIS E 631      67.581 -32.998   4.363  1.00238.21           O
ATOM   5006  N   THR E 632      66.604 -34.742   3.238  1.00124.11           N
ATOM   5007  CA  THR E 632      66.244 -35.683   4.272  1.00124.11           C
ATOM   5008  CB  THR E 632      66.693 -35.276   5.669  1.00124.11           C
ATOM   5009  OG1 THR E 632      68.106 -35.127   5.680  1.00124.11           O
ATOM   5010  CG2 THR E 632      66.358 -36.362   6.708  1.00124.11           C
ATOM   5011  C   THR E 632      64.752 -35.915   4.160  1.00124.11           C
ATOM   5012  O   THR E 632      64.095 -35.369   3.275  1.00124.11           O
ATOM   5013  N   GLY E 633      64.192 -36.808   5.000  1.00 59.35           N
ATOM   5014  CA  GLY E 633      62.779 -37.018   5.137  1.00 59.35           C
ATOM   5015  C   GLY E 633      62.132 -37.474   3.874  1.00 59.35           C
ATOM   5016  O   GLY E 633      62.653 -38.282   3.108  1.00 59.35           O
ATOM   5017  N   LEU E 634      60.895 -36.974   3.703  1.00207.24           N
ATOM   5018  CA  LEU E 634      59.995 -37.236   2.624  1.00207.24           C
ATOM   5019  CB  LEU E 634      59.517 -38.698   2.537  1.00207.24           C
ATOM   5020  CG  LEU E 634      60.557 -39.692   1.987  0.00207.24           C
ATOM   5021  CD1 LEU E 634      59.987 -41.120   1.937  0.00207.24           C
ATOM   5022  CD2 LEU E 634      61.076 -39.234   0.612  0.00207.24           C
ATOM   5023  C   LEU E 634      58.800 -36.438   2.991  1.00207.24           C
ATOM   5024  O   LEU E 634      58.729 -35.233   2.766  1.00207.24           O
ATOM   5025  N   ARG E 635      57.795 -37.123   3.555  1.00173.85           N
ATOM   5026  CA  ARG E 635      56.654 -36.401   4.016  1.00173.85           C
ATOM   5027  CB  ARG E 635      55.323 -36.860   3.398  1.00173.85           C
ATOM   5028  CG  ARG E 635      55.176 -36.462   1.927  1.00173.85           C
ATOM   5029  CD  ARG E 635      55.309 -34.955   1.684  1.00173.85           C
ATOM   5030  NE  ARG E 635      54.229 -34.271   2.452  1.00173.85           N
[truncated: 483,567 more chars]
