# Supplementary material for: Evolutionary Analysis of Dipeptidyl Peptidase I
Source: Int J Mol Sci. 2022 Feb 6;23(3):1852. doi: 10.3390/ijms23031852 (PMC8836896; doi:10.3390/ijms23031852)
Supplement: Supplementary file 1 [file ijms-23-01852-s001.zip › Supplementary File S2 Homology models/Modeller/Frankliniella occidentalis/mod.B99990001.pdb]

EXPDTA    THEORETICAL MODEL, MODELLER 10.1 2021/11/04 14:47:05
REMARK   6 MODELLER OBJECTIVE FUNCTION:     11506.3906
REMARK   6 MODELLER BEST TEMPLATE % SEQ ID:  57.102
REMARK   6 SEQUENCE: mod
REMARK   6 ALIGNMENT: alignment.pir
REMARK   6 SCRIPT: model.py
REMARK   6 DOPE score: -154898.29688
REMARK   6 GA341 score: 1.00000
REMARK   6 DOPE-HR score: -126369.67188
REMARK   6 TEMPLATE: 1K3B 1:A - 119:A MODELS 1:A - 120:A AT 57.1%
REMARK   6 TEMPLATE: 1K3B 120:B - 283:B MODELS 121:B - 283:B AT 57.1%
REMARK   6 TEMPLATE: 1K3B 284:C - 351:C MODELS 284:C - 353:C AT 57.1%
REMARK   6 TEMPLATE: 1K3B 353:D - 471:D MODELS 354:D - 473:D AT 57.1%
REMARK   6 TEMPLATE: 1K3B 472:E - 635:E MODELS 474:E - 636:E AT 57.1%
REMARK   6 TEMPLATE: 1K3B 636:F - 703:F MODELS 637:F - 706:F AT 57.1%
REMARK   6 TEMPLATE: 1K3B 705:G - 823:G MODELS 707:G - 826:G AT 57.1%
REMARK   6 TEMPLATE: 1K3B 824:H - 987:H MODELS 827:H - 989:H AT 57.1%
REMARK   6 TEMPLATE: 1K3B 988:I - 1055:I MODELS 990:I - 1059:I AT 57.1%
REMARK   6 TEMPLATE: 1K3B 1057:J - 1175:J MODELS 1060:J - 1179:J AT 57.1%
REMARK   6 TEMPLATE: 1K3B 1176:K - 1339:K MODELS 1180:K - 1342:K AT 57.1%
REMARK   6 TEMPLATE: 1K3B 1340:L - 1407:L MODELS 1343:L - 1412:L AT 57.1%
SSBOND   1 CYS A    6    CYS A   95                          1555   1555  2.01
SSBOND   2 CYS A   30    CYS A  113                          1555   1555  2.02
SSBOND   3 CYS B  145    CYS B  188                          1555   1555  2.03
SSBOND   4 CYS B  181    CYS B  221                          1555   1555  2.04
SSBOND   5 CYS B  211    CYS B  226                          1555   1555  2.03
SSBOND   6 CYS D  359    CYS D  448                          1555   1555  2.03
SSBOND   7 CYS D  383    CYS D  466                          1555   1555  2.00
SSBOND   8 CYS E  498    CYS E  541                          1555   1555  2.03
SSBOND   9 CYS E  534    CYS E  574                          1555   1555  2.04
SSBOND  10 CYS E  564    CYS E  579                          1555   1555  2.02
SSBOND  11 CYS G  712    CYS G  801                          1555   1555  2.03
SSBOND  12 CYS G  736    CYS G  819                          1555   1555  2.02
SSBOND  13 CYS H  851    CYS H  894                          1555   1555  2.03
SSBOND  14 CYS H  887    CYS H  927                          1555   1555  2.04
SSBOND  15 CYS H  917    CYS H  932                          1555   1555  2.03
SSBOND  16 CYS J 1065    CYS J 1154                          1555   1555  2.03
SSBOND  17 CYS J 1089    CYS J 1172                          1555   1555  2.02
SSBOND  18 CYS K 1204    CYS K 1247                          1555   1555  2.03
SSBOND  19 CYS K 1240    CYS K 1280                          1555   1555  2.03
SSBOND  20 CYS K 1270    CYS K 1285                          1555   1555  2.03
ATOM      1  N   ASP A   1      39.365  26.123  16.799  1.00 48.16           N
ATOM      2  CA  ASP A   1      40.691  26.405  16.194  1.00 48.16           C
ATOM      3  CB  ASP A   1      40.561  27.269  14.930  1.00 48.16           C
ATOM      4  CG  ASP A   1      39.859  26.483  13.839  1.00 48.16           C
ATOM      5  OD1 ASP A   1      39.305  25.390  14.133  1.00 48.16           O
ATOM      6  OD2 ASP A   1      39.888  26.971  12.680  1.00 48.16           O
ATOM      7  C   ASP A   1      41.544  27.190  17.138  1.00 48.16           C
ATOM      8  O   ASP A   1      41.072  27.720  18.144  1.00 48.16           O
ATOM      9  N   THR A   2      42.850  27.251  16.832  1.00 64.58           N
ATOM     10  CA  THR A   2      43.776  28.041  17.579  1.00 64.58           C
ATOM     11  CB  THR A   2      45.132  27.392  17.666  1.00 64.58           C
ATOM     12  OG1 THR A   2      45.623  27.124  16.361  1.00 64.58           O
ATOM     13  CG2 THR A   2      45.021  26.078  18.472  1.00 64.58           C
ATOM     14  C   THR A   2      43.854  29.333  16.827  1.00 64.58           C
ATOM     15  O   THR A   2      43.251  29.475  15.769  1.00 64.58           O
ATOM     16  N   PRO A   3      44.558  30.289  17.352  1.00163.41           N
ATOM     17  CA  PRO A   3      44.642  31.579  16.714  1.00163.41           C
ATOM     18  CD  PRO A   3      44.741  30.377  18.790  1.00163.41           C
ATOM     19  CB  PRO A   3      45.143  32.545  17.795  1.00163.41           C
ATOM     20  CG  PRO A   3      45.580  31.647  18.969  1.00163.41           C
ATOM     21  C   PRO A   3      45.474  31.558  15.462  1.00163.41           C
ATOM     22  O   PRO A   3      45.623  32.608  14.840  1.00163.41           O
ATOM     23  N   ALA A   4      46.032  30.395  15.076  1.00 70.95           N
ATOM     24  CA  ALA A   4      47.011  30.358  14.025  1.00 70.95           C
ATOM     25  CB  ALA A   4      47.914  29.114  14.072  1.00 70.95           C
ATOM     26  C   ALA A   4      46.365  30.369  12.688  1.00 70.95           C
ATOM     27  O   ALA A   4      45.340  29.726  12.469  1.00 70.95           O
ATOM     28  N   ASN A   5      46.970  31.116  11.748  1.00148.50           N
ATOM     29  CA  ASN A   5      46.479  31.134  10.407  1.00148.50           C
ATOM     30  CB  ASN A   5      45.846  32.495  10.046  1.00148.50           C
ATOM     31  CG  ASN A   5      45.141  32.391   8.699  1.00148.50           C
ATOM     32  OD1 ASN A   5      44.109  31.736   8.576  1.00148.50           O
ATOM     33  ND2 ASN A   5      45.705  33.060   7.658  1.00148.50           N
ATOM     34  C   ASN A   5      47.672  30.947   9.524  1.00148.50           C
ATOM     35  O   ASN A   5      48.106  31.893   8.870  1.00148.50           O
ATOM     36  N   CYS A   6      48.240  29.722   9.447  1.00135.20           N
ATOM     37  CA  CYS A   6      49.375  29.642   8.577  1.00135.20           C
ATOM     38  CB  CYS A   6      50.767  29.531   9.206  1.00135.20           C
ATOM     39  SG  CYS A   6      51.359  31.247   9.118  1.00135.20           S
ATOM     40  C   CYS A   6      49.153  28.836   7.343  1.00135.20           C
ATOM     41  O   CYS A   6      48.121  28.187   7.173  1.00135.20           O
ATOM     42  N   THR A   7      50.137  28.908   6.420  1.00 68.26           N
ATOM     43  CA  THR A   7      49.946  28.412   5.087  1.00 68.26           C
ATOM     44  CB  THR A   7      50.328  29.406   4.028  1.00 68.26           C
ATOM     45  OG1 THR A   7      51.738  29.569   4.003  1.00 68.26           O
ATOM     46  CG2 THR A   7      49.674  30.760   4.353  1.00 68.26           C
ATOM     47  C   THR A   7      50.808  27.218   4.811  1.00 68.26           C
ATOM     48  O   THR A   7      51.692  26.846   5.578  1.00 68.26           O
ATOM     49  N   PHE A   8      50.525  26.604   3.648  1.00 94.80           N
ATOM     50  CA  PHE A   8      51.114  25.420   3.098  1.00 94.80           C
ATOM     51  CB  PHE A   8      50.592  25.136   1.686  1.00 94.80           C
ATOM     52  CG  PHE A   8      50.889  23.756   1.219  1.00 94.80           C
ATOM     53  CD1 PHE A   8      50.171  22.688   1.702  1.00 94.80           C
ATOM     54  CD2 PHE A   8      51.872  23.531   0.287  1.00 94.80           C
ATOM     55  CE1 PHE A   8      50.422  21.411   1.257  1.00 94.80           C
ATOM     56  CE2 PHE A   8      52.129  22.258  -0.161  1.00 94.80           C
ATOM     57  CZ  PHE A   8      51.398  21.197   0.315  1.00 94.80           C
ATOM     58  C   PHE A   8      52.541  25.734   2.869  1.00 94.80           C
ATOM     59  O   PHE A   8      53.417  24.921   3.148  1.00 94.80           O
ATOM     60  N   GLU A   9      52.798  26.934   2.323  1.00 95.38           N
ATOM     61  CA  GLU A   9      54.153  27.300   2.045  1.00 95.38           C
ATOM     62  CB  GLU A   9      54.322  28.602   1.250  1.00 95.38           C
ATOM     63  CG  GLU A   9      54.281  28.326  -0.248  1.00 95.38           C
ATOM     64  CD  GLU A   9      55.580  27.589  -0.561  1.00 95.38           C
ATOM     65  OE1 GLU A   9      56.605  27.891   0.109  1.00 95.38           O
ATOM     66  OE2 GLU A   9      55.564  26.719  -1.470  1.00 95.38           O
ATOM     67  C   GLU A   9      54.927  27.409   3.310  1.00 95.38           C
ATOM     68  O   GLU A   9      56.103  27.049   3.352  1.00 95.38           O
ATOM     69  N   ASP A  10      54.290  27.890   4.389  1.00 57.56           N
ATOM     70  CA  ASP A  10      55.022  28.039   5.612  1.00 57.56           C
ATOM     71  CB  ASP A  10      54.174  28.595   6.768  1.00 57.56           C
ATOM     72  CG  ASP A  10      53.946  30.080   6.525  1.00 57.56           C
ATOM     73  OD1 ASP A  10      54.896  30.767   6.070  1.00 57.56           O
ATOM     74  OD2 ASP A  10      52.814  30.557   6.800  1.00 57.56           O
ATOM     75  C   ASP A  10      55.534  26.695   6.032  1.00 57.56           C
ATOM     76  O   ASP A  10      56.611  26.586   6.613  1.00 57.56           O
ATOM     77  N   VAL A  11      54.742  25.636   5.803  1.00136.52           N
ATOM     78  CA  VAL A  11      55.155  24.326   6.211  1.00136.52           C
ATOM     79  CB  VAL A  11      54.032  23.396   6.496  1.00136.52           C
ATOM     80  CG1 VAL A  11      53.313  23.123   5.190  1.00136.52           C
ATOM     81  CG2 VAL A  11      54.613  22.139   7.153  1.00136.52           C
ATOM     82  C   VAL A  11      56.188  23.683   5.313  1.00136.52           C
ATOM     83  O   VAL A  11      56.907  22.786   5.750  1.00136.52           O
ATOM     84  N   ALA A  12      56.280  24.048   4.017  1.00 44.04           N
ATOM     85  CA  ALA A  12      57.275  23.389   3.198  1.00 44.04           C
ATOM     86  CB  ALA A  12      57.163  23.733   1.702  1.00 44.04           C
ATOM     87  C   ALA A  12      58.644  23.795   3.664  1.00 44.04           C
ATOM     88  O   ALA A  12      58.871  24.956   4.000  1.00 44.04           O
ATOM     89  N   GLY A  13      59.606  22.842   3.704  1.00 29.80           N
ATOM     90  CA  GLY A  13      60.942  23.199   4.106  1.00 29.80           C
ATOM     91  C   GLY A  13      61.506  22.160   5.033  1.00 29.80           C
ATOM     92  O   GLY A  13      61.017  21.033   5.107  1.00 29.80           O
ATOM     93  N   LYS A  14      62.580  22.536   5.765  1.00154.22           N
ATOM     94  CA  LYS A  14      63.242  21.643   6.678  1.00154.22           C
ATOM     95  CB  LYS A  14      64.774  21.780   6.664  1.00154.22           C
ATOM     96  CG  LYS A  14      65.485  20.781   7.580  1.00154.22           C
ATOM     97  CD  LYS A  14      65.447  19.343   7.061  1.00154.22           C
ATOM     98  CE  LYS A  14      66.587  19.028   6.093  1.00154.22           C
ATOM     99  NZ  LYS A  14      66.556  19.982   4.962  1.00154.22           N
ATOM    100  C   LYS A  14      62.797  21.966   8.072  1.00154.22           C
ATOM    101  O   LYS A  14      62.727  23.131   8.462  1.00154.22           O
ATOM    102  N   TRP A  15      62.483  20.919   8.865  1.00 69.14           N
ATOM    103  CA  TRP A  15      62.044  21.119  10.219  1.00 69.14           C
ATOM    104  CB  TRP A  15      60.579  20.699  10.447  1.00 69.14           C
ATOM    105  CG  TRP A  15      59.543  21.597   9.805  1.00 69.14           C
ATOM    106  CD2 TRP A  15      58.669  22.462  10.545  1.00 69.14           C
ATOM    107  CD1 TRP A  15      59.206  21.738   8.492  1.00 69.14           C
ATOM    108  NE1 TRP A  15      58.179  22.644   8.364  1.00 69.14           N
ATOM    109  CE2 TRP A  15      57.838  23.096   9.622  1.00 69.14           C
ATOM    110  CE3 TRP A  15      58.563  22.705  11.885  1.00 69.14           C
ATOM    111  CZ2 TRP A  15      56.884  23.987  10.026  1.00 69.14           C
ATOM    112  CZ3 TRP A  15      57.605  23.607  12.290  1.00 69.14           C
ATOM    113  CH2 TRP A  15      56.782  24.235  11.378  1.00 69.14           C
ATOM    114  C   TRP A  15      62.888  20.272  11.125  1.00 69.14           C
ATOM    115  O   TRP A  15      63.308  19.173  10.767  1.00 69.14           O
ATOM    116  N   THR A  16      63.177  20.786  12.337  1.00108.92           N
ATOM    117  CA  THR A  16      63.926  20.021  13.292  1.00108.92           C
ATOM    118  CB  THR A  16      65.132  20.731  13.840  1.00108.92           C
ATOM    119  OG1 THR A  16      65.860  19.861  14.694  1.00108.92           O
ATOM    120  CG2 THR A  16      64.697  21.994  14.603  1.00108.92           C
ATOM    121  C   THR A  16      62.992  19.738  14.421  1.00108.92           C
ATOM    122  O   THR A  16      62.345  20.634  14.957  1.00108.92           O
ATOM    123  N   LEU A  17      62.877  18.457  14.797  1.00114.34           N
ATOM    124  CA  LEU A  17      61.984  18.069  15.845  1.00114.34           C
ATOM    125  CB  LEU A  17      61.095  16.886  15.380  1.00114.34           C
ATOM    126  CG  LEU A  17      60.077  16.285  16.382  1.00114.34           C
ATOM    127  CD1 LEU A  17      59.238  15.179  15.724  1.00114.34           C
ATOM    128  CD2 LEU A  17      60.743  15.705  17.638  1.00114.34           C
ATOM    129  C   LEU A  17      62.827  17.653  17.013  1.00114.34           C
ATOM    130  O   LEU A  17      63.699  16.791  16.900  1.00114.34           O
ATOM    131  N   TRP A  18      62.570  18.271  18.183  1.00 62.25           N
ATOM    132  CA  TRP A  18      63.247  17.887  19.385  1.00 62.25           C
ATOM    133  CB  TRP A  18      63.540  19.067  20.319  1.00 62.25           C
ATOM    134  CG  TRP A  18      64.628  19.988  19.838  1.00 62.25           C
ATOM    135  CD2 TRP A  18      65.997  19.853  20.242  1.00 62.25           C
ATOM    136  CD1 TRP A  18      64.571  21.067  19.005  1.00 62.25           C
ATOM    137  NE1 TRP A  18      65.825  21.613  18.864  1.00 62.25           N
ATOM    138  CE2 TRP A  18      66.712  20.876  19.622  1.00 62.25           C
ATOM    139  CE3 TRP A  18      66.606  18.950  21.065  1.00 62.25           C
ATOM    140  CZ2 TRP A  18      68.056  21.013  19.818  1.00 62.25           C
ATOM    141  CZ3 TRP A  18      67.962  19.089  21.259  1.00 62.25           C
ATOM    142  CH2 TRP A  18      68.672  20.101  20.648  1.00 62.25           C
ATOM    143  C   TRP A  18      62.272  17.022  20.108  1.00 62.25           C
ATOM    144  O   TRP A  18      61.144  17.447  20.357  1.00 62.25           O
ATOM    145  N   GLU A  19      62.672  15.785  20.466  1.00121.78           N
ATOM    146  CA  GLU A  19      61.714  14.931  21.099  1.00121.78           C
ATOM    147  CB  GLU A  19      61.521  13.543  20.453  1.00121.78           C
ATOM    148  CG  GLU A  19      62.749  12.632  20.476  1.00121.78           C
ATOM    149  CD  GLU A  19      63.272  12.507  19.052  1.00121.78           C
ATOM    150  OE1 GLU A  19      63.850  13.490  18.519  1.00121.78           O
ATOM    151  OE2 GLU A  19      63.083  11.410  18.465  1.00121.78           O
ATOM    152  C   GLU A  19      62.086  14.685  22.524  1.00121.78           C
ATOM    153  O   GLU A  19      63.245  14.450  22.863  1.00121.78           O
ATOM    154  N   GLY A  20      61.057  14.724  23.390  1.00 67.03           N
ATOM    155  CA  GLY A  20      61.187  14.528  24.801  1.00 67.03           C
ATOM    156  C   GLY A  20      60.779  13.119  25.137  1.00 67.03           C
ATOM    157  O   GLY A  20      61.103  12.171  24.430  1.00 67.03           O
ATOM    158  N   PRO A  21      59.951  13.022  26.148  1.00248.39           N
ATOM    159  CA  PRO A  21      59.709  11.804  26.896  1.00248.39           C
ATOM    160  CD  PRO A  21      58.861  13.973  26.275  1.00248.39           C
ATOM    161  CB  PRO A  21      58.306  11.957  27.487  1.00248.39           C
ATOM    162  CG  PRO A  21      58.030  13.469  27.462  1.00248.39           C
ATOM    163  C   PRO A  21      59.889  10.453  26.257  1.00248.39           C
ATOM    164  O   PRO A  21      61.038  10.145  25.953  1.00248.39           O
ATOM    165  N   ARG A  22      58.807   9.660  26.044  1.00222.52           N
ATOM    166  CA  ARG A  22      58.791   8.335  25.451  1.00222.52           C
ATOM    167  CB  ARG A  22      60.175   7.725  25.073  1.00222.52           C
ATOM    168  CG  ARG A  22      61.211   7.416  26.171  1.00222.52           C
ATOM    169  CD  ARG A  22      61.228   5.965  26.671  1.00222.52           C
ATOM    170  NE  ARG A  22      62.297   5.848  27.701  1.00222.52           N
ATOM    171  CZ  ARG A  22      63.597   5.689  27.319  1.00222.52           C
ATOM    172  NH1 ARG A  22      63.925   5.692  25.993  1.00222.52           N
ATOM    173  NH2 ARG A  22      64.572   5.534  28.262  1.00222.52           N
ATOM    174  C   ARG A  22      58.036   7.396  26.355  1.00222.52           C
ATOM    175  O   ARG A  22      58.603   6.565  27.062  1.00222.52           O
ATOM    176  N   GLY A  23      56.694   7.445  26.291  1.00 57.60           N
ATOM    177  CA  GLY A  23      55.910   6.626  27.169  1.00 57.60           C
ATOM    178  C   GLY A  23      54.718   6.146  26.410  1.00 57.60           C
ATOM    179  O   GLY A  23      54.758   5.995  25.191  1.00 57.60           O
ATOM    180  N   VAL A  24      53.620   5.873  27.138  1.00 92.12           N
ATOM    181  CA  VAL A  24      52.409   5.397  26.545  1.00 92.12           C
ATOM    182  CB  VAL A  24      51.713   4.353  27.372  1.00 92.12           C
ATOM    183  CG1 VAL A  24      51.146   5.032  28.630  1.00 92.12           C
ATOM    184  CG2 VAL A  24      50.663   3.631  26.508  1.00 92.12           C
ATOM    185  C   VAL A  24      51.496   6.573  26.428  1.00 92.12           C
ATOM    186  O   VAL A  24      51.847   7.689  26.809  1.00 92.12           O
ATOM    187  N   LYS A  25      50.303   6.351  25.848  1.00121.01           N
ATOM    188  CA  LYS A  25      49.348   7.402  25.662  1.00121.01           C
ATOM    189  CB  LYS A  25      48.034   6.892  25.028  1.00121.01           C
ATOM    190  CG  LYS A  25      48.216   5.944  23.842  1.00121.01           C
ATOM    191  CD  LYS A  25      46.955   5.155  23.482  1.00121.01           C
ATOM    192  CE  LYS A  25      46.560   4.117  24.536  1.00121.01           C
ATOM    193  NZ  LYS A  25      47.658   3.142  24.718  1.00121.01           N
ATOM    194  C   LYS A  25      48.989   7.930  27.028  1.00121.01           C
ATOM    195  O   LYS A  25      48.755   9.128  27.179  1.00121.01           O
ATOM    196  N   PRO A  26      48.844   7.083  28.021  1.00159.80           N
ATOM    197  CA  PRO A  26      48.567   7.587  29.344  1.00159.80           C
ATOM    198  CD  PRO A  26      48.234   5.776  27.815  0.00159.80           C
ATOM    199  CB  PRO A  26      47.938   6.432  30.123  1.00159.80           C
ATOM    200  CG  PRO A  26      47.331   5.536  29.033  0.00159.80           C
ATOM    201  C   PRO A  26      49.758   8.158  30.043  1.00159.80           C
ATOM    202  O   PRO A  26      49.585   9.000  30.924  1.00159.80           O
ATOM    203  N   GLY A  27      50.964   7.676  29.695  1.00 36.06           N
ATOM    204  CA  GLY A  27      52.189   8.069  30.330  1.00 36.06           C
ATOM    205  C   GLY A  27      52.503   9.498  30.035  1.00 36.06           C
ATOM    206  O   GLY A  27      53.074  10.198  30.869  1.00 36.06           O
ATOM    207  N   ALA A  28      52.177   9.970  28.820  1.00 55.89           N
ATOM    208  CA  ALA A  28      52.584  11.302  28.490  1.00 55.89           C
ATOM    209  CB  ALA A  28      53.575  11.372  27.314  1.00 55.89           C
ATOM    210  C   ALA A  28      51.400  12.125  28.106  1.00 55.89           C
ATOM    211  O   ALA A  28      50.324  11.610  27.793  1.00 55.89           O
ATOM    212  N   SER A  29      51.579  13.456  28.214  1.00 60.62           N
ATOM    213  CA  SER A  29      50.612  14.416  27.780  1.00 60.62           C
ATOM    214  CB  SER A  29      49.642  14.865  28.887  1.00 60.62           C
ATOM    215  OG  SER A  29      48.713  15.806  28.370  1.00 60.62           O
ATOM    216  C   SER A  29      51.428  15.600  27.367  1.00 60.62           C
ATOM    217  O   SER A  29      52.219  16.117  28.157  1.00 60.62           O
ATOM    218  N   CYS A  30      51.237  16.067  26.118  1.00 99.35           N
ATOM    219  CA  CYS A  30      52.056  17.116  25.576  1.00 99.35           C
ATOM    220  CB  CYS A  30      52.232  16.951  24.073  1.00 99.35           C
ATOM    221  SG  CYS A  30      53.538  15.757  23.822  1.00 99.35           S
ATOM    222  C   CYS A  30      51.442  18.462  25.760  1.00 99.35           C
ATOM    223  O   CYS A  30      51.221  19.181  24.786  1.00 99.35           O
ATOM    224  N   ALA A  31      51.099  18.799  27.010  1.00 75.51           N
ATOM    225  CA  ALA A  31      50.625  20.090  27.413  1.00 75.51           C
ATOM    226  CB  ALA A  31      49.948  20.057  28.795  1.00 75.51           C
ATOM    227  C   ALA A  31      51.746  21.089  27.498  1.00 75.51           C
ATOM    228  O   ALA A  31      51.561  22.266  27.191  1.00 75.51           O
ATOM    229  N   ASN A  32      52.940  20.645  27.954  1.00123.28           N
ATOM    230  CA  ASN A  32      54.004  21.568  28.253  1.00123.28           C
ATOM    231  CB  ASN A  32      54.505  21.457  29.703  1.00123.28           C
ATOM    232  CG  ASN A  32      53.508  22.186  30.588  1.00123.28           C
ATOM    233  OD1 ASN A  32      53.228  23.364  30.373  1.00123.28           O
ATOM    234  ND2 ASN A  32      52.953  21.478  31.608  1.00123.28           N
ATOM    235  C   ASN A  32      55.187  21.362  27.364  1.00123.28           C
ATOM    236  O   ASN A  32      55.417  22.174  26.472  1.00123.28           O
ATOM    237  N   HIS A  33      56.004  20.321  27.646  1.00133.68           N
ATOM    238  CA  HIS A  33      57.200  20.007  26.915  1.00133.68           C
ATOM    239  ND1 HIS A  33      57.395  23.283  27.857  1.00133.68           N
ATOM    240  CG  HIS A  33      58.296  22.345  27.405  1.00133.68           C
ATOM    241  CB  HIS A  33      57.988  21.249  26.408  1.00133.68           C
ATOM    242  NE2 HIS A  33      59.330  23.733  28.857  1.00133.68           N
ATOM    243  CD2 HIS A  33      59.473  22.636  28.025  1.00133.68           C
ATOM    244  CE1 HIS A  33      58.067  24.087  28.723  1.00133.68           C
ATOM    245  C   HIS A  33      58.059  19.212  27.859  1.00133.68           C
ATOM    246  O   HIS A  33      57.747  18.060  28.144  1.00133.68           O
ATOM    247  N   GLN A  34      59.184  19.806  28.320  1.00120.84           N
ATOM    248  CA  GLN A  34      60.131  19.277  29.271  1.00120.84           C
ATOM    249  CB  GLN A  34      59.830  17.879  29.865  1.00120.84           C
ATOM    250  CG  GLN A  34      60.676  17.492  31.084  1.00120.84           C
ATOM    251  CD  GLN A  34      60.432  16.017  31.376  1.00120.84           C
ATOM    252  OE1 GLN A  34      59.746  15.329  30.622  1.00120.84           O
ATOM    253  NE2 GLN A  34      61.016  15.510  32.494  1.00120.84           N
ATOM    254  C   GLN A  34      61.422  19.166  28.528  1.00120.84           C
ATOM    255  O   GLN A  34      61.538  19.645  27.401  1.00120.84           O
ATOM    256  N   GLY A  35      62.435  18.540  29.155  1.00 44.60           N
ATOM    257  CA  GLY A  35      63.720  18.388  28.539  1.00 44.60           C
ATOM    258  C   GLY A  35      63.617  17.421  27.401  1.00 44.60           C
ATOM    259  O   GLY A  35      62.880  16.436  27.433  1.00 44.60           O
ATOM    260  N   PRO A  36      64.318  17.755  26.353  1.00 92.54           N
ATOM    261  CA  PRO A  36      64.357  16.846  25.240  1.00 92.54           C
ATOM    262  CD  PRO A  36      64.297  19.138  25.906  1.00 92.54           C
ATOM    263  CB  PRO A  36      64.365  17.698  23.971  1.00 92.54           C
ATOM    264  CG  PRO A  36      64.792  19.092  24.453  1.00 92.54           C
ATOM    265  C   PRO A  36      65.477  15.865  25.300  1.00 92.54           C
ATOM    266  O   PRO A  36      66.595  16.237  25.661  1.00 92.54           O
ATOM    267  N   TRP A  37      65.190  14.596  24.964  1.00166.89           N
ATOM    268  CA  TRP A  37      66.210  13.600  24.910  1.00166.89           C
ATOM    269  CB  TRP A  37      65.650  12.167  24.970  1.00166.89           C
ATOM    270  CG  TRP A  37      66.683  11.122  25.327  1.00166.89           C
ATOM    271  CD2 TRP A  37      67.661  10.586  24.424  1.00166.89           C
ATOM    272  CD1 TRP A  37      66.906  10.526  26.535  1.00166.89           C
ATOM    273  NE1 TRP A  37      67.962   9.653  26.442  1.00166.89           N
ATOM    274  CE2 TRP A  37      68.437   9.680  25.148  1.00166.89           C
ATOM    275  CE3 TRP A  37      67.896  10.831  23.103  1.00166.89           C
ATOM    276  CZ2 TRP A  37      69.466   9.004  24.557  1.00166.89           C
ATOM    277  CZ3 TRP A  37      68.931  10.145  22.509  1.00166.89           C
ATOM    278  CH2 TRP A  37      69.700   9.249  23.222  1.00166.89           C
ATOM    279  C   TRP A  37      66.975  13.762  23.637  1.00166.89           C
ATOM    280  O   TRP A  37      68.204  13.701  23.635  1.00166.89           O
ATOM    281  N   GLU A  38      66.265  13.988  22.506  1.00122.51           N
ATOM    282  CA  GLU A  38      67.014  13.970  21.287  1.00122.51           C
ATOM    283  CB  GLU A  38      67.188  12.529  20.772  1.00122.51           C
ATOM    284  CG  GLU A  38      65.859  11.776  20.647  1.00122.51           C
ATOM    285  CD  GLU A  38      66.152  10.281  20.562  1.00122.51           C
ATOM    286  OE1 GLU A  38      67.161   9.904  19.908  1.00122.51           O
ATOM    287  OE2 GLU A  38      65.371   9.500  21.171  1.00122.51           O
ATOM    288  C   GLU A  38      66.414  14.808  20.201  1.00122.51           C
ATOM    289  O   GLU A  38      65.199  14.959  20.086  1.00122.51           O
ATOM    290  N   ARG A  39      67.305  15.425  19.394  1.00161.35           N
ATOM    291  CA  ARG A  39      66.903  16.063  18.177  1.00161.35           C
ATOM    292  CB  ARG A  39      67.865  17.172  17.720  1.00161.35           C
ATOM    293  CG  ARG A  39      67.444  17.848  16.414  1.00161.35           C
ATOM    294  CD  ARG A  39      68.526  18.749  15.812  1.00161.35           C
ATOM    295  NE  ARG A  39      68.728  19.900  16.735  1.00161.35           N
ATOM    296  CZ  ARG A  39      69.963  20.471  16.848  1.00161.35           C
ATOM    297  NH1 ARG A  39      71.016  19.959  16.147  1.00161.35           N
ATOM    298  NH2 ARG A  39      70.145  21.554  17.658  1.00161.35           N
ATOM    299  C   ARG A  39      67.080  14.938  17.247  1.00161.35           C
ATOM    300  O   ARG A  39      67.885  14.957  16.318  1.00161.35           O
ATOM    301  N   LYS A  40      66.309  13.890  17.528  1.00 79.94           N
ATOM    302  CA  LYS A  40      66.406  12.720  16.746  1.00 79.94           C
ATOM    303  CB  LYS A  40      65.550  11.559  17.273  1.00 79.94           C
ATOM    304  CG  LYS A  40      65.668  10.289  16.427  1.00 79.94           C
ATOM    305  CD  LYS A  40      65.138   9.027  17.117  1.00 79.94           C
ATOM    306  CE  LYS A  40      66.204   8.261  17.906  1.00 79.94           C
ATOM    307  NZ  LYS A  40      65.605   7.069  18.547  1.00 79.94           N
ATOM    308  C   LYS A  40      65.919  13.098  15.406  1.00 79.94           C
ATOM    309  O   LYS A  40      66.329  12.498  14.413  1.00 79.94           O
ATOM    310  N   VAL A  41      65.040  14.120  15.306  1.00102.02           N
ATOM    311  CA  VAL A  41      64.557  14.113  13.974  1.00102.02           C
ATOM    312  CB  VAL A  41      63.122  13.687  13.887  1.00102.02           C
ATOM    313  CG1 VAL A  41      62.683  13.731  12.414  1.00102.02           C
ATOM    314  CG2 VAL A  41      62.991  12.299  14.536  1.00102.02           C
ATOM    315  C   VAL A  41      64.681  15.375  13.198  1.00102.02           C
ATOM    316  O   VAL A  41      64.342  16.466  13.645  1.00102.02           O
ATOM    317  N   ARG A  42      65.157  15.207  11.950  1.00118.78           N
ATOM    318  CA  ARG A  42      65.188  16.257  10.980  1.00118.78           C
ATOM    319  CB  ARG A  42      66.570  16.485  10.351  1.00118.78           C
ATOM    320  CG  ARG A  42      66.568  17.565   9.267  1.00118.78           C
ATOM    321  CD  ARG A  42      67.869  17.630   8.464  1.00118.78           C
ATOM    322  NE  ARG A  42      68.940  18.102   9.385  1.00118.78           N
ATOM    323  CZ  ARG A  42      69.250  19.430   9.445  1.00118.78           C
ATOM    324  NH1 ARG A  42      68.608  20.318   8.631  1.00118.78           N
ATOM    325  NH2 ARG A  42      70.204  19.869  10.315  1.00118.78           N
ATOM    326  C   ARG A  42      64.309  15.751   9.878  1.00118.78           C
ATOM    327  O   ARG A  42      64.484  14.623   9.421  1.00118.78           O
ATOM    328  N   VAL A  43      63.322  16.554   9.431  1.00 41.83           N
ATOM    329  CA  VAL A  43      62.451  16.091   8.387  1.00 41.83           C
ATOM    330  CB  VAL A  43      61.045  15.819   8.843  1.00 41.83           C
ATOM    331  CG1 VAL A  43      61.077  14.700   9.896  1.00 41.83           C
ATOM    332  CG2 VAL A  43      60.418  17.132   9.339  1.00 41.83           C
ATOM    333  C   VAL A  43      62.355  17.148   7.332  1.00 41.83           C
ATOM    334  O   VAL A  43      62.365  18.344   7.627  1.00 41.83           O
ATOM    335  N   THR A  44      62.265  16.717   6.056  1.00 44.29           N
ATOM    336  CA  THR A  44      62.135  17.655   4.982  1.00 44.29           C
ATOM    337  CB  THR A  44      63.201  17.552   3.932  1.00 44.29           C
ATOM    338  OG1 THR A  44      64.483  17.753   4.512  1.00 44.29           O
ATOM    339  CG2 THR A  44      62.932  18.632   2.869  1.00 44.29           C
ATOM    340  C   THR A  44      60.809  17.411   4.334  1.00 44.29           C
ATOM    341  O   THR A  44      60.426  16.276   4.052  1.00 44.29           O
ATOM    342  N   LEU A  45      60.063  18.503   4.096  1.00108.93           N
ATOM    343  CA  LEU A  45      58.754  18.398   3.530  1.00108.93           C
ATOM    344  CB  LEU A  45      57.701  19.040   4.450  1.00108.93           C
ATOM    345  CG  LEU A  45      57.594  18.325   5.820  1.00108.93           C
ATOM    346  CD1 LEU A  45      58.783  18.607   6.756  1.00108.93           C
ATOM    347  CD2 LEU A  45      56.237  18.582   6.473  1.00108.93           C
ATOM    348  C   LEU A  45      58.766  19.075   2.188  1.00108.93           C
ATOM    349  O   LEU A  45      59.124  20.245   2.072  1.00108.93           O
ATOM    350  N   LEU A  46      58.367  18.343   1.123  1.00 70.29           N
ATOM    351  CA  LEU A  46      58.454  18.895  -0.203  1.00 70.29           C
ATOM    352  CB  LEU A  46      59.396  18.105  -1.130  1.00 70.29           C
ATOM    353  CG  LEU A  46      60.871  18.147  -0.690  1.00 70.29           C
ATOM    354  CD1 LEU A  46      61.765  17.357  -1.660  1.00 70.29           C
ATOM    355  CD2 LEU A  46      61.350  19.594  -0.495  1.00 70.29           C
ATOM    356  C   LEU A  46      57.113  18.933  -0.876  1.00 70.29           C
ATOM    357  O   LEU A  46      56.248  18.101  -0.610  1.00 70.29           O
ATOM    358  N   SER A  47      56.988  19.872  -1.847  1.00180.70           N
ATOM    359  CA  SER A  47      55.826  20.225  -2.633  1.00180.70           C
ATOM    360  CB  SER A  47      56.219  20.777  -4.018  1.00180.70           C
ATOM    361  OG  SER A  47      56.815  19.753  -4.801  1.00180.70           O
ATOM    362  C   SER A  47      54.915  19.034  -2.791  1.00180.70           C
ATOM    363  O   SER A  47      55.379  17.915  -2.981  1.00180.70           O
ATOM    364  N   PRO A  48      53.685  19.304  -3.133  1.00280.38           N
ATOM    365  CA  PRO A  48      52.538  18.559  -2.669  1.00280.38           C
ATOM    366  CD  PRO A  48      53.536  19.521  -4.566  1.00280.38           C
ATOM    367  CB  PRO A  48      51.864  17.937  -3.895  1.00280.38           C
ATOM    368  CG  PRO A  48      52.781  18.290  -5.071  1.00280.38           C
ATOM    369  C   PRO A  48      52.604  17.614  -1.495  1.00280.38           C
ATOM    370  O   PRO A  48      51.976  18.028  -0.517  1.00280.38           O
ATOM    371  N   ASN A  49      53.219  16.414  -1.431  1.00198.26           N
ATOM    372  CA  ASN A  49      53.047  15.862  -0.103  1.00198.26           C
ATOM    373  CB  ASN A  49      51.662  15.207   0.092  1.00198.26           C
ATOM    374  CG  ASN A  49      51.515  14.004  -0.838  1.00198.26           C
ATOM    375  OD1 ASN A  49      51.163  12.910  -0.399  1.00198.26           O
ATOM    376  ND2 ASN A  49      51.764  14.208  -2.159  1.00198.26           N
ATOM    377  C   ASN A  49      54.082  14.842   0.292  1.00198.26           C
ATOM    378  O   ASN A  49      53.735  13.848   0.931  1.00198.26           O
ATOM    379  N   LYS A  50      55.385  15.059   0.024  1.00 92.59           N
ATOM    380  CA  LYS A  50      56.301  14.034   0.443  1.00 92.59           C
ATOM    381  CB  LYS A  50      57.254  13.505  -0.650  1.00 92.59           C
ATOM    382  CG  LYS A  50      56.600  12.498  -1.603  1.00 92.59           C
ATOM    383  CD  LYS A  50      57.532  12.011  -2.718  1.00 92.59           C
ATOM    384  CE  LYS A  50      58.540  10.960  -2.240  1.00 92.59           C
ATOM    385  NZ  LYS A  50      59.407  10.525  -3.359  1.00 92.59           N
ATOM    386  C   LYS A  50      57.133  14.513   1.592  1.00 92.59           C
ATOM    387  O   LYS A  50      57.502  15.684   1.679  1.00 92.59           O
ATOM    388  N   VAL A  51      57.418  13.593   2.537  1.00101.11           N
ATOM    389  CA  VAL A  51      58.243  13.908   3.663  1.00101.11           C
ATOM    390  CB  VAL A  51      57.493  13.874   4.959  1.00101.11           C
ATOM    391  CG1 VAL A  51      56.527  15.070   4.994  1.00101.11           C
ATOM    392  CG2 VAL A  51      56.751  12.536   5.024  1.00101.11           C
ATOM    393  C   VAL A  51      59.358  12.904   3.681  1.00101.11           C
ATOM    394  O   VAL A  51      59.168  11.752   3.294  1.00101.11           O
ATOM    395  N   VAL A  52      60.572  13.335   4.090  1.00106.65           N
ATOM    396  CA  VAL A  52      61.715  12.462   4.095  1.00106.65           C
ATOM    397  CB  VAL A  52      62.515  12.575   2.829  1.00106.65           C
ATOM    398  CG1 VAL A  52      62.962  14.039   2.671  1.00106.65           C
ATOM    399  CG2 VAL A  52      63.694  11.592   2.883  1.00106.65           C
ATOM    400  C   VAL A  52      62.623  12.884   5.212  1.00106.65           C
ATOM    401  O   VAL A  52      62.630  14.050   5.601  1.00106.65           O
ATOM    402  N   ASP A  53      63.388  11.923   5.778  1.00 90.79           N
ATOM    403  CA  ASP A  53      64.315  12.198   6.845  1.00 90.79           C
ATOM    404  CB  ASP A  53      64.054  11.328   8.092  1.00 90.79           C
ATOM    405  CG  ASP A  53      64.109   9.848   7.719  1.00 90.79           C
ATOM    406  OD1 ASP A  53      64.638   9.515   6.624  1.00 90.79           O
ATOM    407  OD2 ASP A  53      63.612   9.028   8.535  1.00 90.79           O
ATOM    408  C   ASP A  53      65.739  12.013   6.386  1.00 90.79           C
ATOM    409  O   ASP A  53      66.016  11.776   5.210  1.00 90.79           O
ATOM    410  N   GLN A  54      66.678  12.125   7.353  1.00127.97           N
ATOM    411  CA  GLN A  54      68.105  12.007   7.181  1.00127.97           C
ATOM    412  CB  GLN A  54      68.865  12.299   8.487  1.00127.97           C
ATOM    413  CG  GLN A  54      70.386  12.236   8.352  1.00127.97           C
ATOM    414  CD  GLN A  54      70.839  13.523   7.680  1.00127.97           C
ATOM    415  OE1 GLN A  54      70.200  14.009   6.748  1.00127.97           O
ATOM    416  NE2 GLN A  54      71.966  14.102   8.174  1.00127.97           N
ATOM    417  C   GLN A  54      68.453  10.604   6.778  1.00127.97           C
ATOM    418  O   GLN A  54      69.365  10.377   5.983  1.00127.97           O
ATOM    419  N   PHE A  55      67.711   9.628   7.328  1.00 85.47           N
ATOM    420  CA  PHE A  55      67.906   8.216   7.136  1.00 85.47           C
ATOM    421  CB  PHE A  55      66.930   7.346   7.947  1.00 85.47           C
ATOM    422  CG  PHE A  55      67.263   7.475   9.392  1.00 85.47           C
ATOM    423  CD1 PHE A  55      66.800   8.541  10.128  1.00 85.47           C
ATOM    424  CD2 PHE A  55      68.034   6.520  10.012  1.00 85.47           C
ATOM    425  CE1 PHE A  55      67.107   8.653  11.464  1.00 85.47           C
ATOM    426  CE2 PHE A  55      68.345   6.627  11.347  1.00 85.47           C
ATOM    427  CZ  PHE A  55      67.882   7.696  12.074  1.00 85.47           C
ATOM    428  C   PHE A  55      67.679   7.877   5.698  1.00 85.47           C
ATOM    429  O   PHE A  55      68.170   6.855   5.224  1.00 85.47           O
ATOM    430  N   GLY A  56      66.874   8.677   4.976  1.00 38.18           N
ATOM    431  CA  GLY A  56      66.634   8.369   3.597  1.00 38.18           C
ATOM    432  C   GLY A  56      65.266   7.769   3.472  1.00 38.18           C
ATOM    433  O   GLY A  56      64.881   7.304   2.400  1.00 38.18           O
ATOM    434  N   ASN A  57      64.498   7.756   4.578  1.00 73.83           N
ATOM    435  CA  ASN A  57      63.167   7.209   4.562  1.00 73.83           C
ATOM    436  CB  ASN A  57      62.600   6.911   5.962  1.00 73.83           C
ATOM    437  CG  ASN A  57      63.355   5.740   6.576  1.00 73.83           C
ATOM    438  OD1 ASN A  57      62.849   5.068   7.471  1.00 73.83           O
ATOM    439  ND2 ASN A  57      64.598   5.477   6.102  1.00 73.83           N
ATOM    440  C   ASN A  57      62.243   8.195   3.913  1.00 73.83           C
ATOM    441  O   ASN A  57      62.462   9.403   3.974  1.00 73.83           O
ATOM    442  N   GLU A  58      61.172   7.692   3.263  1.00112.86           N
ATOM    443  CA  GLU A  58      60.230   8.550   2.593  1.00112.86           C
ATOM    444  CB  GLU A  58      60.179   8.316   1.071  1.00112.86           C
ATOM    445  CG  GLU A  58      59.914   6.862   0.668  1.00112.86           C
ATOM    446  CD  GLU A  58      58.418   6.604   0.735  1.00112.86           C
ATOM    447  OE1 GLU A  58      57.667   7.292  -0.006  1.00112.86           O
ATOM    448  OE2 GLU A  58      58.006   5.713   1.526  1.00112.86           O
ATOM    449  C   GLU A  58      58.857   8.329   3.164  1.00112.86           C
ATOM    450  O   GLU A  58      58.525   7.233   3.614  1.00112.86           O
ATOM    451  N   GLY A  59      58.014   9.388   3.153  1.00 25.95           N
ATOM    452  CA  GLY A  59      56.695   9.285   3.719  1.00 25.95           C
ATOM    453  C   GLY A  59      55.846  10.409   3.198  1.00 25.95           C
ATOM    454  O   GLY A  59      56.138  10.983   2.149  1.00 25.95           O
ATOM    455  N   THR A  60      54.752  10.744   3.924  1.00110.72           N
ATOM    456  CA  THR A  60      53.858  11.770   3.454  1.00110.72           C
ATOM    457  CB  THR A  60      52.569  11.226   2.918  1.00110.72           C
ATOM    458  OG1 THR A  60      51.853  10.559   3.948  1.00110.72           O
ATOM    459  CG2 THR A  60      52.895  10.247   1.777  1.00110.72           C
ATOM    460  C   THR A  60      53.508  12.721   4.563  1.00110.72           C
ATOM    461  O   THR A  60      53.776  12.479   5.739  1.00110.72           O
ATOM    462  N   TRP A  61      52.894  13.859   4.176  1.00182.97           N
ATOM    463  CA  TRP A  61      52.530  14.934   5.056  1.00182.97           C
ATOM    464  CB  TRP A  61      53.679  15.942   5.182  1.00182.97           C
ATOM    465  CG  TRP A  61      53.222  17.346   5.456  1.00182.97           C
ATOM    466  CD2 TRP A  61      53.101  18.279   4.382  1.00182.97           C
ATOM    467  CD1 TRP A  61      52.842  18.000   6.590  1.00182.97           C
ATOM    468  NE1 TRP A  61      52.454  19.282   6.275  1.00182.97           N
ATOM    469  CE2 TRP A  61      52.620  19.470   4.924  1.00182.97           C
ATOM    470  CE3 TRP A  61      53.368  18.142   3.052  1.00182.97           C
ATOM    471  CZ2 TRP A  61      52.391  20.550   4.141  1.00182.97           C
ATOM    472  CZ3 TRP A  61      53.154  19.239   2.261  1.00182.97           C
ATOM    473  CH2 TRP A  61      52.681  20.406   2.814  1.00182.97           C
ATOM    474  C   TRP A  61      51.359  15.682   4.492  1.00182.97           C
ATOM    475  O   TRP A  61      51.111  15.662   3.287  1.00182.97           O
ATOM    476  N   THR A  62      50.590  16.347   5.384  1.00 91.13           N
ATOM    477  CA  THR A  62      49.477  17.161   4.984  1.00 91.13           C
ATOM    478  CB  THR A  62      48.145  16.467   5.121  1.00 91.13           C
ATOM    479  OG1 THR A  62      48.099  15.300   4.327  1.00 91.13           O
ATOM    480  CG2 THR A  62      47.021  17.404   4.670  1.00 91.13           C
ATOM    481  C   THR A  62      49.402  18.281   5.964  1.00 91.13           C
ATOM    482  O   THR A  62      49.721  18.106   7.137  1.00 91.13           O
ATOM    483  N   MET A  63      48.991  19.477   5.506  1.00154.40           N
ATOM    484  CA  MET A  63      48.747  20.532   6.444  1.00154.40           C
ATOM    485  CB  MET A  63      48.591  21.916   5.818  1.00154.40           C
ATOM    486  CG  MET A  63      48.627  23.034   6.854  1.00154.40           C
ATOM    487  SD  MET A  63      50.328  23.478   7.255  1.00154.40           S
ATOM    488  CE  MET A  63      50.471  23.823   5.481  1.00154.40           C
ATOM    489  C   MET A  63      47.357  20.255   6.908  1.00154.40           C
ATOM    490  O   MET A  63      46.582  19.652   6.171  1.00154.40           O
ATOM    491  N   VAL A  64      46.997  20.660   8.138  1.00134.63           N
ATOM    492  CA  VAL A  64      45.634  20.508   8.560  1.00134.63           C
ATOM    493  CB  VAL A  64      45.495  19.898   9.932  1.00134.63           C
ATOM    494  CG1 VAL A  64      45.875  18.415   9.839  1.00134.63           C
ATOM    495  CG2 VAL A  64      46.399  20.657  10.917  1.00134.63           C
ATOM    496  C   VAL A  64      45.053  21.886   8.562  1.00134.63           C
ATOM    497  O   VAL A  64      45.246  22.678   9.482  1.00134.63           O
ATOM    498  N   TYR A  65      44.338  22.224   7.477  1.00249.34           N
ATOM    499  CA  TYR A  65      43.725  23.514   7.340  1.00249.34           C
ATOM    500  CB  TYR A  65      42.715  23.751   8.471  1.00249.34           C
ATOM    501  CG  TYR A  65      41.787  24.868   8.162  1.00249.34           C
ATOM    502  CD1 TYR A  65      42.199  26.173   8.148  1.00249.34           C
ATOM    503  CD2 TYR A  65      40.462  24.596   7.935  1.00249.34           C
ATOM    504  CE1 TYR A  65      41.329  27.196   7.879  1.00249.34           C
ATOM    505  CE2 TYR A  65      39.585  25.616   7.664  1.00249.34           C
ATOM    506  CZ  TYR A  65      40.010  26.919   7.637  1.00249.34           C
ATOM    507  OH  TYR A  65      39.101  27.964   7.360  1.00249.34           O
ATOM    508  C   TYR A  65      44.840  24.520   7.443  1.00249.34           C
ATOM    509  O   TYR A  65      45.729  24.570   6.594  1.00249.34           O
ATOM    510  N   ASN A  66      44.854  25.319   8.533  1.00160.74           N
ATOM    511  CA  ASN A  66      45.881  26.308   8.712  1.00160.74           C
ATOM    512  CB  ASN A  66      45.344  27.730   8.443  1.00160.74           C
ATOM    513  CG  ASN A  66      44.156  28.013   9.356  1.00160.74           C
ATOM    514  OD1 ASN A  66      43.786  27.198  10.201  1.00160.74           O
ATOM    515  ND2 ASN A  66      43.524  29.201   9.170  1.00160.74           N
ATOM    516  C   ASN A  66      46.374  26.208  10.131  1.00160.74           C
ATOM    517  O   ASN A  66      47.118  27.070  10.599  1.00160.74           O
ATOM    518  N   GLN A  67      45.916  25.158  10.848  1.00127.94           N
ATOM    519  CA  GLN A  67      46.225  24.875  12.230  1.00127.94           C
ATOM    520  CB  GLN A  67      45.235  23.911  12.881  1.00127.94           C
ATOM    521  CG  GLN A  67      43.884  24.543  13.175  1.00127.94           C
ATOM    522  CD  GLN A  67      44.073  25.443  14.382  1.00127.94           C
ATOM    523  OE1 GLN A  67      44.220  24.957  15.503  1.00127.94           O
ATOM    524  NE2 GLN A  67      44.073  26.784  14.148  1.00127.94           N
ATOM    525  C   GLN A  67      47.543  24.237  12.532  1.00127.94           C
ATOM    526  O   GLN A  67      48.207  24.621  13.494  1.00127.94           O
ATOM    527  N   GLY A  68      47.930  23.208  11.756  1.00 46.60           N
ATOM    528  CA  GLY A  68      49.099  22.450  12.109  1.00 46.60           C
ATOM    529  C   GLY A  68      49.296  21.418  11.042  1.00 46.60           C
ATOM    530  O   GLY A  68      48.825  21.595   9.921  1.00 46.60           O
ATOM    531  N   PHE A  69      50.014  20.312  11.353  1.00158.29           N
ATOM    532  CA  PHE A  69      50.279  19.343  10.322  1.00158.29           C
ATOM    533  CB  PHE A  69      51.576  19.625   9.543  1.00158.29           C
ATOM    534  CG  PHE A  69      52.705  19.583  10.521  1.00158.29           C
ATOM    535  CD1 PHE A  69      53.333  18.399  10.831  1.00158.29           C
ATOM    536  CD2 PHE A  69      53.138  20.730  11.142  1.00158.29           C
ATOM    537  CE1 PHE A  69      54.368  18.354  11.737  1.00158.29           C
ATOM    538  CE2 PHE A  69      54.173  20.695  12.048  1.00158.29           C
ATOM    539  CZ  PHE A  69      54.797  19.508  12.344  1.00158.29           C
ATOM    540  C   PHE A  69      50.418  17.954  10.880  1.00158.29           C
ATOM    541  O   PHE A  69      50.597  17.753  12.081  1.00158.29           O
ATOM    542  N   HIS A  70      50.321  16.953   9.972  1.00113.61           N
ATOM    543  CA  HIS A  70      50.490  15.563  10.305  1.00113.61           C
ATOM    544  ND1 HIS A  70      47.752  15.032  12.050  1.00113.61           N
ATOM    545  CG  HIS A  70      47.978  15.080  10.693  1.00113.61           C
ATOM    546  CB  HIS A  70      49.256  14.679  10.022  1.00113.61           C
ATOM    547  NE2 HIS A  70      45.860  15.736  11.118  1.00113.61           N
ATOM    548  CD2 HIS A  70      46.811  15.513  10.139  1.00113.61           C
ATOM    549  CE1 HIS A  70      46.471  15.434  12.250  1.00113.61           C
ATOM    550  C   HIS A  70      51.510  15.028   9.342  1.00113.61           C
ATOM    551  O   HIS A  70      51.404  15.248   8.136  1.00113.61           O
ATOM    552  N   ILE A  71      52.527  14.305   9.854  1.00123.32           N
ATOM    553  CA  ILE A  71      53.527  13.714   9.009  1.00123.32           C
ATOM    554  CB  ILE A  71      54.927  14.176   9.318  1.00123.32           C
ATOM    555  CG1 ILE A  71      55.092  15.701   9.220  1.00123.32           C
ATOM    556  CG2 ILE A  71      55.876  13.403   8.389  1.00123.32           C
ATOM    557  CD1 ILE A  71      54.972  16.262   7.810  1.00123.32           C
ATOM    558  C   ILE A  71      53.550  12.250   9.331  1.00123.32           C
ATOM    559  O   ILE A  71      53.589  11.871  10.502  1.00123.32           O
ATOM    560  N   ASN A  72      53.507  11.384   8.297  1.00 46.15           N
ATOM    561  CA  ASN A  72      53.627   9.975   8.548  1.00 46.15           C
ATOM    562  CB  ASN A  72      52.475   9.138   7.967  1.00 46.15           C
ATOM    563  CG  ASN A  72      51.234   9.472   8.784  1.00 46.15           C
ATOM    564  OD1 ASN A  72      51.282  10.286   9.705  1.00 46.15           O
ATOM    565  ND2 ASN A  72      50.093   8.813   8.453  1.00 46.15           N
ATOM    566  C   ASN A  72      54.899   9.551   7.885  1.00 46.15           C
ATOM    567  O   ASN A  72      55.019   9.595   6.662  1.00 46.15           O
ATOM    568  N   VAL A  73      55.899   9.152   8.693  1.00 54.10           N
ATOM    569  CA  VAL A  73      57.151   8.759   8.120  1.00 54.10           C
ATOM    570  CB  VAL A  73      58.164   9.860   8.115  1.00 54.10           C
ATOM    571  CG1 VAL A  73      59.463   9.333   7.482  1.00 54.10           C
ATOM    572  CG2 VAL A  73      57.561  11.093   7.444  1.00 54.10           C
ATOM    573  C   VAL A  73      57.748   7.724   9.012  1.00 54.10           C
ATOM    574  O   VAL A  73      57.666   7.821  10.235  1.00 54.10           O
ATOM    575  N   ASN A  74      58.376   6.703   8.401  1.00 84.03           N
ATOM    576  CA  ASN A  74      59.096   5.687   9.110  1.00 84.03           C
ATOM    577  CB  ASN A  74      60.450   6.177   9.656  1.00 84.03           C
ATOM    578  CG  ASN A  74      61.322   4.960   9.941  1.00 84.03           C
ATOM    579  OD1 ASN A  74      61.243   3.953   9.241  1.00 84.03           O
ATOM    580  ND2 ASN A  74      62.179   5.054  10.993  1.00 84.03           N
ATOM    581  C   ASN A  74      58.302   5.115  10.254  1.00 84.03           C
ATOM    582  O   ASN A  74      58.827   4.951  11.355  1.00 84.03           O
ATOM    583  N   GLY A  75      57.011   4.803  10.040  1.00 36.06           N
ATOM    584  CA  GLY A  75      56.237   4.115  11.037  1.00 36.06           C
ATOM    585  C   GLY A  75      55.848   5.009  12.181  1.00 36.06           C
ATOM    586  O   GLY A  75      55.366   4.515  13.201  1.00 36.06           O
ATOM    587  N   ARG A  76      56.051   6.338  12.072  1.00 98.13           N
ATOM    588  CA  ARG A  76      55.600   7.188  13.140  1.00 98.13           C
ATOM    589  CB  ARG A  76      56.693   7.819  14.026  1.00 98.13           C
ATOM    590  CG  ARG A  76      57.344   6.829  14.994  1.00 98.13           C
ATOM    591  CD  ARG A  76      58.579   6.121  14.444  1.00 98.13           C
ATOM    592  NE  ARG A  76      59.730   6.646  15.231  1.00 98.13           N
ATOM    593  CZ  ARG A  76      60.198   7.905  14.988  1.00 98.13           C
ATOM    594  NH1 ARG A  76      59.631   8.659  14.004  1.00 98.13           N
ATOM    595  NH2 ARG A  76      61.207   8.421  15.750  1.00 98.13           N
ATOM    596  C   ARG A  76      54.797   8.307  12.571  1.00 98.13           C
ATOM    597  O   ARG A  76      54.946   8.668  11.405  1.00 98.13           O
ATOM    598  N   SER A  77      53.888   8.867  13.399  1.00 82.30           N
ATOM    599  CA  SER A  77      53.082   9.968  12.962  1.00 82.30           C
ATOM    600  CB  SER A  77      51.571   9.701  13.058  1.00 82.30           C
ATOM    601  OG  SER A  77      51.200   8.691  12.131  1.00 82.30           O
ATOM    602  C   SER A  77      53.402  11.135  13.847  1.00 82.30           C
ATOM    603  O   SER A  77      53.479  10.993  15.066  1.00 82.30           O
ATOM    604  N   TYR A  78      53.593  12.327  13.241  1.00 69.98           N
ATOM    605  CA  TYR A  78      53.934  13.512  13.981  1.00 69.98           C
ATOM    606  CB  TYR A  78      55.118  14.298  13.388  1.00 69.98           C
ATOM    607  CG  TYR A  78      56.367  13.488  13.344  1.00 69.98           C
ATOM    608  CD1 TYR A  78      57.156  13.328  14.465  1.00 69.98           C
ATOM    609  CD2 TYR A  78      56.758  12.914  12.156  1.00 69.98           C
ATOM    610  CE1 TYR A  78      58.316  12.588  14.401  1.00 69.98           C
ATOM    611  CE2 TYR A  78      57.915  12.176  12.086  1.00 69.98           C
ATOM    612  CZ  TYR A  78      58.694  12.013  13.206  1.00 69.98           C
ATOM    613  OH  TYR A  78      59.880  11.251  13.114  1.00 69.98           O
ATOM    614  C   TYR A  78      52.791  14.474  13.842  1.00 69.98           C
ATOM    615  O   TYR A  78      52.295  14.687  12.736  1.00 69.98           O
ATOM    616  N   PHE A  79      52.331  15.070  14.966  1.00 87.82           N
ATOM    617  CA  PHE A  79      51.282  16.049  14.889  1.00 87.82           C
ATOM    618  CB  PHE A  79      49.879  15.472  15.155  1.00 87.82           C
ATOM    619  CG  PHE A  79      48.928  16.614  15.260  1.00 87.82           C
ATOM    620  CD1 PHE A  79      48.551  17.320  14.142  1.00 87.82           C
ATOM    621  CD2 PHE A  79      48.438  17.002  16.485  1.00 87.82           C
ATOM    622  CE1 PHE A  79      47.680  18.378  14.238  1.00 87.82           C
ATOM    623  CE2 PHE A  79      47.564  18.058  16.588  1.00 87.82           C
ATOM    624  CZ  PHE A  79      47.182  18.748  15.463  1.00 87.82           C
ATOM    625  C   PHE A  79      51.541  17.155  15.868  1.00 87.82           C
ATOM    626  O   PHE A  79      52.022  16.926  16.976  1.00 87.82           O
ATOM    627  N   GLY A  80      51.219  18.404  15.468  1.00 41.98           N
ATOM    628  CA  GLY A  80      51.419  19.542  16.322  1.00 41.98           C
ATOM    629  C   GLY A  80      50.734  20.712  15.686  1.00 41.98           C
ATOM    630  O   GLY A  80      50.530  20.741  14.473  1.00 41.98           O
ATOM    631  N   TYR A  81      50.403  21.740  16.495  1.00112.65           N
ATOM    632  CA  TYR A  81      49.756  22.909  15.964  1.00112.65           C
ATOM    633  CB  TYR A  81      48.698  23.569  16.863  1.00112.65           C
ATOM    634  CG  TYR A  81      47.668  22.544  17.088  1.00112.65           C
ATOM    635  CD1 TYR A  81      46.612  22.368  16.223  1.00112.65           C
ATOM    636  CD2 TYR A  81      47.795  21.754  18.194  1.00112.65           C
ATOM    637  CE1 TYR A  81      45.680  21.388  16.459  1.00112.65           C
ATOM    638  CE2 TYR A  81      46.873  20.780  18.430  1.00112.65           C
ATOM    639  CZ  TYR A  81      45.831  20.598  17.570  1.00112.65           C
ATOM    640  OH  TYR A  81      44.921  19.575  17.859  1.00112.65           O
ATOM    641  C   TYR A  81      50.812  23.954  15.876  1.00112.65           C
ATOM    642  O   TYR A  81      51.792  23.930  16.621  1.00112.65           O
ATOM    643  N   SER A  82      50.643  24.896  14.930  1.00 48.27           N
ATOM    644  CA  SER A  82      51.618  25.939  14.781  1.00 48.27           C
ATOM    645  CB  SER A  82      51.354  26.891  13.595  1.00 48.27           C
ATOM    646  OG  SER A  82      51.516  26.187  12.373  1.00 48.27           O
ATOM    647  C   SER A  82      51.606  26.745  16.047  1.00 48.27           C
ATOM    648  O   SER A  82      50.587  26.833  16.729  1.00 48.27           O
ATOM    649  N   ALA A  83      52.762  27.355  16.383  1.00 50.74           N
ATOM    650  CA  ALA A  83      52.979  28.069  17.616  1.00 50.74           C
ATOM    651  CB  ALA A  83      54.464  28.397  17.870  1.00 50.74           C
ATOM    652  C   ALA A  83      52.208  29.356  17.703  1.00 50.74           C
ATOM    653  O   ALA A  83      51.951  30.027  16.702  1.00 50.74           O
ATOM    654  N   PHE A  84      51.835  29.702  18.963  1.00246.05           N
ATOM    655  CA  PHE A  84      51.086  30.853  19.402  1.00246.05           C
ATOM    656  CB  PHE A  84      49.805  30.495  20.130  1.00246.05           C
ATOM    657  CG  PHE A  84      49.015  29.918  19.080  1.00246.05           C
ATOM    658  CD1 PHE A  84      48.471  30.825  18.241  1.00246.05           C
ATOM    659  CD2 PHE A  84      48.844  28.564  18.936  1.00246.05           C
ATOM    660  CE1 PHE A  84      47.729  30.355  17.226  1.00246.05           C
ATOM    661  CE2 PHE A  84      48.085  28.101  17.898  1.00246.05           C
ATOM    662  CZ  PHE A  84      47.527  29.015  17.042  1.00246.05           C
ATOM    663  C   PHE A  84      51.766  31.401  20.592  1.00246.05           C
ATOM    664  O   PHE A  84      52.318  30.642  21.381  1.00246.05           O
ATOM    665  N   LYS A  85      51.679  32.725  20.800  1.00144.54           N
ATOM    666  CA  LYS A  85      52.250  33.205  22.015  1.00144.54           C
ATOM    667  CB  LYS A  85      53.642  33.824  21.803  1.00144.54           C
ATOM    668  CG  LYS A  85      54.607  33.575  22.961  1.00144.54           C
ATOM    669  CD  LYS A  85      55.211  32.165  22.898  1.00144.54           C
ATOM    670  CE  LYS A  85      56.113  31.785  24.077  0.00144.54           C
ATOM    671  NZ  LYS A  85      55.421  30.804  24.946  0.00144.54           N
ATOM    672  C   LYS A  85      51.330  34.290  22.461  1.00144.54           C
ATOM    673  O   LYS A  85      51.035  35.209  21.697  1.00144.54           O
ATOM    674  N   LYS A  86      50.816  34.221  23.702  1.00162.40           N
ATOM    675  CA  LYS A  86      49.955  35.305  24.050  1.00162.40           C
ATOM    676  CB  LYS A  86      48.545  34.900  24.511  1.00162.40           C
ATOM    677  CG  LYS A  86      48.451  34.297  25.906  1.00162.40           C
ATOM    678  CD  LYS A  86      47.001  34.188  26.382  1.00162.40           C
ATOM    679  CE  LYS A  86      46.159  35.427  26.064  1.00162.40           C
ATOM    680  NZ  LYS A  86      45.680  35.378  24.661  1.00162.40           N
ATOM    681  C   LYS A  86      50.627  36.128  25.096  1.00162.40           C
ATOM    682  O   LYS A  86      51.003  35.661  26.170  1.00162.40           O
ATOM    683  N   GLU A  87      50.802  37.409  24.741  1.00 76.65           N
ATOM    684  CA  GLU A  87      51.402  38.439  25.524  1.00 76.65           C
ATOM    685  CB  GLU A  87      51.717  39.697  24.694  0.00 76.65           C
ATOM    686  CG  GLU A  87      52.627  40.696  25.413  0.00 76.65           C
ATOM    687  CD  GLU A  87      53.353  41.511  24.350  0.00 76.65           C
ATOM    688  OE1 GLU A  87      53.550  40.967  23.229  0.00 76.65           O
ATOM    689  OE2 GLU A  87      53.738  42.673  24.645  0.00 76.65           O
ATOM    690  C   GLU A  87      50.463  38.765  26.638  1.00 76.65           C
ATOM    691  O   GLU A  87      50.848  39.400  27.616  1.00 76.65           O
ATOM    692  N   GLY A  88      49.188  38.348  26.514  1.00 63.64           N
ATOM    693  CA  GLY A  88      48.231  38.708  27.514  1.00 63.64           C
ATOM    694  C   GLY A  88      47.582  39.930  26.992  1.00 63.64           C
ATOM    695  O   GLY A  88      47.235  40.853  27.715  1.00 63.64           O
ATOM    696  N   GLN A  89      47.466  39.986  25.666  1.00200.50           N
ATOM    697  CA  GLN A  89      46.867  41.107  25.038  1.00200.50           C
ATOM    698  CB  GLN A  89      47.763  42.356  25.092  1.00200.50           C
ATOM    699  CG  GLN A  89      47.154  43.595  24.436  1.00200.50           C
ATOM    700  CD  GLN A  89      46.085  44.151  25.371  1.00200.50           C
ATOM    701  OE1 GLN A  89      46.036  45.352  25.629  1.00200.50           O
ATOM    702  NE2 GLN A  89      45.193  43.264  25.885  1.00200.50           N
ATOM    703  C   GLN A  89      46.797  40.683  23.633  1.00200.50           C
ATOM    704  O   GLN A  89      45.760  40.266  23.117  1.00200.50           O
ATOM    705  N   LYS A  90      47.962  40.775  22.987  1.00100.49           N
ATOM    706  CA  LYS A  90      47.989  40.409  21.618  1.00100.49           C
ATOM    707  CB  LYS A  90      48.830  41.345  20.742  1.00100.49           C
ATOM    708  CG  LYS A  90      50.330  41.274  21.009  1.00100.49           C
ATOM    709  CD  LYS A  90      51.149  41.924  19.895  0.00100.49           C
ATOM    710  CE  LYS A  90      52.659  41.871  20.122  0.00100.49           C
ATOM    711  NZ  LYS A  90      53.353  42.508  18.983  0.00100.49           N
ATOM    712  C   LYS A  90      48.552  39.037  21.505  1.00100.49           C
ATOM    713  O   LYS A  90      49.338  38.579  22.333  1.00100.49           O
ATOM    714  N   VAL A  91      48.118  38.330  20.453  1.00 45.86           N
ATOM    715  CA  VAL A  91      48.581  37.000  20.213  1.00 45.86           C
ATOM    716  CB  VAL A  91      47.471  36.028  19.942  1.00 45.86           C
ATOM    717  CG1 VAL A  91      48.081  34.658  19.598  1.00 45.86           C
ATOM    718  CG2 VAL A  91      46.538  36.012  21.165  1.00 45.86           C
ATOM    719  C   VAL A  91      49.463  37.039  19.007  1.00 45.86           C
ATOM    720  O   VAL A  91      49.193  37.749  18.039  1.00 45.86           O
ATOM    721  N   THR A  92      50.574  36.281  19.059  1.00 51.05           N
ATOM    722  CA  THR A  92      51.493  36.250  17.957  1.00 51.05           C
ATOM    723  CB  THR A  92      52.881  36.673  18.344  1.00 51.05           C
ATOM    724  OG1 THR A  92      52.857  37.985  18.888  1.00 51.05           O
ATOM    725  CG2 THR A  92      53.782  36.630  17.097  1.00 51.05           C
ATOM    726  C   THR A  92      51.569  34.837  17.478  1.00 51.05           C
ATOM    727  O   THR A  92      51.616  33.896  18.270  1.00 51.05           O
ATOM    728  N   SER A  93      51.587  34.644  16.150  1.00 92.15           N
ATOM    729  CA  SER A  93      51.616  33.299  15.668  1.00 92.15           C
ATOM    730  CB  SER A  93      50.510  33.023  14.637  1.00 92.15           C
ATOM    731  OG  SER A  93      50.422  31.631  14.390  1.00 92.15           O
ATOM    732  C   SER A  93      52.949  33.086  15.023  1.00 92.15           C
ATOM    733  O   SER A  93      53.512  34.010  14.435  1.00 92.15           O
ATOM    734  N   TYR A  94      53.513  31.866  15.179  1.00 84.62           N
ATOM    735  CA  TYR A  94      54.775  31.564  14.571  1.00 84.62           C
ATOM    736  CB  TYR A  94      55.887  31.228  15.579  1.00 84.62           C
ATOM    737  CG  TYR A  94      55.979  32.375  16.524  1.00 84.62           C
ATOM    738  CD1 TYR A  94      56.431  33.596  16.086  1.00 84.62           C
ATOM    739  CD2 TYR A  94      55.562  32.241  17.831  1.00 84.62           C
ATOM    740  CE1 TYR A  94      56.511  34.660  16.953  1.00 84.62           C
ATOM    741  CE2 TYR A  94      55.643  33.304  18.701  1.00 84.62           C
ATOM    742  CZ  TYR A  94      56.122  34.517  18.263  1.00 84.62           C
ATOM    743  OH  TYR A  94      56.211  35.616  19.144  1.00 84.62           O
ATOM    744  C   TYR A  94      54.573  30.347  13.728  1.00 84.62           C
ATOM    745  O   TYR A  94      54.422  29.234  14.227  1.00 84.62           O
ATOM    746  N   CYS A  95      54.567  30.554  12.407  1.00 81.08           N
ATOM    747  CA  CYS A  95      54.366  29.532  11.427  1.00 81.08           C
ATOM    748  CB  CYS A  95      54.049  30.172  10.081  1.00 81.08           C
ATOM    749  SG  CYS A  95      52.838  31.463  10.462  1.00 81.08           S
ATOM    750  C   CYS A  95      55.592  28.680  11.340  1.00 81.08           C
ATOM    751  O   CYS A  95      55.548  27.554  10.847  1.00 81.08           O
ATOM    752  N   HIS A  96      56.746  29.252  11.728  1.00141.70           N
ATOM    753  CA  HIS A  96      57.992  28.543  11.702  1.00141.70           C
ATOM    754  ND1 HIS A  96      58.623  31.544  12.978  1.00141.70           N
ATOM    755  CG  HIS A  96      59.299  30.349  12.890  1.00141.70           C
ATOM    756  CB  HIS A  96      59.235  29.445  11.707  1.00141.70           C
ATOM    757  NE2 HIS A  96      59.754  31.305  14.876  1.00141.70           N
ATOM    758  CD2 HIS A  96      59.984  30.216  14.056  1.00141.70           C
ATOM    759  CE1 HIS A  96      58.931  32.074  14.187  1.00141.70           C
ATOM    760  C   HIS A  96      58.092  27.541  12.821  1.00141.70           C
ATOM    761  O   HIS A  96      58.851  26.582  12.706  1.00141.70           O
ATOM    762  N   LYS A  97      57.403  27.744  13.966  1.00183.27           N
ATOM    763  CA  LYS A  97      57.549  26.738  14.986  1.00183.27           C
ATOM    764  CB  LYS A  97      58.274  27.128  16.293  1.00183.27           C
ATOM    765  CG  LYS A  97      57.651  28.235  17.142  1.00183.27           C
ATOM    766  CD  LYS A  97      58.086  29.649  16.766  1.00183.27           C
ATOM    767  CE  LYS A  97      59.456  29.993  17.363  1.00183.27           C
ATOM    768  NZ  LYS A  97      59.548  31.443  17.645  1.00183.27           N
ATOM    769  C   LYS A  97      56.233  26.139  15.374  1.00183.27           C
ATOM    770  O   LYS A  97      55.185  26.489  14.833  1.00183.27           O
ATOM    771  N   THR A  98      56.281  25.170  16.320  1.00 64.29           N
ATOM    772  CA  THR A  98      55.091  24.483  16.738  1.00 64.29           C
ATOM    773  CB  THR A  98      55.070  23.021  16.384  1.00 64.29           C
ATOM    774  OG1 THR A  98      56.097  22.327  17.079  1.00 64.29           O
ATOM    775  CG2 THR A  98      55.255  22.873  14.864  1.00 64.29           C
ATOM    776  C   THR A  98      54.946  24.539  18.226  1.00 64.29           C
ATOM    777  O   THR A  98      55.873  24.858  18.971  1.00 64.29           O
ATOM    778  N   VAL A  99      53.715  24.247  18.681  1.00122.22           N
ATOM    779  CA  VAL A  99      53.379  24.125  20.066  1.00122.22           C
ATOM    780  CB  VAL A  99      51.898  24.259  20.293  1.00122.22           C
ATOM    781  CG1 VAL A  99      51.188  23.111  19.553  1.00122.22           C
ATOM    782  CG2 VAL A  99      51.618  24.340  21.803  1.00122.22           C
ATOM    783  C   VAL A  99      53.835  22.741  20.416  1.00122.22           C
ATOM    784  O   VAL A  99      54.277  22.015  19.530  1.00122.22           O
ATOM    785  N   PRO A 100      53.822  22.337  21.656  1.00 98.74           N
ATOM    786  CA  PRO A 100      54.234  20.987  21.908  1.00 98.74           C
ATOM    787  CD  PRO A 100      54.254  23.194  22.743  1.00 98.74           C
ATOM    788  CB  PRO A 100      54.365  20.856  23.429  1.00 98.74           C
ATOM    789  CG  PRO A 100      54.100  22.281  23.972  1.00 98.74           C
ATOM    790  C   PRO A 100      53.308  20.040  21.219  1.00 98.74           C
ATOM    791  O   PRO A 100      52.094  20.220  21.313  1.00 98.74           O
ATOM    792  N   GLY A 101      53.867  19.020  20.536  1.00 50.87           N
ATOM    793  CA  GLY A 101      53.064  18.127  19.760  1.00 50.87           C
ATOM    794  C   GLY A 101      53.272  16.724  20.218  1.00 50.87           C
ATOM    795  O   GLY A 101      54.039  16.453  21.139  1.00 50.87           O
ATOM    796  N   LEU A 102      52.562  15.803  19.538  1.00162.17           N
ATOM    797  CA  LEU A 102      52.512  14.415  19.877  1.00162.17           C
ATOM    798  CB  LEU A 102      51.028  14.023  20.047  1.00162.17           C
ATOM    799  CG  LEU A 102      50.640  12.582  20.418  1.00162.17           C
ATOM    800  CD1 LEU A 102      49.111  12.485  20.515  1.00162.17           C
ATOM    801  CD2 LEU A 102      51.202  11.529  19.460  1.00162.17           C
ATOM    802  C   LEU A 102      53.116  13.617  18.752  1.00162.17           C
ATOM    803  O   LEU A 102      52.796  13.811  17.581  1.00162.17           O
ATOM    804  N   ALA A 103      54.018  12.673  19.098  1.00 59.23           N
ATOM    805  CA  ALA A 103      54.579  11.803  18.105  1.00 59.23           C
ATOM    806  CB  ALA A 103      56.066  12.087  17.816  1.00 59.23           C
ATOM    807  C   ALA A 103      54.466  10.418  18.670  1.00 59.23           C
ATOM    808  O   ALA A 103      54.739  10.206  19.849  1.00 59.23           O
ATOM    809  N   HIS A 104      54.019   9.436  17.858  1.00 84.18           N
ATOM    810  CA  HIS A 104      53.926   8.075  18.319  1.00 84.18           C
ATOM    811  ND1 HIS A 104      50.401   8.838  19.019  1.00 84.18           N
ATOM    812  CG  HIS A 104      51.358   8.010  18.484  1.00 84.18           C
ATOM    813  CB  HIS A 104      52.670   7.719  19.145  1.00 84.18           C
ATOM    814  NE2 HIS A 104      49.582   8.092  17.097  1.00 84.18           N
ATOM    815  CD2 HIS A 104      50.842   7.563  17.309  1.00 84.18           C
ATOM    816  CE1 HIS A 104      49.360   8.853  18.151  1.00 84.18           C
ATOM    817  C   HIS A 104      53.963   7.177  17.122  1.00 84.18           C
ATOM    818  O   HIS A 104      53.784   7.628  15.992  1.00 84.18           O
ATOM    819  N   ASP A 105      54.187   5.863  17.344  1.00140.99           N
ATOM    820  CA  ASP A 105      54.308   4.969  16.223  1.00140.99           C
ATOM    821  CB  ASP A 105      54.525   3.477  16.530  1.00140.99           C
ATOM    822  CG  ASP A 105      54.980   3.277  17.951  1.00140.99           C
ATOM    823  OD1 ASP A 105      54.100   3.382  18.842  1.00140.99           O
ATOM    824  OD2 ASP A 105      56.191   2.985  18.158  1.00140.99           O
ATOM    825  C   ASP A 105      52.940   4.870  15.645  1.00140.99           C
ATOM    826  O   ASP A 105      51.957   5.252  16.268  1.00140.99           O
ATOM    827  N   VAL A 106      52.845   4.266  14.453  1.00 65.56           N
ATOM    828  CA  VAL A 106      51.596   4.112  13.772  1.00 65.56           C
ATOM    829  CB  VAL A 106      51.731   3.374  12.481  1.00 65.56           C
ATOM    830  CG1 VAL A 106      50.341   3.254  11.840  1.00 65.56           C
ATOM    831  CG2 VAL A 106      52.761   4.106  11.610  1.00 65.56           C
ATOM    832  C   VAL A 106      50.663   3.304  14.633  1.00 65.56           C
ATOM    833  O   VAL A 106      49.449   3.468  14.559  1.00 65.56           O
ATOM    834  N   ASN A 107      51.187   2.358  15.430  1.00102.37           N
ATOM    835  CA  ASN A 107      50.375   1.514  16.270  1.00102.37           C
ATOM    836  CB  ASN A 107      51.166   0.337  16.872  1.00102.37           C
ATOM    837  CG  ASN A 107      51.548  -0.622  15.755  1.00102.37           C
ATOM    838  OD1 ASN A 107      50.862  -0.728  14.739  1.00102.37           O
ATOM    839  ND2 ASN A 107      52.679  -1.350  15.955  1.00102.37           N
ATOM    840  C   ASN A 107      49.797   2.280  17.427  1.00102.37           C
ATOM    841  O   ASN A 107      48.763   1.906  17.974  1.00102.37           O
ATOM    842  N   ILE A 108      50.476   3.354  17.851  1.00226.30           N
ATOM    843  CA  ILE A 108      50.136   4.210  18.958  1.00226.30           C
ATOM    844  CB  ILE A 108      48.672   4.595  19.019  1.00226.30           C
ATOM    845  CG1 ILE A 108      48.174   5.244  17.714  1.00226.30           C
ATOM    846  CG2 ILE A 108      48.491   5.588  20.175  1.00226.30           C
ATOM    847  CD1 ILE A 108      47.800   4.267  16.604  1.00226.30           C
ATOM    848  C   ILE A 108      50.530   3.480  20.211  1.00226.30           C
ATOM    849  O   ILE A 108      49.829   3.457  21.221  1.00226.30           O
ATOM    850  N   ARG A 109      51.793   3.034  20.249  1.00271.70           N
ATOM    851  CA  ARG A 109      52.225   2.261  21.369  1.00271.70           C
ATOM    852  CB  ARG A 109      52.939   1.000  20.890  1.00271.70           C
ATOM    853  CG  ARG A 109      52.773  -0.117  21.898  1.00271.70           C
ATOM    854  CD  ARG A 109      52.241  -1.382  21.247  1.00271.70           C
ATOM    855  NE  ARG A 109      50.817  -1.091  20.947  1.00271.70           N
ATOM    856  CZ  ARG A 109      50.230  -1.606  19.829  1.00271.70           C
ATOM    857  NH1 ARG A 109      50.955  -2.346  18.939  1.00271.70           N
ATOM    858  NH2 ARG A 109      48.910  -1.371  19.626  1.00271.70           N
ATOM    859  C   ARG A 109      53.147   3.142  22.155  1.00271.70           C
ATOM    860  O   ARG A 109      52.881   3.458  23.315  1.00271.70           O
ATOM    861  N   HIS A 110      54.247   3.577  21.511  1.00116.94           N
ATOM    862  CA  HIS A 110      55.237   4.456  22.064  1.00116.94           C
ATOM    863  ND1 HIS A 110      58.587   5.241  22.682  1.00116.94           N
ATOM    864  CG  HIS A 110      57.638   5.246  21.685  1.00116.94           C
ATOM    865  CB  HIS A 110      56.617   4.179  21.447  1.00116.94           C
ATOM    866  NE2 HIS A 110      58.926   7.088  21.487  1.00116.94           N
ATOM    867  CD2 HIS A 110      57.858   6.381  20.968  1.00116.94           C
ATOM    868  CE1 HIS A 110      59.331   6.364  22.513  1.00116.94           C
ATOM    869  C   HIS A 110      54.859   5.855  21.687  1.00116.94           C
ATOM    870  O   HIS A 110      54.574   6.132  20.522  1.00116.94           O
ATOM    871  N   TRP A 111      54.859   6.766  22.687  1.00101.51           N
ATOM    872  CA  TRP A 111      54.490   8.149  22.523  1.00101.51           C
ATOM    873  CB  TRP A 111      53.222   8.506  23.315  1.00101.51           C
ATOM    874  CG  TRP A 111      51.959   7.888  22.760  1.00101.51           C
ATOM    875  CD2 TRP A 111      50.728   8.599  22.556  1.00101.51           C
ATOM    876  CD1 TRP A 111      51.709   6.590  22.420  1.00101.51           C
ATOM    877  NE1 TRP A 111      50.411   6.457  21.993  1.00101.51           N
ATOM    878  CE2 TRP A 111      49.790   7.684  22.078  1.00101.51           C
ATOM    879  CE3 TRP A 111      50.394   9.907  22.763  1.00101.51           C
ATOM    880  CZ2 TRP A 111      48.508   8.058  21.791  1.00101.51           C
ATOM    881  CZ3 TRP A 111      49.099  10.283  22.473  1.00101.51           C
ATOM    882  CH2 TRP A 111      48.174   9.378  21.993  1.00101.51           C
ATOM    883  C   TRP A 111      55.578   9.012  23.080  1.00101.51           C
ATOM    884  O   TRP A 111      56.328   8.593  23.960  1.00101.51           O
ATOM    885  N   SER A 112      55.678  10.254  22.561  1.00100.93           N
ATOM    886  CA  SER A 112      56.641  11.212  23.021  1.00100.93           C
ATOM    887  CB  SER A 112      58.017  11.065  22.353  1.00100.93           C
ATOM    888  OG  SER A 112      58.592   9.816  22.708  1.00100.93           O
ATOM    889  C   SER A 112      56.119  12.569  22.675  1.00100.93           C
ATOM    890  O   SER A 112      55.137  12.725  21.947  1.00100.93           O
ATOM    891  N   CYS A 113      56.800  13.597  23.205  1.00109.14           N
ATOM    892  CA  CYS A 113      56.364  14.948  23.045  1.00109.14           C
ATOM    893  CB  CYS A 113      56.371  15.643  24.401  1.00109.14           C
ATOM    894  SG  CYS A 113      55.093  16.889  24.439  1.00109.14           S
ATOM    895  C   CYS A 113      57.426  15.622  22.242  1.00109.14           C
ATOM    896  O   CYS A 113      58.595  15.276  22.380  1.00109.14           O
ATOM    897  N   PHE A 114      57.071  16.589  21.372  1.00171.59           N
ATOM    898  CA  PHE A 114      58.136  17.221  20.658  1.00171.59           C
ATOM    899  CB  PHE A 114      58.506  16.537  19.342  1.00171.59           C
ATOM    900  CG  PHE A 114      57.554  16.861  18.247  1.00171.59           C
ATOM    901  CD1 PHE A 114      57.770  17.960  17.449  1.00171.59           C
ATOM    902  CD2 PHE A 114      56.449  16.087  18.015  1.00171.59           C
ATOM    903  CE1 PHE A 114      56.919  18.272  16.416  1.00171.59           C
ATOM    904  CE2 PHE A 114      55.594  16.394  16.985  1.00171.59           C
ATOM    905  CZ  PHE A 114      55.824  17.480  16.179  1.00171.59           C
ATOM    906  C   PHE A 114      57.779  18.632  20.319  1.00171.59           C
ATOM    907  O   PHE A 114      56.629  19.058  20.406  1.00171.59           O
ATOM    908  N   TYR A 115      58.811  19.385  19.894  1.00146.40           N
ATOM    909  CA  TYR A 115      58.745  20.783  19.574  1.00146.40           C
ATOM    910  CB  TYR A 115      59.678  21.480  20.590  1.00146.40           C
ATOM    911  CG  TYR A 115      59.591  22.961  20.733  1.00146.40           C
ATOM    912  CD1 TYR A 115      60.080  23.816  19.772  1.00146.40           C
ATOM    913  CD2 TYR A 115      59.063  23.479  21.897  1.00146.40           C
ATOM    914  CE1 TYR A 115      60.003  25.180  19.957  1.00146.40           C
ATOM    915  CE2 TYR A 115      58.985  24.841  22.085  1.00146.40           C
ATOM    916  CZ  TYR A 115      59.454  25.694  21.114  1.00146.40           C
ATOM    917  OH  TYR A 115      59.379  27.093  21.301  1.00146.40           O
ATOM    918  C   TYR A 115      59.389  20.857  18.218  1.00146.40           C
ATOM    919  O   TYR A 115      60.399  20.194  17.986  1.00146.40           O
ATOM    920  N   GLY A 116      58.841  21.653  17.277  1.00 40.22           N
ATOM    921  CA  GLY A 116      59.474  21.702  15.986  1.00 40.22           C
ATOM    922  C   GLY A 116      59.791  23.123  15.636  1.00 40.22           C
ATOM    923  O   GLY A 116      59.064  24.050  15.991  1.00 40.22           O
ATOM    924  N   GLN A 117      60.920  23.323  14.925  1.00 80.49           N
ATOM    925  CA  GLN A 117      61.285  24.630  14.457  1.00 80.49           C
ATOM    926  CB  GLN A 117      62.459  25.275  15.212  1.00 80.49           C
ATOM    927  CG  GLN A 117      62.147  25.625  16.667  1.00 80.49           C
ATOM    928  CD  GLN A 117      62.610  24.487  17.562  1.00 80.49           C
ATOM    929  OE1 GLN A 117      62.530  24.577  18.786  1.00 80.49           O
ATOM    930  NE2 GLN A 117      63.102  23.383  16.938  1.00 80.49           N
ATOM    931  C   GLN A 117      61.733  24.480  13.040  1.00 80.49           C
ATOM    932  O   GLN A 117      62.466  23.547  12.710  1.00 80.49           O
ATOM    933  N   LYS A 118      61.284  25.400  12.158  1.00126.38           N
ATOM    934  CA  LYS A 118      61.703  25.339  10.788  1.00126.38           C
ATOM    935  CB  LYS A 118      60.902  26.208   9.800  1.00126.38           C
ATOM    936  CG  LYS A 118      59.638  25.585   9.223  1.00126.38           C
ATOM    937  CD  LYS A 118      58.915  26.530   8.261  1.00126.38           C
ATOM    938  CE  LYS A 118      59.752  26.881   7.029  1.00126.38           C
ATOM    939  NZ  LYS A 118      59.007  27.810   6.153  1.00126.38           N
ATOM    940  C   LYS A 118      63.084  25.877  10.708  1.00126.38           C
ATOM    941  O   LYS A 118      63.368  26.960  11.220  1.00126.38           O
ATOM    942  N   SER A 119      63.990  25.134  10.047  1.00110.04           N
ATOM    943  CA  SER A 119      65.300  25.680   9.902  1.00110.04           C
ATOM    944  CB  SER A 119      66.415  24.726  10.364  1.00110.04           C
ATOM    945  OG  SER A 119      67.686  25.336  10.187  1.00110.04           O
ATOM    946  C   SER A 119      65.493  25.933   8.440  1.00110.04           C
ATOM    947  O   SER A 119      66.492  25.521   7.851  1.00110.04           O
ATOM    948  N   GLY A 120      64.547  26.670   7.828  1.00 30.92           N
ATOM    949  CA  GLY A 120      64.666  26.999   6.435  1.00 30.92           C
ATOM    950  C   GLY A 120      63.830  26.050   5.575  1.00 30.92           C
ATOM    951  O   GLY A 120      62.741  25.606   6.027  1.00 30.92           O
ATOM    952  OXT GLY A 120      64.272  25.771   4.430  1.00 30.92           O
TER     953      GLY A 120
ATOM    954  N   LEU B 121      29.355   4.136 -11.063  1.00122.07           N
ATOM    955  CA  LEU B 121      28.998   5.251 -10.161  1.00122.07           C
ATOM    956  CB  LEU B 121      30.023   6.394 -10.343  1.00122.07           C
ATOM    957  CG  LEU B 121      30.041   7.501  -9.263  1.00122.07           C
ATOM    958  CD1 LEU B 121      28.718   8.264  -9.176  1.00122.07           C
ATOM    959  CD2 LEU B 121      30.514   6.964  -7.903  1.00122.07           C
ATOM    960  C   LEU B 121      27.620   5.709 -10.547  1.00122.07           C
ATOM    961  O   LEU B 121      27.344   5.957 -11.721  1.00122.07           O
ATOM    962  N   PRO B 122      26.749   5.784  -9.570  1.00 81.52           N
ATOM    963  CA  PRO B 122      25.372   6.143  -9.817  1.00 81.52           C
ATOM    964  CD  PRO B 122      26.872   4.869  -8.445  1.00 81.52           C
ATOM    965  CB  PRO B 122      24.594   5.684  -8.585  1.00 81.52           C
ATOM    966  CG  PRO B 122      25.435   4.525  -8.026  1.00 81.52           C
ATOM    967  C   PRO B 122      25.172   7.598 -10.104  1.00 81.52           C
ATOM    968  O   PRO B 122      26.047   8.405  -9.800  1.00 81.52           O
ATOM    969  N   PRO B 123      24.083   7.912 -10.755  1.00131.00           N
ATOM    970  CA  PRO B 123      23.729   9.286 -10.988  1.00131.00           C
ATOM    971  CD  PRO B 123      23.617   7.044 -11.825  1.00131.00           C
ATOM    972  CB  PRO B 123      22.704   9.272 -12.119  1.00131.00           C
ATOM    973  CG  PRO B 123      23.030   7.983 -12.891  1.00131.00           C
ATOM    974  C   PRO B 123      23.221   9.941  -9.740  1.00131.00           C
ATOM    975  O   PRO B 123      23.261  11.169  -9.658  1.00131.00           O
ATOM    976  N   ALA B 124      22.709   9.151  -8.773  1.00 36.87           N
ATOM    977  CA  ALA B 124      22.176   9.730  -7.573  1.00 36.87           C
ATOM    978  CB  ALA B 124      20.650   9.918  -7.609  1.00 36.87           C
ATOM    979  C   ALA B 124      22.478   8.801  -6.439  1.00 36.87           C
ATOM    980  O   ALA B 124      22.590   7.591  -6.634  1.00 36.87           O
ATOM    981  N   PHE B 125      22.651   9.353  -5.217  1.00 57.59           N
ATOM    982  CA  PHE B 125      22.899   8.501  -4.087  1.00 57.59           C
ATOM    983  CB  PHE B 125      24.384   8.130  -3.915  1.00 57.59           C
ATOM    984  CG  PHE B 125      24.471   7.055  -2.885  1.00 57.59           C
ATOM    985  CD1 PHE B 125      24.466   7.356  -1.542  1.00 57.59           C
ATOM    986  CD2 PHE B 125      24.562   5.736  -3.268  1.00 57.59           C
ATOM    987  CE1 PHE B 125      24.545   6.358  -0.599  1.00 57.59           C
ATOM    988  CE2 PHE B 125      24.642   4.734  -2.331  1.00 57.59           C
ATOM    989  CZ  PHE B 125      24.632   5.044  -0.992  1.00 57.59           C
ATOM    990  C   PHE B 125      22.470   9.216  -2.838  1.00 57.59           C
ATOM    991  O   PHE B 125      22.639  10.429  -2.706  1.00 57.59           O
ATOM    992  N   ASP B 126      21.886   8.461  -1.885  1.00 87.03           N
ATOM    993  CA  ASP B 126      21.459   9.008  -0.629  1.00 87.03           C
ATOM    994  CB  ASP B 126      19.990   9.468  -0.655  1.00 87.03           C
ATOM    995  CG  ASP B 126      19.692  10.291   0.590  1.00 87.03           C
ATOM    996  OD1 ASP B 126      20.467  10.186   1.578  1.00 87.03           O
ATOM    997  OD2 ASP B 126      18.681  11.042   0.565  1.00 87.03           O
ATOM    998  C   ASP B 126      21.585   7.902   0.378  1.00 87.03           C
ATOM    999  O   ASP B 126      20.883   6.894   0.297  1.00 87.03           O
ATOM   1000  N   TRP B 127      22.485   8.068   1.366  1.00107.89           N
ATOM   1001  CA  TRP B 127      22.725   7.048   2.350  1.00107.89           C
ATOM   1002  CB  TRP B 127      23.981   7.255   3.209  1.00107.89           C
ATOM   1003  CG  TRP B 127      25.231   6.859   2.459  1.00107.89           C
ATOM   1004  CD2 TRP B 127      25.526   5.501   2.094  1.00107.89           C
ATOM   1005  CD1 TRP B 127      26.249   7.621   1.965  1.00107.89           C
ATOM   1006  NE1 TRP B 127      27.167   6.819   1.325  1.00107.89           N
ATOM   1007  CE2 TRP B 127      26.730   5.513   1.391  1.00107.89           C
ATOM   1008  CE3 TRP B 127      24.843   4.339   2.318  1.00107.89           C
ATOM   1009  CZ2 TRP B 127      27.273   4.358   0.903  1.00107.89           C
ATOM   1010  CZ3 TRP B 127      25.393   3.176   1.826  1.00107.89           C
ATOM   1011  CH2 TRP B 127      26.586   3.186   1.133  1.00107.89           C
ATOM   1012  C   TRP B 127      21.532   6.839   3.223  1.00107.89           C
ATOM   1013  O   TRP B 127      21.423   5.810   3.888  1.00107.89           O
ATOM   1014  N   ARG B 128      20.662   7.857   3.323  1.00101.81           N
ATOM   1015  CA  ARG B 128      19.438   7.733   4.065  1.00101.81           C
ATOM   1016  CB  ARG B 128      18.693   9.073   4.172  1.00101.81           C
ATOM   1017  CG  ARG B 128      19.490  10.132   4.937  1.00101.81           C
ATOM   1018  CD  ARG B 128      18.799  11.494   5.001  1.00101.81           C
ATOM   1019  NE  ARG B 128      18.659  11.979   3.600  1.00101.81           N
ATOM   1020  CZ  ARG B 128      17.975  13.130   3.340  1.00101.81           C
ATOM   1021  NH1 ARG B 128      17.443  13.854   4.369  1.00101.81           N
ATOM   1022  NH2 ARG B 128      17.824  13.557   2.053  1.00101.81           N
ATOM   1023  C   ARG B 128      18.544   6.753   3.366  1.00101.81           C
ATOM   1024  O   ARG B 128      17.787   6.023   4.004  1.00101.81           O
ATOM   1025  N   ASP B 129      18.575   6.719   2.020  1.00 78.98           N
ATOM   1026  CA  ASP B 129      17.653   5.831   1.366  1.00 78.98           C
ATOM   1027  CB  ASP B 129      16.504   6.617   0.700  1.00 78.98           C
ATOM   1028  CG  ASP B 129      15.484   5.668   0.086  1.00 78.98           C
ATOM   1029  OD1 ASP B 129      15.838   4.979  -0.906  1.00 78.98           O
ATOM   1030  OD2 ASP B 129      14.333   5.626   0.598  1.00 78.98           O
ATOM   1031  C   ASP B 129      18.351   5.019   0.316  1.00 78.98           C
ATOM   1032  O   ASP B 129      18.342   5.369  -0.862  1.00 78.98           O
ATOM   1033  N   VAL B 130      18.988   3.902   0.715  1.00139.16           N
ATOM   1034  CA  VAL B 130      19.533   3.010  -0.263  1.00139.16           C
ATOM   1035  CB  VAL B 130      20.913   2.522   0.088  1.00139.16           C
ATOM   1036  CG1 VAL B 130      20.921   2.029   1.543  1.00139.16           C
ATOM   1037  CG2 VAL B 130      21.329   1.451  -0.934  1.00139.16           C
ATOM   1038  C   VAL B 130      18.561   1.881  -0.280  1.00139.16           C
ATOM   1039  O   VAL B 130      18.525   1.061   0.636  1.00139.16           O
ATOM   1040  N   ASN B 131      17.732   1.818  -1.339  1.00138.65           N
ATOM   1041  CA  ASN B 131      16.666   0.866  -1.324  1.00138.65           C
ATOM   1042  CB  ASN B 131      17.069  -0.584  -0.980  1.00138.65           C
ATOM   1043  CG  ASN B 131      17.919  -1.125  -2.120  1.00138.65           C
ATOM   1044  OD1 ASN B 131      17.535  -1.055  -3.286  1.00138.65           O
ATOM   1045  ND2 ASN B 131      19.114  -1.677  -1.776  1.00138.65           N
ATOM   1046  C   ASN B 131      15.738   1.399  -0.280  1.00138.65           C
ATOM   1047  O   ASN B 131      15.341   2.557  -0.336  1.00138.65           O
ATOM   1048  N   GLY B 132      15.252   0.543   0.626  1.00123.55           N
ATOM   1049  CA  GLY B 132      14.433   0.974   1.726  1.00123.55           C
ATOM   1050  C   GLY B 132      15.217   1.574   2.863  1.00123.55           C
ATOM   1051  O   GLY B 132      14.745   2.489   3.536  1.00123.55           O
ATOM   1052  N   VAL B 133      16.430   1.038   3.112  1.00120.39           N
ATOM   1053  CA  VAL B 133      17.187   1.251   4.324  1.00120.39           C
ATOM   1054  CB  VAL B 133      18.266   0.224   4.509  1.00120.39           C
ATOM   1055  CG1 VAL B 133      19.298   0.389   3.382  1.00120.39           C
ATOM   1056  CG2 VAL B 133      18.853   0.372   5.920  1.00120.39           C
ATOM   1057  C   VAL B 133      17.820   2.603   4.501  1.00120.39           C
ATOM   1058  O   VAL B 133      18.242   3.260   3.550  1.00120.39           O
ATOM   1059  N   ASN B 134      17.897   3.028   5.789  1.00 77.46           N
ATOM   1060  CA  ASN B 134      18.501   4.265   6.221  1.00 77.46           C
ATOM   1061  CB  ASN B 134      17.557   5.133   7.071  1.00 77.46           C
ATOM   1062  CG  ASN B 134      18.324   6.367   7.526  1.00 77.46           C
ATOM   1063  OD1 ASN B 134      18.893   7.098   6.717  1.00 77.46           O
ATOM   1064  ND2 ASN B 134      18.348   6.599   8.866  1.00 77.46           N
ATOM   1065  C   ASN B 134      19.700   3.954   7.084  1.00 77.46           C
ATOM   1066  O   ASN B 134      19.608   3.218   8.064  1.00 77.46           O
ATOM   1067  N   TYR B 135      20.883   4.415   6.632  1.00135.05           N
ATOM   1068  CA  TYR B 135      22.190   4.346   7.235  1.00135.05           C
ATOM   1069  CB  TYR B 135      23.277   4.116   6.184  1.00135.05           C
ATOM   1070  CG  TYR B 135      23.017   2.721   5.725  1.00135.05           C
ATOM   1071  CD1 TYR B 135      23.499   1.655   6.450  1.00135.05           C
ATOM   1072  CD2 TYR B 135      22.281   2.472   4.589  1.00135.05           C
ATOM   1073  CE1 TYR B 135      23.262   0.362   6.048  1.00135.05           C
ATOM   1074  CE2 TYR B 135      22.039   1.180   4.181  1.00135.05           C
ATOM   1075  CZ  TYR B 135      22.531   0.123   4.910  1.00135.05           C
ATOM   1076  OH  TYR B 135      22.286  -1.203   4.495  1.00135.05           O
ATOM   1077  C   TYR B 135      22.566   5.484   8.156  1.00135.05           C
ATOM   1078  O   TYR B 135      23.546   5.374   8.892  1.00135.05           O
ATOM   1079  N   LEU B 136      21.917   6.665   8.047  1.00 66.58           N
ATOM   1080  CA  LEU B 136      22.360   7.811   8.804  1.00 66.58           C
ATOM   1081  CB  LEU B 136      22.141   9.138   8.057  1.00 66.58           C
ATOM   1082  CG  LEU B 136      22.601  10.380   8.840  1.00 66.58           C
ATOM   1083  CD1 LEU B 136      24.121  10.359   9.075  1.00 66.58           C
ATOM   1084  CD2 LEU B 136      22.120  11.673   8.164  1.00 66.58           C
ATOM   1085  C   LEU B 136      21.661   7.926  10.135  1.00 66.58           C
ATOM   1086  O   LEU B 136      20.465   7.666  10.260  1.00 66.58           O
ATOM   1087  N   SER B 137      22.423   8.345  11.170  1.00 47.05           N
ATOM   1088  CA  SER B 137      21.898   8.521  12.502  1.00 47.05           C
ATOM   1089  CB  SER B 137      22.988   8.615  13.582  1.00 47.05           C
ATOM   1090  OG  SER B 137      23.801   9.758  13.354  1.00 47.05           O
ATOM   1091  C   SER B 137      21.122   9.804  12.515  1.00 47.05           C
ATOM   1092  O   SER B 137      21.236  10.611  11.597  1.00 47.05           O
ATOM   1093  N   PRO B 138      20.347  10.016  13.549  1.00 72.31           N
ATOM   1094  CA  PRO B 138      19.486  11.171  13.607  1.00 72.31           C
ATOM   1095  CD  PRO B 138      19.767   8.884  14.255  1.00 72.31           C
ATOM   1096  CB  PRO B 138      18.512  10.904  14.752  1.00 72.31           C
ATOM   1097  CG  PRO B 138      18.406   9.369  14.780  1.00 72.31           C
ATOM   1098  C   PRO B 138      20.181  12.490  13.701  1.00 72.31           C
ATOM   1099  O   PRO B 138      21.330  12.550  14.136  1.00 72.31           O
ATOM   1100  N   VAL B 139      19.485  13.560  13.263  1.00 36.39           N
ATOM   1101  CA  VAL B 139      20.012  14.893  13.298  1.00 36.39           C
ATOM   1102  CB  VAL B 139      19.208  15.879  12.501  1.00 36.39           C
ATOM   1103  CG1 VAL B 139      19.780  17.288  12.732  1.00 36.39           C
ATOM   1104  CG2 VAL B 139      19.223  15.441  11.027  1.00 36.39           C
ATOM   1105  C   VAL B 139      20.006  15.340  14.725  1.00 36.39           C
ATOM   1106  O   VAL B 139      19.118  14.981  15.496  1.00 36.39           O
ATOM   1107  N   ARG B 140      21.026  16.130  15.111  1.00146.38           N
ATOM   1108  CA  ARG B 140      21.159  16.595  16.464  1.00146.38           C
ATOM   1109  CB  ARG B 140      22.398  16.024  17.172  1.00146.38           C
ATOM   1110  CG  ARG B 140      22.363  14.509  17.380  1.00146.38           C
ATOM   1111  CD  ARG B 140      23.720  13.941  17.802  1.00146.38           C
ATOM   1112  NE  ARG B 140      24.142  14.652  19.041  1.00146.38           N
ATOM   1113  CZ  ARG B 140      23.831  14.138  20.266  1.00146.38           C
ATOM   1114  NH1 ARG B 140      23.183  12.941  20.353  1.00146.38           N
ATOM   1115  NH2 ARG B 140      24.175  14.812  21.401  1.00146.38           N
ATOM   1116  C   ARG B 140      21.357  18.081  16.431  1.00146.38           C
ATOM   1117  O   ARG B 140      21.505  18.678  15.365  1.00146.38           O
ATOM   1118  N   ASN B 141      21.328  18.722  17.620  1.00 44.82           N
ATOM   1119  CA  ASN B 141      21.541  20.142  17.691  1.00 44.82           C
ATOM   1120  CB  ASN B 141      20.365  20.905  18.331  1.00 44.82           C
ATOM   1121  CG  ASN B 141      20.545  22.394  18.059  1.00 44.82           C
ATOM   1122  OD1 ASN B 141      21.654  22.867  17.820  1.00 44.82           O
ATOM   1123  ND2 ASN B 141      19.420  23.157  18.098  1.00 44.82           N
ATOM   1124  C   ASN B 141      22.758  20.392  18.538  1.00 44.82           C
ATOM   1125  O   ASN B 141      22.841  19.951  19.683  1.00 44.82           O
ATOM   1126  N   GLN B 142      23.748  21.103  17.965  1.00 78.77           N
ATOM   1127  CA  GLN B 142      24.984  21.457  18.610  1.00 78.77           C
ATOM   1128  CB  GLN B 142      26.048  21.942  17.610  1.00 78.77           C
ATOM   1129  CG  GLN B 142      25.666  23.200  16.833  1.00 78.77           C
ATOM   1130  CD  GLN B 142      26.622  23.279  15.653  1.00 78.77           C
ATOM   1131  OE1 GLN B 142      27.473  22.410  15.480  1.00 78.77           O
ATOM   1132  NE2 GLN B 142      26.472  24.334  14.810  1.00 78.77           N
ATOM   1133  C   GLN B 142      24.749  22.492  19.665  1.00 78.77           C
ATOM   1134  O   GLN B 142      25.520  22.599  20.619  1.00 78.77           O
ATOM   1135  N   GLY B 143      23.709  23.330  19.492  1.00 28.88           N
ATOM   1136  CA  GLY B 143      23.441  24.328  20.482  1.00 28.88           C
ATOM   1137  C   GLY B 143      24.393  25.457  20.244  1.00 28.88           C
ATOM   1138  O   GLY B 143      24.918  25.619  19.145  1.00 28.88           O
ATOM   1139  N   SER B 144      24.626  26.270  21.293  1.00 92.75           N
ATOM   1140  CA  SER B 144      25.446  27.446  21.233  1.00 92.75           C
ATOM   1141  CB  SER B 144      25.264  28.365  22.453  1.00 92.75           C
ATOM   1142  OG  SER B 144      23.950  28.899  22.471  1.00 92.75           O
ATOM   1143  C   SER B 144      26.907  27.120  21.158  1.00 92.75           C
ATOM   1144  O   SER B 144      27.715  28.004  20.883  1.00 92.75           O
ATOM   1145  N   CYS B 145      27.304  25.862  21.411  1.00 69.14           N
ATOM   1146  CA  CYS B 145      28.710  25.564  21.459  1.00 69.14           C
ATOM   1147  CB  CYS B 145      28.988  24.284  22.251  1.00 69.14           C
ATOM   1148  SG  CYS B 145      30.749  24.128  22.588  1.00 69.14           S
ATOM   1149  C   CYS B 145      29.246  25.386  20.063  1.00 69.14           C
ATOM   1150  O   CYS B 145      28.564  24.843  19.199  1.00 69.14           O
ATOM   1151  N   GLY B 146      30.504  25.821  19.802  1.00 56.29           N
ATOM   1152  CA  GLY B 146      31.042  25.716  18.467  1.00 56.29           C
ATOM   1153  C   GLY B 146      31.592  24.331  18.291  1.00 56.29           C
ATOM   1154  O   GLY B 146      32.784  24.143  18.051  1.00 56.29           O
ATOM   1155  N   SER B 147      30.692  23.336  18.426  1.00160.68           N
ATOM   1156  CA  SER B 147      30.921  21.918  18.366  1.00160.68           C
ATOM   1157  CB  SER B 147      29.953  21.120  19.254  1.00160.68           C
ATOM   1158  OG  SER B 147      30.338  21.206  20.615  1.00160.68           O
ATOM   1159  C   SER B 147      30.798  21.288  17.003  1.00160.68           C
ATOM   1160  O   SER B 147      30.872  20.064  16.920  1.00160.68           O
ATOM   1161  N   CYS B 148      30.636  22.051  15.910  1.00116.41           N
ATOM   1162  CA  CYS B 148      30.278  21.486  14.629  1.00116.41           C
ATOM   1163  CB  CYS B 148      30.365  22.532  13.514  1.00116.41           C
ATOM   1164  SG  CYS B 148      29.424  24.024  13.931  1.00116.41           S
ATOM   1165  C   CYS B 148      31.201  20.371  14.229  1.00116.41           C
ATOM   1166  O   CYS B 148      30.746  19.308  13.809  1.00116.41           O
ATOM   1167  N   TYR B 149      32.517  20.556  14.404  1.00174.69           N
ATOM   1168  CA  TYR B 149      33.488  19.583  13.985  1.00174.69           C
ATOM   1169  CB  TYR B 149      34.943  19.983  14.319  1.00174.69           C
ATOM   1170  CG  TYR B 149      35.225  19.976  15.797  1.00174.69           C
ATOM   1171  CD1 TYR B 149      35.610  18.828  16.454  1.00174.69           C
ATOM   1172  CD2 TYR B 149      35.133  21.128  16.543  1.00174.69           C
ATOM   1173  CE1 TYR B 149      35.883  18.832  17.806  1.00174.69           C
ATOM   1174  CE2 TYR B 149      35.404  21.140  17.892  1.00174.69           C
ATOM   1175  CZ  TYR B 149      35.782  19.991  18.535  1.00174.69           C
ATOM   1176  OH  TYR B 149      36.062  20.010  19.921  1.00174.69           O
ATOM   1177  C   TYR B 149      33.235  18.277  14.675  1.00174.69           C
ATOM   1178  O   TYR B 149      33.411  17.214  14.079  1.00174.69           O
ATOM   1179  N   ALA B 150      32.880  18.320  15.971  1.00 51.91           N
ATOM   1180  CA  ALA B 150      32.640  17.120  16.725  1.00 51.91           C
ATOM   1181  CB  ALA B 150      32.360  17.410  18.208  1.00 51.91           C
ATOM   1182  C   ALA B 150      31.434  16.405  16.192  1.00 51.91           C
ATOM   1183  O   ALA B 150      31.441  15.186  16.024  1.00 51.91           O
ATOM   1184  N   PHE B 151      30.351  17.157  15.914  1.00 63.96           N
ATOM   1185  CA  PHE B 151      29.135  16.558  15.440  1.00 63.96           C
ATOM   1186  CB  PHE B 151      27.971  17.561  15.330  1.00 63.96           C
ATOM   1187  CG  PHE B 151      27.457  17.806  16.711  1.00 63.96           C
ATOM   1188  CD1 PHE B 151      28.110  18.653  17.579  1.00 63.96           C
ATOM   1189  CD2 PHE B 151      26.304  17.185  17.137  1.00 63.96           C
ATOM   1190  CE1 PHE B 151      27.629  18.864  18.851  1.00 63.96           C
ATOM   1191  CE2 PHE B 151      25.818  17.394  18.406  1.00 63.96           C
ATOM   1192  CZ  PHE B 151      26.476  18.241  19.266  1.00 63.96           C
ATOM   1193  C   PHE B 151      29.357  15.930  14.095  1.00 63.96           C
ATOM   1194  O   PHE B 151      28.915  14.810  13.843  1.00 63.96           O
ATOM   1195  N   SER B 152      30.058  16.633  13.186  1.00 67.80           N
ATOM   1196  CA  SER B 152      30.299  16.095  11.876  1.00 67.80           C
ATOM   1197  CB  SER B 152      31.117  17.042  10.983  1.00 67.80           C
ATOM   1198  OG  SER B 152      31.344  16.433   9.722  1.00 67.80           O
ATOM   1199  C   SER B 152      31.085  14.829  12.022  1.00 67.80           C
ATOM   1200  O   SER B 152      30.796  13.823  11.373  1.00 67.80           O
ATOM   1201  N   SER B 153      32.095  14.842  12.909  1.00 45.22           N
ATOM   1202  CA  SER B 153      32.947  13.701  13.083  1.00 45.22           C
ATOM   1203  CB  SER B 153      34.097  13.966  14.064  1.00 45.22           C
ATOM   1204  OG  SER B 153      34.978  14.917  13.484  1.00 45.22           O
ATOM   1205  C   SER B 153      32.167  12.515  13.569  1.00 45.22           C
ATOM   1206  O   SER B 153      32.289  11.431  13.003  1.00 45.22           O
ATOM   1207  N   VAL B 154      31.343  12.687  14.619  1.00 95.61           N
ATOM   1208  CA  VAL B 154      30.588  11.592  15.150  1.00 95.61           C
ATOM   1209  CB  VAL B 154      29.804  11.969  16.356  1.00 95.61           C
ATOM   1210  CG1 VAL B 154      28.907  13.166  16.035  1.00 95.61           C
ATOM   1211  CG2 VAL B 154      29.026  10.729  16.787  1.00 95.61           C
ATOM   1212  C   VAL B 154      29.626  11.104  14.117  1.00 95.61           C
ATOM   1213  O   VAL B 154      29.432   9.899  13.966  1.00 95.61           O
ATOM   1214  N   GLY B 155      29.013  12.036  13.363  1.00 26.04           N
ATOM   1215  CA  GLY B 155      28.024  11.660  12.396  1.00 26.04           C
ATOM   1216  C   GLY B 155      28.632  10.740  11.386  1.00 26.04           C
ATOM   1217  O   GLY B 155      28.018   9.754  10.982  1.00 26.04           O
ATOM   1218  N   MET B 156      29.858  11.046  10.933  1.00 92.71           N
ATOM   1219  CA  MET B 156      30.498  10.230   9.944  1.00 92.71           C
ATOM   1220  CB  MET B 156      31.874  10.799   9.583  1.00 92.71           C
ATOM   1221  CG  MET B 156      32.635   9.997   8.536  1.00 92.71           C
ATOM   1222  SD  MET B 156      34.254  10.716   8.148  1.00 92.71           S
ATOM   1223  CE  MET B 156      34.559   9.578   6.780  1.00 92.71           C
ATOM   1224  C   MET B 156      30.716   8.849  10.495  1.00 92.71           C
ATOM   1225  O   MET B 156      30.350   7.852   9.874  1.00 92.71           O
ATOM   1226  N   MET B 157      31.274   8.758  11.713  1.00 79.97           N
ATOM   1227  CA  MET B 157      31.595   7.485  12.305  1.00 79.97           C
ATOM   1228  CB  MET B 157      32.255   7.604  13.693  1.00 79.97           C
ATOM   1229  CG  MET B 157      33.658   8.217  13.721  1.00 79.97           C
ATOM   1230  SD  MET B 157      34.356   8.335  15.400  1.00 79.97           S
ATOM   1231  CE  MET B 157      35.870   9.228  14.942  1.00 79.97           C
ATOM   1232  C   MET B 157      30.345   6.691  12.526  1.00 79.97           C
ATOM   1233  O   MET B 157      30.342   5.473  12.359  1.00 79.97           O
ATOM   1234  N   GLU B 158      29.253   7.353  12.949  1.00 54.57           N
ATOM   1235  CA  GLU B 158      28.049   6.633  13.270  1.00 54.57           C
ATOM   1236  CB  GLU B 158      27.003   7.519  13.965  1.00 54.57           C
ATOM   1237  CG  GLU B 158      27.478   7.972  15.349  1.00 54.57           C
ATOM   1238  CD  GLU B 158      26.395   8.842  15.979  1.00 54.57           C
ATOM   1239  OE1 GLU B 158      25.285   8.929  15.394  1.00 54.57           O
ATOM   1240  OE2 GLU B 158      26.640   9.418  17.071  1.00 54.57           O
ATOM   1241  C   GLU B 158      27.442   6.010  12.045  1.00 54.57           C
ATOM   1242  O   GLU B 158      26.984   4.869  12.099  1.00 54.57           O
ATOM   1243  N   ALA B 159      27.397   6.743  10.913  1.00 40.59           N
ATOM   1244  CA  ALA B 159      26.821   6.199   9.713  1.00 40.59           C
ATOM   1245  CB  ALA B 159      26.724   7.236   8.579  1.00 40.59           C
ATOM   1246  C   ALA B 159      27.659   5.058   9.211  1.00 40.59           C
ATOM   1247  O   ALA B 159      27.139   4.002   8.857  1.00 40.59           O
ATOM   1248  N   ARG B 160      28.993   5.230   9.211  1.00132.95           N
ATOM   1249  CA  ARG B 160      29.902   4.246   8.681  1.00132.95           C
ATOM   1250  CB  ARG B 160      31.378   4.682   8.774  1.00132.95           C
ATOM   1251  CG  ARG B 160      31.761   5.867   7.881  1.00132.95           C
ATOM   1252  CD  ARG B 160      31.832   5.502   6.398  1.00132.95           C
ATOM   1253  NE  ARG B 160      32.502   6.616   5.668  1.00132.95           N
ATOM   1254  CZ  ARG B 160      33.858   6.606   5.505  1.00132.95           C
ATOM   1255  NH1 ARG B 160      34.608   5.619   6.076  1.00132.95           N
ATOM   1256  NH2 ARG B 160      34.470   7.562   4.749  1.00132.95           N
ATOM   1257  C   ARG B 160      29.780   2.968   9.451  1.00132.95           C
ATOM   1258  O   ARG B 160      29.904   1.879   8.893  1.00132.95           O
ATOM   1259  N   LEU B 161      29.570   3.073  10.771  1.00129.28           N
ATOM   1260  CA  LEU B 161      29.425   1.928  11.622  1.00129.28           C
ATOM   1261  CB  LEU B 161      29.169   2.367  13.081  1.00129.28           C
ATOM   1262  CG  LEU B 161      29.142   1.257  14.151  1.00129.28           C
ATOM   1263  CD1 LEU B 161      28.020   0.232  13.923  1.00129.28           C
ATOM   1264  CD2 LEU B 161      30.529   0.628  14.327  1.00129.28           C
ATOM   1265  C   LEU B 161      28.203   1.202  11.153  1.00129.28           C
ATOM   1266  O   LEU B 161      28.190  -0.025  11.064  1.00129.28           O
ATOM   1267  N   ARG B 162      27.134   1.959  10.843  1.00 68.56           N
ATOM   1268  CA  ARG B 162      25.882   1.375  10.463  1.00 68.56           C
ATOM   1269  CB  ARG B 162      24.756   2.416  10.335  1.00 68.56           C
ATOM   1270  CG  ARG B 162      24.402   3.031  11.693  1.00 68.56           C
ATOM   1271  CD  ARG B 162      23.235   4.021  11.679  1.00 68.56           C
ATOM   1272  NE  ARG B 162      23.063   4.496  13.081  1.00 68.56           N
ATOM   1273  CZ  ARG B 162      21.955   5.207  13.441  1.00 68.56           C
ATOM   1274  NH1 ARG B 162      20.998   5.499  12.514  1.00 68.56           N
ATOM   1275  NH2 ARG B 162      21.806   5.628  14.731  1.00 68.56           N
ATOM   1276  C   ARG B 162      26.017   0.620   9.175  1.00 68.56           C
ATOM   1277  O   ARG B 162      25.565  -0.518   9.075  1.00 68.56           O
ATOM   1278  N   LEU B 163      26.663   1.215   8.156  1.00 90.39           N
ATOM   1279  CA  LEU B 163      26.804   0.542   6.893  1.00 90.39           C
ATOM   1280  CB  LEU B 163      27.482   1.399   5.808  1.00 90.39           C
ATOM   1281  CG  LEU B 163      26.594   2.524   5.250  1.00 90.39           C
ATOM   1282  CD1 LEU B 163      26.152   3.488   6.357  1.00 90.39           C
ATOM   1283  CD2 LEU B 163      27.287   3.247   4.084  1.00 90.39           C
ATOM   1284  C   LEU B 163      27.638  -0.691   7.062  1.00 90.39           C
ATOM   1285  O   LEU B 163      27.312  -1.750   6.529  1.00 90.39           O
ATOM   1286  N   ARG B 164      28.732  -0.594   7.835  1.00143.52           N
ATOM   1287  CA  ARG B 164      29.646  -1.695   7.950  1.00143.52           C
ATOM   1288  CB  ARG B 164      30.839  -1.377   8.869  1.00143.52           C
ATOM   1289  CG  ARG B 164      31.719  -0.239   8.348  1.00143.52           C
ATOM   1290  CD  ARG B 164      32.545  -0.620   7.119  1.00143.52           C
ATOM   1291  NE  ARG B 164      31.591  -0.852   5.998  1.00143.52           N
ATOM   1292  CZ  ARG B 164      31.989  -0.649   4.709  1.00143.52           C
ATOM   1293  NH1 ARG B 164      33.257  -0.216   4.445  1.00143.52           N
ATOM   1294  NH2 ARG B 164      31.121  -0.878   3.681  1.00143.52           N
ATOM   1295  C   ARG B 164      28.943  -2.879   8.534  1.00143.52           C
ATOM   1296  O   ARG B 164      29.141  -4.011   8.103  1.00143.52           O
ATOM   1297  N   THR B 165      28.150  -2.621   9.582  1.00155.85           N
ATOM   1298  CA  THR B 165      27.379  -3.540  10.364  1.00155.85           C
ATOM   1299  CB  THR B 165      27.103  -2.974  11.718  1.00155.85           C
ATOM   1300  OG1 THR B 165      26.529  -3.967  12.541  1.00155.85           O
ATOM   1301  CG2 THR B 165      26.149  -1.781  11.580  1.00155.85           C
ATOM   1302  C   THR B 165      26.072  -3.882   9.711  1.00155.85           C
ATOM   1303  O   THR B 165      25.386  -4.799  10.158  1.00155.85           O
ATOM   1304  N   ASN B 166      25.647  -3.113   8.690  1.00 69.16           N
ATOM   1305  CA  ASN B 166      24.363  -3.334   8.085  1.00 69.16           C
ATOM   1306  CB  ASN B 166      24.160  -4.762   7.547  1.00 69.16           C
ATOM   1307  CG  ASN B 166      22.883  -4.780   6.713  1.00 69.16           C
ATOM   1308  OD1 ASN B 166      22.304  -3.737   6.412  1.00 69.16           O
ATOM   1309  ND2 ASN B 166      22.424  -6.003   6.335  1.00 69.16           N
ATOM   1310  C   ASN B 166      23.300  -3.070   9.107  1.00 69.16           C
ATOM   1311  O   ASN B 166      22.339  -3.825   9.242  1.00 69.16           O
ATOM   1312  N   ASN B 167      23.475  -1.963   9.854  1.00 64.59           N
ATOM   1313  CA  ASN B 167      22.552  -1.476  10.839  1.00 64.59           C
ATOM   1314  CB  ASN B 167      21.144  -1.214  10.274  1.00 64.59           C
ATOM   1315  CG  ASN B 167      21.211   0.030   9.397  1.00 64.59           C
ATOM   1316  OD1 ASN B 167      21.979   0.953   9.664  1.00 64.59           O
ATOM   1317  ND2 ASN B 167      20.381   0.063   8.323  1.00 64.59           N
ATOM   1318  C   ASN B 167      22.435  -2.429  11.983  1.00 64.59           C
ATOM   1319  O   ASN B 167      21.502  -2.327  12.779  1.00 64.59           O
ATOM   1320  N   THR B 168      23.379  -3.378  12.119  1.00 36.11           N
ATOM   1321  CA  THR B 168      23.314  -4.227  13.271  1.00 36.11           C
ATOM   1322  CB  THR B 168      24.252  -5.396  13.223  1.00 36.11           C
ATOM   1323  OG1 THR B 168      23.976  -6.199  12.085  1.00 36.11           O
ATOM   1324  CG2 THR B 168      24.073  -6.223  14.508  1.00 36.11           C
ATOM   1325  C   THR B 168      23.650  -3.379  14.463  1.00 36.11           C
ATOM   1326  O   THR B 168      23.038  -3.525  15.520  1.00 36.11           O
ATOM   1327  N   VAL B 169      24.642  -2.466  14.317  1.00 53.12           N
ATOM   1328  CA  VAL B 169      25.036  -1.603  15.406  1.00 53.12           C
ATOM   1329  CB  VAL B 169      26.497  -1.686  15.732  1.00 53.12           C
ATOM   1330  CG1 VAL B 169      26.814  -0.647  16.821  1.00 53.12           C
ATOM   1331  CG2 VAL B 169      26.822  -3.134  16.137  1.00 53.12           C
ATOM   1332  C   VAL B 169      24.737  -0.169  15.041  1.00 53.12           C
ATOM   1333  O   VAL B 169      25.194   0.341  14.021  1.00 53.12           O
ATOM   1334  N   GLN B 170      23.859   0.450  15.856  1.00131.55           N
ATOM   1335  CA  GLN B 170      23.296   1.783  15.885  1.00131.55           C
ATOM   1336  CB  GLN B 170      21.824   1.808  16.328  1.00131.55           C
ATOM   1337  CG  GLN B 170      20.883   1.133  15.327  1.00131.55           C
ATOM   1338  CD  GLN B 170      19.457   1.276  15.839  1.00131.55           C
ATOM   1339  OE1 GLN B 170      19.072   2.324  16.355  1.00131.55           O
ATOM   1340  NE2 GLN B 170      18.647   0.192  15.695  1.00131.55           N
ATOM   1341  C   GLN B 170      24.014   2.858  16.676  1.00131.55           C
ATOM   1342  O   GLN B 170      23.474   3.959  16.770  1.00131.55           O
ATOM   1343  N   THR B 171      25.122   2.565  17.387  1.00 81.51           N
ATOM   1344  CA  THR B 171      25.733   3.448  18.367  1.00 81.51           C
ATOM   1345  CB  THR B 171      27.167   3.101  18.645  1.00 81.51           C
ATOM   1346  OG1 THR B 171      27.267   1.767  19.123  1.00 81.51           O
ATOM   1347  CG2 THR B 171      27.717   4.084  19.693  1.00 81.51           C
ATOM   1348  C   THR B 171      25.690   4.919  18.043  1.00 81.51           C
ATOM   1349  O   THR B 171      25.821   5.353  16.899  1.00 81.51           O
ATOM   1350  N   MET B 172      25.452   5.727  19.105  1.00125.99           N
ATOM   1351  CA  MET B 172      25.449   7.163  19.035  1.00125.99           C
ATOM   1352  CB  MET B 172      24.223   7.797  19.716  1.00125.99           C
ATOM   1353  CG  MET B 172      22.895   7.367  19.090  1.00125.99           C
ATOM   1354  SD  MET B 172      21.418   7.965  19.964  1.00125.99           S
ATOM   1355  CE  MET B 172      20.293   6.765  19.195  1.00125.99           C
ATOM   1356  C   MET B 172      26.654   7.577  19.825  1.00125.99           C
ATOM   1357  O   MET B 172      26.721   7.335  21.029  1.00125.99           O
ATOM   1358  N   LEU B 173      27.644   8.207  19.164  1.00 66.66           N
ATOM   1359  CA  LEU B 173      28.865   8.578  19.829  1.00 66.66           C
ATOM   1360  CB  LEU B 173      30.069   8.688  18.882  1.00 66.66           C
ATOM   1361  CG  LEU B 173      30.462   7.323  18.287  1.00 66.66           C
ATOM   1362  CD1 LEU B 173      31.734   7.430  17.434  1.00 66.66           C
ATOM   1363  CD2 LEU B 173      30.573   6.248  19.380  1.00 66.66           C
ATOM   1364  C   LEU B 173      28.684   9.886  20.542  1.00 66.66           C
ATOM   1365  O   LEU B 173      27.695  10.585  20.319  1.00 66.66           O
ATOM   1366  N   SER B 174      29.635  10.247  21.444  1.00115.85           N
ATOM   1367  CA  SER B 174      29.442  11.458  22.202  1.00115.85           C
ATOM   1368  CB  SER B 174      29.622  11.299  23.723  1.00115.85           C
ATOM   1369  OG  SER B 174      31.001  11.266  24.056  1.00115.85           O
ATOM   1370  C   SER B 174      30.374  12.562  21.762  1.00115.85           C
ATOM   1371  O   SER B 174      31.597  12.470  21.854  1.00115.85           O
ATOM   1372  N   PRO B 175      29.778  13.623  21.271  1.00 88.33           N
ATOM   1373  CA  PRO B 175      30.525  14.799  20.893  1.00 88.33           C
ATOM   1374  CD  PRO B 175      28.589  13.469  20.446  1.00 88.33           C
ATOM   1375  CB  PRO B 175      29.568  15.668  20.088  1.00 88.33           C
ATOM   1376  CG  PRO B 175      28.610  14.648  19.454  1.00 88.33           C
ATOM   1377  C   PRO B 175      31.088  15.522  22.077  1.00 88.33           C
ATOM   1378  O   PRO B 175      32.087  16.228  21.938  1.00 88.33           O
ATOM   1379  N   GLN B 176      30.444  15.378  23.245  1.00 59.83           N
ATOM   1380  CA  GLN B 176      30.839  16.090  24.428  1.00 59.83           C
ATOM   1381  CB  GLN B 176      29.853  15.907  25.592  1.00 59.83           C
ATOM   1382  CG  GLN B 176      30.227  16.723  26.831  1.00 59.83           C
ATOM   1383  CD  GLN B 176      30.142  18.199  26.466  1.00 59.83           C
ATOM   1384  OE1 GLN B 176      29.202  18.638  25.805  1.00 59.83           O
ATOM   1385  NE2 GLN B 176      31.160  18.990  26.900  1.00 59.83           N
ATOM   1386  C   GLN B 176      32.189  15.641  24.899  1.00 59.83           C
ATOM   1387  O   GLN B 176      33.003  16.463  25.321  1.00 59.83           O
ATOM   1388  N   ASP B 177      32.478  14.325  24.838  1.00 71.75           N
ATOM   1389  CA  ASP B 177      33.760  13.883  25.324  1.00 71.75           C
ATOM   1390  CB  ASP B 177      34.000  12.368  25.215  1.00 71.75           C
ATOM   1391  CG  ASP B 177      33.463  11.727  26.479  1.00 71.75           C
ATOM   1392  OD1 ASP B 177      34.160  11.824  27.527  1.00 71.75           O
ATOM   1393  OD2 ASP B 177      32.356  11.136  26.422  1.00 71.75           O
ATOM   1394  C   ASP B 177      34.828  14.550  24.529  1.00 71.75           C
ATOM   1395  O   ASP B 177      35.848  14.966  25.077  1.00 71.75           O
ATOM   1396  N   VAL B 178      34.616  14.662  23.208  1.00 73.04           N
ATOM   1397  CA  VAL B 178      35.552  15.331  22.356  1.00 73.04           C
ATOM   1398  CB  VAL B 178      35.033  15.388  20.953  1.00 73.04           C
ATOM   1399  CG1 VAL B 178      35.718  16.552  20.226  1.00 73.04           C
ATOM   1400  CG2 VAL B 178      35.278  14.016  20.295  1.00 73.04           C
ATOM   1401  C   VAL B 178      35.720  16.747  22.800  1.00 73.04           C
ATOM   1402  O   VAL B 178      36.840  17.228  22.973  1.00 73.04           O
ATOM   1403  N   VAL B 179      34.594  17.449  23.010  1.00 55.91           N
ATOM   1404  CA  VAL B 179      34.654  18.838  23.370  1.00 55.91           C
ATOM   1405  CB  VAL B 179      33.293  19.465  23.519  1.00 55.91           C
ATOM   1406  CG1 VAL B 179      33.455  20.900  24.058  1.00 55.91           C
ATOM   1407  CG2 VAL B 179      32.575  19.394  22.159  1.00 55.91           C
ATOM   1408  C   VAL B 179      35.367  19.011  24.676  1.00 55.91           C
ATOM   1409  O   VAL B 179      36.171  19.928  24.834  1.00 55.91           O
ATOM   1410  N   SER B 180      35.047  18.172  25.676  1.00 73.69           N
ATOM   1411  CA  SER B 180      35.644  18.338  26.975  1.00 73.69           C
ATOM   1412  CB  SER B 180      34.812  17.670  28.083  1.00 73.69           C
ATOM   1413  OG  SER B 180      33.563  18.331  28.216  1.00 73.69           O
ATOM   1414  C   SER B 180      37.048  17.803  27.084  1.00 73.69           C
ATOM   1415  O   SER B 180      37.901  18.426  27.714  1.00 73.69           O
ATOM   1416  N   CYS B 181      37.267  16.562  26.603  1.00112.63           N
ATOM   1417  CA  CYS B 181      38.502  15.837  26.756  1.00112.63           C
ATOM   1418  CB  CYS B 181      38.204  14.333  26.870  1.00112.63           C
ATOM   1419  SG  CYS B 181      36.741  14.029  27.922  1.00112.63           S
ATOM   1420  C   CYS B 181      39.591  16.045  25.724  1.00112.63           C
ATOM   1421  O   CYS B 181      40.770  15.984  26.073  1.00112.63           O
ATOM   1422  N   SER B 182      39.267  16.280  24.428  1.00143.95           N
ATOM   1423  CA  SER B 182      40.331  16.163  23.460  1.00143.95           C
ATOM   1424  CB  SER B 182      39.901  15.633  22.076  1.00143.95           C
ATOM   1425  OG  SER B 182      39.235  16.634  21.327  1.00143.95           O
ATOM   1426  C   SER B 182      41.177  17.390  23.267  1.00143.95           C
ATOM   1427  O   SER B 182      40.698  18.506  23.073  1.00143.95           O
ATOM   1428  N   GLY B 183      42.506  17.154  23.347  1.00 70.17           N
ATOM   1429  CA  GLY B 183      43.607  18.069  23.172  1.00 70.17           C
ATOM   1430  C   GLY B 183      43.788  18.450  21.725  1.00 70.17           C
ATOM   1431  O   GLY B 183      44.469  19.426  21.406  1.00 70.17           O
ATOM   1432  N   LEU B 184      43.299  17.577  20.825  1.00141.65           N
ATOM   1433  CA  LEU B 184      43.343  17.670  19.390  1.00141.65           C
ATOM   1434  CB  LEU B 184      42.834  16.394  18.696  1.00141.65           C
ATOM   1435  CG  LEU B 184      43.747  15.170  18.888  1.00141.65           C
ATOM   1436  CD1 LEU B 184      43.882  14.802  20.372  1.00141.65           C
ATOM   1437  CD2 LEU B 184      43.274  13.985  18.030  1.00141.65           C
ATOM   1438  C   LEU B 184      42.453  18.783  18.919  1.00141.65           C
ATOM   1439  O   LEU B 184      42.428  19.096  17.728  1.00141.65           O
ATOM   1440  N   SER B 185      41.579  19.297  19.803  1.00113.95           N
ATOM   1441  CA  SER B 185      40.666  20.332  19.409  1.00113.95           C
ATOM   1442  CB  SER B 185      39.249  19.800  19.135  1.00113.95           C
ATOM   1443  OG  SER B 185      39.274  18.835  18.095  1.00113.95           O
ATOM   1444  C   SER B 185      40.532  21.345  20.516  1.00113.95           C
ATOM   1445  O   SER B 185      41.075  21.194  21.608  1.00113.95           O
ATOM   1446  N   GLN B 186      39.841  22.449  20.173  1.00188.63           N
ATOM   1447  CA  GLN B 186      39.498  23.639  20.904  1.00188.63           C
ATOM   1448  CB  GLN B 186      39.367  24.853  19.980  1.00188.63           C
ATOM   1449  CG  GLN B 186      40.745  25.402  19.590  1.00188.63           C
ATOM   1450  CD  GLN B 186      41.580  24.317  18.912  1.00188.63           C
ATOM   1451  OE1 GLN B 186      41.357  23.981  17.751  1.00188.63           O
ATOM   1452  NE2 GLN B 186      42.584  23.766  19.649  1.00188.63           N
ATOM   1453  C   GLN B 186      38.307  23.563  21.821  1.00188.63           C
ATOM   1454  O   GLN B 186      37.978  24.569  22.447  1.00188.63           O
ATOM   1455  N   GLY B 187      37.518  22.472  21.825  1.00 51.05           N
ATOM   1456  CA  GLY B 187      36.364  22.473  22.683  1.00 51.05           C
ATOM   1457  C   GLY B 187      35.286  23.221  21.962  1.00 51.05           C
ATOM   1458  O   GLY B 187      34.976  22.930  20.811  1.00 51.05           O
ATOM   1459  N   CYS B 188      34.666  24.185  22.658  1.00110.54           N
ATOM   1460  CA  CYS B 188      33.587  25.000  22.192  1.00110.54           C
ATOM   1461  CB  CYS B 188      33.007  25.822  23.343  1.00110.54           C
ATOM   1462  SG  CYS B 188      31.247  26.037  23.063  1.00110.54           S
ATOM   1463  C   CYS B 188      34.117  25.957  21.162  1.00110.54           C
ATOM   1464  O   CYS B 188      33.360  26.578  20.417  1.00110.54           O
ATOM   1465  N   ASP B 189      35.446  26.163  21.195  1.00120.74           N
ATOM   1466  CA  ASP B 189      36.228  27.048  20.374  1.00120.74           C
ATOM   1467  CB  ASP B 189      37.645  27.266  20.932  1.00120.74           C
ATOM   1468  CG  ASP B 189      38.216  28.520  20.289  1.00120.74           C
ATOM   1469  OD1 ASP B 189      37.448  29.236  19.593  1.00120.74           O
ATOM   1470  OD2 ASP B 189      39.431  28.782  20.489  1.00120.74           O
ATOM   1471  C   ASP B 189      36.365  26.546  18.956  1.00120.74           C
ATOM   1472  O   ASP B 189      36.844  27.282  18.091  1.00120.74           O
ATOM   1473  N   GLY B 190      36.049  25.264  18.678  1.00 42.40           N
ATOM   1474  CA  GLY B 190      36.191  24.786  17.325  1.00 42.40           C
ATOM   1475  C   GLY B 190      37.206  23.676  17.269  1.00 42.40           C
ATOM   1476  O   GLY B 190      37.849  23.348  18.266  1.00 42.40           O
ATOM   1477  N   GLY B 191      37.352  23.052  16.074  1.00 34.90           N
ATOM   1478  CA  GLY B 191      38.268  21.959  15.862  1.00 34.90           C
ATOM   1479  C   GLY B 191      38.141  21.486  14.434  1.00 34.90           C
ATOM   1480  O   GLY B 191      37.433  22.098  13.632  1.00 34.90           O
ATOM   1481  N   PHE B 192      38.844  20.380  14.073  1.00 85.22           N
ATOM   1482  CA  PHE B 192      38.775  19.888  12.715  1.00 85.22           C
ATOM   1483  CB  PHE B 192      40.069  20.140  11.923  1.00 85.22           C
ATOM   1484  CG  PHE B 192      40.319  21.612  11.928  1.00 85.22           C
ATOM   1485  CD1 PHE B 192      40.850  22.214  13.048  1.00 85.22           C
ATOM   1486  CD2 PHE B 192      40.047  22.397  10.831  1.00 85.22           C
ATOM   1487  CE1 PHE B 192      41.099  23.565  13.085  1.00 85.22           C
ATOM   1488  CE2 PHE B 192      40.295  23.751  10.860  1.00 85.22           C
ATOM   1489  CZ  PHE B 192      40.818  24.340  11.987  1.00 85.22           C
ATOM   1490  C   PHE B 192      38.537  18.392  12.710  1.00 85.22           C
ATOM   1491  O   PHE B 192      39.154  17.643  13.465  1.00 85.22           O
ATOM   1492  N   PRO B 193      37.676  17.936  11.823  1.00 74.07           N
ATOM   1493  CA  PRO B 193      37.306  16.540  11.729  1.00 74.07           C
ATOM   1494  CD  PRO B 193      36.678  18.808  11.224  1.00 74.07           C
ATOM   1495  CB  PRO B 193      36.219  16.483  10.657  1.00 74.07           C
ATOM   1496  CG  PRO B 193      35.555  17.873  10.738  1.00 74.07           C
ATOM   1497  C   PRO B 193      38.459  15.621  11.470  1.00 74.07           C
ATOM   1498  O   PRO B 193      38.428  14.477  11.922  1.00 74.07           O
ATOM   1499  N   TYR B 194      39.489  16.091  10.753  1.00132.13           N
ATOM   1500  CA  TYR B 194      40.613  15.269  10.418  1.00132.13           C
ATOM   1501  CB  TYR B 194      41.565  16.091   9.531  1.00132.13           C
ATOM   1502  CG  TYR B 194      42.544  15.221   8.830  1.00132.13           C
ATOM   1503  CD1 TYR B 194      42.134  14.063   8.213  1.00132.13           C
ATOM   1504  CD2 TYR B 194      43.856  15.610   8.706  1.00132.13           C
ATOM   1505  CE1 TYR B 194      43.038  13.276   7.538  1.00132.13           C
ATOM   1506  CE2 TYR B 194      44.764  14.829   8.031  1.00132.13           C
ATOM   1507  CZ  TYR B 194      44.355  13.654   7.450  1.00132.13           C
ATOM   1508  OH  TYR B 194      45.279  12.846   6.753  1.00132.13           O
ATOM   1509  C   TYR B 194      41.252  14.854  11.716  1.00132.13           C
ATOM   1510  O   TYR B 194      41.628  13.698  11.902  1.00132.13           O
ATOM   1511  N   LEU B 195      41.395  15.804  12.657  1.00157.37           N
ATOM   1512  CA  LEU B 195      41.937  15.551  13.964  1.00157.37           C
ATOM   1513  CB  LEU B 195      42.228  16.849  14.740  1.00157.37           C
ATOM   1514  CG  LEU B 195      43.612  17.489  14.510  1.00157.37           C
ATOM   1515  CD1 LEU B 195      44.660  16.863  15.436  1.00157.37           C
ATOM   1516  CD2 LEU B 195      44.061  17.398  13.048  1.00157.37           C
ATOM   1517  C   LEU B 195      41.018  14.738  14.829  1.00157.37           C
ATOM   1518  O   LEU B 195      41.496  14.054  15.734  1.00157.37           O
ATOM   1519  N   ILE B 196      39.686  14.949  14.747  1.00201.41           N
ATOM   1520  CA  ILE B 196      38.873  14.167  15.634  1.00201.41           C
ATOM   1521  CB  ILE B 196      37.938  15.005  16.438  1.00201.41           C
ATOM   1522  CG1 ILE B 196      37.815  14.297  17.778  1.00201.41           C
ATOM   1523  CG2 ILE B 196      36.603  15.191  15.715  1.00201.41           C
ATOM   1524  CD1 ILE B 196      37.996  15.271  18.926  1.00201.41           C
ATOM   1525  C   ILE B 196      38.305  12.879  15.092  1.00201.41           C
ATOM   1526  O   ILE B 196      38.432  11.822  15.709  1.00201.41           O
ATOM   1527  N   ALA B 197      37.663  12.917  13.904  1.00 64.12           N
ATOM   1528  CA  ALA B 197      37.112  11.709  13.361  1.00 64.12           C
ATOM   1529  CB  ALA B 197      36.392  11.923  12.018  1.00 64.12           C
ATOM   1530  C   ALA B 197      38.266  10.801  13.106  1.00 64.12           C
ATOM   1531  O   ALA B 197      38.143   9.586  13.256  1.00 64.12           O
ATOM   1532  N   GLY B 198      39.368  11.359  12.553  1.00 85.38           N
ATOM   1533  CA  GLY B 198      40.535  10.550  12.325  1.00 85.38           C
ATOM   1534  C   GLY B 198      41.489  10.336  13.480  1.00 85.38           C
ATOM   1535  O   GLY B 198      41.529   9.267  14.086  1.00 85.38           O
ATOM   1536  N   ARG B 199      42.238  11.398  13.859  1.00116.69           N
ATOM   1537  CA  ARG B 199      43.350  11.230  14.767  1.00116.69           C
ATOM   1538  CB  ARG B 199      44.256  12.472  14.843  1.00116.69           C
ATOM   1539  CG  ARG B 199      45.444  12.290  15.793  1.00116.69           C
ATOM   1540  CD  ARG B 199      46.518  13.367  15.644  1.00116.69           C
ATOM   1541  NE  ARG B 199      47.110  13.185  14.285  1.00116.69           N
ATOM   1542  CZ  ARG B 199      48.115  12.286  14.077  1.00116.69           C
ATOM   1543  NH1 ARG B 199      48.569  11.530  15.120  1.00116.69           N
ATOM   1544  NH2 ARG B 199      48.656  12.136  12.829  1.00116.69           N
ATOM   1545  C   ARG B 199      42.940  10.880  16.165  1.00116.69           C
ATOM   1546  O   ARG B 199      43.440   9.914  16.741  1.00116.69           O
ATOM   1547  N   TYR B 200      42.001  11.646  16.748  1.00149.21           N
ATOM   1548  CA  TYR B 200      41.634  11.394  18.109  1.00149.21           C
ATOM   1549  CB  TYR B 200      40.586  12.379  18.661  1.00149.21           C
ATOM   1550  CG  TYR B 200      40.398  12.114  20.127  1.00149.21           C
ATOM   1551  CD1 TYR B 200      39.711  11.012  20.595  1.00149.21           C
ATOM   1552  CD2 TYR B 200      40.892  12.995  21.054  1.00149.21           C
ATOM   1553  CE1 TYR B 200      39.539  10.769  21.935  1.00149.21           C
ATOM   1554  CE2 TYR B 200      40.725  12.765  22.401  1.00149.21           C
ATOM   1555  CZ  TYR B 200      40.053  11.652  22.845  1.00149.21           C
ATOM   1556  OH  TYR B 200      39.886  11.417  24.226  1.00149.21           O
ATOM   1557  C   TYR B 200      41.008  10.043  18.162  1.00149.21           C
ATOM   1558  O   TYR B 200      41.242   9.276  19.094  1.00149.21           O
ATOM   1559  N   ALA B 201      40.163   9.725  17.170  1.00 44.16           N
ATOM   1560  CA  ALA B 201      39.469   8.475  17.207  1.00 44.16           C
ATOM   1561  CB  ALA B 201      38.553   8.265  15.991  1.00 44.16           C
ATOM   1562  C   ALA B 201      40.471   7.362  17.216  1.00 44.16           C
ATOM   1563  O   ALA B 201      40.290   6.375  17.928  1.00 44.16           O
ATOM   1564  N   GLN B 202      41.539   7.453  16.400  1.00131.51           N
ATOM   1565  CA  GLN B 202      42.463   6.354  16.411  1.00131.51           C
ATOM   1566  CB  GLN B 202      43.390   6.255  15.180  1.00131.51           C
ATOM   1567  CG  GLN B 202      44.434   7.358  15.015  1.00131.51           C
ATOM   1568  CD  GLN B 202      45.225   7.039  13.751  1.00131.51           C
ATOM   1569  OE1 GLN B 202      46.392   7.403  13.623  1.00131.51           O
ATOM   1570  NE2 GLN B 202      44.568   6.341  12.785  1.00131.51           N
ATOM   1571  C   GLN B 202      43.289   6.313  17.668  1.00131.51           C
ATOM   1572  O   GLN B 202      43.514   5.238  18.223  1.00131.51           O
ATOM   1573  N   ASP B 203      43.806   7.472  18.134  1.00103.90           N
ATOM   1574  CA  ASP B 203      44.669   7.488  19.285  1.00103.90           C
ATOM   1575  CB  ASP B 203      45.371   8.844  19.442  1.00103.90           C
ATOM   1576  CG  ASP B 203      46.325   8.979  18.270  1.00103.90           C
ATOM   1577  OD1 ASP B 203      46.581   7.940  17.605  1.00103.90           O
ATOM   1578  OD2 ASP B 203      46.814  10.114  18.027  1.00103.90           O
ATOM   1579  C   ASP B 203      43.965   7.204  20.583  1.00103.90           C
ATOM   1580  O   ASP B 203      44.380   6.323  21.334  1.00103.90           O
ATOM   1581  N   TYR B 204      42.974   8.051  20.938  1.00154.34           N
ATOM   1582  CA  TYR B 204      42.178   7.928  22.130  1.00154.34           C
ATOM   1583  CB  TYR B 204      41.908   9.264  22.813  1.00154.34           C
ATOM   1584  CG  TYR B 204      43.117   9.337  23.661  1.00154.34           C
ATOM   1585  CD1 TYR B 204      43.140   8.493  24.741  1.00154.34           C
ATOM   1586  CD2 TYR B 204      44.195  10.155  23.409  1.00154.34           C
ATOM   1587  CE1 TYR B 204      44.211   8.464  25.591  1.00154.34           C
ATOM   1588  CE2 TYR B 204      45.277  10.130  24.265  1.00154.34           C
ATOM   1589  CZ  TYR B 204      45.278   9.286  25.354  1.00154.34           C
ATOM   1590  OH  TYR B 204      46.367   9.244  26.242  1.00154.34           O
ATOM   1591  C   TYR B 204      40.937   7.106  22.064  1.00154.34           C
ATOM   1592  O   TYR B 204      40.610   6.402  23.018  1.00154.34           O
ATOM   1593  N   GLY B 205      40.175   7.206  20.962  1.00 45.93           N
ATOM   1594  CA  GLY B 205      38.945   6.473  20.886  1.00 45.93           C
ATOM   1595  C   GLY B 205      37.812   7.365  21.300  1.00 45.93           C
ATOM   1596  O   GLY B 205      38.009   8.402  21.933  1.00 45.93           O
ATOM   1597  N   LEU B 206      36.575   6.961  20.941  1.00 89.77           N
ATOM   1598  CA  LEU B 206      35.418   7.740  21.250  1.00 89.77           C
ATOM   1599  CB  LEU B 206      34.743   8.321  19.999  1.00 89.77           C
ATOM   1600  CG  LEU B 206      35.666   9.363  19.336  1.00 89.77           C
ATOM   1601  CD1 LEU B 206      35.050   9.979  18.087  1.00 89.77           C
ATOM   1602  CD2 LEU B 206      36.091  10.441  20.337  1.00 89.77           C
ATOM   1603  C   LEU B 206      34.460   6.902  22.047  1.00 89.77           C
ATOM   1604  O   LEU B 206      34.468   5.675  21.960  1.00 89.77           O
ATOM   1605  N   VAL B 207      33.622   7.553  22.881  1.00 71.78           N
ATOM   1606  CA  VAL B 207      32.706   6.823  23.714  1.00 71.78           C
ATOM   1607  CB  VAL B 207      32.819   7.152  25.172  1.00 71.78           C
ATOM   1608  CG1 VAL B 207      34.245   6.824  25.646  1.00 71.78           C
ATOM   1609  CG2 VAL B 207      32.409   8.615  25.366  1.00 71.78           C
ATOM   1610  C   VAL B 207      31.310   7.153  23.289  1.00 71.78           C
ATOM   1611  O   VAL B 207      31.083   8.063  22.495  1.00 71.78           O
ATOM   1612  N   ASP B 208      30.331   6.376  23.797  1.00 43.71           N
ATOM   1613  CA  ASP B 208      28.950   6.557  23.445  1.00 43.71           C
ATOM   1614  CB  ASP B 208      28.066   5.356  23.822  1.00 43.71           C
ATOM   1615  CG  ASP B 208      28.469   4.178  22.944  1.00 43.71           C
ATOM   1616  OD1 ASP B 208      29.275   4.391  21.999  1.00 43.71           O
ATOM   1617  OD2 ASP B 208      27.972   3.050  23.206  1.00 43.71           O
ATOM   1618  C   ASP B 208      28.400   7.765  24.143  1.00 43.71           C
ATOM   1619  O   ASP B 208      28.966   8.268  25.113  1.00 43.71           O
ATOM   1620  N   GLU B 209      27.242   8.248  23.649  1.00105.57           N
ATOM   1621  CA  GLU B 209      26.597   9.425  24.165  1.00105.57           C
ATOM   1622  CB  GLU B 209      25.308   9.774  23.405  1.00105.57           C
ATOM   1623  CG  GLU B 209      25.553  10.554  22.117  1.00105.57           C
ATOM   1624  CD  GLU B 209      25.600  12.019  22.510  1.00105.57           C
ATOM   1625  OE1 GLU B 209      24.547  12.520  22.981  1.00105.57           O
ATOM   1626  OE2 GLU B 209      26.674  12.657  22.359  1.00105.57           O
ATOM   1627  C   GLU B 209      26.228   9.224  25.602  1.00105.57           C
ATOM   1628  O   GLU B 209      26.369  10.134  26.419  1.00105.57           O
ATOM   1629  N   GLN B 210      25.765   8.015  25.958  1.00117.25           N
ATOM   1630  CA  GLN B 210      25.322   7.764  27.300  1.00117.25           C
ATOM   1631  CB  GLN B 210      24.821   6.325  27.531  1.00117.25           C
ATOM   1632  CG  GLN B 210      23.549   5.954  26.765  1.00117.25           C
ATOM   1633  CD  GLN B 210      23.946   5.442  25.389  1.00117.25           C
ATOM   1634  OE1 GLN B 210      24.516   6.170  24.577  1.00117.25           O
ATOM   1635  NE2 GLN B 210      23.640   4.145  25.119  1.00117.25           N
ATOM   1636  C   GLN B 210      26.464   7.971  28.243  1.00117.25           C
ATOM   1637  O   GLN B 210      26.272   8.418  29.374  1.00117.25           O
ATOM   1638  N   CYS B 211      27.687   7.622  27.810  1.00 49.34           N
ATOM   1639  CA  CYS B 211      28.821   7.723  28.682  1.00 49.34           C
ATOM   1640  CB  CYS B 211      30.124   7.237  28.027  1.00 49.34           C
ATOM   1641  SG  CYS B 211      31.483   7.168  29.226  1.00 49.34           S
ATOM   1642  C   CYS B 211      29.026   9.153  29.079  1.00 49.34           C
ATOM   1643  O   CYS B 211      29.265   9.445  30.252  1.00 49.34           O
ATOM   1644  N   ALA B 212      28.978  10.089  28.107  1.00 72.02           N
ATOM   1645  CA  ALA B 212      29.095  11.469  28.478  1.00 72.02           C
ATOM   1646  CB  ALA B 212      30.473  12.076  28.177  1.00 72.02           C
ATOM   1647  C   ALA B 212      28.093  12.220  27.664  1.00 72.02           C
ATOM   1648  O   ALA B 212      28.347  12.567  26.511  1.00 72.02           O
ATOM   1649  N   PRO B 213      26.993  12.556  28.281  1.00 74.63           N
ATOM   1650  CA  PRO B 213      25.934  13.216  27.565  1.00 74.63           C
ATOM   1651  CD  PRO B 213      26.471  11.717  29.347  1.00 74.63           C
ATOM   1652  CB  PRO B 213      24.717  13.167  28.481  1.00 74.63           C
ATOM   1653  CG  PRO B 213      24.940  11.876  29.290  1.00 74.63           C
ATOM   1654  C   PRO B 213      26.333  14.583  27.117  1.00 74.63           C
ATOM   1655  O   PRO B 213      27.208  15.180  27.741  1.00 74.63           O
ATOM   1656  N   TYR B 214      25.696  15.090  26.040  1.00 98.32           N
ATOM   1657  CA  TYR B 214      26.098  16.337  25.449  1.00 98.32           C
ATOM   1658  CB  TYR B 214      25.600  16.470  23.997  1.00 98.32           C
ATOM   1659  CG  TYR B 214      26.142  17.723  23.405  1.00 98.32           C
ATOM   1660  CD1 TYR B 214      27.482  17.820  23.106  1.00 98.32           C
ATOM   1661  CD2 TYR B 214      25.314  18.783  23.119  1.00 98.32           C
ATOM   1662  CE1 TYR B 214      27.993  18.968  22.550  1.00 98.32           C
ATOM   1663  CE2 TYR B 214      25.820  19.933  22.561  1.00 98.32           C
ATOM   1664  CZ  TYR B 214      27.161  20.027  22.278  1.00 98.32           C
ATOM   1665  OH  TYR B 214      27.683  21.207  21.707  1.00 98.32           O
ATOM   1666  C   TYR B 214      25.586  17.490  26.261  1.00 98.32           C
ATOM   1667  O   TYR B 214      24.390  17.594  26.533  1.00 98.32           O
ATOM   1668  N   THR B 215      26.543  18.294  26.784  1.00 85.50           N
ATOM   1669  CA  THR B 215      26.360  19.510  27.536  1.00 85.50           C
ATOM   1670  CB  THR B 215      27.489  19.728  28.496  1.00 85.50           C
ATOM   1671  OG1 THR B 215      27.556  18.650  29.418  1.00 85.50           O
ATOM   1672  CG2 THR B 215      27.275  21.058  29.235  1.00 85.50           C
ATOM   1673  C   THR B 215      26.240  20.744  26.684  1.00 85.50           C
ATOM   1674  O   THR B 215      25.394  21.602  26.936  1.00 85.50           O
ATOM   1675  N   GLY B 216      27.093  20.868  25.644  1.00 36.82           N
ATOM   1676  CA  GLY B 216      27.110  22.063  24.845  1.00 36.82           C
ATOM   1677  C   GLY B 216      28.009  23.079  25.489  1.00 36.82           C
ATOM   1678  O   GLY B 216      27.935  24.267  25.174  1.00 36.82           O
ATOM   1679  N   LYS B 217      28.878  22.645  26.426  1.00 69.62           N
ATOM   1680  CA  LYS B 217      29.769  23.580  27.054  1.00 69.62           C
ATOM   1681  CB  LYS B 217      29.250  24.148  28.387  1.00 69.62           C
ATOM   1682  CG  LYS B 217      28.143  25.185  28.180  1.00 69.62           C
ATOM   1683  CD  LYS B 217      27.394  25.581  29.453  1.00 69.62           C
ATOM   1684  CE  LYS B 217      26.314  26.637  29.202  1.00 69.62           C
ATOM   1685  NZ  LYS B 217      25.514  26.853  30.427  1.00 69.62           N
ATOM   1686  C   LYS B 217      31.099  22.931  27.298  1.00 69.62           C
ATOM   1687  O   LYS B 217      31.307  21.744  27.065  1.00 69.62           O
ATOM   1688  N   ASP B 218      32.030  23.758  27.794  1.00117.57           N
ATOM   1689  CA  ASP B 218      33.414  23.537  28.109  1.00117.57           C
ATOM   1690  CB  ASP B 218      34.186  24.850  28.298  1.00117.57           C
ATOM   1691  CG  ASP B 218      34.336  25.461  26.913  1.00117.57           C
ATOM   1692  OD1 ASP B 218      34.996  24.820  26.052  1.00117.57           O
ATOM   1693  OD2 ASP B 218      33.773  26.565  26.690  1.00117.57           O
ATOM   1694  C   ASP B 218      33.569  22.709  29.352  1.00117.57           C
ATOM   1695  O   ASP B 218      34.606  22.792  30.009  1.00117.57           O
ATOM   1696  N   SER B 219      32.502  22.006  29.786  1.00 61.23           N
ATOM   1697  CA  SER B 219      32.535  21.245  31.011  1.00 61.23           C
ATOM   1698  CB  SER B 219      31.335  20.296  31.180  1.00 61.23           C
ATOM   1699  OG  SER B 219      31.383  19.265  30.205  1.00 61.23           O
ATOM   1700  C   SER B 219      33.787  20.420  31.100  1.00 61.23           C
ATOM   1701  O   SER B 219      34.447  20.141  30.101  1.00 61.23           O
ATOM   1702  N   SER B 220      34.162  20.032  32.339  1.00 43.60           N
ATOM   1703  CA  SER B 220      35.375  19.293  32.565  1.00 43.60           C
ATOM   1704  CB  SER B 220      35.765  19.170  34.050  1.00 43.60           C
ATOM   1705  OG  SER B 220      34.791  18.415  34.754  1.00 43.60           O
ATOM   1706  C   SER B 220      35.190  17.917  32.023  1.00 43.60           C
ATOM   1707  O   SER B 220      34.078  17.524  31.678  1.00 43.60           O
ATOM   1708  N   CYS B 221      36.275  17.113  31.971  1.00 92.76           N
ATOM   1709  CA  CYS B 221      36.172  15.809  31.374  1.00 92.76           C
ATOM   1710  CB  CYS B 221      37.449  15.419  30.584  1.00 92.76           C
ATOM   1711  SG  CYS B 221      37.409  13.761  29.828  1.00 92.76           S
ATOM   1712  C   CYS B 221      35.887  14.702  32.370  1.00 92.76           C
ATOM   1713  O   CYS B 221      36.779  13.896  32.638  1.00 92.76           O
ATOM   1714  N   PRO B 222      34.728  14.625  33.000  1.00139.45           N
ATOM   1715  CA  PRO B 222      34.464  13.381  33.678  1.00139.45           C
ATOM   1716  CD  PRO B 222      34.314  15.731  33.852  1.00139.45           C
ATOM   1717  CB  PRO B 222      33.960  13.708  35.081  1.00139.45           C
ATOM   1718  CG  PRO B 222      33.426  15.133  34.949  1.00139.45           C
ATOM   1719  C   PRO B 222      33.460  12.588  32.895  1.00139.45           C
ATOM   1720  O   PRO B 222      32.647  13.192  32.200  1.00139.45           O
ATOM   1721  N   ARG B 223      33.455  11.250  33.032  1.00105.03           N
ATOM   1722  CA  ARG B 223      32.485  10.412  32.381  1.00105.03           C
ATOM   1723  CB  ARG B 223      32.741  10.203  30.877  1.00105.03           C
ATOM   1724  CG  ARG B 223      34.104   9.603  30.525  1.00105.03           C
ATOM   1725  CD  ARG B 223      35.236  10.633  30.540  1.00105.03           C
ATOM   1726  NE  ARG B 223      36.382  10.041  29.792  1.00105.03           N
ATOM   1727  CZ  ARG B 223      37.669  10.360  30.119  1.00105.03           C
ATOM   1728  NH1 ARG B 223      37.923  11.186  31.175  1.00105.03           N
ATOM   1729  NH2 ARG B 223      38.706   9.866  29.381  1.00105.03           N
ATOM   1730  C   ARG B 223      32.539   9.084  33.075  1.00105.03           C
ATOM   1731  O   ARG B 223      33.314   8.908  34.012  1.00105.03           O
ATOM   1732  N   GLU B 224      31.695   8.114  32.662  1.00 60.42           N
ATOM   1733  CA  GLU B 224      31.702   6.823  33.308  1.00 60.42           C
ATOM   1734  CB  GLU B 224      30.391   6.029  33.150  1.00 60.42           C
ATOM   1735  CG  GLU B 224      29.218   6.639  33.922  1.00 60.42           C
ATOM   1736  CD  GLU B 224      27.990   5.767  33.698  1.00 60.42           C
ATOM   1737  OE1 GLU B 224      28.104   4.527  33.877  1.00 60.42           O
ATOM   1738  OE2 GLU B 224      26.922   6.334  33.338  1.00 60.42           O
ATOM   1739  C   GLU B 224      32.815   5.992  32.729  1.00 60.42           C
ATOM   1740  O   GLU B 224      33.516   6.435  31.823  1.00 60.42           O
ATOM   1741  N   SER B 225      33.080   4.793  33.301  1.00 68.64           N
ATOM   1742  CA  SER B 225      34.055   3.923  32.685  1.00 68.64           C
ATOM   1743  CB  SER B 225      34.460   2.726  33.560  1.00 68.64           C
ATOM   1744  OG  SER B 225      35.109   3.185  34.738  1.00 68.64           O
ATOM   1745  C   SER B 225      33.355   3.394  31.455  1.00 68.64           C
ATOM   1746  O   SER B 225      32.267   2.837  31.590  1.00 68.64           O
ATOM   1747  N   CYS B 226      33.946   3.506  30.232  1.00 66.44           N
ATOM   1748  CA  CYS B 226      33.148   3.170  29.069  1.00 66.44           C
ATOM   1749  CB  CYS B 226      32.398   4.392  28.518  1.00 66.44           C
ATOM   1750  SG  CYS B 226      31.461   5.232  29.827  1.00 66.44           S
ATOM   1751  C   CYS B 226      33.995   2.645  27.939  1.00 66.44           C
ATOM   1752  O   CYS B 226      35.202   2.872  27.878  1.00 66.44           O
ATOM   1753  N   ASP B 227      33.337   1.927  26.997  1.00 80.74           N
ATOM   1754  CA  ASP B 227      33.954   1.345  25.832  1.00 80.74           C
ATOM   1755  CB  ASP B 227      33.029   0.328  25.136  1.00 80.74           C
ATOM   1756  CG  ASP B 227      33.810  -0.593  24.204  1.00 80.74           C
ATOM   1757  OD1 ASP B 227      34.924  -0.230  23.747  1.00 80.74           O
ATOM   1758  OD2 ASP B 227      33.277  -1.702  23.938  1.00 80.74           O
ATOM   1759  C   ASP B 227      34.253   2.449  24.860  1.00 80.74           C
ATOM   1760  O   ASP B 227      33.528   3.441  24.794  1.00 80.74           O
ATOM   1761  N   ARG B 228      35.351   2.316  24.082  1.00110.44           N
ATOM   1762  CA  ARG B 228      35.667   3.345  23.131  1.00110.44           C
ATOM   1763  CB  ARG B 228      36.907   4.193  23.492  1.00110.44           C
ATOM   1764  CG  ARG B 228      36.716   5.143  24.684  1.00110.44           C
ATOM   1765  CD  ARG B 228      36.995   4.553  26.069  1.00110.44           C
ATOM   1766  NE  ARG B 228      36.662   5.618  27.059  1.00110.44           N
ATOM   1767  CZ  ARG B 228      37.420   6.755  27.169  1.00110.44           C
ATOM   1768  NH1 ARG B 228      38.482   6.960  26.335  1.00110.44           N
ATOM   1769  NH2 ARG B 228      37.103   7.684  28.113  1.00110.44           N
ATOM   1770  C   ARG B 228      35.872   2.760  21.759  1.00110.44           C
ATOM   1771  O   ARG B 228      36.486   1.706  21.598  1.00110.44           O
ATOM   1772  N   VAL B 229      35.323   3.448  20.728  1.00 60.41           N
ATOM   1773  CA  VAL B 229      35.447   3.058  19.346  1.00 60.41           C
ATOM   1774  CB  VAL B 229      34.242   3.387  18.525  1.00 60.41           C
ATOM   1775  CG1 VAL B 229      34.573   3.022  17.074  1.00 60.41           C
ATOM   1776  CG2 VAL B 229      33.031   2.628  19.093  1.00 60.41           C
ATOM   1777  C   VAL B 229      36.608   3.796  18.744  1.00 60.41           C
ATOM   1778  O   VAL B 229      36.819   4.971  19.040  1.00 60.41           O
ATOM   1779  N   TYR B 230      37.374   3.133  17.846  1.00146.53           N
ATOM   1780  CA  TYR B 230      38.553   3.755  17.293  1.00146.53           C
ATOM   1781  CB  TYR B 230      39.859   3.011  17.640  1.00146.53           C
ATOM   1782  CG  TYR B 230      39.940   2.911  19.127  1.00146.53           C
ATOM   1783  CD1 TYR B 230      40.465   3.939  19.880  1.00146.53           C
ATOM   1784  CD2 TYR B 230      39.467   1.785  19.763  1.00146.53           C
ATOM   1785  CE1 TYR B 230      40.531   3.844  21.252  1.00146.53           C
ATOM   1786  CE2 TYR B 230      39.530   1.683  21.132  1.00146.53           C
ATOM   1787  CZ  TYR B 230      40.063   2.711  21.876  1.00146.53           C
ATOM   1788  OH  TYR B 230      40.119   2.596  23.282  1.00146.53           O
ATOM   1789  C   TYR B 230      38.452   3.745  15.793  1.00146.53           C
ATOM   1790  O   TYR B 230      37.625   3.037  15.220  1.00146.53           O
ATOM   1791  N   SER B 231      39.290   4.568  15.119  1.00 88.64           N
ATOM   1792  CA  SER B 231      39.289   4.628  13.682  1.00 88.64           C
ATOM   1793  CB  SER B 231      39.196   6.060  13.125  1.00 88.64           C
ATOM   1794  OG  SER B 231      40.301   6.828  13.574  1.00 88.64           O
ATOM   1795  C   SER B 231      40.558   4.003  13.172  1.00 88.64           C
ATOM   1796  O   SER B 231      41.658   4.379  13.573  1.00 88.64           O
ATOM   1797  N   SER B 232      40.420   3.006  12.269  1.00 99.22           N
ATOM   1798  CA  SER B 232      41.523   2.282  11.691  1.00 99.22           C
ATOM   1799  CB  SER B 232      41.080   1.072  10.858  1.00 99.22           C
ATOM   1800  OG  SER B 232      40.436   0.127  11.690  1.00 99.22           O
ATOM   1801  C   SER B 232      42.295   3.138  10.733  1.00 99.22           C
ATOM   1802  O   SER B 232      43.483   2.892  10.524  1.00 99.22           O
ATOM   1803  N   GLY B 233      41.642   4.131  10.090  1.00 39.41           N
ATOM   1804  CA  GLY B 233      42.366   4.927   9.133  1.00 39.41           C
ATOM   1805  C   GLY B 233      41.607   6.188   8.840  1.00 39.41           C
ATOM   1806  O   GLY B 233      40.390   6.248   9.007  1.00 39.41           O
ATOM   1807  N   TYR B 234      42.336   7.252   8.422  1.00 74.50           N
ATOM   1808  CA  TYR B 234      41.716   8.502   8.065  1.00 74.50           C
ATOM   1809  CB  TYR B 234      41.437   9.411   9.273  1.00 74.50           C
ATOM   1810  CG  TYR B 234      42.736   9.701   9.936  1.00 74.50           C
ATOM   1811  CD1 TYR B 234      43.272   8.814  10.840  1.00 74.50           C
ATOM   1812  CD2 TYR B 234      43.413  10.863   9.653  1.00 74.50           C
ATOM   1813  CE1 TYR B 234      44.473   9.087  11.451  1.00 74.50           C
ATOM   1814  CE2 TYR B 234      44.613  11.141  10.260  1.00 74.50           C
ATOM   1815  CZ  TYR B 234      45.144  10.252  11.160  1.00 74.50           C
ATOM   1816  OH  TYR B 234      46.377  10.539  11.783  1.00 74.50           O
ATOM   1817  C   TYR B 234      42.595   9.255   7.100  1.00 74.50           C
ATOM   1818  O   TYR B 234      43.809   9.054   7.072  1.00 74.50           O
ATOM   1819  N   ARG B 235      41.994  10.136   6.261  1.00125.99           N
ATOM   1820  CA  ARG B 235      42.782  10.943   5.362  1.00125.99           C
ATOM   1821  CB  ARG B 235      43.308  10.180   4.147  1.00125.99           C
ATOM   1822  CG  ARG B 235      42.159   9.687   3.265  1.00125.99           C
ATOM   1823  CD  ARG B 235      41.477   8.428   3.801  1.00125.99           C
ATOM   1824  NE  ARG B 235      42.470   7.328   3.665  1.00125.99           N
ATOM   1825  CZ  ARG B 235      42.498   6.585   2.516  1.00125.99           C
ATOM   1826  NH1 ARG B 235      41.553   6.784   1.558  1.00125.99           N
ATOM   1827  NH2 ARG B 235      43.484   5.658   2.329  1.00125.99           N
ATOM   1828  C   ARG B 235      41.902  12.006   4.768  1.00125.99           C
ATOM   1829  O   ARG B 235      40.677  11.924   4.823  1.00125.99           O
ATOM   1830  N   TYR B 236      42.517  13.053   4.178  1.00115.68           N
ATOM   1831  CA  TYR B 236      41.741  14.025   3.449  1.00115.68           C
ATOM   1832  CB  TYR B 236      42.426  15.386   3.185  1.00115.68           C
ATOM   1833  CG  TYR B 236      42.298  16.351   4.319  1.00115.68           C
ATOM   1834  CD1 TYR B 236      41.110  17.027   4.494  1.00115.68           C
ATOM   1835  CD2 TYR B 236      43.346  16.623   5.170  1.00115.68           C
ATOM   1836  CE1 TYR B 236      40.939  17.942   5.502  1.00115.68           C
ATOM   1837  CE2 TYR B 236      43.185  17.541   6.185  1.00115.68           C
ATOM   1838  CZ  TYR B 236      41.983  18.197   6.353  1.00115.68           C
ATOM   1839  OH  TYR B 236      41.814  19.139   7.391  1.00115.68           O
ATOM   1840  C   TYR B 236      41.499  13.423   2.098  1.00115.68           C
ATOM   1841  O   TYR B 236      42.397  12.816   1.523  1.00115.68           O
ATOM   1842  N   VAL B 237      40.273  13.540   1.548  1.00 58.82           N
ATOM   1843  CA  VAL B 237      40.070  12.961   0.252  1.00 58.82           C
ATOM   1844  CB  VAL B 237      38.660  13.033  -0.274  1.00 58.82           C
ATOM   1845  CG1 VAL B 237      37.721  12.347   0.732  1.00 58.82           C
ATOM   1846  CG2 VAL B 237      38.297  14.488  -0.600  1.00 58.82           C
ATOM   1847  C   VAL B 237      40.950  13.712  -0.692  1.00 58.82           C
ATOM   1848  O   VAL B 237      41.053  14.937  -0.616  1.00 58.82           O
ATOM   1849  N   GLY B 238      41.602  12.982  -1.620  1.00 34.25           N
ATOM   1850  CA  GLY B 238      42.523  13.602  -2.519  1.00 34.25           C
ATOM   1851  C   GLY B 238      43.898  13.277  -2.024  1.00 34.25           C
ATOM   1852  O   GLY B 238      44.882  13.508  -2.722  1.00 34.25           O
ATOM   1853  N   GLY B 239      43.999  12.749  -0.788  1.00 42.76           N
ATOM   1854  CA  GLY B 239      45.258  12.300  -0.264  1.00 42.76           C
ATOM   1855  C   GLY B 239      45.831  13.272   0.726  1.00 42.76           C
ATOM   1856  O   GLY B 239      46.503  12.859   1.671  1.00 42.76           O
ATOM   1857  N   TYR B 240      45.617  14.588   0.531  1.00 86.10           N
ATOM   1858  CA  TYR B 240      46.128  15.566   1.456  1.00 86.10           C
ATOM   1859  CB  TYR B 240      47.616  15.891   1.232  1.00 86.10           C
ATOM   1860  CG  TYR B 240      47.791  16.186  -0.215  1.00 86.10           C
ATOM   1861  CD1 TYR B 240      47.893  15.146  -1.111  1.00 86.10           C
ATOM   1862  CD2 TYR B 240      47.857  17.478  -0.681  1.00 86.10           C
ATOM   1863  CE1 TYR B 240      48.057  15.389  -2.452  1.00 86.10           C
ATOM   1864  CE2 TYR B 240      48.022  17.730  -2.024  1.00 86.10           C
ATOM   1865  CZ  TYR B 240      48.114  16.682  -2.912  1.00 86.10           C
ATOM   1866  OH  TYR B 240      48.282  16.931  -4.291  1.00 86.10           O
ATOM   1867  C   TYR B 240      45.307  16.817   1.324  1.00 86.10           C
ATOM   1868  O   TYR B 240      44.447  16.928   0.452  1.00 86.10           O
ATOM   1869  N   TYR B 241      45.551  17.820   2.188  1.00164.64           N
ATOM   1870  CA  TYR B 241      44.694  18.969   2.111  1.00164.64           C
ATOM   1871  CB  TYR B 241      44.711  19.808   3.407  1.00164.64           C
ATOM   1872  CG  TYR B 241      43.808  20.987   3.277  1.00164.64           C
ATOM   1873  CD1 TYR B 241      42.517  20.846   2.830  1.00164.64           C
ATOM   1874  CD2 TYR B 241      44.230  22.227   3.679  1.00164.64           C
ATOM   1875  CE1 TYR B 241      41.683  21.935   2.729  1.00164.64           C
ATOM   1876  CE2 TYR B 241      43.403  23.320   3.585  1.00164.64           C
ATOM   1877  CZ  TYR B 241      42.128  23.178   3.104  1.00164.64           C
ATOM   1878  OH  TYR B 241      41.281  24.300   3.006  1.00164.64           O
ATOM   1879  C   TYR B 241      45.058  19.784   0.903  1.00164.64           C
ATOM   1880  O   TYR B 241      46.189  20.252   0.751  1.00164.64           O
ATOM   1881  N   GLY B 242      44.052  20.001   0.023  1.00 64.67           N
ATOM   1882  CA  GLY B 242      44.239  20.725  -1.199  1.00 64.67           C
ATOM   1883  C   GLY B 242      43.951  19.849  -2.391  1.00 64.67           C
ATOM   1884  O   GLY B 242      43.823  20.366  -3.498  1.00 64.67           O
ATOM   1885  N   GLY B 243      43.922  18.514  -2.190  1.00 91.82           N
ATOM   1886  CA  GLY B 243      43.649  17.435  -3.114  1.00 91.82           C
ATOM   1887  C   GLY B 243      42.187  17.234  -3.433  1.00 91.82           C
ATOM   1888  O   GLY B 243      41.853  16.489  -4.349  1.00 91.82           O
ATOM   1889  N   CYS B 244      41.269  17.762  -2.610  1.00137.73           N
ATOM   1890  CA  CYS B 244      39.853  17.485  -2.721  1.00137.73           C
ATOM   1891  CB  CYS B 244      38.975  18.188  -1.672  1.00137.73           C
ATOM   1892  SG  CYS B 244      39.043  17.408  -0.040  1.00137.73           S
ATOM   1893  C   CYS B 244      39.276  17.888  -4.036  1.00137.73           C
ATOM   1894  O   CYS B 244      39.694  18.865  -4.655  1.00137.73           O
ATOM   1895  N   ASN B 245      38.252  17.111  -4.459  1.00178.19           N
ATOM   1896  CA  ASN B 245      37.617  17.258  -5.732  1.00178.19           C
ATOM   1897  CB  ASN B 245      38.392  16.344  -6.685  1.00178.19           C
ATOM   1898  CG  ASN B 245      38.165  16.640  -8.139  1.00178.19           C
ATOM   1899  OD1 ASN B 245      37.037  16.797  -8.603  1.00178.19           O
ATOM   1900  ND2 ASN B 245      39.304  16.680  -8.879  1.00178.19           N
ATOM   1901  C   ASN B 245      36.234  16.673  -5.619  1.00178.19           C
ATOM   1902  O   ASN B 245      35.994  15.824  -4.764  1.00178.19           O
ATOM   1903  N   GLU B 246      35.281  17.096  -6.485  1.00140.80           N
ATOM   1904  CA  GLU B 246      33.948  16.566  -6.380  1.00140.80           C
ATOM   1905  CB  GLU B 246      32.864  17.389  -7.109  1.00140.80           C
ATOM   1906  CG  GLU B 246      32.584  17.055  -8.569  1.00140.80           C
ATOM   1907  CD  GLU B 246      31.382  16.121  -8.562  1.00140.80           C
ATOM   1908  OE1 GLU B 246      31.167  15.457  -7.513  1.00140.80           O
ATOM   1909  OE2 GLU B 246      30.657  16.067  -9.591  1.00140.80           O
ATOM   1910  C   GLU B 246      33.921  15.129  -6.819  1.00140.80           C
ATOM   1911  O   GLU B 246      33.216  14.310  -6.230  1.00140.80           O
ATOM   1912  N   ALA B 247      34.708  14.776  -7.855  1.00 41.38           N
ATOM   1913  CA  ALA B 247      34.707  13.431  -8.362  1.00 41.38           C
ATOM   1914  CB  ALA B 247      35.658  13.242  -9.554  1.00 41.38           C
ATOM   1915  C   ALA B 247      35.153  12.503  -7.275  1.00 41.38           C
ATOM   1916  O   ALA B 247      34.550  11.455  -7.052  1.00 41.38           O
ATOM   1917  N   GLU B 248      36.216  12.883  -6.547  1.00 74.97           N
ATOM   1918  CA  GLU B 248      36.772  12.082  -5.492  1.00 74.97           C
ATOM   1919  CB  GLU B 248      38.028  12.738  -4.892  1.00 74.97           C
ATOM   1920  CG  GLU B 248      39.215  12.784  -5.855  1.00 74.97           C
ATOM   1921  CD  GLU B 248      39.902  11.427  -5.819  1.00 74.97           C
ATOM   1922  OE1 GLU B 248      40.574  11.136  -4.794  1.00 74.97           O
ATOM   1923  OE2 GLU B 248      39.765  10.666  -6.814  1.00 74.97           O
ATOM   1924  C   GLU B 248      35.764  11.961  -4.389  1.00 74.97           C
ATOM   1925  O   GLU B 248      35.644  10.918  -3.748  1.00 74.97           O
ATOM   1926  N   MET B 249      35.016  13.048  -4.136  1.00131.78           N
ATOM   1927  CA  MET B 249      34.062  13.094  -3.061  1.00131.78           C
ATOM   1928  CB  MET B 249      33.280  14.421  -3.063  1.00131.78           C
ATOM   1929  CG  MET B 249      34.098  15.686  -2.788  1.00131.78           C
ATOM   1930  SD  MET B 249      34.230  16.168  -1.047  1.00131.78           S
ATOM   1931  CE  MET B 249      32.545  16.843  -0.952  1.00131.78           C
ATOM   1932  C   MET B 249      33.017  12.041  -3.288  1.00131.78           C
ATOM   1933  O   MET B 249      32.677  11.282  -2.381  1.00131.78           O
ATOM   1934  N   LYS B 250      32.479  11.964  -4.520  1.00131.57           N
ATOM   1935  CA  LYS B 250      31.419  11.032  -4.790  1.00131.57           C
ATOM   1936  CB  LYS B 250      30.821  11.127  -6.206  1.00131.57           C
ATOM   1937  CG  LYS B 250      29.876  12.304  -6.411  1.00131.57           C
ATOM   1938  CD  LYS B 250      29.388  12.460  -7.853  1.00131.57           C
ATOM   1939  CE  LYS B 250      30.474  12.944  -8.814  1.00131.57           C
ATOM   1940  NZ  LYS B 250      29.859  13.523 -10.029  1.00131.57           N
ATOM   1941  C   LYS B 250      31.914   9.633  -4.673  1.00131.57           C
ATOM   1942  O   LYS B 250      31.185   8.749  -4.228  1.00131.57           O
ATOM   1943  N   LEU B 251      33.158   9.375  -5.114  1.00 40.02           N
ATOM   1944  CA  LEU B 251      33.652   8.033  -5.058  1.00 40.02           C
ATOM   1945  CB  LEU B 251      35.053   7.882  -5.678  1.00 40.02           C
ATOM   1946  CG  LEU B 251      35.079   8.148  -7.195  1.00 40.02           C
ATOM   1947  CD1 LEU B 251      36.495   7.972  -7.764  1.00 40.02           C
ATOM   1948  CD2 LEU B 251      34.035   7.296  -7.934  1.00 40.02           C
ATOM   1949  C   LEU B 251      33.729   7.616  -3.622  1.00 40.02           C
ATOM   1950  O   LEU B 251      33.311   6.516  -3.260  1.00 40.02           O
ATOM   1951  N   ALA B 252      34.247   8.501  -2.754  1.00 32.62           N
ATOM   1952  CA  ALA B 252      34.388   8.167  -1.366  1.00 32.62           C
ATOM   1953  CB  ALA B 252      35.062   9.283  -0.551  1.00 32.62           C
ATOM   1954  C   ALA B 252      33.036   7.928  -0.765  1.00 32.62           C
ATOM   1955  O   ALA B 252      32.839   6.968  -0.022  1.00 32.62           O
ATOM   1956  N   LEU B 253      32.057   8.787  -1.098  1.00 55.13           N
ATOM   1957  CA  LEU B 253      30.770   8.708  -0.468  1.00 55.13           C
ATOM   1958  CB  LEU B 253      29.829   9.827  -0.950  1.00 55.13           C
ATOM   1959  CG  LEU B 253      28.430   9.796  -0.309  1.00 55.13           C
ATOM   1960  CD1 LEU B 253      28.510  10.037   1.208  1.00 55.13           C
ATOM   1961  CD2 LEU B 253      27.478  10.778  -1.012  1.00 55.13           C
ATOM   1962  C   LEU B 253      30.106   7.393  -0.753  1.00 55.13           C
ATOM   1963  O   LEU B 253      29.683   6.695   0.167  1.00 55.13           O
ATOM   1964  N   VAL B 254      30.005   7.006  -2.038  1.00 59.11           N
ATOM   1965  CA  VAL B 254      29.306   5.796  -2.373  1.00 59.11           C
ATOM   1966  CB  VAL B 254      29.057   5.658  -3.852  1.00 59.11           C
ATOM   1967  CG1 VAL B 254      28.164   6.826  -4.308  1.00 59.11           C
ATOM   1968  CG2 VAL B 254      30.403   5.588  -4.594  1.00 59.11           C
ATOM   1969  C   VAL B 254      30.062   4.589  -1.906  1.00 59.11           C
ATOM   1970  O   VAL B 254      29.467   3.627  -1.425  1.00 59.11           O
ATOM   1971  N   GLN B 255      31.395   4.565  -2.099  1.00 66.44           N
ATOM   1972  CA  GLN B 255      32.111   3.393  -1.692  1.00 66.44           C
ATOM   1973  CB  GLN B 255      33.546   3.358  -2.241  1.00 66.44           C
ATOM   1974  CG  GLN B 255      33.609   3.191  -3.761  1.00 66.44           C
ATOM   1975  CD  GLN B 255      35.075   3.174  -4.176  1.00 66.44           C
ATOM   1976  OE1 GLN B 255      35.796   4.146  -3.972  1.00 66.44           O
ATOM   1977  NE2 GLN B 255      35.529   2.038  -4.773  1.00 66.44           N
ATOM   1978  C   GLN B 255      32.200   3.278  -0.194  1.00 66.44           C
ATOM   1979  O   GLN B 255      31.872   2.233   0.361  1.00 66.44           O
ATOM   1980  N   ASN B 256      32.699   4.345   0.475  1.00 89.48           N
ATOM   1981  CA  ASN B 256      32.968   4.404   1.896  1.00 89.48           C
ATOM   1982  CB  ASN B 256      34.134   5.352   2.229  1.00 89.48           C
ATOM   1983  CG  ASN B 256      35.431   4.692   1.782  1.00 89.48           C
ATOM   1984  OD1 ASN B 256      35.518   3.469   1.685  1.00 89.48           O
ATOM   1985  ND2 ASN B 256      36.474   5.523   1.515  1.00 89.48           N
ATOM   1986  C   ASN B 256      31.837   4.784   2.822  1.00 89.48           C
ATOM   1987  O   ASN B 256      31.732   4.233   3.917  1.00 89.48           O
ATOM   1988  N   GLY B 257      30.996   5.776   2.462  1.00 49.76           N
ATOM   1989  CA  GLY B 257      29.975   6.213   3.380  1.00 49.76           C
ATOM   1990  C   GLY B 257      30.049   7.712   3.506  1.00 49.76           C
ATOM   1991  O   GLY B 257      30.875   8.359   2.861  1.00 49.76           O
ATOM   1992  N   PRO B 258      29.223   8.283   4.356  1.00 76.43           N
ATOM   1993  CA  PRO B 258      29.197   9.713   4.517  1.00 76.43           C
ATOM   1994  CD  PRO B 258      27.946   7.673   4.691  1.00 76.43           C
ATOM   1995  CB  PRO B 258      27.983  10.005   5.395  1.00 76.43           C
ATOM   1996  CG  PRO B 258      27.023   8.843   5.076  1.00 76.43           C
ATOM   1997  C   PRO B 258      30.501  10.189   5.069  1.00 76.43           C
ATOM   1998  O   PRO B 258      31.153   9.440   5.795  1.00 76.43           O
ATOM   1999  N   VAL B 259      30.918  11.420   4.714  1.00 98.19           N
ATOM   2000  CA  VAL B 259      32.177  11.914   5.187  1.00 98.19           C
ATOM   2001  CB  VAL B 259      33.268  11.875   4.159  1.00 98.19           C
ATOM   2002  CG1 VAL B 259      33.549  10.403   3.812  1.00 98.19           C
ATOM   2003  CG2 VAL B 259      32.842  12.727   2.952  1.00 98.19           C
ATOM   2004  C   VAL B 259      31.993  13.331   5.620  1.00 98.19           C
ATOM   2005  O   VAL B 259      31.028  13.993   5.239  1.00 98.19           O
ATOM   2006  N   SER B 260      32.920  13.818   6.469  1.00 85.60           N
ATOM   2007  CA  SER B 260      32.843  15.159   6.978  1.00 85.60           C
ATOM   2008  CB  SER B 260      33.698  15.378   8.239  1.00 85.60           C
ATOM   2009  OG  SER B 260      33.191  14.597   9.311  1.00 85.60           O
ATOM   2010  C   SER B 260      33.316  16.127   5.932  1.00 85.60           C
ATOM   2011  O   SER B 260      34.273  15.865   5.205  1.00 85.60           O
ATOM   2012  N   VAL B 261      32.642  17.294   5.844  1.00 44.96           N
ATOM   2013  CA  VAL B 261      33.013  18.321   4.909  1.00 44.96           C
ATOM   2014  CB  VAL B 261      32.115  18.413   3.707  1.00 44.96           C
ATOM   2015  CG1 VAL B 261      32.226  17.106   2.904  1.00 44.96           C
ATOM   2016  CG2 VAL B 261      30.688  18.735   4.183  1.00 44.96           C
ATOM   2017  C   VAL B 261      32.887  19.623   5.633  1.00 44.96           C
ATOM   2018  O   VAL B 261      32.286  19.687   6.705  1.00 44.96           O
ATOM   2019  N   SER B 262      33.486  20.700   5.086  1.00102.42           N
ATOM   2020  CA  SER B 262      33.347  21.965   5.745  1.00102.42           C
ATOM   2021  CB  SER B 262      34.599  22.325   6.557  1.00102.42           C
ATOM   2022  OG  SER B 262      34.251  23.176   7.638  1.00102.42           O
ATOM   2023  C   SER B 262      33.112  22.983   4.662  1.00102.42           C
ATOM   2024  O   SER B 262      33.525  22.782   3.520  1.00102.42           O
ATOM   2025  N   PHE B 263      32.385  24.082   4.971  1.00184.46           N
ATOM   2026  CA  PHE B 263      32.124  25.097   3.982  1.00184.46           C
ATOM   2027  CB  PHE B 263      30.889  24.817   3.093  1.00184.46           C
ATOM   2028  CG  PHE B 263      29.640  24.883   3.905  1.00184.46           C
ATOM   2029  CD1 PHE B 263      29.255  23.813   4.676  1.00184.46           C
ATOM   2030  CD2 PHE B 263      28.858  26.016   3.911  1.00184.46           C
ATOM   2031  CE1 PHE B 263      28.103  23.864   5.426  1.00184.46           C
ATOM   2032  CE2 PHE B 263      27.704  26.072   4.659  1.00184.46           C
ATOM   2033  CZ  PHE B 263      27.319  24.992   5.416  1.00184.46           C
ATOM   2034  C   PHE B 263      31.930  26.408   4.678  1.00184.46           C
ATOM   2035  O   PHE B 263      31.890  26.477   5.906  1.00184.46           O
ATOM   2036  N   GLU B 264      31.835  27.500   3.893  1.00106.66           N
ATOM   2037  CA  GLU B 264      31.675  28.809   4.462  1.00106.66           C
ATOM   2038  CB  GLU B 264      32.335  29.913   3.619  1.00106.66           C
ATOM   2039  CG  GLU B 264      32.124  31.324   4.172  1.00106.66           C
ATOM   2040  CD  GLU B 264      33.034  31.528   5.375  1.00106.66           C
ATOM   2041  OE1 GLU B 264      33.756  30.567   5.747  1.00106.66           O
ATOM   2042  OE2 GLU B 264      33.017  32.656   5.939  1.00106.66           O
ATOM   2043  C   GLU B 264      30.219  29.126   4.533  1.00106.66           C
ATOM   2044  O   GLU B 264      29.533  29.208   3.515  1.00106.66           O
ATOM   2045  N   VAL B 265      29.713  29.310   5.767  1.00 65.04           N
ATOM   2046  CA  VAL B 265      28.340  29.657   5.964  1.00 65.04           C
ATOM   2047  CB  VAL B 265      27.819  29.271   7.322  1.00 65.04           C
ATOM   2048  CG1 VAL B 265      26.410  29.857   7.501  1.00 65.04           C
ATOM   2049  CG2 VAL B 265      27.861  27.738   7.445  1.00 65.04           C
ATOM   2050  C   VAL B 265      28.233  31.139   5.839  1.00 65.04           C
ATOM   2051  O   VAL B 265      29.076  31.881   6.341  1.00 65.04           O
ATOM   2052  N   HIS B 266      27.188  31.611   5.138  1.00110.52           N
ATOM   2053  CA  HIS B 266      26.995  33.025   5.019  1.00110.52           C
ATOM   2054  ND1 HIS B 266      28.302  35.744   3.530  1.00110.52           N
ATOM   2055  CG  HIS B 266      27.116  35.044   3.524  1.00110.52           C
ATOM   2056  CB  HIS B 266      27.033  33.549   3.577  1.00110.52           C
ATOM   2057  NE2 HIS B 266      26.674  37.256   3.434  1.00110.52           N
ATOM   2058  CD2 HIS B 266      26.131  35.983   3.465  1.00110.52           C
ATOM   2059  CE1 HIS B 266      27.980  37.061   3.475  1.00110.52           C
ATOM   2060  C   HIS B 266      25.627  33.292   5.559  1.00110.52           C
ATOM   2061  O   HIS B 266      24.829  32.369   5.708  1.00110.52           O
ATOM   2062  N   PRO B 267      25.324  34.523   5.866  1.00152.82           N
ATOM   2063  CA  PRO B 267      24.025  34.794   6.411  1.00152.82           C
ATOM   2064  CD  PRO B 267      26.326  35.393   6.466  1.00152.82           C
ATOM   2065  CB  PRO B 267      24.079  36.235   6.904  1.00152.82           C
ATOM   2066  CG  PRO B 267      25.546  36.380   7.354  1.00152.82           C
ATOM   2067  C   PRO B 267      22.870  34.447   5.524  1.00152.82           C
ATOM   2068  O   PRO B 267      21.793  34.182   6.055  1.00152.82           O
ATOM   2069  N   ASP B 268      23.038  34.432   4.190  1.00 49.41           N
ATOM   2070  CA  ASP B 268      21.926  34.079   3.356  1.00 49.41           C
ATOM   2071  CB  ASP B 268      22.197  34.237   1.844  1.00 49.41           C
ATOM   2072  CG  ASP B 268      23.312  33.304   1.388  1.00 49.41           C
ATOM   2073  OD1 ASP B 268      24.182  32.943   2.224  1.00 49.41           O
ATOM   2074  OD2 ASP B 268      23.308  32.946   0.180  1.00 49.41           O
ATOM   2075  C   ASP B 268      21.585  32.652   3.654  1.00 49.41           C
ATOM   2076  O   ASP B 268      20.430  32.240   3.561  1.00 49.41           O
ATOM   2077  N   PHE B 269      22.611  31.867   4.023  1.00124.04           N
ATOM   2078  CA  PHE B 269      22.515  30.472   4.344  1.00124.04           C
ATOM   2079  CB  PHE B 269      23.909  29.847   4.559  1.00124.04           C
ATOM   2080  CG  PHE B 269      23.803  28.367   4.730  1.00124.04           C
ATOM   2081  CD1 PHE B 269      23.802  27.535   3.633  1.00124.04           C
ATOM   2082  CD2 PHE B 269      23.712  27.805   5.983  1.00124.04           C
ATOM   2083  CE1 PHE B 269      23.707  26.170   3.779  1.00124.04           C
ATOM   2084  CE2 PHE B 269      23.618  26.441   6.136  1.00124.04           C
ATOM   2085  CZ  PHE B 269      23.618  25.619   5.034  1.00124.04           C
ATOM   2086  C   PHE B 269      21.703  30.317   5.597  1.00124.04           C
ATOM   2087  O   PHE B 269      20.954  29.353   5.744  1.00124.04           O
ATOM   2088  N   MET B 270      21.810  31.279   6.533  1.00111.54           N
ATOM   2089  CA  MET B 270      21.149  31.147   7.803  1.00111.54           C
ATOM   2090  CB  MET B 270      21.334  32.387   8.696  1.00111.54           C
ATOM   2091  CG  MET B 270      22.780  32.630   9.136  1.00111.54           C
ATOM   2092  SD  MET B 270      23.432  31.406  10.311  1.00111.54           S
ATOM   2093  CE  MET B 270      25.066  32.186  10.458  1.00111.54           C
ATOM   2094  C   MET B 270      19.671  30.983   7.584  1.00111.54           C
ATOM   2095  O   MET B 270      19.028  30.156   8.228  1.00111.54           O
ATOM   2096  N   HIS B 271      19.104  31.776   6.661  1.00121.34           N
ATOM   2097  CA  HIS B 271      17.703  31.823   6.339  1.00121.34           C
ATOM   2098  ND1 HIS B 271      17.064  34.759   7.379  0.00121.34           N
ATOM   2099  CG  HIS B 271      17.685  34.329   6.226  0.00121.34           C
ATOM   2100  CB  HIS B 271      17.331  33.062   5.511  1.00121.34           C
ATOM   2101  NE2 HIS B 271      18.613  36.277   6.886  0.00121.34           N
ATOM   2102  CD2 HIS B 271      18.627  35.267   5.940  0.00121.34           C
ATOM   2103  CE1 HIS B 271      17.659  35.926   7.729  0.00121.34           C
ATOM   2104  C   HIS B 271      17.243  30.615   5.574  1.00121.34           C
ATOM   2105  O   HIS B 271      16.042  30.404   5.449  1.00121.34           O
ATOM   2106  N   TYR B 272      18.163  29.834   4.981  1.00116.82           N
ATOM   2107  CA  TYR B 272      17.837  28.739   4.096  1.00116.82           C
ATOM   2108  CB  TYR B 272      19.078  27.862   3.830  1.00116.82           C
ATOM   2109  CG  TYR B 272      18.714  26.579   3.165  1.00116.82           C
ATOM   2110  CD1 TYR B 272      18.346  25.490   3.923  1.00116.82           C
ATOM   2111  CD2 TYR B 272      18.755  26.451   1.796  1.00116.82           C
ATOM   2112  CE1 TYR B 272      18.018  24.294   3.328  1.00116.82           C
ATOM   2113  CE2 TYR B 272      18.428  25.258   1.195  1.00116.82           C
ATOM   2114  CZ  TYR B 272      18.058  24.176   1.960  1.00116.82           C
ATOM   2115  OH  TYR B 272      17.723  22.951   1.345  1.00116.82           O
ATOM   2116  C   TYR B 272      16.725  27.877   4.619  1.00116.82           C
ATOM   2117  O   TYR B 272      16.814  27.311   5.707  1.00116.82           O
ATOM   2118  N   LYS B 273      15.581  27.884   3.891  1.00170.12           N
ATOM   2119  CA  LYS B 273      14.455  27.023   4.141  1.00170.12           C
ATOM   2120  CB  LYS B 273      13.124  27.663   3.721  1.00170.12           C
ATOM   2121  CG  LYS B 273      12.863  29.001   4.413  1.00170.12           C
ATOM   2122  CD  LYS B 273      12.972  28.930   5.937  1.00170.12           C
ATOM   2123  CE  LYS B 273      12.643  30.251   6.636  1.00170.12           C
ATOM   2124  NZ  LYS B 273      13.559  31.318   6.177  0.00170.12           N
ATOM   2125  C   LYS B 273      14.546  25.702   3.429  1.00170.12           C
ATOM   2126  O   LYS B 273      14.392  24.644   4.039  1.00170.12           O
ATOM   2127  N   SER B 274      14.802  25.737   2.097  1.00 91.20           N
ATOM   2128  CA  SER B 274      14.776  24.528   1.315  1.00 91.20           C
ATOM   2129  CB  SER B 274      13.353  23.959   1.150  1.00 91.20           C
ATOM   2130  OG  SER B 274      13.369  22.765   0.382  1.00 91.20           O
ATOM   2131  C   SER B 274      15.316  24.829  -0.058  1.00 91.20           C
ATOM   2132  O   SER B 274      15.611  25.977  -0.385  1.00 91.20           O
ATOM   2133  N   GLY B 275      15.457  23.786  -0.906  1.00 25.57           N
ATOM   2134  CA  GLY B 275      15.940  23.965  -2.249  1.00 25.57           C
ATOM   2135  C   GLY B 275      17.416  23.721  -2.298  1.00 25.57           C
ATOM   2136  O   GLY B 275      18.007  23.183  -1.362  1.00 25.57           O
ATOM   2137  N   VAL B 276      18.046  24.083  -3.437  1.00 42.33           N
ATOM   2138  CA  VAL B 276      19.460  23.888  -3.579  1.00 42.33           C
ATOM   2139  CB  VAL B 276      19.866  23.409  -4.942  1.00 42.33           C
ATOM   2140  CG1 VAL B 276      21.400  23.320  -4.992  1.00 42.33           C
ATOM   2141  CG2 VAL B 276      19.153  22.076  -5.225  1.00 42.33           C
ATOM   2142  C   VAL B 276      20.116  25.215  -3.360  1.00 42.33           C
ATOM   2143  O   VAL B 276      19.979  26.132  -4.167  1.00 42.33           O
ATOM   2144  N   TYR B 277      20.889  25.314  -2.262  1.00181.96           N
ATOM   2145  CA  TYR B 277      21.533  26.517  -1.813  1.00181.96           C
ATOM   2146  CB  TYR B 277      22.046  26.397  -0.367  1.00181.96           C
ATOM   2147  CG  TYR B 277      22.915  27.563  -0.041  1.00181.96           C
ATOM   2148  CD1 TYR B 277      22.383  28.719   0.480  1.00181.96           C
ATOM   2149  CD2 TYR B 277      24.272  27.496  -0.263  1.00181.96           C
ATOM   2150  CE1 TYR B 277      23.193  29.787   0.786  1.00181.96           C
ATOM   2151  CE2 TYR B 277      25.088  28.560   0.042  1.00181.96           C
ATOM   2152  CZ  TYR B 277      24.547  29.706   0.570  1.00181.96           C
ATOM   2153  OH  TYR B 277      25.379  30.800   0.888  1.00181.96           O
ATOM   2154  C   TYR B 277      22.686  26.884  -2.691  1.00181.96           C
ATOM   2155  O   TYR B 277      23.399  26.021  -3.201  1.00181.96           O
ATOM   2156  N   HIS B 278      22.859  28.207  -2.917  1.00 92.04           N
ATOM   2157  CA  HIS B 278      23.932  28.691  -3.737  1.00 92.04           C
ATOM   2158  ND1 HIS B 278      24.490  30.569  -6.580  1.00 92.04           N
ATOM   2159  CG  HIS B 278      24.595  29.267  -6.141  1.00 92.04           C
ATOM   2160  CB  HIS B 278      23.586  28.622  -5.237  1.00 92.04           C
ATOM   2161  NE2 HIS B 278      26.345  29.746  -7.484  1.00 92.04           N
ATOM   2162  CD2 HIS B 278      25.734  28.780  -6.703  1.00 92.04           C
ATOM   2163  CE1 HIS B 278      25.561  30.803  -7.378  1.00 92.04           C
ATOM   2164  C   HIS B 278      24.234  30.131  -3.428  1.00 92.04           C
ATOM   2165  O   HIS B 278      23.368  30.887  -2.989  1.00 92.04           O
ATOM   2166  N   ARG B 279      25.521  30.513  -3.594  1.00215.62           N
ATOM   2167  CA  ARG B 279      25.913  31.901  -3.649  1.00215.62           C
ATOM   2168  CB  ARG B 279      24.843  32.771  -4.341  1.00215.62           C
ATOM   2169  CG  ARG B 279      25.197  34.253  -4.477  0.00215.62           C
ATOM   2170  CD  ARG B 279      24.104  35.074  -5.165  1.00215.62           C
ATOM   2171  NE  ARG B 279      24.574  36.486  -5.227  1.00215.62           N
ATOM   2172  CZ  ARG B 279      23.938  37.378  -6.041  1.00215.62           C
ATOM   2173  NH1 ARG B 279      22.881  36.971  -6.803  1.00215.62           N
ATOM   2174  NH2 ARG B 279      24.358  38.675  -6.095  1.00215.62           N
ATOM   2175  C   ARG B 279      26.277  32.552  -2.350  1.00215.62           C
ATOM   2176  O   ARG B 279      25.900  32.107  -1.268  1.00215.62           O
ATOM   2177  N   VAL B 280      27.098  33.625  -2.490  1.00162.53           N
ATOM   2178  CA  VAL B 280      27.485  34.591  -1.497  1.00162.53           C
ATOM   2179  CB  VAL B 280      27.035  34.306  -0.103  1.00162.53           C
ATOM   2180  CG1 VAL B 280      27.956  33.249   0.531  1.00162.53           C
ATOM   2181  CG2 VAL B 280      26.953  35.659   0.616  1.00162.53           C
ATOM   2182  C   VAL B 280      28.973  34.731  -1.502  1.00162.53           C
ATOM   2183  O   VAL B 280      29.666  34.144  -2.330  1.00162.53           O
ATOM   2184  N   ALA B 281      29.494  35.592  -0.604  1.00234.59           N
ATOM   2185  CA  ALA B 281      30.906  35.698  -0.390  1.00234.59           C
ATOM   2186  CB  ALA B 281      31.513  34.464   0.300  1.00234.59           C
ATOM   2187  C   ALA B 281      31.639  35.932  -1.665  1.00234.59           C
ATOM   2188  O   ALA B 281      31.112  36.418  -2.666  1.00234.59           O
ATOM   2189  N   LEU B 282      32.953  35.693  -1.564  1.00259.87           N
ATOM   2190  CA  LEU B 282      33.897  35.743  -2.631  1.00259.87           C
ATOM   2191  CB  LEU B 282      34.530  37.127  -2.891  1.00259.87           C
ATOM   2192  CG  LEU B 282      33.601  38.212  -3.474  0.00259.87           C
ATOM   2193  CD1 LEU B 282      32.583  38.723  -2.444  0.00259.87           C
ATOM   2194  CD2 LEU B 282      34.419  39.348  -4.106  0.00259.87           C
ATOM   2195  C   LEU B 282      35.009  34.889  -2.144  1.00259.87           C
ATOM   2196  O   LEU B 282      35.017  33.670  -2.307  1.00259.87           O
ATOM   2197  N   GLU B 283      36.002  35.548  -1.528  1.00109.57           N
ATOM   2198  CA  GLU B 283      37.129  34.847  -0.995  1.00109.57           C
ATOM   2199  CB  GLU B 283      38.446  35.641  -1.123  1.00109.57           C
ATOM   2200  CG  GLU B 283      38.435  37.010  -0.437  1.00109.57           C
ATOM   2201  CD  GLU B 283      37.576  37.961  -1.261  1.00109.57           C
ATOM   2202  OE1 GLU B 283      37.308  37.644  -2.450  1.00109.57           O
ATOM   2203  OE2 GLU B 283      37.171  39.018  -0.708  1.00109.57           O
ATOM   2204  C   GLU B 283      36.870  34.576   0.484  1.00109.57           C
ATOM   2205  O   GLU B 283      37.670  35.058   1.330  1.00109.57           O
ATOM   2206  OXT GLU B 283      35.863  33.881   0.787  1.00109.57           O
TER    2207      GLU B 283
ATOM   2208  N   SER C 284      50.289  27.660  -7.831  1.00163.80           N
ATOM   2209  CA  SER C 284      51.237  28.627  -8.427  1.00163.80           C
ATOM   2210  CB  SER C 284      50.635  29.226  -9.712  1.00163.80           C
ATOM   2211  OG  SER C 284      49.474  29.990  -9.415  1.00163.80           O
ATOM   2212  C   SER C 284      51.572  29.739  -7.484  1.00163.80           C
ATOM   2213  O   SER C 284      51.206  30.890  -7.718  1.00163.80           O
ATOM   2214  N   GLU C 285      52.278  29.432  -6.376  1.00201.73           N
ATOM   2215  CA  GLU C 285      52.687  28.102  -6.024  1.00201.73           C
ATOM   2216  CB  GLU C 285      53.952  28.057  -5.152  1.00201.73           C
ATOM   2217  CG  GLU C 285      54.294  26.659  -4.628  1.00201.73           C
ATOM   2218  CD  GLU C 285      54.665  25.759  -5.798  1.00201.73           C
ATOM   2219  OE1 GLU C 285      54.253  26.053  -6.952  1.00201.73           O
ATOM   2220  OE2 GLU C 285      55.362  24.742  -5.539  1.00201.73           O
ATOM   2221  C   GLU C 285      51.575  27.473  -5.243  1.00201.73           C
ATOM   2222  O   GLU C 285      50.725  28.174  -4.701  1.00201.73           O
ATOM   2223  N   LEU C 286      51.568  26.130  -5.155  1.00114.48           N
ATOM   2224  CA  LEU C 286      50.499  25.413  -4.522  1.00114.48           C
ATOM   2225  CB  LEU C 286      50.775  23.899  -4.436  1.00114.48           C
ATOM   2226  CG  LEU C 286      50.917  23.226  -5.813  1.00114.48           C
ATOM   2227  CD1 LEU C 286      52.121  23.774  -6.592  1.00114.48           C
ATOM   2228  CD2 LEU C 286      50.957  21.695  -5.690  1.00114.48           C
ATOM   2229  C   LEU C 286      50.329  25.944  -3.139  1.00114.48           C
ATOM   2230  O   LEU C 286      51.274  25.980  -2.350  1.00114.48           O
ATOM   2231  N   ASP C 287      49.098  26.405  -2.829  1.00 94.06           N
ATOM   2232  CA  ASP C 287      48.800  26.904  -1.519  1.00 94.06           C
ATOM   2233  CB  ASP C 287      48.997  28.424  -1.360  1.00 94.06           C
ATOM   2234  CG  ASP C 287      50.484  28.723  -1.189  1.00 94.06           C
ATOM   2235  OD1 ASP C 287      51.134  28.042  -0.348  1.00 94.06           O
ATOM   2236  OD2 ASP C 287      50.992  29.634  -1.895  1.00 94.06           O
ATOM   2237  C   ASP C 287      47.362  26.643  -1.209  1.00 94.06           C
ATOM   2238  O   ASP C 287      46.524  27.520  -1.394  1.00 94.06           O
ATOM   2239  N   PRO C 288      47.062  25.442  -0.783  1.00304.31           N
ATOM   2240  CA  PRO C 288      45.755  25.108  -0.282  1.00304.31           C
ATOM   2241  CD  PRO C 288      47.751  24.276  -1.309  1.00304.31           C
ATOM   2242  CB  PRO C 288      45.698  23.587  -0.208  1.00304.31           C
ATOM   2243  CG  PRO C 288      46.722  23.130  -1.254  1.00304.31           C
ATOM   2244  C   PRO C 288      45.738  25.704   1.100  1.00304.31           C
ATOM   2245  O   PRO C 288      44.862  25.408   1.875  1.00304.31           O
ATOM   2246  N   PRO C 289      46.795  26.242   1.567  1.00228.66           N
ATOM   2247  CA  PRO C 289      46.541  27.106   2.699  1.00228.66           C
ATOM   2248  CD  PRO C 289      47.635  25.152   2.013  1.00228.66           C
ATOM   2249  CB  PRO C 289      47.651  26.884   3.695  1.00228.66           C
ATOM   2250  CG  PRO C 289      47.923  25.390   3.498  1.00228.66           C
ATOM   2251  C   PRO C 289      46.218  28.480   2.189  1.00228.66           C
ATOM   2252  O   PRO C 289      46.196  28.498   0.966  1.00228.66           O
ATOM   2253  N   PRO C 290      46.040  29.582   2.960  1.00245.43           N
ATOM   2254  CA  PRO C 290      45.385  30.810   2.528  1.00245.43           C
ATOM   2255  CD  PRO C 290      46.800  29.811   4.178  1.00245.43           C
ATOM   2256  CB  PRO C 290      46.006  31.955   3.324  1.00245.43           C
ATOM   2257  CG  PRO C 290      46.482  31.257   4.611  1.00245.43           C
ATOM   2258  C   PRO C 290      45.296  31.011   1.069  1.00245.43           C
ATOM   2259  O   PRO C 290      46.038  31.765   0.444  1.00245.43           O
ATOM   2260  N   TYR C 291      44.285  30.261   0.628  1.00313.99           N
ATOM   2261  CA  TYR C 291      43.675  29.807  -0.569  1.00313.99           C
ATOM   2262  CB  TYR C 291      44.184  30.401  -1.877  1.00313.99           C
ATOM   2263  CG  TYR C 291      43.174  31.474  -2.157  1.00313.99           C
ATOM   2264  CD1 TYR C 291      43.171  32.693  -1.515  1.00313.99           C
ATOM   2265  CD2 TYR C 291      42.189  31.226  -3.088  1.00313.99           C
ATOM   2266  CE1 TYR C 291      42.210  33.637  -1.816  1.00313.99           C
ATOM   2267  CE2 TYR C 291      41.227  32.158  -3.395  1.00313.99           C
ATOM   2268  CZ  TYR C 291      41.239  33.371  -2.756  1.00313.99           C
ATOM   2269  OH  TYR C 291      40.252  34.328  -3.074  1.00313.99           O
ATOM   2270  C   TYR C 291      43.780  28.331  -0.368  1.00313.99           C
ATOM   2271  O   TYR C 291      44.003  27.478  -1.229  1.00313.99           O
ATOM   2272  N   PHE C 292      43.390  28.146   0.890  1.00263.74           N
ATOM   2273  CA  PHE C 292      42.970  27.259   1.875  1.00263.74           C
ATOM   2274  CB  PHE C 292      43.632  27.468   3.272  1.00263.74           C
ATOM   2275  CG  PHE C 292      42.858  28.418   4.159  1.00263.74           C
ATOM   2276  CD1 PHE C 292      41.684  28.068   4.780  1.00263.74           C
ATOM   2277  CD2 PHE C 292      43.304  29.709   4.343  1.00263.74           C
ATOM   2278  CE1 PHE C 292      40.996  28.965   5.560  1.00263.74           C
ATOM   2279  CE2 PHE C 292      42.633  30.622   5.126  1.00263.74           C
ATOM   2280  CZ  PHE C 292      41.471  30.241   5.734  1.00263.74           C
ATOM   2281  C   PHE C 292      41.671  27.905   1.851  1.00263.74           C
ATOM   2282  O   PHE C 292      41.591  29.131   1.881  1.00263.74           O
ATOM   2283  N   GLU C 293      40.617  27.145   1.673  1.00115.12           N
ATOM   2284  CA  GLU C 293      39.435  27.896   1.457  1.00115.12           C
ATOM   2285  CB  GLU C 293      38.339  27.083   0.748  1.00115.12           C
ATOM   2286  CG  GLU C 293      38.715  26.624  -0.665  1.00115.12           C
ATOM   2287  CD  GLU C 293      37.787  27.271  -1.684  1.00115.12           C
ATOM   2288  OE1 GLU C 293      36.552  27.220  -1.496  1.00115.12           O
ATOM   2289  OE2 GLU C 293      38.332  27.802  -2.701  1.00115.12           O
ATOM   2290  C   GLU C 293      38.904  28.242   2.792  1.00115.12           C
ATOM   2291  O   GLU C 293      38.821  27.394   3.678  1.00115.12           O
ATOM   2292  N   GLU C 294      38.552  29.523   2.977  1.00 83.65           N
ATOM   2293  CA  GLU C 294      38.019  29.903   4.245  1.00 83.65           C
ATOM   2294  CB  GLU C 294      37.698  31.417   4.361  1.00 83.65           C
ATOM   2295  CG  GLU C 294      38.872  32.395   4.589  1.00 83.65           C
ATOM   2296  CD  GLU C 294      38.312  33.787   4.277  1.00 83.65           C
ATOM   2297  OE1 GLU C 294      37.121  33.809   3.872  1.00 83.65           O
ATOM   2298  OE2 GLU C 294      39.013  34.824   4.429  1.00 83.65           O
ATOM   2299  C   GLU C 294      36.755  29.119   4.414  1.00 83.65           C
ATOM   2300  O   GLU C 294      35.941  29.007   3.497  1.00 83.65           O
ATOM   2301  N   VAL C 295      36.596  28.515   5.606  1.00 67.09           N
ATOM   2302  CA  VAL C 295      35.437  27.745   5.932  1.00 67.09           C
ATOM   2303  CB  VAL C 295      35.719  26.289   5.846  1.00 67.09           C
ATOM   2304  CG1 VAL C 295      34.445  25.540   6.213  1.00 67.09           C
ATOM   2305  CG2 VAL C 295      36.234  25.968   4.435  1.00 67.09           C
ATOM   2306  C   VAL C 295      35.102  28.072   7.356  1.00 67.09           C
ATOM   2307  O   VAL C 295      35.932  28.637   8.065  1.00 67.09           O
ATOM   2308  N   ASN C 296      33.862  27.788   7.815  1.00133.55           N
ATOM   2309  CA  ASN C 296      33.585  28.095   9.191  1.00133.55           C
ATOM   2310  CB  ASN C 296      32.996  29.507   9.356  1.00133.55           C
ATOM   2311  CG  ASN C 296      31.684  29.582   8.587  1.00133.55           C
ATOM   2312  OD1 ASN C 296      31.299  28.645   7.889  1.00133.55           O
ATOM   2313  ND2 ASN C 296      30.985  30.743   8.705  1.00133.55           N
ATOM   2314  C   ASN C 296      32.593  27.122   9.770  1.00133.55           C
ATOM   2315  O   ASN C 296      32.159  27.301  10.908  1.00133.55           O
ATOM   2316  N   HIS C 297      32.213  26.057   9.033  1.00100.12           N
ATOM   2317  CA  HIS C 297      31.215  25.173   9.577  1.00100.12           C
ATOM   2318  ND1 HIS C 297      27.733  24.163   9.098  1.00100.12           N
ATOM   2319  CG  HIS C 297      28.667  24.885   9.804  1.00100.12           C
ATOM   2320  CB  HIS C 297      29.799  25.637   9.178  1.00100.12           C
ATOM   2321  NE2 HIS C 297      27.198  23.963  11.245  1.00100.12           N
ATOM   2322  CD2 HIS C 297      28.325  24.753  11.114  1.00100.12           C
ATOM   2323  CE1 HIS C 297      26.878  23.634  10.008  1.00100.12           C
ATOM   2324  C   HIS C 297      31.446  23.781   9.051  1.00100.12           C
ATOM   2325  O   HIS C 297      31.577  23.579   7.845  1.00100.12           O
ATOM   2326  N   ALA C 298      31.478  22.773   9.952  1.00 50.76           N
ATOM   2327  CA  ALA C 298      31.732  21.413   9.547  1.00 50.76           C
ATOM   2328  CB  ALA C 298      32.715  20.679  10.474  1.00 50.76           C
ATOM   2329  C   ALA C 298      30.437  20.646   9.576  1.00 50.76           C
ATOM   2330  O   ALA C 298      29.670  20.767  10.530  1.00 50.76           O
ATOM   2331  N   VAL C 299      30.174  19.823   8.528  1.00 71.00           N
ATOM   2332  CA  VAL C 299      28.941  19.080   8.404  1.00 71.00           C
ATOM   2333  CB  VAL C 299      27.915  19.777   7.560  1.00 71.00           C
ATOM   2334  CG1 VAL C 299      27.453  21.044   8.300  1.00 71.00           C
ATOM   2335  CG2 VAL C 299      28.537  20.073   6.186  1.00 71.00           C
ATOM   2336  C   VAL C 299      29.201  17.723   7.790  1.00 71.00           C
ATOM   2337  O   VAL C 299      30.347  17.358   7.529  1.00 71.00           O
ATOM   2338  N   LEU C 300      28.120  16.922   7.583  1.00144.08           N
ATOM   2339  CA  LEU C 300      28.230  15.564   7.092  1.00144.08           C
ATOM   2340  CB  LEU C 300      27.644  14.589   8.141  1.00144.08           C
ATOM   2341  CG  LEU C 300      27.668  13.085   7.826  1.00144.08           C
ATOM   2342  CD1 LEU C 300      26.541  12.687   6.868  1.00144.08           C
ATOM   2343  CD2 LEU C 300      29.058  12.645   7.343  1.00144.08           C
ATOM   2344  C   LEU C 300      27.549  15.396   5.744  1.00144.08           C
ATOM   2345  O   LEU C 300      26.349  15.623   5.596  1.00144.08           O
ATOM   2346  N   LEU C 301      28.317  14.957   4.716  1.00 86.12           N
ATOM   2347  CA  LEU C 301      27.817  14.763   3.370  1.00 86.12           C
ATOM   2348  CB  LEU C 301      28.939  14.840   2.321  1.00 86.12           C
ATOM   2349  CG  LEU C 301      28.473  14.640   0.870  1.00 86.12           C
ATOM   2350  CD1 LEU C 301      27.587  15.805   0.404  1.00 86.12           C
ATOM   2351  CD2 LEU C 301      29.669  14.386  -0.063  1.00 86.12           C
ATOM   2352  C   LEU C 301      27.220  13.381   3.298  1.00 86.12           C
ATOM   2353  O   LEU C 301      27.887  12.396   3.606  1.00 86.12           O
ATOM   2354  N   VAL C 302      25.889  13.299   3.072  1.00122.29           N
ATOM   2355  CA  VAL C 302      25.125  12.083   2.946  1.00122.29           C
ATOM   2356  CB  VAL C 302      23.821  12.171   3.685  1.00122.29           C
ATOM   2357  CG1 VAL C 302      24.147  12.347   5.178  1.00122.29           C
ATOM   2358  CG2 VAL C 302      22.978  13.318   3.103  1.00122.29           C
ATOM   2359  C   VAL C 302      24.848  11.580   1.547  1.00122.29           C
ATOM   2360  O   VAL C 302      24.568  10.392   1.384  1.00122.29           O
ATOM   2361  N   GLY C 303      24.808  12.453   0.511  1.00 47.02           N
ATOM   2362  CA  GLY C 303      24.416  11.952  -0.790  1.00 47.02           C
ATOM   2363  C   GLY C 303      24.503  13.026  -1.843  1.00 47.02           C
ATOM   2364  O   GLY C 303      24.992  14.125  -1.590  1.00 47.02           O
ATOM   2365  N   TYR C 304      24.071  12.702  -3.089  1.00 67.74           N
ATOM   2366  CA  TYR C 304      24.084  13.667  -4.161  1.00 67.74           C
ATOM   2367  CB  TYR C 304      25.420  13.728  -4.928  1.00 67.74           C
ATOM   2368  CG  TYR C 304      25.698  12.391  -5.523  1.00 67.74           C
ATOM   2369  CD1 TYR C 304      25.155  12.035  -6.736  1.00 67.74           C
ATOM   2370  CD2 TYR C 304      26.509  11.492  -4.867  1.00 67.74           C
ATOM   2371  CE1 TYR C 304      25.415  10.801  -7.285  1.00 67.74           C
ATOM   2372  CE2 TYR C 304      26.771  10.256  -5.410  1.00 67.74           C
ATOM   2373  CZ  TYR C 304      26.223   9.910  -6.621  1.00 67.74           C
ATOM   2374  OH  TYR C 304      26.490   8.643  -7.181  1.00 67.74           O
ATOM   2375  C   TYR C 304      22.986  13.364  -5.142  1.00 67.74           C
ATOM   2376  O   TYR C 304      22.446  12.259  -5.170  1.00 67.74           O
ATOM   2377  N   GLY C 305      22.628  14.355  -5.989  1.00 25.07           N
ATOM   2378  CA  GLY C 305      21.581  14.142  -6.951  1.00 25.07           C
ATOM   2379  C   GLY C 305      21.630  15.232  -7.971  1.00 25.07           C
ATOM   2380  O   GLY C 305      22.538  16.061  -7.975  1.00 25.07           O
ATOM   2381  N   VAL C 306      20.648  15.226  -8.896  1.00 90.11           N
ATOM   2382  CA  VAL C 306      20.586  16.244  -9.899  1.00 90.11           C
ATOM   2383  CB  VAL C 306      20.955  15.746 -11.267  1.00 90.11           C
ATOM   2384  CG1 VAL C 306      22.399  15.223 -11.217  1.00 90.11           C
ATOM   2385  CG2 VAL C 306      19.932  14.685 -11.708  1.00 90.11           C
ATOM   2386  C   VAL C 306      19.168  16.708  -9.967  1.00 90.11           C
ATOM   2387  O   VAL C 306      18.233  15.907  -9.934  1.00 90.11           O
ATOM   2388  N   ASP C 307      18.972  18.035 -10.051  1.00 68.05           N
ATOM   2389  CA  ASP C 307      17.643  18.550 -10.159  1.00 68.05           C
ATOM   2390  CB  ASP C 307      17.534  20.059  -9.873  1.00 68.05           C
ATOM   2391  CG  ASP C 307      17.756  20.289  -8.388  1.00 68.05           C
ATOM   2392  OD1 ASP C 307      17.608  19.307  -7.613  1.00 68.05           O
ATOM   2393  OD2 ASP C 307      18.072  21.448  -8.007  1.00 68.05           O
ATOM   2394  C   ASP C 307      17.246  18.364 -11.580  1.00 68.05           C
ATOM   2395  O   ASP C 307      18.084  18.161 -12.457  1.00 68.05           O
ATOM   2396  N   PRO C 308      15.971  18.403 -11.821  1.00125.47           N
ATOM   2397  CA  PRO C 308      15.501  18.350 -13.172  1.00125.47           C
ATOM   2398  CD  PRO C 308      15.003  17.867 -10.879  1.00125.47           C
ATOM   2399  CB  PRO C 308      13.992  18.148 -13.075  1.00125.47           C
ATOM   2400  CG  PRO C 308      13.816  17.401 -11.739  1.00125.47           C
ATOM   2401  C   PRO C 308      15.927  19.640 -13.789  1.00125.47           C
ATOM   2402  O   PRO C 308      15.948  19.749 -15.014  1.00125.47           O
ATOM   2403  N   SER C 309      16.257  20.631 -12.937  1.00 80.99           N
ATOM   2404  CA  SER C 309      16.733  21.904 -13.382  1.00 80.99           C
ATOM   2405  CB  SER C 309      16.991  22.886 -12.228  1.00 80.99           C
ATOM   2406  OG  SER C 309      18.028  22.396 -11.391  1.00 80.99           O
ATOM   2407  C   SER C 309      18.036  21.626 -14.046  1.00 80.99           C
ATOM   2408  O   SER C 309      18.518  22.411 -14.861  1.00 80.99           O
ATOM   2409  N   GLY C 310      18.630  20.466 -13.716  1.00 17.96           N
ATOM   2410  CA  GLY C 310      19.879  20.104 -14.308  1.00 17.96           C
ATOM   2411  C   GLY C 310      20.974  20.583 -13.413  1.00 17.96           C
ATOM   2412  O   GLY C 310      22.145  20.531 -13.782  1.00 17.96           O
ATOM   2413  N   GLU C 311      20.619  21.063 -12.205  1.00107.45           N
ATOM   2414  CA  GLU C 311      21.623  21.540 -11.298  1.00107.45           C
ATOM   2415  CB  GLU C 311      21.134  22.695 -10.408  1.00107.45           C
ATOM   2416  CG  GLU C 311      20.747  23.954 -11.187  1.00107.45           C
ATOM   2417  CD  GLU C 311      22.020  24.651 -11.644  1.00107.45           C
ATOM   2418  OE1 GLU C 311      22.911  24.879 -10.782  1.00107.45           O
ATOM   2419  OE2 GLU C 311      22.118  24.967 -12.860  1.00107.45           O
ATOM   2420  C   GLU C 311      21.983  20.410 -10.381  1.00107.45           C
ATOM   2421  O   GLU C 311      21.113  19.795  -9.766  1.00107.45           O
ATOM   2422  N   LYS C 312      23.293  20.109 -10.273  1.00 89.81           N
ATOM   2423  CA  LYS C 312      23.760  19.036  -9.438  1.00 89.81           C
ATOM   2424  CB  LYS C 312      25.203  18.606  -9.760  1.00 89.81           C
ATOM   2425  CG  LYS C 312      25.448  18.260 -11.231  1.00 89.81           C
ATOM   2426  CD  LYS C 312      24.596  17.109 -11.763  1.00 89.81           C
ATOM   2427  CE  LYS C 312      24.860  16.786 -13.235  1.00 89.81           C
ATOM   2428  NZ  LYS C 312      24.000  15.663 -13.671  1.00 89.81           N
ATOM   2429  C   LYS C 312      23.785  19.535  -8.026  1.00 89.81           C
ATOM   2430  O   LYS C 312      24.012  20.720  -7.788  1.00 89.81           O
ATOM   2431  N   TYR C 313      23.527  18.646  -7.041  1.00 70.21           N
ATOM   2432  CA  TYR C 313      23.580  19.088  -5.675  1.00 70.21           C
ATOM   2433  CB  TYR C 313      22.229  19.579  -5.122  1.00 70.21           C
ATOM   2434  CG  TYR C 313      21.210  18.499  -5.252  1.00 70.21           C
ATOM   2435  CD1 TYR C 313      21.161  17.459  -4.353  1.00 70.21           C
ATOM   2436  CD2 TYR C 313      20.288  18.540  -6.272  1.00 70.21           C
ATOM   2437  CE1 TYR C 313      20.213  16.470  -4.476  1.00 70.21           C
ATOM   2438  CE2 TYR C 313      19.338  17.555  -6.400  1.00 70.21           C
ATOM   2439  CZ  TYR C 313      19.300  16.517  -5.502  1.00 70.21           C
ATOM   2440  OH  TYR C 313      18.325  15.505  -5.631  1.00 70.21           O
ATOM   2441  C   TYR C 313      24.098  18.001  -4.778  1.00 70.21           C
ATOM   2442  O   TYR C 313      24.173  16.832  -5.159  1.00 70.21           O
ATOM   2443  N   TRP C 314      24.502  18.395  -3.548  1.00106.23           N
ATOM   2444  CA  TRP C 314      24.956  17.471  -2.545  1.00106.23           C
ATOM   2445  CB  TRP C 314      26.235  17.904  -1.802  1.00106.23           C
ATOM   2446  CG  TRP C 314      27.501  18.052  -2.617  1.00106.23           C
ATOM   2447  CD2 TRP C 314      28.332  16.970  -3.072  1.00106.23           C
ATOM   2448  CD1 TRP C 314      28.104  19.201  -3.041  1.00106.23           C
ATOM   2449  NE1 TRP C 314      29.266  18.905  -3.709  1.00106.23           N
ATOM   2450  CE2 TRP C 314      29.419  17.536  -3.740  1.00106.23           C
ATOM   2451  CE3 TRP C 314      28.205  15.616  -2.938  1.00106.23           C
ATOM   2452  CZ2 TRP C 314      30.398  16.757  -4.287  1.00106.23           C
ATOM   2453  CZ3 TRP C 314      29.193  14.834  -3.496  1.00106.23           C
ATOM   2454  CH2 TRP C 314      30.269  15.392  -4.156  1.00106.23           C
ATOM   2455  C   TRP C 314      23.884  17.490  -1.495  1.00106.23           C
ATOM   2456  O   TRP C 314      23.189  18.492  -1.336  1.00106.23           O
ATOM   2457  N   ILE C 315      23.703  16.372  -0.764  1.00 53.09           N
ATOM   2458  CA  ILE C 315      22.724  16.332   0.290  1.00 53.09           C
ATOM   2459  CB  ILE C 315      21.879  15.088   0.263  1.00 53.09           C
ATOM   2460  CG1 ILE C 315      21.108  14.995  -1.063  1.00 53.09           C
ATOM   2461  CG2 ILE C 315      20.965  15.094   1.499  1.00 53.09           C
ATOM   2462  CD1 ILE C 315      20.466  13.629  -1.302  1.00 53.09           C
ATOM   2463  C   ILE C 315      23.521  16.324   1.563  1.00 53.09           C
ATOM   2464  O   ILE C 315      24.326  15.417   1.784  1.00 53.09           O
ATOM   2465  N   VAL C 316      23.321  17.339   2.438  1.00 53.01           N
ATOM   2466  CA  VAL C 316      24.153  17.448   3.610  1.00 53.01           C
ATOM   2467  CB  VAL C 316      25.006  18.682   3.593  1.00 53.01           C
ATOM   2468  CG1 VAL C 316      25.853  18.719   4.873  1.00 53.01           C
ATOM   2469  CG2 VAL C 316      25.821  18.693   2.290  1.00 53.01           C
ATOM   2470  C   VAL C 316      23.337  17.503   4.880  1.00 53.01           C
ATOM   2471  O   VAL C 316      22.253  18.089   4.926  1.00 53.01           O
ATOM   2472  N   LYS C 317      23.880  16.896   5.964  1.00 80.22           N
ATOM   2473  CA  LYS C 317      23.244  16.850   7.258  1.00 80.22           C
ATOM   2474  CB  LYS C 317      23.454  15.506   7.978  1.00 80.22           C
ATOM   2475  CG  LYS C 317      22.794  15.424   9.355  1.00 80.22           C
ATOM   2476  CD  LYS C 317      22.875  14.035   9.990  1.00 80.22           C
ATOM   2477  CE  LYS C 317      24.073  13.859  10.924  1.00 80.22           C
ATOM   2478  NZ  LYS C 317      24.078  12.495  11.499  1.00 80.22           N
ATOM   2479  C   LYS C 317      23.866  17.904   8.132  1.00 80.22           C
ATOM   2480  O   LYS C 317      25.076  17.916   8.352  1.00 80.22           O
ATOM   2481  N   ASN C 318      23.034  18.819   8.666  1.00 81.35           N
ATOM   2482  CA  ASN C 318      23.489  19.907   9.493  1.00 81.35           C
ATOM   2483  CB  ASN C 318      22.641  21.171   9.255  1.00 81.35           C
ATOM   2484  CG  ASN C 318      23.452  22.408   9.597  1.00 81.35           C
ATOM   2485  OD1 ASN C 318      24.393  22.358  10.385  1.00 81.35           O
ATOM   2486  ND2 ASN C 318      23.080  23.560   8.977  1.00 81.35           N
ATOM   2487  C   ASN C 318      23.357  19.495  10.944  1.00 81.35           C
ATOM   2488  O   ASN C 318      22.767  18.462  11.251  1.00 81.35           O
ATOM   2489  N   SER C 319      24.031  20.231  11.859  1.00160.13           N
ATOM   2490  CA  SER C 319      24.037  20.050  13.296  1.00160.13           C
ATOM   2491  CB  SER C 319      25.428  20.301  13.896  1.00160.13           C
ATOM   2492  OG  SER C 319      26.403  19.507  13.241  1.00160.13           O
ATOM   2493  C   SER C 319      23.138  21.000  14.046  1.00160.13           C
ATOM   2494  O   SER C 319      23.313  21.147  15.257  1.00160.13           O
ATOM   2495  N   TRP C 320      22.298  21.774  13.338  1.00148.24           N
ATOM   2496  CA  TRP C 320      21.411  22.797  13.838  1.00148.24           C
ATOM   2497  CB  TRP C 320      21.186  23.906  12.801  1.00148.24           C
ATOM   2498  CG  TRP C 320      22.495  24.625  12.565  1.00148.24           C
ATOM   2499  CD2 TRP C 320      22.751  25.608  11.549  1.00148.24           C
ATOM   2500  CD1 TRP C 320      23.668  24.460  13.243  1.00148.24           C
ATOM   2501  NE1 TRP C 320      24.640  25.272  12.712  1.00148.24           N
ATOM   2502  CE2 TRP C 320      24.090  25.985  11.669  1.00148.24           C
ATOM   2503  CE3 TRP C 320      21.941  26.151  10.594  1.00148.24           C
ATOM   2504  CZ2 TRP C 320      24.642  26.911  10.830  1.00148.24           C
ATOM   2505  CZ3 TRP C 320      22.501  27.088   9.753  1.00148.24           C
ATOM   2506  CH2 TRP C 320      23.824  27.460   9.869  1.00148.24           C
ATOM   2507  C   TRP C 320      20.113  22.277  14.389  1.00148.24           C
ATOM   2508  O   TRP C 320      19.264  23.059  14.814  1.00148.24           O
ATOM   2509  N   GLY C 321      19.843  20.967  14.280  1.00 36.05           N
ATOM   2510  CA  GLY C 321      18.593  20.468  14.781  1.00 36.05           C
ATOM   2511  C   GLY C 321      17.697  20.236  13.602  1.00 36.05           C
ATOM   2512  O   GLY C 321      17.957  20.721  12.503  1.00 36.05           O
ATOM   2513  N   GLN C 322      16.617  19.461  13.823  1.00 96.14           N
ATOM   2514  CA  GLN C 322      15.645  19.077  12.836  1.00 96.14           C
ATOM   2515  CB  GLN C 322      14.664  18.004  13.338  1.00 96.14           C
ATOM   2516  CG  GLN C 322      13.772  18.477  14.486  1.00 96.14           C
ATOM   2517  CD  GLN C 322      12.757  17.379  14.772  1.00 96.14           C
ATOM   2518  OE1 GLN C 322      12.576  16.460  13.975  1.00 96.14           O
ATOM   2519  NE2 GLN C 322      12.068  17.479  15.939  1.00 96.14           N
ATOM   2520  C   GLN C 322      14.826  20.258  12.411  1.00 96.14           C
ATOM   2521  O   GLN C 322      14.267  20.277  11.316  1.00 96.14           O
ATOM   2522  N   ASP C 323      14.695  21.258  13.296  1.00 86.06           N
ATOM   2523  CA  ASP C 323      13.858  22.401  13.067  1.00 86.06           C
ATOM   2524  CB  ASP C 323      13.874  23.378  14.258  1.00 86.06           C
ATOM   2525  CG  ASP C 323      12.752  24.398  14.092  1.00 86.06           C
ATOM   2526  OD1 ASP C 323      11.958  24.266  13.123  1.00 86.06           O
ATOM   2527  OD2 ASP C 323      12.672  25.321  14.945  1.00 86.06           O
ATOM   2528  C   ASP C 323      14.326  23.155  11.857  1.00 86.06           C
ATOM   2529  O   ASP C 323      13.529  23.812  11.188  1.00 86.06           O
ATOM   2530  N   TRP C 324      15.635  23.099  11.547  1.00 78.24           N
ATOM   2531  CA  TRP C 324      16.167  23.910  10.484  1.00 78.24           C
ATOM   2532  CB  TRP C 324      17.590  24.404  10.797  1.00 78.24           C
ATOM   2533  CG  TRP C 324      18.226  25.269   9.736  1.00 78.24           C
ATOM   2534  CD2 TRP C 324      19.077  24.770   8.692  1.00 78.24           C
ATOM   2535  CD1 TRP C 324      18.156  26.621   9.564  1.00 78.24           C
ATOM   2536  NE1 TRP C 324      18.915  26.997   8.481  1.00 78.24           N
ATOM   2537  CE2 TRP C 324      19.488  25.867   7.935  1.00 78.24           C
ATOM   2538  CE3 TRP C 324      19.489  23.502   8.392  1.00 78.24           C
ATOM   2539  CZ2 TRP C 324      20.319  25.712   6.861  1.00 78.24           C
ATOM   2540  CZ3 TRP C 324      20.322  23.349   7.305  1.00 78.24           C
ATOM   2541  CH2 TRP C 324      20.730  24.433   6.556  1.00 78.24           C
ATOM   2542  C   TRP C 324      16.223  23.175   9.172  1.00 78.24           C
ATOM   2543  O   TRP C 324      16.387  21.959   9.113  1.00 78.24           O
ATOM   2544  N   GLY C 325      16.038  23.933   8.071  1.00 36.62           N
ATOM   2545  CA  GLY C 325      16.181  23.461   6.719  1.00 36.62           C
ATOM   2546  C   GLY C 325      15.208  22.372   6.412  1.00 36.62           C
ATOM   2547  O   GLY C 325      14.046  22.415   6.813  1.00 36.62           O
ATOM   2548  N   GLU C 326      15.680  21.370   5.640  1.00 62.90           N
ATOM   2549  CA  GLU C 326      14.844  20.276   5.258  1.00 62.90           C
ATOM   2550  CB  GLU C 326      15.208  19.721   3.868  1.00 62.90           C
ATOM   2551  CG  GLU C 326      14.975  20.732   2.741  1.00 62.90           C
ATOM   2552  CD  GLU C 326      15.546  20.175   1.440  1.00 62.90           C
ATOM   2553  OE1 GLU C 326      16.352  19.208   1.504  1.00 62.90           O
ATOM   2554  OE2 GLU C 326      15.185  20.718   0.362  1.00 62.90           O
ATOM   2555  C   GLU C 326      15.071  19.191   6.260  1.00 62.90           C
ATOM   2556  O   GLU C 326      15.856  18.272   6.035  1.00 62.90           O
ATOM   2557  N   ASN C 327      14.351  19.269   7.393  1.00 47.38           N
ATOM   2558  CA  ASN C 327      14.436  18.291   8.437  1.00 47.38           C
ATOM   2559  CB  ASN C 327      13.918  16.908   8.005  1.00 47.38           C
ATOM   2560  CG  ASN C 327      12.416  17.025   7.786  1.00 47.38           C
ATOM   2561  OD1 ASN C 327      11.702  17.612   8.597  1.00 47.38           O
ATOM   2562  ND2 ASN C 327      11.921  16.459   6.653  1.00 47.38           N
ATOM   2563  C   ASN C 327      15.850  18.143   8.916  1.00 47.38           C
ATOM   2564  O   ASN C 327      16.279  17.039   9.250  1.00 47.38           O
ATOM   2565  N   GLY C 328      16.607  19.255   8.989  1.00 34.08           N
ATOM   2566  CA  GLY C 328      17.941  19.204   9.519  1.00 34.08           C
ATOM   2567  C   GLY C 328      18.953  19.072   8.418  1.00 34.08           C
ATOM   2568  O   GLY C 328      20.150  19.174   8.679  1.00 34.08           O
ATOM   2569  N   PHE C 329      18.509  18.862   7.160  1.00 67.27           N
ATOM   2570  CA  PHE C 329      19.419  18.676   6.058  1.00 67.27           C
ATOM   2571  CB  PHE C 329      19.122  17.424   5.211  1.00 67.27           C
ATOM   2572  CG  PHE C 329      19.434  16.192   5.986  1.00 67.27           C
ATOM   2573  CD1 PHE C 329      18.557  15.712   6.932  1.00 67.27           C
ATOM   2574  CD2 PHE C 329      20.601  15.503   5.748  1.00 67.27           C
ATOM   2575  CE1 PHE C 329      18.848  14.569   7.638  1.00 67.27           C
ATOM   2576  CE2 PHE C 329      20.897  14.360   6.451  1.00 67.27           C
ATOM   2577  CZ  PHE C 329      20.020  13.892   7.400  1.00 67.27           C
ATOM   2578  C   PHE C 329      19.297  19.821   5.097  1.00 67.27           C
ATOM   2579  O   PHE C 329      18.368  20.624   5.176  1.00 67.27           O
ATOM   2580  N   PHE C 330      20.287  19.942   4.181  1.00 73.31           N
ATOM   2581  CA  PHE C 330      20.211  20.949   3.159  1.00 73.31           C
ATOM   2582  CB  PHE C 330      20.847  22.304   3.539  1.00 73.31           C
ATOM   2583  CG  PHE C 330      22.317  22.158   3.760  1.00 73.31           C
ATOM   2584  CD1 PHE C 330      22.808  21.767   4.985  1.00 73.31           C
ATOM   2585  CD2 PHE C 330      23.208  22.431   2.746  1.00 73.31           C
ATOM   2586  CE1 PHE C 330      24.163  21.641   5.191  1.00 73.31           C
ATOM   2587  CE2 PHE C 330      24.563  22.307   2.946  1.00 73.31           C
ATOM   2588  CZ  PHE C 330      25.044  21.910   4.171  1.00 73.31           C
ATOM   2589  C   PHE C 330      20.890  20.435   1.927  1.00 73.31           C
ATOM   2590  O   PHE C 330      21.737  19.545   1.985  1.00 73.31           O
ATOM   2591  N   ARG C 331      20.508  20.981   0.756  1.00 69.95           N
ATOM   2592  CA  ARG C 331      21.130  20.572  -0.466  1.00 69.95           C
ATOM   2593  CB  ARG C 331      20.128  20.129  -1.542  1.00 69.95           C
ATOM   2594  CG  ARG C 331      19.275  18.947  -1.074  1.00 69.95           C
ATOM   2595  CD  ARG C 331      18.587  18.188  -2.205  1.00 69.95           C
ATOM   2596  NE  ARG C 331      17.732  19.149  -2.953  1.00 69.95           N
ATOM   2597  CZ  ARG C 331      16.395  19.231  -2.698  1.00 69.95           C
ATOM   2598  NH1 ARG C 331      15.837  18.491  -1.696  1.00 69.95           N
ATOM   2599  NH2 ARG C 331      15.615  20.042  -3.470  1.00 69.95           N
ATOM   2600  C   ARG C 331      21.883  21.766  -0.954  1.00 69.95           C
ATOM   2601  O   ARG C 331      21.471  22.902  -0.720  1.00 69.95           O
ATOM   2602  N   ILE C 332      23.048  21.538  -1.593  1.00 62.60           N
ATOM   2603  CA  ILE C 332      23.851  22.632  -2.053  1.00 62.60           C
ATOM   2604  CB  ILE C 332      24.992  22.936  -1.124  1.00 62.60           C
ATOM   2605  CG1 ILE C 332      25.717  24.225  -1.541  1.00 62.60           C
ATOM   2606  CG2 ILE C 332      25.892  21.692  -1.049  1.00 62.60           C
ATOM   2607  CD1 ILE C 332      26.724  24.713  -0.500  1.00 62.60           C
ATOM   2608  C   ILE C 332      24.422  22.283  -3.395  1.00 62.60           C
ATOM   2609  O   ILE C 332      24.662  21.116  -3.698  1.00 62.60           O
ATOM   2610  N   ARG C 333      24.680  23.316  -4.223  1.00100.47           N
ATOM   2611  CA  ARG C 333      25.192  23.161  -5.556  1.00100.47           C
ATOM   2612  CB  ARG C 333      25.530  24.523  -6.186  1.00100.47           C
ATOM   2613  CG  ARG C 333      26.316  24.478  -7.497  1.00100.47           C
ATOM   2614  CD  ARG C 333      25.539  23.938  -8.695  0.00100.47           C
ATOM   2615  NE  ARG C 333      26.328  24.298  -9.907  0.00100.47           N
ATOM   2616  CZ  ARG C 333      26.199  25.550 -10.435  0.00100.47           C
ATOM   2617  NH1 ARG C 333      25.325  26.437  -9.875  0.00100.47           N
ATOM   2618  NH2 ARG C 333      26.952  25.924 -11.510  0.00100.47           N
ATOM   2619  C   ARG C 333      26.448  22.352  -5.498  1.00100.47           C
ATOM   2620  O   ARG C 333      27.317  22.584  -4.659  1.00100.47           O
ATOM   2621  N   ARG C 334      26.559  21.367  -6.415  1.00156.66           N
ATOM   2622  CA  ARG C 334      27.691  20.484  -6.473  1.00156.66           C
ATOM   2623  CB  ARG C 334      27.302  18.993  -6.445  1.00156.66           C
ATOM   2624  CG  ARG C 334      28.431  18.046  -6.868  1.00156.66           C
ATOM   2625  CD  ARG C 334      28.152  16.569  -6.567  1.00156.66           C
ATOM   2626  NE  ARG C 334      26.814  16.216  -7.124  1.00156.66           N
ATOM   2627  CZ  ARG C 334      26.698  15.722  -8.391  1.00156.66           C
ATOM   2628  NH1 ARG C 334      27.808  15.565  -9.168  1.00156.66           N
ATOM   2629  NH2 ARG C 334      25.470  15.380  -8.878  1.00156.66           N
ATOM   2630  C   ARG C 334      28.427  20.704  -7.762  1.00156.66           C
ATOM   2631  O   ARG C 334      27.824  20.960  -8.801  1.00156.66           O
ATOM   2632  N   GLY C 335      29.775  20.614  -7.711  1.00 49.98           N
ATOM   2633  CA  GLY C 335      30.589  20.698  -8.896  1.00 49.98           C
ATOM   2634  C   GLY C 335      31.258  22.038  -9.045  1.00 49.98           C
ATOM   2635  O   GLY C 335      32.184  22.185  -9.843  1.00 49.98           O
ATOM   2636  N   VAL C 336      30.722  23.065  -8.367  1.00110.37           N
ATOM   2637  CA  VAL C 336      31.180  24.431  -8.325  1.00110.37           C
ATOM   2638  CB  VAL C 336      30.019  25.372  -8.130  1.00110.37           C
ATOM   2639  CG1 VAL C 336      30.504  26.831  -8.080  1.00110.37           C
ATOM   2640  CG2 VAL C 336      29.006  25.100  -9.254  1.00110.37           C
ATOM   2641  C   VAL C 336      32.199  24.680  -7.231  1.00110.37           C
ATOM   2642  O   VAL C 336      32.848  25.726  -7.225  1.00110.37           O
ATOM   2643  N   ASP C 337      32.346  23.764  -6.249  1.00 82.56           N
ATOM   2644  CA  ASP C 337      33.154  24.063  -5.092  1.00 82.56           C
ATOM   2645  CB  ASP C 337      34.577  24.546  -5.450  1.00 82.56           C
ATOM   2646  CG  ASP C 337      35.387  24.672  -4.164  1.00 82.56           C
ATOM   2647  OD1 ASP C 337      34.886  24.209  -3.105  1.00 82.56           O
ATOM   2648  OD2 ASP C 337      36.514  25.233  -4.225  1.00 82.56           O
ATOM   2649  C   ASP C 337      32.446  25.166  -4.372  1.00 82.56           C
ATOM   2650  O   ASP C 337      33.056  26.108  -3.867  1.00 82.56           O
ATOM   2651  N   GLU C 338      31.105  25.048  -4.311  1.00125.13           N
ATOM   2652  CA  GLU C 338      30.258  26.040  -3.712  1.00125.13           C
ATOM   2653  CB  GLU C 338      28.765  25.671  -3.781  1.00125.13           C
ATOM   2654  CG  GLU C 338      27.840  26.768  -3.262  1.00125.13           C
ATOM   2655  CD  GLU C 338      27.899  27.907  -4.266  1.00125.13           C
ATOM   2656  OE1 GLU C 338      28.005  27.611  -5.487  1.00125.13           O
ATOM   2657  OE2 GLU C 338      27.838  29.086  -3.827  1.00125.13           O
ATOM   2658  C   GLU C 338      30.621  26.217  -2.271  1.00125.13           C
ATOM   2659  O   GLU C 338      30.586  25.284  -1.474  1.00125.13           O
ATOM   2660  N   VAL C 339      30.983  27.460  -1.920  1.00162.88           N
ATOM   2661  CA  VAL C 339      31.320  27.912  -0.599  1.00162.88           C
ATOM   2662  CB  VAL C 339      30.150  28.032   0.344  1.00162.88           C
ATOM   2663  CG1 VAL C 339      29.140  29.018  -0.265  1.00162.88           C
ATOM   2664  CG2 VAL C 339      29.576  26.644   0.670  1.00162.88           C
ATOM   2665  C   VAL C 339      32.369  27.030   0.015  1.00162.88           C
ATOM   2666  O   VAL C 339      32.382  26.848   1.232  1.00162.88           O
ATOM   2667  N   GLY C 340      33.280  26.470  -0.812  1.00 46.52           N
ATOM   2668  CA  GLY C 340      34.405  25.709  -0.342  1.00 46.52           C
ATOM   2669  C   GLY C 340      33.988  24.351   0.147  1.00 46.52           C
ATOM   2670  O   GLY C 340      34.727  23.704   0.884  1.00 46.52           O
ATOM   2671  N   ILE C 341      32.803  23.867  -0.255  1.00 96.55           N
ATOM   2672  CA  ILE C 341      32.303  22.598   0.205  1.00 96.55           C
ATOM   2673  CB  ILE C 341      30.857  22.353  -0.129  1.00 96.55           C
ATOM   2674  CG1 ILE C 341      30.321  21.204   0.745  1.00 96.55           C
ATOM   2675  CG2 ILE C 341      30.724  22.110  -1.642  1.00 96.55           C
ATOM   2676  CD1 ILE C 341      28.797  21.123   0.789  1.00 96.55           C
ATOM   2677  C   ILE C 341      33.134  21.443  -0.301  1.00 96.55           C
ATOM   2678  O   ILE C 341      33.114  20.354   0.268  1.00 96.55           O
ATOM   2679  N   GLU C 342      33.737  21.592  -1.489  1.00197.09           N
ATOM   2680  CA  GLU C 342      34.607  20.625  -2.117  1.00197.09           C
ATOM   2681  CB  GLU C 342      34.575  20.579  -3.658  1.00197.09           C
ATOM   2682  CG  GLU C 342      33.462  19.687  -4.223  1.00197.09           C
ATOM   2683  CD  GLU C 342      32.296  20.538  -4.695  1.00197.09           C
ATOM   2684  OE1 GLU C 342      32.442  21.191  -5.762  1.00197.09           O
ATOM   2685  OE2 GLU C 342      31.242  20.537  -4.008  1.00197.09           O
ATOM   2686  C   GLU C 342      36.048  20.686  -1.682  1.00197.09           C
ATOM   2687  O   GLU C 342      36.879  20.083  -2.350  1.00197.09           O
ATOM   2688  N   SER C 343      36.431  21.579  -0.750  1.00189.17           N
ATOM   2689  CA  SER C 343      37.817  21.774  -0.375  1.00189.17           C
ATOM   2690  CB  SER C 343      38.024  23.185   0.188  1.00189.17           C
ATOM   2691  OG  SER C 343      37.510  24.123  -0.736  1.00189.17           O
ATOM   2692  C   SER C 343      38.456  20.838   0.638  1.00189.17           C
ATOM   2693  O   SER C 343      39.652  20.581   0.559  1.00189.17           O
ATOM   2694  N   ILE C 344      37.755  20.606   1.762  1.00327.50           N
ATOM   2695  CA  ILE C 344      38.085  19.879   2.975  1.00327.50           C
ATOM   2696  CB  ILE C 344      38.116  20.784   4.203  1.00327.50           C
ATOM   2697  CG1 ILE C 344      38.956  22.002   3.840  1.00327.50           C
ATOM   2698  CG2 ILE C 344      38.883  20.157   5.388  1.00327.50           C
ATOM   2699  CD1 ILE C 344      39.072  23.003   4.988  1.00327.50           C
ATOM   2700  C   ILE C 344      37.501  18.501   3.258  1.00327.50           C
ATOM   2701  O   ILE C 344      37.341  18.184   4.434  1.00327.50           O
ATOM   2702  N   ALA C 345      36.859  17.766   2.332  1.00 82.67           N
ATOM   2703  CA  ALA C 345      36.237  16.542   2.798  1.00 82.67           C
ATOM   2704  CB  ALA C 345      35.549  15.734   1.688  1.00 82.67           C
ATOM   2705  C   ALA C 345      37.232  15.630   3.474  1.00 82.67           C
ATOM   2706  O   ALA C 345      38.372  15.500   3.033  1.00 82.67           O
ATOM   2707  N   VAL C 346      36.811  14.996   4.601  1.00129.55           N
ATOM   2708  CA  VAL C 346      37.646  14.069   5.320  1.00129.55           C
ATOM   2709  CB  VAL C 346      38.196  14.536   6.634  1.00129.55           C
ATOM   2710  CG1 VAL C 346      39.637  14.991   6.395  1.00129.55           C
ATOM   2711  CG2 VAL C 346      37.336  15.703   7.138  1.00129.55           C
ATOM   2712  C   VAL C 346      36.949  12.775   5.536  1.00129.55           C
ATOM   2713  O   VAL C 346      35.744  12.730   5.770  1.00129.55           O
ATOM   2714  N   GLU C 347      37.724  11.673   5.444  1.00103.13           N
ATOM   2715  CA  GLU C 347      37.147  10.382   5.641  1.00103.13           C
ATOM   2716  CB  GLU C 347      37.182   9.459   4.413  1.00103.13           C
ATOM   2717  CG  GLU C 347      38.588   9.032   3.995  1.00103.13           C
ATOM   2718  CD  GLU C 347      38.434   7.878   3.015  1.00103.13           C
ATOM   2719  OE1 GLU C 347      37.512   7.961   2.159  1.00103.13           O
ATOM   2720  OE2 GLU C 347      39.218   6.897   3.113  1.00103.13           O
ATOM   2721  C   GLU C 347      37.904   9.681   6.720  1.00103.13           C
ATOM   2722  O   GLU C 347      39.100   9.905   6.907  1.00103.13           O
ATOM   2723  N   ALA C 348      37.192   8.823   7.480  1.00 39.45           N
ATOM   2724  CA  ALA C 348      37.796   8.037   8.516  1.00 39.45           C
ATOM   2725  CB  ALA C 348      37.684   8.667   9.915  1.00 39.45           C
ATOM   2726  C   ALA C 348      37.037   6.747   8.552  1.00 39.45           C
ATOM   2727  O   ALA C 348      35.857   6.711   8.208  1.00 39.45           O
ATOM   2728  N   ASP C 349      37.702   5.643   8.951  1.00 44.60           N
ATOM   2729  CA  ASP C 349      37.050   4.363   9.009  1.00 44.60           C
ATOM   2730  CB  ASP C 349      37.790   3.258   8.234  1.00 44.60           C
ATOM   2731  CG  ASP C 349      37.637   3.536   6.746  1.00 44.60           C
ATOM   2732  OD1 ASP C 349      36.473   3.712   6.295  1.00 44.60           O
ATOM   2733  OD2 ASP C 349      38.678   3.569   6.039  1.00 44.60           O
ATOM   2734  C   ASP C 349      37.008   3.919  10.439  1.00 44.60           C
ATOM   2735  O   ASP C 349      38.047   3.708  11.060  1.00 44.60           O
ATOM   2736  N   VAL C 350      35.789   3.755  10.989  1.00 50.19           N
ATOM   2737  CA  VAL C 350      35.566   3.355  12.354  1.00 50.19           C
ATOM   2738  CB  VAL C 350      34.210   3.790  12.832  1.00 50.19           C
ATOM   2739  CG1 VAL C 350      33.923   3.189  14.214  1.00 50.19           C
ATOM   2740  CG2 VAL C 350      34.166   5.327  12.808  1.00 50.19           C
ATOM   2741  C   VAL C 350      35.654   1.856  12.468  1.00 50.19           C
ATOM   2742  O   VAL C 350      35.450   1.130  11.496  1.00 50.19           O
ATOM   2743  N   ILE C 351      36.005   1.361  13.679  1.00123.13           N
ATOM   2744  CA  ILE C 351      36.077  -0.047  13.979  1.00123.13           C
ATOM   2745  CB  ILE C 351      37.232  -0.399  14.878  1.00123.13           C
ATOM   2746  CG1 ILE C 351      38.578  -0.336  14.146  1.00123.13           C
ATOM   2747  CG2 ILE C 351      36.939  -1.780  15.489  1.00123.13           C
ATOM   2748  CD1 ILE C 351      38.771  -1.517  13.199  1.00123.13           C
ATOM   2749  C   ILE C 351      34.867  -0.389  14.796  1.00123.13           C
ATOM   2750  O   ILE C 351      34.787  -0.040  15.969  1.00123.13           O
ATOM   2751  N   PRO C 352      33.950  -1.111  14.206  1.00 82.23           N
ATOM   2752  CA  PRO C 352      32.737  -1.493  14.884  1.00 82.23           C
ATOM   2753  CD  PRO C 352      33.783  -1.078  12.762  1.00 82.23           C
ATOM   2754  CB  PRO C 352      31.819  -2.056  13.801  1.00 82.23           C
ATOM   2755  CG  PRO C 352      32.293  -1.368  12.510  1.00 82.23           C
ATOM   2756  C   PRO C 352      33.035  -2.526  15.922  1.00 82.23           C
ATOM   2757  O   PRO C 352      34.139  -3.064  15.939  1.00 82.23           O
ATOM   2758  N   PHE C 353      32.084  -2.776  16.839  1.00 47.91           N
ATOM   2759  CA  PHE C 353      32.241  -3.852  17.769  1.00 47.91           C
ATOM   2760  CB  PHE C 353      31.843  -3.514  19.214  1.00 47.91           C
ATOM   2761  CG  PHE C 353      33.060  -2.932  19.835  1.00 47.91           C
ATOM   2762  CD1 PHE C 353      33.410  -1.615  19.661  1.00 47.91           C
ATOM   2763  CD2 PHE C 353      33.869  -3.745  20.593  1.00 47.91           C
ATOM   2764  CE1 PHE C 353      34.550  -1.120  20.250  1.00 47.91           C
ATOM   2765  CE2 PHE C 353      35.008  -3.257  21.185  1.00 47.91           C
ATOM   2766  CZ  PHE C 353      35.350  -1.939  21.010  1.00 47.91           C
ATOM   2767  C   PHE C 353      31.347  -4.970  17.264  1.00 47.91           C
ATOM   2768  O   PHE C 353      31.563  -5.398  16.098  1.00 47.91           O
ATOM   2769  OXT PHE C 353      30.445  -5.413  18.024  1.00 47.91           O
TER    2770      PHE C 353
ATOM   2771  N   ASP D 354      56.218 -25.574  20.899  1.00122.68           N
ATOM   2772  CA  ASP D 354      54.796 -25.679  20.491  1.00122.68           C
ATOM   2773  CB  ASP D 354      54.667 -25.973  18.979  1.00122.68           C
ATOM   2774  CG  ASP D 354      55.455 -27.214  18.595  1.00122.68           C
ATOM   2775  OD1 ASP D 354      55.473 -28.192  19.384  1.00122.68           O
ATOM   2776  OD2 ASP D 354      56.069 -27.185  17.493  1.00122.68           O
ATOM   2777  C   ASP D 354      53.971 -26.595  21.334  1.00122.68           C
ATOM   2778  O   ASP D 354      54.462 -27.145  22.319  1.00122.68           O
ATOM   2779  N   THR D 355      52.667 -26.717  21.009  1.00 61.36           N
ATOM   2780  CA  THR D 355      51.823 -27.584  21.780  1.00 61.36           C
ATOM   2781  CB  THR D 355      50.374 -27.186  21.893  1.00 61.36           C
ATOM   2782  OG1 THR D 355      49.760 -27.193  20.612  1.00 61.36           O
ATOM   2783  CG2 THR D 355      50.279 -25.793  22.540  1.00 61.36           C
ATOM   2784  C   THR D 355      51.837 -28.923  21.113  1.00 61.36           C
ATOM   2785  O   THR D 355      52.383 -29.112  20.034  1.00 61.36           O
ATOM   2786  N   PRO D 356      51.255 -29.855  21.797  1.00104.71           N
ATOM   2787  CA  PRO D 356      51.130 -31.188  21.264  1.00104.71           C
ATOM   2788  CD  PRO D 356      51.600 -29.902  23.206  1.00104.71           C
ATOM   2789  CB  PRO D 356      50.733 -32.050  22.455  1.00104.71           C
ATOM   2790  CG  PRO D 356      51.501 -31.383  23.611  1.00104.71           C
ATOM   2791  C   PRO D 356      50.252 -31.313  20.052  1.00104.71           C
ATOM   2792  O   PRO D 356      50.154 -32.415  19.513  1.00104.71           O
ATOM   2793  N   ALA D 357      49.576 -30.231  19.633  1.00 71.12           N
ATOM   2794  CA  ALA D 357      48.693 -30.334  18.498  1.00 71.12           C
ATOM   2795  CB  ALA D 357      47.731 -29.145  18.371  1.00 71.12           C
ATOM   2796  C   ALA D 357      49.443 -30.425  17.204  1.00 71.12           C
ATOM   2797  O   ALA D 357      50.429 -29.730  16.996  1.00 71.12           O
ATOM   2798  N   ASN D 358      48.985 -31.314  16.295  1.00220.03           N
ATOM   2799  CA  ASN D 358      49.516 -31.380  14.962  1.00220.03           C
ATOM   2800  CB  ASN D 358      50.389 -32.601  14.688  1.00220.03           C
ATOM   2801  CG  ASN D 358      51.744 -32.231  15.257  1.00220.03           C
ATOM   2802  OD1 ASN D 358      52.089 -32.624  16.365  1.00220.03           O
ATOM   2803  ND2 ASN D 358      52.527 -31.430  14.486  1.00220.03           N
ATOM   2804  C   ASN D 358      48.339 -31.401  14.051  1.00220.03           C
ATOM   2805  O   ASN D 358      47.846 -32.452  13.641  1.00220.03           O
ATOM   2806  N   CYS D 359      47.916 -30.191  13.668  1.00125.77           N
ATOM   2807  CA  CYS D 359      46.712 -29.971  12.940  1.00125.77           C
ATOM   2808  CB  CYS D 359      46.008 -28.746  13.535  1.00125.77           C
ATOM   2809  SG  CYS D 359      44.227 -28.779  13.303  1.00125.77           S
ATOM   2810  C   CYS D 359      47.091 -29.655  11.523  1.00125.77           C
ATOM   2811  O   CYS D 359      48.212 -29.224  11.259  1.00125.77           O
ATOM   2812  N   THR D 360      46.155 -29.855  10.566  1.00 55.05           N
ATOM   2813  CA  THR D 360      46.464 -29.618   9.185  1.00 55.05           C
ATOM   2814  CB  THR D 360      46.182 -30.795   8.295  1.00 55.05           C
ATOM   2815  OG1 THR D 360      44.790 -31.077   8.279  1.00 55.05           O
ATOM   2816  CG2 THR D 360      46.963 -32.008   8.830  1.00 55.05           C
ATOM   2817  C   THR D 360      45.634 -28.483   8.665  1.00 55.05           C
ATOM   2818  O   THR D 360      44.644 -28.066   9.265  1.00 55.05           O
ATOM   2819  N   PHE D 361      46.047 -27.981   7.485  1.00146.11           N
ATOM   2820  CA  PHE D 361      45.476 -26.867   6.779  1.00146.11           C
ATOM   2821  CB  PHE D 361      46.140 -26.715   5.403  1.00146.11           C
ATOM   2822  CG  PHE D 361      46.017 -25.315   4.923  1.00146.11           C
ATOM   2823  CD1 PHE D 361      44.891 -24.826   4.309  1.00146.11           C
ATOM   2824  CD2 PHE D 361      47.084 -24.479   5.110  1.00146.11           C
ATOM   2825  CE1 PHE D 361      44.856 -23.513   3.891  1.00146.11           C
ATOM   2826  CE2 PHE D 361      47.062 -23.169   4.699  1.00146.11           C
ATOM   2827  CZ  PHE D 361      45.937 -22.683   4.081  1.00146.11           C
ATOM   2828  C   PHE D 361      44.054 -27.223   6.472  1.00146.11           C
ATOM   2829  O   PHE D 361      43.143 -26.398   6.550  1.00146.11           O
ATOM   2830  N   GLU D 362      43.838 -28.485   6.074  1.00124.75           N
ATOM   2831  CA  GLU D 362      42.528 -28.936   5.711  1.00124.75           C
ATOM   2832  CB  GLU D 362      42.541 -30.381   5.189  1.00124.75           C
ATOM   2833  CG  GLU D 362      41.162 -30.878   4.754  1.00124.75           C
ATOM   2834  CD  GLU D 362      40.789 -30.177   3.454  1.00124.75           C
ATOM   2835  OE1 GLU D 362      41.705 -29.957   2.618  1.00124.75           O
ATOM   2836  OE2 GLU D 362      39.582 -29.852   3.278  1.00124.75           O
ATOM   2837  C   GLU D 362      41.629 -28.879   6.907  1.00124.75           C
ATOM   2838  O   GLU D 362      40.460 -28.511   6.799  1.00124.75           O
ATOM   2839  N   ASP D 363      42.157 -29.218   8.096  1.00 62.03           N
ATOM   2840  CA  ASP D 363      41.326 -29.241   9.269  1.00 62.03           C
ATOM   2841  CB  ASP D 363      42.091 -29.653  10.540  1.00 62.03           C
ATOM   2842  CG  ASP D 363      42.302 -31.161  10.497  1.00 62.03           C
ATOM   2843  OD1 ASP D 363      41.309 -31.878  10.202  1.00 62.03           O
ATOM   2844  OD2 ASP D 363      43.445 -31.616  10.775  1.00 62.03           O
ATOM   2845  C   ASP D 363      40.755 -27.871   9.482  1.00 62.03           C
ATOM   2846  O   ASP D 363      39.631 -27.725   9.959  1.00 62.03           O
ATOM   2847  N   VAL D 364      41.550 -26.831   9.180  1.00141.24           N
ATOM   2848  CA  VAL D 364      41.172 -25.449   9.313  1.00141.24           C
ATOM   2849  CB  VAL D 364      42.377 -24.606   9.500  1.00141.24           C
ATOM   2850  CG1 VAL D 364      42.542 -24.307  11.002  1.00141.24           C
ATOM   2851  CG2 VAL D 364      43.510 -25.570   9.127  1.00141.24           C
ATOM   2852  C   VAL D 364      40.196 -24.933   8.280  1.00141.24           C
ATOM   2853  O   VAL D 364      39.444 -24.000   8.562  1.00141.24           O
ATOM   2854  N   ALA D 365      40.177 -25.472   7.045  1.00 43.46           N
ATOM   2855  CA  ALA D 365      39.223 -24.941   6.096  1.00 43.46           C
ATOM   2856  CB  ALA D 365      39.415 -25.474   4.665  1.00 43.46           C
ATOM   2857  C   ALA D 365      37.836 -25.309   6.538  1.00 43.46           C
ATOM   2858  O   ALA D 365      37.613 -26.411   7.033  1.00 43.46           O
ATOM   2859  N   GLY D 366      36.857 -24.386   6.376  1.00 32.78           N
ATOM   2860  CA  GLY D 366      35.502 -24.709   6.735  1.00 32.78           C
ATOM   2861  C   GLY D 366      34.887 -23.568   7.482  1.00 32.78           C
ATOM   2862  O   GLY D 366      35.373 -22.437   7.440  1.00 32.78           O
ATOM   2863  N   LYS D 367      33.768 -23.852   8.188  1.00142.85           N
ATOM   2864  CA  LYS D 367      33.106 -22.810   8.917  1.00142.85           C
ATOM   2865  CB  LYS D 367      31.587 -22.770   8.701  1.00142.85           C
ATOM   2866  CG  LYS D 367      30.833 -23.965   9.273  1.00142.85           C
ATOM   2867  CD  LYS D 367      29.322 -23.743   9.259  1.00142.85           C
ATOM   2868  CE  LYS D 367      28.901 -22.322   9.650  1.00142.85           C
ATOM   2869  NZ  LYS D 367      29.025 -21.409   8.490  1.00142.85           N
ATOM   2870  C   LYS D 367      33.388 -22.981  10.377  1.00142.85           C
ATOM   2871  O   LYS D 367      33.384 -24.091  10.908  1.00142.85           O
ATOM   2872  N   TRP D 368      33.651 -21.850  11.060  1.00 78.15           N
ATOM   2873  CA  TRP D 368      33.973 -21.847  12.459  1.00 78.15           C
ATOM   2874  CB  TRP D 368      35.375 -21.289  12.751  1.00 78.15           C
ATOM   2875  CG  TRP D 368      36.509 -22.203  12.369  1.00 78.15           C
ATOM   2876  CD2 TRP D 368      37.264 -22.962  13.327  1.00 78.15           C
ATOM   2877  CD1 TRP D 368      37.045 -22.479  11.145  1.00 78.15           C
ATOM   2878  NE1 TRP D 368      38.082 -23.372  11.279  1.00 78.15           N
ATOM   2879  CE2 TRP D 368      38.228 -23.676  12.619  1.00 78.15           C
ATOM   2880  CE3 TRP D 368      37.160 -23.052  14.686  1.00 78.15           C
ATOM   2881  CZ2 TRP D 368      39.111 -24.495  13.266  1.00 78.15           C
ATOM   2882  CZ3 TRP D 368      38.047 -23.881  15.336  1.00 78.15           C
ATOM   2883  CH2 TRP D 368      39.003 -24.589  14.637  1.00 78.15           C
ATOM   2884  C   TRP D 368      33.029 -20.930  13.169  1.00 78.15           C
ATOM   2885  O   TRP D 368      32.623 -19.903  12.630  1.00 78.15           O
ATOM   2886  N   THR D 369      32.648 -21.292  14.412  1.00 38.95           N
ATOM   2887  CA  THR D 369      31.823 -20.421  15.203  1.00 38.95           C
ATOM   2888  CB  THR D 369      30.599 -21.084  15.769  1.00 38.95           C
ATOM   2889  OG1 THR D 369      29.800 -21.619  14.723  1.00 38.95           O
ATOM   2890  CG2 THR D 369      29.794 -20.042  16.564  1.00 38.95           C
ATOM   2891  C   THR D 369      32.668 -19.993  16.362  1.00 38.95           C
ATOM   2892  O   THR D 369      33.220 -20.824  17.082  1.00 38.95           O
ATOM   2893  N   LEU D 370      32.801 -18.667  16.560  1.00 90.28           N
ATOM   2894  CA  LEU D 370      33.622 -18.165  17.625  1.00 90.28           C
ATOM   2895  CB  LEU D 370      34.586 -17.056  17.172  1.00 90.28           C
ATOM   2896  CG  LEU D 370      35.543 -17.495  16.048  1.00 90.28           C
ATOM   2897  CD1 LEU D 370      34.778 -17.753  14.739  1.00 90.28           C
ATOM   2898  CD2 LEU D 370      36.709 -16.507  15.879  1.00 90.28           C
ATOM   2899  C   LEU D 370      32.719 -17.555  18.657  1.00 90.28           C
ATOM   2900  O   LEU D 370      31.894 -16.691  18.356  1.00 90.28           O
ATOM   2901  N   TRP D 371      32.863 -18.015  19.916  1.00 71.91           N
ATOM   2902  CA  TRP D 371      32.113 -17.485  21.016  1.00 71.91           C
ATOM   2903  CB  TRP D 371      31.702 -18.579  22.019  1.00 71.91           C
ATOM   2904  CG  TRP D 371      30.583 -19.478  21.538  1.00 71.91           C
ATOM   2905  CD2 TRP D 371      29.569 -20.023  22.399  1.00 71.91           C
ATOM   2906  CD1 TRP D 371      30.352 -19.996  20.296  1.00 71.91           C
ATOM   2907  NE1 TRP D 371      29.240 -20.806  20.323  1.00 71.91           N
ATOM   2908  CE2 TRP D 371      28.755 -20.838  21.613  1.00 71.91           C
ATOM   2909  CE3 TRP D 371      29.343 -19.866  23.737  1.00 71.91           C
ATOM   2910  CZ2 TRP D 371      27.696 -21.509  22.157  1.00 71.91           C
ATOM   2911  CZ3 TRP D 371      28.270 -20.538  24.280  1.00 71.91           C
ATOM   2912  CH2 TRP D 371      27.461 -21.342  23.504  1.00 71.91           C
ATOM   2913  C   TRP D 371      33.048 -16.542  21.694  1.00 71.91           C
ATOM   2914  O   TRP D 371      34.146 -16.932  22.085  1.00 71.91           O
ATOM   2915  N   GLU D 372      32.641 -15.266  21.841  1.00 91.17           N
ATOM   2916  CA  GLU D 372      33.542 -14.297  22.398  1.00 91.17           C
ATOM   2917  CB  GLU D 372      33.705 -13.037  21.532  1.00 91.17           C
ATOM   2918  CG  GLU D 372      32.395 -12.287  21.289  1.00 91.17           C
ATOM   2919  CD  GLU D 372      32.718 -10.998  20.549  1.00 91.17           C
ATOM   2920  OE1 GLU D 372      33.289 -10.078  21.193  1.00 91.17           O
ATOM   2921  OE2 GLU D 372      32.400 -10.915  19.333  1.00 91.17           O
ATOM   2922  C   GLU D 372      33.057 -13.850  23.736  1.00 91.17           C
ATOM   2923  O   GLU D 372      31.879 -13.548  23.918  1.00 91.17           O
ATOM   2924  N   GLY D 373      34.001 -13.774  24.698  1.00 72.75           N
ATOM   2925  CA  GLY D 373      33.752 -13.368  26.052  1.00 72.75           C
ATOM   2926  C   GLY D 373      34.071 -11.918  26.102  1.00 72.75           C
ATOM   2927  O   GLY D 373      33.717 -11.224  25.159  1.00 72.75           O
ATOM   2928  N   PRO D 374      34.889 -11.538  27.066  1.00246.17           N
ATOM   2929  CA  PRO D 374      35.192 -10.192  27.543  1.00246.17           C
ATOM   2930  CD  PRO D 374      35.792 -12.529  27.628  1.00246.17           C
ATOM   2931  CB  PRO D 374      36.469 -10.335  28.374  1.00246.17           C
ATOM   2932  CG  PRO D 374      36.509 -11.817  28.780  1.00246.17           C
ATOM   2933  C   PRO D 374      35.281  -9.019  26.585  1.00246.17           C
ATOM   2934  O   PRO D 374      34.668  -9.012  25.528  1.00246.17           O
ATOM   2935  N   ARG D 375      35.847  -7.885  27.020  1.00206.22           N
ATOM   2936  CA  ARG D 375      35.977  -6.780  26.103  1.00206.22           C
ATOM   2937  CB  ARG D 375      34.690  -5.947  25.920  1.00206.22           C
ATOM   2938  CG  ARG D 375      33.479  -6.575  25.230  1.00206.22           C
ATOM   2939  CD  ARG D 375      32.190  -5.809  25.547  1.00206.22           C
ATOM   2940  NE  ARG D 375      31.060  -6.486  24.854  1.00206.22           N
ATOM   2941  CZ  ARG D 375      30.588  -5.985  23.677  1.00206.22           C
ATOM   2942  NH1 ARG D 375      31.129  -4.843  23.161  1.00206.22           N
ATOM   2943  NH2 ARG D 375      29.576  -6.621  23.018  1.00206.22           N
ATOM   2944  C   ARG D 375      36.833  -5.770  26.794  1.00206.22           C
ATOM   2945  O   ARG D 375      36.309  -4.772  27.288  1.00206.22           O
ATOM   2946  N   GLY D 376      38.164  -5.922  26.787  1.00 66.46           N
ATOM   2947  CA  GLY D 376      38.909  -4.967  27.553  1.00 66.46           C
ATOM   2948  C   GLY D 376      40.141  -4.594  26.806  1.00 66.46           C
ATOM   2949  O   GLY D 376      40.167  -4.588  25.579  1.00 66.46           O
ATOM   2950  N   VAL D 377      41.196  -4.238  27.557  1.00 98.68           N
ATOM   2951  CA  VAL D 377      42.442  -3.846  26.975  1.00 98.68           C
ATOM   2952  CB  VAL D 377      43.108  -2.707  27.690  1.00 98.68           C
ATOM   2953  CG1 VAL D 377      42.200  -1.470  27.607  1.00 98.68           C
ATOM   2954  CG2 VAL D 377      43.429  -3.152  29.126  1.00 98.68           C
ATOM   2955  C   VAL D 377      43.357  -5.019  27.083  1.00 98.68           C
ATOM   2956  O   VAL D 377      42.986  -6.071  27.603  1.00 98.68           O
ATOM   2957  N   LYS D 378      44.580  -4.863  26.546  1.00122.20           N
ATOM   2958  CA  LYS D 378      45.567  -5.902  26.576  1.00122.20           C
ATOM   2959  CB  LYS D 378      46.904  -5.448  25.955  1.00122.20           C
ATOM   2960  CG  LYS D 378      46.775  -4.829  24.566  1.00122.20           C
ATOM   2961  CD  LYS D 378      47.953  -3.931  24.188  1.00122.20           C
ATOM   2962  CE  LYS D 378      48.055  -2.679  25.065  1.00122.20           C
ATOM   2963  NZ  LYS D 378      46.801  -1.896  24.977  1.00122.20           N
ATOM   2964  C   LYS D 378      45.859  -6.217  28.021  1.00122.20           C
ATOM   2965  O   LYS D 378      46.156  -7.366  28.346  1.00122.20           O
ATOM   2966  N   PRO D 379      45.901  -5.229  28.888  1.00161.25           N
ATOM   2967  CA  PRO D 379      46.087  -5.519  30.291  1.00161.25           C
ATOM   2968  CD  PRO D 379      46.487  -3.943  28.533  0.00161.25           C
ATOM   2969  CB  PRO D 379      46.615  -4.235  30.928  1.00161.25           C
ATOM   2970  CG  PRO D 379      47.277  -3.482  29.765  0.00161.25           C
ATOM   2971  C   PRO D 379      44.858  -6.015  30.989  1.00161.25           C
ATOM   2972  O   PRO D 379      44.981  -6.728  31.984  1.00161.25           O
ATOM   2973  N   GLY D 380      43.671  -5.608  30.506  1.00 35.34           N
ATOM   2974  CA  GLY D 380      42.413  -5.926  31.120  1.00 35.34           C
ATOM   2975  C   GLY D 380      42.128  -7.387  31.014  1.00 35.34           C
ATOM   2976  O   GLY D 380      41.525  -7.975  31.910  1.00 35.34           O
ATOM   2977  N   ALA D 381      42.517  -8.014  29.894  1.00 53.49           N
ATOM   2978  CA  ALA D 381      42.159  -9.390  29.743  1.00 53.49           C
ATOM   2979  CB  ALA D 381      41.195  -9.651  28.572  1.00 53.49           C
ATOM   2980  C   ALA D 381      43.385 -10.205  29.496  1.00 53.49           C
ATOM   2981  O   ALA D 381      44.457  -9.690  29.181  1.00 53.49           O
ATOM   2982  N   SER D 382      43.251 -11.521  29.738  1.00 69.18           N
ATOM   2983  CA  SER D 382      44.267 -12.475  29.422  1.00 69.18           C
ATOM   2984  CB  SER D 382      45.277 -12.709  30.559  1.00 69.18           C
ATOM   2985  OG  SER D 382      46.245 -13.666  30.160  1.00 69.18           O
ATOM   2986  C   SER D 382      43.505 -13.734  29.221  1.00 69.18           C
ATOM   2987  O   SER D 382      42.799 -14.173  30.130  1.00 69.18           O
ATOM   2988  N   CYS D 383      43.591 -14.374  28.038  1.00139.34           N
ATOM   2989  CA  CYS D 383      42.730 -15.511  28.056  1.00139.34           C
ATOM   2990  CB  CYS D 383      41.464 -15.426  27.208  1.00139.34           C
ATOM   2991  SG  CYS D 383      40.297 -14.404  28.173  1.00139.34           S
ATOM   2992  C   CYS D 383      43.424 -16.827  28.084  1.00139.34           C
ATOM   2993  O   CYS D 383      43.695 -17.495  27.086  1.00139.34           O
ATOM   2994  N   ALA D 384      43.843 -17.133  29.320  1.00 77.31           N
ATOM   2995  CA  ALA D 384      44.345 -18.376  29.805  1.00 77.31           C
ATOM   2996  CB  ALA D 384      45.107 -18.230  31.132  1.00 77.31           C
ATOM   2997  C   ALA D 384      43.196 -19.313  30.044  1.00 77.31           C
ATOM   2998  O   ALA D 384      43.333 -20.531  29.939  1.00 77.31           O
ATOM   2999  N   ASN D 385      42.033 -18.737  30.418  1.00133.93           N
ATOM   3000  CA  ASN D 385      40.896 -19.472  30.903  1.00133.93           C
ATOM   3001  CB  ASN D 385      40.277 -18.783  32.130  1.00133.93           C
ATOM   3002  CG  ASN D 385      41.377 -18.572  33.160  1.00133.93           C
ATOM   3003  OD1 ASN D 385      41.795 -19.500  33.846  1.00133.93           O
ATOM   3004  ND2 ASN D 385      41.869 -17.306  33.259  1.00133.93           N
ATOM   3005  C   ASN D 385      39.817 -19.491  29.868  1.00133.93           C
ATOM   3006  O   ASN D 385      39.726 -20.433  29.085  1.00133.93           O
ATOM   3007  N   HIS D 386      38.925 -18.475  29.923  1.00131.67           N
ATOM   3008  CA  HIS D 386      37.799 -18.296  29.050  1.00131.67           C
ATOM   3009  ND1 HIS D 386      37.576 -21.489  30.234  1.00131.67           N
ATOM   3010  CG  HIS D 386      36.734 -20.650  29.537  1.00131.67           C
ATOM   3011  CB  HIS D 386      37.172 -19.621  28.525  1.00131.67           C
ATOM   3012  NE2 HIS D 386      35.510 -21.979  30.893  1.00131.67           N
ATOM   3013  CD2 HIS D 386      35.476 -20.964  29.954  1.00131.67           C
ATOM   3014  CE1 HIS D 386      36.793 -22.261  31.029  1.00131.67           C
ATOM   3015  C   HIS D 386      36.804 -17.481  29.839  1.00131.67           C
ATOM   3016  O   HIS D 386      36.988 -16.275  29.992  1.00131.67           O
ATOM   3017  N   GLN D 387      35.712 -18.119  30.316  1.00122.95           N
ATOM   3018  CA  GLN D 387      34.690 -17.551  31.160  1.00122.95           C
ATOM   3019  CB  GLN D 387      35.039 -16.230  31.886  1.00122.95           C
ATOM   3020  CG  GLN D 387      34.097 -15.886  33.045  1.00122.95           C
ATOM   3021  CD  GLN D 387      34.557 -14.573  33.660  1.00122.95           C
ATOM   3022  OE1 GLN D 387      33.754 -13.673  33.906  1.00122.95           O
ATOM   3023  NE2 GLN D 387      35.884 -14.464  33.931  1.00122.95           N
ATOM   3024  C   GLN D 387      33.461 -17.369  30.328  1.00122.95           C
ATOM   3025  O   GLN D 387      33.352 -17.933  29.241  1.00122.95           O
ATOM   3026  N   GLY D 388      32.491 -16.580  30.836  1.00 40.98           N
ATOM   3027  CA  GLY D 388      31.224 -16.392  30.189  1.00 40.98           C
ATOM   3028  C   GLY D 388      31.383 -15.679  28.882  1.00 40.98           C
ATOM   3029  O   GLY D 388      32.176 -14.753  28.708  1.00 40.98           O
ATOM   3030  N   PRO D 389      30.626 -16.185  27.946  1.00176.31           N
ATOM   3031  CA  PRO D 389      30.587 -15.583  26.635  1.00176.31           C
ATOM   3032  CD  PRO D 389      30.569 -17.636  27.863  1.00176.31           C
ATOM   3033  CB  PRO D 389      30.306 -16.716  25.648  1.00176.31           C
ATOM   3034  CG  PRO D 389      30.779 -17.978  26.381  1.00176.31           C
ATOM   3035  C   PRO D 389      29.546 -14.512  26.546  1.00176.31           C
ATOM   3036  O   PRO D 389      28.604 -14.519  27.337  1.00176.31           O
ATOM   3037  N   TRP D 390      29.670 -13.617  25.546  1.00161.09           N
ATOM   3038  CA  TRP D 390      28.746 -12.544  25.336  1.00161.09           C
ATOM   3039  CB  TRP D 390      29.441 -11.172  25.305  1.00161.09           C
ATOM   3040  CG  TRP D 390      28.512 -10.003  25.087  1.00161.09           C
ATOM   3041  CD2 TRP D 390      28.010  -9.170  26.145  1.00161.09           C
ATOM   3042  CD1 TRP D 390      28.012  -9.492  23.925  1.00161.09           C
ATOM   3043  NE1 TRP D 390      27.222  -8.400  24.193  1.00161.09           N
ATOM   3044  CE2 TRP D 390      27.215  -8.187  25.555  1.00161.09           C
ATOM   3045  CE3 TRP D 390      28.202  -9.216  27.497  1.00161.09           C
ATOM   3046  CZ2 TRP D 390      26.595  -7.235  26.311  1.00161.09           C
ATOM   3047  CZ3 TRP D 390      27.572  -8.256  28.257  1.00161.09           C
ATOM   3048  CH2 TRP D 390      26.784  -7.285  27.675  1.00161.09           C
ATOM   3049  C   TRP D 390      28.165 -12.744  23.972  1.00161.09           C
ATOM   3050  O   TRP D 390      26.960 -12.947  23.823  1.00161.09           O
ATOM   3051  N   GLU D 391      29.032 -12.687  22.939  1.00 48.58           N
ATOM   3052  CA  GLU D 391      28.592 -12.793  21.578  1.00 48.58           C
ATOM   3053  CB  GLU D 391      29.156 -11.687  20.673  1.00 48.58           C
ATOM   3054  CG  GLU D 391      28.642 -10.292  21.032  1.00 48.58           C
ATOM   3055  CD  GLU D 391      29.303  -9.291  20.097  1.00 48.58           C
ATOM   3056  OE1 GLU D 391      30.158  -9.719  19.276  1.00 48.58           O
ATOM   3057  OE2 GLU D 391      28.962  -8.082  20.192  1.00 48.58           O
ATOM   3058  C   GLU D 391      29.047 -14.094  21.014  1.00 48.58           C
ATOM   3059  O   GLU D 391      30.146 -14.578  21.284  1.00 48.58           O
ATOM   3060  N   ARG D 392      28.178 -14.701  20.194  1.00163.63           N
ATOM   3061  CA  ARG D 392      28.517 -15.939  19.586  1.00163.63           C
ATOM   3062  CB  ARG D 392      27.801 -17.156  20.201  1.00163.63           C
ATOM   3063  CG  ARG D 392      26.274 -17.093  20.121  1.00163.63           C
ATOM   3064  CD  ARG D 392      25.580 -18.240  20.861  1.00163.63           C
ATOM   3065  NE  ARG D 392      24.109 -18.009  20.788  1.00163.63           N
ATOM   3066  CZ  ARG D 392      23.261 -18.794  21.516  1.00163.63           C
ATOM   3067  NH1 ARG D 392      23.763 -19.790  22.303  1.00163.63           N
ATOM   3068  NH2 ARG D 392      21.914 -18.583  21.460  1.00163.63           N
ATOM   3069  C   ARG D 392      28.097 -15.827  18.188  1.00163.63           C
ATOM   3070  O   ARG D 392      27.693 -14.762  17.720  1.00163.63           O
ATOM   3071  N   LYS D 393      28.268 -16.942  17.475  1.00263.33           N
ATOM   3072  CA  LYS D 393      27.989 -16.973  16.088  1.00263.33           C
ATOM   3073  CB  LYS D 393      26.492 -16.867  15.706  1.00263.33           C
ATOM   3074  CG  LYS D 393      25.827 -15.501  15.870  1.00263.33           C
ATOM   3075  CD  LYS D 393      24.401 -15.458  15.316  1.00263.33           C
ATOM   3076  CE  LYS D 393      23.385 -16.172  16.212  1.00263.33           C
ATOM   3077  NZ  LYS D 393      22.029 -16.072  15.628  1.00263.33           N
ATOM   3078  C   LYS D 393      28.799 -15.884  15.478  1.00263.33           C
ATOM   3079  O   LYS D 393      28.399 -15.313  14.464  1.00263.33           O
ATOM   3080  N   VAL D 394      29.951 -15.530  16.109  1.00110.58           N
ATOM   3081  CA  VAL D 394      30.801 -14.714  15.308  1.00110.58           C
ATOM   3082  CB  VAL D 394      32.025 -14.233  16.029  1.00110.58           C
ATOM   3083  CG1 VAL D 394      32.936 -13.514  15.021  1.00110.58           C
ATOM   3084  CG2 VAL D 394      31.584 -13.360  17.215  1.00110.58           C
ATOM   3085  C   VAL D 394      31.230 -15.784  14.370  1.00110.58           C
ATOM   3086  O   VAL D 394      32.084 -16.602  14.704  1.00110.58           O
ATOM   3087  N   ARG D 395      30.609 -15.826  13.179  1.00117.44           N
ATOM   3088  CA  ARG D 395      30.789 -16.951  12.316  1.00117.44           C
ATOM   3089  CB  ARG D 395      29.486 -17.351  11.606  1.00117.44           C
ATOM   3090  CG  ARG D 395      28.285 -17.465  12.550  1.00117.44           C
ATOM   3091  CD  ARG D 395      28.257 -18.730  13.407  1.00117.44           C
ATOM   3092  NE  ARG D 395      28.066 -19.885  12.488  1.00117.44           N
ATOM   3093  CZ  ARG D 395      26.833 -20.139  11.961  1.00117.44           C
ATOM   3094  NH1 ARG D 395      25.795 -19.284  12.203  1.00117.44           N
ATOM   3095  NH2 ARG D 395      26.644 -21.244  11.183  1.00117.44           N
ATOM   3096  C   ARG D 395      31.755 -16.561  11.253  1.00117.44           C
ATOM   3097  O   ARG D 395      31.667 -15.468  10.699  1.00117.44           O
ATOM   3098  N   VAL D 396      32.718 -17.454  10.953  1.00106.60           N
ATOM   3099  CA  VAL D 396      33.691 -17.140   9.949  1.00106.60           C
ATOM   3100  CB  VAL D 396      35.041 -16.839  10.527  1.00106.60           C
ATOM   3101  CG1 VAL D 396      35.385 -17.936  11.544  1.00106.60           C
ATOM   3102  CG2 VAL D 396      36.057 -16.781   9.376  1.00106.60           C
ATOM   3103  C   VAL D 396      33.853 -18.326   9.054  1.00106.60           C
ATOM   3104  O   VAL D 396      33.847 -19.468   9.509  1.00106.60           O
ATOM   3105  N   THR D 397      34.007 -18.064   7.740  1.00 48.98           N
ATOM   3106  CA  THR D 397      34.192 -19.110   6.780  1.00 48.98           C
ATOM   3107  CB  THR D 397      33.196 -19.071   5.658  1.00 48.98           C
ATOM   3108  OG1 THR D 397      31.878 -19.130   6.182  1.00 48.98           O
ATOM   3109  CG2 THR D 397      33.441 -20.279   4.737  1.00 48.98           C
ATOM   3110  C   THR D 397      35.557 -18.939   6.193  1.00 48.98           C
ATOM   3111  O   THR D 397      35.946 -17.844   5.784  1.00 48.98           O
ATOM   3112  N   LEU D 398      36.335 -20.037   6.154  1.00115.95           N
ATOM   3113  CA  LEU D 398      37.675 -19.947   5.644  1.00115.95           C
ATOM   3114  CB  LEU D 398      38.730 -20.428   6.647  1.00115.95           C
ATOM   3115  CG  LEU D 398      38.793 -19.525   7.892  1.00115.95           C
ATOM   3116  CD1 LEU D 398      37.478 -19.520   8.684  1.00115.95           C
ATOM   3117  CD2 LEU D 398      39.979 -19.890   8.774  1.00115.95           C
ATOM   3118  C   LEU D 398      37.763 -20.791   4.413  1.00115.95           C
ATOM   3119  O   LEU D 398      37.451 -21.980   4.435  1.00115.95           O
ATOM   3120  N   LEU D 399      38.207 -20.197   3.288  1.00112.23           N
ATOM   3121  CA  LEU D 399      38.232 -20.950   2.062  1.00112.23           C
ATOM   3122  CB  LEU D 399      37.292 -20.384   0.982  1.00112.23           C
ATOM   3123  CG  LEU D 399      35.802 -20.566   1.336  1.00112.23           C
ATOM   3124  CD1 LEU D 399      35.429 -19.801   2.614  1.00112.23           C
ATOM   3125  CD2 LEU D 399      34.895 -20.222   0.144  1.00112.23           C
ATOM   3126  C   LEU D 399      39.613 -21.046   1.491  1.00112.23           C
ATOM   3127  O   LEU D 399      40.454 -20.175   1.704  1.00112.23           O
ATOM   3128  N   SER D 400      39.810 -22.105   0.671  1.00179.02           N
ATOM   3129  CA  SER D 400      41.026 -22.538   0.023  1.00179.02           C
ATOM   3130  CB  SER D 400      40.712 -23.276  -1.283  1.00179.02           C
ATOM   3131  OG  SER D 400      40.134 -22.376  -2.217  1.00179.02           O
ATOM   3132  C   SER D 400      41.932 -21.372  -0.241  1.00179.02           C
ATOM   3133  O   SER D 400      41.480 -20.292  -0.620  1.00179.02           O
ATOM   3134  N   PRO D 401      43.183 -21.686  -0.433  1.00289.78           N
ATOM   3135  CA  PRO D 401      44.296 -20.867  -0.014  1.00289.78           C
ATOM   3136  CD  PRO D 401      43.464 -22.169  -1.781  1.00289.78           C
ATOM   3137  CB  PRO D 401      45.093 -20.469  -1.279  1.00289.78           C
ATOM   3138  CG  PRO D 401      44.273 -21.045  -2.444  1.00289.78           C
ATOM   3139  C   PRO D 401      44.160 -19.741   0.989  1.00289.78           C
ATOM   3140  O   PRO D 401      44.740 -19.993   2.049  1.00289.78           O
ATOM   3141  N   ASN D 402      43.524 -18.553   0.846  1.00278.22           N
ATOM   3142  CA  ASN D 402      43.669 -17.727   2.034  1.00278.22           C
ATOM   3143  CB  ASN D 402      44.718 -16.619   1.891  1.00278.22           C
ATOM   3144  CG  ASN D 402      46.133 -17.044   1.594  1.00278.22           C
ATOM   3145  OD1 ASN D 402      46.403 -18.140   1.109  1.00278.22           O
ATOM   3146  ND2 ASN D 402      47.074 -16.110   1.884  1.00278.22           N
ATOM   3147  C   ASN D 402      42.510 -16.811   2.314  1.00278.22           C
ATOM   3148  O   ASN D 402      42.751 -15.751   2.892  1.00278.22           O
ATOM   3149  N   LYS D 403      41.247 -17.138   2.014  1.00119.69           N
ATOM   3150  CA  LYS D 403      40.287 -16.082   2.205  1.00119.69           C
ATOM   3151  CB  LYS D 403      39.388 -15.885   0.969  1.00119.69           C
ATOM   3152  CG  LYS D 403      38.679 -14.532   0.898  1.00119.69           C
ATOM   3153  CD  LYS D 403      38.138 -14.232  -0.502  1.00119.69           C
ATOM   3154  CE  LYS D 403      37.688 -12.784  -0.698  1.00119.69           C
ATOM   3155  NZ  LYS D 403      36.422 -12.546   0.028  1.00119.69           N
ATOM   3156  C   LYS D 403      39.399 -16.377   3.377  1.00119.69           C
ATOM   3157  O   LYS D 403      39.032 -17.525   3.623  1.00119.69           O
ATOM   3158  N   VAL D 404      39.043 -15.323   4.147  1.00 99.59           N
ATOM   3159  CA  VAL D 404      38.138 -15.487   5.248  1.00 99.59           C
ATOM   3160  CB  VAL D 404      38.766 -15.247   6.584  1.00 99.59           C
ATOM   3161  CG1 VAL D 404      39.750 -16.392   6.872  1.00 99.59           C
ATOM   3162  CG2 VAL D 404      39.447 -13.873   6.538  1.00 99.59           C
ATOM   3163  C   VAL D 404      37.012 -14.512   5.052  1.00 99.59           C
ATOM   3164  O   VAL D 404      37.216 -13.421   4.523  1.00 99.59           O
ATOM   3165  N   VAL D 405      35.778 -14.903   5.448  1.00107.65           N
ATOM   3166  CA  VAL D 405      34.625 -14.059   5.268  1.00107.65           C
ATOM   3167  CB  VAL D 405      33.884 -14.380   4.001  1.00107.65           C
ATOM   3168  CG1 VAL D 405      33.424 -15.848   4.077  1.00107.65           C
ATOM   3169  CG2 VAL D 405      32.717 -13.396   3.827  1.00107.65           C
ATOM   3170  C   VAL D 405      33.663 -14.334   6.386  1.00107.65           C
ATOM   3171  O   VAL D 405      33.674 -15.422   6.956  1.00107.65           O
ATOM   3172  N   ASP D 406      32.819 -13.334   6.739  1.00 85.87           N
ATOM   3173  CA  ASP D 406      31.835 -13.492   7.781  1.00 85.87           C
ATOM   3174  CB  ASP D 406      32.027 -12.501   8.946  1.00 85.87           C
ATOM   3175  CG  ASP D 406      31.935 -11.069   8.429  1.00 85.87           C
ATOM   3176  OD1 ASP D 406      31.651 -10.875   7.216  1.00 85.87           O
ATOM   3177  OD2 ASP D 406      32.154 -10.142   9.255  1.00 85.87           O
ATOM   3178  C   ASP D 406      30.449 -13.340   7.206  1.00 85.87           C
ATOM   3179  O   ASP D 406      30.271 -13.225   5.994  1.00 85.87           O
ATOM   3180  N   GLN D 407      29.428 -13.349   8.094  1.00135.36           N
ATOM   3181  CA  GLN D 407      28.029 -13.237   7.751  1.00135.36           C
ATOM   3182  CB  GLN D 407      27.086 -13.435   8.949  1.00135.36           C
ATOM   3183  CG  GLN D 407      25.607 -13.237   8.598  1.00135.36           C
ATOM   3184  CD  GLN D 407      25.178 -14.329   7.627  1.00135.36           C
ATOM   3185  OE1 GLN D 407      24.582 -14.052   6.587  1.00135.36           O
ATOM   3186  NE2 GLN D 407      25.478 -15.608   7.980  1.00135.36           N
ATOM   3187  C   GLN D 407      27.725 -11.887   7.173  1.00135.36           C
ATOM   3188  O   GLN D 407      26.890 -11.755   6.279  1.00135.36           O
ATOM   3189  N   PHE D 408      28.408 -10.847   7.676  1.00 86.92           N
ATOM   3190  CA  PHE D 408      28.207  -9.479   7.289  1.00 86.92           C
ATOM   3191  CB  PHE D 408      29.023  -8.484   8.129  1.00 86.92           C
ATOM   3192  CG  PHE D 408      28.406  -8.490   9.485  1.00 86.92           C
ATOM   3193  CD1 PHE D 408      28.752  -9.444  10.414  1.00 86.92           C
ATOM   3194  CD2 PHE D 408      27.472  -7.538   9.824  1.00 86.92           C
ATOM   3195  CE1 PHE D 408      28.174  -9.447  11.662  1.00 86.92           C
ATOM   3196  CE2 PHE D 408      26.892  -7.536  11.070  1.00 86.92           C
ATOM   3197  CZ  PHE D 408      27.245  -8.490  11.993  1.00 86.92           C
ATOM   3198  C   PHE D 408      28.568  -9.310   5.845  1.00 86.92           C
ATOM   3199  O   PHE D 408      28.147  -8.342   5.216  1.00 86.92           O
ATOM   3200  N   GLY D 409      29.412 -10.202   5.289  1.00 32.38           N
ATOM   3201  CA  GLY D 409      29.761 -10.080   3.901  1.00 32.38           C
ATOM   3202  C   GLY D 409      31.138  -9.508   3.800  1.00 32.38           C
ATOM   3203  O   GLY D 409      31.606  -9.188   2.708  1.00 32.38           O
ATOM   3204  N   ASN D 410      31.820  -9.369   4.952  1.00 84.45           N
ATOM   3205  CA  ASN D 410      33.150  -8.827   4.999  1.00 84.45           C
ATOM   3206  CB  ASN D 410      33.629  -8.517   6.431  1.00 84.45           C
ATOM   3207  CG  ASN D 410      32.672  -7.540   7.099  1.00 84.45           C
ATOM   3208  OD1 ASN D 410      32.305  -7.711   8.260  1.00 84.45           O
ATOM   3209  ND2 ASN D 410      32.250  -6.483   6.359  1.00 84.45           N
ATOM   3210  C   ASN D 410      34.107  -9.866   4.489  1.00 84.45           C
ATOM   3211  O   ASN D 410      33.884 -11.062   4.657  1.00 84.45           O
ATOM   3212  N   GLU D 411      35.217  -9.427   3.857  1.00 82.23           N
ATOM   3213  CA  GLU D 411      36.196 -10.347   3.340  1.00 82.23           C
ATOM   3214  CB  GLU D 411      36.377 -10.232   1.818  1.00 82.23           C
ATOM   3215  CG  GLU D 411      36.751  -8.816   1.376  1.00 82.23           C
ATOM   3216  CD  GLU D 411      36.915  -8.812  -0.137  1.00 82.23           C
ATOM   3217  OE1 GLU D 411      37.885  -9.454  -0.628  1.00 82.23           O
ATOM   3218  OE2 GLU D 411      36.074  -8.175  -0.823  1.00 82.23           O
ATOM   3219  C   GLU D 411      37.527 -10.051   3.977  1.00 82.23           C
ATOM   3220  O   GLU D 411      37.816  -8.905   4.319  1.00 82.23           O
ATOM   3221  N   GLY D 412      38.381 -11.088   4.150  1.00 26.69           N
ATOM   3222  CA  GLY D 412      39.661 -10.900   4.785  1.00 26.69           C
ATOM   3223  C   GLY D 412      40.543 -12.076   4.475  1.00 26.69           C
ATOM   3224  O   GLY D 412      40.291 -12.817   3.525  1.00 26.69           O
ATOM   3225  N   THR D 413      41.616 -12.268   5.280  1.00116.58           N
ATOM   3226  CA  THR D 413      42.546 -13.337   5.024  1.00116.58           C
ATOM   3227  CB  THR D 413      43.873 -12.871   4.506  1.00116.58           C
ATOM   3228  OG1 THR D 413      44.503 -12.037   5.468  1.00116.58           O
ATOM   3229  CG2 THR D 413      43.658 -12.129   3.172  1.00116.58           C
ATOM   3230  C   THR D 413      42.823 -14.123   6.276  1.00116.58           C
ATOM   3231  O   THR D 413      42.430 -13.757   7.382  1.00116.58           O
ATOM   3232  N   TRP D 414      43.517 -15.267   6.095  1.00188.37           N
ATOM   3233  CA  TRP D 414      43.813 -16.203   7.142  1.00188.37           C
ATOM   3234  CB  TRP D 414      42.578 -17.091   7.336  1.00188.37           C
ATOM   3235  CG  TRP D 414      42.725 -18.485   7.873  1.00188.37           C
ATOM   3236  CD2 TRP D 414      42.500 -19.602   7.002  1.00188.37           C
ATOM   3237  CD1 TRP D 414      42.958 -18.995   9.118  1.00188.37           C
ATOM   3238  NE1 TRP D 414      42.874 -20.369   9.075  1.00188.37           N
ATOM   3239  CE2 TRP D 414      42.596 -20.756   7.773  1.00188.37           C
ATOM   3240  CE3 TRP D 414      42.205 -19.648   5.668  1.00188.37           C
ATOM   3241  CZ2 TRP D 414      42.390 -21.987   7.215  1.00188.37           C
ATOM   3242  CZ3 TRP D 414      42.036 -20.891   5.101  1.00188.37           C
ATOM   3243  CH2 TRP D 414      42.128 -22.039   5.862  1.00188.37           C
ATOM   3244  C   TRP D 414      45.003 -17.038   6.752  1.00188.37           C
ATOM   3245  O   TRP D 414      45.283 -17.227   5.568  1.00188.37           O
ATOM   3246  N   THR D 415      45.774 -17.514   7.760  1.00153.74           N
ATOM   3247  CA  THR D 415      46.858 -18.424   7.499  1.00153.74           C
ATOM   3248  CB  THR D 415      48.273 -17.883   7.533  1.00153.74           C
ATOM   3249  OG1 THR D 415      48.653 -17.552   8.859  1.00153.74           O
ATOM   3250  CG2 THR D 415      48.407 -16.652   6.634  1.00153.74           C
ATOM   3251  C   THR D 415      46.870 -19.375   8.643  1.00153.74           C
ATOM   3252  O   THR D 415      46.458 -19.038   9.751  1.00153.74           O
ATOM   3253  N   MET D 416      47.338 -20.608   8.395  1.00141.58           N
ATOM   3254  CA  MET D 416      47.486 -21.545   9.463  1.00141.58           C
ATOM   3255  CB  MET D 416      47.637 -22.955   8.923  1.00141.58           C
ATOM   3256  CG  MET D 416      46.839 -23.040   7.639  1.00141.58           C
ATOM   3257  SD  MET D 416      45.068 -23.348   7.780  1.00141.58           S
ATOM   3258  CE  MET D 416      44.698 -22.442   9.309  1.00141.58           C
ATOM   3259  C   MET D 416      48.844 -21.210   9.964  1.00141.58           C
ATOM   3260  O   MET D 416      49.644 -20.646   9.220  1.00141.58           O
ATOM   3261  N   VAL D 417      49.137 -21.505  11.239  1.00140.19           N
ATOM   3262  CA  VAL D 417      50.475 -21.285  11.695  1.00140.19           C
ATOM   3263  CB  VAL D 417      50.564 -20.458  12.948  1.00140.19           C
ATOM   3264  CG1 VAL D 417      49.635 -21.050  14.024  1.00140.19           C
ATOM   3265  CG2 VAL D 417      52.043 -20.374  13.366  1.00140.19           C
ATOM   3266  C   VAL D 417      51.043 -22.643  11.926  1.00140.19           C
ATOM   3267  O   VAL D 417      50.823 -23.271  12.961  1.00140.19           O
ATOM   3268  N   TYR D 418      51.787 -23.138  10.925  1.00260.42           N
ATOM   3269  CA  TYR D 418      52.403 -24.417  11.025  1.00260.42           C
ATOM   3270  CB  TYR D 418      53.240 -24.535  12.286  1.00260.42           C
ATOM   3271  CG  TYR D 418      54.388 -25.335  11.832  1.00260.42           C
ATOM   3272  CD1 TYR D 418      54.227 -26.603  11.337  1.00260.42           C
ATOM   3273  CD2 TYR D 418      55.638 -24.786  11.897  1.00260.42           C
ATOM   3274  CE1 TYR D 418      55.301 -27.337  10.916  1.00260.42           C
ATOM   3275  CE2 TYR D 418      56.721 -25.514  11.480  1.00260.42           C
ATOM   3276  CZ  TYR D 418      56.547 -26.787  10.990  1.00260.42           C
ATOM   3277  OH  TYR D 418      57.647 -27.547  10.560  1.00260.42           O
ATOM   3278  C   TYR D 418      51.284 -25.403  11.199  1.00260.42           C
ATOM   3279  O   TYR D 418      50.419 -25.537  10.338  1.00260.42           O
ATOM   3280  N   ASN D 419      51.261 -26.092  12.361  1.00188.96           N
ATOM   3281  CA  ASN D 419      50.241 -27.052  12.713  1.00188.96           C
ATOM   3282  CB  ASN D 419      50.807 -28.450  13.031  1.00188.96           C
ATOM   3283  CG  ASN D 419      51.949 -28.353  14.044  1.00188.96           C
ATOM   3284  OD1 ASN D 419      51.758 -28.523  15.238  1.00188.96           O
ATOM   3285  ND2 ASN D 419      53.188 -28.088  13.545  1.00188.96           N
ATOM   3286  C   ASN D 419      49.631 -26.661  14.025  1.00188.96           C
ATOM   3287  O   ASN D 419      48.844 -27.416  14.598  1.00188.96           O
ATOM   3288  N   GLN D 420      50.059 -25.509  14.565  1.00134.07           N
ATOM   3289  CA  GLN D 420      49.674 -25.038  15.876  1.00134.07           C
ATOM   3290  CB  GLN D 420      50.645 -23.979  16.421  1.00134.07           C
ATOM   3291  CG  GLN D 420      51.992 -24.530  16.868  1.00134.07           C
ATOM   3292  CD  GLN D 420      51.762 -25.101  18.256  1.00134.07           C
ATOM   3293  OE1 GLN D 420      52.221 -24.548  19.254  1.00134.07           O
ATOM   3294  NE2 GLN D 420      51.011 -26.234  18.318  1.00134.07           N
ATOM   3295  C   GLN D 420      48.327 -24.397  16.021  1.00134.07           C
ATOM   3296  O   GLN D 420      47.617 -24.661  16.993  1.00134.07           O
ATOM   3297  N   GLY D 421      47.960 -23.495  15.087  1.00 43.92           N
ATOM   3298  CA  GLY D 421      46.767 -22.711  15.277  1.00 43.92           C
ATOM   3299  C   GLY D 421      46.639 -21.820  14.081  1.00 43.92           C
ATOM   3300  O   GLY D 421      47.226 -22.106  13.039  1.00 43.92           O
ATOM   3301  N   PHE D 422      45.864 -20.716  14.197  1.00 73.23           N
ATOM   3302  CA  PHE D 422      45.649 -19.880  13.049  1.00 73.23           C
ATOM   3303  CB  PHE D 422      44.353 -20.228  12.286  1.00 73.23           C
ATOM   3304  CG  PHE D 422      43.202 -20.047  13.228  1.00 73.23           C
ATOM   3305  CD1 PHE D 422      42.805 -21.075  14.051  1.00 73.23           C
ATOM   3306  CD2 PHE D 422      42.519 -18.859  13.301  1.00 73.23           C
ATOM   3307  CE1 PHE D 422      41.750 -20.926  14.925  1.00 73.23           C
ATOM   3308  CE2 PHE D 422      41.464 -18.702  14.171  1.00 73.23           C
ATOM   3309  CZ  PHE D 422      41.076 -19.737  14.987  1.00 73.23           C
ATOM   3310  C   PHE D 422      45.516 -18.437  13.427  1.00 73.23           C
ATOM   3311  O   PHE D 422      45.316 -18.083  14.589  1.00 73.23           O
ATOM   3312  N   HIS D 423      45.641 -17.570  12.397  1.00 57.08           N
ATOM   3313  CA  HIS D 423      45.464 -16.152  12.512  1.00 57.08           C
ATOM   3314  ND1 HIS D 423      46.044 -13.243  11.122  1.00 57.08           N
ATOM   3315  CG  HIS D 423      46.535 -13.880  12.238  1.00 57.08           C
ATOM   3316  CB  HIS D 423      46.766 -15.358  12.308  1.00 57.08           C
ATOM   3317  NE2 HIS D 423      46.373 -11.672  12.654  1.00 57.08           N
ATOM   3318  CD2 HIS D 423      46.732 -12.905  13.168  1.00 57.08           C
ATOM   3319  CE1 HIS D 423      45.966 -11.923  11.425  1.00 57.08           C
ATOM   3320  C   HIS D 423      44.546 -15.734  11.405  1.00 57.08           C
ATOM   3321  O   HIS D 423      44.759 -16.084  10.244  1.00 57.08           O
ATOM   3322  N   ILE D 424      43.481 -14.982  11.747  1.00 59.40           N
ATOM   3323  CA  ILE D 424      42.579 -14.500  10.742  1.00 59.40           C
ATOM   3324  CB  ILE D 424      41.221 -15.142  10.785  1.00 59.40           C
ATOM   3325  CG1 ILE D 424      41.360 -16.637  10.443  1.00 59.40           C
ATOM   3326  CG2 ILE D 424      40.285 -14.382   9.831  1.00 59.40           C
ATOM   3327  CD1 ILE D 424      40.086 -17.461  10.619  1.00 59.40           C
ATOM   3328  C   ILE D 424      42.433 -13.021  10.914  1.00 59.40           C
ATOM   3329  O   ILE D 424      42.266 -12.519  12.024  1.00 59.40           O
ATOM   3330  N   ASN D 425      42.542 -12.280   9.794  1.00 78.95           N
ATOM   3331  CA  ASN D 425      42.356 -10.862   9.846  1.00 78.95           C
ATOM   3332  CB  ASN D 425      43.517 -10.066   9.230  1.00 78.95           C
ATOM   3333  CG  ASN D 425      43.231  -8.583   9.419  1.00 78.95           C
ATOM   3334  OD1 ASN D 425      42.471  -7.985   8.659  1.00 78.95           O
ATOM   3335  ND2 ASN D 425      43.849  -7.970  10.464  1.00 78.95           N
ATOM   3336  C   ASN D 425      41.121 -10.576   9.058  1.00 78.95           C
ATOM   3337  O   ASN D 425      41.089 -10.779   7.843  1.00 78.95           O
ATOM   3338  N   VAL D 426      40.053 -10.112   9.742  1.00 59.73           N
ATOM   3339  CA  VAL D 426      38.837  -9.833   9.047  1.00 59.73           C
ATOM   3340  CB  VAL D 426      37.804 -10.911   9.190  1.00 59.73           C
ATOM   3341  CG1 VAL D 426      36.552 -10.490   8.403  1.00 59.73           C
ATOM   3342  CG2 VAL D 426      38.420 -12.247   8.764  1.00 59.73           C
ATOM   3343  C   VAL D 426      38.226  -8.640   9.711  1.00 59.73           C
ATOM   3344  O   VAL D 426      38.277  -8.522  10.930  1.00 59.73           O
ATOM   3345  N   ASN D 427      37.656  -7.731   8.902  1.00159.67           N
ATOM   3346  CA  ASN D 427      36.968  -6.526   9.291  1.00159.67           C
ATOM   3347  CB  ASN D 427      35.422  -6.578   9.402  1.00159.67           C
ATOM   3348  CG  ASN D 427      34.858  -7.335  10.595  1.00159.67           C
ATOM   3349  OD1 ASN D 427      33.720  -7.084  10.991  1.00159.67           O
ATOM   3350  ND2 ASN D 427      35.642  -8.274  11.184  1.00159.67           N
ATOM   3351  C   ASN D 427      37.598  -5.838  10.465  1.00159.67           C
ATOM   3352  O   ASN D 427      36.951  -5.568  11.476  1.00159.67           O
ATOM   3353  N   GLY D 428      38.905  -5.541  10.351  1.00 33.44           N
ATOM   3354  CA  GLY D 428      39.589  -4.733  11.316  1.00 33.44           C
ATOM   3355  C   GLY D 428      39.883  -5.463  12.592  1.00 33.44           C
ATOM   3356  O   GLY D 428      40.278  -4.831  13.571  1.00 33.44           O
ATOM   3357  N   ARG D 429      39.703  -6.796  12.637  1.00 87.27           N
ATOM   3358  CA  ARG D 429      40.026  -7.495  13.849  1.00 87.27           C
ATOM   3359  CB  ARG D 429      38.796  -7.878  14.700  1.00 87.27           C
ATOM   3360  CG  ARG D 429      38.194  -6.647  15.391  1.00 87.27           C
ATOM   3361  CD  ARG D 429      36.996  -6.906  16.309  1.00 87.27           C
ATOM   3362  NE  ARG D 429      35.784  -7.110  15.465  1.00 87.27           N
ATOM   3363  CZ  ARG D 429      35.185  -6.038  14.871  1.00 87.27           C
ATOM   3364  NH1 ARG D 429      35.818  -4.828  14.855  1.00 87.27           N
ATOM   3365  NH2 ARG D 429      33.957  -6.183  14.288  1.00 87.27           N
ATOM   3366  C   ARG D 429      40.829  -8.709  13.507  1.00 87.27           C
ATOM   3367  O   ARG D 429      40.709  -9.264  12.416  1.00 87.27           O
ATOM   3368  N   SER D 430      41.714  -9.132  14.433  1.00 95.80           N
ATOM   3369  CA  SER D 430      42.540 -10.271  14.158  1.00 95.80           C
ATOM   3370  CB  SER D 430      44.037  -9.952  14.222  1.00 95.80           C
ATOM   3371  OG  SER D 430      44.399  -9.120  13.130  1.00 95.80           O
ATOM   3372  C   SER D 430      42.238 -11.325  15.177  1.00 95.80           C
ATOM   3373  O   SER D 430      42.169 -11.023  16.368  1.00 95.80           O
ATOM   3374  N   TYR D 431      42.024 -12.595  14.744  1.00132.61           N
ATOM   3375  CA  TYR D 431      41.818 -13.561  15.784  1.00132.61           C
ATOM   3376  CB  TYR D 431      40.485 -14.337  15.905  1.00132.61           C
ATOM   3377  CG  TYR D 431      39.693 -14.531  14.669  1.00132.61           C
ATOM   3378  CD1 TYR D 431      38.914 -13.536  14.128  1.00132.61           C
ATOM   3379  CD2 TYR D 431      39.734 -15.768  14.070  1.00132.61           C
ATOM   3380  CE1 TYR D 431      38.181 -13.776  12.988  1.00132.61           C
ATOM   3381  CE2 TYR D 431      39.005 -16.011  12.937  1.00132.61           C
ATOM   3382  CZ  TYR D 431      38.231 -15.017  12.394  1.00132.61           C
ATOM   3383  OH  TYR D 431      37.485 -15.277  11.226  1.00132.61           O
ATOM   3384  C   TYR D 431      42.898 -14.589  15.720  1.00132.61           C
ATOM   3385  O   TYR D 431      43.361 -14.980  14.647  1.00132.61           O
ATOM   3386  N   PHE D 432      43.355 -15.012  16.916  1.00 76.66           N
ATOM   3387  CA  PHE D 432      44.383 -16.004  17.023  1.00 76.66           C
ATOM   3388  CB  PHE D 432      45.763 -15.416  17.372  1.00 76.66           C
ATOM   3389  CG  PHE D 432      46.723 -16.546  17.545  1.00 76.66           C
ATOM   3390  CD1 PHE D 432      47.396 -17.092  16.475  1.00 76.66           C
ATOM   3391  CD2 PHE D 432      46.953 -17.061  18.800  1.00 76.66           C
ATOM   3392  CE1 PHE D 432      48.278 -18.135  16.666  1.00 76.66           C
ATOM   3393  CE2 PHE D 432      47.830 -18.102  18.995  1.00 76.66           C
ATOM   3394  CZ  PHE D 432      48.498 -18.644  17.925  1.00 76.66           C
ATOM   3395  C   PHE D 432      44.036 -16.970  18.111  1.00 76.66           C
ATOM   3396  O   PHE D 432      43.451 -16.606  19.131  1.00 76.66           O
ATOM   3397  N   GLY D 433      44.408 -18.249  17.915  1.00 40.11           N
ATOM   3398  CA  GLY D 433      44.169 -19.251  18.911  1.00 40.11           C
ATOM   3399  C   GLY D 433      44.903 -20.487  18.492  1.00 40.11           C
ATOM   3400  O   GLY D 433      45.184 -20.689  17.313  1.00 40.11           O
ATOM   3401  N   TYR D 434      45.184 -21.379  19.462  1.00113.37           N
ATOM   3402  CA  TYR D 434      45.868 -22.611  19.182  1.00113.37           C
ATOM   3403  CB  TYR D 434      46.719 -23.207  20.308  1.00113.37           C
ATOM   3404  CG  TYR D 434      48.010 -22.519  20.484  1.00113.37           C
ATOM   3405  CD1 TYR D 434      49.064 -22.833  19.665  1.00113.37           C
ATOM   3406  CD2 TYR D 434      48.162 -21.587  21.476  1.00113.37           C
ATOM   3407  CE1 TYR D 434      50.271 -22.214  19.848  1.00113.37           C
ATOM   3408  CE2 TYR D 434      49.367 -20.967  21.661  1.00113.37           C
ATOM   3409  CZ  TYR D 434      50.414 -21.288  20.845  1.00113.37           C
ATOM   3410  OH  TYR D 434      51.654 -20.665  21.032  1.00113.37           O
ATOM   3411  C   TYR D 434      44.809 -23.652  19.113  1.00113.37           C
ATOM   3412  O   TYR D 434      43.754 -23.517  19.727  1.00113.37           O
ATOM   3413  N   SER D 435      45.061 -24.722  18.340  1.00 53.42           N
ATOM   3414  CA  SER D 435      44.082 -25.767  18.272  1.00 53.42           C
ATOM   3415  CB  SER D 435      44.378 -26.842  17.212  1.00 53.42           C
ATOM   3416  OG  SER D 435      44.290 -26.274  15.914  1.00 53.42           O
ATOM   3417  C   SER D 435      44.010 -26.440  19.618  1.00 53.42           C
ATOM   3418  O   SER D 435      44.981 -26.462  20.375  1.00 53.42           O
ATOM   3419  N   ALA D 436      42.825 -27.019  19.919  1.00 66.91           N
ATOM   3420  CA  ALA D 436      42.474 -27.625  21.178  1.00 66.91           C
ATOM   3421  CB  ALA D 436      41.002 -28.064  21.256  1.00 66.91           C
ATOM   3422  C   ALA D 436      43.323 -28.822  21.475  1.00 66.91           C
ATOM   3423  O   ALA D 436      43.718 -29.587  20.597  1.00 66.91           O
ATOM   3424  N   PHE D 437      43.573 -28.995  22.783  1.00242.05           N
ATOM   3425  CA  PHE D 437      44.515 -29.893  23.368  1.00242.05           C
ATOM   3426  CB  PHE D 437      45.735 -28.953  23.411  1.00242.05           C
ATOM   3427  CG  PHE D 437      46.830 -29.169  24.375  1.00242.05           C
ATOM   3428  CD1 PHE D 437      46.549 -29.113  25.710  1.00242.05           C
ATOM   3429  CD2 PHE D 437      48.118 -29.390  23.956  1.00242.05           C
ATOM   3430  CE1 PHE D 437      47.547 -29.287  26.635  1.00242.05           C
ATOM   3431  CE2 PHE D 437      49.119 -29.558  24.885  1.00242.05           C
ATOM   3432  CZ  PHE D 437      48.838 -29.505  26.226  1.00242.05           C
ATOM   3433  C   PHE D 437      43.977 -30.167  24.744  1.00242.05           C
ATOM   3434  O   PHE D 437      43.656 -29.225  25.464  1.00242.05           O
ATOM   3435  N   LYS D 438      43.864 -31.445  25.171  1.00158.90           N
ATOM   3436  CA  LYS D 438      43.366 -31.647  26.503  1.00158.90           C
ATOM   3437  CB  LYS D 438      41.861 -31.997  26.563  1.00158.90           C
ATOM   3438  CG  LYS D 438      41.345 -32.890  25.434  1.00158.90           C
ATOM   3439  CD  LYS D 438      39.852 -33.219  25.558  1.00158.90           C
ATOM   3440  CE  LYS D 438      38.961 -32.010  25.863  0.00158.90           C
ATOM   3441  NZ  LYS D 438      38.921 -31.092  24.706  0.00158.90           N
ATOM   3442  C   LYS D 438      44.204 -32.657  27.207  1.00158.90           C
ATOM   3443  O   LYS D 438      44.619 -33.662  26.635  1.00158.90           O
ATOM   3444  N   LYS D 439      44.492 -32.384  28.492  1.00 98.74           N
ATOM   3445  CA  LYS D 439      45.355 -33.257  29.228  1.00 98.74           C
ATOM   3446  CB  LYS D 439      46.468 -32.499  29.966  1.00 98.74           C
ATOM   3447  CG  LYS D 439      47.400 -31.714  29.042  1.00 98.74           C
ATOM   3448  CD  LYS D 439      48.279 -30.711  29.793  1.00 98.74           C
ATOM   3449  CE  LYS D 439      49.378 -31.366  30.633  1.00 98.74           C
ATOM   3450  NZ  LYS D 439      50.465 -31.851  29.753  1.00 98.74           N
ATOM   3451  C   LYS D 439      44.554 -33.974  30.274  1.00 98.74           C
ATOM   3452  O   LYS D 439      44.067 -33.375  31.233  1.00 98.74           O
ATOM   3453  N   GLU D 440      44.405 -35.298  30.086  1.00114.52           N
ATOM   3454  CA  GLU D 440      43.761 -36.195  31.001  1.00114.52           C
ATOM   3455  CB  GLU D 440      43.460 -37.576  30.389  0.00114.52           C
ATOM   3456  CG  GLU D 440      42.309 -37.548  29.376  0.00114.52           C
ATOM   3457  CD  GLU D 440      41.002 -37.399  30.138  0.00114.52           C
ATOM   3458  OE1 GLU D 440      41.036 -37.563  31.385  0.00114.52           O
ATOM   3459  OE2 GLU D 440      39.956 -37.123  29.491  0.00114.52           O
ATOM   3460  C   GLU D 440      44.676 -36.356  32.174  1.00114.52           C
ATOM   3461  O   GLU D 440      44.247 -36.736  33.260  1.00114.52           O
ATOM   3462  N   GLY D 441      45.977 -36.074  31.969  1.00 67.10           N
ATOM   3463  CA  GLY D 441      46.987 -36.211  32.980  1.00 67.10           C
ATOM   3464  C   GLY D 441      48.081 -37.026  32.379  1.00 67.10           C
ATOM   3465  O   GLY D 441      49.260 -36.718  32.527  1.00 67.10           O
ATOM   3466  N   GLN D 442      47.729 -38.080  31.638  1.00213.43           N
ATOM   3467  CA  GLN D 442      48.768 -38.824  31.001  1.00213.43           C
ATOM   3468  CB  GLN D 442      48.529 -40.343  30.999  1.00213.43           C
ATOM   3469  CG  GLN D 442      48.350 -41.030  32.349  1.00213.43           C
ATOM   3470  CD  GLN D 442      47.914 -42.457  32.029  1.00213.43           C
ATOM   3471  OE1 GLN D 442      48.136 -42.952  30.925  1.00213.43           O
ATOM   3472  NE2 GLN D 442      47.261 -43.135  33.010  1.00213.43           N
ATOM   3473  C   GLN D 442      48.596 -38.504  29.568  1.00213.43           C
ATOM   3474  O   GLN D 442      49.492 -38.018  28.878  1.00213.43           O
ATOM   3475  N   LYS D 443      47.361 -38.786  29.136  1.00203.58           N
ATOM   3476  CA  LYS D 443      46.919 -38.768  27.783  1.00203.58           C
ATOM   3477  CB  LYS D 443      45.716 -39.725  27.634  1.00203.58           C
ATOM   3478  CG  LYS D 443      45.085 -39.854  26.249  1.00203.58           C
ATOM   3479  CD  LYS D 443      44.225 -38.658  25.841  0.00203.58           C
ATOM   3480  CE  LYS D 443      42.949 -38.512  26.666  0.00203.58           C
ATOM   3481  NZ  LYS D 443      42.249 -39.812  26.735  0.00203.58           N
ATOM   3482  C   LYS D 443      46.552 -37.387  27.347  1.00203.58           C
ATOM   3483  O   LYS D 443      45.811 -36.672  28.019  1.00203.58           O
ATOM   3484  N   VAL D 444      47.105 -36.970  26.191  1.00121.59           N
ATOM   3485  CA  VAL D 444      46.732 -35.716  25.605  1.00121.59           C
ATOM   3486  CB  VAL D 444      47.860 -34.817  25.186  1.00121.59           C
ATOM   3487  CG1 VAL D 444      48.490 -34.181  26.428  1.00121.59           C
ATOM   3488  CG2 VAL D 444      48.852 -35.649  24.361  1.00121.59           C
ATOM   3489  C   VAL D 444      45.941 -36.012  24.378  1.00121.59           C
ATOM   3490  O   VAL D 444      46.273 -36.907  23.599  1.00121.59           O
ATOM   3491  N   THR D 445      44.844 -35.256  24.197  1.00 60.69           N
ATOM   3492  CA  THR D 445      43.991 -35.444  23.065  1.00 60.69           C
ATOM   3493  CB  THR D 445      42.567 -35.723  23.452  1.00 60.69           C
ATOM   3494  OG1 THR D 445      42.502 -36.874  24.280  1.00 60.69           O
ATOM   3495  CG2 THR D 445      41.731 -35.939  22.179  1.00 60.69           C
ATOM   3496  C   THR D 445      43.993 -34.153  22.321  1.00 60.69           C
ATOM   3497  O   THR D 445      43.967 -33.082  22.923  1.00 60.69           O
ATOM   3498  N   SER D 446      44.038 -34.223  20.979  1.00 51.90           N
ATOM   3499  CA  SER D 446      44.055 -33.016  20.208  1.00 51.90           C
ATOM   3500  CB  SER D 446      45.193 -32.977  19.178  1.00 51.90           C
ATOM   3501  OG  SER D 446      46.444 -33.017  19.849  1.00 51.90           O
ATOM   3502  C   SER D 446      42.768 -32.943  19.455  1.00 51.90           C
ATOM   3503  O   SER D 446      42.232 -33.960  19.014  1.00 51.90           O
ATOM   3504  N   TYR D 447      42.210 -31.721  19.349  1.00140.57           N
ATOM   3505  CA  TYR D 447      41.006 -31.526  18.601  1.00140.57           C
ATOM   3506  CB  TYR D 447      39.810 -31.091  19.468  1.00140.57           C
ATOM   3507  CG  TYR D 447      39.424 -32.242  20.334  1.00140.57           C
ATOM   3508  CD1 TYR D 447      40.039 -32.437  21.550  1.00140.57           C
ATOM   3509  CD2 TYR D 447      38.453 -33.129  19.926  1.00140.57           C
ATOM   3510  CE1 TYR D 447      39.681 -33.502  22.344  1.00140.57           C
ATOM   3511  CE2 TYR D 447      38.090 -34.195  20.714  1.00140.57           C
ATOM   3512  CZ  TYR D 447      38.707 -34.379  21.928  1.00140.57           C
ATOM   3513  OH  TYR D 447      38.342 -35.472  22.743  1.00140.57           O
ATOM   3514  C   TYR D 447      41.262 -30.429  17.619  1.00140.57           C
ATOM   3515  O   TYR D 447      41.366 -29.259  17.982  1.00140.57           O
ATOM   3516  N   CYS D 448      41.372 -30.801  16.335  1.00 79.34           N
ATOM   3517  CA  CYS D 448      41.569 -29.884  15.250  1.00 79.34           C
ATOM   3518  CB  CYS D 448      41.966 -30.568  13.936  1.00 79.34           C
ATOM   3519  SG  CYS D 448      43.764 -30.685  13.814  1.00 79.34           S
ATOM   3520  C   CYS D 448      40.317 -29.108  15.006  1.00 79.34           C
ATOM   3521  O   CYS D 448      40.345 -28.071  14.345  1.00 79.34           O
ATOM   3522  N   HIS D 449      39.182 -29.672  15.454  1.00105.04           N
ATOM   3523  CA  HIS D 449      37.858 -29.131  15.336  1.00105.04           C
ATOM   3524  ND1 HIS D 449      36.346 -31.747  13.877  1.00105.04           N
ATOM   3525  CG  HIS D 449      36.842 -31.476  15.134  1.00105.04           C
ATOM   3526  CB  HIS D 449      36.777 -30.131  15.802  1.00105.04           C
ATOM   3527  NE2 HIS D 449      37.189 -33.654  14.651  1.00105.04           N
ATOM   3528  CD2 HIS D 449      37.354 -32.651  15.591  1.00105.04           C
ATOM   3529  CE1 HIS D 449      36.580 -33.062  13.640  1.00105.04           C
ATOM   3530  C   HIS D 449      37.706 -27.919  16.214  1.00105.04           C
ATOM   3531  O   HIS D 449      36.892 -27.048  15.912  1.00105.04           O
ATOM   3532  N   LYS D 450      38.418 -27.843  17.363  1.00184.95           N
ATOM   3533  CA  LYS D 450      38.194 -26.704  18.214  1.00184.95           C
ATOM   3534  CB  LYS D 450      37.314 -26.959  19.453  1.00184.95           C
ATOM   3535  CG  LYS D 450      37.822 -27.985  20.457  1.00184.95           C
ATOM   3536  CD  LYS D 450      37.065 -27.900  21.785  1.00184.95           C
ATOM   3537  CE  LYS D 450      35.707 -27.193  21.686  1.00184.95           C
ATOM   3538  NZ  LYS D 450      34.844 -27.871  20.691  1.00184.95           N
ATOM   3539  C   LYS D 450      39.467 -26.030  18.620  1.00184.95           C
ATOM   3540  O   LYS D 450      40.561 -26.407  18.203  1.00184.95           O
ATOM   3541  N   THR D 451      39.322 -24.966  19.444  1.00142.88           N
ATOM   3542  CA  THR D 451      40.434 -24.124  19.783  1.00142.88           C
ATOM   3543  CB  THR D 451      40.219 -22.725  19.278  1.00142.88           C
ATOM   3544  OG1 THR D 451      39.854 -22.742  17.912  1.00142.88           O
ATOM   3545  CG2 THR D 451      41.529 -21.946  19.396  1.00142.88           C
ATOM   3546  C   THR D 451      40.546 -23.988  21.276  1.00142.88           C
ATOM   3547  O   THR D 451      39.620 -24.263  22.039  1.00142.88           O
ATOM   3548  N   VAL D 452      41.751 -23.565  21.703  1.00 83.81           N
ATOM   3549  CA  VAL D 452      42.114 -23.218  23.046  1.00 83.81           C
ATOM   3550  CB  VAL D 452      43.610 -23.072  23.168  1.00 83.81           C
ATOM   3551  CG1 VAL D 452      43.993 -22.568  24.567  1.00 83.81           C
ATOM   3552  CG2 VAL D 452      44.263 -24.406  22.773  1.00 83.81           C
ATOM   3553  C   VAL D 452      41.521 -21.857  23.214  1.00 83.81           C
ATOM   3554  O   VAL D 452      41.015 -21.304  22.237  1.00 83.81           O
ATOM   3555  N   PRO D 453      41.490 -21.290  24.388  1.00 98.14           N
ATOM   3556  CA  PRO D 453      40.998 -19.949  24.465  1.00 98.14           C
ATOM   3557  CD  PRO D 453      41.222 -22.011  25.620  1.00 98.14           C
ATOM   3558  CB  PRO D 453      40.824 -19.635  25.955  1.00 98.14           C
ATOM   3559  CG  PRO D 453      41.323 -20.904  26.685  1.00 98.14           C
ATOM   3560  C   PRO D 453      41.949 -19.088  23.702  1.00 98.14           C
ATOM   3561  O   PRO D 453      43.159 -19.236  23.877  1.00 98.14           O
ATOM   3562  N   GLY D 454      41.427 -18.172  22.864  1.00 48.75           N
ATOM   3563  CA  GLY D 454      42.292 -17.386  22.039  1.00 48.75           C
ATOM   3564  C   GLY D 454      42.040 -15.933  22.272  1.00 48.75           C
ATOM   3565  O   GLY D 454      41.204 -15.548  23.090  1.00 48.75           O
ATOM   3566  N   LEU D 455      42.795 -15.088  21.536  1.00108.29           N
ATOM   3567  CA  LEU D 455      42.685 -13.673  21.714  1.00108.29           C
ATOM   3568  CB  LEU D 455      44.013 -13.017  22.124  1.00108.29           C
ATOM   3569  CG  LEU D 455      44.634 -13.643  23.389  1.00108.29           C
ATOM   3570  CD1 LEU D 455      43.683 -13.544  24.593  1.00108.29           C
ATOM   3571  CD2 LEU D 455      45.134 -15.073  23.125  1.00108.29           C
ATOM   3572  C   LEU D 455      42.233 -13.039  20.430  1.00108.29           C
ATOM   3573  O   LEU D 455      42.686 -13.390  19.341  1.00108.29           O
ATOM   3574  N   ALA D 456      41.287 -12.084  20.539  1.00 53.00           N
ATOM   3575  CA  ALA D 456      40.805 -11.355  19.404  1.00 53.00           C
ATOM   3576  CB  ALA D 456      39.334 -11.652  19.069  1.00 53.00           C
ATOM   3577  C   ALA D 456      40.881  -9.911  19.788  1.00 53.00           C
ATOM   3578  O   ALA D 456      40.517  -9.541  20.902  1.00 53.00           O
ATOM   3579  N   HIS D 457      41.386  -9.055  18.879  1.00 67.61           N
ATOM   3580  CA  HIS D 457      41.440  -7.653  19.166  1.00 67.61           C
ATOM   3581  ND1 HIS D 457      44.719  -8.702  19.710  1.00 67.61           N
ATOM   3582  CG  HIS D 457      43.991  -7.583  19.376  1.00 67.61           C
ATOM   3583  CB  HIS D 457      42.671  -7.217  19.987  1.00 67.61           C
ATOM   3584  NE2 HIS D 457      45.892  -7.621  18.162  1.00 67.61           N
ATOM   3585  CD2 HIS D 457      44.722  -6.936  18.430  1.00 67.61           C
ATOM   3586  CE1 HIS D 457      45.847  -8.675  18.955  1.00 67.61           C
ATOM   3587  C   HIS D 457      41.463  -6.940  17.855  1.00 67.61           C
ATOM   3588  O   HIS D 457      41.754  -7.534  16.818  1.00 67.61           O
ATOM   3589  N   ASP D 458      41.149  -5.633  17.867  1.00 66.89           N
ATOM   3590  CA  ASP D 458      41.137  -4.896  16.640  1.00 66.89           C
ATOM   3591  CB  ASP D 458      40.460  -3.519  16.773  1.00 66.89           C
ATOM   3592  CG  ASP D 458      41.108  -2.715  17.893  1.00 66.89           C
ATOM   3593  OD1 ASP D 458      42.314  -2.932  18.191  1.00 66.89           O
ATOM   3594  OD2 ASP D 458      40.378  -1.878  18.484  1.00 66.89           O
ATOM   3595  C   ASP D 458      42.548  -4.757  16.162  1.00 66.89           C
ATOM   3596  O   ASP D 458      43.496  -4.971  16.907  1.00 66.89           O
ATOM   3597  N   VAL D 459      42.714  -4.370  14.888  1.00122.57           N
ATOM   3598  CA  VAL D 459      43.988  -4.292  14.228  1.00122.57           C
ATOM   3599  CB  VAL D 459      43.842  -3.716  12.852  1.00122.57           C
ATOM   3600  CG1 VAL D 459      43.120  -2.361  12.967  1.00122.57           C
ATOM   3601  CG2 VAL D 459      45.234  -3.601  12.217  1.00122.57           C
ATOM   3602  C   VAL D 459      44.921  -3.399  14.991  1.00122.57           C
ATOM   3603  O   VAL D 459      46.134  -3.599  14.978  1.00122.57           O
ATOM   3604  N   ASN D 460      44.383  -2.349  15.625  1.00 95.52           N
ATOM   3605  CA  ASN D 460      45.154  -1.395  16.383  1.00 95.52           C
ATOM   3606  CB  ASN D 460      44.321  -0.162  16.767  1.00 95.52           C
ATOM   3607  CG  ASN D 460      44.035   0.612  15.488  1.00 95.52           C
ATOM   3608  OD1 ASN D 460      44.898   1.317  14.971  1.00 95.52           O
ATOM   3609  ND2 ASN D 460      42.794   0.471  14.949  1.00 95.52           N
ATOM   3610  C   ASN D 460      45.677  -1.991  17.657  1.00 95.52           C
ATOM   3611  O   ASN D 460      46.696  -1.550  18.180  1.00 95.52           O
ATOM   3612  N   ILE D 461      44.961  -2.985  18.208  1.00226.18           N
ATOM   3613  CA  ILE D 461      45.221  -3.666  19.450  1.00226.18           C
ATOM   3614  CB  ILE D 461      46.677  -4.072  19.666  1.00226.18           C
ATOM   3615  CG1 ILE D 461      47.213  -4.950  18.514  1.00226.18           C
ATOM   3616  CG2 ILE D 461      46.772  -4.866  20.986  1.00226.18           C
ATOM   3617  CD1 ILE D 461      47.577  -4.197  17.237  1.00226.18           C
ATOM   3618  C   ILE D 461      44.754  -2.758  20.558  1.00226.18           C
ATOM   3619  O   ILE D 461      45.386  -2.602  21.600  1.00226.18           O
ATOM   3620  N   ARG D 462      43.497  -2.293  20.448  1.00257.54           N
ATOM   3621  CA  ARG D 462      43.014  -1.378  21.438  1.00257.54           C
ATOM   3622  CB  ARG D 462      42.357  -0.150  20.789  1.00257.54           C
ATOM   3623  CG  ARG D 462      42.600   1.116  21.603  1.00257.54           C
ATOM   3624  CD  ARG D 462      43.152   2.257  20.743  1.00257.54           C
ATOM   3625  NE  ARG D 462      44.274   1.642  19.978  1.00257.54           N
ATOM   3626  CZ  ARG D 462      45.276   2.370  19.409  1.00257.54           C
ATOM   3627  NH1 ARG D 462      45.347   3.724  19.581  1.00257.54           N
ATOM   3628  NH2 ARG D 462      46.215   1.722  18.664  1.00257.54           N
ATOM   3629  C   ARG D 462      42.049  -2.166  22.272  1.00257.54           C
ATOM   3630  O   ARG D 462      42.272  -2.371  23.465  1.00257.54           O
ATOM   3631  N   HIS D 463      40.961  -2.669  21.654  1.00103.46           N
ATOM   3632  CA  HIS D 463      40.035  -3.475  22.398  1.00103.46           C
ATOM   3633  ND1 HIS D 463      37.804  -2.135  24.341  1.00103.46           N
ATOM   3634  CG  HIS D 463      38.124  -1.985  23.009  1.00103.46           C
ATOM   3635  CB  HIS D 463      38.558  -3.136  22.149  1.00103.46           C
ATOM   3636  NE2 HIS D 463      37.531   0.018  23.865  1.00103.46           N
ATOM   3637  CD2 HIS D 463      37.954  -0.663  22.735  1.00103.46           C
ATOM   3638  CE1 HIS D 463      37.458  -0.909  24.803  1.00103.46           C
ATOM   3639  C   HIS D 463      40.300  -4.929  22.131  1.00103.46           C
ATOM   3640  O   HIS D 463      40.528  -5.348  20.995  1.00103.46           O
ATOM   3641  N   TRP D 464      40.284  -5.724  23.226  1.00 97.93           N
ATOM   3642  CA  TRP D 464      40.590  -7.132  23.237  1.00 97.93           C
ATOM   3643  CB  TRP D 464      41.817  -7.459  24.103  1.00 97.93           C
ATOM   3644  CG  TRP D 464      43.126  -6.932  23.573  1.00 97.93           C
ATOM   3645  CD2 TRP D 464      44.322  -7.715  23.439  1.00 97.93           C
ATOM   3646  CD1 TRP D 464      43.451  -5.662  23.197  1.00 97.93           C
ATOM   3647  NE1 TRP D 464      44.768  -5.611  22.815  1.00 97.93           N
ATOM   3648  CE2 TRP D 464      45.321  -6.864  22.969  1.00 97.93           C
ATOM   3649  CE3 TRP D 464      44.576  -9.032  23.699  1.00 97.93           C
ATOM   3650  CZ2 TRP D 464      46.590  -7.317  22.746  1.00 97.93           C
ATOM   3651  CZ3 TRP D 464      45.857  -9.486  23.464  1.00 97.93           C
ATOM   3652  CH2 TRP D 464      46.847  -8.646  22.997  1.00 97.93           C
ATOM   3653  C   TRP D 464      39.462  -7.897  23.868  1.00 97.93           C
ATOM   3654  O   TRP D 464      38.616  -7.348  24.574  1.00 97.93           O
ATOM   3655  N   SER D 465      39.426  -9.217  23.590  1.00 97.42           N
ATOM   3656  CA  SER D 465      38.465 -10.111  24.178  1.00 97.42           C
ATOM   3657  CB  SER D 465      37.074 -10.030  23.527  1.00 97.42           C
ATOM   3658  OG  SER D 465      36.509  -8.745  23.741  1.00 97.42           O
ATOM   3659  C   SER D 465      38.993 -11.495  23.958  1.00 97.42           C
ATOM   3660  O   SER D 465      39.962 -11.691  23.226  1.00 97.42           O
ATOM   3661  N   CYS D 466      38.401 -12.508  24.616  1.00119.14           N
ATOM   3662  CA  CYS D 466      38.870 -13.832  24.329  1.00119.14           C
ATOM   3663  CB  CYS D 466      39.526 -14.585  25.469  1.00119.14           C
ATOM   3664  SG  CYS D 466      38.652 -14.463  27.032  1.00119.14           S
ATOM   3665  C   CYS D 466      37.747 -14.635  23.784  1.00119.14           C
ATOM   3666  O   CYS D 466      36.581 -14.288  23.961  1.00119.14           O
ATOM   3667  N   PHE D 467      38.078 -15.713  23.046  1.00 84.45           N
ATOM   3668  CA  PHE D 467      37.015 -16.490  22.491  1.00 84.45           C
ATOM   3669  CB  PHE D 467      36.527 -15.981  21.119  1.00 84.45           C
ATOM   3670  CG  PHE D 467      37.566 -16.248  20.082  1.00 84.45           C
ATOM   3671  CD1 PHE D 467      38.652 -15.419  19.928  1.00 84.45           C
ATOM   3672  CD2 PHE D 467      37.439 -17.330  19.242  1.00 84.45           C
ATOM   3673  CE1 PHE D 467      39.598 -15.674  18.965  1.00 84.45           C
ATOM   3674  CE2 PHE D 467      38.383 -17.592  18.277  1.00 84.45           C
ATOM   3675  CZ  PHE D 467      39.466 -16.759  18.136  1.00 84.45           C
ATOM   3676  C   PHE D 467      37.480 -17.892  22.287  1.00 84.45           C
ATOM   3677  O   PHE D 467      38.667 -18.194  22.405  1.00 84.45           O
ATOM   3678  N   TYR D 468      36.532 -18.820  22.044  1.00158.23           N
ATOM   3679  CA  TYR D 468      37.013 -20.103  21.647  1.00158.23           C
ATOM   3680  CB  TYR D 468      37.251 -21.139  22.775  1.00158.23           C
ATOM   3681  CG  TYR D 468      36.052 -21.813  23.326  1.00158.23           C
ATOM   3682  CD1 TYR D 468      35.121 -21.128  24.075  1.00158.23           C
ATOM   3683  CD2 TYR D 468      35.875 -23.155  23.071  1.00158.23           C
ATOM   3684  CE1 TYR D 468      34.027 -21.793  24.577  1.00158.23           C
ATOM   3685  CE2 TYR D 468      34.784 -23.821  23.573  1.00158.23           C
ATOM   3686  CZ  TYR D 468      33.861 -23.136  24.328  1.00158.23           C
ATOM   3687  OH  TYR D 468      32.738 -23.815  24.848  1.00158.23           O
ATOM   3688  C   TYR D 468      36.174 -20.541  20.487  1.00158.23           C
ATOM   3689  O   TYR D 468      35.035 -20.098  20.322  1.00158.23           O
ATOM   3690  N   GLY D 469      36.748 -21.371  19.599  1.00 39.39           N
ATOM   3691  CA  GLY D 469      36.034 -21.659  18.394  1.00 39.39           C
ATOM   3692  C   GLY D 469      35.813 -23.123  18.239  1.00 39.39           C
ATOM   3693  O   GLY D 469      36.569 -23.947  18.749  1.00 39.39           O
ATOM   3694  N   GLN D 470      34.724 -23.467  17.524  1.00 90.75           N
ATOM   3695  CA  GLN D 470      34.428 -24.834  17.204  1.00 90.75           C
ATOM   3696  CB  GLN D 470      33.246 -25.437  17.987  1.00 90.75           C
ATOM   3697  CG  GLN D 470      31.893 -24.787  17.704  1.00 90.75           C
ATOM   3698  CD  GLN D 470      30.862 -25.514  18.556  1.00 90.75           C
ATOM   3699  OE1 GLN D 470      30.527 -25.074  19.657  1.00 90.75           O
ATOM   3700  NE2 GLN D 470      30.349 -26.662  18.044  1.00 90.75           N
ATOM   3701  C   GLN D 470      34.094 -24.863  15.746  1.00 90.75           C
ATOM   3702  O   GLN D 470      33.415 -23.975  15.234  1.00 90.75           O
ATOM   3703  N   LYS D 471      34.585 -25.891  15.026  1.00 82.80           N
ATOM   3704  CA  LYS D 471      34.356 -25.941  13.614  1.00 82.80           C
ATOM   3705  CB  LYS D 471      35.397 -26.793  12.873  1.00 82.80           C
ATOM   3706  CG  LYS D 471      35.427 -26.541  11.368  1.00 82.80           C
ATOM   3707  CD  LYS D 471      36.612 -27.208  10.666  1.00 82.80           C
ATOM   3708  CE  LYS D 471      36.316 -28.643  10.225  1.00 82.80           C
ATOM   3709  NZ  LYS D 471      37.418 -29.163   9.385  1.00 82.80           N
ATOM   3710  C   LYS D 471      33.007 -26.532  13.378  1.00 82.80           C
ATOM   3711  O   LYS D 471      32.719 -27.649  13.808  1.00 82.80           O
ATOM   3712  N   SER D 472      32.129 -25.759  12.711  1.00 92.97           N
ATOM   3713  CA  SER D 472      30.826 -26.250  12.388  1.00 92.97           C
ATOM   3714  CB  SER D 472      29.901 -25.173  11.797  1.00 92.97           C
ATOM   3715  OG  SER D 472      28.629 -25.727  11.492  1.00 92.97           O
ATOM   3716  C   SER D 472      30.994 -27.323  11.380  1.00 92.97           C
ATOM   3717  O   SER D 472      30.640 -28.461  11.627  1.00 92.97           O
ATOM   3718  N   GLY D 473      31.596 -27.019  10.223  1.00 24.79           N
ATOM   3719  CA  GLY D 473      31.749 -28.031   9.220  1.00 24.79           C
ATOM   3720  C   GLY D 473      32.573 -27.401   8.103  1.00 24.79           C
ATOM   3721  O   GLY D 473      33.684 -26.900   8.416  1.00 24.79           O
ATOM   3722  OXT GLY D 473      32.111 -27.407   6.930  1.00 24.79           O
TER    3723      GLY D 473
ATOM   3724  N   LEU E 474      67.976  -7.445  -8.934  1.00 52.76           N
ATOM   3725  CA  LEU E 474      68.303  -8.427  -7.881  1.00 52.76           C
ATOM   3726  CB  LEU E 474      67.317  -9.603  -7.965  1.00 52.76           C
ATOM   3727  CG  LEU E 474      67.440 -10.635  -6.833  1.00 52.76           C
ATOM   3728  CD1 LEU E 474      67.061 -10.029  -5.470  1.00 52.76           C
ATOM   3729  CD2 LEU E 474      66.631 -11.898  -7.164  1.00 52.76           C
ATOM   3730  C   LEU E 474      69.702  -8.918  -8.095  1.00 52.76           C
ATOM   3731  O   LEU E 474      70.070  -9.329  -9.194  1.00 52.76           O
ATOM   3732  N   PRO E 475      70.487  -8.840  -7.049  1.00 80.60           N
ATOM   3733  CA  PRO E 475      71.872  -9.230  -7.143  1.00 80.60           C
ATOM   3734  CD  PRO E 475      70.303  -7.737  -6.118  1.00 80.60           C
ATOM   3735  CB  PRO E 475      72.572  -8.576  -5.955  1.00 80.60           C
ATOM   3736  CG  PRO E 475      71.714  -7.334  -5.662  1.00 80.60           C
ATOM   3737  C   PRO E 475      72.081 -10.708  -7.205  1.00 80.60           C
ATOM   3738  O   PRO E 475      71.189 -11.472  -6.839  1.00 80.60           O
ATOM   3739  N   PRO E 476      73.206 -11.093  -7.744  1.00131.95           N
ATOM   3740  CA  PRO E 476      73.578 -12.481  -7.784  1.00131.95           C
ATOM   3741  CD  PRO E 476      73.733 -10.357  -8.883  1.00131.95           C
ATOM   3742  CB  PRO E 476      74.681 -12.588  -8.835  1.00131.95           C
ATOM   3743  CG  PRO E 476      74.401 -11.408  -9.781  1.00131.95           C
ATOM   3744  C   PRO E 476      73.988 -12.975  -6.435  1.00131.95           C
ATOM   3745  O   PRO E 476      73.921 -14.182  -6.201  1.00131.95           O
ATOM   3746  N   ALA E 477      74.445 -12.072  -5.543  1.00 38.96           N
ATOM   3747  CA  ALA E 477      74.880 -12.503  -4.248  1.00 38.96           C
ATOM   3748  CB  ALA E 477      76.402 -12.702  -4.148  1.00 38.96           C
ATOM   3749  C   ALA E 477      74.510 -11.438  -3.268  1.00 38.96           C
ATOM   3750  O   ALA E 477      74.416 -10.265  -3.628  1.00 38.96           O
ATOM   3751  N   PHE E 478      74.251 -11.826  -2.000  1.00117.28           N
ATOM   3752  CA  PHE E 478      73.955 -10.812  -1.031  1.00117.28           C
ATOM   3753  CB  PHE E 478      72.480 -10.370  -1.041  1.00117.28           C
ATOM   3754  CG  PHE E 478      72.407  -9.019  -0.412  1.00117.28           C
ATOM   3755  CD1 PHE E 478      72.650  -7.900  -1.176  1.00117.28           C
ATOM   3756  CD2 PHE E 478      72.098  -8.857   0.919  1.00117.28           C
ATOM   3757  CE1 PHE E 478      72.590  -6.640  -0.629  1.00117.28           C
ATOM   3758  CE2 PHE E 478      72.036  -7.598   1.472  1.00117.28           C
ATOM   3759  CZ  PHE E 478      72.282  -6.487   0.700  1.00117.28           C
ATOM   3760  C   PHE E 478      74.266 -11.359   0.335  1.00117.28           C
ATOM   3761  O   PHE E 478      74.051 -12.538   0.615  1.00117.28           O
ATOM   3762  N   ASP E 479      74.814 -10.497   1.218  1.00102.81           N
ATOM   3763  CA  ASP E 479      75.109 -10.864   2.574  1.00102.81           C
ATOM   3764  CB  ASP E 479      76.555 -11.367   2.788  1.00102.81           C
ATOM   3765  CG  ASP E 479      76.710 -11.926   4.205  1.00102.81           C
ATOM   3766  OD1 ASP E 479      75.856 -11.609   5.075  1.00102.81           O
ATOM   3767  OD2 ASP E 479      77.691 -12.684   4.434  1.00102.81           O
ATOM   3768  C   ASP E 479      74.919  -9.618   3.387  1.00102.81           C
ATOM   3769  O   ASP E 479      75.624  -8.627   3.198  1.00102.81           O
ATOM   3770  N   TRP E 480      73.950  -9.641   4.321  1.00109.05           N
ATOM   3771  CA  TRP E 480      73.639  -8.490   5.123  1.00109.05           C
ATOM   3772  CB  TRP E 480      72.335  -8.594   5.931  1.00109.05           C
ATOM   3773  CG  TRP E 480      71.112  -8.336   5.082  1.00109.05           C
ATOM   3774  CD2 TRP E 480      70.744  -7.028   4.614  1.00109.05           C
ATOM   3775  CD1 TRP E 480      70.182  -9.200   4.585  1.00109.05           C
ATOM   3776  NE1 TRP E 480      69.248  -8.510   3.846  1.00109.05           N
ATOM   3777  CE2 TRP E 480      69.585  -7.173   3.853  1.00109.05           C
ATOM   3778  CE3 TRP E 480      71.328  -5.808   4.800  1.00109.05           C
ATOM   3779  CZ2 TRP E 480      68.988  -6.092   3.266  1.00109.05           C
ATOM   3780  CZ3 TRP E 480      70.724  -4.721   4.209  1.00109.05           C
ATOM   3781  CH2 TRP E 480      69.576  -4.860   3.457  1.00109.05           C
ATOM   3782  C   TRP E 480      74.772  -8.155   6.030  1.00109.05           C
ATOM   3783  O   TRP E 480      74.846  -7.051   6.568  1.00109.05           O
ATOM   3784  N   ARG E 481      75.625  -9.151   6.298  1.00281.12           N
ATOM   3785  CA  ARG E 481      76.814  -8.996   7.082  1.00281.12           C
ATOM   3786  CB  ARG E 481      77.527 -10.348   7.184  1.00281.12           C
ATOM   3787  CG  ARG E 481      78.646 -10.436   8.209  1.00281.12           C
ATOM   3788  CD  ARG E 481      78.201 -10.840   9.613  1.00281.12           C
ATOM   3789  NE  ARG E 481      77.537 -12.173   9.541  1.00281.12           N
ATOM   3790  CZ  ARG E 481      78.214 -13.286   9.124  1.00281.12           C
ATOM   3791  NH1 ARG E 481      79.022 -13.265   8.024  1.00281.12           N
ATOM   3792  NH2 ARG E 481      78.077 -14.452   9.818  1.00281.12           N
ATOM   3793  C   ARG E 481      77.738  -8.072   6.353  1.00281.12           C
ATOM   3794  O   ARG E 481      78.436  -7.263   6.963  1.00281.12           O
ATOM   3795  N   ASP E 482      77.803  -8.181   5.012  1.00 79.83           N
ATOM   3796  CA  ASP E 482      78.754  -7.324   4.366  1.00 79.83           C
ATOM   3797  CB  ASP E 482      80.010  -8.079   3.904  1.00 79.83           C
ATOM   3798  CG  ASP E 482      81.111  -7.052   3.698  1.00 79.83           C
ATOM   3799  OD1 ASP E 482      80.976  -5.941   4.276  1.00 79.83           O
ATOM   3800  OD2 ASP E 482      82.095  -7.354   2.973  1.00 79.83           O
ATOM   3801  C   ASP E 482      78.156  -6.686   3.151  1.00 79.83           C
ATOM   3802  O   ASP E 482      78.310  -7.189   2.039  1.00 79.83           O
ATOM   3803  N   VAL E 483      77.456  -5.550   3.325  1.00139.77           N
ATOM   3804  CA  VAL E 483      76.996  -4.830   2.177  1.00139.77           C
ATOM   3805  CB  VAL E 483      75.605  -4.280   2.348  1.00139.77           C
ATOM   3806  CG1 VAL E 483      75.508  -3.544   3.696  1.00139.77           C
ATOM   3807  CG2 VAL E 483      75.271  -3.402   1.130  1.00139.77           C
ATOM   3808  C   VAL E 483      77.990  -3.729   2.037  1.00139.77           C
ATOM   3809  O   VAL E 483      77.967  -2.753   2.785  1.00139.77           O
ATOM   3810  N   ASN E 484      78.902  -3.874   1.056  1.00139.50           N
ATOM   3811  CA  ASN E 484      80.001  -2.965   0.970  1.00139.50           C
ATOM   3812  CB  ASN E 484      79.647  -1.467   1.062  1.00139.50           C
ATOM   3813  CG  ASN E 484      78.881  -1.091  -0.198  1.00139.50           C
ATOM   3814  OD1 ASN E 484      78.631  -1.931  -1.062  1.00139.50           O
ATOM   3815  ND2 ASN E 484      78.502   0.210  -0.312  1.00139.50           N
ATOM   3816  C   ASN E 484      80.869  -3.368   2.116  1.00139.50           C
ATOM   3817  O   ASN E 484      81.280  -4.520   2.198  1.00139.50           O
ATOM   3818  N   GLY E 485      81.298  -2.408   2.947  1.00124.34           N
ATOM   3819  CA  GLY E 485      82.032  -2.682   4.154  1.00124.34           C
ATOM   3820  C   GLY E 485      81.163  -3.103   5.313  1.00124.34           C
ATOM   3821  O   GLY E 485      81.570  -3.919   6.138  1.00124.34           O
ATOM   3822  N   VAL E 486      79.950  -2.514   5.398  1.00 68.41           N
ATOM   3823  CA  VAL E 486      79.079  -2.512   6.554  1.00 68.41           C
ATOM   3824  CB  VAL E 486      77.972  -1.507   6.409  1.00 68.41           C
ATOM   3825  CG1 VAL E 486      77.075  -1.548   7.657  1.00 68.41           C
ATOM   3826  CG2 VAL E 486      78.610  -0.134   6.142  1.00 68.41           C
ATOM   3827  C   VAL E 486      78.446  -3.828   6.918  1.00 68.41           C
ATOM   3828  O   VAL E 486      78.102  -4.643   6.065  1.00 68.41           O
ATOM   3829  N   ASN E 487      78.272  -4.034   8.252  1.00 75.69           N
ATOM   3830  CA  ASN E 487      77.649  -5.201   8.829  1.00 75.69           C
ATOM   3831  CB  ASN E 487      78.532  -5.906   9.874  1.00 75.69           C
ATOM   3832  CG  ASN E 487      77.768  -7.109  10.409  1.00 75.69           C
ATOM   3833  OD1 ASN E 487      77.179  -7.876   9.646  1.00 75.69           O
ATOM   3834  ND2 ASN E 487      77.763  -7.272  11.758  1.00 75.69           N
ATOM   3835  C   ASN E 487      76.389  -4.780   9.550  1.00 75.69           C
ATOM   3836  O   ASN E 487      76.413  -3.910  10.418  1.00 75.69           O
ATOM   3837  N   TYR E 488      75.238  -5.312   9.089  1.00135.62           N
ATOM   3838  CA  TYR E 488      73.896  -5.163   9.594  1.00135.62           C
ATOM   3839  CB  TYR E 488      72.867  -5.071   8.464  1.00135.62           C
ATOM   3840  CG  TYR E 488      73.162  -3.755   7.822  1.00135.62           C
ATOM   3841  CD1 TYR E 488      72.661  -2.596   8.370  1.00135.62           C
ATOM   3842  CD2 TYR E 488      73.936  -3.672   6.687  1.00135.62           C
ATOM   3843  CE1 TYR E 488      72.920  -1.373   7.797  1.00135.62           C
ATOM   3844  CE2 TYR E 488      74.198  -2.451   6.108  1.00135.62           C
ATOM   3845  CZ  TYR E 488      73.691  -1.300   6.663  1.00135.62           C
ATOM   3846  OH  TYR E 488      73.959  -0.049   6.069  1.00135.62           O
ATOM   3847  C   TYR E 488      73.461  -6.168  10.639  1.00135.62           C
ATOM   3848  O   TYR E 488      72.435  -5.967  11.286  1.00135.62           O
ATOM   3849  N   LEU E 489      74.113  -7.346  10.739  1.00172.21           N
ATOM   3850  CA  LEU E 489      73.617  -8.370  11.626  1.00172.21           C
ATOM   3851  CB  LEU E 489      73.880  -9.794  11.104  1.00172.21           C
ATOM   3852  CG  LEU E 489      73.167 -10.103   9.775  1.00172.21           C
ATOM   3853  CD1 LEU E 489      71.639 -10.060   9.941  1.00172.21           C
ATOM   3854  CD2 LEU E 489      73.676  -9.198   8.641  1.00172.21           C
ATOM   3855  C   LEU E 489      74.226  -8.284  12.999  1.00172.21           C
ATOM   3856  O   LEU E 489      75.410  -7.995  13.168  1.00172.21           O
ATOM   3857  N   SER E 490      73.398  -8.560  14.033  1.00 54.33           N
ATOM   3858  CA  SER E 490      73.830  -8.535  15.408  1.00 54.33           C
ATOM   3859  CB  SER E 490      72.665  -8.489  16.407  1.00 54.33           C
ATOM   3860  OG  SER E 490      71.893  -9.673  16.285  1.00 54.33           O
ATOM   3861  C   SER E 490      74.607  -9.795  15.652  1.00 54.33           C
ATOM   3862  O   SER E 490      74.562 -10.721  14.847  1.00 54.33           O
ATOM   3863  N   PRO E 491      75.306  -9.857  16.757  1.00145.69           N
ATOM   3864  CA  PRO E 491      76.180 -10.961  17.065  1.00145.69           C
ATOM   3865  CD  PRO E 491      75.631  -8.669  17.523  1.00145.69           C
ATOM   3866  CB  PRO E 491      77.031 -10.505  18.254  1.00145.69           C
ATOM   3867  CG  PRO E 491      76.344  -9.223  18.765  1.00145.69           C
ATOM   3868  C   PRO E 491      75.489 -12.267  17.283  1.00145.69           C
ATOM   3869  O   PRO E 491      74.315 -12.290  17.652  1.00145.69           O
ATOM   3870  N   VAL E 492      76.217 -13.373  17.030  1.00 34.13           N
ATOM   3871  CA  VAL E 492      75.694 -14.696  17.200  1.00 34.13           C
ATOM   3872  CB  VAL E 492      76.544 -15.754  16.554  1.00 34.13           C
ATOM   3873  CG1 VAL E 492      75.961 -17.133  16.901  1.00 34.13           C
ATOM   3874  CG2 VAL E 492      76.612 -15.475  15.040  1.00 34.13           C
ATOM   3875  C   VAL E 492      75.624 -14.962  18.672  1.00 34.13           C
ATOM   3876  O   VAL E 492      76.476 -14.511  19.437  1.00 34.13           O
ATOM   3877  N   ARG E 493      74.576 -15.690  19.108  1.00106.58           N
ATOM   3878  CA  ARG E 493      74.395 -15.978  20.505  1.00106.58           C
ATOM   3879  CB  ARG E 493      73.172 -15.277  21.123  1.00106.58           C
ATOM   3880  CG  ARG E 493      73.259 -13.749  21.102  1.00106.58           C
ATOM   3881  CD  ARG E 493      72.115 -13.063  21.852  1.00106.58           C
ATOM   3882  NE  ARG E 493      72.426 -13.151  23.307  1.00106.58           N
ATOM   3883  CZ  ARG E 493      71.505 -12.752  24.233  1.00106.58           C
ATOM   3884  NH1 ARG E 493      70.279 -12.306  23.832  1.00106.58           N
ATOM   3885  NH2 ARG E 493      71.806 -12.796  25.562  1.00106.58           N
ATOM   3886  C   ARG E 493      74.174 -17.456  20.654  1.00106.58           C
ATOM   3887  O   ARG E 493      74.094 -18.189  19.668  1.00106.58           O
ATOM   3888  N   ASN E 494      74.112 -17.940  21.914  1.00 46.18           N
ATOM   3889  CA  ASN E 494      73.902 -19.342  22.167  1.00 46.18           C
ATOM   3890  CB  ASN E 494      75.030 -19.964  23.013  1.00 46.18           C
ATOM   3891  CG  ASN E 494      74.874 -21.478  23.026  1.00 46.18           C
ATOM   3892  OD1 ASN E 494      73.828 -22.012  22.662  1.00 46.18           O
ATOM   3893  ND2 ASN E 494      75.943 -22.194  23.468  1.00 46.18           N
ATOM   3894  C   ASN E 494      72.618 -19.498  22.936  1.00 46.18           C
ATOM   3895  O   ASN E 494      72.436 -18.878  23.983  1.00 46.18           O
ATOM   3896  N   GLN E 495      71.683 -20.333  22.424  1.00184.35           N
ATOM   3897  CA  GLN E 495      70.408 -20.536  23.071  1.00184.35           C
ATOM   3898  CB  GLN E 495      69.374 -21.419  22.357  1.00184.35           C
ATOM   3899  CG  GLN E 495      69.284 -21.354  20.845  1.00184.35           C
ATOM   3900  CD  GLN E 495      69.670 -22.772  20.438  1.00184.35           C
ATOM   3901  OE1 GLN E 495      68.803 -23.615  20.227  1.00184.35           O
ATOM   3902  NE2 GLN E 495      70.994 -23.076  20.393  1.00184.35           N
ATOM   3903  C   GLN E 495      70.620 -21.319  24.321  1.00184.35           C
ATOM   3904  O   GLN E 495      69.818 -21.245  25.250  1.00184.35           O
ATOM   3905  N   GLY E 496      71.654 -22.180  24.328  1.00 33.61           N
ATOM   3906  CA  GLY E 496      71.884 -23.004  25.474  1.00 33.61           C
ATOM   3907  C   GLY E 496      70.943 -24.167  25.376  1.00 33.61           C
ATOM   3908  O   GLY E 496      70.516 -24.545  24.287  1.00 33.61           O
ATOM   3909  N   SER E 497      70.613 -24.762  26.538  1.00 89.24           N
ATOM   3910  CA  SER E 497      69.794 -25.937  26.672  1.00 89.24           C
ATOM   3911  CB  SER E 497      69.856 -26.521  28.091  1.00 89.24           C
ATOM   3912  OG  SER E 497      69.037 -27.676  28.181  1.00 89.24           O
ATOM   3913  C   SER E 497      68.336 -25.681  26.388  1.00 89.24           C
ATOM   3914  O   SER E 497      67.586 -26.631  26.169  1.00 89.24           O
ATOM   3915  N   CYS E 498      67.883 -24.414  26.399  1.00 64.70           N
ATOM   3916  CA  CYS E 498      66.479 -24.125  26.266  1.00 64.70           C
ATOM   3917  CB  CYS E 498      66.154 -22.705  26.776  1.00 64.70           C
ATOM   3918  SG  CYS E 498      64.411 -22.211  26.668  1.00 64.70           S
ATOM   3919  C   CYS E 498      66.064 -24.219  24.825  1.00 64.70           C
ATOM   3920  O   CYS E 498      66.812 -23.833  23.930  1.00 64.70           O
ATOM   3921  N   GLY E 499      64.838 -24.721  24.550  1.00 55.70           N
ATOM   3922  CA  GLY E 499      64.409 -24.837  23.177  1.00 55.70           C
ATOM   3923  C   GLY E 499      63.872 -23.499  22.762  1.00 55.70           C
ATOM   3924  O   GLY E 499      62.693 -23.343  22.440  1.00 55.70           O
ATOM   3925  N   SER E 500      64.775 -22.498  22.800  1.00155.30           N
ATOM   3926  CA  SER E 500      64.523 -21.109  22.531  1.00155.30           C
ATOM   3927  CB  SER E 500      65.338 -20.169  23.442  1.00155.30           C
ATOM   3928  OG  SER E 500      66.719 -20.240  23.130  1.00155.30           O
ATOM   3929  C   SER E 500      64.756 -20.660  21.108  1.00155.30           C
ATOM   3930  O   SER E 500      64.676 -19.461  20.849  1.00155.30           O
ATOM   3931  N   CYS E 501      65.010 -21.557  20.135  1.00109.14           N
ATOM   3932  CA  CYS E 501      65.450 -21.133  18.820  1.00109.14           C
ATOM   3933  CB  CYS E 501      65.533 -22.283  17.815  1.00109.14           C
ATOM   3934  SG  CYS E 501      66.498 -23.654  18.507  1.00109.14           S
ATOM   3935  C   CYS E 501      64.518 -20.130  18.204  1.00109.14           C
ATOM   3936  O   CYS E 501      64.968 -19.127  17.650  1.00109.14           O
ATOM   3937  N   TYR E 502      63.197 -20.340  18.314  1.00 74.04           N
ATOM   3938  CA  TYR E 502      62.249 -19.463  17.687  1.00 74.04           C
ATOM   3939  CB  TYR E 502      60.786 -19.865  17.963  1.00 74.04           C
ATOM   3940  CG  TYR E 502      60.501 -19.745  19.423  1.00 74.04           C
ATOM   3941  CD1 TYR E 502      60.841 -20.755  20.289  1.00 74.04           C
ATOM   3942  CD2 TYR E 502      59.887 -18.622  19.924  1.00 74.04           C
ATOM   3943  CE1 TYR E 502      60.569 -20.640  21.633  1.00 74.04           C
ATOM   3944  CE2 TYR E 502      59.615 -18.504  21.265  1.00 74.04           C
ATOM   3945  CZ  TYR E 502      59.957 -19.515  22.127  1.00 74.04           C
ATOM   3946  OH  TYR E 502      59.678 -19.395  23.505  1.00 74.04           O
ATOM   3947  C   TYR E 502      62.432 -18.060  18.196  1.00 74.04           C
ATOM   3948  O   TYR E 502      62.290 -17.100  17.437  1.00 74.04           O
ATOM   3949  N   ALA E 503      62.689 -17.899  19.508  1.00 46.18           N
ATOM   3950  CA  ALA E 503      62.873 -16.594  20.085  1.00 46.18           C
ATOM   3951  CB  ALA E 503      63.000 -16.632  21.618  1.00 46.18           C
ATOM   3952  C   ALA E 503      64.119 -15.952  19.549  1.00 46.18           C
ATOM   3953  O   ALA E 503      64.120 -14.767  19.220  1.00 46.18           O
ATOM   3954  N   PHE E 504      65.225 -16.717  19.453  1.00 59.47           N
ATOM   3955  CA  PHE E 504      66.459 -16.152  18.979  1.00 59.47           C
ATOM   3956  CB  PHE E 504      67.672 -17.094  19.099  1.00 59.47           C
ATOM   3957  CG  PHE E 504      68.150 -17.013  20.510  1.00 59.47           C
ATOM   3958  CD1 PHE E 504      67.562 -17.754  21.510  1.00 59.47           C
ATOM   3959  CD2 PHE E 504      69.191 -16.173  20.829  1.00 59.47           C
ATOM   3960  CE1 PHE E 504      68.012 -17.665  22.807  1.00 59.47           C
ATOM   3961  CE2 PHE E 504      69.647 -16.078  22.123  1.00 59.47           C
ATOM   3962  CZ  PHE E 504      69.058 -16.828  23.112  1.00 59.47           C
ATOM   3963  C   PHE E 504      66.314 -15.731  17.550  1.00 59.47           C
ATOM   3964  O   PHE E 504      66.765 -14.655  17.165  1.00 59.47           O
ATOM   3965  N   SER E 505      65.675 -16.566  16.715  1.00 75.30           N
ATOM   3966  CA  SER E 505      65.503 -16.236  15.328  1.00 75.30           C
ATOM   3967  CB  SER E 505      64.686 -17.302  14.589  1.00 75.30           C
ATOM   3968  OG  SER E 505      65.302 -18.566  14.760  1.00 75.30           O
ATOM   3969  C   SER E 505      64.706 -14.969  15.245  1.00 75.30           C
ATOM   3970  O   SER E 505      65.033 -14.058  14.485  1.00 75.30           O
ATOM   3971  N   SER E 506      63.634 -14.881  16.051  1.00 44.00           N
ATOM   3972  CA  SER E 506      62.760 -13.742  16.023  1.00 44.00           C
ATOM   3973  CB  SER E 506      61.596 -13.853  17.024  1.00 44.00           C
ATOM   3974  OG  SER E 506      60.728 -14.908  16.639  1.00 44.00           O
ATOM   3975  C   SER E 506      63.514 -12.496  16.367  1.00 44.00           C
ATOM   3976  O   SER E 506      63.429 -11.507  15.641  1.00 44.00           O
ATOM   3977  N   VAL E 507      64.274 -12.506  17.480  1.00 91.22           N
ATOM   3978  CA  VAL E 507      64.995 -11.335  17.905  1.00 91.22           C
ATOM   3979  CB  VAL E 507      65.703 -11.521  19.213  1.00 91.22           C
ATOM   3980  CG1 VAL E 507      66.693 -12.686  19.066  1.00 91.22           C
ATOM   3981  CG2 VAL E 507      66.366 -10.187  19.602  1.00 91.22           C
ATOM   3982  C   VAL E 507      66.020 -10.982  16.874  1.00 91.22           C
ATOM   3983  O   VAL E 507      66.220  -9.808  16.562  1.00 91.22           O
ATOM   3984  N   GLY E 508      66.689 -11.998  16.298  1.00 26.75           N
ATOM   3985  CA  GLY E 508      67.734 -11.746  15.351  1.00 26.75           C
ATOM   3986  C   GLY E 508      67.185 -10.996  14.178  1.00 26.75           C
ATOM   3987  O   GLY E 508      67.821 -10.070  13.677  1.00 26.75           O
ATOM   3988  N   MET E 509      65.992 -11.384  13.692  1.00 96.49           N
ATOM   3989  CA  MET E 509      65.441 -10.717  12.548  1.00 96.49           C
ATOM   3990  CB  MET E 509      64.082 -11.286  12.126  1.00 96.49           C
ATOM   3991  CG  MET E 509      63.558 -10.662  10.833  1.00 96.49           C
ATOM   3992  SD  MET E 509      61.782 -10.909  10.541  1.00 96.49           S
ATOM   3993  CE  MET E 509      61.822 -12.710  10.766  1.00 96.49           C
ATOM   3994  C   MET E 509      65.198  -9.276  12.880  1.00 96.49           C
ATOM   3995  O   MET E 509      65.613  -8.370  12.161  1.00 96.49           O
ATOM   3996  N   MET E 510      64.553  -9.031  14.028  1.00138.30           N
ATOM   3997  CA  MET E 510      64.176  -7.713  14.448  1.00138.30           C
ATOM   3998  CB  MET E 510      63.394  -7.793  15.773  1.00138.30           C
ATOM   3999  CG  MET E 510      62.938  -6.460  16.357  1.00138.30           C
ATOM   4000  SD  MET E 510      61.457  -6.599  17.399  1.00138.30           S
ATOM   4001  CE  MET E 510      60.360  -6.964  15.997  1.00138.30           C
ATOM   4002  C   MET E 510      65.393  -6.858  14.641  1.00138.30           C
ATOM   4003  O   MET E 510      65.393  -5.678  14.291  1.00138.30           O
ATOM   4004  N   GLU E 511      66.464  -7.428  15.214  1.00 56.78           N
ATOM   4005  CA  GLU E 511      67.649  -6.667  15.506  1.00 56.78           C
ATOM   4006  CB  GLU E 511      68.648  -7.479  16.345  1.00 56.78           C
ATOM   4007  CG  GLU E 511      68.112  -7.751  17.753  1.00 56.78           C
ATOM   4008  CD  GLU E 511      68.970  -8.814  18.414  1.00 56.78           C
ATOM   4009  OE1 GLU E 511      69.740  -9.493  17.685  1.00 56.78           O
ATOM   4010  OE2 GLU E 511      68.858  -8.973  19.658  1.00 56.78           O
ATOM   4011  C   GLU E 511      68.328  -6.210  14.245  1.00 56.78           C
ATOM   4012  O   GLU E 511      68.783  -5.069  14.165  1.00 56.78           O
ATOM   4013  N   ALA E 512      68.445  -7.091  13.232  1.00 41.52           N
ATOM   4014  CA  ALA E 512      69.100  -6.720  12.007  1.00 41.52           C
ATOM   4015  CB  ALA E 512      69.272  -7.906  11.040  1.00 41.52           C
ATOM   4016  C   ALA E 512      68.298  -5.674  11.290  1.00 41.52           C
ATOM   4017  O   ALA E 512      68.839  -4.685  10.797  1.00 41.52           O
ATOM   4018  N   ARG E 513      66.966  -5.858  11.240  1.00123.52           N
ATOM   4019  CA  ARG E 513      66.093  -4.986  10.502  1.00123.52           C
ATOM   4020  CB  ARG E 513      64.623  -5.440  10.564  1.00123.52           C
ATOM   4021  CG  ARG E 513      64.430  -6.907  10.170  1.00123.52           C
ATOM   4022  CD  ARG E 513      64.788  -7.244   8.722  1.00123.52           C
ATOM   4023  NE  ARG E 513      63.621  -6.885   7.872  1.00123.52           N
ATOM   4024  CZ  ARG E 513      62.655  -7.817   7.623  1.00123.52           C
ATOM   4025  NH1 ARG E 513      62.757  -9.066   8.164  1.00123.52           N
ATOM   4026  NH2 ARG E 513      61.592  -7.506   6.826  1.00123.52           N
ATOM   4027  C   ARG E 513      66.158  -3.605  11.077  1.00123.52           C
ATOM   4028  O   ARG E 513      66.072  -2.615  10.353  1.00123.52           O
ATOM   4029  N   LEU E 514      66.267  -3.505  12.411  1.00 89.69           N
ATOM   4030  CA  LEU E 514      66.339  -2.227  13.054  1.00 89.69           C
ATOM   4031  CB  LEU E 514      66.355  -2.359  14.593  1.00 89.69           C
ATOM   4032  CG  LEU E 514      66.204  -1.050  15.407  1.00 89.69           C
ATOM   4033  CD1 LEU E 514      66.237  -1.353  16.916  1.00 89.69           C
ATOM   4034  CD2 LEU E 514      67.229   0.032  15.021  1.00 89.69           C
ATOM   4035  C   LEU E 514      67.615  -1.584  12.599  1.00 89.69           C
ATOM   4036  O   LEU E 514      67.653  -0.384  12.340  1.00 89.69           O
ATOM   4037  N   ARG E 515      68.696  -2.379  12.489  1.00120.26           N
ATOM   4038  CA  ARG E 515      69.988  -1.869  12.125  1.00120.26           C
ATOM   4039  CB  ARG E 515      71.064  -2.969  12.120  1.00120.26           C
ATOM   4040  CG  ARG E 515      71.316  -3.607  13.491  1.00120.26           C
ATOM   4041  CD  ARG E 515      72.403  -2.907  14.309  1.00120.26           C
ATOM   4042  NE  ARG E 515      72.689  -3.746  15.508  1.00120.26           N
ATOM   4043  CZ  ARG E 515      73.571  -4.785  15.411  1.00120.26           C
ATOM   4044  NH1 ARG E 515      74.116  -5.105  14.201  1.00120.26           N
ATOM   4045  NH2 ARG E 515      73.913  -5.504  16.518  1.00120.26           N
ATOM   4046  C   ARG E 515      69.935  -1.288  10.742  1.00120.26           C
ATOM   4047  O   ARG E 515      70.413  -0.180  10.505  1.00120.26           O
ATOM   4048  N   LEU E 516      69.324  -2.022   9.792  1.00 65.39           N
ATOM   4049  CA  LEU E 516      69.229  -1.618   8.415  1.00 65.39           C
ATOM   4050  CB  LEU E 516      68.391  -2.612   7.584  1.00 65.39           C
ATOM   4051  CG  LEU E 516      68.896  -4.067   7.560  1.00 65.39           C
ATOM   4052  CD1 LEU E 516      67.971  -4.953   6.711  1.00 65.39           C
ATOM   4053  CD2 LEU E 516      70.348  -4.149   7.078  1.00 65.39           C
ATOM   4054  C   LEU E 516      68.449  -0.343   8.336  1.00 65.39           C
ATOM   4055  O   LEU E 516      68.858   0.618   7.684  1.00 65.39           O
ATOM   4056  N   ARG E 517      67.298  -0.303   9.028  1.00110.30           N
ATOM   4057  CA  ARG E 517      66.400   0.807   8.911  1.00110.30           C
ATOM   4058  CB  ARG E 517      65.093   0.603   9.695  1.00110.30           C
ATOM   4059  CG  ARG E 517      64.201  -0.478   9.077  1.00110.30           C
ATOM   4060  CD  ARG E 517      63.488  -0.015   7.803  1.00110.30           C
ATOM   4061  NE  ARG E 517      62.777  -1.188   7.221  1.00110.30           N
ATOM   4062  CZ  ARG E 517      61.859  -1.008   6.227  1.00110.30           C
ATOM   4063  NH1 ARG E 517      61.566   0.250   5.784  1.00110.30           N
ATOM   4064  NH2 ARG E 517      61.231  -2.087   5.674  1.00110.30           N
ATOM   4065  C   ARG E 517      67.058   2.055   9.397  1.00110.30           C
ATOM   4066  O   ARG E 517      66.887   3.125   8.821  1.00110.30           O
ATOM   4067  N   THR E 518      67.778   1.934  10.517  1.00159.41           N
ATOM   4068  CA  THR E 518      68.493   2.949  11.228  1.00159.41           C
ATOM   4069  CB  THR E 518      68.686   2.544  12.654  1.00159.41           C
ATOM   4070  OG1 THR E 518      69.149   3.644  13.408  1.00159.41           O
ATOM   4071  CG2 THR E 518      69.702   1.394  12.713  1.00159.41           C
ATOM   4072  C   THR E 518      69.836   3.223  10.622  1.00159.41           C
ATOM   4073  O   THR E 518      70.486   4.204  10.979  1.00159.41           O
ATOM   4074  N   ASN E 519      70.327   2.328   9.744  1.00100.80           N
ATOM   4075  CA  ASN E 519      71.650   2.474   9.207  1.00100.80           C
ATOM   4076  CB  ASN E 519      71.865   3.770   8.405  1.00100.80           C
ATOM   4077  CG  ASN E 519      71.243   3.550   7.033  1.00100.80           C
ATOM   4078  OD1 ASN E 519      71.428   2.500   6.420  1.00100.80           O
ATOM   4079  ND2 ASN E 519      70.482   4.562   6.537  1.00100.80           N
ATOM   4080  C   ASN E 519      72.637   2.406  10.328  1.00100.80           C
ATOM   4081  O   ASN E 519      73.568   3.205  10.421  1.00100.80           O
ATOM   4082  N   ASN E 520      72.428   1.409  11.208  1.00 67.76           N
ATOM   4083  CA  ASN E 520      73.278   1.076  12.315  1.00 67.76           C
ATOM   4084  CB  ASN E 520      74.716   0.741  11.883  1.00 67.76           C
ATOM   4085  CG  ASN E 520      74.661  -0.563  11.097  1.00 67.76           C
ATOM   4086  OD1 ASN E 520      73.941  -1.491  11.463  1.00 67.76           O
ATOM   4087  ND2 ASN E 520      75.434  -0.637   9.980  1.00 67.76           N
ATOM   4088  C   ASN E 520      73.313   2.183  13.316  1.00 67.76           C
ATOM   4089  O   ASN E 520      74.191   2.211  14.178  1.00 67.76           O
ATOM   4090  N   THR E 521      72.355   3.124  13.246  1.00 33.92           N
ATOM   4091  CA  THR E 521      72.309   4.143  14.251  1.00 33.92           C
ATOM   4092  CB  THR E 521      71.346   5.251  13.938  1.00 33.92           C
ATOM   4093  OG1 THR E 521      71.692   5.870  12.708  1.00 33.92           O
ATOM   4094  CG2 THR E 521      71.380   6.277  15.083  1.00 33.92           C
ATOM   4095  C   THR E 521      71.879   3.483  15.527  1.00 33.92           C
ATOM   4096  O   THR E 521      72.385   3.810  16.599  1.00 33.92           O
ATOM   4097  N   VAL E 522      70.922   2.528  15.428  1.00 55.37           N
ATOM   4098  CA  VAL E 522      70.407   1.815  16.573  1.00 55.37           C
ATOM   4099  CB  VAL E 522      68.909   1.831  16.652  1.00 55.37           C
ATOM   4100  CG1 VAL E 522      68.471   0.952  17.835  1.00 55.37           C
ATOM   4101  CG2 VAL E 522      68.438   3.289  16.754  1.00 55.37           C
ATOM   4102  C   VAL E 522      70.808   0.364  16.465  1.00 55.37           C
ATOM   4103  O   VAL E 522      70.486  -0.318  15.496  1.00 55.37           O
ATOM   4104  N   GLN E 523      71.609  -0.076  17.456  1.00133.41           N
ATOM   4105  CA  GLN E 523      72.240  -1.343  17.755  1.00133.41           C
ATOM   4106  CB  GLN E 523      73.600  -1.136  18.442  1.00133.41           C
ATOM   4107  CG  GLN E 523      74.581  -0.313  17.602  1.00133.41           C
ATOM   4108  CD  GLN E 523      75.820  -0.030  18.440  1.00133.41           C
ATOM   4109  OE1 GLN E 523      76.110  -0.736  19.405  1.00133.41           O
ATOM   4110  NE2 GLN E 523      76.574   1.039  18.065  1.00133.41           N
ATOM   4111  C   GLN E 523      71.472  -2.343  18.599  1.00133.41           C
ATOM   4112  O   GLN E 523      72.012  -3.413  18.871  1.00133.41           O
ATOM   4113  N   THR E 524      70.295  -1.997  19.157  1.00152.44           N
ATOM   4114  CA  THR E 524      69.613  -2.751  20.195  1.00152.44           C
ATOM   4115  CB  THR E 524      68.151  -2.421  20.284  1.00152.44           C
ATOM   4116  OG1 THR E 524      67.491  -2.807  19.086  1.00152.44           O
ATOM   4117  CG2 THR E 524      67.998  -0.907  20.502  1.00152.44           C
ATOM   4118  C   THR E 524      69.714  -4.251  20.098  1.00152.44           C
ATOM   4119  O   THR E 524      69.675  -4.852  19.026  1.00152.44           O
ATOM   4120  N   MET E 525      69.877  -4.884  21.285  1.00 95.10           N
ATOM   4121  CA  MET E 525      69.900  -6.313  21.445  1.00 95.10           C
ATOM   4122  CB  MET E 525      71.027  -6.805  22.368  1.00 95.10           C
ATOM   4123  CG  MET E 525      72.442  -6.453  21.906  1.00 95.10           C
ATOM   4124  SD  MET E 525      73.052  -7.385  20.471  1.00 95.10           S
ATOM   4125  CE  MET E 525      74.769  -6.826  20.675  1.00 95.10           C
ATOM   4126  C   MET E 525      68.634  -6.608  22.192  1.00 95.10           C
ATOM   4127  O   MET E 525      68.491  -6.200  23.343  1.00 95.10           O
ATOM   4128  N   LEU E 526      67.682  -7.324  21.560  1.00 66.56           N
ATOM   4129  CA  LEU E 526      66.414  -7.611  22.178  1.00 66.56           C
ATOM   4130  CB  LEU E 526      65.294  -7.857  21.154  1.00 66.56           C
ATOM   4131  CG  LEU E 526      64.915  -6.586  20.365  1.00 66.56           C
ATOM   4132  CD1 LEU E 526      63.819  -6.881  19.335  1.00 66.56           C
ATOM   4133  CD2 LEU E 526      64.519  -5.433  21.306  1.00 66.56           C
ATOM   4134  C   LEU E 526      66.547  -8.805  23.082  1.00 66.56           C
ATOM   4135  O   LEU E 526      67.548  -9.518  23.025  1.00 66.56           O
ATOM   4136  N   SER E 527      65.543  -9.047  23.966  1.00115.94           N
ATOM   4137  CA  SER E 527      65.694 -10.131  24.909  1.00115.94           C
ATOM   4138  CB  SER E 527      65.390  -9.752  26.369  1.00115.94           C
ATOM   4139  OG  SER E 527      63.989  -9.656  26.569  1.00115.94           O
ATOM   4140  C   SER E 527      64.804 -11.302  24.572  1.00115.94           C
ATOM   4141  O   SER E 527      63.579 -11.215  24.555  1.00115.94           O
ATOM   4142  N   PRO E 528      65.441 -12.414  24.297  1.00 89.04           N
ATOM   4143  CA  PRO E 528      64.736 -13.642  24.020  1.00 89.04           C
ATOM   4144  CD  PRO E 528      66.732 -12.372  23.631  1.00 89.04           C
ATOM   4145  CB  PRO E 528      65.767 -14.590  23.414  1.00 89.04           C
ATOM   4146  CG  PRO E 528      66.799 -13.646  22.774  1.00 89.04           C
ATOM   4147  C   PRO E 528      64.094 -14.197  25.253  1.00 89.04           C
ATOM   4148  O   PRO E 528      63.111 -14.930  25.152  1.00 89.04           O
ATOM   4149  N   GLN E 529      64.657 -13.873  26.428  1.00 61.16           N
ATOM   4150  CA  GLN E 529      64.201 -14.400  27.682  1.00 61.16           C
ATOM   4151  CB  GLN E 529      65.116 -13.992  28.851  1.00 61.16           C
ATOM   4152  CG  GLN E 529      64.696 -14.602  30.189  1.00 61.16           C
ATOM   4153  CD  GLN E 529      64.864 -16.111  30.079  1.00 61.16           C
ATOM   4154  OE1 GLN E 529      65.849 -16.602  29.529  1.00 61.16           O
ATOM   4155  NE2 GLN E 529      63.868 -16.870  30.608  1.00 61.16           N
ATOM   4156  C   GLN E 529      62.817 -13.914  27.990  1.00 61.16           C
ATOM   4157  O   GLN E 529      61.987 -14.683  28.477  1.00 61.16           O
ATOM   4158  N   ASP E 530      62.515 -12.628  27.715  1.00 70.48           N
ATOM   4159  CA  ASP E 530      61.199 -12.160  28.055  1.00 70.48           C
ATOM   4160  CB  ASP E 530      60.909 -10.684  27.723  1.00 70.48           C
ATOM   4161  CG  ASP E 530      61.297  -9.856  28.927  1.00 70.48           C
ATOM   4162  OD1 ASP E 530      61.783 -10.470  29.910  1.00 70.48           O
ATOM   4163  OD2 ASP E 530      61.085  -8.613  28.897  1.00 70.48           O
ATOM   4164  C   ASP E 530      60.196 -12.957  27.302  1.00 70.48           C
ATOM   4165  O   ASP E 530      59.153 -13.316  27.848  1.00 70.48           O
ATOM   4166  N   VAL E 531      60.482 -13.247  26.021  1.00 46.74           N
ATOM   4167  CA  VAL E 531      59.558 -14.005  25.233  1.00 46.74           C
ATOM   4168  CB  VAL E 531      60.036 -14.199  23.821  1.00 46.74           C
ATOM   4169  CG1 VAL E 531      59.053 -15.125  23.086  1.00 46.74           C
ATOM   4170  CG2 VAL E 531      60.201 -12.818  23.162  1.00 46.74           C
ATOM   4171  C   VAL E 531      59.400 -15.362  25.846  1.00 46.74           C
ATOM   4172  O   VAL E 531      58.285 -15.851  26.026  1.00 46.74           O
ATOM   4173  N   VAL E 532      60.528 -15.997  26.210  1.00 57.86           N
ATOM   4174  CA  VAL E 532      60.481 -17.322  26.764  1.00 57.86           C
ATOM   4175  CB  VAL E 532      61.850 -17.871  27.076  1.00 57.86           C
ATOM   4176  CG1 VAL E 532      61.688 -19.215  27.806  1.00 57.86           C
ATOM   4177  CG2 VAL E 532      62.661 -17.968  25.770  1.00 57.86           C
ATOM   4178  C   VAL E 532      59.686 -17.331  28.039  1.00 57.86           C
ATOM   4179  O   VAL E 532      58.885 -18.236  28.266  1.00 57.86           O
ATOM   4180  N   SER E 533      59.921 -16.357  28.936  1.00 74.82           N
ATOM   4181  CA  SER E 533      59.240 -16.357  30.207  1.00 74.82           C
ATOM   4182  CB  SER E 533      59.984 -15.528  31.267  1.00 74.82           C
ATOM   4183  OG  SER E 533      61.249 -16.116  31.536  1.00 74.82           O
ATOM   4184  C   SER E 533      57.823 -15.842  30.160  1.00 74.82           C
ATOM   4185  O   SER E 533      56.943 -16.392  30.820  1.00 74.82           O
ATOM   4186  N   CYS E 534      57.617 -14.682  29.503  1.00107.22           N
ATOM   4187  CA  CYS E 534      56.369 -13.963  29.485  1.00107.22           C
ATOM   4188  CB  CYS E 534      56.653 -12.455  29.392  1.00107.22           C
ATOM   4189  SG  CYS E 534      58.024 -11.966  30.499  1.00107.22           S
ATOM   4190  C   CYS E 534      55.340 -14.342  28.436  1.00107.22           C
ATOM   4191  O   CYS E 534      54.140 -14.280  28.701  1.00107.22           O
ATOM   4192  N   SER E 535      55.766 -14.727  27.211  1.00 83.30           N
ATOM   4193  CA  SER E 535      54.859 -14.840  26.091  1.00 83.30           C
ATOM   4194  CB  SER E 535      55.599 -14.842  24.738  1.00 83.30           C
ATOM   4195  OG  SER E 535      54.684 -14.946  23.657  1.00 83.30           O
ATOM   4196  C   SER E 535      53.955 -16.044  26.107  1.00 83.30           C
ATOM   4197  O   SER E 535      54.395 -17.191  26.159  1.00 83.30           O
ATOM   4198  N   GLY E 536      52.632 -15.763  26.052  1.00 69.07           N
ATOM   4199  CA  GLY E 536      51.528 -16.688  25.973  1.00 69.07           C
ATOM   4200  C   GLY E 536      51.425 -17.294  24.596  1.00 69.07           C
ATOM   4201  O   GLY E 536      50.774 -18.320  24.397  1.00 69.07           O
ATOM   4202  N   LEU E 537      51.950 -16.563  23.596  1.00138.89           N
ATOM   4203  CA  LEU E 537      51.976 -16.871  22.192  1.00138.89           C
ATOM   4204  CB  LEU E 537      52.426 -15.678  21.329  1.00138.89           C
ATOM   4205  CG  LEU E 537      51.366 -14.567  21.173  1.00138.89           C
ATOM   4206  CD1 LEU E 537      50.223 -15.021  20.249  1.00138.89           C
ATOM   4207  CD2 LEU E 537      50.843 -14.085  22.535  1.00138.89           C
ATOM   4208  C   LEU E 537      52.904 -18.019  21.916  1.00138.89           C
ATOM   4209  O   LEU E 537      52.968 -18.491  20.783  1.00138.89           O
ATOM   4210  N   SER E 538      53.750 -18.401  22.896  1.00 76.78           N
ATOM   4211  CA  SER E 538      54.698 -19.468  22.708  1.00 76.78           C
ATOM   4212  CB  SER E 538      56.120 -18.962  22.389  1.00 76.78           C
ATOM   4213  OG  SER E 538      56.622 -18.196  23.475  1.00 76.78           O
ATOM   4214  C   SER E 538      54.792 -20.311  23.956  1.00 76.78           C
ATOM   4215  O   SER E 538      54.183 -20.030  24.986  1.00 76.78           O
ATOM   4216  N   GLN E 539      55.522 -21.436  23.811  1.00197.21           N
ATOM   4217  CA  GLN E 539      55.812 -22.509  24.726  1.00197.21           C
ATOM   4218  CB  GLN E 539      56.036 -23.831  23.983  1.00197.21           C
ATOM   4219  CG  GLN E 539      54.897 -24.093  22.996  1.00197.21           C
ATOM   4220  CD  GLN E 539      53.602 -23.634  23.631  1.00197.21           C
ATOM   4221  OE1 GLN E 539      53.377 -23.858  24.816  1.00197.21           O
ATOM   4222  NE2 GLN E 539      52.729 -22.956  22.838  1.00197.21           N
ATOM   4223  C   GLN E 539      56.939 -22.290  25.708  1.00197.21           C
ATOM   4224  O   GLN E 539      57.218 -23.196  26.490  1.00197.21           O
ATOM   4225  N   GLY E 540      57.734 -21.204  25.622  1.00 51.39           N
ATOM   4226  CA  GLY E 540      58.829 -21.086  26.554  1.00 51.39           C
ATOM   4227  C   GLY E 540      59.956 -21.905  25.995  1.00 51.39           C
ATOM   4228  O   GLY E 540      60.293 -21.781  24.822  1.00 51.39           O
ATOM   4229  N   CYS E 541      60.597 -22.735  26.840  1.00 81.45           N
ATOM   4230  CA  CYS E 541      61.678 -23.605  26.461  1.00 81.45           C
ATOM   4231  CB  CYS E 541      62.430 -24.211  27.653  1.00 81.45           C
ATOM   4232  SG  CYS E 541      63.584 -23.000  28.345  1.00 81.45           S
ATOM   4233  C   CYS E 541      61.167 -24.722  25.602  1.00 81.45           C
ATOM   4234  O   CYS E 541      61.950 -25.451  24.996  1.00 81.45           O
ATOM   4235  N   ASP E 542      59.839 -24.933  25.628  1.00 80.07           N
ATOM   4236  CA  ASP E 542      59.105 -25.936  24.902  1.00 80.07           C
ATOM   4237  CB  ASP E 542      57.653 -26.087  25.387  1.00 80.07           C
ATOM   4238  CG  ASP E 542      57.666 -26.760  26.752  1.00 80.07           C
ATOM   4239  OD1 ASP E 542      58.719 -27.360  27.105  1.00 80.07           O
ATOM   4240  OD2 ASP E 542      56.628 -26.686  27.458  1.00 80.07           O
ATOM   4241  C   ASP E 542      59.048 -25.640  23.423  1.00 80.07           C
ATOM   4242  O   ASP E 542      58.622 -26.498  22.649  1.00 80.07           O
ATOM   4243  N   GLY E 543      59.368 -24.401  22.987  1.00 44.17           N
ATOM   4244  CA  GLY E 543      59.330 -24.118  21.573  1.00 44.17           C
ATOM   4245  C   GLY E 543      58.329 -23.034  21.292  1.00 44.17           C
ATOM   4246  O   GLY E 543      57.651 -22.545  22.191  1.00 44.17           O
ATOM   4247  N   GLY E 544      58.240 -22.610  20.010  1.00 36.93           N
ATOM   4248  CA  GLY E 544      57.337 -21.568  19.599  1.00 36.93           C
ATOM   4249  C   GLY E 544      57.562 -21.303  18.136  1.00 36.93           C
ATOM   4250  O   GLY E 544      58.322 -22.017  17.478  1.00 36.93           O
ATOM   4251  N   PHE E 545      56.882 -20.268  17.581  1.00 84.39           N
ATOM   4252  CA  PHE E 545      57.072 -19.982  16.181  1.00 84.39           C
ATOM   4253  CB  PHE E 545      55.922 -20.504  15.300  1.00 84.39           C
ATOM   4254  CG  PHE E 545      55.923 -21.995  15.444  1.00 84.39           C
ATOM   4255  CD1 PHE E 545      55.299 -22.603  16.513  1.00 84.39           C
ATOM   4256  CD2 PHE E 545      56.550 -22.799  14.517  1.00 84.39           C
ATOM   4257  CE1 PHE E 545      55.298 -23.971  16.653  1.00 84.39           C
ATOM   4258  CE2 PHE E 545      56.555 -24.170  14.645  1.00 84.39           C
ATOM   4259  CZ  PHE E 545      55.927 -24.757  15.717  1.00 84.39           C
ATOM   4260  C   PHE E 545      57.243 -18.495  15.955  1.00 84.39           C
ATOM   4261  O   PHE E 545      56.522 -17.669  16.511  1.00 84.39           O
ATOM   4262  N   PRO E 546      58.186 -18.147  15.106  1.00159.76           N
ATOM   4263  CA  PRO E 546      58.553 -16.778  14.810  1.00159.76           C
ATOM   4264  CD  PRO E 546      58.774 -19.095  14.176  1.00159.76           C
ATOM   4265  CB  PRO E 546      59.645 -16.875  13.748  1.00159.76           C
ATOM   4266  CG  PRO E 546      59.372 -18.225  13.061  1.00159.76           C
ATOM   4267  C   PRO E 546      57.397 -15.932  14.367  1.00159.76           C
ATOM   4268  O   PRO E 546      57.381 -14.740  14.663  1.00159.76           O
ATOM   4269  N   TYR E 547      56.414 -16.512  13.664  1.00151.28           N
ATOM   4270  CA  TYR E 547      55.295 -15.762  13.172  1.00151.28           C
ATOM   4271  CB  TYR E 547      54.343 -16.725  12.437  1.00151.28           C
ATOM   4272  CG  TYR E 547      53.222 -16.008  11.776  1.00151.28           C
ATOM   4273  CD1 TYR E 547      53.374 -15.546  10.490  1.00151.28           C
ATOM   4274  CD2 TYR E 547      52.031 -15.795  12.428  1.00151.28           C
ATOM   4275  CE1 TYR E 547      52.352 -14.892   9.849  1.00151.28           C
ATOM   4276  CE2 TYR E 547      51.002 -15.140  11.793  1.00151.28           C
ATOM   4277  CZ  TYR E 547      51.161 -14.694  10.501  1.00151.28           C
ATOM   4278  OH  TYR E 547      50.107 -14.024   9.844  1.00151.28           O
ATOM   4279  C   TYR E 547      54.601 -15.175  14.372  1.00151.28           C
ATOM   4280  O   TYR E 547      54.200 -14.013  14.367  1.00151.28           O
ATOM   4281  N   LEU E 548      54.416 -15.988  15.430  1.00109.64           N
ATOM   4282  CA  LEU E 548      53.781 -15.564  16.647  1.00109.64           C
ATOM   4283  CB  LEU E 548      53.423 -16.728  17.594  1.00109.64           C
ATOM   4284  CG  LEU E 548      52.210 -17.564  17.146  1.00109.64           C
ATOM   4285  CD1 LEU E 548      51.918 -18.709  18.134  1.00109.64           C
ATOM   4286  CD2 LEU E 548      50.981 -16.664  16.929  1.00109.64           C
ATOM   4287  C   LEU E 548      54.629 -14.613  17.455  1.00109.64           C
ATOM   4288  O   LEU E 548      54.077 -13.784  18.173  1.00109.64           O
ATOM   4289  N   ILE E 549      55.962 -14.820  17.553  1.00230.17           N
ATOM   4290  CA  ILE E 549      56.796 -13.875  18.269  1.00230.17           C
ATOM   4291  CB  ILE E 549      57.852 -14.445  19.188  1.00230.17           C
ATOM   4292  CG1 ILE E 549      58.436 -15.767  18.704  1.00230.17           C
ATOM   4293  CG2 ILE E 549      57.261 -14.498  20.598  1.00230.17           C
ATOM   4294  CD1 ILE E 549      57.455 -16.904  18.979  1.00230.17           C
ATOM   4295  C   ILE E 549      57.340 -12.688  17.537  1.00230.17           C
ATOM   4296  O   ILE E 549      57.140 -11.551  17.963  1.00230.17           O
ATOM   4297  N   ALA E 550      58.035 -12.903  16.407  1.00 66.20           N
ATOM   4298  CA  ALA E 550      58.602 -11.778  15.730  1.00 66.20           C
ATOM   4299  CB  ALA E 550      59.383 -12.185  14.472  1.00 66.20           C
ATOM   4300  C   ALA E 550      57.456 -10.929  15.292  1.00 66.20           C
ATOM   4301  O   ALA E 550      57.556  -9.703  15.279  1.00 66.20           O
ATOM   4302  N   GLY E 551      56.390 -11.572  14.765  1.00 88.09           N
ATOM   4303  CA  GLY E 551      55.230 -10.824  14.354  1.00 88.09           C
ATOM   4304  C   GLY E 551      54.194 -10.457  15.396  1.00 88.09           C
ATOM   4305  O   GLY E 551      54.118  -9.312  15.836  1.00 88.09           O
ATOM   4306  N   ARG E 552      53.411 -11.453  15.881  1.00147.88           N
ATOM   4307  CA  ARG E 552      52.254 -11.135  16.691  1.00147.88           C
ATOM   4308  CB  ARG E 552      51.277 -12.312  16.869  1.00147.88           C
ATOM   4309  CG  ARG E 552      50.214 -12.035  17.935  1.00147.88           C
ATOM   4310  CD  ARG E 552      48.830 -12.575  17.582  1.00147.88           C
ATOM   4311  NE  ARG E 552      48.308 -11.640  16.550  1.00147.88           N
ATOM   4312  CZ  ARG E 552      47.024 -11.716  16.096  1.00147.88           C
ATOM   4313  NH1 ARG E 552      46.178 -12.697  16.527  1.00147.88           N
ATOM   4314  NH2 ARG E 552      46.587 -10.765  15.226  1.00147.88           N
ATOM   4315  C   ARG E 552      52.581 -10.595  18.048  1.00147.88           C
ATOM   4316  O   ARG E 552      52.062  -9.555  18.452  1.00147.88           O
ATOM   4317  N   TYR E 553      53.473 -11.275  18.783  1.00 84.92           N
ATOM   4318  CA  TYR E 553      53.774 -10.864  20.121  1.00 84.92           C
ATOM   4319  CB  TYR E 553      54.724 -11.857  20.821  1.00 84.92           C
ATOM   4320  CG  TYR E 553      54.744 -11.583  22.289  1.00 84.92           C
ATOM   4321  CD1 TYR E 553      53.659 -11.903  23.081  1.00 84.92           C
ATOM   4322  CD2 TYR E 553      55.854 -11.035  22.890  1.00 84.92           C
ATOM   4323  CE1 TYR E 553      53.677 -11.662  24.437  1.00 84.92           C
ATOM   4324  CE2 TYR E 553      55.877 -10.792  24.246  1.00 84.92           C
ATOM   4325  CZ  TYR E 553      54.788 -11.102  25.026  1.00 84.92           C
ATOM   4326  OH  TYR E 553      54.820 -10.852  26.417  1.00 84.92           O
ATOM   4327  C   TYR E 553      54.419  -9.517  20.053  1.00 84.92           C
ATOM   4328  O   TYR E 553      54.139  -8.634  20.863  1.00 84.92           O
ATOM   4329  N   ALA E 554      55.303  -9.320  19.060  1.00 39.45           N
ATOM   4330  CA  ALA E 554      55.991  -8.069  18.928  1.00 39.45           C
ATOM   4331  CB  ALA E 554      56.954  -8.036  17.726  1.00 39.45           C
ATOM   4332  C   ALA E 554      54.980  -6.980  18.727  1.00 39.45           C
ATOM   4333  O   ALA E 554      55.122  -5.895  19.287  1.00 39.45           O
ATOM   4334  N   GLN E 555      53.945  -7.216  17.894  1.00142.80           N
ATOM   4335  CA  GLN E 555      52.974  -6.177  17.675  1.00142.80           C
ATOM   4336  CB  GLN E 555      51.924  -6.496  16.599  1.00142.80           C
ATOM   4337  CG  GLN E 555      52.456  -6.704  15.187  1.00142.80           C
ATOM   4338  CD  GLN E 555      51.306  -6.382  14.237  1.00142.80           C
ATOM   4339  OE1 GLN E 555      51.282  -6.822  13.089  1.00142.80           O
ATOM   4340  NE2 GLN E 555      50.335  -5.565  14.727  1.00142.80           N
ATOM   4341  C   GLN E 555      52.142  -5.931  18.905  1.00142.80           C
ATOM   4342  O   GLN E 555      51.923  -4.790  19.301  1.00142.80           O
ATOM   4343  N   ASP E 556      51.597  -7.008  19.511  1.00111.38           N
ATOM   4344  CA  ASP E 556      50.672  -6.839  20.598  1.00111.38           C
ATOM   4345  CB  ASP E 556      49.896  -8.130  20.905  1.00111.38           C
ATOM   4346  CG  ASP E 556      49.004  -8.390  19.698  1.00111.38           C
ATOM   4347  OD1 ASP E 556      48.480  -7.395  19.130  1.00111.38           O
ATOM   4348  OD2 ASP E 556      48.853  -9.576  19.311  1.00111.38           O
ATOM   4349  C   ASP E 556      51.304  -6.370  21.878  1.00111.38           C
ATOM   4350  O   ASP E 556      50.850  -5.384  22.458  1.00111.38           O
ATOM   4351  N   TYR E 557      52.273  -7.147  22.412  1.00129.36           N
ATOM   4352  CA  TYR E 557      52.980  -6.819  23.622  1.00129.36           C
ATOM   4353  CB  TYR E 557      53.285  -8.040  24.497  1.00129.36           C
ATOM   4354  CG  TYR E 557      51.995  -8.369  25.166  1.00129.36           C
ATOM   4355  CD1 TYR E 557      51.677  -7.755  26.356  1.00129.36           C
ATOM   4356  CD2 TYR E 557      51.097  -9.256  24.617  1.00129.36           C
ATOM   4357  CE1 TYR E 557      50.495  -8.029  27.000  1.00129.36           C
ATOM   4358  CE2 TYR E 557      49.911  -9.534  25.259  1.00129.36           C
ATOM   4359  CZ  TYR E 557      49.607  -8.923  26.453  1.00129.36           C
ATOM   4360  OH  TYR E 557      48.392  -9.207  27.115  1.00129.36           O
ATOM   4361  C   TYR E 557      54.220  -5.989  23.472  1.00129.36           C
ATOM   4362  O   TYR E 557      54.486  -5.111  24.290  1.00129.36           O
ATOM   4363  N   GLY E 558      55.049  -6.273  22.451  1.00 41.35           N
ATOM   4364  CA  GLY E 558      56.277  -5.537  22.307  1.00 41.35           C
ATOM   4365  C   GLY E 558      57.402  -6.339  22.895  1.00 41.35           C
ATOM   4366  O   GLY E 558      57.179  -7.286  23.646  1.00 41.35           O
ATOM   4367  N   LEU E 559      58.658  -5.977  22.544  1.00110.03           N
ATOM   4368  CA  LEU E 559      59.809  -6.684  23.038  1.00110.03           C
ATOM   4369  CB  LEU E 559      60.647  -7.378  21.951  1.00110.03           C
ATOM   4370  CG  LEU E 559      59.915  -8.579  21.321  1.00110.03           C
ATOM   4371  CD1 LEU E 559      58.656  -8.133  20.569  1.00110.03           C
ATOM   4372  CD2 LEU E 559      60.850  -9.440  20.462  1.00110.03           C
ATOM   4373  C   LEU E 559      60.689  -5.722  23.779  1.00110.03           C
ATOM   4374  O   LEU E 559      60.674  -4.519  23.525  1.00110.03           O
ATOM   4375  N   VAL E 560      61.481  -6.238  24.744  1.00 78.48           N
ATOM   4376  CA  VAL E 560      62.343  -5.392  25.528  1.00 78.48           C
ATOM   4377  CB  VAL E 560      62.154  -5.535  27.010  1.00 78.48           C
ATOM   4378  CG1 VAL E 560      60.681  -5.248  27.357  1.00 78.48           C
ATOM   4379  CG2 VAL E 560      62.661  -6.917  27.438  1.00 78.48           C
ATOM   4380  C   VAL E 560      63.769  -5.759  25.233  1.00 78.48           C
ATOM   4381  O   VAL E 560      64.050  -6.771  24.596  1.00 78.48           O
ATOM   4382  N   ASP E 561      64.709  -4.903  25.683  1.00103.65           N
ATOM   4383  CA  ASP E 561      66.122  -5.083  25.467  1.00103.65           C
ATOM   4384  CB  ASP E 561      66.917  -3.784  25.758  1.00103.65           C
ATOM   4385  CG  ASP E 561      68.369  -3.844  25.270  1.00103.65           C
ATOM   4386  OD1 ASP E 561      69.209  -4.539  25.903  1.00103.65           O
ATOM   4387  OD2 ASP E 561      68.665  -3.156  24.257  1.00103.65           O
ATOM   4388  C   ASP E 561      66.623  -6.179  26.366  1.00103.65           C
ATOM   4389  O   ASP E 561      65.995  -6.540  27.360  1.00103.65           O
ATOM   4390  N   GLU E 562      67.803  -6.727  26.021  1.00 85.51           N
ATOM   4391  CA  GLU E 562      68.431  -7.812  26.719  1.00 85.51           C
ATOM   4392  CB  GLU E 562      69.788  -8.176  26.098  1.00 85.51           C
ATOM   4393  CG  GLU E 562      70.484  -9.333  26.810  1.00 85.51           C
ATOM   4394  CD  GLU E 562      69.740 -10.602  26.424  1.00 85.51           C
ATOM   4395  OE1 GLU E 562      68.972 -10.553  25.427  1.00 85.51           O
ATOM   4396  OE2 GLU E 562      69.923 -11.636  27.119  1.00 85.51           O
ATOM   4397  C   GLU E 562      68.704  -7.414  28.140  1.00 85.51           C
ATOM   4398  O   GLU E 562      68.515  -8.204  29.064  1.00 85.51           O
ATOM   4399  N   GLN E 563      69.137  -6.162  28.352  1.00 82.59           N
ATOM   4400  CA  GLN E 563      69.521  -5.710  29.656  1.00 82.59           C
ATOM   4401  CB  GLN E 563      70.018  -4.257  29.659  1.00 82.59           C
ATOM   4402  CG  GLN E 563      70.643  -3.850  30.993  1.00 82.59           C
ATOM   4403  CD  GLN E 563      72.019  -4.498  31.073  1.00 82.59           C
ATOM   4404  OE1 GLN E 563      72.275  -5.346  31.926  1.00 82.59           O
ATOM   4405  NE2 GLN E 563      72.937  -4.084  30.158  1.00 82.59           N
ATOM   4406  C   GLN E 563      68.342  -5.780  30.567  1.00 82.59           C
ATOM   4407  O   GLN E 563      68.480  -6.061  31.757  1.00 82.59           O
ATOM   4408  N   CYS E 564      67.144  -5.501  30.031  1.00107.91           N
ATOM   4409  CA  CYS E 564      65.966  -5.492  30.848  1.00107.91           C
ATOM   4410  CB  CYS E 564      64.745  -5.007  30.070  1.00107.91           C
ATOM   4411  SG  CYS E 564      65.043  -3.298  29.561  1.00107.91           S
ATOM   4412  C   CYS E 564      65.703  -6.854  31.401  1.00107.91           C
ATOM   4413  O   CYS E 564      65.350  -6.985  32.574  1.00107.91           O
ATOM   4414  N   ALA E 565      65.825  -7.908  30.569  1.00 75.60           N
ATOM   4415  CA  ALA E 565      65.663  -9.224  31.109  1.00 75.60           C
ATOM   4416  CB  ALA E 565      64.311  -9.851  30.765  1.00 75.60           C
ATOM   4417  C   ALA E 565      66.718 -10.075  30.480  1.00 75.60           C
ATOM   4418  O   ALA E 565      66.546 -10.583  29.372  1.00 75.60           O
ATOM   4419  N   PRO E 566      67.765 -10.315  31.222  1.00 74.45           N
ATOM   4420  CA  PRO E 566      68.879 -11.051  30.692  1.00 74.45           C
ATOM   4421  CD  PRO E 566      68.189  -9.353  32.228  1.00 74.45           C
ATOM   4422  CB  PRO E 566      70.014 -10.872  31.696  1.00 74.45           C
ATOM   4423  CG  PRO E 566      69.719  -9.495  32.320  1.00 74.45           C
ATOM   4424  C   PRO E 566      68.514 -12.469  30.402  1.00 74.45           C
ATOM   4425  O   PRO E 566      67.601 -12.989  31.039  1.00 74.45           O
ATOM   4426  N   TYR E 567      69.225 -13.107  29.446  1.00 96.03           N
ATOM   4427  CA  TYR E 567      68.875 -14.428  29.000  1.00 96.03           C
ATOM   4428  CB  TYR E 567      69.486 -14.737  27.620  1.00 96.03           C
ATOM   4429  CG  TYR E 567      69.024 -16.073  27.160  1.00 96.03           C
ATOM   4430  CD1 TYR E 567      67.716 -16.260  26.779  1.00 96.03           C
ATOM   4431  CD2 TYR E 567      69.902 -17.129  27.078  1.00 96.03           C
ATOM   4432  CE1 TYR E 567      67.281 -17.489  26.344  1.00 96.03           C
ATOM   4433  CE2 TYR E 567      69.474 -18.360  26.643  1.00 96.03           C
ATOM   4434  CZ  TYR E 567      68.161 -18.542  26.277  1.00 96.03           C
ATOM   4435  OH  TYR E 567      67.718 -19.804  25.829  1.00 96.03           O
ATOM   4436  C   TYR E 567      69.340 -15.447  29.997  1.00 96.03           C
ATOM   4437  O   TYR E 567      70.516 -15.491  30.357  1.00 96.03           O
ATOM   4438  N   THR E 568      68.358 -16.183  30.570  1.00 85.11           N
ATOM   4439  CA  THR E 568      68.507 -17.277  31.495  1.00 85.11           C
ATOM   4440  CB  THR E 568      67.333 -17.375  32.420  1.00 85.11           C
ATOM   4441  OG1 THR E 568      67.218 -16.182  33.182  1.00 85.11           O
ATOM   4442  CG2 THR E 568      67.519 -18.588  33.344  1.00 85.11           C
ATOM   4443  C   THR E 568      68.681 -18.617  30.834  1.00 85.11           C
ATOM   4444  O   THR E 568      69.515 -19.417  31.255  1.00 85.11           O
ATOM   4445  N   GLY E 569      67.890 -18.898  29.774  1.00 37.13           N
ATOM   4446  CA  GLY E 569      67.913 -20.193  29.149  1.00 37.13           C
ATOM   4447  C   GLY E 569      66.992 -21.115  29.896  1.00 37.13           C
ATOM   4448  O   GLY E 569      67.100 -22.336  29.778  1.00 37.13           O
ATOM   4449  N   LYS E 570      66.062 -20.559  30.700  1.00140.02           N
ATOM   4450  CA  LYS E 570      65.167 -21.408  31.437  1.00140.02           C
ATOM   4451  CB  LYS E 570      65.612 -21.647  32.889  1.00140.02           C
ATOM   4452  CG  LYS E 570      66.979 -22.332  32.984  1.00140.02           C
ATOM   4453  CD  LYS E 570      67.043 -23.685  32.273  1.00140.02           C
ATOM   4454  CE  LYS E 570      68.431 -24.330  32.313  1.00140.02           C
ATOM   4455  NZ  LYS E 570      68.754 -24.749  33.695  1.00140.02           N
ATOM   4456  C   LYS E 570      63.804 -20.777  31.474  1.00140.02           C
ATOM   4457  O   LYS E 570      63.591 -19.647  31.043  1.00140.02           O
ATOM   4458  N   ASP E 571      62.849 -21.545  32.022  1.00112.84           N
ATOM   4459  CA  ASP E 571      61.443 -21.298  32.198  1.00112.84           C
ATOM   4460  CB  ASP E 571      60.650 -22.575  32.511  1.00112.84           C
ATOM   4461  CG  ASP E 571      60.654 -23.412  31.240  1.00112.84           C
ATOM   4462  OD1 ASP E 571      61.212 -22.922  30.221  1.00112.84           O
ATOM   4463  OD2 ASP E 571      60.106 -24.545  31.266  1.00112.84           O
ATOM   4464  C   ASP E 571      61.205 -20.302  33.298  1.00112.84           C
ATOM   4465  O   ASP E 571      60.126 -20.295  33.890  1.00112.84           O
ATOM   4466  N   SER E 572      62.245 -19.540  33.695  1.00 61.76           N
ATOM   4467  CA  SER E 572      62.139 -18.611  34.794  1.00 61.76           C
ATOM   4468  CB  SER E 572      63.333 -17.643  34.897  1.00 61.76           C
ATOM   4469  OG  SER E 572      63.363 -16.778  33.770  1.00 61.76           O
ATOM   4470  C   SER E 572      60.886 -17.790  34.693  1.00 61.76           C
ATOM   4471  O   SER E 572      60.279 -17.659  33.632  1.00 61.76           O
ATOM   4472  N   SER E 573      60.451 -17.228  35.842  1.00 80.08           N
ATOM   4473  CA  SER E 573      59.231 -16.473  35.910  1.00 80.08           C
ATOM   4474  CB  SER E 573      58.810 -16.115  37.346  1.00 80.08           C
ATOM   4475  OG  SER E 573      57.608 -15.358  37.329  1.00 80.08           O
ATOM   4476  C   SER E 573      59.435 -15.194  35.170  1.00 80.08           C
ATOM   4477  O   SER E 573      60.560 -14.839  34.823  1.00 80.08           O
ATOM   4478  N   CYS E 574      58.347 -14.426  34.947  1.00 93.65           N
ATOM   4479  CA  CYS E 574      58.447 -13.220  34.169  1.00 93.65           C
ATOM   4480  CB  CYS E 574      57.192 -12.999  33.285  1.00 93.65           C
ATOM   4481  SG  CYS E 574      57.190 -11.471  32.291  1.00 93.65           S
ATOM   4482  C   CYS E 574      58.663 -11.973  35.009  1.00 93.65           C
ATOM   4483  O   CYS E 574      57.744 -11.158  35.107  1.00 93.65           O
ATOM   4484  N   PRO E 575      59.786 -11.772  35.681  1.00137.09           N
ATOM   4485  CA  PRO E 575      60.005 -10.442  36.198  1.00137.09           C
ATOM   4486  CD  PRO E 575      60.201 -12.742  36.683  1.00137.09           C
ATOM   4487  CB  PRO E 575      60.516 -10.571  37.632  1.00137.09           C
ATOM   4488  CG  PRO E 575      61.073 -11.991  37.693  1.00137.09           C
ATOM   4489  C   PRO E 575      60.987  -9.730  35.320  1.00137.09           C
ATOM   4490  O   PRO E 575      61.816 -10.399  34.710  1.00137.09           O
ATOM   4491  N   ARG E 576      60.964  -8.385  35.283  1.00 67.14           N
ATOM   4492  CA  ARG E 576      61.885  -7.619  34.487  1.00 67.14           C
ATOM   4493  CB  ARG E 576      61.436  -7.493  33.021  1.00 67.14           C
ATOM   4494  CG  ARG E 576      60.055  -6.839  32.909  1.00 67.14           C
ATOM   4495  CD  ARG E 576      59.416  -6.894  31.519  1.00 67.14           C
ATOM   4496  NE  ARG E 576      58.060  -6.284  31.640  1.00 67.14           N
ATOM   4497  CZ  ARG E 576      56.980  -7.062  31.947  1.00 67.14           C
ATOM   4498  NH1 ARG E 576      57.128  -8.411  32.092  1.00 67.14           N
ATOM   4499  NH2 ARG E 576      55.752  -6.491  32.117  1.00 67.14           N
ATOM   4500  C   ARG E 576      61.867  -6.229  35.047  1.00 67.14           C
ATOM   4501  O   ARG E 576      61.097  -5.937  35.959  1.00 67.14           O
ATOM   4502  N   GLU E 577      62.731  -5.329  34.532  1.00101.23           N
ATOM   4503  CA  GLU E 577      62.718  -3.968  35.006  1.00101.23           C
ATOM   4504  CB  GLU E 577      64.034  -3.203  34.785  1.00101.23           C
ATOM   4505  CG  GLU E 577      65.141  -3.640  35.744  1.00101.23           C
ATOM   4506  CD  GLU E 577      64.608  -3.439  37.156  1.00101.23           C
ATOM   4507  OE1 GLU E 577      64.347  -2.264  37.531  1.00101.23           O
ATOM   4508  OE2 GLU E 577      64.442  -4.460  37.875  1.00101.23           O
ATOM   4509  C   GLU E 577      61.639  -3.219  34.275  1.00101.23           C
ATOM   4510  O   GLU E 577      61.000  -3.763  33.378  1.00101.23           O
ATOM   4511  N   SER E 578      61.336  -1.970  34.696  1.00107.13           N
ATOM   4512  CA  SER E 578      60.395  -1.190  33.932  1.00107.13           C
ATOM   4513  CB  SER E 578      59.972   0.117  34.628  1.00107.13           C
ATOM   4514  OG  SER E 578      61.100   0.962  34.803  1.00107.13           O
ATOM   4515  C   SER E 578      61.143  -0.832  32.668  1.00107.13           C
ATOM   4516  O   SER E 578      62.183  -0.183  32.757  1.00107.13           O
ATOM   4517  N   CYS E 579      60.639  -1.199  31.455  1.00 78.42           N
ATOM   4518  CA  CYS E 579      61.469  -1.013  30.280  1.00 78.42           C
ATOM   4519  CB  CYS E 579      62.329  -2.229  29.935  1.00 78.42           C
ATOM   4520  SG  CYS E 579      63.895  -2.234  30.836  1.00 78.42           S
ATOM   4521  C   CYS E 579      60.718  -0.682  29.020  1.00 78.42           C
ATOM   4522  O   CYS E 579      59.520  -0.922  28.884  1.00 78.42           O
ATOM   4523  N   ASP E 580      61.489  -0.142  28.044  1.00 90.76           N
ATOM   4524  CA  ASP E 580      61.109   0.292  26.719  1.00 90.76           C
ATOM   4525  CB  ASP E 580      62.310   0.991  26.040  1.00 90.76           C
ATOM   4526  CG  ASP E 580      61.910   1.811  24.822  1.00 90.76           C
ATOM   4527  OD1 ASP E 580      61.037   1.334  24.046  1.00 90.76           O
ATOM   4528  OD2 ASP E 580      62.487   2.916  24.643  1.00 90.76           O
ATOM   4529  C   ASP E 580      60.765  -0.942  25.926  1.00 90.76           C
ATOM   4530  O   ASP E 580      61.301  -2.016  26.194  1.00 90.76           O
ATOM   4531  N   ARG E 581      59.854  -0.827  24.928  1.00 81.56           N
ATOM   4532  CA  ARG E 581      59.459  -1.988  24.166  1.00 81.56           C
ATOM   4533  CB  ARG E 581      58.050  -2.485  24.525  1.00 81.56           C
ATOM   4534  CG  ARG E 581      57.923  -3.122  25.911  1.00 81.56           C
ATOM   4535  CD  ARG E 581      56.495  -3.574  26.226  1.00 81.56           C
ATOM   4536  NE  ARG E 581      56.540  -4.420  27.452  1.00 81.56           N
ATOM   4537  CZ  ARG E 581      56.776  -5.760  27.325  1.00 81.56           C
ATOM   4538  NH1 ARG E 581      57.084  -6.277  26.104  1.00 81.56           N
ATOM   4539  NH2 ARG E 581      56.698  -6.598  28.401  1.00 81.56           N
ATOM   4540  C   ARG E 581      59.417  -1.657  22.698  1.00 81.56           C
ATOM   4541  O   ARG E 581      58.913  -0.612  22.292  1.00 81.56           O
ATOM   4542  N   VAL E 582      59.953  -2.564  21.855  1.00111.10           N
ATOM   4543  CA  VAL E 582      59.926  -2.403  20.424  1.00111.10           C
ATOM   4544  CB  VAL E 582      61.144  -2.952  19.737  1.00111.10           C
ATOM   4545  CG1 VAL E 582      61.089  -4.491  19.759  1.00111.10           C
ATOM   4546  CG2 VAL E 582      61.241  -2.361  18.323  1.00111.10           C
ATOM   4547  C   VAL E 582      58.753  -3.185  19.904  1.00111.10           C
ATOM   4548  O   VAL E 582      58.444  -4.262  20.411  1.00111.10           O
ATOM   4549  N   TYR E 583      58.078  -2.672  18.851  1.00155.80           N
ATOM   4550  CA  TYR E 583      56.882  -3.323  18.376  1.00155.80           C
ATOM   4551  CB  TYR E 583      55.652  -2.404  18.485  1.00155.80           C
ATOM   4552  CG  TYR E 583      55.718  -1.692  19.796  1.00155.80           C
ATOM   4553  CD1 TYR E 583      55.242  -2.241  20.966  1.00155.80           C
ATOM   4554  CD2 TYR E 583      56.292  -0.444  19.838  1.00155.80           C
ATOM   4555  CE1 TYR E 583      55.329  -1.546  22.155  1.00155.80           C
ATOM   4556  CE2 TYR E 583      56.382   0.257  21.016  1.00155.80           C
ATOM   4557  CZ  TYR E 583      55.899  -0.291  22.180  1.00155.80           C
ATOM   4558  OH  TYR E 583      55.996   0.438  23.388  1.00155.80           O
ATOM   4559  C   TYR E 583      57.061  -3.585  16.901  1.00155.80           C
ATOM   4560  O   TYR E 583      57.924  -2.994  16.255  1.00155.80           O
ATOM   4561  N   SER E 584      56.255  -4.505  16.323  1.00 46.19           N
ATOM   4562  CA  SER E 584      56.353  -4.790  14.913  1.00 46.19           C
ATOM   4563  CB  SER E 584      56.411  -6.294  14.589  1.00 46.19           C
ATOM   4564  OG  SER E 584      57.601  -6.863  15.115  1.00 46.19           O
ATOM   4565  C   SER E 584      55.135  -4.233  14.226  1.00 46.19           C
ATOM   4566  O   SER E 584      54.004  -4.533  14.597  1.00 46.19           O
ATOM   4567  N   SER E 585      55.350  -3.395  13.190  1.00 98.11           N
ATOM   4568  CA  SER E 585      54.304  -2.747  12.439  1.00 98.11           C
ATOM   4569  CB  SER E 585      54.850  -1.745  11.410  1.00 98.11           C
ATOM   4570  OG  SER E 585      55.674  -0.779  12.035  1.00 98.11           O
ATOM   4571  C   SER E 585      53.565  -3.743  11.603  1.00 98.11           C
ATOM   4572  O   SER E 585      52.383  -3.556  11.317  1.00 98.11           O
ATOM   4573  N   GLY E 586      54.255  -4.804  11.139  1.00 37.49           N
ATOM   4574  CA  GLY E 586      53.584  -5.748  10.289  1.00 37.49           C
ATOM   4575  C   GLY E 586      54.365  -7.023  10.263  1.00 37.49           C
ATOM   4576  O   GLY E 586      55.559  -7.040  10.562  1.00 37.49           O
ATOM   4577  N   TYR E 587      53.677  -8.144   9.950  1.00 80.87           N
ATOM   4578  CA  TYR E 587      54.334  -9.414   9.820  1.00 80.87           C
ATOM   4579  CB  TYR E 587      54.505 -10.182  11.144  1.00 80.87           C
ATOM   4580  CG  TYR E 587      53.161 -10.398  11.751  1.00 80.87           C
ATOM   4581  CD1 TYR E 587      52.524  -9.369  12.409  1.00 80.87           C
ATOM   4582  CD2 TYR E 587      52.547 -11.628  11.677  1.00 80.87           C
ATOM   4583  CE1 TYR E 587      51.287  -9.567  12.977  1.00 80.87           C
ATOM   4584  CE2 TYR E 587      51.310 -11.829  12.242  1.00 80.87           C
ATOM   4585  CZ  TYR E 587      50.680 -10.797  12.893  1.00 80.87           C
ATOM   4586  OH  TYR E 587      49.412 -11.011  13.470  1.00 80.87           O
ATOM   4587  C   TYR E 587      53.532 -10.273   8.898  1.00 80.87           C
ATOM   4588  O   TYR E 587      52.318 -10.106   8.788  1.00 80.87           O
ATOM   4589  N   ARG E 588      54.203 -11.224   8.209  1.00171.07           N
ATOM   4590  CA  ARG E 588      53.505 -12.102   7.310  1.00171.07           C
ATOM   4591  CB  ARG E 588      53.202 -11.435   5.958  1.00171.07           C
ATOM   4592  CG  ARG E 588      52.477 -10.092   6.054  1.00171.07           C
ATOM   4593  CD  ARG E 588      52.408  -9.345   4.723  1.00171.07           C
ATOM   4594  NE  ARG E 588      51.217  -9.855   3.996  1.00171.07           N
ATOM   4595  CZ  ARG E 588      51.132  -9.674   2.648  1.00171.07           C
ATOM   4596  NH1 ARG E 588      52.179  -9.130   1.966  1.00171.07           N
ATOM   4597  NH2 ARG E 588      49.994 -10.031   1.983  1.00171.07           N
ATOM   4598  C   ARG E 588      54.416 -13.250   6.970  1.00171.07           C
ATOM   4599  O   ARG E 588      55.635 -13.160   7.108  1.00171.07           O
ATOM   4600  N   TYR E 589      53.834 -14.383   6.522  1.00128.71           N
ATOM   4601  CA  TYR E 589      54.649 -15.458   6.025  1.00128.71           C
ATOM   4602  CB  TYR E 589      53.968 -16.845   5.958  1.00128.71           C
ATOM   4603  CG  TYR E 589      54.029 -17.575   7.266  1.00128.71           C
ATOM   4604  CD1 TYR E 589      55.142 -18.319   7.556  1.00128.71           C
ATOM   4605  CD2 TYR E 589      53.022 -17.563   8.202  1.00128.71           C
ATOM   4606  CE1 TYR E 589      55.258 -19.016   8.733  1.00128.71           C
ATOM   4607  CE2 TYR E 589      53.134 -18.264   9.387  1.00128.71           C
ATOM   4608  CZ  TYR E 589      54.257 -18.997   9.661  1.00128.71           C
ATOM   4609  OH  TYR E 589      54.391 -19.720  10.868  1.00128.71           O
ATOM   4610  C   TYR E 589      54.990 -15.067   4.621  1.00128.71           C
ATOM   4611  O   TYR E 589      54.140 -14.567   3.891  1.00128.71           O
ATOM   4612  N   VAL E 590      56.255 -15.238   4.198  1.00111.56           N
ATOM   4613  CA  VAL E 590      56.573 -14.882   2.848  1.00111.56           C
ATOM   4614  CB  VAL E 590      58.049 -14.965   2.555  1.00111.56           C
ATOM   4615  CG1 VAL E 590      58.621 -16.253   3.149  1.00111.56           C
ATOM   4616  CG2 VAL E 590      58.259 -14.868   1.043  1.00111.56           C
ATOM   4617  C   VAL E 590      55.761 -15.759   1.947  1.00111.56           C
ATOM   4618  O   VAL E 590      55.644 -16.963   2.177  1.00111.56           O
ATOM   4619  N   GLY E 591      55.158 -15.155   0.896  1.00 38.63           N
ATOM   4620  CA  GLY E 591      54.284 -15.864   0.012  1.00 38.63           C
ATOM   4621  C   GLY E 591      52.879 -15.486   0.384  1.00 38.63           C
ATOM   4622  O   GLY E 591      51.932 -15.811  -0.329  1.00 38.63           O
ATOM   4623  N   GLY E 592      52.704 -14.808   1.536  1.00 44.57           N
ATOM   4624  CA  GLY E 592      51.418 -14.287   1.914  1.00 44.57           C
ATOM   4625  C   GLY E 592      50.772 -15.125   2.987  1.00 44.57           C
ATOM   4626  O   GLY E 592      50.003 -14.609   3.798  1.00 44.57           O
ATOM   4627  N   TYR E 593      51.024 -16.448   3.014  1.00109.11           N
ATOM   4628  CA  TYR E 593      50.447 -17.291   4.031  1.00109.11           C
ATOM   4629  CB  TYR E 593      48.993 -17.692   3.770  1.00109.11           C
ATOM   4630  CG  TYR E 593      48.956 -18.454   2.502  1.00109.11           C
ATOM   4631  CD1 TYR E 593      49.274 -17.843   1.315  1.00109.11           C
ATOM   4632  CD2 TYR E 593      48.584 -19.771   2.487  1.00109.11           C
ATOM   4633  CE1 TYR E 593      49.248 -18.502   0.118  1.00109.11           C
ATOM   4634  CE2 TYR E 593      48.550 -20.440   1.293  1.00109.11           C
ATOM   4635  CZ  TYR E 593      48.881 -19.818   0.117  1.00109.11           C
ATOM   4636  OH  TYR E 593      48.834 -20.536  -1.090  1.00109.11           O
ATOM   4637  C   TYR E 593      51.275 -18.535   4.131  1.00109.11           C
ATOM   4638  O   TYR E 593      52.192 -18.754   3.344  1.00109.11           O
ATOM   4639  N   TYR E 594      50.964 -19.410   5.099  1.00203.71           N
ATOM   4640  CA  TYR E 594      51.780 -20.572   5.300  1.00203.71           C
ATOM   4641  CB  TYR E 594      51.409 -21.197   6.662  1.00203.71           C
ATOM   4642  CG  TYR E 594      52.380 -22.228   7.125  1.00203.71           C
ATOM   4643  CD1 TYR E 594      53.442 -21.852   7.916  1.00203.71           C
ATOM   4644  CD2 TYR E 594      52.204 -23.557   6.806  1.00203.71           C
ATOM   4645  CE1 TYR E 594      54.316 -22.787   8.363  1.00203.71           C
ATOM   4646  CE2 TYR E 594      53.104 -24.500   7.246  1.00203.71           C
ATOM   4647  CZ  TYR E 594      54.166 -24.115   8.033  1.00203.71           C
ATOM   4648  OH  TYR E 594      55.093 -25.077   8.490  1.00203.71           O
ATOM   4649  C   TYR E 594      51.519 -21.533   4.166  1.00203.71           C
ATOM   4650  O   TYR E 594      50.407 -22.039   4.007  1.00203.71           O
ATOM   4651  N   GLY E 595      52.579 -21.855   3.381  1.00 70.51           N
ATOM   4652  CA  GLY E 595      52.461 -22.725   2.239  1.00 70.51           C
ATOM   4653  C   GLY E 595      52.812 -22.021   0.949  1.00 70.51           C
ATOM   4654  O   GLY E 595      52.991 -22.697  -0.061  1.00 70.51           O
ATOM   4655  N   GLY E 596      52.833 -20.668   0.947  1.00 94.73           N
ATOM   4656  CA  GLY E 596      53.169 -19.739  -0.112  1.00 94.73           C
ATOM   4657  C   GLY E 596      54.649 -19.575  -0.359  1.00 94.73           C
ATOM   4658  O   GLY E 596      55.048 -18.957  -1.341  1.00 94.73           O
ATOM   4659  N   CYS E 597      55.508 -19.979   0.588  1.00136.36           N
ATOM   4660  CA  CYS E 597      56.925 -19.699   0.523  1.00136.36           C
ATOM   4661  CB  CYS E 597      57.731 -20.187   1.736  1.00136.36           C
ATOM   4662  SG  CYS E 597      57.562 -19.126   3.189  1.00136.36           S
ATOM   4663  C   CYS E 597      57.601 -20.315  -0.650  1.00136.36           C
ATOM   4664  O   CYS E 597      57.240 -21.398  -1.111  1.00136.36           O
ATOM   4665  N   ASN E 598      58.637 -19.593  -1.137  1.00162.76           N
ATOM   4666  CA  ASN E 598      59.419 -19.999  -2.258  1.00162.76           C
ATOM   4667  CB  ASN E 598      58.744 -19.546  -3.556  1.00162.76           C
ATOM   4668  CG  ASN E 598      59.521 -20.155  -4.681  1.00162.76           C
ATOM   4669  OD1 ASN E 598      60.096 -19.444  -5.504  1.00162.76           O
ATOM   4670  ND2 ASN E 598      59.560 -21.514  -4.685  1.00162.76           N
ATOM   4671  C   ASN E 598      60.756 -19.315  -2.164  1.00162.76           C
ATOM   4672  O   ASN E 598      60.922 -18.334  -1.442  1.00162.76           O
ATOM   4673  N   GLU E 599      61.755 -19.840  -2.903  1.00113.69           N
ATOM   4674  CA  GLU E 599      63.103 -19.339  -2.915  1.00113.69           C
ATOM   4675  CB  GLU E 599      64.014 -20.252  -3.763  1.00113.69           C
ATOM   4676  CG  GLU E 599      65.506 -19.926  -3.697  1.00113.69           C
ATOM   4677  CD  GLU E 599      65.800 -18.839  -4.714  1.00113.69           C
ATOM   4678  OE1 GLU E 599      65.579 -19.079  -5.932  1.00113.69           O
ATOM   4679  OE2 GLU E 599      66.268 -17.755  -4.282  1.00113.69           O
ATOM   4680  C   GLU E 599      63.147 -17.951  -3.492  1.00113.69           C
ATOM   4681  O   GLU E 599      63.792 -17.060  -2.940  1.00113.69           O
ATOM   4682  N   ALA E 600      62.433 -17.724  -4.612  1.00 40.50           N
ATOM   4683  CA  ALA E 600      62.471 -16.454  -5.283  1.00 40.50           C
ATOM   4684  CB  ALA E 600      61.618 -16.430  -6.563  1.00 40.50           C
ATOM   4685  C   ALA E 600      61.946 -15.397  -4.368  1.00 40.50           C
ATOM   4686  O   ALA E 600      62.528 -14.320  -4.248  1.00 40.50           O
ATOM   4687  N   GLU E 601      60.834 -15.695  -3.679  1.00113.43           N
ATOM   4688  CA  GLU E 601      60.203 -14.749  -2.812  1.00113.43           C
ATOM   4689  CB  GLU E 601      58.865 -15.283  -2.279  1.00113.43           C
ATOM   4690  CG  GLU E 601      57.942 -14.166  -1.800  1.00113.43           C
ATOM   4691  CD  GLU E 601      57.607 -13.327  -3.023  1.00113.43           C
ATOM   4692  OE1 GLU E 601      56.709 -13.744  -3.803  1.00113.43           O
ATOM   4693  OE2 GLU E 601      58.258 -12.262  -3.200  1.00113.43           O
ATOM   4694  C   GLU E 601      61.111 -14.473  -1.656  1.00113.43           C
ATOM   4695  O   GLU E 601      61.181 -13.351  -1.158  1.00113.43           O
ATOM   4696  N   MET E 602      61.829 -15.509  -1.190  1.00 53.12           N
ATOM   4697  CA  MET E 602      62.688 -15.350  -0.052  1.00 53.12           C
ATOM   4698  CB  MET E 602      63.364 -16.668   0.366  1.00 53.12           C
ATOM   4699  CG  MET E 602      62.393 -17.701   0.942  1.00 53.12           C
ATOM   4700  SD  MET E 602      63.126 -19.339   1.240  1.00 53.12           S
ATOM   4701  CE  MET E 602      64.274 -18.793   2.537  1.00 53.12           C
ATOM   4702  C   MET E 602      63.774 -14.369  -0.366  1.00 53.12           C
ATOM   4703  O   MET E 602      64.072 -13.488   0.437  1.00 53.12           O
ATOM   4704  N   LYS E 603      64.402 -14.482  -1.550  1.00134.87           N
ATOM   4705  CA  LYS E 603      65.489 -13.590  -1.832  1.00134.87           C
ATOM   4706  CB  LYS E 603      66.360 -14.026  -3.026  1.00134.87           C
ATOM   4707  CG  LYS E 603      65.694 -13.982  -4.398  1.00134.87           C
ATOM   4708  CD  LYS E 603      66.669 -14.345  -5.521  1.00134.87           C
ATOM   4709  CE  LYS E 603      66.402 -15.726  -6.119  1.00134.87           C
ATOM   4710  NZ  LYS E 603      67.559 -16.179  -6.920  1.00134.87           N
ATOM   4711  C   LYS E 603      65.000 -12.187  -2.017  1.00134.87           C
ATOM   4712  O   LYS E 603      65.706 -11.235  -1.690  1.00134.87           O
ATOM   4713  N   LEU E 604      63.788 -12.001  -2.579  1.00 40.88           N
ATOM   4714  CA  LEU E 604      63.299 -10.661  -2.752  1.00 40.88           C
ATOM   4715  CB  LEU E 604      61.965 -10.592  -3.516  1.00 40.88           C
ATOM   4716  CG  LEU E 604      62.089 -11.001  -4.996  1.00 40.88           C
ATOM   4717  CD1 LEU E 604      60.735 -10.913  -5.715  1.00 40.88           C
ATOM   4718  CD2 LEU E 604      63.187 -10.199  -5.710  1.00 40.88           C
ATOM   4719  C   LEU E 604      63.108 -10.045  -1.399  1.00 40.88           C
ATOM   4720  O   LEU E 604      63.500  -8.902  -1.166  1.00 40.88           O
ATOM   4721  N   ALA E 605      62.518 -10.803  -0.457  1.00 32.39           N
ATOM   4722  CA  ALA E 605      62.275 -10.280   0.859  1.00 32.39           C
ATOM   4723  CB  ALA E 605      61.534 -11.277   1.767  1.00 32.39           C
ATOM   4724  C   ALA E 605      63.582  -9.954   1.511  1.00 32.39           C
ATOM   4725  O   ALA E 605      63.732  -8.903   2.132  1.00 32.39           O
ATOM   4726  N   LEU E 606      64.580 -10.843   1.364  1.00 58.13           N
ATOM   4727  CA  LEU E 606      65.818 -10.653   2.063  1.00 58.13           C
ATOM   4728  CB  LEU E 606      66.798 -11.818   1.842  1.00 58.13           C
ATOM   4729  CG  LEU E 606      68.119 -11.664   2.616  1.00 58.13           C
ATOM   4730  CD1 LEU E 606      67.869 -11.655   4.132  1.00 58.13           C
ATOM   4731  CD2 LEU E 606      69.142 -12.734   2.198  1.00 58.13           C
ATOM   4732  C   LEU E 606      66.494  -9.384   1.640  1.00 58.13           C
ATOM   4733  O   LEU E 606      66.858  -8.564   2.482  1.00 58.13           O
ATOM   4734  N   VAL E 607      66.675  -9.172   0.323  1.00 58.48           N
ATOM   4735  CA  VAL E 607      67.384  -8.004  -0.121  1.00 58.48           C
ATOM   4736  CB  VAL E 607      67.727  -8.044  -1.585  1.00 58.48           C
ATOM   4737  CG1 VAL E 607      68.633  -9.261  -1.831  1.00 58.48           C
ATOM   4738  CG2 VAL E 607      66.433  -8.045  -2.419  1.00 58.48           C
ATOM   4739  C   VAL E 607      66.588  -6.760   0.121  1.00 58.48           C
ATOM   4740  O   VAL E 607      67.141  -5.732   0.509  1.00 58.48           O
ATOM   4741  N   GLN E 608      65.272  -6.785  -0.169  1.00103.65           N
ATOM   4742  CA  GLN E 608      64.520  -5.580   0.007  1.00103.65           C
ATOM   4743  CB  GLN E 608      63.109  -5.666  -0.597  1.00103.65           C
ATOM   4744  CG  GLN E 608      62.285  -4.387  -0.423  1.00103.65           C
ATOM   4745  CD  GLN E 608      60.922  -4.611  -1.063  1.00103.65           C
ATOM   4746  OE1 GLN E 608      60.340  -5.690  -0.952  1.00103.65           O
ATOM   4747  NE2 GLN E 608      60.400  -3.570  -1.765  1.00103.65           N
ATOM   4748  C   GLN E 608      64.354  -5.253   1.462  1.00103.65           C
ATOM   4749  O   GLN E 608      64.646  -4.134   1.876  1.00103.65           O
ATOM   4750  N   ASN E 609      63.826  -6.216   2.251  1.00 98.90           N
ATOM   4751  CA  ASN E 609      63.502  -6.042   3.650  1.00 98.90           C
ATOM   4752  CB  ASN E 609      62.223  -6.788   4.042  1.00 98.90           C
ATOM   4753  CG  ASN E 609      61.110  -6.030   3.330  1.00 98.90           C
ATOM   4754  OD1 ASN E 609      61.355  -5.312   2.363  1.00 98.90           O
ATOM   4755  ND2 ASN E 609      59.853  -6.168   3.825  1.00 98.90           N
ATOM   4756  C   ASN E 609      64.557  -6.332   4.687  1.00 98.90           C
ATOM   4757  O   ASN E 609      64.601  -5.655   5.712  1.00 98.90           O
ATOM   4758  N   GLY E 610      65.396  -7.371   4.511  1.00 52.85           N
ATOM   4759  CA  GLY E 610      66.352  -7.667   5.549  1.00 52.85           C
ATOM   4760  C   GLY E 610      66.278  -9.133   5.886  1.00 52.85           C
ATOM   4761  O   GLY E 610      65.503  -9.879   5.286  1.00 52.85           O
ATOM   4762  N   PRO E 611      67.044  -9.560   6.871  1.00 77.76           N
ATOM   4763  CA  PRO E 611      67.087 -10.948   7.253  1.00 77.76           C
ATOM   4764  CD  PRO E 611      68.255  -8.850   7.250  1.00 77.76           C
ATOM   4765  CB  PRO E 611      68.221 -11.061   8.272  1.00 77.76           C
ATOM   4766  CG  PRO E 611      69.172  -9.914   7.882  1.00 77.76           C
ATOM   4767  C   PRO E 611      65.749 -11.370   7.761  1.00 77.76           C
ATOM   4768  O   PRO E 611      65.028 -10.537   8.310  1.00 77.76           O
ATOM   4769  N   VAL E 612      65.391 -12.656   7.575  1.00 98.03           N
ATOM   4770  CA  VAL E 612      64.077 -13.082   7.944  1.00 98.03           C
ATOM   4771  CB  VAL E 612      63.233 -13.257   6.710  1.00 98.03           C
ATOM   4772  CG1 VAL E 612      63.108 -14.752   6.372  1.00 98.03           C
ATOM   4773  CG2 VAL E 612      61.956 -12.415   6.818  1.00 98.03           C
ATOM   4774  C   VAL E 612      64.229 -14.416   8.622  1.00 98.03           C
ATOM   4775  O   VAL E 612      65.217 -15.121   8.415  1.00 98.03           O
ATOM   4776  N   SER E 613      63.254 -14.783   9.483  1.00 87.99           N
ATOM   4777  CA  SER E 613      63.305 -16.035  10.194  1.00 87.99           C
ATOM   4778  CB  SER E 613      62.376 -16.087  11.416  1.00 87.99           C
ATOM   4779  OG  SER E 613      62.806 -15.142  12.383  1.00 87.99           O
ATOM   4780  C   SER E 613      62.897 -17.154   9.283  1.00 87.99           C
ATOM   4781  O   SER E 613      61.994 -17.022   8.459  1.00 87.99           O
ATOM   4782  N   VAL E 614      63.559 -18.314   9.438  1.00123.00           N
ATOM   4783  CA  VAL E 614      63.274 -19.461   8.630  1.00123.00           C
ATOM   4784  CB  VAL E 614      64.228 -19.569   7.476  1.00123.00           C
ATOM   4785  CG1 VAL E 614      65.663 -19.493   8.012  1.00123.00           C
ATOM   4786  CG2 VAL E 614      63.928 -20.849   6.697  1.00123.00           C
ATOM   4787  C   VAL E 614      63.389 -20.661   9.526  1.00123.00           C
ATOM   4788  O   VAL E 614      63.958 -20.576  10.613  1.00123.00           O
ATOM   4789  N   SER E 615      62.798 -21.805   9.117  1.00 95.53           N
ATOM   4790  CA  SER E 615      62.875 -23.003   9.910  1.00 95.53           C
ATOM   4791  CB  SER E 615      61.525 -23.379  10.547  1.00 95.53           C
ATOM   4792  OG  SER E 615      61.148 -22.411  11.515  1.00 95.53           O
ATOM   4793  C   SER E 615      63.265 -24.124   8.989  1.00 95.53           C
ATOM   4794  O   SER E 615      62.969 -24.082   7.795  1.00 95.53           O
ATOM   4795  N   PHE E 616      63.972 -25.148   9.518  1.00197.01           N
ATOM   4796  CA  PHE E 616      64.340 -26.277   8.707  1.00197.01           C
ATOM   4797  CB  PHE E 616      65.653 -26.072   7.920  1.00197.01           C
ATOM   4798  CG  PHE E 616      66.827 -26.037   8.840  1.00197.01           C
ATOM   4799  CD1 PHE E 616      67.165 -24.897   9.526  1.00197.01           C
ATOM   4800  CD2 PHE E 616      67.597 -27.160   9.015  1.00197.01           C
ATOM   4801  CE1 PHE E 616      68.253 -24.888  10.370  1.00197.01           C
ATOM   4802  CE2 PHE E 616      68.685 -27.155   9.854  1.00197.01           C
ATOM   4803  CZ  PHE E 616      69.019 -26.015  10.538  1.00197.01           C
ATOM   4804  C   PHE E 616      64.486 -27.467   9.604  1.00197.01           C
ATOM   4805  O   PHE E 616      64.403 -27.355  10.826  1.00197.01           O
ATOM   4806  N   GLU E 617      64.683 -28.660   9.011  1.00130.81           N
ATOM   4807  CA  GLU E 617      64.816 -29.840   9.824  1.00130.81           C
ATOM   4808  CB  GLU E 617      64.147 -31.094   9.239  1.00130.81           C
ATOM   4809  CG  GLU E 617      64.303 -32.345  10.115  1.00130.81           C
ATOM   4810  CD  GLU E 617      63.397 -32.244  11.338  1.00130.81           C
ATOM   4811  OE1 GLU E 617      62.753 -31.178  11.521  1.00130.81           O
ATOM   4812  OE2 GLU E 617      63.337 -33.241  12.108  1.00130.81           O
ATOM   4813  C   GLU E 617      66.265 -30.158  10.033  1.00130.81           C
ATOM   4814  O   GLU E 617      67.013 -30.428   9.095  1.00130.81           O
ATOM   4815  N   VAL E 618      66.714 -30.121  11.299  1.00160.05           N
ATOM   4816  CA  VAL E 618      68.073 -30.489  11.544  1.00160.05           C
ATOM   4817  CB  VAL E 618      68.691 -29.882  12.774  1.00160.05           C
ATOM   4818  CG1 VAL E 618      69.105 -28.441  12.466  1.00160.05           C
ATOM   4819  CG2 VAL E 618      67.644 -29.900  13.887  1.00160.05           C
ATOM   4820  C   VAL E 618      68.182 -31.974  11.609  1.00160.05           C
ATOM   4821  O   VAL E 618      67.285 -32.672  12.081  1.00160.05           O
ATOM   4822  N   HIS E 619      69.316 -32.488  11.100  1.00 89.37           N
ATOM   4823  CA  HIS E 619      69.562 -33.900  11.067  1.00 89.37           C
ATOM   4824  ND1 HIS E 619      67.960 -33.809   8.128  1.00 89.37           N
ATOM   4825  CG  HIS E 619      69.241 -33.620   8.594  1.00 89.37           C
ATOM   4826  CB  HIS E 619      69.900 -34.416   9.668  1.00 89.37           C
ATOM   4827  NE2 HIS E 619      68.821 -32.115   6.972  1.00 89.37           N
ATOM   4828  CD2 HIS E 619      69.750 -32.581   7.879  1.00 89.37           C
ATOM   4829  CE1 HIS E 619      67.761 -32.882   7.158  1.00 89.37           C
ATOM   4830  C   HIS E 619      70.862 -34.066  11.793  1.00 89.37           C
ATOM   4831  O   HIS E 619      71.627 -33.109  11.889  1.00 89.37           O
ATOM   4832  N   PRO E 620      71.158 -35.241  12.290  1.00 76.24           N
ATOM   4833  CA  PRO E 620      72.379 -35.531  13.002  1.00 76.24           C
ATOM   4834  CD  PRO E 620      70.305 -36.406  12.134  1.00 76.24           C
ATOM   4835  CB  PRO E 620      72.258 -36.990  13.457  1.00 76.24           C
ATOM   4836  CG  PRO E 620      71.213 -37.596  12.497  1.00 76.24           C
ATOM   4837  C   PRO E 620      73.598 -35.257  12.166  1.00 76.24           C
ATOM   4838  O   PRO E 620      74.638 -34.906  12.718  1.00 76.24           O
ATOM   4839  N   ASP E 621      73.488 -35.417  10.841  1.00107.66           N
ATOM   4840  CA  ASP E 621      74.519 -35.149   9.879  1.00107.66           C
ATOM   4841  CB  ASP E 621      74.063 -35.587   8.460  1.00107.66           C
ATOM   4842  CG  ASP E 621      72.535 -35.411   8.337  1.00107.66           C
ATOM   4843  OD1 ASP E 621      71.850 -36.234   9.000  1.00107.66           O
ATOM   4844  OD2 ASP E 621      72.000 -34.531   7.618  1.00107.66           O
ATOM   4845  C   ASP E 621      74.859 -33.692   9.941  1.00107.66           C
ATOM   4846  O   ASP E 621      76.003 -33.285   9.738  1.00107.66           O
ATOM   4847  N   PHE E 622      73.835 -32.876  10.216  1.00160.77           N
ATOM   4848  CA  PHE E 622      73.928 -31.455  10.318  1.00160.77           C
ATOM   4849  CB  PHE E 622      72.527 -30.830  10.223  1.00160.77           C
ATOM   4850  CG  PHE E 622      72.641 -29.362  10.042  1.00160.77           C
ATOM   4851  CD1 PHE E 622      73.625 -28.862   9.228  1.00160.77           C
ATOM   4852  CD2 PHE E 622      71.808 -28.493  10.711  1.00160.77           C
ATOM   4853  CE1 PHE E 622      73.752 -27.506   9.049  1.00160.77           C
ATOM   4854  CE2 PHE E 622      71.930 -27.132  10.531  1.00160.77           C
ATOM   4855  CZ  PHE E 622      72.901 -26.639   9.692  1.00160.77           C
ATOM   4856  C   PHE E 622      74.666 -31.094  11.577  1.00160.77           C
ATOM   4857  O   PHE E 622      75.408 -30.114  11.611  1.00160.77           O
ATOM   4858  N   MET E 623      74.527 -31.898  12.651  1.00 57.76           N
ATOM   4859  CA  MET E 623      75.152 -31.563  13.905  1.00 57.76           C
ATOM   4860  CB  MET E 623      74.965 -32.623  15.005  1.00 57.76           C
ATOM   4861  CG  MET E 623      73.531 -32.734  15.521  1.00 57.76           C
ATOM   4862  SD  MET E 623      73.385 -33.598  17.113  1.00 57.76           S
ATOM   4863  CE  MET E 623      74.182 -32.270  18.064  1.00 57.76           C
ATOM   4864  C   MET E 623      76.634 -31.427  13.728  1.00 57.76           C
ATOM   4865  O   MET E 623      77.238 -30.488  14.243  1.00 57.76           O
ATOM   4866  N   HIS E 624      77.263 -32.357  12.998  1.00165.81           N
ATOM   4867  CA  HIS E 624      78.686 -32.351  12.809  1.00165.81           C
ATOM   4868  ND1 HIS E 624      78.461 -35.305  14.135  0.00165.81           N
ATOM   4869  CG  HIS E 624      79.468 -34.618  13.497  0.00165.81           C
ATOM   4870  CB  HIS E 624      79.257 -33.696  12.337  1.00165.81           C
ATOM   4871  NE2 HIS E 624      80.344 -35.798  15.210  0.00165.81           N
ATOM   4872  CD2 HIS E 624      80.613 -34.932  14.166  0.00165.81           C
ATOM   4873  CE1 HIS E 624      79.038 -35.993  15.151  0.00165.81           C
ATOM   4874  C   HIS E 624      79.164 -31.258  11.900  1.00165.81           C
ATOM   4875  O   HIS E 624      80.365 -31.035  11.838  1.00165.81           O
ATOM   4876  N   TYR E 625      78.277 -30.600  11.125  1.00207.98           N
ATOM   4877  CA  TYR E 625      78.625 -29.601  10.137  1.00207.98           C
ATOM   4878  CB  TYR E 625      77.409 -28.722   9.782  1.00207.98           C
ATOM   4879  CG  TYR E 625      77.848 -27.486   9.071  1.00207.98           C
ATOM   4880  CD1 TYR E 625      77.986 -27.445   7.707  1.00207.98           C
ATOM   4881  CD2 TYR E 625      78.122 -26.341   9.783  1.00207.98           C
ATOM   4882  CE1 TYR E 625      78.388 -26.290   7.072  1.00207.98           C
ATOM   4883  CE2 TYR E 625      78.525 -25.182   9.159  1.00207.98           C
ATOM   4884  CZ  TYR E 625      78.660 -25.153   7.793  1.00207.98           C
ATOM   4885  OH  TYR E 625      79.070 -23.972   7.134  1.00207.98           O
ATOM   4886  C   TYR E 625      79.726 -28.686  10.584  1.00207.98           C
ATOM   4887  O   TYR E 625      79.605 -27.987  11.590  1.00207.98           O
ATOM   4888  N   LYS E 626      80.879 -28.778   9.875  1.00238.31           N
ATOM   4889  CA  LYS E 626      82.031 -27.933  10.052  1.00238.31           C
ATOM   4890  CB  LYS E 626      83.316 -28.613   9.551  1.00238.31           C
ATOM   4891  CG  LYS E 626      83.320 -30.146   9.599  1.00238.31           C
ATOM   4892  CD  LYS E 626      82.940 -30.754  10.944  1.00238.31           C
ATOM   4893  CE  LYS E 626      83.599 -30.084  12.145  1.00238.31           C
ATOM   4894  NZ  LYS E 626      85.065 -30.135  12.001  0.00238.31           N
ATOM   4895  C   LYS E 626      81.951 -26.669   9.235  1.00238.31           C
ATOM   4896  O   LYS E 626      82.078 -25.556   9.744  1.00238.31           O
ATOM   4897  N   SER E 627      81.730 -26.841   7.909  1.00107.32           N
ATOM   4898  CA  SER E 627      81.764 -25.745   6.977  1.00107.32           C
ATOM   4899  CB  SER E 627      83.168 -25.158   6.755  1.00107.32           C
ATOM   4900  OG  SER E 627      83.607 -24.487   7.926  1.00107.32           O
ATOM   4901  C   SER E 627      81.304 -26.243   5.642  1.00107.32           C
ATOM   4902  O   SER E 627      81.003 -27.423   5.473  1.00107.32           O
ATOM   4903  N   GLY E 628      81.236 -25.333   4.647  1.00 25.20           N
ATOM   4904  CA  GLY E 628      80.847 -25.718   3.322  1.00 25.20           C
ATOM   4905  C   GLY E 628      79.374 -25.528   3.159  1.00 25.20           C
ATOM   4906  O   GLY E 628      78.708 -24.936   4.008  1.00 25.20           O
ATOM   4907  N   VAL E 629      78.839 -26.009   2.017  1.00106.82           N
ATOM   4908  CA  VAL E 629      77.435 -25.875   1.761  1.00106.82           C
ATOM   4909  CB  VAL E 629      77.106 -25.525   0.331  1.00106.82           C
ATOM   4910  CG1 VAL E 629      77.735 -26.565  -0.612  1.00106.82           C
ATOM   4911  CG2 VAL E 629      75.576 -25.416   0.196  1.00106.82           C
ATOM   4912  C   VAL E 629      76.786 -27.173   2.109  1.00106.82           C
ATOM   4913  O   VAL E 629      77.017 -28.197   1.469  1.00106.82           O
ATOM   4914  N   TYR E 630      75.913 -27.133   3.136  1.00233.42           N
ATOM   4915  CA  TYR E 630      75.300 -28.299   3.695  1.00233.42           C
ATOM   4916  CB  TYR E 630      74.697 -28.068   5.086  1.00233.42           C
ATOM   4917  CG  TYR E 630      74.418 -29.455   5.485  1.00233.42           C
ATOM   4918  CD1 TYR E 630      75.498 -30.204   5.874  1.00233.42           C
ATOM   4919  CD2 TYR E 630      73.155 -30.004   5.427  1.00233.42           C
ATOM   4920  CE1 TYR E 630      75.337 -31.508   6.228  1.00233.42           C
ATOM   4921  CE2 TYR E 630      72.989 -31.322   5.788  1.00233.42           C
ATOM   4922  CZ  TYR E 630      74.090 -32.058   6.184  1.00233.42           C
ATOM   4923  OH  TYR E 630      74.006 -33.406   6.557  1.00233.42           O
ATOM   4924  C   TYR E 630      74.199 -28.816   2.815  1.00233.42           C
ATOM   4925  O   TYR E 630      73.481 -28.045   2.179  1.00233.42           O
ATOM   4926  N   HIS E 631      74.080 -30.162   2.724  1.00138.22           N
ATOM   4927  CA  HIS E 631      73.046 -30.772   1.931  1.00138.22           C
ATOM   4928  ND1 HIS E 631      72.165 -30.709  -1.724  1.00138.22           N
ATOM   4929  CG  HIS E 631      72.421 -31.368  -0.540  1.00138.22           C
ATOM   4930  CB  HIS E 631      73.472 -30.926   0.451  1.00138.22           C
ATOM   4931  NE2 HIS E 631      70.823 -32.480  -1.692  1.00138.22           N
ATOM   4932  CD2 HIS E 631      71.587 -32.444  -0.539  1.00138.22           C
ATOM   4933  CE1 HIS E 631      71.206 -31.417  -2.374  1.00138.22           C
ATOM   4934  C   HIS E 631      72.794 -32.167   2.439  1.00138.22           C
ATOM   4935  O   HIS E 631      73.679 -32.822   2.987  1.00138.22           O
ATOM   4936  N   ARG E 632      71.531 -32.627   2.324  1.00246.09           N
ATOM   4937  CA  ARG E 632      71.192 -34.018   2.494  1.00246.09           C
ATOM   4938  CB  ARG E 632      72.287 -35.015   2.085  1.00246.09           C
ATOM   4939  CG  ARG E 632      72.681 -34.977   0.608  0.00246.09           C
ATOM   4940  CD  ARG E 632      73.270 -36.296   0.101  1.00246.09           C
ATOM   4941  NE  ARG E 632      72.201 -36.982  -0.683  1.00246.09           N
ATOM   4942  CZ  ARG E 632      71.200 -37.658  -0.045  1.00246.09           C
ATOM   4943  NH1 ARG E 632      71.124 -37.635   1.318  1.00246.09           N
ATOM   4944  NH2 ARG E 632      70.262 -38.340  -0.764  1.00246.09           N
ATOM   4945  C   ARG E 632      70.749 -34.466   3.850  1.00246.09           C
ATOM   4946  O   ARG E 632      70.966 -33.843   4.887  1.00246.09           O
ATOM   4947  N   VAL E 633      70.097 -35.650   3.772  1.00183.22           N
ATOM   4948  CA  VAL E 633      69.548 -36.481   4.802  1.00183.22           C
ATOM   4949  CB  VAL E 633      70.234 -36.334   6.121  1.00183.22           C
ATOM   4950  CG1 VAL E 633      69.541 -37.195   7.193  1.00183.22           C
ATOM   4951  CG2 VAL E 633      71.694 -36.737   5.852  1.00183.22           C
ATOM   4952  C   VAL E 633      68.110 -36.145   4.838  1.00183.22           C
ATOM   4953  O   VAL E 633      67.760 -35.048   4.464  1.00183.22           O
ATOM   4954  N   ALA E 634      67.252 -37.146   5.161  1.00374.81           N
ATOM   4955  CA  ALA E 634      65.840 -36.914   5.314  1.00374.81           C
ATOM   4956  CB  ALA E 634      65.169 -35.688   4.640  1.00374.81           C
ATOM   4957  C   ALA E 634      65.033 -37.947   4.677  1.00374.81           C
ATOM   4958  O   ALA E 634      65.455 -39.005   4.215  1.00374.81           O
ATOM   4959  N   LEU E 635      63.765 -37.546   4.715  1.00332.19           N
ATOM   4960  CA  LEU E 635      62.611 -38.167   4.196  1.00332.19           C
ATOM   4961  CB  LEU E 635      62.059 -39.332   5.051  1.00332.19           C
ATOM   4962  CG  LEU E 635      62.953 -40.582   5.197  0.00332.19           C
ATOM   4963  CD1 LEU E 635      64.115 -40.361   6.179  0.00332.19           C
ATOM   4964  CD2 LEU E 635      62.113 -41.821   5.549  0.00332.19           C
ATOM   4965  C   LEU E 635      61.586 -37.100   4.321  1.00332.19           C
ATOM   4966  O   LEU E 635      61.775 -35.962   3.889  1.00332.19           O
ATOM   4967  N   GLU E 636      60.452 -37.468   4.934  1.00132.37           N
ATOM   4968  CA  GLU E 636      59.431 -36.499   5.168  1.00132.37           C
ATOM   4969  CB  GLU E 636      58.028 -37.065   5.455  1.00132.37           C
ATOM   4970  CG  GLU E 636      57.496 -38.099   4.468  1.00132.37           C
ATOM   4971  CD  GLU E 636      57.773 -39.454   5.106  1.00132.37           C
ATOM   4972  OE1 GLU E 636      57.246 -39.691   6.226  1.00132.37           O
ATOM   4973  OE2 GLU E 636      58.518 -40.264   4.493  1.00132.37           O
ATOM   4974  C   GLU E 636      59.811 -35.860   6.494  1.00132.37           C
ATOM   4975  O   GLU E 636      59.700 -36.584   7.522  1.00132.37           O
ATOM   4976  OXT GLU E 636      60.188 -34.658   6.508  1.00132.37           O
TER    4977      GLU E 636
ATOM   4978  N   SER F 637      47.185 -30.722  -4.333  1.00172.08           N
ATOM   4979  CA  SER F 637      45.886 -31.419  -4.293  1.00172.08           C
ATOM   4980  CB  SER F 637      45.506 -31.984  -5.675  1.00172.08           C
ATOM   4981  OG  SER F 637      46.401 -33.018  -6.058  1.00172.08           O
ATOM   4982  C   SER F 637      45.916 -32.529  -3.314  1.00172.08           C
ATOM   4983  O   SER F 637      46.572 -33.547  -3.530  1.00172.08           O
ATOM   4984  N   GLU F 638      45.212 -32.359  -2.182  1.00186.41           N
ATOM   4985  CA  GLU F 638      44.461 -31.186  -1.835  1.00186.41           C
ATOM   4986  CB  GLU F 638      43.440 -31.582  -0.753  1.00186.41           C
ATOM   4987  CG  GLU F 638      42.300 -30.617  -0.455  1.00186.41           C
ATOM   4988  CD  GLU F 638      41.253 -31.434   0.303  1.00186.41           C
ATOM   4989  OE1 GLU F 638      41.562 -32.600   0.673  1.00186.41           O
ATOM   4990  OE2 GLU F 638      40.129 -30.908   0.512  1.00186.41           O
ATOM   4991  C   GLU F 638      45.451 -30.213  -1.260  1.00186.41           C
ATOM   4992  O   GLU F 638      46.482 -30.634  -0.739  1.00186.41           O
ATOM   4993  N   LEU F 639      45.164 -28.890  -1.334  1.00206.26           N
ATOM   4994  CA  LEU F 639      46.071 -27.887  -0.838  1.00206.26           C
ATOM   4995  CB  LEU F 639      45.413 -26.496  -0.724  1.00206.26           C
ATOM   4996  CG  LEU F 639      44.583 -26.032  -1.937  1.00206.26           C
ATOM   4997  CD1 LEU F 639      45.433 -25.915  -3.202  1.00206.26           C
ATOM   4998  CD2 LEU F 639      43.321 -26.890  -2.119  1.00206.26           C
ATOM   4999  C   LEU F 639      46.293 -28.240   0.583  1.00206.26           C
ATOM   5000  O   LEU F 639      45.371 -28.234   1.394  1.00206.26           O
ATOM   5001  N   ASP F 640      47.533 -28.573   0.929  1.00139.87           N
ATOM   5002  CA  ASP F 640      47.823 -28.836   2.293  1.00139.87           C
ATOM   5003  CB  ASP F 640      47.848 -30.336   2.614  1.00139.87           C
ATOM   5004  CG  ASP F 640      47.683 -30.516   4.111  1.00139.87           C
ATOM   5005  OD1 ASP F 640      47.523 -29.495   4.829  1.00139.87           O
ATOM   5006  OD2 ASP F 640      47.697 -31.697   4.550  1.00139.87           O
ATOM   5007  C   ASP F 640      49.209 -28.356   2.351  1.00139.87           C
ATOM   5008  O   ASP F 640      50.054 -29.079   1.841  1.00139.87           O
ATOM   5009  N   PRO F 641      49.437 -27.168   2.896  1.00325.82           N
ATOM   5010  CA  PRO F 641      50.764 -26.629   2.994  1.00325.82           C
ATOM   5011  CD  PRO F 641      48.450 -26.105   2.815  1.00325.82           C
ATOM   5012  CB  PRO F 641      50.584 -25.269   3.676  1.00325.82           C
ATOM   5013  CG  PRO F 641      49.253 -24.806   3.060  1.00325.82           C
ATOM   5014  C   PRO F 641      51.509 -27.680   3.622  1.00325.82           C
ATOM   5015  O   PRO F 641      51.463 -27.703   4.856  1.00325.82           O
ATOM   5016  N   PRO F 642      52.413 -27.620   2.601  1.00297.00           N
ATOM   5017  CA  PRO F 642      53.056 -28.651   1.776  1.00297.00           C
ATOM   5018  CD  PRO F 642      53.229 -26.415   2.581  1.00297.00           C
ATOM   5019  CB  PRO F 642      54.431 -28.119   1.368  1.00297.00           C
ATOM   5020  CG  PRO F 642      54.272 -26.599   1.481  1.00297.00           C
ATOM   5021  C   PRO F 642      53.073 -30.088   2.143  1.00297.00           C
ATOM   5022  O   PRO F 642      52.320 -30.770   1.455  1.00297.00           O
ATOM   5023  N   PRO F 643      53.742 -30.702   3.045  1.00224.18           N
ATOM   5024  CA  PRO F 643      53.236 -32.018   3.301  1.00224.18           C
ATOM   5025  CD  PRO F 643      55.197 -30.719   3.004  1.00224.18           C
ATOM   5026  CB  PRO F 643      54.390 -32.799   3.928  1.00224.18           C
ATOM   5027  CG  PRO F 643      55.625 -32.184   3.243  1.00224.18           C
ATOM   5028  C   PRO F 643      52.106 -31.665   4.189  1.00224.18           C
ATOM   5029  O   PRO F 643      51.148 -31.018   3.763  1.00224.18           O
ATOM   5030  N   TYR F 644      52.122 -32.157   5.406  1.00 75.07           N
ATOM   5031  CA  TYR F 644      51.114 -31.593   6.224  1.00 75.07           C
[truncated: 477,852 more chars]
