# Supplementary material for: Evolutionary Analysis of Dipeptidyl Peptidase I
Source: Int J Mol Sci. 2022 Feb 6;23(3):1852. doi: 10.3390/ijms23031852 (PMC8836896; doi:10.3390/ijms23031852)
Supplement: Supplementary file 1 [file ijms-23-01852-s001.zip › Supplementary File S2 Homology models/Modeller/Frankliniella occidentalis/mod.B99990002.pdb]

EXPDTA    THEORETICAL MODEL, MODELLER 10.1 2021/11/04 14:51:04
REMARK   6 MODELLER OBJECTIVE FUNCTION:     12484.8438
REMARK   6 MODELLER BEST TEMPLATE % SEQ ID:  57.102
REMARK   6 SEQUENCE: mod
REMARK   6 ALIGNMENT: alignment.pir
REMARK   6 SCRIPT: model.py
REMARK   6 DOPE score: -155478.70312
REMARK   6 GA341 score: 1.00000
REMARK   6 DOPE-HR score: -126520.23438
REMARK   6 TEMPLATE: 1K3B 1:A - 119:A MODELS 1:A - 120:A AT 57.1%
REMARK   6 TEMPLATE: 1K3B 120:B - 283:B MODELS 121:B - 283:B AT 57.1%
REMARK   6 TEMPLATE: 1K3B 284:C - 351:C MODELS 284:C - 353:C AT 57.1%
REMARK   6 TEMPLATE: 1K3B 353:D - 471:D MODELS 354:D - 473:D AT 57.1%
REMARK   6 TEMPLATE: 1K3B 472:E - 635:E MODELS 474:E - 636:E AT 57.1%
REMARK   6 TEMPLATE: 1K3B 636:F - 703:F MODELS 637:F - 706:F AT 57.1%
REMARK   6 TEMPLATE: 1K3B 705:G - 823:G MODELS 707:G - 826:G AT 57.1%
REMARK   6 TEMPLATE: 1K3B 824:H - 987:H MODELS 827:H - 989:H AT 57.1%
REMARK   6 TEMPLATE: 1K3B 988:I - 1055:I MODELS 990:I - 1059:I AT 57.1%
REMARK   6 TEMPLATE: 1K3B 1057:J - 1175:J MODELS 1060:J - 1179:J AT 57.1%
REMARK   6 TEMPLATE: 1K3B 1176:K - 1339:K MODELS 1180:K - 1342:K AT 57.1%
REMARK   6 TEMPLATE: 1K3B 1340:L - 1407:L MODELS 1343:L - 1412:L AT 57.1%
SSBOND   1 CYS A    6    CYS A   95                          1555   1555  2.01
SSBOND   2 CYS A   30    CYS A  113                          1555   1555  1.99
SSBOND   3 CYS B  145    CYS B  188                          1555   1555  2.03
SSBOND   4 CYS B  181    CYS B  221                          1555   1555  2.03
SSBOND   5 CYS B  211    CYS B  226                          1555   1555  2.03
SSBOND   6 CYS D  359    CYS D  448                          1555   1555  2.02
SSBOND   7 CYS D  383    CYS D  466                          1555   1555  2.00
SSBOND   8 CYS E  498    CYS E  541                          1555   1555  2.03
SSBOND   9 CYS E  534    CYS E  574                          1555   1555  2.03
SSBOND  10 CYS E  564    CYS E  579                          1555   1555  2.04
SSBOND  11 CYS G  712    CYS G  801                          1555   1555  2.03
SSBOND  12 CYS G  736    CYS G  819                          1555   1555  2.03
SSBOND  13 CYS H  851    CYS H  894                          1555   1555  2.03
SSBOND  14 CYS H  887    CYS H  927                          1555   1555  2.04
SSBOND  15 CYS H  917    CYS H  932                          1555   1555  2.03
SSBOND  16 CYS J 1065    CYS J 1154                          1555   1555  2.03
SSBOND  17 CYS J 1089    CYS J 1172                          1555   1555  2.01
SSBOND  18 CYS K 1204    CYS K 1247                          1555   1555  2.03
SSBOND  19 CYS K 1240    CYS K 1280                          1555   1555  2.03
SSBOND  20 CYS K 1270    CYS K 1285                          1555   1555  2.02
ATOM      1  N   ASP A   1      26.138  23.548  22.259  1.00100.37           N
ATOM      2  CA  ASP A   1      27.219  24.383  21.690  1.00100.37           C
ATOM      3  CB  ASP A   1      26.583  25.383  20.700  1.00100.37           C
ATOM      4  CG  ASP A   1      27.574  25.843  19.637  1.00100.37           C
ATOM      5  OD1 ASP A   1      28.331  24.986  19.112  1.00100.37           O
ATOM      6  OD2 ASP A   1      27.553  27.058  19.306  1.00100.37           O
ATOM      7  C   ASP A   1      27.858  25.121  22.824  1.00100.37           C
ATOM      8  O   ASP A   1      27.219  25.364  23.847  1.00100.37           O
ATOM      9  N   THR A   2      29.161  25.437  22.703  1.00 66.73           N
ATOM     10  CA  THR A   2      29.814  26.228  23.703  1.00 66.73           C
ATOM     11  CB  THR A   2      31.281  25.923  23.851  1.00 66.73           C
ATOM     12  OG1 THR A   2      31.964  26.180  22.632  1.00 66.73           O
ATOM     13  CG2 THR A   2      31.456  24.447  24.254  1.00 66.73           C
ATOM     14  C   THR A   2      29.681  27.643  23.218  1.00 66.73           C
ATOM     15  O   THR A   2      29.305  27.883  22.074  1.00 66.73           O
ATOM     16  N   PRO A   3      29.937  28.580  24.076  1.00106.73           N
ATOM     17  CA  PRO A   3      29.931  29.953  23.650  1.00106.73           C
ATOM     18  CD  PRO A   3      29.232  28.474  25.343  1.00106.73           C
ATOM     19  CB  PRO A   3      29.948  30.765  24.938  1.00106.73           C
ATOM     20  CG  PRO A   3      29.074  29.911  25.869  1.00106.73           C
ATOM     21  C   PRO A   3      30.981  30.307  22.646  1.00106.73           C
ATOM     22  O   PRO A   3      30.982  31.448  22.186  1.00106.73           O
ATOM     23  N   ALA A   4      31.900  29.385  22.310  1.00 69.13           N
ATOM     24  CA  ALA A   4      32.927  29.729  21.365  1.00 69.13           C
ATOM     25  CB  ALA A   4      34.088  28.717  21.331  1.00 69.13           C
ATOM     26  C   ALA A   4      32.375  29.814  19.977  1.00 69.13           C
ATOM     27  O   ALA A   4      31.552  29.000  19.566  1.00 69.13           O
ATOM     28  N   ASN A   5      32.799  30.849  19.222  1.00224.21           N
ATOM     29  CA  ASN A   5      32.467  30.882  17.831  1.00224.21           C
ATOM     30  CB  ASN A   5      31.255  31.762  17.456  1.00224.21           C
ATOM     31  CG  ASN A   5      31.499  33.202  17.875  1.00224.21           C
ATOM     32  OD1 ASN A   5      31.823  34.042  17.039  1.00224.21           O
ATOM     33  ND2 ASN A   5      31.334  33.497  19.194  1.00224.21           N
ATOM     34  C   ASN A   5      33.698  31.309  17.094  1.00224.21           C
ATOM     35  O   ASN A   5      33.901  32.483  16.785  1.00224.21           O
ATOM     36  N   CYS A   6      34.573  30.335  16.785  1.00132.81           N
ATOM     37  CA  CYS A   6      35.749  30.680  16.047  1.00132.81           C
ATOM     38  CB  CYS A   6      37.093  30.277  16.612  1.00132.81           C
ATOM     39  SG  CYS A   6      36.984  28.979  17.831  1.00132.81           S
ATOM     40  C   CYS A   6      35.675  30.212  14.648  1.00132.81           C
ATOM     41  O   CYS A   6      34.758  29.487  14.263  1.00132.81           O
ATOM     42  N   THR A   7      36.679  30.638  13.854  1.00 61.74           N
ATOM     43  CA  THR A   7      36.629  30.393  12.451  1.00 61.74           C
ATOM     44  CB  THR A   7      36.757  31.643  11.621  1.00 61.74           C
ATOM     45  OG1 THR A   7      38.049  32.216  11.767  1.00 61.74           O
ATOM     46  CG2 THR A   7      35.682  32.639  12.081  1.00 61.74           C
ATOM     47  C   THR A   7      37.722  29.475  12.030  1.00 61.74           C
ATOM     48  O   THR A   7      38.650  29.164  12.773  1.00 61.74           O
ATOM     49  N   PHE A   8      37.603  29.023  10.771  1.00138.01           N
ATOM     50  CA  PHE A   8      38.514  28.113  10.143  1.00138.01           C
ATOM     51  CB  PHE A   8      38.153  27.894   8.687  1.00138.01           C
ATOM     52  CG  PHE A   8      38.997  26.863   8.044  1.00138.01           C
ATOM     53  CD1 PHE A   8      40.268  27.148   7.602  1.00138.01           C
ATOM     54  CD2 PHE A   8      38.480  25.607   7.857  1.00138.01           C
ATOM     55  CE1 PHE A   8      41.026  26.171   6.996  1.00138.01           C
ATOM     56  CE2 PHE A   8      39.232  24.629   7.253  1.00138.01           C
ATOM     57  CZ  PHE A   8      40.507  24.910   6.824  1.00138.01           C
ATOM     58  C   PHE A   8      39.850  28.769  10.092  1.00138.01           C
ATOM     59  O   PHE A   8      40.882  28.124  10.250  1.00138.01           O
ATOM     60  N   GLU A   9      39.864  30.080   9.814  1.00107.02           N
ATOM     61  CA  GLU A   9      41.125  30.746   9.717  1.00107.02           C
ATOM     62  CB  GLU A   9      40.998  32.198   9.233  1.00107.02           C
ATOM     63  CG  GLU A   9      40.100  33.087  10.087  1.00107.02           C
ATOM     64  CD  GLU A   9      39.917  34.382   9.312  1.00107.02           C
ATOM     65  OE1 GLU A   9      39.189  34.344   8.287  1.00107.02           O
ATOM     66  OE2 GLU A   9      40.504  35.420   9.721  1.00107.02           O
ATOM     67  C   GLU A   9      41.817  30.708  11.044  1.00107.02           C
ATOM     68  O   GLU A   9      43.040  30.587  11.102  1.00107.02           O
ATOM     69  N   ASP A  10      41.053  30.785  12.152  1.00 65.47           N
ATOM     70  CA  ASP A  10      41.677  30.774  13.447  1.00 65.47           C
ATOM     71  CB  ASP A  10      40.681  30.825  14.616  1.00 65.47           C
ATOM     72  CG  ASP A  10      40.085  32.220  14.711  1.00 65.47           C
ATOM     73  OD1 ASP A  10      40.820  33.195  14.407  1.00 65.47           O
ATOM     74  OD2 ASP A  10      38.890  32.327  15.100  1.00 65.47           O
ATOM     75  C   ASP A  10      42.422  29.484  13.602  1.00 65.47           C
ATOM     76  O   ASP A  10      43.458  29.444  14.264  1.00 65.47           O
ATOM     77  N   VAL A  11      41.874  28.385  13.047  1.00145.84           N
ATOM     78  CA  VAL A  11      42.470  27.078  13.172  1.00145.84           C
ATOM     79  CB  VAL A  11      41.551  25.910  12.903  1.00145.84           C
ATOM     80  CG1 VAL A  11      40.280  26.063  13.758  1.00145.84           C
ATOM     81  CG2 VAL A  11      41.355  25.693  11.394  1.00145.84           C
ATOM     82  C   VAL A  11      43.685  26.883  12.300  1.00145.84           C
ATOM     83  O   VAL A  11      44.530  26.046  12.613  1.00145.84           O
ATOM     84  N   ALA A  12      43.803  27.583  11.152  1.00 50.60           N
ATOM     85  CA  ALA A  12      44.959  27.329  10.324  1.00 50.60           C
ATOM     86  CB  ALA A  12      44.852  27.946   8.921  1.00 50.60           C
ATOM     87  C   ALA A  12      46.196  27.876  10.972  1.00 50.60           C
ATOM     88  O   ALA A  12      46.207  29.012  11.440  1.00 50.60           O
ATOM     89  N   GLY A  13      47.297  27.086  10.985  1.00 33.46           N
ATOM     90  CA  GLY A  13      48.516  27.584  11.566  1.00 33.46           C
ATOM     91  C   GLY A  13      49.215  26.490  12.321  1.00 33.46           C
ATOM     92  O   GLY A  13      48.958  25.303  12.125  1.00 33.46           O
ATOM     93  N   LYS A  14      50.147  26.897  13.212  1.00110.95           N
ATOM     94  CA  LYS A  14      50.932  25.981  13.991  1.00110.95           C
ATOM     95  CB  LYS A  14      52.392  26.448  14.149  1.00110.95           C
ATOM     96  CG  LYS A  14      53.333  25.420  14.783  1.00110.95           C
ATOM     97  CD  LYS A  14      54.780  25.911  14.920  1.00110.95           C
ATOM     98  CE  LYS A  14      55.363  26.540  13.649  1.00110.95           C
ATOM     99  NZ  LYS A  14      56.748  27.010  13.892  1.00110.95           N
ATOM    100  C   LYS A  14      50.344  25.909  15.370  1.00110.95           C
ATOM    101  O   LYS A  14      50.008  26.927  15.974  1.00110.95           O
ATOM    102  N   TRP A  15      50.201  24.676  15.897  1.00 72.44           N
ATOM    103  CA  TRP A  15      49.666  24.477  17.216  1.00 72.44           C
ATOM    104  CB  TRP A  15      48.342  23.701  17.236  1.00 72.44           C
ATOM    105  CG  TRP A  15      47.151  24.487  16.756  1.00 72.44           C
ATOM    106  CD2 TRP A  15      46.211  25.110  17.643  1.00 72.44           C
ATOM    107  CD1 TRP A  15      46.721  24.747  15.488  1.00 72.44           C
ATOM    108  NE1 TRP A  15      45.569  25.494  15.530  1.00 72.44           N
ATOM    109  CE2 TRP A  15      45.245  25.725  16.851  1.00 72.44           C
ATOM    110  CE3 TRP A  15      46.158  25.160  19.008  1.00 72.44           C
ATOM    111  CZ2 TRP A  15      44.206  26.407  17.413  1.00 72.44           C
ATOM    112  CZ3 TRP A  15      45.110  25.852  19.573  1.00 72.44           C
ATOM    113  CH2 TRP A  15      44.155  26.464  18.788  1.00 72.44           C
ATOM    114  C   TRP A  15      50.626  23.640  17.998  1.00 72.44           C
ATOM    115  O   TRP A  15      51.281  22.757  17.448  1.00 72.44           O
ATOM    116  N   THR A  16      50.739  23.919  19.314  1.00108.71           N
ATOM    117  CA  THR A  16      51.560  23.117  20.176  1.00108.71           C
ATOM    118  CB  THR A  16      52.573  23.908  20.960  1.00108.71           C
ATOM    119  OG1 THR A  16      53.347  23.041  21.777  1.00108.71           O
ATOM    120  CG2 THR A  16      51.846  24.955  21.824  1.00108.71           C
ATOM    121  C   THR A  16      50.636  22.445  21.142  1.00108.71           C
ATOM    122  O   THR A  16      49.829  23.094  21.808  1.00108.71           O
ATOM    123  N   LEU A  17      50.716  21.102  21.226  1.00 57.20           N
ATOM    124  CA  LEU A  17      49.836  20.416  22.127  1.00 57.20           C
ATOM    125  CB  LEU A  17      49.071  19.237  21.485  1.00 57.20           C
ATOM    126  CG  LEU A  17      48.145  19.635  20.317  1.00 57.20           C
ATOM    127  CD1 LEU A  17      47.215  18.474  19.918  1.00 57.20           C
ATOM    128  CD2 LEU A  17      47.413  20.955  20.600  1.00 57.20           C
ATOM    129  C   LEU A  17      50.664  19.861  23.248  1.00 57.20           C
ATOM    130  O   LEU A  17      51.674  19.193  23.015  1.00 57.20           O
ATOM    131  N   TRP A  18      50.249  20.138  24.504  1.00100.12           N
ATOM    132  CA  TRP A  18      50.932  19.596  25.643  1.00100.12           C
ATOM    133  CB  TRP A  18      50.990  20.538  26.857  1.00100.12           C
ATOM    134  CG  TRP A  18      51.799  21.791  26.637  1.00100.12           C
ATOM    135  CD2 TRP A  18      51.235  23.032  26.189  1.00100.12           C
ATOM    136  CD1 TRP A  18      53.133  22.014  26.819  1.00100.12           C
ATOM    137  NE1 TRP A  18      53.437  23.318  26.510  1.00100.12           N
ATOM    138  CE2 TRP A  18      52.277  23.957  26.122  1.00100.12           C
ATOM    139  CE3 TRP A  18      49.953  23.371  25.865  1.00100.12           C
ATOM    140  CZ2 TRP A  18      52.049  25.244  25.727  1.00100.12           C
ATOM    141  CZ3 TRP A  18      49.728  24.669  25.464  1.00100.12           C
ATOM    142  CH2 TRP A  18      50.756  25.587  25.397  1.00100.12           C
ATOM    143  C   TRP A  18      50.093  18.435  26.053  1.00100.12           C
ATOM    144  O   TRP A  18      48.888  18.582  26.240  1.00100.12           O
ATOM    145  N   GLU A  19      50.708  17.249  26.201  1.00 55.35           N
ATOM    146  CA  GLU A  19      49.944  16.071  26.486  1.00 55.35           C
ATOM    147  CB  GLU A  19      50.303  14.871  25.600  1.00 55.35           C
ATOM    148  CG  GLU A  19      50.008  15.032  24.109  1.00 55.35           C
ATOM    149  CD  GLU A  19      50.447  13.721  23.469  1.00 55.35           C
ATOM    150  OE1 GLU A  19      50.317  12.676  24.163  1.00 55.35           O
ATOM    151  OE2 GLU A  19      50.927  13.742  22.304  1.00 55.35           O
ATOM    152  C   GLU A  19      50.249  15.601  27.864  1.00 55.35           C
ATOM    153  O   GLU A  19      51.408  15.541  28.268  1.00 55.35           O
ATOM    154  N   GLY A  20      49.182  15.216  28.592  1.00 66.86           N
ATOM    155  CA  GLY A  20      49.252  14.711  29.931  1.00 66.86           C
ATOM    156  C   GLY A  20      49.139  13.208  29.887  1.00 66.86           C
ATOM    157  O   GLY A  20      49.688  12.547  29.007  1.00 66.86           O
ATOM    158  N   PRO A  21      48.311  12.698  30.771  1.00247.54           N
ATOM    159  CA  PRO A  21      48.304  11.310  31.186  1.00247.54           C
ATOM    160  CD  PRO A  21      47.057  13.368  31.072  1.00247.54           C
ATOM    161  CB  PRO A  21      46.894  11.043  31.717  1.00247.54           C
ATOM    162  CG  PRO A  21      46.333  12.435  32.053  1.00247.54           C
ATOM    163  C   PRO A  21      48.758  10.209  30.262  1.00247.54           C
ATOM    164  O   PRO A  21      49.947  10.207  29.954  1.00247.54           O
ATOM    165  N   ARG A  22      47.858   9.297  29.814  1.00223.06           N
ATOM    166  CA  ARG A  22      48.125   8.165  28.944  1.00223.06           C
ATOM    167  CB  ARG A  22      49.604   7.837  28.678  1.00223.06           C
ATOM    168  CG  ARG A  22      49.829   6.876  27.512  1.00223.06           C
ATOM    169  CD  ARG A  22      51.309   6.581  27.279  1.00223.06           C
ATOM    170  NE  ARG A  22      51.995   7.902  27.191  1.00223.06           N
ATOM    171  CZ  ARG A  22      52.182   8.508  25.983  1.00223.06           C
ATOM    172  NH1 ARG A  22      51.830   7.866  24.831  1.00223.06           N
ATOM    173  NH2 ARG A  22      52.726   9.758  25.933  1.00223.06           N
ATOM    174  C   ARG A  22      47.541   6.922  29.555  1.00223.06           C
ATOM    175  O   ARG A  22      48.250   6.077  30.102  1.00223.06           O
ATOM    176  N   GLY A  23      46.225   6.727  29.385  1.00 63.48           N
ATOM    177  CA  GLY A  23      45.576   5.602  29.989  1.00 63.48           C
ATOM    178  C   GLY A  23      44.530   5.104  29.040  1.00 63.48           C
ATOM    179  O   GLY A  23      44.641   5.250  27.827  1.00 63.48           O
ATOM    180  N   VAL A  24      43.482   4.469  29.596  1.00 63.59           N
ATOM    181  CA  VAL A  24      42.406   3.883  28.841  1.00 63.59           C
ATOM    182  CB  VAL A  24      42.003   2.563  29.454  1.00 63.59           C
ATOM    183  CG1 VAL A  24      40.846   1.920  28.670  1.00 63.59           C
ATOM    184  CG2 VAL A  24      43.260   1.688  29.524  1.00 63.59           C
ATOM    185  C   VAL A  24      41.252   4.865  28.864  1.00 63.59           C
ATOM    186  O   VAL A  24      41.322   5.891  29.545  1.00 63.59           O
ATOM    187  N   LYS A  25      40.178   4.586  28.085  1.00155.40           N
ATOM    188  CA  LYS A  25      39.051   5.473  27.960  1.00155.40           C
ATOM    189  CB  LYS A  25      37.900   4.908  27.096  1.00155.40           C
ATOM    190  CG  LYS A  25      38.307   3.802  26.116  1.00155.40           C
ATOM    191  CD  LYS A  25      38.587   2.485  26.861  1.00155.40           C
ATOM    192  CE  LYS A  25      38.765   1.239  25.983  1.00155.40           C
ATOM    193  NZ  LYS A  25      37.463   0.562  25.783  1.00155.40           N
ATOM    194  C   LYS A  25      38.469   5.639  29.334  1.00155.40           C
ATOM    195  O   LYS A  25      38.037   6.739  29.681  1.00155.40           O
ATOM    196  N   PRO A  26      38.319   4.594  30.111  1.00206.05           N
ATOM    197  CA  PRO A  26      38.053   4.852  31.494  1.00206.05           C
ATOM    198  CD  PRO A  26      37.681   3.360  29.669  0.00206.05           C
ATOM    199  CB  PRO A  26      37.191   3.699  32.007  1.00206.05           C
ATOM    200  CG  PRO A  26      37.381   2.586  30.964  0.00206.05           C
ATOM    201  C   PRO A  26      39.456   4.830  31.969  1.00206.05           C
ATOM    202  O   PRO A  26      40.172   3.961  31.498  1.00206.05           O
ATOM    203  N   GLY A  27      39.870   5.656  32.930  1.00235.66           N
ATOM    204  CA  GLY A  27      41.248   5.693  33.319  1.00235.66           C
ATOM    205  C   GLY A  27      41.647   7.111  33.141  1.00235.66           C
ATOM    206  O   GLY A  27      42.432   7.656  33.916  1.00235.66           O
ATOM    207  N   ALA A  28      41.073   7.754  32.112  1.00 72.84           N
ATOM    208  CA  ALA A  28      41.328   9.143  31.908  1.00 72.84           C
ATOM    209  CB  ALA A  28      42.266   9.436  30.725  1.00 72.84           C
ATOM    210  C   ALA A  28      40.018   9.791  31.608  1.00 72.84           C
ATOM    211  O   ALA A  28      39.080   9.155  31.127  1.00 72.84           O
ATOM    212  N   SER A  29      39.909  11.078  31.969  1.00115.37           N
ATOM    213  CA  SER A  29      38.761  11.871  31.645  1.00115.37           C
ATOM    214  CB  SER A  29      37.671  11.832  32.730  1.00115.37           C
ATOM    215  OG  SER A  29      37.190  10.505  32.890  1.00115.37           O
ATOM    216  C   SER A  29      39.288  13.261  31.604  1.00115.37           C
ATOM    217  O   SER A  29      39.788  13.752  32.616  1.00115.37           O
ATOM    218  N   CYS A  30      39.209  13.967  30.457  1.00147.90           N
ATOM    219  CA  CYS A  30      39.835  15.237  30.643  1.00147.90           C
ATOM    220  CB  CYS A  30      41.183  15.425  29.978  1.00147.90           C
ATOM    221  SG  CYS A  30      42.269  14.596  31.173  1.00147.90           S
ATOM    222  C   CYS A  30      38.924  16.407  30.671  1.00147.90           C
ATOM    223  O   CYS A  30      38.704  17.144  29.712  1.00147.90           O
ATOM    224  N   ALA A  31      38.277  16.489  31.841  1.00 81.20           N
ATOM    225  CA  ALA A  31      37.502  17.579  32.333  1.00 81.20           C
ATOM    226  CB  ALA A  31      36.589  17.179  33.505  1.00 81.20           C
ATOM    227  C   ALA A  31      38.424  18.651  32.828  1.00 81.20           C
ATOM    228  O   ALA A  31      38.095  19.836  32.809  1.00 81.20           O
ATOM    229  N   ASN A  32      39.606  18.228  33.325  1.00146.60           N
ATOM    230  CA  ASN A  32      40.485  19.089  34.062  1.00146.60           C
ATOM    231  CB  ASN A  32      40.964  18.401  35.351  1.00146.60           C
ATOM    232  CG  ASN A  32      39.736  17.913  36.110  1.00146.60           C
ATOM    233  OD1 ASN A  32      39.433  16.720  36.116  1.00146.60           O
ATOM    234  ND2 ASN A  32      39.002  18.855  36.760  1.00146.60           N
ATOM    235  C   ASN A  32      41.720  19.413  33.283  1.00146.60           C
ATOM    236  O   ASN A  32      41.795  20.458  32.639  1.00146.60           O
ATOM    237  N   HIS A  33      42.750  18.541  33.391  1.00149.34           N
ATOM    238  CA  HIS A  33      44.046  18.814  32.843  1.00149.34           C
ATOM    239  ND1 HIS A  33      42.948  21.539  34.770  1.00149.34           N
ATOM    240  CG  HIS A  33      44.065  20.761  34.545  1.00149.34           C
ATOM    241  CB  HIS A  33      44.476  20.271  33.162  1.00149.34           C
ATOM    242  NE2 HIS A  33      43.876  21.201  36.759  1.00149.34           N
ATOM    243  CD2 HIS A  33      44.618  20.569  35.777  1.00149.34           C
ATOM    244  CE1 HIS A  33      42.884  21.772  36.106  1.00149.34           C
ATOM    245  C   HIS A  33      44.992  17.937  33.609  1.00149.34           C
ATOM    246  O   HIS A  33      44.896  16.711  33.583  1.00149.34           O
ATOM    247  N   GLN A  34      45.976  18.587  34.263  1.00 87.35           N
ATOM    248  CA  GLN A  34      46.947  18.013  35.159  1.00 87.35           C
ATOM    249  CB  GLN A  34      46.876  16.495  35.431  1.00 87.35           C
ATOM    250  CG  GLN A  34      45.640  16.044  36.209  1.00 87.35           C
ATOM    251  CD  GLN A  34      45.795  14.553  36.471  1.00 87.35           C
ATOM    252  OE1 GLN A  34      45.984  13.763  35.548  1.00 87.35           O
ATOM    253  NE2 GLN A  34      45.732  14.157  37.770  1.00 87.35           N
ATOM    254  C   GLN A  34      48.293  18.253  34.581  1.00 87.35           C
ATOM    255  O   GLN A  34      48.452  19.029  33.639  1.00 87.35           O
ATOM    256  N   GLY A  35      49.302  17.575  35.158  1.00 36.31           N
ATOM    257  CA  GLY A  35      50.657  17.728  34.721  1.00 36.31           C
ATOM    258  C   GLY A  35      50.809  17.143  33.352  1.00 36.31           C
ATOM    259  O   GLY A  35      50.181  16.152  32.976  1.00 36.31           O
ATOM    260  N   PRO A  36      51.623  17.820  32.592  1.00 90.24           N
ATOM    261  CA  PRO A  36      51.944  17.358  31.267  1.00 90.24           C
ATOM    262  CD  PRO A  36      51.616  19.272  32.668  1.00 90.24           C
ATOM    263  CB  PRO A  36      52.104  18.610  30.403  1.00 90.24           C
ATOM    264  CG  PRO A  36      52.365  19.738  31.412  1.00 90.24           C
ATOM    265  C   PRO A  36      53.168  16.497  31.262  1.00 90.24           C
ATOM    266  O   PRO A  36      53.975  16.592  32.186  1.00 90.24           O
ATOM    267  N   TRP A  37      53.339  15.686  30.201  1.00163.11           N
ATOM    268  CA  TRP A  37      54.476  14.826  30.061  1.00163.11           C
ATOM    269  CB  TRP A  37      54.099  13.347  29.849  1.00163.11           C
ATOM    270  CG  TRP A  37      53.516  12.644  31.052  1.00163.11           C
ATOM    271  CD2 TRP A  37      54.277  11.801  31.931  1.00163.11           C
ATOM    272  CD1 TRP A  37      52.234  12.631  31.517  1.00163.11           C
ATOM    273  NE1 TRP A  37      52.148  11.835  32.635  1.00163.11           N
ATOM    274  CE2 TRP A  37      53.398  11.317  32.901  1.00163.11           C
ATOM    275  CE3 TRP A  37      55.598  11.457  31.930  1.00163.11           C
ATOM    276  CZ2 TRP A  37      53.830  10.477  33.887  1.00163.11           C
ATOM    277  CZ3 TRP A  37      56.032  10.613  32.927  1.00163.11           C
ATOM    278  CH2 TRP A  37      55.164  10.132  33.887  1.00163.11           C
ATOM    279  C   TRP A  37      55.181  15.245  28.812  1.00163.11           C
ATOM    280  O   TRP A  37      56.356  15.609  28.844  1.00163.11           O
ATOM    281  N   GLU A  38      54.464  15.199  27.671  1.00 55.26           N
ATOM    282  CA  GLU A  38      55.071  15.497  26.409  1.00 55.26           C
ATOM    283  CB  GLU A  38      54.793  14.426  25.345  1.00 55.26           C
ATOM    284  CG  GLU A  38      55.401  13.064  25.680  1.00 55.26           C
ATOM    285  CD  GLU A  38      54.838  12.054  24.693  1.00 55.26           C
ATOM    286  OE1 GLU A  38      53.679  12.255  24.242  1.00 55.26           O
ATOM    287  OE2 GLU A  38      55.558  11.070  24.377  1.00 55.26           O
ATOM    288  C   GLU A  38      54.505  16.769  25.885  1.00 55.26           C
ATOM    289  O   GLU A  38      53.326  17.077  26.050  1.00 55.26           O
ATOM    290  N   ARG A  39      55.364  17.558  25.228  1.00207.29           N
ATOM    291  CA  ARG A  39      54.885  18.770  24.663  1.00207.29           C
ATOM    292  CB  ARG A  39      55.235  20.037  25.458  1.00207.29           C
ATOM    293  CG  ARG A  39      56.737  20.292  25.559  1.00207.29           C
ATOM    294  CD  ARG A  39      57.376  19.732  26.831  1.00207.29           C
ATOM    295  NE  ARG A  39      58.832  20.041  26.762  1.00207.29           N
ATOM    296  CZ  ARG A  39      59.299  21.254  27.178  1.00207.29           C
ATOM    297  NH1 ARG A  39      58.438  22.190  27.675  1.00207.29           N
ATOM    298  NH2 ARG A  39      60.632  21.533  27.089  1.00207.29           N
ATOM    299  C   ARG A  39      55.554  18.893  23.372  1.00207.29           C
ATOM    300  O   ARG A  39      56.285  18.009  22.924  1.00207.29           O
ATOM    301  N   LYS A  40      55.270  20.015  22.714  1.00246.76           N
ATOM    302  CA  LYS A  40      55.809  20.184  21.423  1.00246.76           C
ATOM    303  CB  LYS A  40      57.350  20.166  21.386  1.00246.76           C
ATOM    304  CG  LYS A  40      57.927  20.610  20.038  1.00246.76           C
ATOM    305  CD  LYS A  40      59.408  21.005  20.086  1.00246.76           C
ATOM    306  CE  LYS A  40      60.366  19.828  20.272  1.00246.76           C
ATOM    307  NZ  LYS A  40      61.768  20.310  20.265  1.00246.76           N
ATOM    308  C   LYS A  40      55.264  19.063  20.609  1.00246.76           C
ATOM    309  O   LYS A  40      55.886  18.663  19.626  1.00246.76           O
ATOM    310  N   VAL A  41      54.101  18.486  21.010  1.00105.53           N
ATOM    311  CA  VAL A  41      53.542  17.646  20.004  1.00105.53           C
ATOM    312  CB  VAL A  41      52.344  16.863  20.465  1.00105.53           C
ATOM    313  CG1 VAL A  41      51.754  16.111  19.258  1.00105.53           C
ATOM    314  CG2 VAL A  41      52.768  15.944  21.623  1.00105.53           C
ATOM    315  C   VAL A  41      53.062  18.726  19.097  1.00105.53           C
ATOM    316  O   VAL A  41      52.012  19.321  19.335  1.00105.53           O
ATOM    317  N   ARG A  42      53.845  19.045  18.049  1.00122.05           N
ATOM    318  CA  ARG A  42      53.493  20.212  17.304  1.00122.05           C
ATOM    319  CB  ARG A  42      54.655  21.195  17.075  1.00122.05           C
ATOM    320  CG  ARG A  42      54.157  22.581  16.652  1.00122.05           C
ATOM    321  CD  ARG A  42      55.097  23.735  17.015  1.00122.05           C
ATOM    322  NE  ARG A  42      56.254  23.713  16.076  1.00122.05           N
ATOM    323  CZ  ARG A  42      57.363  22.984  16.393  1.00122.05           C
ATOM    324  NH1 ARG A  42      57.390  22.270  17.555  1.00122.05           N
ATOM    325  NH2 ARG A  42      58.438  22.966  15.552  1.00122.05           N
ATOM    326  C   ARG A  42      52.906  19.801  16.002  1.00122.05           C
ATOM    327  O   ARG A  42      53.381  18.870  15.354  1.00122.05           O
ATOM    328  N   VAL A  43      51.815  20.487  15.607  1.00 41.46           N
ATOM    329  CA  VAL A  43      51.160  20.130  14.389  1.00 41.46           C
ATOM    330  CB  VAL A  43      49.817  19.490  14.590  1.00 41.46           C
ATOM    331  CG1 VAL A  43      50.006  18.175  15.368  1.00 41.46           C
ATOM    332  CG2 VAL A  43      48.886  20.503  15.280  1.00 41.46           C
ATOM    333  C   VAL A  43      50.928  21.368  13.589  1.00 41.46           C
ATOM    334  O   VAL A  43      50.699  22.445  14.140  1.00 41.46           O
ATOM    335  N   THR A  44      50.990  21.227  12.249  1.00105.74           N
ATOM    336  CA  THR A  44      50.766  22.321  11.352  1.00105.74           C
ATOM    337  CB  THR A  44      51.911  22.554  10.403  1.00105.74           C
ATOM    338  OG1 THR A  44      51.675  23.720   9.627  1.00105.74           O
ATOM    339  CG2 THR A  44      52.082  21.327   9.488  1.00105.74           C
ATOM    340  C   THR A  44      49.543  21.999  10.546  1.00105.74           C
ATOM    341  O   THR A  44      49.417  20.909   9.990  1.00105.74           O
ATOM    342  N   LEU A  45      48.596  22.956  10.474  1.00 61.35           N
ATOM    343  CA  LEU A  45      47.371  22.735   9.753  1.00 61.35           C
ATOM    344  CB  LEU A  45      46.122  23.046  10.592  1.00 61.35           C
ATOM    345  CG  LEU A  45      46.000  22.199  11.875  1.00 61.35           C
ATOM    346  CD1 LEU A  45      44.722  22.568  12.649  1.00 61.35           C
ATOM    347  CD2 LEU A  45      46.096  20.693  11.577  1.00 61.35           C
ATOM    348  C   LEU A  45      47.353  23.670   8.577  1.00 61.35           C
ATOM    349  O   LEU A  45      47.491  24.883   8.734  1.00 61.35           O
ATOM    350  N   LEU A  46      47.168  23.136   7.351  1.00108.66           N
ATOM    351  CA  LEU A  46      47.222  23.997   6.198  1.00108.66           C
ATOM    352  CB  LEU A  46      48.376  23.654   5.241  1.00108.66           C
ATOM    353  CG  LEU A  46      49.767  23.864   5.872  1.00108.66           C
ATOM    354  CD1 LEU A  46      50.000  25.341   6.235  1.00108.66           C
ATOM    355  CD2 LEU A  46      50.000  22.913   7.057  1.00108.66           C
ATOM    356  C   LEU A  46      45.952  23.928   5.408  1.00108.66           C
ATOM    357  O   LEU A  46      45.284  22.896   5.394  1.00108.66           O
ATOM    358  N   SER A  47      45.673  25.022   4.655  1.00143.23           N
ATOM    359  CA  SER A  47      44.493  25.302   3.870  1.00143.23           C
ATOM    360  CB  SER A  47      44.795  26.264   2.706  1.00143.23           C
ATOM    361  OG  SER A  47      45.186  27.528   3.220  1.00143.23           O
ATOM    362  C   SER A  47      43.870  24.027   3.361  1.00143.23           C
ATOM    363  O   SER A  47      44.567  23.088   2.983  1.00143.23           O
ATOM    364  N   PRO A  48      42.651  24.146   2.925  1.00281.63           N
ATOM    365  CA  PRO A  48      41.635  23.134   3.120  1.00281.63           C
ATOM    366  CD  PRO A  48      42.670  24.497   1.508  1.00281.63           C
ATOM    367  CB  PRO A  48      41.197  22.629   1.745  1.00281.63           C
ATOM    368  CG  PRO A  48      42.204  23.239   0.769  1.00281.63           C
ATOM    369  C   PRO A  48      41.817  21.999   4.096  1.00281.63           C
ATOM    370  O   PRO A  48      41.067  22.080   5.069  1.00281.63           O
ATOM    371  N   ASN A  49      42.649  20.944   3.981  1.00207.43           N
ATOM    372  CA  ASN A  49      42.522  20.117   5.162  1.00207.43           C
ATOM    373  CB  ASN A  49      41.239  19.257   5.166  1.00207.43           C
ATOM    374  CG  ASN A  49      41.258  18.235   4.033  1.00207.43           C
ATOM    375  OD1 ASN A  49      40.855  17.088   4.223  1.00207.43           O
ATOM    376  ND2 ASN A  49      41.713  18.650   2.820  1.00207.43           N
ATOM    377  C   ASN A  49      43.697  19.215   5.435  1.00207.43           C
ATOM    378  O   ASN A  49      43.507  18.062   5.821  1.00207.43           O
ATOM    379  N   LYS A  50      44.951  19.706   5.342  1.00129.84           N
ATOM    380  CA  LYS A  50      45.991  18.765   5.651  1.00129.84           C
ATOM    381  CB  LYS A  50      47.002  18.471   4.524  1.00129.84           C
ATOM    382  CG  LYS A  50      46.367  17.564   3.465  1.00129.84           C
ATOM    383  CD  LYS A  50      47.260  17.184   2.280  1.00129.84           C
ATOM    384  CE  LYS A  50      47.589  18.319   1.313  1.00129.84           C
ATOM    385  NZ  LYS A  50      48.919  18.867   1.644  1.00129.84           N
ATOM    386  C   LYS A  50      46.703  19.135   6.917  1.00129.84           C
ATOM    387  O   LYS A  50      46.861  20.307   7.254  1.00129.84           O
ATOM    388  N   VAL A  51      47.111  18.101   7.687  1.00 97.26           N
ATOM    389  CA  VAL A  51      47.813  18.315   8.919  1.00 97.26           C
ATOM    390  CB  VAL A  51      47.060  17.828  10.117  1.00 97.26           C
ATOM    391  CG1 VAL A  51      46.713  16.347   9.890  1.00 97.26           C
ATOM    392  CG2 VAL A  51      47.912  18.098  11.369  1.00 97.26           C
ATOM    393  C   VAL A  51      49.109  17.563   8.835  1.00 97.26           C
ATOM    394  O   VAL A  51      49.182  16.525   8.182  1.00 97.26           O
ATOM    395  N   VAL A  52      50.181  18.094   9.469  1.00102.52           N
ATOM    396  CA  VAL A  52      51.471  17.449   9.423  1.00102.52           C
ATOM    397  CB  VAL A  52      52.314  17.920   8.271  1.00102.52           C
ATOM    398  CG1 VAL A  52      53.734  17.340   8.403  1.00102.52           C
ATOM    399  CG2 VAL A  52      51.599  17.534   6.966  1.00102.52           C
ATOM    400  C   VAL A  52      52.219  17.785  10.683  1.00102.52           C
ATOM    401  O   VAL A  52      51.962  18.819  11.296  1.00102.52           O
ATOM    402  N   ASP A  53      53.135  16.889  11.124  1.00 94.01           N
ATOM    403  CA  ASP A  53      53.923  17.110  12.312  1.00 94.01           C
ATOM    404  CB  ASP A  53      53.787  15.966  13.341  1.00 94.01           C
ATOM    405  CG  ASP A  53      54.202  14.627  12.737  1.00 94.01           C
ATOM    406  OD1 ASP A  53      55.081  14.603  11.837  1.00 94.01           O
ATOM    407  OD2 ASP A  53      53.642  13.593  13.187  1.00 94.01           O
ATOM    408  C   ASP A  53      55.385  17.310  11.980  1.00 94.01           C
ATOM    409  O   ASP A  53      55.776  17.416  10.817  1.00 94.01           O
ATOM    410  N   GLN A  54      56.223  17.334  13.045  1.00 59.85           N
ATOM    411  CA  GLN A  54      57.654  17.519  13.007  1.00 59.85           C
ATOM    412  CB  GLN A  54      58.297  17.488  14.407  1.00 59.85           C
ATOM    413  CG  GLN A  54      57.798  18.532  15.407  1.00 59.85           C
ATOM    414  CD  GLN A  54      58.569  18.302  16.703  1.00 59.85           C
ATOM    415  OE1 GLN A  54      59.797  18.369  16.734  1.00 59.85           O
ATOM    416  NE2 GLN A  54      57.828  18.010  17.805  1.00 59.85           N
ATOM    417  C   GLN A  54      58.299  16.362  12.298  1.00 59.85           C
ATOM    418  O   GLN A  54      59.255  16.528  11.541  1.00 59.85           O
ATOM    419  N   PHE A  55      57.774  15.149  12.548  1.00149.17           N
ATOM    420  CA  PHE A  55      58.295  13.905  12.051  1.00149.17           C
ATOM    421  CB  PHE A  55      57.651  12.657  12.675  1.00149.17           C
ATOM    422  CG  PHE A  55      58.178  12.568  14.066  1.00149.17           C
ATOM    423  CD1 PHE A  55      59.342  11.876  14.313  1.00149.17           C
ATOM    424  CD2 PHE A  55      57.528  13.178  15.115  1.00149.17           C
ATOM    425  CE1 PHE A  55      59.850  11.782  15.587  1.00149.17           C
ATOM    426  CE2 PHE A  55      58.030  13.087  16.393  1.00149.17           C
ATOM    427  CZ  PHE A  55      59.191  12.388  16.630  1.00149.17           C
ATOM    428  C   PHE A  55      58.165  13.843  10.563  1.00149.17           C
ATOM    429  O   PHE A  55      58.841  13.039   9.926  1.00149.17           O
ATOM    430  N   GLY A  56      57.249  14.629   9.964  1.00 34.05           N
ATOM    431  CA  GLY A  56      57.130  14.599   8.533  1.00 34.05           C
ATOM    432  C   GLY A  56      55.912  13.811   8.162  1.00 34.05           C
ATOM    433  O   GLY A  56      55.675  13.536   6.986  1.00 34.05           O
ATOM    434  N   ASN A  57      55.110  13.427   9.172  1.00 83.01           N
ATOM    435  CA  ASN A  57      53.909  12.664   8.958  1.00 83.01           C
ATOM    436  CB  ASN A  57      53.311  12.107  10.264  1.00 83.01           C
ATOM    437  CG  ASN A  57      54.346  11.254  10.983  1.00 83.01           C
ATOM    438  OD1 ASN A  57      55.177  11.763  11.730  1.00 83.01           O
ATOM    439  ND2 ASN A  57      54.286   9.914  10.777  1.00 83.01           N
ATOM    440  C   ASN A  57      52.854  13.582   8.409  1.00 83.01           C
ATOM    441  O   ASN A  57      52.832  14.771   8.729  1.00 83.01           O
ATOM    442  N   GLU A  58      51.940  13.053   7.564  1.00 96.15           N
ATOM    443  CA  GLU A  58      50.884  13.883   7.043  1.00 96.15           C
ATOM    444  CB  GLU A  58      50.973  14.166   5.532  1.00 96.15           C
ATOM    445  CG  GLU A  58      50.881  12.936   4.635  1.00 96.15           C
ATOM    446  CD  GLU A  58      51.004  13.449   3.209  1.00 96.15           C
ATOM    447  OE1 GLU A  58      50.025  14.067   2.710  1.00 96.15           O
ATOM    448  OE2 GLU A  58      52.089  13.244   2.607  1.00 96.15           O
ATOM    449  C   GLU A  58      49.549  13.257   7.351  1.00 96.15           C
ATOM    450  O   GLU A  58      49.431  12.038   7.478  1.00 96.15           O
ATOM    451  N   GLY A  59      48.496  14.097   7.487  1.00 27.24           N
ATOM    452  CA  GLY A  59      47.183  13.622   7.834  1.00 27.24           C
ATOM    453  C   GLY A  59      46.184  14.689   7.491  1.00 27.24           C
ATOM    454  O   GLY A  59      46.444  15.539   6.641  1.00 27.24           O
ATOM    455  N   THR A  60      44.986  14.658   8.125  1.00116.89           N
ATOM    456  CA  THR A  60      43.988  15.646   7.791  1.00116.89           C
ATOM    457  CB  THR A  60      42.901  15.128   6.891  1.00116.89           C
ATOM    458  OG1 THR A  60      42.205  14.067   7.528  1.00116.89           O
ATOM    459  CG2 THR A  60      43.531  14.642   5.573  1.00116.89           C
ATOM    460  C   THR A  60      43.322  16.173   9.028  1.00116.89           C
ATOM    461  O   THR A  60      43.514  15.643  10.121  1.00116.89           O
ATOM    462  N   TRP A  61      42.553  17.282   8.889  1.00149.72           N
ATOM    463  CA  TRP A  61      41.798  17.770  10.007  1.00149.72           C
ATOM    464  CB  TRP A  61      42.538  18.698  10.987  1.00149.72           C
ATOM    465  CG  TRP A  61      42.484  20.177  10.708  1.00149.72           C
ATOM    466  CD2 TRP A  61      43.070  20.840   9.584  1.00149.72           C
ATOM    467  CD1 TRP A  61      41.867  21.141  11.451  1.00149.72           C
ATOM    468  NE1 TRP A  61      42.053  22.372  10.880  1.00149.72           N
ATOM    469  CE2 TRP A  61      42.782  22.203   9.724  1.00149.72           C
ATOM    470  CE3 TRP A  61      43.788  20.351   8.529  1.00149.72           C
ATOM    471  CZ2 TRP A  61      43.207  23.105   8.802  1.00149.72           C
ATOM    472  CZ3 TRP A  61      44.213  21.265   7.597  1.00149.72           C
ATOM    473  CH2 TRP A  61      43.923  22.608   7.740  1.00149.72           C
ATOM    474  C   TRP A  61      40.610  18.519   9.473  1.00149.72           C
ATOM    475  O   TRP A  61      40.507  18.800   8.278  1.00149.72           O
ATOM    476  N   THR A  62      39.644  18.821  10.363  1.00 95.97           N
ATOM    477  CA  THR A  62      38.455  19.540   9.994  1.00 95.97           C
ATOM    478  CB  THR A  62      37.257  18.643   9.843  1.00 95.97           C
ATOM    479  OG1 THR A  62      37.473  17.670   8.842  1.00 95.97           O
ATOM    480  CG2 THR A  62      36.024  19.473   9.482  1.00 95.97           C
ATOM    481  C   THR A  62      38.103  20.395  11.161  1.00 95.97           C
ATOM    482  O   THR A  62      38.350  20.011  12.301  1.00 95.97           O
ATOM    483  N   MET A  63      37.536  21.593  10.927  1.00165.50           N
ATOM    484  CA  MET A  63      37.072  22.292  12.080  1.00165.50           C
ATOM    485  CB  MET A  63      37.011  23.820  11.909  1.00165.50           C
ATOM    486  CG  MET A  63      35.811  24.345  11.129  1.00165.50           C
ATOM    487  SD  MET A  63      35.770  26.158  11.063  1.00165.50           S
ATOM    488  CE  MET A  63      35.877  26.354  12.864  1.00165.50           C
ATOM    489  C   MET A  63      35.688  21.753  12.274  1.00165.50           C
ATOM    490  O   MET A  63      35.075  21.258  11.332  1.00165.50           O
ATOM    491  N   VAL A  64      35.179  21.760  13.514  1.00183.33           N
ATOM    492  CA  VAL A  64      33.829  21.343  13.752  1.00183.33           C
ATOM    493  CB  VAL A  64      33.654  20.438  14.944  1.00183.33           C
ATOM    494  CG1 VAL A  64      34.294  19.083  14.580  1.00183.33           C
ATOM    495  CG2 VAL A  64      34.279  21.087  16.195  1.00183.33           C
ATOM    496  C   VAL A  64      33.181  22.656  13.967  1.00183.33           C
ATOM    497  O   VAL A  64      33.535  23.362  14.899  1.00183.33           O
ATOM    498  N   TYR A  65      32.020  22.881  13.354  1.00322.64           N
ATOM    499  CA  TYR A  65      31.486  24.141  12.930  1.00322.64           C
ATOM    500  CB  TYR A  65      30.191  24.240  13.720  1.00322.64           C
ATOM    501  CG  TYR A  65      29.139  24.581  12.789  1.00322.64           C
ATOM    502  CD1 TYR A  65      28.569  23.542  12.113  1.00322.64           C
ATOM    503  CD2 TYR A  65      28.734  25.878  12.620  1.00322.64           C
ATOM    504  CE1 TYR A  65      27.577  23.789  11.218  1.00322.64           C
ATOM    505  CE2 TYR A  65      27.730  26.113  11.713  1.00322.64           C
ATOM    506  CZ  TYR A  65      27.167  25.073  11.019  1.00322.64           C
ATOM    507  OH  TYR A  65      26.146  25.316  10.089  1.00322.64           O
ATOM    508  C   TYR A  65      32.286  25.306  13.473  1.00322.64           C
ATOM    509  O   TYR A  65      33.180  25.791  12.772  1.00322.64           O
ATOM    510  N   ASN A  66      32.108  25.720  14.737  1.00198.35           N
ATOM    511  CA  ASN A  66      32.897  26.833  15.208  1.00198.35           C
ATOM    512  CB  ASN A  66      32.083  28.125  15.366  1.00198.35           C
ATOM    513  CG  ASN A  66      30.885  27.937  16.303  1.00198.35           C
ATOM    514  OD1 ASN A  66      30.346  26.842  16.449  1.00198.35           O
ATOM    515  ND2 ASN A  66      30.432  29.064  16.925  1.00198.35           N
ATOM    516  C   ASN A  66      33.339  26.489  16.590  1.00198.35           C
ATOM    517  O   ASN A  66      33.829  27.331  17.344  1.00198.35           O
ATOM    518  N   GLN A  67      33.079  25.226  16.945  1.00230.28           N
ATOM    519  CA  GLN A  67      33.252  24.627  18.238  1.00230.28           C
ATOM    520  CB  GLN A  67      32.407  23.339  18.273  1.00230.28           C
ATOM    521  CG  GLN A  67      32.110  22.781  19.652  1.00230.28           C
ATOM    522  CD  GLN A  67      30.961  23.580  20.237  1.00230.28           C
ATOM    523  OE1 GLN A  67      30.163  23.062  21.018  1.00230.28           O
ATOM    524  NE2 GLN A  67      30.878  24.881  19.851  1.00230.28           N
ATOM    525  C   GLN A  67      34.651  24.217  18.604  1.00230.28           C
ATOM    526  O   GLN A  67      35.116  24.482  19.715  1.00230.28           O
ATOM    527  N   GLY A  68      35.357  23.546  17.670  1.00 46.38           N
ATOM    528  CA  GLY A  68      36.628  22.952  17.996  1.00 46.38           C
ATOM    529  C   GLY A  68      37.098  22.225  16.777  1.00 46.38           C
ATOM    530  O   GLY A  68      36.618  22.485  15.675  1.00 46.38           O
ATOM    531  N   PHE A  69      38.043  21.275  16.947  1.00162.99           N
ATOM    532  CA  PHE A  69      38.568  20.590  15.800  1.00162.99           C
ATOM    533  CB  PHE A  69      39.927  21.138  15.299  1.00162.99           C
ATOM    534  CG  PHE A  69      40.980  21.222  16.387  1.00162.99           C
ATOM    535  CD1 PHE A  69      41.071  20.351  17.458  1.00162.99           C
ATOM    536  CD2 PHE A  69      41.975  22.168  16.290  1.00162.99           C
ATOM    537  CE1 PHE A  69      42.054  20.442  18.418  1.00162.99           C
ATOM    538  CE2 PHE A  69      42.969  22.269  17.244  1.00162.99           C
ATOM    539  CZ  PHE A  69      43.013  21.413  18.317  1.00162.99           C
ATOM    540  C   PHE A  69      38.830  19.130  16.047  1.00162.99           C
ATOM    541  O   PHE A  69      38.864  18.653  17.186  1.00162.99           O
ATOM    542  N   HIS A  70      39.063  18.397  14.936  1.00104.29           N
ATOM    543  CA  HIS A  70      39.441  17.013  14.946  1.00104.29           C
ATOM    544  ND1 HIS A  70      39.019  13.744  15.160  1.00104.29           N
ATOM    545  CG  HIS A  70      38.810  14.680  14.172  1.00104.29           C
ATOM    546  CB  HIS A  70      38.337  16.085  14.407  1.00104.29           C
ATOM    547  NE2 HIS A  70      39.505  12.749  13.230  1.00104.29           N
ATOM    548  CD2 HIS A  70      39.114  14.056  13.000  1.00104.29           C
ATOM    549  CE1 HIS A  70      39.433  12.608  14.542  1.00104.29           C
ATOM    550  C   HIS A  70      40.589  16.884  13.993  1.00104.29           C
ATOM    551  O   HIS A  70      40.502  17.322  12.846  1.00104.29           O
ATOM    552  N   ILE A  71      41.710  16.291  14.456  1.00100.24           N
ATOM    553  CA  ILE A  71      42.848  16.089  13.604  1.00100.24           C
ATOM    554  CB  ILE A  71      44.089  16.818  14.054  1.00100.24           C
ATOM    555  CG1 ILE A  71      43.889  18.346  14.098  1.00100.24           C
ATOM    556  CG2 ILE A  71      45.214  16.400  13.106  1.00100.24           C
ATOM    557  CD1 ILE A  71      43.112  18.840  15.311  1.00100.24           C
ATOM    558  C   ILE A  71      43.180  14.628  13.644  1.00100.24           C
ATOM    559  O   ILE A  71      43.237  14.031  14.717  1.00100.24           O
ATOM    560  N   ASN A  72      43.368  13.999  12.463  1.00 96.29           N
ATOM    561  CA  ASN A  72      43.796  12.628  12.469  1.00 96.29           C
ATOM    562  CB  ASN A  72      42.875  11.668  11.688  1.00 96.29           C
ATOM    563  CG  ASN A  72      42.810  12.114  10.236  1.00 96.29           C
ATOM    564  OD1 ASN A  72      42.555  13.283   9.959  1.00 96.29           O
ATOM    565  ND2 ASN A  72      43.074  11.176   9.283  1.00 96.29           N
ATOM    566  C   ASN A  72      45.167  12.625  11.861  1.00 96.29           C
ATOM    567  O   ASN A  72      45.359  12.992  10.705  1.00 96.29           O
ATOM    568  N   VAL A  73      46.184  12.254  12.665  1.00 63.55           N
ATOM    569  CA  VAL A  73      47.520  12.281  12.148  1.00 63.55           C
ATOM    570  CB  VAL A  73      48.288  13.494  12.581  1.00 63.55           C
ATOM    571  CG1 VAL A  73      49.695  13.434  11.971  1.00 63.55           C
ATOM    572  CG2 VAL A  73      47.482  14.744  12.237  1.00 63.55           C
ATOM    573  C   VAL A  73      48.248  11.145  12.791  1.00 63.55           C
ATOM    574  O   VAL A  73      48.076  10.889  13.976  1.00 63.55           O
ATOM    575  N   ASN A  74      49.089  10.444  12.005  1.00138.46           N
ATOM    576  CA  ASN A  74      49.914   9.357  12.454  1.00138.46           C
ATOM    577  CB  ASN A  74      51.357   9.719  12.898  1.00138.46           C
ATOM    578  CG  ASN A  74      51.404  10.620  14.119  1.00138.46           C
ATOM    579  OD1 ASN A  74      51.186  11.827  14.030  1.00138.46           O
ATOM    580  ND2 ASN A  74      51.718  10.014  15.294  1.00138.46           N
ATOM    581  C   ASN A  74      49.223   8.448  13.437  1.00138.46           C
ATOM    582  O   ASN A  74      49.737   8.183  14.523  1.00138.46           O
ATOM    583  N   GLY A  75      48.024   7.944  13.070  1.00 32.88           N
ATOM    584  CA  GLY A  75      47.326   6.941  13.833  1.00 32.88           C
ATOM    585  C   GLY A  75      46.765   7.480  15.117  1.00 32.88           C
ATOM    586  O   GLY A  75      46.451   6.707  16.022  1.00 32.88           O
ATOM    587  N   ARG A  76      46.613   8.811  15.231  1.00141.62           N
ATOM    588  CA  ARG A  76      46.110   9.394  16.443  1.00141.62           C
ATOM    589  CB  ARG A  76      47.172  10.248  17.152  1.00141.62           C
ATOM    590  CG  ARG A  76      46.895  10.565  18.621  1.00141.62           C
ATOM    591  CD  ARG A  76      47.415  11.946  19.016  1.00141.62           C
ATOM    592  NE  ARG A  76      47.802  11.873  20.448  1.00141.62           N
ATOM    593  CZ  ARG A  76      49.102  11.565  20.724  1.00141.62           C
ATOM    594  NH1 ARG A  76      50.000  11.479  19.697  1.00141.62           N
ATOM    595  NH2 ARG A  76      49.503  11.345  22.009  1.00141.62           N
ATOM    596  C   ARG A  76      45.029  10.350  16.050  1.00141.62           C
ATOM    597  O   ARG A  76      45.030  10.893  14.947  1.00141.62           O
ATOM    598  N   SER A  77      44.063  10.574  16.960  1.00 46.68           N
ATOM    599  CA  SER A  77      43.012  11.514  16.706  1.00 46.68           C
ATOM    600  CB  SER A  77      41.618  10.883  16.823  1.00 46.68           C
ATOM    601  OG  SER A  77      41.421  10.434  18.156  1.00 46.68           O
ATOM    602  C   SER A  77      43.096  12.529  17.804  1.00 46.68           C
ATOM    603  O   SER A  77      43.228  12.165  18.972  1.00 46.68           O
ATOM    604  N   TYR A  78      43.000  13.832  17.458  1.00 74.39           N
ATOM    605  CA  TYR A  78      43.041  14.868  18.456  1.00 74.39           C
ATOM    606  CB  TYR A  78      44.000  16.044  18.164  1.00 74.39           C
ATOM    607  CG  TYR A  78      45.439  15.670  18.108  1.00 74.39           C
ATOM    608  CD1 TYR A  78      46.223  15.737  19.239  1.00 74.39           C
ATOM    609  CD2 TYR A  78      46.006  15.289  16.915  1.00 74.39           C
ATOM    610  CE1 TYR A  78      47.558  15.402  19.177  1.00 74.39           C
ATOM    611  CE2 TYR A  78      47.337  14.958  16.838  1.00 74.39           C
ATOM    612  CZ  TYR A  78      48.111  15.013  17.977  1.00 74.39           C
ATOM    613  OH  TYR A  78      49.480  14.671  17.909  1.00 74.39           O
ATOM    614  C   TYR A  78      41.707  15.556  18.413  1.00 74.39           C
ATOM    615  O   TYR A  78      41.188  15.875  17.344  1.00 74.39           O
ATOM    616  N   PHE A  79      41.123  15.824  19.596  1.00 94.86           N
ATOM    617  CA  PHE A  79      39.860  16.497  19.653  1.00 94.86           C
ATOM    618  CB  PHE A  79      38.711  15.500  19.882  1.00 94.86           C
ATOM    619  CG  PHE A  79      37.490  16.316  19.944  1.00 94.86           C
ATOM    620  CD1 PHE A  79      36.893  16.775  18.796  1.00 94.86           C
ATOM    621  CD2 PHE A  79      36.944  16.614  21.170  1.00 94.86           C
ATOM    622  CE1 PHE A  79      35.751  17.537  18.888  1.00 94.86           C
ATOM    623  CE2 PHE A  79      35.802  17.371  21.262  1.00 94.86           C
ATOM    624  CZ  PHE A  79      35.204  17.836  20.116  1.00 94.86           C
ATOM    625  C   PHE A  79      39.861  17.437  20.826  1.00 94.86           C
ATOM    626  O   PHE A  79      40.327  17.095  21.909  1.00 94.86           O
ATOM    627  N   GLY A  80      39.282  18.647  20.639  1.00 45.72           N
ATOM    628  CA  GLY A  80      39.209  19.598  21.715  1.00 45.72           C
ATOM    629  C   GLY A  80      38.333  20.727  21.262  1.00 45.72           C
ATOM    630  O   GLY A  80      38.186  20.980  20.072  1.00 45.72           O
ATOM    631  N   TYR A  81      37.766  21.473  22.237  1.00116.08           N
ATOM    632  CA  TYR A  81      36.914  22.583  21.909  1.00116.08           C
ATOM    633  CB  TYR A  81      35.646  22.732  22.767  1.00116.08           C
ATOM    634  CG  TYR A  81      34.889  21.483  22.566  1.00116.08           C
ATOM    635  CD1 TYR A  81      33.991  21.333  21.532  1.00116.08           C
ATOM    636  CD2 TYR A  81      35.121  20.462  23.444  1.00116.08           C
ATOM    637  CE1 TYR A  81      33.328  20.140  21.388  1.00116.08           C
ATOM    638  CE2 TYR A  81      34.467  19.271  23.309  1.00116.08           C
ATOM    639  CZ  TYR A  81      33.576  19.122  22.281  1.00116.08           C
ATOM    640  OH  TYR A  81      32.928  17.884  22.154  1.00116.08           O
ATOM    641  C   TYR A  81      37.725  23.795  22.195  1.00116.08           C
ATOM    642  O   TYR A  81      38.625  23.762  23.026  1.00116.08           O
ATOM    643  N   SER A  82      37.432  24.886  21.461  1.00 53.01           N
ATOM    644  CA  SER A  82      38.179  26.096  21.615  1.00 53.01           C
ATOM    645  CB  SER A  82      37.777  27.187  20.601  1.00 53.01           C
ATOM    646  OG  SER A  82      38.027  26.734  19.277  1.00 53.01           O
ATOM    647  C   SER A  82      37.939  26.614  23.007  1.00 53.01           C
ATOM    648  O   SER A  82      36.886  26.373  23.594  1.00 53.01           O
ATOM    649  N   ALA A  83      38.939  27.356  23.543  1.00 68.01           N
ATOM    650  CA  ALA A  83      38.995  27.890  24.885  1.00 68.01           C
ATOM    651  CB  ALA A  83      40.310  28.629  25.183  1.00 68.01           C
ATOM    652  C   ALA A  83      37.879  28.864  25.143  1.00 68.01           C
ATOM    653  O   ALA A  83      37.439  29.608  24.269  1.00 68.01           O
ATOM    654  N   PHE A  84      37.461  28.899  26.423  1.00265.64           N
ATOM    655  CA  PHE A  84      36.259  29.518  26.889  1.00265.64           C
ATOM    656  CB  PHE A  84      35.397  28.295  27.107  1.00265.64           C
ATOM    657  CG  PHE A  84      33.961  28.453  27.299  1.00265.64           C
ATOM    658  CD1 PHE A  84      33.411  29.227  28.287  1.00265.64           C
ATOM    659  CD2 PHE A  84      33.185  27.688  26.480  1.00265.64           C
ATOM    660  CE1 PHE A  84      32.047  29.285  28.421  1.00265.64           C
ATOM    661  CE2 PHE A  84      31.836  27.739  26.618  1.00265.64           C
ATOM    662  CZ  PHE A  84      31.265  28.537  27.578  1.00265.64           C
ATOM    663  C   PHE A  84      36.572  29.993  28.275  1.00265.64           C
ATOM    664  O   PHE A  84      37.143  29.228  29.043  1.00265.64           O
ATOM    665  N   LYS A  85      36.173  31.214  28.684  1.00123.79           N
ATOM    666  CA  LYS A  85      36.521  31.581  30.027  1.00123.79           C
ATOM    667  CB  LYS A  85      37.730  32.527  30.041  1.00123.79           C
ATOM    668  CG  LYS A  85      38.531  32.490  31.340  1.00123.79           C
ATOM    669  CD  LYS A  85      40.000  32.872  31.135  1.00123.79           C
ATOM    670  CE  LYS A  85      40.780  31.811  30.349  0.00123.79           C
ATOM    671  NZ  LYS A  85      42.182  32.239  30.156  0.00123.79           N
ATOM    672  C   LYS A  85      35.319  32.214  30.651  1.00123.79           C
ATOM    673  O   LYS A  85      34.618  33.009  30.029  1.00123.79           O
ATOM    674  N   LYS A  86      35.034  31.863  31.917  1.00168.25           N
ATOM    675  CA  LYS A  86      33.827  32.352  32.510  1.00168.25           C
ATOM    676  CB  LYS A  86      32.964  31.184  33.025  1.00168.25           C
ATOM    677  CG  LYS A  86      31.585  31.533  33.582  1.00168.25           C
ATOM    678  CD  LYS A  86      31.619  32.260  34.926  1.00168.25           C
ATOM    679  CE  LYS A  86      30.318  32.088  35.713  1.00168.25           C
ATOM    680  NZ  LYS A  86      30.223  30.701  36.225  1.00168.25           N
ATOM    681  C   LYS A  86      34.173  33.284  33.633  1.00168.25           C
ATOM    682  O   LYS A  86      34.598  32.877  34.714  1.00168.25           O
ATOM    683  N   GLU A  87      33.983  34.589  33.359  1.00 86.44           N
ATOM    684  CA  GLU A  87      34.187  35.705  34.240  1.00 86.44           C
ATOM    685  CB  GLU A  87      33.976  37.042  33.499  0.00 86.44           C
ATOM    686  CG  GLU A  87      34.000  38.296  34.380  0.00 86.44           C
ATOM    687  CD  GLU A  87      35.436  38.781  34.532  0.00 86.44           C
ATOM    688  OE1 GLU A  87      36.266  38.012  35.085  0.00 86.44           O
ATOM    689  OE2 GLU A  87      35.719  39.930  34.097  0.00 86.44           O
ATOM    690  C   GLU A  87      33.145  35.622  35.300  1.00 86.44           C
ATOM    691  O   GLU A  87      33.359  36.039  36.437  1.00 86.44           O
ATOM    692  N   GLY A  88      31.981  35.066  34.929  1.00 68.68           N
ATOM    693  CA  GLY A  88      30.829  34.986  35.768  1.00 68.68           C
ATOM    694  C   GLY A  88      29.821  35.831  35.083  1.00 68.68           C
ATOM    695  O   GLY A  88      28.631  35.536  35.072  1.00 68.68           O
ATOM    696  N   GLN A  89      30.293  36.895  34.428  1.00241.58           N
ATOM    697  CA  GLN A  89      29.369  37.738  33.754  1.00241.58           C
ATOM    698  CB  GLN A  89      29.540  39.206  34.175  1.00241.58           C
ATOM    699  CG  GLN A  89      29.541  39.394  35.696  1.00241.58           C
ATOM    700  CD  GLN A  89      28.195  38.963  36.256  1.00241.58           C
ATOM    701  OE1 GLN A  89      27.660  37.917  35.896  1.00241.58           O
ATOM    702  NE2 GLN A  89      27.628  39.795  37.169  1.00241.58           N
ATOM    703  C   GLN A  89      29.728  37.634  32.318  1.00241.58           C
ATOM    704  O   GLN A  89      28.899  37.320  31.465  1.00241.58           O
ATOM    705  N   LYS A  90      31.018  37.879  32.032  1.00193.05           N
ATOM    706  CA  LYS A  90      31.437  37.858  30.671  1.00193.05           C
ATOM    707  CB  LYS A  90      32.614  38.772  30.304  1.00193.05           C
ATOM    708  CG  LYS A  90      32.316  40.263  30.250  1.00193.05           C
ATOM    709  CD  LYS A  90      33.557  41.080  29.880  0.00193.05           C
ATOM    710  CE  LYS A  90      34.806  40.741  30.693  0.00193.05           C
ATOM    711  NZ  LYS A  90      35.442  39.519  30.152  0.00193.05           N
ATOM    712  C   LYS A  90      31.957  36.514  30.326  1.00193.05           C
ATOM    713  O   LYS A  90      32.519  35.795  31.149  1.00193.05           O
ATOM    714  N   VAL A  91      31.756  36.150  29.053  1.00 63.29           N
ATOM    715  CA  VAL A  91      32.339  34.957  28.538  1.00 63.29           C
ATOM    716  CB  VAL A  91      31.381  34.078  27.785  1.00 63.29           C
ATOM    717  CG1 VAL A  91      32.173  32.934  27.129  1.00 63.29           C
ATOM    718  CG2 VAL A  91      30.299  33.593  28.762  1.00 63.29           C
ATOM    719  C   VAL A  91      33.369  35.427  27.559  1.00 63.29           C
ATOM    720  O   VAL A  91      33.111  36.310  26.738  1.00 63.29           O
ATOM    721  N   THR A  92      34.591  34.877  27.663  1.00143.30           N
ATOM    722  CA  THR A  92      35.651  35.212  26.754  1.00143.30           C
ATOM    723  CB  THR A  92      36.866  35.788  27.403  1.00143.30           C
ATOM    724  OG1 THR A  92      37.151  35.072  28.593  1.00143.30           O
ATOM    725  CG2 THR A  92      36.691  37.282  27.652  1.00143.30           C
ATOM    726  C   THR A  92      36.081  33.984  26.056  1.00143.30           C
ATOM    727  O   THR A  92      36.240  32.921  26.653  1.00143.30           O
ATOM    728  N   SER A  93      36.292  34.109  24.742  1.00 99.26           N
ATOM    729  CA  SER A  93      36.665  32.938  24.029  1.00 99.26           C
ATOM    730  CB  SER A  93      35.723  32.649  22.856  1.00 99.26           C
ATOM    731  OG  SER A  93      35.952  31.341  22.363  1.00 99.26           O
ATOM    732  C   SER A  93      38.041  33.173  23.510  1.00 99.26           C
ATOM    733  O   SER A  93      38.416  34.304  23.193  1.00 99.26           O
ATOM    734  N   TYR A  94      38.857  32.103  23.489  1.00104.03           N
ATOM    735  CA  TYR A  94      40.171  32.234  22.946  1.00104.03           C
ATOM    736  CB  TYR A  94      41.284  32.020  23.990  1.00104.03           C
ATOM    737  CG  TYR A  94      41.062  33.003  25.101  1.00104.03           C
ATOM    738  CD1 TYR A  94      41.083  34.357  24.847  1.00104.03           C
ATOM    739  CD2 TYR A  94      40.772  32.585  26.381  1.00104.03           C
ATOM    740  CE1 TYR A  94      40.877  35.274  25.854  1.00104.03           C
ATOM    741  CE2 TYR A  94      40.563  33.496  27.397  1.00104.03           C
ATOM    742  CZ  TYR A  94      40.624  34.848  27.130  1.00104.03           C
ATOM    743  OH  TYR A  94      40.418  35.795  28.156  1.00104.03           O
ATOM    744  C   TYR A  94      40.298  31.175  21.899  1.00104.03           C
ATOM    745  O   TYR A  94      40.417  29.990  22.202  1.00104.03           O
ATOM    746  N   CYS A  95      40.232  31.567  20.619  1.00133.36           N
ATOM    747  CA  CYS A  95      40.340  30.572  19.600  1.00133.36           C
ATOM    748  CB  CYS A  95      39.335  30.693  18.472  1.00133.36           C
ATOM    749  SG  CYS A  95      37.811  30.092  19.280  1.00133.36           S
ATOM    750  C   CYS A  95      41.746  30.170  19.302  1.00133.36           C
ATOM    751  O   CYS A  95      42.007  29.309  18.463  1.00133.36           O
ATOM    752  N   HIS A  96      42.676  30.898  19.937  1.00147.70           N
ATOM    753  CA  HIS A  96      44.095  30.705  19.981  1.00147.70           C
ATOM    754  ND1 HIS A  96      46.978  31.167  21.659  1.00147.70           N
ATOM    755  CG  HIS A  96      46.236  31.953  20.808  1.00147.70           C
ATOM    756  CB  HIS A  96      44.740  31.909  20.703  1.00147.70           C
ATOM    757  NE2 HIS A  96      48.414  32.518  20.631  1.00147.70           N
ATOM    758  CD2 HIS A  96      47.129  32.771  20.186  1.00147.70           C
ATOM    759  CE1 HIS A  96      48.272  31.547  21.514  1.00147.70           C
ATOM    760  C   HIS A  96      44.384  29.470  20.796  1.00147.70           C
ATOM    761  O   HIS A  96      45.422  28.840  20.611  1.00147.70           O
ATOM    762  N   LYS A  97      43.503  29.112  21.762  1.00159.46           N
ATOM    763  CA  LYS A  97      43.821  28.011  22.644  1.00159.46           C
ATOM    764  CB  LYS A  97      44.193  28.504  24.068  1.00159.46           C
ATOM    765  CG  LYS A  97      45.197  27.649  24.862  1.00159.46           C
ATOM    766  CD  LYS A  97      44.696  26.345  25.491  1.00159.46           C
ATOM    767  CE  LYS A  97      44.457  26.443  26.997  1.00159.46           C
ATOM    768  NZ  LYS A  97      44.359  25.088  27.592  1.00159.46           N
ATOM    769  C   LYS A  97      42.655  27.055  22.714  1.00159.46           C
ATOM    770  O   LYS A  97      41.610  27.282  22.109  1.00159.46           O
ATOM    771  N   THR A  98      42.826  25.924  23.440  1.00 60.67           N
ATOM    772  CA  THR A  98      41.796  24.926  23.542  1.00 60.67           C
ATOM    773  CB  THR A  98      42.176  23.609  22.917  1.00 60.67           C
ATOM    774  OG1 THR A  98      43.244  23.009  23.638  1.00 60.67           O
ATOM    775  CG2 THR A  98      42.597  23.839  21.454  1.00 60.67           C
ATOM    776  C   THR A  98      41.513  24.611  24.982  1.00 60.67           C
ATOM    777  O   THR A  98      42.272  24.943  25.889  1.00 60.67           O
ATOM    778  N   VAL A  99      40.346  23.975  25.207  1.00129.82           N
ATOM    779  CA  VAL A  99      39.925  23.462  26.480  1.00129.82           C
ATOM    780  CB  VAL A  99      38.458  23.142  26.510  1.00129.82           C
ATOM    781  CG1 VAL A  99      37.670  24.440  26.278  1.00129.82           C
ATOM    782  CG2 VAL A  99      38.171  22.056  25.459  1.00129.82           C
ATOM    783  C   VAL A  99      40.663  22.164  26.596  1.00129.82           C
ATOM    784  O   VAL A  99      41.278  21.745  25.622  1.00129.82           O
ATOM    785  N   PRO A 100      40.713  21.540  27.744  1.00 81.31           N
ATOM    786  CA  PRO A 100      41.350  20.256  27.852  1.00 81.31           C
ATOM    787  CD  PRO A 100      39.824  21.817  28.858  1.00 81.31           C
ATOM    788  CB  PRO A 100      41.107  19.802  29.293  1.00 81.31           C
ATOM    789  CG  PRO A 100      39.787  20.507  29.664  1.00 81.31           C
ATOM    790  C   PRO A 100      40.693  19.361  26.843  1.00 81.31           C
ATOM    791  O   PRO A 100      39.465  19.295  26.825  1.00 81.31           O
ATOM    792  N   GLY A 101      41.480  18.640  26.017  1.00 48.42           N
ATOM    793  CA  GLY A 101      40.900  17.823  24.992  1.00 48.42           C
ATOM    794  C   GLY A 101      41.353  16.409  25.147  1.00 48.42           C
ATOM    795  O   GLY A 101      42.101  16.074  26.065  1.00 48.42           O
ATOM    796  N   LEU A 102      40.883  15.539  24.224  1.00 62.18           N
ATOM    797  CA  LEU A 102      41.168  14.138  24.309  1.00 62.18           C
ATOM    798  CB  LEU A 102      39.885  13.284  24.389  1.00 62.18           C
ATOM    799  CG  LEU A 102      38.977  13.621  25.594  1.00 62.18           C
ATOM    800  CD1 LEU A 102      38.420  15.054  25.507  1.00 62.18           C
ATOM    801  CD2 LEU A 102      37.863  12.574  25.772  1.00 62.18           C
ATOM    802  C   LEU A 102      41.929  13.712  23.085  1.00 62.18           C
ATOM    803  O   LEU A 102      41.586  14.074  21.959  1.00 62.18           O
ATOM    804  N   ALA A 103      43.011  12.929  23.291  1.00 54.65           N
ATOM    805  CA  ALA A 103      43.781  12.415  22.198  1.00 54.65           C
ATOM    806  CB  ALA A 103      45.207  12.994  22.136  1.00 54.65           C
ATOM    807  C   ALA A 103      43.901  10.944  22.444  1.00 54.65           C
ATOM    808  O   ALA A 103      44.100  10.511  23.576  1.00 54.65           O
ATOM    809  N   HIS A 104      43.745  10.124  21.387  1.00 70.53           N
ATOM    810  CA  HIS A 104      43.885   8.705  21.548  1.00 70.53           C
ATOM    811  ND1 HIS A 104      40.449   9.206  21.830  1.00 70.53           N
ATOM    812  CG  HIS A 104      41.372   8.267  21.431  1.00 70.53           C
ATOM    813  CB  HIS A 104      42.656   7.999  22.154  1.00 70.53           C
ATOM    814  NE2 HIS A 104      39.635   8.255  19.993  1.00 70.53           N
ATOM    815  CD2 HIS A 104      40.859   7.693  20.308  1.00 70.53           C
ATOM    816  CE1 HIS A 104      39.430   9.158  20.936  1.00 70.53           C
ATOM    817  C   HIS A 104      44.157   8.126  20.197  1.00 70.53           C
ATOM    818  O   HIS A 104      43.885   8.747  19.171  1.00 70.53           O
ATOM    819  N   ASP A 105      44.702   6.896  20.159  1.00 67.89           N
ATOM    820  CA  ASP A 105      45.007   6.331  18.880  1.00 67.89           C
ATOM    821  CB  ASP A 105      45.918   5.085  18.937  1.00 67.89           C
ATOM    822  CG  ASP A 105      45.283   3.983  19.774  1.00 67.89           C
ATOM    823  OD1 ASP A 105      44.068   3.701  19.592  1.00 67.89           O
ATOM    824  OD2 ASP A 105      46.016   3.413  20.624  1.00 67.89           O
ATOM    825  C   ASP A 105      43.717   6.024  18.190  1.00 67.89           C
ATOM    826  O   ASP A 105      42.646   6.061  18.790  1.00 67.89           O
ATOM    827  N   VAL A 106      43.803   5.702  16.889  1.00 65.62           N
ATOM    828  CA  VAL A 106      42.661   5.479  16.047  1.00 65.62           C
ATOM    829  CB  VAL A 106      43.052   5.024  14.673  1.00 65.62           C
ATOM    830  CG1 VAL A 106      41.780   4.804  13.841  1.00 65.62           C
ATOM    831  CG2 VAL A 106      44.037   6.042  14.072  1.00 65.62           C
ATOM    832  C   VAL A 106      41.810   4.382  16.622  1.00 65.62           C
ATOM    833  O   VAL A 106      40.589   4.395  16.463  1.00 65.62           O
ATOM    834  N   ASN A 107      42.438   3.364  17.240  1.00126.24           N
ATOM    835  CA  ASN A 107      41.707   2.235  17.781  1.00126.24           C
ATOM    836  CB  ASN A 107      42.611   1.055  18.170  1.00126.24           C
ATOM    837  CG  ASN A 107      41.733  -0.186  18.192  1.00126.24           C
ATOM    838  OD1 ASN A 107      41.032  -0.475  17.225  1.00126.24           O
ATOM    839  ND2 ASN A 107      41.769  -0.948  19.317  1.00126.24           N
ATOM    840  C   ASN A 107      40.917   2.620  19.003  1.00126.24           C
ATOM    841  O   ASN A 107      39.894   2.013  19.309  1.00126.24           O
ATOM    842  N   ILE A 108      41.433   3.600  19.765  1.00174.75           N
ATOM    843  CA  ILE A 108      40.884   4.141  20.979  1.00174.75           C
ATOM    844  CB  ILE A 108      39.377   4.140  20.962  1.00174.75           C
ATOM    845  CG1 ILE A 108      38.889   4.825  19.672  1.00174.75           C
ATOM    846  CG2 ILE A 108      38.853   4.872  22.217  1.00174.75           C
ATOM    847  CD1 ILE A 108      37.406   4.594  19.371  1.00174.75           C
ATOM    848  C   ILE A 108      41.397   3.301  22.123  1.00174.75           C
ATOM    849  O   ILE A 108      40.741   3.146  23.152  1.00174.75           O
ATOM    850  N   ARG A 109      42.632   2.762  21.983  1.00208.91           N
ATOM    851  CA  ARG A 109      43.252   1.981  23.029  1.00208.91           C
ATOM    852  CB  ARG A 109      44.480   1.199  22.518  1.00208.91           C
ATOM    853  CG  ARG A 109      44.212   0.276  21.331  1.00208.91           C
ATOM    854  CD  ARG A 109      43.382  -0.941  21.706  1.00208.91           C
ATOM    855  NE  ARG A 109      42.029  -0.431  22.044  1.00208.91           N
ATOM    856  CZ  ARG A 109      41.078  -1.300  22.493  1.00208.91           C
ATOM    857  NH1 ARG A 109      41.370  -2.629  22.608  1.00208.91           N
ATOM    858  NH2 ARG A 109      39.840  -0.849  22.851  1.00208.91           N
ATOM    859  C   ARG A 109      43.801   2.856  24.118  1.00208.91           C
ATOM    860  O   ARG A 109      43.373   2.832  25.273  1.00208.91           O
ATOM    861  N   HIS A 110      44.758   3.714  23.706  1.00134.12           N
ATOM    862  CA  HIS A 110      45.515   4.563  24.576  1.00134.12           C
ATOM    863  ND1 HIS A 110      47.962   6.819  24.550  1.00134.12           N
ATOM    864  CG  HIS A 110      47.705   5.694  23.800  1.00134.12           C
ATOM    865  CB  HIS A 110      47.025   4.449  24.280  1.00134.12           C
ATOM    866  NE2 HIS A 110      48.786   7.203  22.520  1.00134.12           N
ATOM    867  CD2 HIS A 110      48.213   5.947  22.563  1.00134.12           C
ATOM    868  CE1 HIS A 110      48.611   7.689  23.735  1.00134.12           C
ATOM    869  C   HIS A 110      45.014   5.962  24.429  1.00134.12           C
ATOM    870  O   HIS A 110      44.847   6.465  23.319  1.00134.12           O
ATOM    871  N   TRP A 111      44.747   6.609  25.584  1.00 92.03           N
ATOM    872  CA  TRP A 111      44.146   7.916  25.657  1.00 92.03           C
ATOM    873  CB  TRP A 111      42.778   7.906  26.365  1.00 92.03           C
ATOM    874  CG  TRP A 111      41.638   7.226  25.634  1.00 92.03           C
ATOM    875  CD2 TRP A 111      40.372   7.847  25.350  1.00 92.03           C
ATOM    876  CD1 TRP A 111      41.545   5.942  25.182  1.00 92.03           C
ATOM    877  NE1 TRP A 111      40.309   5.727  24.617  1.00 92.03           N
ATOM    878  CE2 TRP A 111      39.573   6.890  24.722  1.00 92.03           C
ATOM    879  CE3 TRP A 111      39.909   9.107  25.602  1.00 92.03           C
ATOM    880  CZ2 TRP A 111      38.294   7.186  24.337  1.00 92.03           C
ATOM    881  CZ3 TRP A 111      38.623   9.407  25.202  1.00 92.03           C
ATOM    882  CH2 TRP A 111      37.831   8.462  24.582  1.00 92.03           C
ATOM    883  C   TRP A 111      45.005   8.798  26.511  1.00 92.03           C
ATOM    884  O   TRP A 111      45.750   8.320  27.365  1.00 92.03           O
ATOM    885  N   SER A 112      44.922  10.122  26.283  1.00 95.11           N
ATOM    886  CA  SER A 112      45.624  11.098  27.059  1.00 95.11           C
ATOM    887  CB  SER A 112      47.047  11.388  26.554  1.00 95.11           C
ATOM    888  OG  SER A 112      47.848  10.221  26.651  1.00 95.11           O
ATOM    889  C   SER A 112      44.848  12.375  26.931  1.00 95.11           C
ATOM    890  O   SER A 112      43.901  12.480  26.148  1.00 95.11           O
ATOM    891  N   CYS A 113      45.245  13.385  27.724  1.00 82.38           N
ATOM    892  CA  CYS A 113      44.564  14.651  27.737  1.00 82.38           C
ATOM    893  CB  CYS A 113      44.255  15.050  29.156  1.00 82.38           C
ATOM    894  SG  CYS A 113      43.556  13.626  30.008  1.00 82.38           S
ATOM    895  C   CYS A 113      45.551  15.665  27.262  1.00 82.38           C
ATOM    896  O   CYS A 113      46.753  15.486  27.456  1.00 82.38           O
ATOM    897  N   PHE A 114      45.091  16.747  26.600  1.00430.49           N
ATOM    898  CA  PHE A 114      46.065  17.710  26.168  1.00430.49           C
ATOM    899  CB  PHE A 114      46.663  17.436  24.777  1.00430.49           C
ATOM    900  CG  PHE A 114      45.535  17.754  23.650  1.00430.49           C
ATOM    901  CD1 PHE A 114      45.073  18.937  23.056  1.00430.49           C
ATOM    902  CD2 PHE A 114      44.509  17.397  22.719  1.00430.49           C
ATOM    903  CE1 PHE A 114      44.147  18.196  22.246  1.00430.49           C
ATOM    904  CE2 PHE A 114      44.975  18.609  23.008  1.00430.49           C
ATOM    905  CZ  PHE A 114      44.747  17.235  22.953  1.00430.49           C
ATOM    906  C   PHE A 114      45.432  19.076  26.087  1.00430.49           C
ATOM    907  O   PHE A 114      44.207  19.222  26.135  1.00430.49           O
ATOM    908  N   TYR A 115      46.293  20.119  25.985  1.00110.41           N
ATOM    909  CA  TYR A 115      45.821  21.471  25.831  1.00110.41           C
ATOM    910  CB  TYR A 115      46.410  22.544  26.766  1.00110.41           C
ATOM    911  CG  TYR A 115      46.652  22.077  28.153  1.00110.41           C
ATOM    912  CD1 TYR A 115      45.659  21.955  29.095  1.00110.41           C
ATOM    913  CD2 TYR A 115      47.954  21.805  28.508  1.00110.41           C
ATOM    914  CE1 TYR A 115      45.970  21.540  30.373  1.00110.41           C
ATOM    915  CE2 TYR A 115      48.275  21.391  29.778  1.00110.41           C
ATOM    916  CZ  TYR A 115      47.275  21.259  30.709  1.00110.41           C
ATOM    917  OH  TYR A 115      47.602  20.836  32.010  1.00110.41           O
ATOM    918  C   TYR A 115      46.534  21.925  24.589  1.00110.41           C
ATOM    919  O   TYR A 115      47.670  21.512  24.342  1.00110.41           O
ATOM    920  N   GLY A 116      45.924  22.824  23.791  1.00 37.99           N
ATOM    921  CA  GLY A 116      46.637  23.298  22.637  1.00 37.99           C
ATOM    922  C   GLY A 116      46.701  24.797  22.665  1.00 37.99           C
ATOM    923  O   GLY A 116      45.783  25.468  23.132  1.00 37.99           O
ATOM    924  N   GLN A 117      47.823  25.344  22.149  1.00 93.60           N
ATOM    925  CA  GLN A 117      48.043  26.760  22.061  1.00 93.60           C
ATOM    926  CB  GLN A 117      49.197  27.245  22.962  1.00 93.60           C
ATOM    927  CG  GLN A 117      49.533  28.736  22.813  1.00 93.60           C
ATOM    928  CD  GLN A 117      50.853  29.000  23.536  1.00 93.60           C
ATOM    929  OE1 GLN A 117      50.936  29.862  24.408  1.00 93.60           O
ATOM    930  NE2 GLN A 117      51.915  28.233  23.159  1.00 93.60           N
ATOM    931  C   GLN A 117      48.510  27.016  20.665  1.00 93.60           C
ATOM    932  O   GLN A 117      49.351  26.285  20.145  1.00 93.60           O
ATOM    933  N   LYS A 118      47.984  28.071  20.014  1.00116.09           N
ATOM    934  CA  LYS A 118      48.411  28.351  18.677  1.00116.09           C
ATOM    935  CB  LYS A 118      47.358  29.045  17.821  1.00116.09           C
ATOM    936  CG  LYS A 118      47.993  29.552  16.539  1.00116.09           C
ATOM    937  CD  LYS A 118      47.024  29.518  15.381  1.00116.09           C
ATOM    938  CE  LYS A 118      46.830  28.080  14.922  1.00116.09           C
ATOM    939  NZ  LYS A 118      45.782  28.044  13.914  1.00116.09           N
ATOM    940  C   LYS A 118      49.624  29.217  18.708  1.00116.09           C
ATOM    941  O   LYS A 118      49.604  30.318  19.255  1.00116.09           O
ATOM    942  N   SER A 119      50.733  28.699  18.145  1.00100.26           N
ATOM    943  CA  SER A 119      52.006  29.376  18.079  1.00100.26           C
ATOM    944  CB  SER A 119      53.206  28.412  17.977  1.00100.26           C
ATOM    945  OG  SER A 119      54.426  29.143  17.945  1.00100.26           O
ATOM    946  C   SER A 119      52.073  30.293  16.889  1.00100.26           C
ATOM    947  O   SER A 119      53.080  30.956  16.669  1.00100.26           O
ATOM    948  N   GLY A 120      51.041  30.341  16.038  1.00 30.98           N
ATOM    949  CA  GLY A 120      51.157  31.208  14.898  1.00 30.98           C
ATOM    950  C   GLY A 120      50.936  30.357  13.645  1.00 30.98           C
ATOM    951  O   GLY A 120      49.830  29.762  13.549  1.00 30.98           O
ATOM    952  OXT GLY A 120      51.853  30.293  12.781  1.00 30.98           O
TER     953      GLY A 120
ATOM    954  N   LEU B 121      22.025   7.308 -10.525  1.00 59.64           N
ATOM    955  CA  LEU B 121      21.438   8.159  -9.469  1.00 59.64           C
ATOM    956  CB  LEU B 121      22.276   9.449  -9.356  1.00 59.64           C
ATOM    957  CG  LEU B 121      21.950  10.345  -8.147  1.00 59.64           C
ATOM    958  CD1 LEU B 121      22.235   9.618  -6.822  1.00 59.64           C
ATOM    959  CD2 LEU B 121      22.705  11.682  -8.236  1.00 59.64           C
ATOM    960  C   LEU B 121      20.022   8.471  -9.862  1.00 59.64           C
ATOM    961  O   LEU B 121      19.763   8.923 -10.977  1.00 59.64           O
ATOM    962  N   PRO B 122      19.112   8.200  -8.955  1.00 78.93           N
ATOM    963  CA  PRO B 122      17.705   8.373  -9.225  1.00 78.93           C
ATOM    964  CD  PRO B 122      19.356   7.137  -7.991  1.00 78.93           C
ATOM    965  CB  PRO B 122      16.978   7.563  -8.157  1.00 78.93           C
ATOM    966  CG  PRO B 122      17.990   6.484  -7.745  1.00 78.93           C
ATOM    967  C   PRO B 122      17.274   9.808  -9.211  1.00 78.93           C
ATOM    968  O   PRO B 122      17.980  10.655  -8.663  1.00 78.93           O
ATOM    969  N   PRO B 123      16.177  10.072  -9.872  1.00 88.96           N
ATOM    970  CA  PRO B 123      15.563  11.373  -9.847  1.00 88.96           C
ATOM    971  CD  PRO B 123      15.906   9.378 -11.118  1.00 88.96           C
ATOM    972  CB  PRO B 123      14.618  11.419 -11.054  1.00 88.96           C
ATOM    973  CG  PRO B 123      14.573   9.973 -11.587  1.00 88.96           C
ATOM    974  C   PRO B 123      14.883  11.642  -8.540  1.00 88.96           C
ATOM    975  O   PRO B 123      14.677  12.812  -8.215  1.00 88.96           O
ATOM    976  N   ALA B 124      14.501  10.585  -7.794  1.00 39.84           N
ATOM    977  CA  ALA B 124      13.830  10.796  -6.546  1.00 39.84           C
ATOM    978  CB  ALA B 124      12.301  10.747  -6.647  1.00 39.84           C
ATOM    979  C   ALA B 124      14.243   9.700  -5.610  1.00 39.84           C
ATOM    980  O   ALA B 124      14.599   8.605  -6.041  1.00 39.84           O
ATOM    981  N   PHE B 125      14.239   9.972  -4.284  1.00 77.80           N
ATOM    982  CA  PHE B 125      14.583   8.913  -3.379  1.00 77.80           C
ATOM    983  CB  PHE B 125      16.094   8.771  -3.158  1.00 77.80           C
ATOM    984  CG  PHE B 125      16.401   7.325  -3.367  1.00 77.80           C
ATOM    985  CD1 PHE B 125      16.281   6.398  -2.358  1.00 77.80           C
ATOM    986  CD2 PHE B 125      16.801   6.904  -4.618  1.00 77.80           C
ATOM    987  CE1 PHE B 125      16.572   5.074  -2.594  1.00 77.80           C
ATOM    988  CE2 PHE B 125      17.091   5.583  -4.858  1.00 77.80           C
ATOM    989  CZ  PHE B 125      16.977   4.667  -3.843  1.00 77.80           C
ATOM    990  C   PHE B 125      13.952   9.212  -2.046  1.00 77.80           C
ATOM    991  O   PHE B 125      13.823  10.369  -1.647  1.00 77.80           O
ATOM    992  N   ASP B 126      13.543   8.144  -1.322  1.00106.33           N
ATOM    993  CA  ASP B 126      12.913   8.288  -0.037  1.00106.33           C
ATOM    994  CB  ASP B 126      11.396   8.440  -0.216  1.00106.33           C
ATOM    995  CG  ASP B 126      10.693   8.839   1.074  1.00106.33           C
ATOM    996  OD1 ASP B 126      10.802  10.025   1.476  1.00106.33           O
ATOM    997  OD2 ASP B 126      10.015   7.950   1.649  1.00106.33           O
ATOM    998  C   ASP B 126      13.184   7.008   0.708  1.00106.33           C
ATOM    999  O   ASP B 126      12.683   5.954   0.321  1.00106.33           O
ATOM   1000  N   TRP B 127      13.999   7.066   1.788  1.00123.92           N
ATOM   1001  CA  TRP B 127      14.377   5.876   2.512  1.00123.92           C
ATOM   1002  CB  TRP B 127      15.580   6.002   3.458  1.00123.92           C
ATOM   1003  CG  TRP B 127      16.868   5.865   2.680  1.00123.92           C
ATOM   1004  CD2 TRP B 127      17.283   4.631   2.066  1.00123.92           C
ATOM   1005  CD1 TRP B 127      17.801   6.799   2.342  1.00123.92           C
ATOM   1006  NE1 TRP B 127      18.762   6.228   1.540  1.00123.92           N
ATOM   1007  CE2 TRP B 127      18.455   4.895   1.364  1.00123.92           C
ATOM   1008  CE3 TRP B 127      16.719   3.386   2.070  1.00123.92           C
ATOM   1009  CZ2 TRP B 127      19.080   3.916   0.649  1.00123.92           C
ATOM   1010  CZ3 TRP B 127      17.369   2.400   1.367  1.00123.92           C
ATOM   1011  CH2 TRP B 127      18.524   2.659   0.669  1.00123.92           C
ATOM   1012  C   TRP B 127      13.230   5.254   3.220  1.00123.92           C
ATOM   1013  O   TRP B 127      13.312   4.114   3.673  1.00123.92           O
ATOM   1014  N   ARG B 128      12.182   6.057   3.426  1.00221.67           N
ATOM   1015  CA  ARG B 128      10.938   5.692   4.030  1.00221.67           C
ATOM   1016  CB  ARG B 128      10.158   7.009   4.200  1.00221.67           C
ATOM   1017  CG  ARG B 128       8.996   7.130   5.170  1.00221.67           C
ATOM   1018  CD  ARG B 128       9.020   8.551   5.758  1.00221.67           C
ATOM   1019  NE  ARG B 128       7.687   9.218   5.650  1.00221.67           N
ATOM   1020  CZ  ARG B 128       7.393  10.195   4.738  1.00221.67           C
ATOM   1021  NH1 ARG B 128       8.206  10.422   3.665  1.00221.67           N
ATOM   1022  NH2 ARG B 128       6.300  10.993   4.924  1.00221.67           N
ATOM   1023  C   ARG B 128      10.243   4.736   3.110  1.00221.67           C
ATOM   1024  O   ARG B 128       9.557   3.821   3.559  1.00221.67           O
ATOM   1025  N   ASP B 129      10.365   4.941   1.782  1.00 67.25           N
ATOM   1026  CA  ASP B 129       9.703   4.030   0.895  1.00 67.25           C
ATOM   1027  CB  ASP B 129       8.449   4.613   0.239  1.00 67.25           C
ATOM   1028  CG  ASP B 129       7.769   3.471  -0.499  1.00 67.25           C
ATOM   1029  OD1 ASP B 129       7.867   2.321   0.004  1.00 67.25           O
ATOM   1030  OD2 ASP B 129       7.155   3.730  -1.569  1.00 67.25           O
ATOM   1031  C   ASP B 129      10.613   3.634  -0.223  1.00 67.25           C
ATOM   1032  O   ASP B 129      10.676   4.302  -1.253  1.00 67.25           O
ATOM   1033  N   VAL B 130      11.347   2.521  -0.044  1.00128.86           N
ATOM   1034  CA  VAL B 130      12.147   1.993  -1.105  1.00128.86           C
ATOM   1035  CB  VAL B 130      13.515   1.594  -0.621  1.00128.86           C
ATOM   1036  CG1 VAL B 130      14.281   2.879  -0.270  1.00128.86           C
ATOM   1037  CG2 VAL B 130      13.385   0.682   0.616  1.00128.86           C
ATOM   1038  C   VAL B 130      11.399   0.784  -1.599  1.00128.86           C
ATOM   1039  O   VAL B 130      11.489  -0.314  -1.054  1.00128.86           O
ATOM   1040  N   ASN B 131      10.614   0.963  -2.674  1.00 48.58           N
ATOM   1041  CA  ASN B 131       9.841  -0.119  -3.204  1.00 48.58           C
ATOM   1042  CB  ASN B 131      10.697  -1.215  -3.872  1.00 48.58           C
ATOM   1043  CG  ASN B 131      11.213  -0.673  -5.202  1.00 48.58           C
ATOM   1044  OD1 ASN B 131      10.433  -0.292  -6.074  1.00 48.58           O
ATOM   1045  ND2 ASN B 131      12.564  -0.636  -5.360  1.00 48.58           N
ATOM   1046  C   ASN B 131       8.990  -0.728  -2.125  1.00 48.58           C
ATOM   1047  O   ASN B 131       8.836  -1.948  -2.068  1.00 48.58           O
ATOM   1048  N   GLY B 132       8.407   0.103  -1.239  1.00 29.46           N
ATOM   1049  CA  GLY B 132       7.469  -0.389  -0.262  1.00 29.46           C
ATOM   1050  C   GLY B 132       8.102  -0.582   1.087  1.00 29.46           C
ATOM   1051  O   GLY B 132       7.400  -0.608   2.096  1.00 29.46           O
ATOM   1052  N   VAL B 133       9.438  -0.715   1.167  1.00 44.11           N
ATOM   1053  CA  VAL B 133      10.058  -0.960   2.445  1.00 44.11           C
ATOM   1054  CB  VAL B 133      11.347  -1.721   2.336  1.00 44.11           C
ATOM   1055  CG1 VAL B 133      11.922  -1.907   3.749  1.00 44.11           C
ATOM   1056  CG2 VAL B 133      11.091  -3.033   1.568  1.00 44.11           C
ATOM   1057  C   VAL B 133      10.376   0.339   3.138  1.00 44.11           C
ATOM   1058  O   VAL B 133      10.707   1.332   2.493  1.00 44.11           O
ATOM   1059  N   ASN B 134      10.279   0.355   4.491  1.00 83.77           N
ATOM   1060  CA  ASN B 134      10.570   1.530   5.281  1.00 83.77           C
ATOM   1061  CB  ASN B 134       9.407   1.932   6.203  1.00 83.77           C
ATOM   1062  CG  ASN B 134       9.875   3.073   7.095  1.00 83.77           C
ATOM   1063  OD1 ASN B 134      10.029   2.899   8.302  1.00 83.77           O
ATOM   1064  ND2 ASN B 134      10.122   4.266   6.493  1.00 83.77           N
ATOM   1065  C   ASN B 134      11.764   1.266   6.162  1.00 83.77           C
ATOM   1066  O   ASN B 134      11.767   0.334   6.961  1.00 83.77           O
ATOM   1067  N   TYR B 135      12.853   2.028   5.924  1.00144.62           N
ATOM   1068  CA  TYR B 135      14.107   2.063   6.637  1.00144.62           C
ATOM   1069  CB  TYR B 135      15.311   2.227   5.705  1.00144.62           C
ATOM   1070  CG  TYR B 135      15.386   0.899   5.031  1.00144.62           C
ATOM   1071  CD1 TYR B 135      16.055  -0.140   5.637  1.00144.62           C
ATOM   1072  CD2 TYR B 135      14.777   0.681   3.817  1.00144.62           C
ATOM   1073  CE1 TYR B 135      16.132  -1.375   5.039  1.00144.62           C
ATOM   1074  CE2 TYR B 135      14.850  -0.554   3.213  1.00144.62           C
ATOM   1075  CZ  TYR B 135      15.529  -1.583   3.822  1.00144.62           C
ATOM   1076  OH  TYR B 135      15.608  -2.851   3.207  1.00144.62           O
ATOM   1077  C   TYR B 135      14.201   3.003   7.817  1.00144.62           C
ATOM   1078  O   TYR B 135      15.133   2.885   8.610  1.00144.62           O
ATOM   1079  N   LEU B 136      13.364   4.058   7.903  1.00169.65           N
ATOM   1080  CA  LEU B 136      13.518   4.978   9.001  1.00169.65           C
ATOM   1081  CB  LEU B 136      13.306   6.451   8.662  1.00169.65           C
ATOM   1082  CG  LEU B 136      14.647   7.174   8.479  1.00169.65           C
ATOM   1083  CD1 LEU B 136      14.467   8.682   8.273  1.00169.65           C
ATOM   1084  CD2 LEU B 136      15.547   6.887   9.689  1.00169.65           C
ATOM   1085  C   LEU B 136      12.701   4.663  10.215  1.00169.65           C
ATOM   1086  O   LEU B 136      11.568   4.192  10.141  1.00169.65           O
ATOM   1087  N   SER B 137      13.297   4.957  11.393  1.00 62.62           N
ATOM   1088  CA  SER B 137      12.690   4.720  12.676  1.00 62.62           C
ATOM   1089  CB  SER B 137      13.684   4.826  13.832  1.00 62.62           C
ATOM   1090  OG  SER B 137      14.195   6.150  13.878  1.00 62.62           O
ATOM   1091  C   SER B 137      11.662   5.784  12.898  1.00 62.62           C
ATOM   1092  O   SER B 137      11.649   6.793  12.201  1.00 62.62           O
ATOM   1093  N   PRO B 138      10.814   5.594  13.874  1.00 75.13           N
ATOM   1094  CA  PRO B 138       9.740   6.527  14.090  1.00 75.13           C
ATOM   1095  CD  PRO B 138      10.430   4.238  14.238  1.00 75.13           C
ATOM   1096  CB  PRO B 138       8.776   5.828  15.041  1.00 75.13           C
ATOM   1097  CG  PRO B 138       8.971   4.337  14.713  1.00 75.13           C
ATOM   1098  C   PRO B 138      10.156   7.892  14.533  1.00 75.13           C
ATOM   1099  O   PRO B 138      11.246   8.059  15.078  1.00 75.13           O
ATOM   1100  N   VAL B 139       9.284   8.886  14.277  1.00 93.69           N
ATOM   1101  CA  VAL B 139       9.543  10.247  14.636  1.00 93.69           C
ATOM   1102  CB  VAL B 139       8.576  11.203  14.006  1.00 93.69           C
ATOM   1103  CG1 VAL B 139       7.270  11.176  14.820  1.00 93.69           C
ATOM   1104  CG2 VAL B 139       9.244  12.579  13.869  1.00 93.69           C
ATOM   1105  C   VAL B 139       9.383  10.339  16.125  1.00 93.69           C
ATOM   1106  O   VAL B 139       8.547   9.656  16.715  1.00 93.69           O
ATOM   1107  N   ARG B 140      10.210  11.180  16.777  1.00138.44           N
ATOM   1108  CA  ARG B 140      10.154  11.331  18.207  1.00138.44           C
ATOM   1109  CB  ARG B 140      11.415  10.807  18.920  1.00138.44           C
ATOM   1110  CG  ARG B 140      11.612   9.291  18.824  1.00138.44           C
ATOM   1111  CD  ARG B 140      11.636   8.587  20.185  1.00138.44           C
ATOM   1112  NE  ARG B 140      12.869   9.029  20.900  1.00138.44           N
ATOM   1113  CZ  ARG B 140      12.929   9.012  22.265  1.00138.44           C
ATOM   1114  NH1 ARG B 140      11.856   8.602  23.001  1.00138.44           N
ATOM   1115  NH2 ARG B 140      14.067   9.416  22.901  1.00138.44           N
ATOM   1116  C   ARG B 140      10.079  12.799  18.507  1.00138.44           C
ATOM   1117  O   ARG B 140      10.180  13.629  17.605  1.00138.44           O
ATOM   1118  N   ASN B 141       9.846  13.166  19.789  1.00 99.95           N
ATOM   1119  CA  ASN B 141       9.829  14.569  20.106  1.00 99.95           C
ATOM   1120  CB  ASN B 141       8.500  15.104  20.669  1.00 99.95           C
ATOM   1121  CG  ASN B 141       8.321  14.596  22.087  1.00 99.95           C
ATOM   1122  OD1 ASN B 141       8.893  15.150  23.023  1.00 99.95           O
ATOM   1123  ND2 ASN B 141       7.491  13.532  22.257  1.00 99.95           N
ATOM   1124  C   ASN B 141      10.901  14.842  21.123  1.00 99.95           C
ATOM   1125  O   ASN B 141      11.041  14.139  22.123  1.00 99.95           O
ATOM   1126  N   GLN B 142      11.707  15.885  20.850  1.00148.06           N
ATOM   1127  CA  GLN B 142      12.807  16.346  21.657  1.00148.06           C
ATOM   1128  CB  GLN B 142      13.582  17.483  20.977  1.00148.06           C
ATOM   1129  CG  GLN B 142      14.186  17.114  19.629  1.00148.06           C
ATOM   1130  CD  GLN B 142      14.762  18.387  19.028  1.00148.06           C
ATOM   1131  OE1 GLN B 142      15.543  19.092  19.665  1.00148.06           O
ATOM   1132  NE2 GLN B 142      14.355  18.700  17.768  1.00148.06           N
ATOM   1133  C   GLN B 142      12.291  16.941  22.925  1.00148.06           C
ATOM   1134  O   GLN B 142      12.967  16.920  23.953  1.00148.06           O
ATOM   1135  N   GLY B 143      11.099  17.561  22.861  1.00 34.11           N
ATOM   1136  CA  GLY B 143      10.585  18.202  24.030  1.00 34.11           C
ATOM   1137  C   GLY B 143      11.305  19.511  24.135  1.00 34.11           C
ATOM   1138  O   GLY B 143      11.825  20.023  23.146  1.00 34.11           O
ATOM   1139  N   SER B 144      11.340  20.080  25.357  1.00 91.71           N
ATOM   1140  CA  SER B 144      11.911  21.368  25.645  1.00 91.71           C
ATOM   1141  CB  SER B 144      11.495  21.898  27.028  1.00 91.71           C
ATOM   1142  OG  SER B 144      10.093  22.116  27.060  1.00 91.71           O
ATOM   1143  C   SER B 144      13.415  21.366  25.609  1.00 91.71           C
ATOM   1144  O   SER B 144      14.022  22.434  25.552  1.00 91.71           O
ATOM   1145  N   CYS B 145      14.066  20.189  25.659  1.00 65.68           N
ATOM   1146  CA  CYS B 145      15.505  20.121  25.737  1.00 65.68           C
ATOM   1147  CB  CYS B 145      15.972  18.723  26.187  1.00 65.68           C
ATOM   1148  SG  CYS B 145      17.772  18.515  26.322  1.00 65.68           S
ATOM   1149  C   CYS B 145      16.110  20.416  24.390  1.00 65.68           C
ATOM   1150  O   CYS B 145      15.579  20.010  23.360  1.00 65.68           O
ATOM   1151  N   GLY B 146      17.264  21.123  24.353  1.00 55.33           N
ATOM   1152  CA  GLY B 146      17.863  21.449  23.082  1.00 55.33           C
ATOM   1153  C   GLY B 146      18.706  20.281  22.662  1.00 55.33           C
ATOM   1154  O   GLY B 146      19.925  20.387  22.520  1.00 55.33           O
ATOM   1155  N   SER B 147      18.032  19.126  22.484  1.00156.88           N
ATOM   1156  CA  SER B 147      18.595  17.850  22.143  1.00156.88           C
ATOM   1157  CB  SER B 147      17.942  16.676  22.896  1.00156.88           C
ATOM   1158  OG  SER B 147      16.595  16.502  22.490  1.00156.88           O
ATOM   1159  C   SER B 147      18.605  17.505  20.674  1.00156.88           C
ATOM   1160  O   SER B 147      18.894  16.360  20.334  1.00156.88           O
ATOM   1161  N   CYS B 148      18.341  18.449  19.755  1.00 64.80           N
ATOM   1162  CA  CYS B 148      18.173  18.113  18.360  1.00 64.80           C
ATOM   1163  CB  CYS B 148      18.004  19.358  17.464  1.00 64.80           C
ATOM   1164  SG  CYS B 148      19.450  20.458  17.515  1.00 64.80           S
ATOM   1165  C   CYS B 148      19.337  17.337  17.821  1.00 64.80           C
ATOM   1166  O   CYS B 148      19.143  16.341  17.128  1.00 64.80           O
ATOM   1167  N   TYR B 149      20.579  17.731  18.145  1.00 85.83           N
ATOM   1168  CA  TYR B 149      21.741  17.074  17.595  1.00 85.83           C
ATOM   1169  CB  TYR B 149      23.074  17.679  18.072  1.00 85.83           C
ATOM   1170  CG  TYR B 149      23.115  17.539  19.551  1.00 85.83           C
ATOM   1171  CD1 TYR B 149      22.568  18.507  20.346  1.00 85.83           C
ATOM   1172  CD2 TYR B 149      23.684  16.448  20.152  1.00 85.83           C
ATOM   1173  CE1 TYR B 149      22.583  18.402  21.714  1.00 85.83           C
ATOM   1174  CE2 TYR B 149      23.702  16.330  21.512  1.00 85.83           C
ATOM   1175  CZ  TYR B 149      23.157  17.300  22.295  1.00 85.83           C
ATOM   1176  OH  TYR B 149      23.193  17.130  23.693  1.00 85.83           O
ATOM   1177  C   TYR B 149      21.733  15.627  17.975  1.00 85.83           C
ATOM   1178  O   TYR B 149      22.163  14.777  17.189  1.00 85.83           O
ATOM   1179  N   ALA B 150      21.301  15.306  19.210  1.00 45.67           N
ATOM   1180  CA  ALA B 150      21.272  13.949  19.675  1.00 45.67           C
ATOM   1181  CB  ALA B 150      20.900  13.840  21.164  1.00 45.67           C
ATOM   1182  C   ALA B 150      20.258  13.166  18.900  1.00 45.67           C
ATOM   1183  O   ALA B 150      20.529  12.044  18.475  1.00 45.67           O
ATOM   1184  N   PHE B 151      19.058  13.740  18.679  1.00 62.96           N
ATOM   1185  CA  PHE B 151      18.030  13.038  17.957  1.00 62.96           C
ATOM   1186  CB  PHE B 151      16.666  13.764  17.925  1.00 62.96           C
ATOM   1187  CG  PHE B 151      15.980  13.536  19.231  1.00 62.96           C
ATOM   1188  CD1 PHE B 151      16.250  14.317  20.331  1.00 62.96           C
ATOM   1189  CD2 PHE B 151      15.049  12.525  19.346  1.00 62.96           C
ATOM   1190  CE1 PHE B 151      15.600  14.081  21.521  1.00 62.96           C
ATOM   1191  CE2 PHE B 151      14.396  12.285  20.534  1.00 62.96           C
ATOM   1192  CZ  PHE B 151      14.676  13.069  21.626  1.00 62.96           C
ATOM   1193  C   PHE B 151      18.458  12.800  16.540  1.00 62.96           C
ATOM   1194  O   PHE B 151      18.261  11.712  16.002  1.00 62.96           O
ATOM   1195  N   SER B 152      19.047  13.815  15.882  1.00 31.54           N
ATOM   1196  CA  SER B 152      19.459  13.642  14.518  1.00 31.54           C
ATOM   1197  CB  SER B 152      20.091  14.906  13.914  1.00 31.54           C
ATOM   1198  OG  SER B 152      21.304  15.222  14.580  1.00 31.54           O
ATOM   1199  C   SER B 152      20.484  12.550  14.466  1.00 31.54           C
ATOM   1200  O   SER B 152      20.435  11.686  13.594  1.00 31.54           O
ATOM   1201  N   SER B 153      21.432  12.554  15.422  1.00 89.33           N
ATOM   1202  CA  SER B 153      22.481  11.576  15.407  1.00 89.33           C
ATOM   1203  CB  SER B 153      23.585  11.843  16.451  1.00 89.33           C
ATOM   1204  OG  SER B 153      23.036  11.956  17.752  1.00 89.33           O
ATOM   1205  C   SER B 153      21.928  10.192  15.576  1.00 89.33           C
ATOM   1206  O   SER B 153      22.289   9.292  14.820  1.00 89.33           O
ATOM   1207  N   VAL B 154      21.018   9.982  16.548  1.00 96.19           N
ATOM   1208  CA  VAL B 154      20.458   8.678  16.780  1.00 96.19           C
ATOM   1209  CB  VAL B 154      19.542   8.646  17.973  1.00 96.19           C
ATOM   1210  CG1 VAL B 154      18.366   9.608  17.750  1.00 96.19           C
ATOM   1211  CG2 VAL B 154      19.095   7.200  18.186  1.00 96.19           C
ATOM   1212  C   VAL B 154      19.677   8.257  15.568  1.00 96.19           C
ATOM   1213  O   VAL B 154      19.737   7.103  15.144  1.00 96.19           O
ATOM   1214  N   GLY B 155      18.933   9.199  14.959  1.00 26.85           N
ATOM   1215  CA  GLY B 155      18.097   8.885  13.836  1.00 26.85           C
ATOM   1216  C   GLY B 155      18.925   8.363  12.705  1.00 26.85           C
ATOM   1217  O   GLY B 155      18.528   7.417  12.027  1.00 26.85           O
ATOM   1218  N   MET B 156      20.092   8.979  12.449  1.00 55.46           N
ATOM   1219  CA  MET B 156      20.924   8.531  11.369  1.00 55.46           C
ATOM   1220  CB  MET B 156      22.193   9.386  11.219  1.00 55.46           C
ATOM   1221  CG  MET B 156      23.179   8.864  10.169  1.00 55.46           C
ATOM   1222  SD  MET B 156      24.558   9.998   9.820  1.00 55.46           S
ATOM   1223  CE  MET B 156      25.327   9.900  11.463  1.00 55.46           C
ATOM   1224  C   MET B 156      21.370   7.127  11.636  1.00 55.46           C
ATOM   1225  O   MET B 156      21.254   6.247  10.785  1.00 55.46           O
ATOM   1226  N   MET B 157      21.850   6.871  12.864  1.00127.24           N
ATOM   1227  CA  MET B 157      22.398   5.593  13.231  1.00127.24           C
ATOM   1228  CB  MET B 157      22.834   5.567  14.709  1.00127.24           C
ATOM   1229  CG  MET B 157      23.814   6.669  15.122  1.00127.24           C
ATOM   1230  SD  MET B 157      25.543   6.410  14.631  1.00127.24           S
ATOM   1231  CE  MET B 157      25.875   5.167  15.915  1.00127.24           C
ATOM   1232  C   MET B 157      21.335   4.543  13.132  1.00127.24           C
ATOM   1233  O   MET B 157      21.589   3.424  12.687  1.00127.24           O
ATOM   1234  N   GLU B 158      20.112   4.860  13.589  1.00126.12           N
ATOM   1235  CA  GLU B 158      19.093   3.850  13.593  1.00126.12           C
ATOM   1236  CB  GLU B 158      17.923   4.141  14.553  1.00126.12           C
ATOM   1237  CG  GLU B 158      17.445   5.591  14.602  1.00126.12           C
ATOM   1238  CD  GLU B 158      16.545   5.682  15.827  1.00126.12           C
ATOM   1239  OE1 GLU B 158      15.514   4.961  15.871  1.00126.12           O
ATOM   1240  OE2 GLU B 158      16.891   6.462  16.751  1.00126.12           O
ATOM   1241  C   GLU B 158      18.645   3.475  12.209  1.00126.12           C
ATOM   1242  O   GLU B 158      18.377   2.302  11.956  1.00126.12           O
ATOM   1243  N   ALA B 159      18.527   4.442  11.276  1.00 46.85           N
ATOM   1244  CA  ALA B 159      18.129   4.107   9.933  1.00 46.85           C
ATOM   1245  CB  ALA B 159      17.958   5.341   9.035  1.00 46.85           C
ATOM   1246  C   ALA B 159      19.190   3.276   9.273  1.00 46.85           C
ATOM   1247  O   ALA B 159      18.906   2.265   8.633  1.00 46.85           O
ATOM   1248  N   ARG B 160      20.461   3.682   9.433  1.00177.70           N
ATOM   1249  CA  ARG B 160      21.547   3.019   8.772  1.00177.70           C
ATOM   1250  CB  ARG B 160      22.877   3.786   8.901  1.00177.70           C
ATOM   1251  CG  ARG B 160      24.050   3.103   8.204  1.00177.70           C
ATOM   1252  CD  ARG B 160      24.994   4.056   7.465  1.00177.70           C
ATOM   1253  NE  ARG B 160      24.970   5.384   8.126  1.00177.70           N
ATOM   1254  CZ  ARG B 160      24.989   6.504   7.347  1.00177.70           C
ATOM   1255  NH1 ARG B 160      24.887   6.401   5.992  1.00177.70           N
ATOM   1256  NH2 ARG B 160      25.118   7.737   7.913  1.00177.70           N
ATOM   1257  C   ARG B 160      21.671   1.610   9.260  1.00177.70           C
ATOM   1258  O   ARG B 160      22.044   0.718   8.501  1.00177.70           O
ATOM   1259  N   LEU B 161      21.374   1.373  10.546  1.00127.82           N
ATOM   1260  CA  LEU B 161      21.420   0.056  11.114  1.00127.82           C
ATOM   1261  CB  LEU B 161      20.976   0.079  12.588  1.00127.82           C
ATOM   1262  CG  LEU B 161      21.174  -1.242  13.345  1.00127.82           C
ATOM   1263  CD1 LEU B 161      22.657  -1.455  13.666  1.00127.82           C
ATOM   1264  CD2 LEU B 161      20.268  -1.335  14.581  1.00127.82           C
ATOM   1265  C   LEU B 161      20.396  -0.761  10.388  1.00127.82           C
ATOM   1266  O   LEU B 161      20.634  -1.914  10.035  1.00127.82           O
ATOM   1267  N   ARG B 162      19.213  -0.160  10.154  1.00 76.96           N
ATOM   1268  CA  ARG B 162      18.121  -0.851   9.534  1.00 76.96           C
ATOM   1269  CB  ARG B 162      16.819  -0.031   9.514  1.00 76.96           C
ATOM   1270  CG  ARG B 162      16.191   0.119  10.904  1.00 76.96           C
ATOM   1271  CD  ARG B 162      14.796   0.747  10.886  1.00 76.96           C
ATOM   1272  NE  ARG B 162      14.254   0.687  12.273  1.00 76.96           N
ATOM   1273  CZ  ARG B 162      12.962   1.060  12.509  1.00 76.96           C
ATOM   1274  NH1 ARG B 162      12.183   1.507  11.482  1.00 76.96           N
ATOM   1275  NH2 ARG B 162      12.442   0.981  13.768  1.00 76.96           N
ATOM   1276  C   ARG B 162      18.467  -1.244   8.131  1.00 76.96           C
ATOM   1277  O   ARG B 162      18.246  -2.387   7.740  1.00 76.96           O
ATOM   1278  N   LEU B 163      19.041  -0.322   7.336  1.00130.83           N
ATOM   1279  CA  LEU B 163      19.358  -0.626   5.970  1.00130.83           C
ATOM   1280  CB  LEU B 163      19.894   0.600   5.196  1.00130.83           C
ATOM   1281  CG  LEU B 163      20.186   0.365   3.694  1.00130.83           C
ATOM   1282  CD1 LEU B 163      21.421  -0.521   3.452  1.00130.83           C
ATOM   1283  CD2 LEU B 163      18.936  -0.153   2.965  1.00130.83           C
ATOM   1284  C   LEU B 163      20.403  -1.698   5.945  1.00130.83           C
ATOM   1285  O   LEU B 163      20.313  -2.640   5.159  1.00130.83           O
ATOM   1286  N   ARG B 164      21.416  -1.598   6.826  1.00142.25           N
ATOM   1287  CA  ARG B 164      22.515  -2.520   6.779  1.00142.25           C
ATOM   1288  CB  ARG B 164      23.584  -2.257   7.857  1.00142.25           C
ATOM   1289  CG  ARG B 164      24.180  -0.848   7.810  1.00142.25           C
ATOM   1290  CD  ARG B 164      24.683  -0.410   6.434  1.00142.25           C
ATOM   1291  NE  ARG B 164      26.016  -1.032   6.200  1.00142.25           N
ATOM   1292  CZ  ARG B 164      26.811  -0.550   5.201  1.00142.25           C
ATOM   1293  NH1 ARG B 164      26.373   0.483   4.421  1.00142.25           N
ATOM   1294  NH2 ARG B 164      28.045  -1.093   4.986  1.00142.25           N
ATOM   1295  C   ARG B 164      22.012  -3.910   7.012  1.00142.25           C
ATOM   1296  O   ARG B 164      22.445  -4.856   6.362  1.00142.25           O
ATOM   1297  N   THR B 165      21.124  -4.046   8.004  1.00157.16           N
ATOM   1298  CA  THR B 165      20.487  -5.232   8.496  1.00157.16           C
ATOM   1299  CB  THR B 165      20.001  -5.021   9.893  1.00157.16           C
ATOM   1300  OG1 THR B 165      19.549  -6.246  10.433  1.00157.16           O
ATOM   1301  CG2 THR B 165      18.860  -3.994   9.881  1.00157.16           C
ATOM   1302  C   THR B 165      19.318  -5.652   7.657  1.00157.16           C
ATOM   1303  O   THR B 165      18.809  -6.759   7.822  1.00157.16           O
ATOM   1304  N   ASN B 166      18.806  -4.759   6.791  1.00 75.11           N
ATOM   1305  CA  ASN B 166      17.621  -5.051   6.034  1.00 75.11           C
ATOM   1306  CB  ASN B 166      17.744  -6.295   5.134  1.00 75.11           C
ATOM   1307  CG  ASN B 166      16.639  -6.236   4.082  1.00 75.11           C
ATOM   1308  OD1 ASN B 166      15.459  -6.412   4.378  1.00 75.11           O
ATOM   1309  ND2 ASN B 166      17.038  -5.968   2.810  1.00 75.11           N
ATOM   1310  C   ASN B 166      16.485  -5.246   6.993  1.00 75.11           C
ATOM   1311  O   ASN B 166      15.701  -6.188   6.889  1.00 75.11           O
ATOM   1312  N   ASN B 167      16.391  -4.324   7.970  1.00 64.89           N
ATOM   1313  CA  ASN B 167      15.338  -4.254   8.944  1.00 64.89           C
ATOM   1314  CB  ASN B 167      13.937  -4.148   8.312  1.00 64.89           C
ATOM   1315  CG  ASN B 167      13.818  -2.778   7.653  1.00 64.89           C
ATOM   1316  OD1 ASN B 167      14.256  -1.771   8.208  1.00 64.89           O
ATOM   1317  ND2 ASN B 167      13.212  -2.736   6.436  1.00 64.89           N
ATOM   1318  C   ASN B 167      15.359  -5.443   9.852  1.00 64.89           C
ATOM   1319  O   ASN B 167      14.393  -5.685  10.574  1.00 64.89           O
ATOM   1320  N   THR B 168      16.458  -6.220   9.860  1.00 38.27           N
ATOM   1321  CA  THR B 168      16.509  -7.307  10.794  1.00 38.27           C
ATOM   1322  CB  THR B 168      17.644  -8.259  10.562  1.00 38.27           C
ATOM   1323  OG1 THR B 168      17.550  -8.822   9.262  1.00 38.27           O
ATOM   1324  CG2 THR B 168      17.580  -9.366  11.627  1.00 38.27           C
ATOM   1325  C   THR B 168      16.642  -6.718  12.168  1.00 38.27           C
ATOM   1326  O   THR B 168      16.021  -7.203  13.112  1.00 38.27           O
ATOM   1327  N   VAL B 169      17.462  -5.648  12.309  1.00 57.09           N
ATOM   1328  CA  VAL B 169      17.653  -5.010  13.590  1.00 57.09           C
ATOM   1329  CB  VAL B 169      19.094  -4.884  13.987  1.00 57.09           C
ATOM   1330  CG1 VAL B 169      19.166  -4.126  15.323  1.00 57.09           C
ATOM   1331  CG2 VAL B 169      19.712  -6.291  14.036  1.00 57.09           C
ATOM   1332  C   VAL B 169      17.090  -3.612  13.525  1.00 57.09           C
ATOM   1333  O   VAL B 169      17.488  -2.797  12.697  1.00 57.09           O
ATOM   1334  N   GLN B 170      16.061  -3.382  14.363  1.00179.10           N
ATOM   1335  CA  GLN B 170      15.224  -2.233  14.632  1.00179.10           C
ATOM   1336  CB  GLN B 170      13.771  -2.639  14.929  1.00179.10           C
ATOM   1337  CG  GLN B 170      13.618  -3.506  16.180  1.00179.10           C
ATOM   1338  CD  GLN B 170      12.142  -3.852  16.322  1.00179.10           C
ATOM   1339  OE1 GLN B 170      11.772  -5.023  16.395  1.00179.10           O
ATOM   1340  NE2 GLN B 170      11.273  -2.807  16.363  1.00179.10           N
ATOM   1341  C   GLN B 170      15.662  -1.255  15.704  1.00179.10           C
ATOM   1342  O   GLN B 170      14.904  -0.328  15.982  1.00179.10           O
ATOM   1343  N   THR B 171      16.773  -1.487  16.435  1.00152.81           N
ATOM   1344  CA  THR B 171      17.116  -0.766  17.648  1.00152.81           C
ATOM   1345  CB  THR B 171      18.560  -0.918  18.032  1.00152.81           C
ATOM   1346  OG1 THR B 171      19.397  -0.346  17.038  1.00152.81           O
ATOM   1347  CG2 THR B 171      18.872  -2.417  18.189  1.00152.81           C
ATOM   1348  C   THR B 171      16.807   0.709  17.644  1.00152.81           C
ATOM   1349  O   THR B 171      16.922   1.411  16.640  1.00152.81           O
ATOM   1350  N   MET B 172      16.349   1.194  18.824  1.00127.24           N
ATOM   1351  CA  MET B 172      16.069   2.582  19.064  1.00127.24           C
ATOM   1352  CB  MET B 172      14.714   2.818  19.750  1.00127.24           C
ATOM   1353  CG  MET B 172      13.521   2.320  18.933  1.00127.24           C
ATOM   1354  SD  MET B 172      11.930   2.439  19.802  1.00127.24           S
ATOM   1355  CE  MET B 172      12.411   1.297  21.130  1.00127.24           C
ATOM   1356  C   MET B 172      17.122   3.006  20.044  1.00127.24           C
ATOM   1357  O   MET B 172      17.157   2.512  21.169  1.00127.24           O
ATOM   1358  N   LEU B 173      18.012   3.930  19.634  1.00 67.56           N
ATOM   1359  CA  LEU B 173      19.106   4.356  20.469  1.00 67.56           C
ATOM   1360  CB  LEU B 173      20.271   4.953  19.667  1.00 67.56           C
ATOM   1361  CG  LEU B 173      20.925   3.971  18.678  1.00 67.56           C
ATOM   1362  CD1 LEU B 173      22.076   4.641  17.911  1.00 67.56           C
ATOM   1363  CD2 LEU B 173      21.378   2.682  19.385  1.00 67.56           C
ATOM   1364  C   LEU B 173      18.622   5.400  21.433  1.00 67.56           C
ATOM   1365  O   LEU B 173      17.532   5.943  21.267  1.00 67.56           O
ATOM   1366  N   SER B 174      19.429   5.709  22.483  1.00115.45           N
ATOM   1367  CA  SER B 174      18.964   6.644  23.481  1.00115.45           C
ATOM   1368  CB  SER B 174      19.161   6.163  24.937  1.00115.45           C
ATOM   1369  OG  SER B 174      20.522   6.276  25.325  1.00115.45           O
ATOM   1370  C   SER B 174      19.659   7.979  23.369  1.00115.45           C
ATOM   1371  O   SER B 174      20.871   8.102  23.539  1.00115.45           O
ATOM   1372  N   PRO B 175      18.888   9.000  23.079  1.00161.09           N
ATOM   1373  CA  PRO B 175      19.402  10.346  23.014  1.00161.09           C
ATOM   1374  CD  PRO B 175      17.696   8.842  22.265  1.00161.09           C
ATOM   1375  CB  PRO B 175      18.360  11.169  22.253  1.00161.09           C
ATOM   1376  CG  PRO B 175      17.118  10.261  22.177  1.00161.09           C
ATOM   1377  C   PRO B 175      19.726  10.882  24.375  1.00161.09           C
ATOM   1378  O   PRO B 175      20.570  11.770  24.493  1.00161.09           O
ATOM   1379  N   GLN B 176      19.054  10.367  25.417  1.00 64.60           N
ATOM   1380  CA  GLN B 176      19.228  10.846  26.762  1.00 64.60           C
ATOM   1381  CB  GLN B 176      18.246  10.202  27.755  1.00 64.60           C
ATOM   1382  CG  GLN B 176      18.437  10.680  29.198  1.00 64.60           C
ATOM   1383  CD  GLN B 176      18.137  12.170  29.255  1.00 64.60           C
ATOM   1384  OE1 GLN B 176      17.171  12.642  28.656  1.00 64.60           O
ATOM   1385  NE2 GLN B 176      18.992  12.934  29.986  1.00 64.60           N
ATOM   1386  C   GLN B 176      20.607  10.551  27.255  1.00 64.60           C
ATOM   1387  O   GLN B 176      21.216  11.369  27.944  1.00 64.60           O
ATOM   1388  N   ASP B 177      21.144   9.367  26.917  1.00 92.52           N
ATOM   1389  CA  ASP B 177      22.434   9.015  27.435  1.00 92.52           C
ATOM   1390  CB  ASP B 177      22.883   7.611  26.977  1.00 92.52           C
ATOM   1391  CG  ASP B 177      24.030   7.149  27.868  1.00 92.52           C
ATOM   1392  OD1 ASP B 177      25.031   7.906  27.976  1.00 92.52           O
ATOM   1393  OD2 ASP B 177      23.925   6.032  28.442  1.00 92.52           O
ATOM   1394  C   ASP B 177      23.422  10.030  26.943  1.00 92.52           C
ATOM   1395  O   ASP B 177      24.298  10.469  27.690  1.00 92.52           O
ATOM   1396  N   VAL B 178      23.296  10.434  25.662  1.00 47.63           N
ATOM   1397  CA  VAL B 178      24.181  11.412  25.095  1.00 47.63           C
ATOM   1398  CB  VAL B 178      23.857  11.700  23.659  1.00 47.63           C
ATOM   1399  CG1 VAL B 178      24.685  12.905  23.193  1.00 47.63           C
ATOM   1400  CG2 VAL B 178      24.090  10.416  22.839  1.00 47.63           C
ATOM   1401  C   VAL B 178      24.016  12.704  25.831  1.00 47.63           C
ATOM   1402  O   VAL B 178      24.994  13.338  26.227  1.00 47.63           O
ATOM   1403  N   VAL B 179      22.756  13.119  26.049  1.00 57.68           N
ATOM   1404  CA  VAL B 179      22.495  14.373  26.700  1.00 57.68           C
ATOM   1405  CB  VAL B 179      21.020  14.659  26.823  1.00 57.68           C
ATOM   1406  CG1 VAL B 179      20.829  15.934  27.663  1.00 57.68           C
ATOM   1407  CG2 VAL B 179      20.415  14.747  25.409  1.00 57.68           C
ATOM   1408  C   VAL B 179      23.078  14.367  28.083  1.00 57.68           C
ATOM   1409  O   VAL B 179      23.679  15.351  28.510  1.00 57.68           O
ATOM   1410  N   SER B 180      22.872  13.282  28.852  1.00126.38           N
ATOM   1411  CA  SER B 180      23.355  13.268  30.210  1.00126.38           C
ATOM   1412  CB  SER B 180      22.533  12.339  31.124  1.00126.38           C
ATOM   1413  OG  SER B 180      22.506  11.018  30.610  1.00126.38           O
ATOM   1414  C   SER B 180      24.823  12.952  30.364  1.00126.38           C
ATOM   1415  O   SER B 180      25.487  13.547  31.211  1.00126.38           O
ATOM   1416  N   CYS B 181      25.325  11.916  29.655  1.00115.86           N
ATOM   1417  CA  CYS B 181      26.689  11.448  29.733  1.00115.86           C
ATOM   1418  CB  CYS B 181      26.829   9.941  29.457  1.00115.86           C
ATOM   1419  SG  CYS B 181      26.788   8.890  30.943  1.00115.86           S
ATOM   1420  C   CYS B 181      27.748  12.112  28.890  1.00115.86           C
ATOM   1421  O   CYS B 181      28.887  12.224  29.341  1.00115.86           O
ATOM   1422  N   SER B 182      27.444  12.546  27.647  1.00137.28           N
ATOM   1423  CA  SER B 182      28.550  12.859  26.777  1.00137.28           C
ATOM   1424  CB  SER B 182      28.256  12.690  25.274  1.00137.28           C
ATOM   1425  OG  SER B 182      27.495  13.781  24.788  1.00137.28           O
ATOM   1426  C   SER B 182      29.167  14.213  26.980  1.00137.28           C
ATOM   1427  O   SER B 182      28.506  15.248  27.012  1.00137.28           O
ATOM   1428  N   GLY B 183      30.508  14.183  27.138  1.00 69.25           N
ATOM   1429  CA  GLY B 183      31.418  15.287  27.286  1.00 69.25           C
ATOM   1430  C   GLY B 183      31.612  16.013  25.982  1.00 69.25           C
ATOM   1431  O   GLY B 183      32.110  17.137  25.953  1.00 69.25           O
ATOM   1432  N   LEU B 184      31.362  15.298  24.867  1.00137.10           N
ATOM   1433  CA  LEU B 184      31.497  15.751  23.510  1.00137.10           C
ATOM   1434  CB  LEU B 184      31.387  14.618  22.470  1.00137.10           C
ATOM   1435  CG  LEU B 184      32.524  13.578  22.571  1.00137.10           C
ATOM   1436  CD1 LEU B 184      33.900  14.212  22.291  1.00137.10           C
ATOM   1437  CD2 LEU B 184      32.468  12.814  23.906  1.00137.10           C
ATOM   1438  C   LEU B 184      30.430  16.764  23.200  1.00137.10           C
ATOM   1439  O   LEU B 184      30.436  17.355  22.124  1.00137.10           O
ATOM   1440  N   SER B 185      29.395  16.886  24.055  1.00117.55           N
ATOM   1441  CA  SER B 185      28.347  17.836  23.798  1.00117.55           C
ATOM   1442  CB  SER B 185      27.122  17.221  23.105  1.00117.55           C
ATOM   1443  OG  SER B 185      27.507  16.762  21.816  1.00117.55           O
ATOM   1444  C   SER B 185      27.899  18.487  25.080  1.00117.55           C
ATOM   1445  O   SER B 185      28.378  18.184  26.172  1.00117.55           O
ATOM   1446  N   GLN B 186      27.019  19.494  24.911  1.00205.64           N
ATOM   1447  CA  GLN B 186      26.433  20.397  25.866  1.00205.64           C
ATOM   1448  CB  GLN B 186      26.173  21.778  25.254  1.00205.64           C
ATOM   1449  CG  GLN B 186      27.423  22.304  24.535  1.00205.64           C
ATOM   1450  CD  GLN B 186      28.679  21.760  25.219  1.00205.64           C
ATOM   1451  OE1 GLN B 186      28.891  21.953  26.414  1.00205.64           O
ATOM   1452  NE2 GLN B 186      29.543  21.054  24.439  1.00205.64           N
ATOM   1453  C   GLN B 186      25.215  19.915  26.616  1.00205.64           C
ATOM   1454  O   GLN B 186      24.662  20.688  27.397  1.00205.64           O
ATOM   1455  N   GLY B 187      24.639  18.736  26.303  1.00 50.51           N
ATOM   1456  CA  GLY B 187      23.447  18.347  27.015  1.00 50.51           C
ATOM   1457  C   GLY B 187      22.293  19.045  26.347  1.00 50.51           C
ATOM   1458  O   GLY B 187      22.162  19.021  25.127  1.00 50.51           O
ATOM   1459  N   CYS B 188      21.395  19.653  27.140  1.00 79.26           N
ATOM   1460  CA  CYS B 188      20.250  20.366  26.643  1.00 79.26           C
ATOM   1461  CB  CYS B 188      19.224  20.711  27.734  1.00 79.26           C
ATOM   1462  SG  CYS B 188      18.235  19.252  28.157  1.00 79.26           S
ATOM   1463  C   CYS B 188      20.685  21.634  25.970  1.00 79.26           C
ATOM   1464  O   CYS B 188      19.884  22.305  25.317  1.00 79.26           O
ATOM   1465  N   ASP B 189      21.941  22.042  26.222  1.00118.05           N
ATOM   1466  CA  ASP B 189      22.566  23.227  25.700  1.00118.05           C
ATOM   1467  CB  ASP B 189      23.865  23.601  26.428  1.00118.05           C
ATOM   1468  CG  ASP B 189      24.109  25.079  26.149  1.00118.05           C
ATOM   1469  OD1 ASP B 189      23.167  25.744  25.640  1.00118.05           O
ATOM   1470  OD2 ASP B 189      25.237  25.560  26.437  1.00118.05           O
ATOM   1471  C   ASP B 189      22.897  23.095  24.233  1.00118.05           C
ATOM   1472  O   ASP B 189      23.246  24.090  23.593  1.00118.05           O
ATOM   1473  N   GLY B 190      22.910  21.865  23.675  1.00 44.33           N
ATOM   1474  CA  GLY B 190      23.216  21.726  22.271  1.00 44.33           C
ATOM   1475  C   GLY B 190      24.427  20.853  22.075  1.00 44.33           C
ATOM   1476  O   GLY B 190      25.043  20.403  23.042  1.00 44.33           O
ATOM   1477  N   GLY B 191      24.784  20.581  20.795  1.00 45.13           N
ATOM   1478  CA  GLY B 191      25.903  19.742  20.451  1.00 45.13           C
ATOM   1479  C   GLY B 191      25.941  19.590  18.953  1.00 45.13           C
ATOM   1480  O   GLY B 191      25.135  20.198  18.248  1.00 45.13           O
ATOM   1481  N   PHE B 192      26.897  18.783  18.422  1.00161.35           N
ATOM   1482  CA  PHE B 192      26.947  18.591  16.992  1.00161.35           C
ATOM   1483  CB  PHE B 192      28.128  19.287  16.273  1.00161.35           C
ATOM   1484  CG  PHE B 192      28.106  20.774  16.478  1.00161.35           C
ATOM   1485  CD1 PHE B 192      26.932  21.495  16.520  1.00161.35           C
ATOM   1486  CD2 PHE B 192      29.290  21.473  16.564  1.00161.35           C
ATOM   1487  CE1 PHE B 192      26.934  22.863  16.694  1.00161.35           C
ATOM   1488  CE2 PHE B 192      29.299  22.842  16.734  1.00161.35           C
ATOM   1489  CZ  PHE B 192      28.120  23.541  16.804  1.00161.35           C
ATOM   1490  C   PHE B 192      27.028  17.116  16.658  1.00161.35           C
ATOM   1491  O   PHE B 192      27.738  16.344  17.303  1.00161.35           O
ATOM   1492  N   PRO B 193      26.341  16.715  15.609  1.00156.90           N
ATOM   1493  CA  PRO B 193      26.269  15.327  15.206  1.00156.90           C
ATOM   1494  CD  PRO B 193      25.232  17.482  15.076  1.00156.90           C
ATOM   1495  CB  PRO B 193      25.194  15.246  14.116  1.00156.90           C
ATOM   1496  CG  PRO B 193      24.850  16.714  13.800  1.00156.90           C
ATOM   1497  C   PRO B 193      27.589  14.730  14.844  1.00156.90           C
ATOM   1498  O   PRO B 193      27.766  13.526  15.023  1.00156.90           O
ATOM   1499  N   TYR B 194      28.537  15.541  14.355  1.00135.79           N
ATOM   1500  CA  TYR B 194      29.815  15.026  13.978  1.00135.79           C
ATOM   1501  CB  TYR B 194      30.660  16.192  13.449  1.00135.79           C
ATOM   1502  CG  TYR B 194      31.935  15.706  12.876  1.00135.79           C
ATOM   1503  CD1 TYR B 194      31.933  14.749  11.889  1.00135.79           C
ATOM   1504  CD2 TYR B 194      33.127  16.262  13.273  1.00135.79           C
ATOM   1505  CE1 TYR B 194      33.121  14.318  11.345  1.00135.79           C
ATOM   1506  CE2 TYR B 194      34.313  15.834  12.728  1.00135.79           C
ATOM   1507  CZ  TYR B 194      34.312  14.857  11.766  1.00135.79           C
ATOM   1508  OH  TYR B 194      35.531  14.423  11.208  1.00135.79           O
ATOM   1509  C   TYR B 194      30.427  14.429  15.213  1.00135.79           C
ATOM   1510  O   TYR B 194      31.009  13.346  15.173  1.00135.79           O
ATOM   1511  N   LEU B 195      30.319  15.139  16.351  1.00108.34           N
ATOM   1512  CA  LEU B 195      30.854  14.699  17.609  1.00108.34           C
ATOM   1513  CB  LEU B 195      30.907  15.822  18.659  1.00108.34           C
ATOM   1514  CG  LEU B 195      31.897  16.935  18.285  1.00108.34           C
ATOM   1515  CD1 LEU B 195      32.041  17.969  19.408  1.00108.34           C
ATOM   1516  CD2 LEU B 195      33.243  16.342  17.845  1.00108.34           C
ATOM   1517  C   LEU B 195      30.079  13.559  18.214  1.00108.34           C
ATOM   1518  O   LEU B 195      30.641  12.805  19.003  1.00108.34           O
ATOM   1519  N   ILE B 196      28.736  13.536  18.065  1.00122.92           N
ATOM   1520  CA  ILE B 196      27.947  12.457  18.617  1.00122.92           C
ATOM   1521  CB  ILE B 196      26.673  12.961  19.204  1.00122.92           C
ATOM   1522  CG1 ILE B 196      27.117  13.808  20.403  1.00122.92           C
ATOM   1523  CG2 ILE B 196      25.747  11.794  19.574  1.00122.92           C
ATOM   1524  CD1 ILE B 196      25.990  14.533  21.103  1.00122.92           C
ATOM   1525  C   ILE B 196      27.723  11.255  17.748  1.00122.92           C
ATOM   1526  O   ILE B 196      28.038  10.129  18.124  1.00122.92           O
ATOM   1527  N   ALA B 197      27.180  11.462  16.534  1.00 62.66           N
ATOM   1528  CA  ALA B 197      26.922  10.337  15.693  1.00 62.66           C
ATOM   1529  CB  ALA B 197      26.251  10.730  14.367  1.00 62.66           C
ATOM   1530  C   ALA B 197      28.252   9.738  15.381  1.00 62.66           C
ATOM   1531  O   ALA B 197      28.370   8.519  15.270  1.00 62.66           O
ATOM   1532  N   GLY B 198      29.256  10.594  15.082  1.00 86.51           N
ATOM   1533  CA  GLY B 198      30.566  10.072  14.801  1.00 86.51           C
ATOM   1534  C   GLY B 198      31.476   9.755  15.967  1.00 86.51           C
ATOM   1535  O   GLY B 198      31.671   8.596  16.327  1.00 86.51           O
ATOM   1536  N   ARG B 199      32.012  10.804  16.640  1.00149.71           N
ATOM   1537  CA  ARG B 199      33.059  10.586  17.617  1.00149.71           C
ATOM   1538  CB  ARG B 199      33.867  11.838  18.003  1.00149.71           C
ATOM   1539  CG  ARG B 199      35.212  11.874  17.280  1.00149.71           C
ATOM   1540  CD  ARG B 199      36.324  11.231  18.114  1.00149.71           C
ATOM   1541  NE  ARG B 199      37.493  10.958  17.226  1.00149.71           N
ATOM   1542  CZ  ARG B 199      37.729   9.714  16.705  1.00149.71           C
ATOM   1543  NH1 ARG B 199      36.883   8.675  16.965  1.00149.71           N
ATOM   1544  NH2 ARG B 199      38.828   9.507  15.919  1.00149.71           N
ATOM   1545  C   ARG B 199      32.627   9.897  18.868  1.00149.71           C
ATOM   1546  O   ARG B 199      33.264   8.936  19.293  1.00149.71           O
ATOM   1547  N   TYR B 200      31.532  10.358  19.492  1.00 81.98           N
ATOM   1548  CA  TYR B 200      31.086   9.769  20.723  1.00 81.98           C
ATOM   1549  CB  TYR B 200      29.857  10.524  21.291  1.00 81.98           C
ATOM   1550  CG  TYR B 200      29.354   9.918  22.564  1.00 81.98           C
ATOM   1551  CD1 TYR B 200      30.000  10.119  23.766  1.00 81.98           C
ATOM   1552  CD2 TYR B 200      28.200   9.166  22.556  1.00 81.98           C
ATOM   1553  CE1 TYR B 200      29.513   9.559  24.927  1.00 81.98           C
ATOM   1554  CE2 TYR B 200      27.711   8.606  23.713  1.00 81.98           C
ATOM   1555  CZ  TYR B 200      28.368   8.799  24.901  1.00 81.98           C
ATOM   1556  OH  TYR B 200      27.864   8.223  26.086  1.00 81.98           O
ATOM   1557  C   TYR B 200      30.716   8.345  20.441  1.00 81.98           C
ATOM   1558  O   TYR B 200      31.034   7.441  21.211  1.00 81.98           O
ATOM   1559  N   ALA B 201      30.052   8.107  19.298  1.00 39.09           N
ATOM   1560  CA  ALA B 201      29.623   6.778  18.971  1.00 39.09           C
ATOM   1561  CB  ALA B 201      28.880   6.704  17.621  1.00 39.09           C
ATOM   1562  C   ALA B 201      30.820   5.881  18.873  1.00 39.09           C
ATOM   1563  O   ALA B 201      30.777   4.738  19.325  1.00 39.09           O
ATOM   1564  N   GLN B 202      31.911   6.355  18.242  1.00 77.09           N
ATOM   1565  CA  GLN B 202      33.080   5.533  18.083  1.00 77.09           C
ATOM   1566  CB  GLN B 202      34.067   6.126  17.063  1.00 77.09           C
ATOM   1567  CG  GLN B 202      35.224   5.190  16.719  1.00 77.09           C
ATOM   1568  CD  GLN B 202      36.004   5.839  15.588  1.00 77.09           C
ATOM   1569  OE1 GLN B 202      35.428   6.260  14.587  1.00 77.09           O
ATOM   1570  NE2 GLN B 202      37.350   5.939  15.750  1.00 77.09           N
ATOM   1571  C   GLN B 202      33.815   5.320  19.384  1.00 77.09           C
ATOM   1572  O   GLN B 202      34.220   4.200  19.689  1.00 77.09           O
ATOM   1573  N   ASP B 203      34.056   6.399  20.164  1.00105.84           N
ATOM   1574  CA  ASP B 203      34.818   6.276  21.376  1.00105.84           C
ATOM   1575  CB  ASP B 203      35.288   7.639  21.905  1.00105.84           C
ATOM   1576  CG  ASP B 203      36.352   8.185  20.948  1.00105.84           C
ATOM   1577  OD1 ASP B 203      37.149   7.364  20.416  1.00105.84           O
ATOM   1578  OD2 ASP B 203      36.380   9.432  20.761  1.00105.84           O
ATOM   1579  C   ASP B 203      34.087   5.598  22.506  1.00105.84           C
ATOM   1580  O   ASP B 203      34.620   4.676  23.119  1.00105.84           O
ATOM   1581  N   TYR B 204      32.914   6.145  22.899  1.00122.55           N
ATOM   1582  CA  TYR B 204      32.078   5.656  23.972  1.00122.55           C
ATOM   1583  CB  TYR B 204      31.335   6.800  24.675  1.00122.55           C
ATOM   1584  CG  TYR B 204      32.385   7.641  25.320  1.00122.55           C
ATOM   1585  CD1 TYR B 204      32.832   7.351  26.585  1.00122.55           C
ATOM   1586  CD2 TYR B 204      32.940   8.711  24.660  1.00122.55           C
ATOM   1587  CE1 TYR B 204      33.804   8.119  27.184  1.00122.55           C
ATOM   1588  CE2 TYR B 204      33.911   9.489  25.248  1.00122.55           C
ATOM   1589  CZ  TYR B 204      34.346   9.193  26.518  1.00122.55           C
ATOM   1590  OH  TYR B 204      35.342   9.980  27.135  1.00122.55           O
ATOM   1591  C   TYR B 204      31.057   4.619  23.599  1.00122.55           C
ATOM   1592  O   TYR B 204      30.844   3.656  24.331  1.00122.55           O
ATOM   1593  N   GLY B 205      30.350   4.816  22.468  1.00 41.87           N
ATOM   1594  CA  GLY B 205      29.297   3.907  22.088  1.00 41.87           C
ATOM   1595  C   GLY B 205      27.972   4.454  22.543  1.00 41.87           C
ATOM   1596  O   GLY B 205      27.904   5.328  23.406  1.00 41.87           O
ATOM   1597  N   LEU B 206      26.872   3.931  21.953  1.00110.43           N
ATOM   1598  CA  LEU B 206      25.548   4.392  22.266  1.00110.43           C
ATOM   1599  CB  LEU B 206      24.752   4.902  21.053  1.00110.43           C
ATOM   1600  CG  LEU B 206      25.408   6.076  20.300  1.00110.43           C
ATOM   1601  CD1 LEU B 206      25.677   7.262  21.239  1.00110.43           C
ATOM   1602  CD2 LEU B 206      26.646   5.625  19.510  1.00110.43           C
ATOM   1603  C   LEU B 206      24.775   3.239  22.829  1.00110.43           C
ATOM   1604  O   LEU B 206      25.064   2.079  22.544  1.00110.43           O
ATOM   1605  N   VAL B 207      23.758   3.536  23.659  1.00151.88           N
ATOM   1606  CA  VAL B 207      22.976   2.503  24.274  1.00151.88           C
ATOM   1607  CB  VAL B 207      23.117   2.539  25.771  1.00151.88           C
ATOM   1608  CG1 VAL B 207      22.808   3.954  26.266  1.00151.88           C
ATOM   1609  CG2 VAL B 207      22.258   1.440  26.393  1.00151.88           C
ATOM   1610  C   VAL B 207      21.549   2.661  23.823  1.00151.88           C
ATOM   1611  O   VAL B 207      21.185   3.680  23.242  1.00151.88           O
ATOM   1612  N   ASP B 208      20.715   1.619  24.030  1.00 47.88           N
ATOM   1613  CA  ASP B 208      19.351   1.648  23.570  1.00 47.88           C
ATOM   1614  CB  ASP B 208      18.686   0.261  23.557  1.00 47.88           C
ATOM   1615  CG  ASP B 208      19.367  -0.566  22.476  1.00 47.88           C
ATOM   1616  OD1 ASP B 208      20.134   0.031  21.675  1.00 47.88           O
ATOM   1617  OD2 ASP B 208      19.127  -1.803  22.434  1.00 47.88           O
ATOM   1618  C   ASP B 208      18.530   2.539  24.454  1.00 47.88           C
ATOM   1619  O   ASP B 208      18.933   2.900  25.558  1.00 47.88           O
ATOM   1620  N   GLU B 209      17.325   2.898  23.962  1.00105.16           N
ATOM   1621  CA  GLU B 209      16.421   3.786  24.646  1.00105.16           C
ATOM   1622  CB  GLU B 209      15.103   4.012  23.887  1.00105.16           C
ATOM   1623  CG  GLU B 209      15.157   5.127  22.850  1.00105.16           C
ATOM   1624  CD  GLU B 209      14.769   6.399  23.595  1.00105.16           C
ATOM   1625  OE1 GLU B 209      13.626   6.447  24.126  1.00105.16           O
ATOM   1626  OE2 GLU B 209      15.614   7.330  23.660  1.00105.16           O
ATOM   1627  C   GLU B 209      16.034   3.204  25.964  1.00105.16           C
ATOM   1628  O   GLU B 209      15.955   3.906  26.972  1.00105.16           O
ATOM   1629  N   GLN B 210      15.803   1.884  25.989  1.00122.58           N
ATOM   1630  CA  GLN B 210      15.327   1.221  27.165  1.00122.58           C
ATOM   1631  CB  GLN B 210      15.131  -0.286  26.934  1.00122.58           C
ATOM   1632  CG  GLN B 210      14.151  -0.594  25.799  1.00122.58           C
ATOM   1633  CD  GLN B 210      12.784  -0.049  26.187  1.00122.58           C
ATOM   1634  OE1 GLN B 210      12.574   0.384  27.319  1.00122.58           O
ATOM   1635  NE2 GLN B 210      11.826  -0.068  25.221  1.00122.58           N
ATOM   1636  C   GLN B 210      16.326   1.392  28.262  1.00122.58           C
ATOM   1637  O   GLN B 210      15.961   1.516  29.431  1.00122.58           O
ATOM   1638  N   CYS B 211      17.623   1.382  27.914  1.00 51.36           N
ATOM   1639  CA  CYS B 211      18.641   1.478  28.919  1.00 51.36           C
ATOM   1640  CB  CYS B 211      20.058   1.381  28.347  1.00 51.36           C
ATOM   1641  SG  CYS B 211      21.299   1.239  29.659  1.00 51.36           S
ATOM   1642  C   CYS B 211      18.544   2.797  29.621  1.00 51.36           C
ATOM   1643  O   CYS B 211      18.663   2.859  30.845  1.00 51.36           O
ATOM   1644  N   ALA B 212      18.371   3.899  28.862  1.00 72.77           N
ATOM   1645  CA  ALA B 212      18.236   5.169  29.513  1.00 72.77           C
ATOM   1646  CB  ALA B 212      19.509   6.026  29.420  1.00 72.77           C
ATOM   1647  C   ALA B 212      17.145   5.901  28.800  1.00 72.77           C
ATOM   1648  O   ALA B 212      17.384   6.547  27.780  1.00 72.77           O
ATOM   1649  N   PRO B 213      15.973   5.889  29.374  1.00 74.69           N
ATOM   1650  CA  PRO B 213      14.835   6.482  28.723  1.00 74.69           C
ATOM   1651  CD  PRO B 213      15.583   4.776  30.226  1.00 74.69           C
ATOM   1652  CB  PRO B 213      13.615   6.018  29.514  1.00 74.69           C
ATOM   1653  CG  PRO B 213      14.056   4.654  30.074  1.00 74.69           C
ATOM   1654  C   PRO B 213      14.980   7.962  28.603  1.00 74.69           C
ATOM   1655  O   PRO B 213      15.687   8.558  29.413  1.00 74.69           O
ATOM   1656  N   TYR B 214      14.313   8.569  27.598  1.00 95.40           N
ATOM   1657  CA  TYR B 214      14.488   9.969  27.327  1.00 95.40           C
ATOM   1658  CB  TYR B 214      14.040  10.333  25.899  1.00 95.40           C
ATOM   1659  CG  TYR B 214      14.337  11.767  25.633  1.00 95.40           C
ATOM   1660  CD1 TYR B 214      15.639  12.189  25.495  1.00 95.40           C
ATOM   1661  CD2 TYR B 214      13.319  12.681  25.491  1.00 95.40           C
ATOM   1662  CE1 TYR B 214      15.924  13.509  25.239  1.00 95.40           C
ATOM   1663  CE2 TYR B 214      13.598  14.003  25.234  1.00 95.40           C
ATOM   1664  CZ  TYR B 214      14.903  14.419  25.109  1.00 95.40           C
ATOM   1665  OH  TYR B 214      15.196  15.774  24.845  1.00 95.40           O
ATOM   1666  C   TYR B 214      13.715  10.788  28.319  1.00 95.40           C
ATOM   1667  O   TYR B 214      12.513  10.597  28.500  1.00 95.40           O
ATOM   1668  N   THR B 215      14.463  11.612  29.091  1.00 87.24           N
ATOM   1669  CA  THR B 215      14.000  12.566  30.065  1.00 87.24           C
ATOM   1670  CB  THR B 215      15.015  12.761  31.155  1.00 87.24           C
ATOM   1671  OG1 THR B 215      15.254  11.532  31.826  1.00 87.24           O
ATOM   1672  CG2 THR B 215      14.498  13.818  32.141  1.00 87.24           C
ATOM   1673  C   THR B 215      13.685  13.920  29.489  1.00 87.24           C
ATOM   1674  O   THR B 215      12.672  14.529  29.833  1.00 87.24           O
ATOM   1675  N   GLY B 216      14.557  14.431  28.589  1.00 36.74           N
ATOM   1676  CA  GLY B 216      14.402  15.761  28.063  1.00 36.74           C
ATOM   1677  C   GLY B 216      15.012  16.738  29.027  1.00 36.74           C
ATOM   1678  O   GLY B 216      14.700  17.928  28.993  1.00 36.74           O
ATOM   1679  N   LYS B 217      15.902  16.258  29.921  1.00132.53           N
ATOM   1680  CA  LYS B 217      16.494  17.131  30.895  1.00132.53           C
ATOM   1681  CB  LYS B 217      15.843  17.000  32.284  1.00132.53           C
ATOM   1682  CG  LYS B 217      16.116  18.171  33.232  1.00132.53           C
ATOM   1683  CD  LYS B 217      15.352  19.442  32.852  1.00132.53           C
ATOM   1684  CE  LYS B 217      15.469  20.574  33.875  1.00132.53           C
ATOM   1685  NZ  LYS B 217      14.642  21.728  33.450  1.00132.53           N
ATOM   1686  C   LYS B 217      17.942  16.761  31.064  1.00132.53           C
ATOM   1687  O   LYS B 217      18.418  15.737  30.582  1.00132.53           O
ATOM   1688  N   ASP B 218      18.656  17.627  31.800  1.00115.92           N
ATOM   1689  CA  ASP B 218      20.047  17.633  32.163  1.00115.92           C
ATOM   1690  CB  ASP B 218      20.497  19.006  32.681  1.00115.92           C
ATOM   1691  CG  ASP B 218      20.451  19.929  31.472  1.00115.92           C
ATOM   1692  OD1 ASP B 218      21.277  19.731  30.541  1.00115.92           O
ATOM   1693  OD2 ASP B 218      19.568  20.827  31.449  1.00115.92           O
ATOM   1694  C   ASP B 218      20.315  16.590  33.206  1.00115.92           C
ATOM   1695  O   ASP B 218      21.283  16.698  33.959  1.00115.92           O
ATOM   1696  N   SER B 219      19.373  15.641  33.365  1.00113.22           N
ATOM   1697  CA  SER B 219      19.436  14.575  34.330  1.00113.22           C
ATOM   1698  CB  SER B 219      18.512  13.417  33.913  1.00113.22           C
ATOM   1699  OG  SER B 219      18.716  12.284  34.737  1.00113.22           O
ATOM   1700  C   SER B 219      20.836  14.039  34.439  1.00113.22           C
ATOM   1701  O   SER B 219      21.626  14.102  33.499  1.00113.22           O
ATOM   1702  N   SER B 220      21.186  13.513  35.634  1.00 86.10           N
ATOM   1703  CA  SER B 220      22.502  12.982  35.862  1.00 86.10           C
ATOM   1704  CB  SER B 220      22.774  12.604  37.327  1.00 86.10           C
ATOM   1705  OG  SER B 220      24.092  12.093  37.467  1.00 86.10           O
ATOM   1706  C   SER B 220      22.608  11.750  35.037  1.00 86.10           C
ATOM   1707  O   SER B 220      21.618  11.318  34.449  1.00 86.10           O
ATOM   1708  N   CYS B 221      23.800  11.122  34.961  1.00 98.72           N
ATOM   1709  CA  CYS B 221      23.842  10.008  34.064  1.00 98.72           C
ATOM   1710  CB  CYS B 221      25.087  10.023  33.159  1.00 98.72           C
ATOM   1711  SG  CYS B 221      24.899   8.996  31.671  1.00 98.72           S
ATOM   1712  C   CYS B 221      23.767   8.677  34.780  1.00 98.72           C
ATOM   1713  O   CYS B 221      24.797   8.039  35.003  1.00 98.72           O
ATOM   1714  N   PRO B 222      22.600   8.244  35.223  1.00135.10           N
ATOM   1715  CA  PRO B 222      22.518   6.865  35.641  1.00135.10           C
ATOM   1716  CD  PRO B 222      21.834   9.075  36.143  1.00135.10           C
ATOM   1717  CB  PRO B 222      21.677   6.814  36.916  1.00135.10           C
ATOM   1718  CG  PRO B 222      20.899   8.131  36.902  1.00135.10           C
ATOM   1719  C   PRO B 222      21.915   6.063  34.527  1.00135.10           C
ATOM   1720  O   PRO B 222      21.157   6.631  33.748  1.00135.10           O
ATOM   1721  N   ARG B 223      22.174   4.745  34.463  1.00146.42           N
ATOM   1722  CA  ARG B 223      21.667   3.913  33.410  1.00146.42           C
ATOM   1723  CB  ARG B 223      22.543   3.974  32.148  1.00146.42           C
ATOM   1724  CG  ARG B 223      23.976   3.461  32.370  1.00146.42           C
ATOM   1725  CD  ARG B 223      24.880   4.370  33.216  1.00146.42           C
ATOM   1726  NE  ARG B 223      24.777   3.935  34.641  1.00146.42           N
ATOM   1727  CZ  ARG B 223      25.778   4.212  35.526  1.00146.42           C
ATOM   1728  NH1 ARG B 223      26.931   4.799  35.090  1.00146.42           N
ATOM   1729  NH2 ARG B 223      25.624   3.905  36.847  1.00146.42           N
ATOM   1730  C   ARG B 223      21.760   2.497  33.896  1.00146.42           C
ATOM   1731  O   ARG B 223      22.240   2.245  34.999  1.00146.42           O
ATOM   1732  N   GLU B 224      21.269   1.534  33.089  1.00 61.52           N
ATOM   1733  CA  GLU B 224      21.370   0.133  33.422  1.00 61.52           C
ATOM   1734  CB  GLU B 224      20.255  -0.717  32.793  1.00 61.52           C
ATOM   1735  CG  GLU B 224      18.857  -0.371  33.305  1.00 61.52           C
ATOM   1736  CD  GLU B 224      17.855  -1.082  32.410  1.00 61.52           C
ATOM   1737  OE1 GLU B 224      18.305  -1.768  31.453  1.00 61.52           O
ATOM   1738  OE2 GLU B 224      16.629  -0.946  32.664  1.00 61.52           O
ATOM   1739  C   GLU B 224      22.671  -0.366  32.847  1.00 61.52           C
ATOM   1740  O   GLU B 224      23.363   0.378  32.157  1.00 61.52           O
ATOM   1741  N   SER B 225      23.096  -1.612  33.171  1.00 70.95           N
ATOM   1742  CA  SER B 225      24.262  -2.143  32.502  1.00 70.95           C
ATOM   1743  CB  SER B 225      24.832  -3.417  33.153  1.00 70.95           C
ATOM   1744  OG  SER B 225      25.295  -3.133  34.465  1.00 70.95           O
ATOM   1745  C   SER B 225      23.758  -2.498  31.119  1.00 70.95           C
ATOM   1746  O   SER B 225      22.791  -3.252  31.022  1.00 70.95           O
ATOM   1747  N   CYS B 226      24.393  -2.011  30.014  1.00 66.18           N
ATOM   1748  CA  CYS B 226      23.748  -2.210  28.729  1.00 66.18           C
ATOM   1749  CB  CYS B 226      22.786  -1.060  28.385  1.00 66.18           C
ATOM   1750  SG  CYS B 226      21.617  -0.762  29.743  1.00 66.18           S
ATOM   1751  C   CYS B 226      24.743  -2.293  27.603  1.00 66.18           C
ATOM   1752  O   CYS B 226      25.884  -1.850  27.718  1.00 66.18           O
ATOM   1753  N   ASP B 227      24.305  -2.867  26.455  1.00 43.61           N
ATOM   1754  CA  ASP B 227      25.151  -3.016  25.300  1.00 43.61           C
ATOM   1755  CB  ASP B 227      24.655  -4.064  24.285  1.00 43.61           C
ATOM   1756  CG  ASP B 227      24.830  -5.462  24.875  1.00 43.61           C
ATOM   1757  OD1 ASP B 227      25.135  -5.565  26.094  1.00 43.61           O
ATOM   1758  OD2 ASP B 227      24.666  -6.447  24.104  1.00 43.61           O
ATOM   1759  C   ASP B 227      25.259  -1.695  24.597  1.00 43.61           C
ATOM   1760  O   ASP B 227      24.395  -0.830  24.739  1.00 43.61           O
ATOM   1761  N   ARG B 228      26.347  -1.504  23.815  1.00133.46           N
ATOM   1762  CA  ARG B 228      26.510  -0.238  23.154  1.00133.46           C
ATOM   1763  CB  ARG B 228      27.543   0.677  23.828  1.00133.46           C
ATOM   1764  CG  ARG B 228      27.185   0.980  25.281  1.00133.46           C
ATOM   1765  CD  ARG B 228      28.036   2.092  25.894  1.00133.46           C
ATOM   1766  NE  ARG B 228      27.247   3.340  25.737  1.00133.46           N
ATOM   1767  CZ  ARG B 228      27.030   4.135  26.821  1.00133.46           C
ATOM   1768  NH1 ARG B 228      27.661   3.868  28.000  1.00133.46           N
ATOM   1769  NH2 ARG B 228      26.156   5.176  26.736  1.00133.46           N
ATOM   1770  C   ARG B 228      26.908  -0.430  21.721  1.00133.46           C
ATOM   1771  O   ARG B 228      27.698  -1.310  21.384  1.00133.46           O
ATOM   1772  N   VAL B 229      26.337   0.417  20.839  1.00 51.85           N
ATOM   1773  CA  VAL B 229      26.604   0.398  19.428  1.00 51.85           C
ATOM   1774  CB  VAL B 229      25.391   0.716  18.614  1.00 51.85           C
ATOM   1775  CG1 VAL B 229      25.792   0.769  17.138  1.00 51.85           C
ATOM   1776  CG2 VAL B 229      24.317  -0.337  18.925  1.00 51.85           C
ATOM   1777  C   VAL B 229      27.640   1.442  19.143  1.00 51.85           C
ATOM   1778  O   VAL B 229      27.619   2.524  19.726  1.00 51.85           O
ATOM   1779  N   TYR B 230      28.568   1.150  18.205  1.00 73.64           N
ATOM   1780  CA  TYR B 230      29.672   2.043  17.945  1.00 73.64           C
ATOM   1781  CB  TYR B 230      31.033   1.379  18.213  1.00 73.64           C
ATOM   1782  CG  TYR B 230      31.112   1.015  19.657  1.00 73.64           C
ATOM   1783  CD1 TYR B 230      30.583  -0.170  20.124  1.00 73.64           C
ATOM   1784  CD2 TYR B 230      31.728   1.863  20.547  1.00 73.64           C
ATOM   1785  CE1 TYR B 230      30.666  -0.508  21.457  1.00 73.64           C
ATOM   1786  CE2 TYR B 230      31.813   1.530  21.878  1.00 73.64           C
ATOM   1787  CZ  TYR B 230      31.286   0.348  22.338  1.00 73.64           C
ATOM   1788  OH  TYR B 230      31.387   0.033  23.709  1.00 73.64           O
ATOM   1789  C   TYR B 230      29.669   2.417  16.492  1.00 73.64           C
ATOM   1790  O   TYR B 230      28.976   1.802  15.691  1.00 73.64           O
ATOM   1791  N   SER B 231      30.413   3.488  16.127  1.00 89.74           N
ATOM   1792  CA  SER B 231      30.454   3.902  14.754  1.00 89.74           C
ATOM   1793  CB  SER B 231      30.126   5.390  14.576  1.00 89.74           C
ATOM   1794  OG  SER B 231      30.133   5.724  13.199  1.00 89.74           O
ATOM   1795  C   SER B 231      31.844   3.648  14.233  1.00 89.74           C
ATOM   1796  O   SER B 231      32.838   4.120  14.785  1.00 89.74           O
ATOM   1797  N   SER B 232      31.930   2.868  13.135  1.00 48.13           N
ATOM   1798  CA  SER B 232      33.174   2.498  12.515  1.00 48.13           C
ATOM   1799  CB  SER B 232      33.010   1.412  11.432  1.00 48.13           C
ATOM   1800  OG  SER B 232      32.282   1.920  10.324  1.00 48.13           O
ATOM   1801  C   SER B 232      33.813   3.675  11.844  1.00 48.13           C
ATOM   1802  O   SER B 232      35.038   3.716  11.722  1.00 48.13           O
ATOM   1803  N   GLY B 233      33.016   4.660  11.376  1.00 35.35           N
ATOM   1804  CA  GLY B 233      33.623   5.765  10.680  1.00 35.35           C
ATOM   1805  C   GLY B 233      32.664   6.914  10.630  1.00 35.35           C
ATOM   1806  O   GLY B 233      31.453   6.730  10.725  1.00 35.35           O
ATOM   1807  N   TYR B 234      33.203   8.147  10.503  1.00 81.32           N
ATOM   1808  CA  TYR B 234      32.374   9.319  10.410  1.00 81.32           C
ATOM   1809  CB  TYR B 234      32.004   9.907  11.782  1.00 81.32           C
ATOM   1810  CG  TYR B 234      33.289  10.203  12.468  1.00 81.32           C
ATOM   1811  CD1 TYR B 234      33.940   9.227  13.187  1.00 81.32           C
ATOM   1812  CD2 TYR B 234      33.843  11.454  12.389  1.00 81.32           C
ATOM   1813  CE1 TYR B 234      35.129   9.484  13.821  1.00 81.32           C
ATOM   1814  CE2 TYR B 234      35.032  11.728  13.017  1.00 81.32           C
ATOM   1815  CZ  TYR B 234      35.671  10.742  13.730  1.00 81.32           C
ATOM   1816  OH  TYR B 234      36.891  11.042  14.370  1.00 81.32           O
ATOM   1817  C   TYR B 234      33.136  10.373   9.664  1.00 81.32           C
ATOM   1818  O   TYR B 234      34.362  10.418   9.733  1.00 81.32           O
ATOM   1819  N   ARG B 235      32.414  11.267   8.947  1.00190.37           N
ATOM   1820  CA  ARG B 235      33.081  12.289   8.187  1.00190.37           C
ATOM   1821  CB  ARG B 235      33.635  11.724   6.855  1.00190.37           C
ATOM   1822  CG  ARG B 235      34.642  10.572   7.010  1.00190.37           C
ATOM   1823  CD  ARG B 235      34.743   9.635   5.789  1.00190.37           C
ATOM   1824  NE  ARG B 235      35.436  10.350   4.676  1.00190.37           N
ATOM   1825  CZ  ARG B 235      35.506   9.775   3.440  1.00190.37           C
ATOM   1826  NH1 ARG B 235      35.021   8.515   3.253  1.00190.37           N
ATOM   1827  NH2 ARG B 235      36.047  10.459   2.388  1.00190.37           N
ATOM   1828  C   ARG B 235      32.059  13.322   7.799  1.00190.37           C
ATOM   1829  O   ARG B 235      30.866  13.040   7.728  1.00190.37           O
ATOM   1830  N   TYR B 236      32.504  14.571   7.549  1.00111.14           N
ATOM   1831  CA  TYR B 236      31.610  15.568   7.023  1.00111.14           C
ATOM   1832  CB  TYR B 236      32.093  17.023   7.220  1.00111.14           C
ATOM   1833  CG  TYR B 236      31.814  17.546   8.595  1.00111.14           C
ATOM   1834  CD1 TYR B 236      30.530  17.931   8.914  1.00111.14           C
ATOM   1835  CD2 TYR B 236      32.806  17.702   9.540  1.00111.14           C
ATOM   1836  CE1 TYR B 236      30.227  18.439  10.154  1.00111.14           C
ATOM   1837  CE2 TYR B 236      32.505  18.211  10.785  1.00111.14           C
ATOM   1838  CZ  TYR B 236      31.216  18.579  11.095  1.00111.14           C
ATOM   1839  OH  TYR B 236      30.902  19.101  12.369  1.00111.14           O
ATOM   1840  C   TYR B 236      31.556  15.299   5.547  1.00111.14           C
ATOM   1841  O   TYR B 236      32.573  15.017   4.923  1.00111.14           O
ATOM   1842  N   VAL B 237      30.355  15.334   4.943  1.00105.74           N
ATOM   1843  CA  VAL B 237      30.252  15.111   3.530  1.00105.74           C
ATOM   1844  CB  VAL B 237      28.829  15.207   3.050  1.00105.74           C
ATOM   1845  CG1 VAL B 237      28.212  16.476   3.664  1.00105.74           C
ATOM   1846  CG2 VAL B 237      28.812  15.216   1.512  1.00105.74           C
ATOM   1847  C   VAL B 237      31.063  16.179   2.867  1.00105.74           C
ATOM   1848  O   VAL B 237      30.949  17.352   3.225  1.00105.74           O
ATOM   1849  N   GLY B 238      31.890  15.789   1.866  1.00 40.22           N
ATOM   1850  CA  GLY B 238      32.748  16.731   1.211  1.00 40.22           C
ATOM   1851  C   GLY B 238      34.136  16.562   1.758  1.00 40.22           C
ATOM   1852  O   GLY B 238      35.094  17.128   1.235  1.00 40.22           O
ATOM   1853  N   GLY B 239      34.276  15.782   2.848  1.00 45.19           N
ATOM   1854  CA  GLY B 239      35.570  15.451   3.378  1.00 45.19           C
ATOM   1855  C   GLY B 239      35.877  16.236   4.617  1.00 45.19           C
ATOM   1856  O   GLY B 239      36.585  15.751   5.497  1.00 45.19           O
ATOM   1857  N   TYR B 240      35.400  17.488   4.713  1.00112.34           N
ATOM   1858  CA  TYR B 240      35.653  18.220   5.920  1.00112.34           C
ATOM   1859  CB  TYR B 240      37.094  18.723   5.999  1.00112.34           C
ATOM   1860  CG  TYR B 240      37.228  19.749   4.948  1.00112.34           C
ATOM   1861  CD1 TYR B 240      37.303  19.436   3.615  1.00112.34           C
ATOM   1862  CD2 TYR B 240      37.234  21.060   5.329  1.00112.34           C
ATOM   1863  CE1 TYR B 240      37.416  20.432   2.678  1.00112.34           C
ATOM   1864  CE2 TYR B 240      37.349  22.062   4.404  1.00112.34           C
ATOM   1865  CZ  TYR B 240      37.443  21.746   3.073  1.00112.34           C
ATOM   1866  OH  TYR B 240      37.560  22.764   2.105  1.00112.34           O
ATOM   1867  C   TYR B 240      34.651  19.343   5.971  1.00112.34           C
ATOM   1868  O   TYR B 240      33.852  19.515   5.051  1.00112.34           O
ATOM   1869  N   TYR B 241      34.636  20.162   7.038  1.00203.84           N
ATOM   1870  CA  TYR B 241      33.569  21.121   7.067  1.00203.84           C
ATOM   1871  CB  TYR B 241      33.293  21.700   8.458  1.00203.84           C
ATOM   1872  CG  TYR B 241      32.039  22.520   8.427  1.00203.84           C
ATOM   1873  CD1 TYR B 241      30.812  21.931   8.653  1.00203.84           C
ATOM   1874  CD2 TYR B 241      32.078  23.869   8.144  1.00203.84           C
ATOM   1875  CE1 TYR B 241      29.658  22.673   8.660  1.00203.84           C
ATOM   1876  CE2 TYR B 241      30.926  24.617   8.147  1.00203.84           C
ATOM   1877  CZ  TYR B 241      29.724  24.018   8.416  1.00203.84           C
ATOM   1878  OH  TYR B 241      28.540  24.777   8.443  1.00203.84           O
ATOM   1879  C   TYR B 241      33.872  22.235   6.119  1.00203.84           C
ATOM   1880  O   TYR B 241      34.888  22.924   6.234  1.00203.84           O
ATOM   1881  N   GLY B 242      32.917  22.457   5.188  1.00 71.19           N
ATOM   1882  CA  GLY B 242      33.026  23.457   4.172  1.00 71.19           C
ATOM   1883  C   GLY B 242      32.972  22.851   2.798  1.00 71.19           C
ATOM   1884  O   GLY B 242      32.800  23.590   1.831  1.00 71.19           O
ATOM   1885  N   GLY B 243      33.193  21.524   2.691  1.00 95.65           N
ATOM   1886  CA  GLY B 243      33.170  20.674   1.523  1.00 95.65           C
ATOM   1887  C   GLY B 243      31.788  20.314   1.042  1.00 95.65           C
ATOM   1888  O   GLY B 243      31.635  19.774  -0.046  1.00 95.65           O
ATOM   1889  N   CYS B 244      30.757  20.463   1.883  1.00 86.28           N
ATOM   1890  CA  CYS B 244      29.439  19.953   1.586  1.00 86.28           C
ATOM   1891  CB  CYS B 244      28.462  20.112   2.764  1.00 86.28           C
ATOM   1892  SG  CYS B 244      26.872  19.278   2.486  1.00 86.28           S
ATOM   1893  C   CYS B 244      28.821  20.586   0.379  1.00 86.28           C
ATOM   1894  O   CYS B 244      29.046  21.759   0.074  1.00 86.28           O
ATOM   1895  N   ASN B 245      28.013  19.765  -0.335  1.00172.06           N
ATOM   1896  CA  ASN B 245      27.354  20.137  -1.549  1.00172.06           C
ATOM   1897  CB  ASN B 245      28.246  19.787  -2.745  1.00172.06           C
ATOM   1898  CG  ASN B 245      27.619  20.472  -3.919  1.00172.06           C
ATOM   1899  OD1 ASN B 245      26.959  19.861  -4.761  1.00172.06           O
ATOM   1900  ND2 ASN B 245      27.804  21.815  -3.897  1.00172.06           N
ATOM   1901  C   ASN B 245      26.122  19.283  -1.707  1.00172.06           C
ATOM   1902  O   ASN B 245      26.007  18.226  -1.093  1.00172.06           O
ATOM   1903  N   GLU B 246      25.169  19.718  -2.564  1.00 90.59           N
ATOM   1904  CA  GLU B 246      23.949  18.988  -2.806  1.00 90.59           C
ATOM   1905  CB  GLU B 246      22.983  19.707  -3.761  1.00 90.59           C
ATOM   1906  CG  GLU B 246      21.680  18.933  -4.008  1.00 90.59           C
ATOM   1907  CD  GLU B 246      21.127  19.408  -5.338  1.00 90.59           C
ATOM   1908  OE1 GLU B 246      21.883  19.280  -6.336  1.00 90.59           O
ATOM   1909  OE2 GLU B 246      19.967  19.892  -5.380  1.00 90.59           O
ATOM   1910  C   GLU B 246      24.252  17.688  -3.490  1.00 90.59           C
ATOM   1911  O   GLU B 246      23.701  16.647  -3.136  1.00 90.59           O
ATOM   1912  N   ALA B 247      25.144  17.719  -4.501  1.00 41.41           N
ATOM   1913  CA  ALA B 247      25.438  16.554  -5.288  1.00 41.41           C
ATOM   1914  CB  ALA B 247      26.484  16.828  -6.383  1.00 41.41           C
ATOM   1915  C   ALA B 247      25.994  15.496  -4.389  1.00 41.41           C
ATOM   1916  O   ALA B 247      25.589  14.337  -4.456  1.00 41.41           O
ATOM   1917  N   GLU B 248      26.923  15.885  -3.501  1.00109.77           N
ATOM   1918  CA  GLU B 248      27.559  14.962  -2.609  1.00109.77           C
ATOM   1919  CB  GLU B 248      28.705  15.633  -1.827  1.00109.77           C
ATOM   1920  CG  GLU B 248      29.729  14.657  -1.240  1.00109.77           C
ATOM   1921  CD  GLU B 248      30.645  14.197  -2.372  1.00109.77           C
ATOM   1922  OE1 GLU B 248      30.131  13.539  -3.317  1.00109.77           O
ATOM   1923  OE2 GLU B 248      31.868  14.496  -2.305  1.00109.77           O
ATOM   1924  C   GLU B 248      26.543  14.439  -1.632  1.00109.77           C
ATOM   1925  O   GLU B 248      26.592  13.272  -1.246  1.00109.77           O
ATOM   1926  N   MET B 249      25.595  15.291  -1.193  1.00 64.59           N
ATOM   1927  CA  MET B 249      24.636  14.855  -0.209  1.00 64.59           C
ATOM   1928  CB  MET B 249      23.684  15.979   0.273  1.00 64.59           C
ATOM   1929  CG  MET B 249      24.400  17.178   0.912  1.00 64.59           C
ATOM   1930  SD  MET B 249      23.352  18.576   1.449  1.00 64.59           S
ATOM   1931  CE  MET B 249      22.589  17.855   2.933  1.00 64.59           C
ATOM   1932  C   MET B 249      23.787  13.756  -0.782  1.00 64.59           C
ATOM   1933  O   MET B 249      23.528  12.752  -0.121  1.00 64.59           O
ATOM   1934  N   LYS B 250      23.326  13.911  -2.038  1.00145.88           N
ATOM   1935  CA  LYS B 250      22.460  12.919  -2.607  1.00145.88           C
ATOM   1936  CB  LYS B 250      21.706  13.409  -3.864  1.00145.88           C
ATOM   1937  CG  LYS B 250      22.565  14.001  -4.979  1.00145.88           C
ATOM   1938  CD  LYS B 250      21.737  14.462  -6.183  1.00145.88           C
ATOM   1939  CE  LYS B 250      20.889  15.701  -5.882  1.00145.88           C
ATOM   1940  NZ  LYS B 250      20.562  16.425  -7.131  1.00145.88           N
ATOM   1941  C   LYS B 250      23.194  11.631  -2.847  1.00145.88           C
ATOM   1942  O   LYS B 250      22.606  10.559  -2.723  1.00145.88           O
ATOM   1943  N   LEU B 251      24.486  11.677  -3.222  1.00 91.73           N
ATOM   1944  CA  LEU B 251      25.172  10.427  -3.391  1.00 91.73           C
ATOM   1945  CB  LEU B 251      26.576  10.538  -4.013  1.00 91.73           C
ATOM   1946  CG  LEU B 251      26.554  10.728  -5.544  1.00 91.73           C
ATOM   1947  CD1 LEU B 251      25.948  12.074  -5.972  1.00 91.73           C
ATOM   1948  CD2 LEU B 251      27.943  10.472  -6.140  1.00 91.73           C
ATOM   1949  C   LEU B 251      25.276   9.731  -2.067  1.00 91.73           C
ATOM   1950  O   LEU B 251      25.057   8.524  -1.976  1.00 91.73           O
ATOM   1951  N   ALA B 252      25.592  10.481  -0.994  1.00 34.35           N
ATOM   1952  CA  ALA B 252      25.741   9.890   0.308  1.00 34.35           C
ATOM   1953  CB  ALA B 252      26.127  10.927   1.378  1.00 34.35           C
ATOM   1954  C   ALA B 252      24.437   9.284   0.726  1.00 34.35           C
ATOM   1955  O   ALA B 252      24.393   8.168   1.240  1.00 34.35           O
ATOM   1956  N   LEU B 253      23.329  10.002   0.483  1.00128.86           N
ATOM   1957  CA  LEU B 253      22.036   9.580   0.943  1.00128.86           C
ATOM   1958  CB  LEU B 253      20.962  10.609   0.537  1.00128.86           C
ATOM   1959  CG  LEU B 253      19.571  10.429   1.175  1.00128.86           C
ATOM   1960  CD1 LEU B 253      18.874   9.132   0.745  1.00128.86           C
ATOM   1961  CD2 LEU B 253      19.656  10.596   2.697  1.00128.86           C
ATOM   1962  C   LEU B 253      21.660   8.259   0.337  1.00128.86           C
ATOM   1963  O   LEU B 253      21.339   7.311   1.053  1.00128.86           O
ATOM   1964  N   VAL B 254      21.702   8.151  -1.004  1.00 55.69           N
ATOM   1965  CA  VAL B 254      21.277   6.940  -1.651  1.00 55.69           C
ATOM   1966  CB  VAL B 254      21.133   7.092  -3.140  1.00 55.69           C
ATOM   1967  CG1 VAL B 254      20.066   8.165  -3.407  1.00 55.69           C
ATOM   1968  CG2 VAL B 254      22.505   7.403  -3.759  1.00 55.69           C
ATOM   1969  C   VAL B 254      22.242   5.821  -1.394  1.00 55.69           C
ATOM   1970  O   VAL B 254      21.837   4.675  -1.210  1.00 55.69           O
ATOM   1971  N   GLN B 255      23.555   6.115  -1.436  1.00 72.68           N
ATOM   1972  CA  GLN B 255      24.555   5.102  -1.251  1.00 72.68           C
ATOM   1973  CB  GLN B 255      25.970   5.542  -1.654  1.00 72.68           C
ATOM   1974  CG  GLN B 255      26.124   5.793  -3.154  1.00 72.68           C
ATOM   1975  CD  GLN B 255      27.615   5.807  -3.445  1.00 72.68           C
ATOM   1976  OE1 GLN B 255      28.177   6.821  -3.856  1.00 72.68           O
ATOM   1977  NE2 GLN B 255      28.276   4.639  -3.222  1.00 72.68           N
ATOM   1978  C   GLN B 255      24.646   4.632   0.169  1.00 72.68           C
ATOM   1979  O   GLN B 255      24.842   3.440   0.400  1.00 72.68           O
ATOM   1980  N   ASN B 256      24.522   5.539   1.162  1.00118.40           N
ATOM   1981  CA  ASN B 256      24.810   5.111   2.506  1.00118.40           C
ATOM   1982  CB  ASN B 256      25.980   5.882   3.137  1.00118.40           C
ATOM   1983  CG  ASN B 256      27.258   5.443   2.437  1.00118.40           C
ATOM   1984  OD1 ASN B 256      28.000   6.263   1.899  1.00118.40           O
ATOM   1985  ND2 ASN B 256      27.525   4.109   2.442  1.00118.40           N
ATOM   1986  C   ASN B 256      23.654   5.241   3.459  1.00118.40           C
ATOM   1987  O   ASN B 256      23.642   4.563   4.485  1.00118.40           O
ATOM   1988  N   GLY B 257      22.659   6.108   3.196  1.00 51.17           N
ATOM   1989  CA  GLY B 257      21.559   6.168   4.122  1.00 51.17           C
ATOM   1990  C   GLY B 257      21.343   7.587   4.562  1.00 51.17           C
ATOM   1991  O   GLY B 257      22.065   8.497   4.156  1.00 51.17           O
ATOM   1992  N   PRO B 258      20.365   7.784   5.421  1.00 85.95           N
ATOM   1993  CA  PRO B 258      20.058   9.110   5.881  1.00 85.95           C
ATOM   1994  CD  PRO B 258      19.190   6.927   5.434  1.00 85.95           C
ATOM   1995  CB  PRO B 258      18.742   8.995   6.643  1.00 85.95           C
ATOM   1996  CG  PRO B 258      18.039   7.815   5.945  1.00 85.95           C
ATOM   1997  C   PRO B 258      21.205   9.664   6.659  1.00 85.95           C
ATOM   1998  O   PRO B 258      21.949   8.895   7.266  1.00 85.95           O
ATOM   1999  N   VAL B 259      21.388  10.997   6.625  1.00104.23           N
ATOM   2000  CA  VAL B 259      22.503  11.585   7.306  1.00104.23           C
ATOM   2001  CB  VAL B 259      23.604  12.009   6.385  1.00104.23           C
ATOM   2002  CG1 VAL B 259      24.143  10.754   5.686  1.00104.23           C
ATOM   2003  CG2 VAL B 259      23.068  13.086   5.425  1.00104.23           C
ATOM   2004  C   VAL B 259      22.027  12.806   8.025  1.00104.23           C
ATOM   2005  O   VAL B 259      20.982  13.367   7.700  1.00104.23           O
ATOM   2006  N   SER B 260      22.790  13.227   9.053  1.00 93.29           N
ATOM   2007  CA  SER B 260      22.412  14.373   9.831  1.00 93.29           C
ATOM   2008  CB  SER B 260      23.106  14.447  11.201  1.00 93.29           C
ATOM   2009  OG  SER B 260      22.658  13.386  12.030  1.00 93.29           O
ATOM   2010  C   SER B 260      22.761  15.623   9.073  1.00 93.29           C
ATOM   2011  O   SER B 260      23.786  15.706   8.410  1.00 93.29           O
ATOM   2012  N   VAL B 261      21.886  16.646   9.184  1.00143.16           N
ATOM   2013  CA  VAL B 261      22.071  17.902   8.514  1.00143.16           C
ATOM   2014  CB  VAL B 261      21.114  18.099   7.365  1.00143.16           C
ATOM   2015  CG1 VAL B 261      21.382  19.447   6.707  1.00143.16           C
ATOM   2016  CG2 VAL B 261      21.223  16.934   6.379  1.00143.16           C
ATOM   2017  C   VAL B 261      21.687  18.953   9.513  1.00143.16           C
ATOM   2018  O   VAL B 261      21.021  18.652  10.495  1.00143.16           O
ATOM   2019  N   SER B 262      22.137  20.215   9.316  1.00 55.73           N
ATOM   2020  CA  SER B 262      21.690  21.263  10.195  1.00 55.73           C
ATOM   2021  CB  SER B 262      22.727  21.713  11.250  1.00 55.73           C
ATOM   2022  OG  SER B 262      23.698  22.573  10.676  1.00 55.73           O
ATOM   2023  C   SER B 262      21.345  22.446   9.339  1.00 55.73           C
ATOM   2024  O   SER B 262      21.891  22.606   8.251  1.00 55.73           O
ATOM   2025  N   PHE B 263      20.404  23.296   9.809  1.00 99.89           N
ATOM   2026  CA  PHE B 263      20.035  24.470   9.062  1.00 99.89           C
ATOM   2027  CB  PHE B 263      18.941  24.198   8.023  1.00 99.89           C
ATOM   2028  CG  PHE B 263      17.649  23.836   8.679  1.00 99.89           C
ATOM   2029  CD1 PHE B 263      16.746  24.816   9.038  1.00 99.89           C
ATOM   2030  CD2 PHE B 263      17.335  22.512   8.905  1.00 99.89           C
ATOM   2031  CE1 PHE B 263      15.548  24.482   9.634  1.00 99.89           C
ATOM   2032  CE2 PHE B 263      16.138  22.166   9.500  1.00 99.89           C
ATOM   2033  CZ  PHE B 263      15.253  23.158   9.862  1.00 99.89           C
ATOM   2034  C   PHE B 263      19.547  25.519  10.016  1.00 99.89           C
ATOM   2035  O   PHE B 263      19.462  25.273  11.215  1.00 99.89           O
ATOM   2036  N   GLU B 264      19.269  26.765   9.566  1.00168.98           N
ATOM   2037  CA  GLU B 264      18.753  27.531  10.661  1.00168.98           C
ATOM   2038  CB  GLU B 264      19.439  28.842  11.083  1.00168.98           C
ATOM   2039  CG  GLU B 264      18.927  30.147  10.512  1.00168.98           C
ATOM   2040  CD  GLU B 264      19.293  31.064  11.664  1.00168.98           C
ATOM   2041  OE1 GLU B 264      20.397  30.861  12.230  1.00168.98           O
ATOM   2042  OE2 GLU B 264      18.473  31.928  12.050  1.00168.98           O
ATOM   2043  C   GLU B 264      17.278  27.703  10.540  1.00168.98           C
ATOM   2044  O   GLU B 264      16.705  27.983   9.482  1.00168.98           O
ATOM   2045  N   VAL B 265      16.606  27.469  11.669  1.00 72.00           N
ATOM   2046  CA  VAL B 265      15.186  27.540  11.692  1.00 72.00           C
ATOM   2047  CB  VAL B 265      14.575  26.644  12.744  1.00 72.00           C
ATOM   2048  CG1 VAL B 265      13.063  26.893  12.772  1.00 72.00           C
ATOM   2049  CG2 VAL B 265      14.936  25.187  12.435  1.00 72.00           C
ATOM   2050  C   VAL B 265      14.807  28.945  11.978  1.00 72.00           C
ATOM   2051  O   VAL B 265      15.467  29.625  12.761  1.00 72.00           O
ATOM   2052  N   HIS B 266      13.747  29.425  11.308  1.00111.36           N
ATOM   2053  CA  HIS B 266      13.221  30.719  11.612  1.00111.36           C
ATOM   2054  ND1 HIS B 266      15.785  32.513  10.386  1.00111.36           N
ATOM   2055  CG  HIS B 266      14.491  32.680  10.814  1.00111.36           C
ATOM   2056  CB  HIS B 266      13.341  31.778  10.511  1.00111.36           C
ATOM   2057  NE2 HIS B 266      15.753  34.361  11.627  1.00111.36           N
ATOM   2058  CD2 HIS B 266      14.490  33.810  11.572  1.00111.36           C
ATOM   2059  CE1 HIS B 266      16.495  33.550  10.900  1.00111.36           C
ATOM   2060  C   HIS B 266      11.784  30.541  11.993  1.00111.36           C
ATOM   2061  O   HIS B 266      11.197  29.479  11.830  1.00111.36           O
ATOM   2062  N   PRO B 267      11.226  31.592  12.525  1.00152.59           N
ATOM   2063  CA  PRO B 267       9.884  31.546  13.032  1.00152.59           C
ATOM   2064  CD  PRO B 267      12.026  32.599  13.197  1.00152.59           C
ATOM   2065  CB  PRO B 267       9.669  32.885  13.734  1.00152.59           C
ATOM   2066  CG  PRO B 267      11.081  33.266  14.217  1.00152.59           C
ATOM   2067  C   PRO B 267       8.855  31.208  12.000  1.00152.59           C
ATOM   2068  O   PRO B 267       7.839  30.611  12.347  1.00152.59           O
ATOM   2069  N   ASP B 268       9.090  31.567  10.726  1.00 49.61           N
ATOM   2070  CA  ASP B 268       8.144  31.246   9.699  1.00 49.61           C
ATOM   2071  CB  ASP B 268       8.523  31.795   8.320  1.00 49.61           C
ATOM   2072  CG  ASP B 268       9.886  31.220   7.962  1.00 49.61           C
ATOM   2073  OD1 ASP B 268      10.834  31.461   8.756  1.00 49.61           O
ATOM   2074  OD2 ASP B 268       9.993  30.531   6.912  1.00 49.61           O
ATOM   2075  C   ASP B 268       8.087  29.759   9.600  1.00 49.61           C
ATOM   2076  O   ASP B 268       7.043  29.179   9.314  1.00 49.61           O
ATOM   2077  N   PHE B 269       9.234  29.104   9.841  1.00403.45           N
ATOM   2078  CA  PHE B 269       9.352  27.679   9.775  1.00403.45           C
ATOM   2079  CB  PHE B 269      10.809  27.175   9.942  1.00403.45           C
ATOM   2080  CG  PHE B 269      10.863  25.566   9.649  1.00403.45           C
ATOM   2081  CD1 PHE B 269      11.002  24.797   8.486  1.00403.45           C
ATOM   2082  CD2 PHE B 269      10.868  24.199  10.093  1.00403.45           C
ATOM   2083  CE1 PHE B 269      10.990  23.584   9.234  1.00403.45           C
ATOM   2084  CE2 PHE B 269      10.981  24.724   8.847  1.00403.45           C
ATOM   2085  CZ  PHE B 269      10.883  24.511  10.200  1.00403.45           C
ATOM   2086  C   PHE B 269       8.530  27.082  10.873  1.00403.45           C
ATOM   2087  O   PHE B 269       7.954  26.007  10.722  1.00403.45           O
ATOM   2088  N   MET B 270       8.448  27.766  12.032  1.00168.56           N
ATOM   2089  CA  MET B 270       7.802  27.170  13.173  1.00168.56           C
ATOM   2090  CB  MET B 270       7.753  28.098  14.398  1.00168.56           C
ATOM   2091  CG  MET B 270       7.333  27.383  15.687  1.00168.56           C
ATOM   2092  SD  MET B 270       5.582  26.908  15.801  1.00168.56           S
ATOM   2093  CE  MET B 270       5.056  28.473  16.560  1.00168.56           C
ATOM   2094  C   MET B 270       6.391  26.778  12.837  1.00168.56           C
ATOM   2095  O   MET B 270       5.973  25.671  13.167  1.00168.56           O
ATOM   2096  N   HIS B 271       5.618  27.658  12.170  1.00114.15           N
ATOM   2097  CA  HIS B 271       4.247  27.358  11.842  1.00114.15           C
ATOM   2098  ND1 HIS B 271       4.483  30.572  10.878  0.00114.15           N
ATOM   2099  CG  HIS B 271       3.534  29.586  10.751  0.00114.15           C
ATOM   2100  CB  HIS B 271       3.271  28.553  11.789  1.00114.15           C
ATOM   2101  NE2 HIS B 271       3.440  30.932   8.948  0.00114.15           N
ATOM   2102  CD2 HIS B 271       2.908  29.816   9.567  0.00114.15           C
ATOM   2103  CE1 HIS B 271       4.384  31.350   9.773  0.00114.15           C
ATOM   2104  C   HIS B 271       4.097  26.460  10.646  1.00114.15           C
ATOM   2105  O   HIS B 271       2.979  26.165  10.254  1.00114.15           O
ATOM   2106  N   TYR B 272       5.188  26.089   9.954  1.00200.00           N
ATOM   2107  CA  TYR B 272       5.150  25.253   8.772  1.00200.00           C
ATOM   2108  CB  TYR B 272       6.553  24.663   8.502  1.00200.00           C
ATOM   2109  CG  TYR B 272       6.489  23.486   7.585  1.00200.00           C
ATOM   2110  CD1 TYR B 272       6.388  23.648   6.228  1.00200.00           C
ATOM   2111  CD2 TYR B 272       6.553  22.201   8.083  1.00200.00           C
ATOM   2112  CE1 TYR B 272       6.328  22.570   5.379  1.00200.00           C
ATOM   2113  CE2 TYR B 272       6.497  21.109   7.242  1.00200.00           C
ATOM   2114  CZ  TYR B 272       6.381  21.293   5.882  1.00200.00           C
ATOM   2115  OH  TYR B 272       6.320  20.182   5.009  1.00200.00           O
ATOM   2116  C   TYR B 272       4.211  24.097   8.943  1.00200.00           C
ATOM   2117  O   TYR B 272       4.384  23.285   9.848  1.00200.00           O
ATOM   2118  N   LYS B 273       3.115  24.066   8.138  1.00164.53           N
ATOM   2119  CA  LYS B 273       2.233  22.923   8.052  1.00164.53           C
ATOM   2120  CB  LYS B 273       0.746  23.290   7.878  1.00164.53           C
ATOM   2121  CG  LYS B 273       0.060  23.676   9.194  1.00164.53           C
ATOM   2122  CD  LYS B 273       0.579  24.963   9.822  1.00164.53           C
ATOM   2123  CE  LYS B 273      -0.009  25.252  11.207  1.00164.53           C
ATOM   2124  NZ  LYS B 273       0.496  24.262  12.192  0.00164.53           N
ATOM   2125  C   LYS B 273       2.623  21.906   7.009  1.00164.53           C
ATOM   2126  O   LYS B 273       2.650  20.714   7.301  1.00164.53           O
ATOM   2127  N   SER B 274       2.934  22.332   5.760  1.00 67.25           N
ATOM   2128  CA  SER B 274       3.250  21.367   4.734  1.00 67.25           C
ATOM   2129  CB  SER B 274       2.064  20.465   4.323  1.00 67.25           C
ATOM   2130  OG  SER B 274       1.068  21.225   3.657  1.00 67.25           O
ATOM   2131  C   SER B 274       3.750  22.075   3.505  1.00 67.25           C
ATOM   2132  O   SER B 274       3.789  23.301   3.457  1.00 67.25           O
ATOM   2133  N   GLY B 275       4.151  21.305   2.465  1.00 27.60           N
ATOM   2134  CA  GLY B 275       4.642  21.881   1.238  1.00 27.60           C
ATOM   2135  C   GLY B 275       6.134  21.977   1.284  1.00 27.60           C
ATOM   2136  O   GLY B 275       6.784  21.409   2.159  1.00 27.60           O
ATOM   2137  N   VAL B 276       6.733  22.687   0.304  1.00109.60           N
ATOM   2138  CA  VAL B 276       8.165  22.788   0.317  1.00109.60           C
ATOM   2139  CB  VAL B 276       8.799  22.619  -1.035  1.00109.60           C
ATOM   2140  CG1 VAL B 276       8.548  21.177  -1.497  1.00109.60           C
ATOM   2141  CG2 VAL B 276       8.227  23.672  -1.998  1.00109.60           C
ATOM   2142  C   VAL B 276       8.536  24.124   0.884  1.00109.60           C
ATOM   2143  O   VAL B 276       8.223  25.162   0.314  1.00109.60           O
ATOM   2144  N   TYR B 277       9.256  24.084   2.027  1.00104.65           N
ATOM   2145  CA  TYR B 277       9.642  25.204   2.844  1.00104.65           C
ATOM   2146  CB  TYR B 277      10.164  24.740   4.219  1.00104.65           C
ATOM   2147  CG  TYR B 277      10.727  25.910   4.946  1.00104.65           C
ATOM   2148  CD1 TYR B 277      12.058  26.236   4.799  1.00104.65           C
ATOM   2149  CD2 TYR B 277       9.935  26.685   5.762  1.00104.65           C
ATOM   2150  CE1 TYR B 277      12.602  27.312   5.463  1.00104.65           C
ATOM   2151  CE2 TYR B 277      10.475  27.763   6.426  1.00104.65           C
ATOM   2152  CZ  TYR B 277      11.805  28.077   6.281  1.00104.65           C
ATOM   2153  OH  TYR B 277      12.346  29.184   6.969  1.00104.65           O
ATOM   2154  C   TYR B 277      10.703  26.034   2.185  1.00104.65           C
ATOM   2155  O   TYR B 277      11.598  25.516   1.517  1.00104.65           O
ATOM   2156  N   HIS B 278      10.586  27.376   2.344  1.00126.60           N
ATOM   2157  CA  HIS B 278      11.534  28.280   1.757  1.00126.60           C
ATOM   2158  ND1 HIS B 278      13.087  29.166  -1.285  1.00126.60           N
ATOM   2159  CG  HIS B 278      12.143  29.565  -0.368  1.00126.60           C
ATOM   2160  CB  HIS B 278      11.174  28.636   0.303  1.00126.60           C
ATOM   2161  NE2 HIS B 278      13.316  31.364  -1.059  1.00126.60           N
ATOM   2162  CD2 HIS B 278      12.297  30.910  -0.243  1.00126.60           C
ATOM   2163  CE1 HIS B 278      13.760  30.280  -1.666  1.00126.60           C
ATOM   2164  C   HIS B 278      11.551  29.603   2.483  1.00126.60           C
ATOM   2165  O   HIS B 278      10.543  30.060   3.022  1.00126.60           O
ATOM   2166  N   ARG B 279      12.756  30.222   2.527  1.00265.32           N
ATOM   2167  CA  ARG B 279      12.958  31.611   2.886  1.00265.32           C
ATOM   2168  CB  ARG B 279      11.906  32.535   2.227  1.00265.32           C
ATOM   2169  CG  ARG B 279      12.035  34.031   2.524  0.00265.32           C
ATOM   2170  CD  ARG B 279      11.464  34.925   1.421  1.00265.32           C
ATOM   2171  NE  ARG B 279      10.355  34.184   0.761  1.00265.32           N
ATOM   2172  CZ  ARG B 279       9.792  34.678  -0.382  1.00265.32           C
ATOM   2173  NH1 ARG B 279      10.216  35.871  -0.894  1.00265.32           N
ATOM   2174  NH2 ARG B 279       8.812  33.974  -1.023  1.00265.32           N
ATOM   2175  C   ARG B 279      13.065  31.931   4.351  1.00265.32           C
ATOM   2176  O   ARG B 279      12.690  31.145   5.218  1.00265.32           O
ATOM   2177  N   VAL B 280      13.680  33.120   4.611  1.00162.76           N
ATOM   2178  CA  VAL B 280      13.828  33.809   5.870  1.00162.76           C
ATOM   2179  CB  VAL B 280      13.476  32.984   7.085  1.00162.76           C
ATOM   2180  CG1 VAL B 280      14.511  31.857   7.248  1.00162.76           C
ATOM   2181  CG2 VAL B 280      13.322  33.911   8.304  1.00162.76           C
ATOM   2182  C   VAL B 280      15.256  34.269   5.970  1.00162.76           C
ATOM   2183  O   VAL B 280      16.047  34.054   5.052  1.00162.76           O
ATOM   2184  N   ALA B 281      15.606  34.992   7.053  1.00228.16           N
ATOM   2185  CA  ALA B 281      16.977  35.327   7.344  1.00228.16           C
ATOM   2186  CB  ALA B 281      17.796  34.142   7.888  1.00228.16           C
ATOM   2187  C   ALA B 281      17.703  35.917   6.174  1.00228.16           C
ATOM   2188  O   ALA B 281      17.139  36.575   5.303  1.00228.16           O
ATOM   2189  N   LEU B 282      19.041  35.798   6.244  1.00205.27           N
ATOM   2190  CA  LEU B 282      19.932  36.175   5.192  1.00205.27           C
ATOM   2191  CB  LEU B 282      20.173  37.684   5.062  1.00205.27           C
ATOM   2192  CG  LEU B 282      20.952  38.026   3.775  0.00205.27           C
ATOM   2193  CD1 LEU B 282      20.212  37.517   2.523  0.00205.27           C
ATOM   2194  CD2 LEU B 282      21.259  39.527   3.690  0.00205.27           C
ATOM   2195  C   LEU B 282      21.212  35.516   5.592  1.00205.27           C
ATOM   2196  O   LEU B 282      21.628  34.521   5.002  1.00205.27           O
ATOM   2197  N   GLU B 283      21.901  36.081   6.610  1.00120.13           N
ATOM   2198  CA  GLU B 283      23.034  35.349   7.111  1.00120.13           C
ATOM   2199  CB  GLU B 283      24.120  35.069   6.047  1.00120.13           C
ATOM   2200  CG  GLU B 283      24.774  36.302   5.431  1.00120.13           C
ATOM   2201  CD  GLU B 283      25.994  35.800   4.675  1.00120.13           C
ATOM   2202  OE1 GLU B 283      27.022  35.517   5.346  1.00120.13           O
ATOM   2203  OE2 GLU B 283      25.912  35.662   3.426  1.00120.13           O
ATOM   2204  C   GLU B 283      23.666  35.929   8.387  1.00120.13           C
ATOM   2205  O   GLU B 283      22.978  36.676   9.132  1.00120.13           O
ATOM   2206  OXT GLU B 283      24.864  35.608   8.621  1.00120.13           O
TER    2207      GLU B 283
ATOM   2208  N   SER C 284      37.655  32.937  -0.556  1.00121.69           N
ATOM   2209  CA  SER C 284      38.750  33.917  -0.434  1.00121.69           C
ATOM   2210  CB  SER C 284      38.913  34.750  -1.716  1.00121.69           C
ATOM   2211  OG  SER C 284      39.981  35.672  -1.553  1.00121.69           O
ATOM   2212  C   SER C 284      38.537  34.843   0.708  1.00121.69           C
ATOM   2213  O   SER C 284      37.823  35.838   0.598  1.00121.69           O
ATOM   2214  N   GLU C 285      39.167  34.515   1.853  1.00175.53           N
ATOM   2215  CA  GLU C 285      39.934  33.309   1.930  1.00175.53           C
ATOM   2216  CB  GLU C 285      41.160  33.454   2.852  1.00175.53           C
ATOM   2217  CG  GLU C 285      42.222  32.377   2.641  1.00175.53           C
ATOM   2218  CD  GLU C 285      43.567  32.970   3.046  1.00175.53           C
ATOM   2219  OE1 GLU C 285      43.874  34.100   2.581  1.00175.53           O
ATOM   2220  OE2 GLU C 285      44.314  32.298   3.805  1.00175.53           O
ATOM   2221  C   GLU C 285      39.001  32.245   2.414  1.00175.53           C
ATOM   2222  O   GLU C 285      37.920  32.555   2.921  1.00175.53           O
ATOM   2223  N   LEU C 286      39.389  30.963   2.270  1.00178.58           N
ATOM   2224  CA  LEU C 286      38.535  29.853   2.598  1.00178.58           C
ATOM   2225  CB  LEU C 286      39.308  28.522   2.597  1.00178.58           C
ATOM   2226  CG  LEU C 286      40.086  28.254   1.290  1.00178.58           C
ATOM   2227  CD1 LEU C 286      40.845  26.917   1.356  1.00178.58           C
ATOM   2228  CD2 LEU C 286      39.186  28.374   0.049  1.00178.58           C
ATOM   2229  C   LEU C 286      38.065  30.043   3.999  1.00178.58           C
ATOM   2230  O   LEU C 286      38.855  30.059   4.939  1.00178.58           O
ATOM   2231  N   ASP C 287      36.743  30.225   4.161  1.00134.05           N
ATOM   2232  CA  ASP C 287      36.202  30.310   5.476  1.00134.05           C
ATOM   2233  CB  ASP C 287      35.968  31.738   5.980  1.00134.05           C
ATOM   2234  CG  ASP C 287      36.119  31.624   7.485  1.00134.05           C
ATOM   2235  OD1 ASP C 287      36.960  30.785   7.904  1.00134.05           O
ATOM   2236  OD2 ASP C 287      35.432  32.365   8.234  1.00134.05           O
ATOM   2237  C   ASP C 287      34.886  29.618   5.365  1.00134.05           C
ATOM   2238  O   ASP C 287      33.841  30.208   5.092  1.00134.05           O
ATOM   2239  N   PRO C 288      35.007  28.362   5.673  1.00220.11           N
ATOM   2240  CA  PRO C 288      33.992  27.359   5.530  1.00220.11           C
ATOM   2241  CD  PRO C 288      35.901  28.035   6.749  1.00220.11           C
ATOM   2242  CB  PRO C 288      34.460  26.158   6.368  1.00220.11           C
ATOM   2243  CG  PRO C 288      35.299  26.817   7.464  1.00220.11           C
ATOM   2244  C   PRO C 288      32.729  27.875   5.986  1.00220.11           C
ATOM   2245  O   PRO C 288      32.612  28.053   7.209  1.00220.11           O
ATOM   2246  N   PRO C 289      31.957  27.356   5.002  1.00165.67           N
ATOM   2247  CA  PRO C 289      30.823  28.030   4.427  1.00165.67           C
ATOM   2248  CD  PRO C 289      31.596  25.959   5.209  1.00165.67           C
ATOM   2249  CB  PRO C 289      29.587  27.150   4.631  1.00165.67           C
ATOM   2250  CG  PRO C 289      30.087  25.973   5.484  1.00165.67           C
ATOM   2251  C   PRO C 289      30.780  29.400   4.943  1.00165.67           C
ATOM   2252  O   PRO C 289      30.289  29.615   6.041  1.00165.67           O
ATOM   2253  N   PRO C 290      31.087  30.265   3.989  1.00148.51           N
ATOM   2254  CA  PRO C 290      31.588  31.606   4.221  1.00148.51           C
ATOM   2255  CD  PRO C 290      30.228  30.229   2.814  1.00148.51           C
ATOM   2256  CB  PRO C 290      31.090  32.464   3.065  1.00148.51           C
ATOM   2257  CG  PRO C 290      29.880  31.691   2.523  1.00148.51           C
ATOM   2258  C   PRO C 290      31.219  32.125   5.548  1.00148.51           C
ATOM   2259  O   PRO C 290      30.117  32.647   5.695  1.00148.51           O
ATOM   2260  N   TYR C 291      32.245  32.113   6.432  1.00285.44           N
ATOM   2261  CA  TYR C 291      32.098  32.178   7.849  1.00285.44           C
ATOM   2262  CB  TYR C 291      31.600  33.529   8.396  1.00285.44           C
ATOM   2263  CG  TYR C 291      32.705  34.518   8.512  1.00285.44           C
ATOM   2264  CD1 TYR C 291      33.090  35.315   7.458  1.00285.44           C
ATOM   2265  CD2 TYR C 291      33.354  34.634   9.721  1.00285.44           C
ATOM   2266  CE1 TYR C 291      34.115  36.220   7.630  1.00285.44           C
ATOM   2267  CE2 TYR C 291      34.376  35.533   9.897  1.00285.44           C
ATOM   2268  CZ  TYR C 291      34.754  36.328   8.846  1.00285.44           C
ATOM   2269  OH  TYR C 291      35.801  37.255   9.027  1.00285.44           O
ATOM   2270  C   TYR C 291      30.988  31.236   8.083  1.00285.44           C
ATOM   2271  O   TYR C 291      29.856  31.703   7.984  1.00285.44           O
ATOM   2272  N   PHE C 292      31.307  29.944   8.427  1.00288.01           N
ATOM   2273  CA  PHE C 292      30.431  28.829   8.646  1.00288.01           C
ATOM   2274  CB  PHE C 292      30.865  27.921   9.830  1.00288.01           C
ATOM   2275  CG  PHE C 292      30.516  28.566  11.131  1.00288.01           C
ATOM   2276  CD1 PHE C 292      29.229  28.614  11.610  1.00288.01           C
ATOM   2277  CD2 PHE C 292      31.510  29.119  11.890  1.00288.01           C
ATOM   2278  CE1 PHE C 292      28.917  29.210  12.807  1.00288.01           C
ATOM   2279  CE2 PHE C 292      31.199  29.717  13.082  1.00288.01           C
ATOM   2280  CZ  PHE C 292      29.913  29.772  13.553  1.00288.01           C
ATOM   2281  C   PHE C 292      29.009  29.264   8.738  1.00288.01           C
ATOM   2282  O   PHE C 292      28.603  30.162   9.467  1.00288.01           O
ATOM   2283  N   GLU C 293      28.197  28.647   7.897  1.00129.29           N
ATOM   2284  CA  GLU C 293      26.863  29.102   7.783  1.00129.29           C
ATOM   2285  CB  GLU C 293      26.113  28.323   6.692  1.00129.29           C
ATOM   2286  CG  GLU C 293      24.818  28.967   6.209  1.00129.29           C
ATOM   2287  CD  GLU C 293      24.464  28.326   4.869  1.00129.29           C
ATOM   2288  OE1 GLU C 293      25.002  27.229   4.558  1.00129.29           O
ATOM   2289  OE2 GLU C 293      23.630  28.932   4.143  1.00129.29           O
ATOM   2290  C   GLU C 293      26.188  28.914   9.100  1.00129.29           C
ATOM   2291  O   GLU C 293      26.287  27.852   9.712  1.00129.29           O
ATOM   2292  N   GLU C 294      25.487  29.963   9.580  1.00115.03           N
ATOM   2293  CA  GLU C 294      24.849  29.850  10.861  1.00115.03           C
ATOM   2294  CB  GLU C 294      24.286  31.174  11.418  1.00115.03           C
ATOM   2295  CG  GLU C 294      23.425  31.987  10.454  1.00115.03           C
ATOM   2296  CD  GLU C 294      24.362  32.899   9.677  1.00115.03           C
ATOM   2297  OE1 GLU C 294      25.259  33.524  10.305  1.00115.03           O
ATOM   2298  OE2 GLU C 294      24.187  32.993   8.435  1.00115.03           O
ATOM   2299  C   GLU C 294      23.739  28.859  10.758  1.00115.03           C
ATOM   2300  O   GLU C 294      22.994  28.836   9.779  1.00115.03           O
ATOM   2301  N   VAL C 295      23.636  27.994  11.786  1.00 82.44           N
ATOM   2302  CA  VAL C 295      22.616  26.989  11.868  1.00 82.44           C
ATOM   2303  CB  VAL C 295      23.082  25.618  11.433  1.00 82.44           C
ATOM   2304  CG1 VAL C 295      22.032  24.541  11.712  1.00 82.44           C
ATOM   2305  CG2 VAL C 295      23.401  25.731   9.935  1.00 82.44           C
ATOM   2306  C   VAL C 295      22.154  26.994  13.293  1.00 82.44           C
ATOM   2307  O   VAL C 295      22.782  27.602  14.158  1.00 82.44           O
ATOM   2308  N   ASN C 296      21.006  26.344  13.561  1.00223.73           N
ATOM   2309  CA  ASN C 296      20.388  26.421  14.840  1.00223.73           C
ATOM   2310  CB  ASN C 296      19.380  27.583  14.692  1.00223.73           C
ATOM   2311  CG  ASN C 296      18.358  27.673  15.799  1.00223.73           C
ATOM   2312  OD1 ASN C 296      17.542  26.768  15.953  1.00223.73           O
ATOM   2313  ND2 ASN C 296      18.377  28.815  16.542  1.00223.73           N
ATOM   2314  C   ASN C 296      19.681  25.127  15.146  1.00223.73           C
ATOM   2315  O   ASN C 296      19.247  24.920  16.281  1.00223.73           O
ATOM   2316  N   HIS C 297      19.553  24.206  14.164  1.00105.35           N
ATOM   2317  CA  HIS C 297      18.763  23.026  14.412  1.00105.35           C
ATOM   2318  ND1 HIS C 297      15.560  21.538  13.473  1.00105.35           N
ATOM   2319  CG  HIS C 297      16.322  22.220  14.395  1.00105.35           C
ATOM   2320  CB  HIS C 297      17.300  23.294  14.025  1.00105.35           C
ATOM   2321  NE2 HIS C 297      15.017  20.732  15.470  1.00105.35           N
ATOM   2322  CD2 HIS C 297      15.978  21.715  15.609  1.00105.35           C
ATOM   2323  CE1 HIS C 297      14.802  20.666  14.171  1.00105.35           C
ATOM   2324  C   HIS C 297      19.278  21.863  13.601  1.00105.35           C
ATOM   2325  O   HIS C 297      19.487  21.976  12.394  1.00105.35           O
ATOM   2326  N   ALA C 298      19.463  20.689  14.249  1.00 51.93           N
ATOM   2327  CA  ALA C 298      19.974  19.523  13.568  1.00 51.93           C
ATOM   2328  CB  ALA C 298      21.032  18.747  14.374  1.00 51.93           C
ATOM   2329  C   ALA C 298      18.839  18.571  13.302  1.00 51.93           C
ATOM   2330  O   ALA C 298      18.000  18.337  14.171  1.00 51.93           O
ATOM   2331  N   VAL C 299      18.807  17.984  12.078  1.00 71.84           N
ATOM   2332  CA  VAL C 299      17.755  17.087  11.654  1.00 71.84           C
ATOM   2333  CB  VAL C 299      16.690  17.774  10.849  1.00 71.84           C
ATOM   2334  CG1 VAL C 299      15.924  18.725  11.785  1.00 71.84           C
ATOM   2335  CG2 VAL C 299      17.351  18.506   9.665  1.00 71.84           C
ATOM   2336  C   VAL C 299      18.322  15.978  10.800  1.00 71.84           C
ATOM   2337  O   VAL C 299      19.534  15.893  10.601  1.00 71.84           O
ATOM   2338  N   LEU C 300      17.425  15.088  10.293  1.00180.88           N
ATOM   2339  CA  LEU C 300      17.769  13.884   9.563  1.00180.88           C
ATOM   2340  CB  LEU C 300      17.040  12.692  10.205  1.00180.88           C
ATOM   2341  CG  LEU C 300      17.913  11.461  10.483  1.00180.88           C
ATOM   2342  CD1 LEU C 300      18.143  10.570   9.259  1.00180.88           C
ATOM   2343  CD2 LEU C 300      19.233  11.921  11.117  1.00180.88           C
ATOM   2344  C   LEU C 300      17.270  13.964   8.134  1.00180.88           C
ATOM   2345  O   LEU C 300      16.066  14.041   7.893  1.00180.88           O
ATOM   2346  N   LEU C 301      18.182  13.891   7.135  1.00164.25           N
ATOM   2347  CA  LEU C 301      17.761  13.944   5.754  1.00164.25           C
ATOM   2348  CB  LEU C 301      18.813  14.590   4.833  1.00164.25           C
ATOM   2349  CG  LEU C 301      18.413  14.748   3.357  1.00164.25           C
ATOM   2350  CD1 LEU C 301      19.452  15.592   2.633  1.00164.25           C
ATOM   2351  CD2 LEU C 301      18.240  13.412   2.629  1.00164.25           C
ATOM   2352  C   LEU C 301      17.470  12.528   5.319  1.00164.25           C
ATOM   2353  O   LEU C 301      18.289  11.631   5.496  1.00164.25           O
ATOM   2354  N   VAL C 302      16.199  12.280   4.927  1.00149.97           N
ATOM   2355  CA  VAL C 302      15.651  11.031   4.468  1.00149.97           C
ATOM   2356  CB  VAL C 302      14.279  10.836   5.046  1.00149.97           C
ATOM   2357  CG1 VAL C 302      14.440  11.061   6.554  1.00149.97           C
ATOM   2358  CG2 VAL C 302      13.254  11.784   4.410  1.00149.97           C
ATOM   2359  C   VAL C 302      15.585  10.817   2.975  1.00149.97           C
ATOM   2360  O   VAL C 302      15.539   9.668   2.539  1.00149.97           O
ATOM   2361  N   GLY C 303      15.461  11.892   2.154  1.00 54.52           N
ATOM   2362  CA  GLY C 303      15.250  11.650   0.742  1.00 54.52           C
ATOM   2363  C   GLY C 303      15.170  12.943  -0.031  1.00 54.52           C
ATOM   2364  O   GLY C 303      15.407  14.021   0.512  1.00 54.52           O
ATOM   2365  N   TYR C 304      14.880  12.851  -1.356  1.00 85.89           N
ATOM   2366  CA  TYR C 304      14.742  14.027  -2.182  1.00 85.89           C
ATOM   2367  CB  TYR C 304      16.066  14.566  -2.769  1.00 85.89           C
ATOM   2368  CG  TYR C 304      16.754  13.537  -3.607  1.00 85.89           C
ATOM   2369  CD1 TYR C 304      16.341  13.266  -4.892  1.00 85.89           C
ATOM   2370  CD2 TYR C 304      17.846  12.865  -3.099  1.00 85.89           C
ATOM   2371  CE1 TYR C 304      17.003  12.320  -5.641  1.00 85.89           C
ATOM   2372  CE2 TYR C 304      18.513  11.919  -3.841  1.00 85.89           C
ATOM   2373  CZ  TYR C 304      18.085  11.645  -5.121  1.00 85.89           C
ATOM   2374  OH  TYR C 304      18.750  10.675  -5.906  1.00 85.89           O
ATOM   2375  C   TYR C 304      13.790  13.772  -3.316  1.00 85.89           C
ATOM   2376  O   TYR C 304      13.501  12.625  -3.659  1.00 85.89           O
ATOM   2377  N   GLY C 305      13.275  14.861  -3.932  1.00 27.23           N
ATOM   2378  CA  GLY C 305      12.359  14.738  -5.030  1.00 27.23           C
ATOM   2379  C   GLY C 305      12.318  16.042  -5.758  1.00 27.23           C
ATOM   2380  O   GLY C 305      13.037  16.981  -5.422  1.00 27.23           O
ATOM   2381  N   VAL C 306      11.491  16.125  -6.818  1.00 99.60           N
ATOM   2382  CA  VAL C 306      11.363  17.374  -7.502  1.00 99.60           C
ATOM   2383  CB  VAL C 306      12.074  17.424  -8.826  1.00 99.60           C
ATOM   2384  CG1 VAL C 306      13.589  17.281  -8.584  1.00 99.60           C
ATOM   2385  CG2 VAL C 306      11.468  16.361  -9.762  1.00 99.60           C
ATOM   2386  C   VAL C 306       9.920  17.604  -7.764  1.00 99.60           C
ATOM   2387  O   VAL C 306       9.205  16.727  -8.247  1.00 99.60           O
ATOM   2388  N   ASP C 307       9.451  18.816  -7.430  1.00 53.13           N
ATOM   2389  CA  ASP C 307       8.093  19.148  -7.718  1.00 53.13           C
ATOM   2390  CB  ASP C 307       7.636  20.443  -7.003  1.00 53.13           C
ATOM   2391  CG  ASP C 307       6.143  20.672  -7.134  1.00 53.13           C
ATOM   2392  OD1 ASP C 307       5.475  19.894  -7.858  1.00 53.13           O
ATOM   2393  OD2 ASP C 307       5.644  21.644  -6.514  1.00 53.13           O
ATOM   2394  C   ASP C 307       8.086  19.407  -9.192  1.00 53.13           C
ATOM   2395  O   ASP C 307       9.088  19.836  -9.761  1.00 53.13           O
ATOM   2396  N   PRO C 308       6.985  19.120  -9.828  1.00 80.94           N
ATOM   2397  CA  PRO C 308       6.824  19.505 -11.203  1.00 80.94           C
ATOM   2398  CD  PRO C 308       6.334  17.842  -9.589  1.00 80.94           C
ATOM   2399  CB  PRO C 308       5.587  18.767 -11.717  1.00 80.94           C
ATOM   2400  CG  PRO C 308       5.114  17.915 -10.517  1.00 80.94           C
ATOM   2401  C   PRO C 308       6.732  21.001 -11.247  1.00 80.94           C
ATOM   2402  O   PRO C 308       6.738  21.566 -12.339  1.00 80.94           O
ATOM   2403  N   SER C 309       6.648  21.656 -10.063  1.00 85.83           N
ATOM   2404  CA  SER C 309       6.648  23.085  -9.920  1.00 85.83           C
ATOM   2405  CB  SER C 309       6.588  23.547  -8.445  1.00 85.83           C
ATOM   2406  OG  SER C 309       7.827  23.304  -7.797  1.00 85.83           O
ATOM   2407  C   SER C 309       7.979  23.534 -10.440  1.00 85.83           C
ATOM   2408  O   SER C 309       8.178  24.702 -10.774  1.00 85.83           O
ATOM   2409  N   GLY C 310       8.930  22.585 -10.532  1.00 29.91           N
ATOM   2410  CA  GLY C 310      10.248  22.875 -10.991  1.00 29.91           C
ATOM   2411  C   GLY C 310      11.059  23.187  -9.784  1.00 29.91           C
ATOM   2412  O   GLY C 310      12.141  23.766  -9.877  1.00 29.91           O
ATOM   2413  N   GLU C 311      10.530  22.818  -8.603  1.00 85.62           N
ATOM   2414  CA  GLU C 311      11.240  23.081  -7.389  1.00 85.62           C
ATOM   2415  CB  GLU C 311      10.345  23.723  -6.319  1.00 85.62           C
ATOM   2416  CG  GLU C 311       9.747  25.070  -6.724  1.00 85.62           C
ATOM   2417  CD  GLU C 311       8.880  25.528  -5.561  1.00 85.62           C
ATOM   2418  OE1 GLU C 311       9.453  26.023  -4.554  1.00 85.62           O
ATOM   2419  OE2 GLU C 311       7.633  25.380  -5.663  1.00 85.62           O
ATOM   2420  C   GLU C 311      11.702  21.769  -6.824  1.00 85.62           C
ATOM   2421  O   GLU C 311      10.895  20.881  -6.551  1.00 85.62           O
ATOM   2422  N   LYS C 312      13.026  21.611  -6.631  1.00 81.21           N
ATOM   2423  CA  LYS C 312      13.542  20.387  -6.086  1.00 81.21           C
ATOM   2424  CB  LYS C 312      14.970  20.076  -6.589  1.00 81.21           C
ATOM   2425  CG  LYS C 312      14.993  19.878  -8.117  1.00 81.21           C
ATOM   2426  CD  LYS C 312      16.377  19.920  -8.786  1.00 81.21           C
ATOM   2427  CE  LYS C 312      16.853  21.299  -9.243  1.00 81.21           C
ATOM   2428  NZ  LYS C 312      18.269  21.220  -9.690  1.00 81.21           N
ATOM   2429  C   LYS C 312      13.532  20.513  -4.592  1.00 81.21           C
ATOM   2430  O   LYS C 312      13.671  21.613  -4.059  1.00 81.21           O
ATOM   2431  N   TYR C 313      13.317  19.400  -3.857  1.00 98.96           N
ATOM   2432  CA  TYR C 313      13.374  19.541  -2.427  1.00 98.96           C
ATOM   2433  CB  TYR C 313      12.038  19.903  -1.737  1.00 98.96           C
ATOM   2434  CG  TYR C 313      11.015  18.865  -2.040  1.00 98.96           C
ATOM   2435  CD1 TYR C 313      11.038  17.650  -1.389  1.00 98.96           C
ATOM   2436  CD2 TYR C 313      10.032  19.138  -2.964  1.00 98.96           C
ATOM   2437  CE1 TYR C 313      10.082  16.702  -1.676  1.00 98.96           C
ATOM   2438  CE2 TYR C 313       9.071  18.200  -3.245  1.00 98.96           C
ATOM   2439  CZ  TYR C 313       9.103  16.983  -2.602  1.00 98.96           C
ATOM   2440  OH  TYR C 313       8.116  16.017  -2.900  1.00 98.96           O
ATOM   2441  C   TYR C 313      13.976  18.335  -1.760  1.00 98.96           C
ATOM   2442  O   TYR C 313      14.238  17.309  -2.390  1.00 98.96           O
ATOM   2443  N   TRP C 314      14.262  18.475  -0.442  1.00118.67           N
ATOM   2444  CA  TRP C 314      14.782  17.402   0.365  1.00118.67           C
ATOM   2445  CB  TRP C 314      15.927  17.779   1.334  1.00118.67           C
ATOM   2446  CG  TRP C 314      17.251  18.246   0.766  1.00118.67           C
ATOM   2447  CD2 TRP C 314      18.253  17.392   0.189  1.00118.67           C
ATOM   2448  CD1 TRP C 314      17.764  19.511   0.737  1.00118.67           C
ATOM   2449  NE1 TRP C 314      19.029  19.497   0.196  1.00118.67           N
ATOM   2450  CE2 TRP C 314      19.341  18.200  -0.148  1.00118.67           C
ATOM   2451  CE3 TRP C 314      18.266  16.046  -0.039  1.00118.67           C
ATOM   2452  CZ2 TRP C 314      20.463  17.671  -0.714  1.00118.67           C
ATOM   2453  CZ3 TRP C 314      19.400  15.517  -0.613  1.00118.67           C
ATOM   2454  CH2 TRP C 314      20.477  16.313  -0.942  1.00118.67           C
ATOM   2455  C   TRP C 314      13.656  17.002   1.278  1.00118.67           C
ATOM   2456  O   TRP C 314      12.791  17.817   1.603  1.00118.67           O
ATOM   2457  N   ILE C 315      13.619  15.718   1.696  1.00 76.14           N
ATOM   2458  CA  ILE C 315      12.606  15.291   2.625  1.00 76.14           C
ATOM   2459  CB  ILE C 315      11.951  13.980   2.280  1.00 76.14           C
ATOM   2460  CG1 ILE C 315      11.284  14.058   0.898  1.00 76.14           C
ATOM   2461  CG2 ILE C 315      10.954  13.633   3.401  1.00 76.14           C
ATOM   2462  CD1 ILE C 315      10.833  12.688   0.380  1.00 76.14           C
ATOM   2463  C   ILE C 315      13.325  15.110   3.931  1.00 76.14           C
ATOM   2464  O   ILE C 315      14.270  14.321   4.009  1.00 76.14           O
ATOM   2465  N   VAL C 316      12.906  15.840   4.988  1.00 63.68           N
ATOM   2466  CA  VAL C 316      13.640  15.794   6.226  1.00 63.68           C
ATOM   2467  CB  VAL C 316      14.233  17.123   6.596  1.00 63.68           C
ATOM   2468  CG1 VAL C 316      14.987  16.988   7.928  1.00 63.68           C
ATOM   2469  CG2 VAL C 316      15.098  17.626   5.428  1.00 63.68           C
ATOM   2470  C   VAL C 316      12.760  15.392   7.382  1.00 63.68           C
ATOM   2471  O   VAL C 316      11.574  15.726   7.454  1.00 63.68           O
ATOM   2472  N   LYS C 317      13.353  14.658   8.348  1.00112.86           N
ATOM   2473  CA  LYS C 317      12.682  14.185   9.533  1.00112.86           C
ATOM   2474  CB  LYS C 317      13.170  12.796   9.949  1.00112.86           C
ATOM   2475  CG  LYS C 317      12.546  12.270  11.236  1.00112.86           C
ATOM   2476  CD  LYS C 317      12.840  10.787  11.440  1.00112.86           C
ATOM   2477  CE  LYS C 317      11.852   9.874  10.736  1.00112.86           C
ATOM   2478  NZ  LYS C 317      12.511   8.613  10.414  1.00112.86           N
ATOM   2479  C   LYS C 317      13.035  15.096  10.676  1.00112.86           C
ATOM   2480  O   LYS C 317      14.206  15.275  11.009  1.00112.86           O
ATOM   2481  N   ASN C 318      12.008  15.681  11.320  1.00 84.55           N
ATOM   2482  CA  ASN C 318      12.206  16.601  12.405  1.00 84.55           C
ATOM   2483  CB  ASN C 318      11.147  17.720  12.394  1.00 84.55           C
ATOM   2484  CG  ASN C 318      11.721  18.950  13.059  1.00 84.55           C
ATOM   2485  OD1 ASN C 318      12.707  18.851  13.800  1.00 84.55           O
ATOM   2486  ND2 ASN C 318      11.105  20.129  12.798  1.00 84.55           N
ATOM   2487  C   ASN C 318      12.098  15.830  13.697  1.00 84.55           C
ATOM   2488  O   ASN C 318      11.761  14.649  13.689  1.00 84.55           O
ATOM   2489  N   SER C 319      12.418  16.472  14.849  1.00149.17           N
ATOM   2490  CA  SER C 319      12.340  15.784  16.118  1.00149.17           C
ATOM   2491  CB  SER C 319      13.686  15.805  16.861  1.00149.17           C
ATOM   2492  OG  SER C 319      14.729  15.352  16.011  1.00149.17           O
ATOM   2493  C   SER C 319      11.387  16.515  17.029  1.00149.17           C
ATOM   2494  O   SER C 319      11.566  16.528  18.248  1.00149.17           O
ATOM   2495  N   TRP C 320      10.395  17.197  16.434  1.00149.76           N
ATOM   2496  CA  TRP C 320       9.333  17.928  17.069  1.00149.76           C
ATOM   2497  CB  TRP C 320       8.955  19.196  16.291  1.00149.76           C
ATOM   2498  CG  TRP C 320      10.112  20.174  16.308  1.00149.76           C
ATOM   2499  CD2 TRP C 320      10.241  21.335  15.468  1.00149.76           C
ATOM   2500  CD1 TRP C 320      11.244  20.125  17.071  1.00149.76           C
ATOM   2501  NE1 TRP C 320      12.072  21.176  16.757  1.00149.76           N
ATOM   2502  CE2 TRP C 320      11.467  21.929  15.771  1.00149.76           C
ATOM   2503  CE3 TRP C 320       9.411  21.860  14.519  1.00149.76           C
ATOM   2504  CZ2 TRP C 320      11.882  23.060  15.123  1.00149.76           C
ATOM   2505  CZ3 TRP C 320       9.829  23.003  13.872  1.00149.76           C
ATOM   2506  CH2 TRP C 320      11.042  23.592  14.167  1.00149.76           C
ATOM   2507  C   TRP C 320       8.142  17.062  17.368  1.00149.76           C
ATOM   2508  O   TRP C 320       7.127  17.544  17.865  1.00149.76           O
ATOM   2509  N   GLY C 321       8.163  15.788  16.943  1.00 35.80           N
ATOM   2510  CA  GLY C 321       7.018  14.957  17.190  1.00 35.80           C
ATOM   2511  C   GLY C 321       6.255  14.866  15.904  1.00 35.80           C
ATOM   2512  O   GLY C 321       6.449  15.654  14.985  1.00 35.80           O
ATOM   2513  N   GLN C 322       5.369  13.856  15.831  1.00139.41           N
ATOM   2514  CA  GLN C 322       4.532  13.542  14.710  1.00139.41           C
ATOM   2515  CB  GLN C 322       3.914  12.131  14.821  1.00139.41           C
ATOM   2516  CG  GLN C 322       3.122  11.853  16.104  1.00139.41           C
ATOM   2517  CD  GLN C 322       1.689  12.351  15.973  1.00139.41           C
ATOM   2518  OE1 GLN C 322       1.387  13.506  16.263  1.00139.41           O
ATOM   2519  NE2 GLN C 322       0.770  11.445  15.544  1.00139.41           N
ATOM   2520  C   GLN C 322       3.476  14.586  14.511  1.00139.41           C
ATOM   2521  O   GLN C 322       2.923  14.723  13.422  1.00139.41           O
ATOM   2522  N   ASP C 323       3.133  15.325  15.576  1.00 95.38           N
ATOM   2523  CA  ASP C 323       2.084  16.298  15.506  1.00 95.38           C
ATOM   2524  CB  ASP C 323       1.760  16.937  16.864  1.00 95.38           C
ATOM   2525  CG  ASP C 323       0.540  17.826  16.668  1.00 95.38           C
ATOM   2526  OD1 ASP C 323      -0.525  17.292  16.253  1.00 95.38           O
ATOM   2527  OD2 ASP C 323       0.667  19.056  16.910  1.00 95.38           O
ATOM   2528  C   ASP C 323       2.446  17.406  14.561  1.00 95.38           C
ATOM   2529  O   ASP C 323       1.558  18.067  14.025  1.00 95.38           O
ATOM   2530  N   TRP C 324       3.754  17.664  14.348  1.00 93.16           N
ATOM   2531  CA  TRP C 324       4.127  18.796  13.537  1.00 93.16           C
ATOM   2532  CB  TRP C 324       5.387  19.523  14.045  1.00 93.16           C
ATOM   2533  CG  TRP C 324       5.823  20.744  13.261  1.00 93.16           C
ATOM   2534  CD2 TRP C 324       6.790  20.727  12.193  1.00 93.16           C
ATOM   2535  CD1 TRP C 324       5.448  22.049  13.413  1.00 93.16           C
ATOM   2536  NE1 TRP C 324       6.124  22.843  12.518  1.00 93.16           N
ATOM   2537  CE2 TRP C 324       6.952  22.043  11.760  1.00 93.16           C
ATOM   2538  CE3 TRP C 324       7.492  19.701  11.625  1.00 93.16           C
ATOM   2539  CZ2 TRP C 324       7.819  22.355  10.747  1.00 93.16           C
ATOM   2540  CZ3 TRP C 324       8.358  20.017  10.600  1.00 93.16           C
ATOM   2541  CH2 TRP C 324       8.517  21.316  10.169  1.00 93.16           C
ATOM   2542  C   TRP C 324       4.401  18.411  12.114  1.00 93.16           C
ATOM   2543  O   TRP C 324       4.799  17.294  11.803  1.00 93.16           O
ATOM   2544  N   GLY C 325       4.138  19.362  11.196  1.00 36.54           N
ATOM   2545  CA  GLY C 325       4.448  19.258   9.797  1.00 36.54           C
ATOM   2546  C   GLY C 325       3.712  18.122   9.177  1.00 36.54           C
ATOM   2547  O   GLY C 325       2.547  17.866   9.479  1.00 36.54           O
ATOM   2548  N   GLU C 326       4.394  17.423   8.247  1.00 91.28           N
ATOM   2549  CA  GLU C 326       3.750  16.333   7.596  1.00 91.28           C
ATOM   2550  CB  GLU C 326       4.076  16.281   6.096  1.00 91.28           C
ATOM   2551  CG  GLU C 326       3.597  17.574   5.421  1.00 91.28           C
ATOM   2552  CD  GLU C 326       3.701  17.452   3.916  1.00 91.28           C
ATOM   2553  OE1 GLU C 326       2.852  16.734   3.330  1.00 91.28           O
ATOM   2554  OE2 GLU C 326       4.617  18.083   3.327  1.00 91.28           O
ATOM   2555  C   GLU C 326       4.178  15.082   8.294  1.00 91.28           C
ATOM   2556  O   GLU C 326       5.133  14.415   7.901  1.00 91.28           O
ATOM   2557  N   ASN C 327       3.432  14.745   9.365  1.00 60.42           N
ATOM   2558  CA  ASN C 327       3.669  13.600  10.194  1.00 60.42           C
ATOM   2559  CB  ASN C 327       3.350  12.251   9.522  1.00 60.42           C
ATOM   2560  CG  ASN C 327       1.833  12.083   9.484  1.00 60.42           C
ATOM   2561  OD1 ASN C 327       1.134  12.397  10.446  1.00 60.42           O
ATOM   2562  ND2 ASN C 327       1.304  11.576   8.338  1.00 60.42           N
ATOM   2563  C   ASN C 327       5.083  13.585  10.688  1.00 60.42           C
ATOM   2564  O   ASN C 327       5.723  12.535  10.722  1.00 60.42           O
ATOM   2565  N   GLY C 328       5.599  14.759  11.105  1.00 39.09           N
ATOM   2566  CA  GLY C 328       6.900  14.824  11.704  1.00 39.09           C
ATOM   2567  C   GLY C 328       7.954  15.162  10.693  1.00 39.09           C
ATOM   2568  O   GLY C 328       9.103  15.382  11.071  1.00 39.09           O
ATOM   2569  N   PHE C 329       7.606  15.235   9.393  1.00160.56           N
ATOM   2570  CA  PHE C 329       8.597  15.494   8.377  1.00160.56           C
ATOM   2571  CB  PHE C 329       8.585  14.476   7.221  1.00160.56           C
ATOM   2572  CG  PHE C 329       9.033  13.148   7.716  1.00160.56           C
ATOM   2573  CD1 PHE C 329      10.318  12.974   8.163  1.00160.56           C
ATOM   2574  CD2 PHE C 329       8.193  12.060   7.706  1.00160.56           C
ATOM   2575  CE1 PHE C 329      10.757  11.753   8.613  1.00160.56           C
ATOM   2576  CE2 PHE C 329       8.635  10.836   8.155  1.00160.56           C
ATOM   2577  CZ  PHE C 329       9.915  10.676   8.611  1.00160.56           C
ATOM   2578  C   PHE C 329       8.315  16.809   7.709  1.00160.56           C
ATOM   2579  O   PHE C 329       7.234  17.376   7.851  1.00160.56           O
ATOM   2580  N   PHE C 330       9.326  17.344   6.980  1.00 94.08           N
ATOM   2581  CA  PHE C 330       9.112  18.533   6.196  1.00 94.08           C
ATOM   2582  CB  PHE C 330       9.378  19.876   6.922  1.00 94.08           C
ATOM   2583  CG  PHE C 330      10.813  20.040   7.313  1.00 94.08           C
ATOM   2584  CD1 PHE C 330      11.296  19.452   8.458  1.00 94.08           C
ATOM   2585  CD2 PHE C 330      11.674  20.801   6.553  1.00 94.08           C
ATOM   2586  CE1 PHE C 330      12.610  19.603   8.831  1.00 94.08           C
ATOM   2587  CE2 PHE C 330      12.991  20.956   6.921  1.00 94.08           C
ATOM   2588  CZ  PHE C 330      13.463  20.355   8.062  1.00 94.08           C
ATOM   2589  C   PHE C 330       9.952  18.466   4.954  1.00 94.08           C
ATOM   2590  O   PHE C 330      10.933  17.727   4.881  1.00 94.08           O
ATOM   2591  N   ARG C 331       9.549  19.228   3.917  1.00130.36           N
ATOM   2592  CA  ARG C 331      10.269  19.258   2.677  1.00130.36           C
ATOM   2593  CB  ARG C 331       9.353  19.055   1.465  1.00130.36           C
ATOM   2594  CG  ARG C 331       8.556  17.759   1.587  1.00130.36           C
ATOM   2595  CD  ARG C 331       7.342  17.684   0.666  1.00130.36           C
ATOM   2596  NE  ARG C 331       6.419  16.685   1.271  1.00130.36           N
ATOM   2597  CZ  ARG C 331       5.179  16.493   0.736  1.00130.36           C
ATOM   2598  NH1 ARG C 331       4.828  17.157  -0.403  1.00130.36           N
ATOM   2599  NH2 ARG C 331       4.294  15.655   1.351  1.00130.36           N
ATOM   2600  C   ARG C 331      10.837  20.639   2.590  1.00130.36           C
ATOM   2601  O   ARG C 331      10.226  21.593   3.072  1.00130.36           O
ATOM   2602  N   ILE C 332      12.050  20.780   2.021  1.00 63.27           N
ATOM   2603  CA  ILE C 332      12.665  22.072   1.914  1.00 63.27           C
ATOM   2604  CB  ILE C 332      13.695  22.317   2.975  1.00 63.27           C
ATOM   2605  CG1 ILE C 332      14.254  23.745   2.866  1.00 63.27           C
ATOM   2606  CG2 ILE C 332      14.753  21.204   2.895  1.00 63.27           C
ATOM   2607  CD1 ILE C 332      15.085  24.160   4.084  1.00 63.27           C
ATOM   2608  C   ILE C 332      13.345  22.168   0.580  1.00 63.27           C
ATOM   2609  O   ILE C 332      13.814  21.164   0.045  1.00 63.27           O
ATOM   2610  N   ARG C 333      13.442  23.396   0.020  1.00126.80           N
ATOM   2611  CA  ARG C 333      14.004  23.561  -1.292  1.00126.80           C
ATOM   2612  CB  ARG C 333      13.998  25.012  -1.820  1.00126.80           C
ATOM   2613  CG  ARG C 333      14.047  25.109  -3.354  1.00126.80           C
ATOM   2614  CD  ARG C 333      15.398  25.508  -3.956  0.00126.80           C
ATOM   2615  NE  ARG C 333      15.595  26.966  -3.719  0.00126.80           N
ATOM   2616  CZ  ARG C 333      15.019  27.874  -4.560  0.00126.80           C
ATOM   2617  NH1 ARG C 333      14.215  27.461  -5.583  0.00126.80           N
ATOM   2618  NH2 ARG C 333      15.238  29.208  -4.374  0.00126.80           N
ATOM   2619  C   ARG C 333      15.414  23.065  -1.270  1.00126.80           C
ATOM   2620  O   ARG C 333      16.172  23.338  -0.340  1.00126.80           O
ATOM   2621  N   ARG C 334      15.807  22.292  -2.306  1.00226.67           N
ATOM   2622  CA  ARG C 334      17.152  21.801  -2.298  1.00226.67           C
ATOM   2623  CB  ARG C 334      17.320  20.266  -2.100  1.00226.67           C
ATOM   2624  CG  ARG C 334      16.863  19.281  -3.182  1.00226.67           C
ATOM   2625  CD  ARG C 334      18.059  18.533  -3.793  1.00226.67           C
ATOM   2626  NE  ARG C 334      17.583  17.334  -4.542  1.00226.67           N
ATOM   2627  CZ  ARG C 334      17.334  17.454  -5.876  1.00226.67           C
ATOM   2628  NH1 ARG C 334      17.501  18.672  -6.458  1.00226.67           N
ATOM   2629  NH2 ARG C 334      16.966  16.379  -6.633  1.00226.67           N
ATOM   2630  C   ARG C 334      17.886  22.293  -3.515  1.00226.67           C
ATOM   2631  O   ARG C 334      17.291  22.562  -4.554  1.00226.67           O
ATOM   2632  N   GLY C 335      19.222  22.468  -3.387  1.00 56.29           N
ATOM   2633  CA  GLY C 335      20.057  22.925  -4.472  1.00 56.29           C
ATOM   2634  C   GLY C 335      20.469  24.360  -4.273  1.00 56.29           C
ATOM   2635  O   GLY C 335      21.395  24.833  -4.932  1.00 56.29           O
ATOM   2636  N   VAL C 336      19.710  25.102  -3.446  1.00162.60           N
ATOM   2637  CA  VAL C 336      19.902  26.477  -3.052  1.00162.60           C
ATOM   2638  CB  VAL C 336      18.595  27.163  -2.762  1.00162.60           C
ATOM   2639  CG1 VAL C 336      17.993  26.602  -1.453  1.00162.60           C
ATOM   2640  CG2 VAL C 336      18.847  28.688  -2.736  1.00162.60           C
ATOM   2641  C   VAL C 336      20.749  26.633  -1.821  1.00162.60           C
ATOM   2642  O   VAL C 336      21.099  27.759  -1.464  1.00162.60           O
ATOM   2643  N   ASP C 337      21.045  25.536  -1.096  1.00 91.00           N
ATOM   2644  CA  ASP C 337      21.652  25.675   0.203  1.00 91.00           C
ATOM   2645  CB  ASP C 337      23.025  26.377   0.203  1.00 91.00           C
ATOM   2646  CG  ASP C 337      23.677  26.144   1.569  1.00 91.00           C
ATOM   2647  OD1 ASP C 337      23.077  25.423   2.412  1.00 91.00           O
ATOM   2648  OD2 ASP C 337      24.792  26.697   1.776  1.00 91.00           O
ATOM   2649  C   ASP C 337      20.690  26.462   1.044  1.00 91.00           C
ATOM   2650  O   ASP C 337      21.076  27.386   1.771  1.00 91.00           O
ATOM   2651  N   GLU C 338      19.391  26.093   0.937  1.00114.71           N
ATOM   2652  CA  GLU C 338      18.383  26.812   1.660  1.00114.71           C
ATOM   2653  CB  GLU C 338      16.933  26.416   1.369  1.00114.71           C
ATOM   2654  CG  GLU C 338      15.994  27.567   1.730  1.00114.71           C
ATOM   2655  CD  GLU C 338      14.570  27.158   1.438  1.00114.71           C
ATOM   2656  OE1 GLU C 338      14.226  27.058   0.229  1.00114.71           O
ATOM   2657  OE2 GLU C 338      13.820  26.923   2.420  1.00114.71           O
ATOM   2658  C   GLU C 338      18.613  26.712   3.128  1.00114.71           C
ATOM   2659  O   GLU C 338      18.670  25.639   3.731  1.00114.71           O
ATOM   2660  N   VAL C 339      18.741  27.892   3.733  1.00128.60           N
ATOM   2661  CA  VAL C 339      18.942  28.135   5.126  1.00128.60           C
ATOM   2662  CB  VAL C 339      17.728  27.974   5.967  1.00128.60           C
ATOM   2663  CG1 VAL C 339      18.097  28.670   7.285  1.00128.60           C
ATOM   2664  CG2 VAL C 339      16.498  28.556   5.248  1.00128.60           C
ATOM   2665  C   VAL C 339      20.056  27.265   5.652  1.00128.60           C
ATOM   2666  O   VAL C 339      19.999  26.772   6.773  1.00128.60           O
ATOM   2667  N   GLY C 340      21.117  27.063   4.839  1.00 57.24           N
ATOM   2668  CA  GLY C 340      22.305  26.395   5.295  1.00 57.24           C
ATOM   2669  C   GLY C 340      22.136  24.906   5.399  1.00 57.24           C
ATOM   2670  O   GLY C 340      22.961  24.242   6.019  1.00 57.24           O
ATOM   2671  N   ILE C 341      21.096  24.322   4.781  1.00199.30           N
ATOM   2672  CA  ILE C 341      20.855  22.897   4.803  1.00199.30           C
ATOM   2673  CB  ILE C 341      19.574  22.489   4.096  1.00199.30           C
ATOM   2674  CG1 ILE C 341      18.386  22.376   5.065  1.00199.30           C
ATOM   2675  CG2 ILE C 341      19.796  21.235   3.249  1.00199.30           C
ATOM   2676  CD1 ILE C 341      17.681  23.675   5.408  1.00199.30           C
ATOM   2677  C   ILE C 341      21.968  22.097   4.183  1.00199.30           C
ATOM   2678  O   ILE C 341      22.184  20.935   4.520  1.00199.30           O
ATOM   2679  N   GLU C 342      22.598  22.665   3.157  1.00214.30           N
ATOM   2680  CA  GLU C 342      23.631  22.072   2.354  1.00214.30           C
ATOM   2681  CB  GLU C 342      23.635  22.653   0.934  1.00214.30           C
ATOM   2682  CG  GLU C 342      23.698  21.562  -0.134  1.00214.30           C
ATOM   2683  CD  GLU C 342      22.294  20.986  -0.240  1.00214.30           C
ATOM   2684  OE1 GLU C 342      21.448  21.369   0.610  1.00214.30           O
ATOM   2685  OE2 GLU C 342      22.044  20.161  -1.159  1.00214.30           O
ATOM   2686  C   GLU C 342      25.017  22.236   2.926  1.00214.30           C
ATOM   2687  O   GLU C 342      25.988  21.983   2.226  1.00214.30           O
ATOM   2688  N   SER C 343      25.161  22.912   4.072  1.00191.36           N
ATOM   2689  CA  SER C 343      26.431  23.277   4.643  1.00191.36           C
ATOM   2690  CB  SER C 343      26.165  24.515   5.514  1.00191.36           C
ATOM   2691  OG  SER C 343      27.362  24.941   6.117  1.00191.36           O
ATOM   2692  C   SER C 343      27.207  22.251   5.473  1.00191.36           C
ATOM   2693  O   SER C 343      28.435  22.250   5.486  1.00191.36           O
ATOM   2694  N   ILE C 344      26.487  21.611   6.409  1.00330.99           N
ATOM   2695  CA  ILE C 344      26.837  20.708   7.479  1.00330.99           C
ATOM   2696  CB  ILE C 344      26.320  21.283   8.778  1.00330.99           C
ATOM   2697  CG1 ILE C 344      27.274  21.132   9.994  1.00330.99           C
ATOM   2698  CG2 ILE C 344      24.890  20.767   8.957  1.00330.99           C
ATOM   2699  CD1 ILE C 344      27.606  19.777  10.608  1.00330.99           C
ATOM   2700  C   ILE C 344      26.578  19.211   7.384  1.00330.99           C
ATOM   2701  O   ILE C 344      26.470  18.611   8.445  1.00330.99           O
ATOM   2702  N   ALA C 345      26.148  18.598   6.263  1.00 78.53           N
ATOM   2703  CA  ALA C 345      25.747  17.203   6.360  1.00 78.53           C
ATOM   2704  CB  ALA C 345      25.354  16.584   5.005  1.00 78.53           C
ATOM   2705  C   ALA C 345      26.844  16.354   6.956  1.00 78.53           C
ATOM   2706  O   ALA C 345      28.018  16.534   6.635  1.00 78.53           O
ATOM   2707  N   VAL C 346      26.467  15.416   7.870  1.00 50.93           N
ATOM   2708  CA  VAL C 346      27.417  14.561   8.531  1.00 50.93           C
ATOM   2709  CB  VAL C 346      27.502  14.791  10.015  1.00 50.93           C
ATOM   2710  CG1 VAL C 346      28.429  13.727  10.626  1.00 50.93           C
ATOM   2711  CG2 VAL C 346      27.975  16.231  10.272  1.00 50.93           C
ATOM   2712  C   VAL C 346      26.992  13.136   8.339  1.00 50.93           C
ATOM   2713  O   VAL C 346      25.809  12.814   8.406  1.00 50.93           O
ATOM   2714  N   GLU C 347      27.970  12.238   8.102  1.00123.57           N
ATOM   2715  CA  GLU C 347      27.706  10.846   7.871  1.00123.57           C
ATOM   2716  CB  GLU C 347      28.198  10.406   6.485  1.00123.57           C
ATOM   2717  CG  GLU C 347      28.429   8.901   6.351  1.00123.57           C
ATOM   2718  CD  GLU C 347      27.221   8.231   5.721  1.00123.57           C
ATOM   2719  OE1 GLU C 347      26.140   8.874   5.649  1.00123.57           O
ATOM   2720  OE2 GLU C 347      27.371   7.053   5.304  1.00123.57           O
ATOM   2721  C   GLU C 347      28.484  10.044   8.867  1.00123.57           C
ATOM   2722  O   GLU C 347      29.594  10.418   9.242  1.00123.57           O
ATOM   2723  N   ALA C 348      27.900   8.918   9.334  1.00 38.14           N
ATOM   2724  CA  ALA C 348      28.584   8.048  10.249  1.00 38.14           C
ATOM   2725  CB  ALA C 348      28.266   8.325  11.729  1.00 38.14           C
ATOM   2726  C   ALA C 348      28.093   6.671   9.940  1.00 38.14           C
ATOM   2727  O   ALA C 348      26.963   6.505   9.489  1.00 38.14           O
ATOM   2728  N   ASP C 349      28.946   5.646  10.148  1.00 88.88           N
ATOM   2729  CA  ASP C 349      28.555   4.291   9.874  1.00 88.88           C
ATOM   2730  CB  ASP C 349      29.536   3.541   8.937  1.00 88.88           C
ATOM   2731  CG  ASP C 349      28.995   2.162   8.582  1.00 88.88           C
ATOM   2732  OD1 ASP C 349      28.592   1.400   9.494  1.00 88.88           O
ATOM   2733  OD2 ASP C 349      28.977   1.841   7.370  1.00 88.88           O
ATOM   2734  C   ASP C 349      28.512   3.556  11.179  1.00 88.88           C
ATOM   2735  O   ASP C 349      29.532   3.404  11.847  1.00 88.88           O
ATOM   2736  N   VAL C 350      27.319   3.048  11.540  1.00 53.33           N
ATOM   2737  CA  VAL C 350      27.063   2.336  12.764  1.00 53.33           C
ATOM   2738  CB  VAL C 350      25.593   2.321  13.066  1.00 53.33           C
ATOM   2739  CG1 VAL C 350      25.333   1.476  14.319  1.00 53.33           C
ATOM   2740  CG2 VAL C 350      25.092   3.768  13.147  1.00 53.33           C
ATOM   2741  C   VAL C 350      27.468   0.900  12.592  1.00 53.33           C
ATOM   2742  O   VAL C 350      27.431   0.366  11.488  1.00 53.33           O
ATOM   2743  N   ILE C 351      27.885   0.220  13.683  1.00101.04           N
ATOM   2744  CA  ILE C 351      28.198  -1.177  13.550  1.00101.04           C
ATOM   2745  CB  ILE C 351      29.457  -1.629  14.245  1.00101.04           C
ATOM   2746  CG1 ILE C 351      30.714  -0.894  13.728  1.00101.04           C
ATOM   2747  CG2 ILE C 351      29.542  -3.150  14.047  1.00101.04           C
ATOM   2748  CD1 ILE C 351      30.909   0.503  14.295  1.00101.04           C
ATOM   2749  C   ILE C 351      27.071  -1.924  14.196  1.00101.04           C
ATOM   2750  O   ILE C 351      26.887  -1.897  15.415  1.00101.04           O
ATOM   2751  N   PRO C 352      26.309  -2.601  13.385  1.00162.55           N
ATOM   2752  CA  PRO C 352      25.163  -3.340  13.845  1.00162.55           C
ATOM   2753  CD  PRO C 352      26.247  -2.312  11.962  1.00162.55           C
ATOM   2754  CB  PRO C 352      24.365  -3.696  12.585  1.00162.55           C
ATOM   2755  CG  PRO C 352      25.315  -3.400  11.410  1.00162.55           C
ATOM   2756  C   PRO C 352      25.583  -4.557  14.596  1.00162.55           C
ATOM   2757  O   PRO C 352      26.741  -4.960  14.495  1.00162.55           O
ATOM   2758  N   PHE C 353      24.678  -5.096  15.437  1.00121.19           N
ATOM   2759  CA  PHE C 353      24.910  -6.422  15.916  1.00121.19           C
ATOM   2760  CB  PHE C 353      24.148  -6.845  17.178  1.00121.19           C
ATOM   2761  CG  PHE C 353      24.806  -6.248  18.360  1.00121.19           C
ATOM   2762  CD1 PHE C 353      25.939  -6.830  18.879  1.00121.19           C
ATOM   2763  CD2 PHE C 353      24.284  -5.122  18.951  1.00121.19           C
ATOM   2764  CE1 PHE C 353      26.559  -6.289  19.978  1.00121.19           C
ATOM   2765  CE2 PHE C 353      24.898  -4.575  20.052  1.00121.19           C
ATOM   2766  CZ  PHE C 353      26.034  -5.160  20.562  1.00121.19           C
ATOM   2767  C   PHE C 353      24.156  -7.097  14.783  1.00121.19           C
ATOM   2768  O   PHE C 353      24.746  -7.927  14.047  1.00121.19           O
ATOM   2769  OXT PHE C 353      22.962  -6.729  14.616  1.00121.19           O
TER    2770      PHE C 353
ATOM   2771  N   ASP D 354      52.283 -23.733  16.937  1.00 55.40           N
ATOM   2772  CA  ASP D 354      51.328 -24.298  15.968  1.00 55.40           C
ATOM   2773  CB  ASP D 354      52.066 -24.939  14.773  1.00 55.40           C
ATOM   2774  CG  ASP D 354      52.791 -23.852  13.977  1.00 55.40           C
ATOM   2775  OD1 ASP D 354      52.718 -22.662  14.385  1.00 55.40           O
ATOM   2776  OD2 ASP D 354      53.444 -24.205  12.959  1.00 55.40           O
ATOM   2777  C   ASP D 354      50.450 -25.320  16.599  1.00 55.40           C
ATOM   2778  O   ASP D 354      50.794 -25.893  17.630  1.00 55.40           O
ATOM   2779  N   THR D 355      49.256 -25.514  16.009  1.00 75.40           N
ATOM   2780  CA  THR D 355      48.318 -26.503  16.438  1.00 75.40           C
ATOM   2781  CB  THR D 355      46.919 -26.076  16.140  1.00 75.40           C
ATOM   2782  OG1 THR D 355      46.761 -25.900  14.741  1.00 75.40           O
ATOM   2783  CG2 THR D 355      46.649 -24.750  16.879  1.00 75.40           C
ATOM   2784  C   THR D 355      48.611 -27.707  15.595  1.00 75.40           C
ATOM   2785  O   THR D 355      49.378 -27.624  14.644  1.00 75.40           O
ATOM   2786  N   PRO D 356      48.039 -28.829  15.933  1.00166.21           N
ATOM   2787  CA  PRO D 356      48.251 -30.033  15.174  1.00166.21           C
ATOM   2788  CD  PRO D 356      47.705 -29.118  17.310  1.00166.21           C
ATOM   2789  CB  PRO D 356      47.806 -31.188  16.078  1.00166.21           C
ATOM   2790  CG  PRO D 356      47.073 -30.514  17.248  1.00166.21           C
ATOM   2791  C   PRO D 356      47.545 -29.989  13.852  1.00166.21           C
ATOM   2792  O   PRO D 356      47.740 -30.902  13.052  1.00166.21           O
ATOM   2793  N   ALA D 357      46.702 -28.967  13.618  1.00 75.31           N
ATOM   2794  CA  ALA D 357      45.922 -28.892  12.413  1.00 75.31           C
ATOM   2795  CB  ALA D 357      44.835 -27.801  12.470  1.00 75.31           C
ATOM   2796  C   ALA D 357      46.756 -28.603  11.198  1.00 75.31           C
ATOM   2797  O   ALA D 357      47.658 -27.764  11.210  1.00 75.31           O
ATOM   2798  N   ASN D 358      46.459 -29.326  10.093  1.00202.02           N
ATOM   2799  CA  ASN D 358      47.088 -29.053   8.830  1.00202.02           C
ATOM   2800  CB  ASN D 358      48.038 -30.162   8.361  1.00202.02           C
ATOM   2801  CG  ASN D 358      49.167 -30.226   9.380  1.00202.02           C
ATOM   2802  OD1 ASN D 358      49.066 -30.932  10.380  1.00202.02           O
ATOM   2803  ND2 ASN D 358      50.269 -29.467   9.135  1.00202.02           N
ATOM   2804  C   ASN D 358      45.981 -28.961   7.829  1.00202.02           C
ATOM   2805  O   ASN D 358      45.745 -29.887   7.055  1.00202.02           O
ATOM   2806  N   CYS D 359      45.284 -27.813   7.822  1.00107.55           N
ATOM   2807  CA  CYS D 359      44.164 -27.539   6.968  1.00107.55           C
ATOM   2808  CB  CYS D 359      43.168 -26.565   7.615  1.00107.55           C
ATOM   2809  SG  CYS D 359      41.891 -27.436   8.537  1.00107.55           S
ATOM   2810  C   CYS D 359      44.612 -26.892   5.699  1.00107.55           C
ATOM   2811  O   CYS D 359      45.686 -26.298   5.641  1.00107.55           O
ATOM   2812  N   THR D 360      43.751 -26.955   4.657  1.00 54.34           N
ATOM   2813  CA  THR D 360      44.089 -26.400   3.380  1.00 54.34           C
ATOM   2814  CB  THR D 360      43.953 -27.378   2.249  1.00 54.34           C
ATOM   2815  OG1 THR D 360      42.588 -27.734   2.076  1.00 54.34           O
ATOM   2816  CG2 THR D 360      44.785 -28.630   2.566  1.00 54.34           C
ATOM   2817  C   THR D 360      43.139 -25.290   3.061  1.00 54.34           C
ATOM   2818  O   THR D 360      42.057 -25.178   3.638  1.00 54.34           O
ATOM   2819  N   PHE D 361      43.540 -24.439   2.097  1.00 82.25           N
ATOM   2820  CA  PHE D 361      42.739 -23.326   1.662  1.00 82.25           C
ATOM   2821  CB  PHE D 361      43.442 -22.548   0.556  1.00 82.25           C
ATOM   2822  CG  PHE D 361      42.680 -21.393   0.019  1.00 82.25           C
ATOM   2823  CD1 PHE D 361      42.758 -20.179   0.648  1.00 82.25           C
ATOM   2824  CD2 PHE D 361      41.923 -21.515  -1.127  1.00 82.25           C
ATOM   2825  CE1 PHE D 361      42.068 -19.104   0.148  1.00 82.25           C
ATOM   2826  CE2 PHE D 361      41.228 -20.433  -1.632  1.00 82.25           C
ATOM   2827  CZ  PHE D 361      41.304 -19.219  -0.989  1.00 82.25           C
ATOM   2828  C   PHE D 361      41.474 -23.859   1.068  1.00 82.25           C
ATOM   2829  O   PHE D 361      40.416 -23.255   1.201  1.00 82.25           O
ATOM   2830  N   GLU D 362      41.544 -24.990   0.353  1.00128.13           N
ATOM   2831  CA  GLU D 362      40.356 -25.515  -0.254  1.00128.13           C
ATOM   2832  CB  GLU D 362      40.685 -26.645  -1.263  1.00128.13           C
ATOM   2833  CG  GLU D 362      41.719 -27.672  -0.793  1.00128.13           C
ATOM   2834  CD  GLU D 362      41.040 -29.002  -0.524  1.00128.13           C
ATOM   2835  OE1 GLU D 362      40.519 -29.603  -1.502  1.00128.13           O
ATOM   2836  OE2 GLU D 362      41.041 -29.433   0.661  1.00128.13           O
ATOM   2837  C   GLU D 362      39.377 -25.927   0.804  1.00128.13           C
ATOM   2838  O   GLU D 362      38.165 -25.782   0.635  1.00128.13           O
ATOM   2839  N   ASP D 363      39.870 -26.434   1.946  1.00 73.02           N
ATOM   2840  CA  ASP D 363      38.960 -26.849   2.977  1.00 73.02           C
ATOM   2841  CB  ASP D 363      39.662 -27.508   4.164  1.00 73.02           C
ATOM   2842  CG  ASP D 363      40.100 -28.904   3.748  1.00 73.02           C
ATOM   2843  OD1 ASP D 363      39.541 -29.404   2.734  1.00 73.02           O
ATOM   2844  OD2 ASP D 363      40.990 -29.482   4.425  1.00 73.02           O
ATOM   2845  C   ASP D 363      38.194 -25.661   3.475  1.00 73.02           C
ATOM   2846  O   ASP D 363      37.054 -25.808   3.919  1.00 73.02           O
ATOM   2847  N   VAL D 364      38.826 -24.468   3.486  1.00129.29           N
ATOM   2848  CA  VAL D 364      38.162 -23.276   3.955  1.00129.29           C
ATOM   2849  CB  VAL D 364      39.059 -22.139   4.341  1.00129.29           C
ATOM   2850  CG1 VAL D 364      39.671 -21.476   3.102  1.00129.29           C
ATOM   2851  CG2 VAL D 364      38.219 -21.172   5.190  1.00129.29           C
ATOM   2852  C   VAL D 364      37.142 -22.741   2.989  1.00129.29           C
ATOM   2853  O   VAL D 364      36.199 -22.066   3.397  1.00129.29           O
ATOM   2854  N   ALA D 365      37.313 -22.948   1.670  1.00 45.23           N
ATOM   2855  CA  ALA D 365      36.334 -22.380   0.772  1.00 45.23           C
ATOM   2856  CB  ALA D 365      36.708 -22.525  -0.713  1.00 45.23           C
ATOM   2857  C   ALA D 365      35.016 -23.066   0.976  1.00 45.23           C
ATOM   2858  O   ALA D 365      34.968 -24.279   1.163  1.00 45.23           O
ATOM   2859  N   GLY D 366      33.898 -22.301   0.948  1.00 31.72           N
ATOM   2860  CA  GLY D 366      32.613 -22.932   1.096  1.00 31.72           C
ATOM   2861  C   GLY D 366      31.737 -22.121   2.004  1.00 31.72           C
ATOM   2862  O   GLY D 366      31.992 -20.943   2.253  1.00 31.72           O
ATOM   2863  N   LYS D 367      30.655 -22.753   2.514  1.00122.58           N
ATOM   2864  CA  LYS D 367      29.732 -22.072   3.377  1.00122.58           C
ATOM   2865  CB  LYS D 367      28.259 -22.396   3.067  1.00122.58           C
ATOM   2866  CG  LYS D 367      27.255 -21.497   3.790  1.00122.58           C
ATOM   2867  CD  LYS D 367      25.829 -21.631   3.252  1.00122.58           C
ATOM   2868  CE  LYS D 367      25.714 -21.354   1.751  1.00122.58           C
ATOM   2869  NZ  LYS D 367      26.085 -19.950   1.466  1.00122.58           N
ATOM   2870  C   LYS D 367      29.996 -22.500   4.789  1.00122.58           C
ATOM   2871  O   LYS D 367      30.201 -23.680   5.068  1.00122.58           O
ATOM   2872  N   TRP D 368      30.005 -21.522   5.718  1.00 70.49           N
ATOM   2873  CA  TRP D 368      30.253 -21.792   7.109  1.00 70.49           C
ATOM   2874  CB  TRP D 368      31.538 -21.135   7.636  1.00 70.49           C
ATOM   2875  CG  TRP D 368      32.803 -21.824   7.202  1.00 70.49           C
ATOM   2876  CD2 TRP D 368      33.521 -22.740   8.041  1.00 70.49           C
ATOM   2877  CD1 TRP D 368      33.498 -21.740   6.031  1.00 70.49           C
ATOM   2878  NE1 TRP D 368      34.602 -22.558   6.085  1.00 70.49           N
ATOM   2879  CE2 TRP D 368      34.630 -23.176   7.320  1.00 70.49           C
ATOM   2880  CE3 TRP D 368      33.273 -23.181   9.311  1.00 70.49           C
ATOM   2881  CZ2 TRP D 368      35.515 -24.063   7.861  1.00 70.49           C
ATOM   2882  CZ3 TRP D 368      34.167 -24.076   9.856  1.00 70.49           C
ATOM   2883  CH2 TRP D 368      35.267 -24.505   9.142  1.00 70.49           C
ATOM   2884  C   TRP D 368      29.134 -21.219   7.921  1.00 70.49           C
ATOM   2885  O   TRP D 368      28.588 -20.166   7.599  1.00 70.49           O
ATOM   2886  N   THR D 369      28.761 -21.920   9.010  1.00105.63           N
ATOM   2887  CA  THR D 369      27.757 -21.419   9.904  1.00105.63           C
ATOM   2888  CB  THR D 369      26.663 -22.407  10.188  1.00105.63           C
ATOM   2889  OG1 THR D 369      27.220 -23.571  10.771  1.00105.63           O
ATOM   2890  CG2 THR D 369      25.969 -22.792   8.874  1.00105.63           C
ATOM   2891  C   THR D 369      28.460 -21.136  11.194  1.00105.63           C
ATOM   2892  O   THR D 369      29.165 -21.986  11.737  1.00105.63           O
ATOM   2893  N   LEU D 370      28.296 -19.907  11.712  1.00 58.14           N
ATOM   2894  CA  LEU D 370      28.966 -19.517  12.920  1.00 58.14           C
ATOM   2895  CB  LEU D 370      29.622 -18.129  12.793  1.00 58.14           C
ATOM   2896  CG  LEU D 370      30.692 -18.030  11.686  1.00 58.14           C
ATOM   2897  CD1 LEU D 370      31.270 -16.609  11.586  1.00 58.14           C
ATOM   2898  CD2 LEU D 370      31.785 -19.095  11.872  1.00 58.14           C
ATOM   2899  C   LEU D 370      27.925 -19.388  13.991  1.00 58.14           C
ATOM   2900  O   LEU D 370      26.949 -18.653  13.836  1.00 58.14           O
ATOM   2901  N   TRP D 371      28.112 -20.111  15.113  1.00 62.49           N
ATOM   2902  CA  TRP D 371      27.202 -20.005  16.217  1.00 62.49           C
ATOM   2903  CB  TRP D 371      26.977 -21.337  16.944  1.00 62.49           C
ATOM   2904  CG  TRP D 371      26.250 -22.359  16.109  1.00 62.49           C
ATOM   2905  CD2 TRP D 371      24.917 -22.818  16.371  1.00 62.49           C
ATOM   2906  CD1 TRP D 371      26.684 -23.036  15.007  1.00 62.49           C
ATOM   2907  NE1 TRP D 371      25.700 -23.884  14.559  1.00 62.49           N
ATOM   2908  CE2 TRP D 371      24.607 -23.762  15.393  1.00 62.49           C
ATOM   2909  CE3 TRP D 371      24.026 -22.483  17.348  1.00 62.49           C
ATOM   2910  CZ2 TRP D 371      23.394 -24.385  15.377  1.00 62.49           C
ATOM   2911  CZ3 TRP D 371      22.803 -23.113  17.329  1.00 62.49           C
ATOM   2912  CH2 TRP D 371      22.494 -24.046  16.362  1.00 62.49           C
ATOM   2913  C   TRP D 371      27.884 -19.095  17.180  1.00 62.49           C
ATOM   2914  O   TRP D 371      29.025 -19.338  17.567  1.00 62.49           O
ATOM   2915  N   GLU D 372      27.187 -18.020  17.589  1.00102.74           N
ATOM   2916  CA  GLU D 372      27.783 -17.017  18.422  1.00102.74           C
ATOM   2917  CB  GLU D 372      27.459 -15.584  17.966  1.00102.74           C
ATOM   2918  CG  GLU D 372      25.955 -15.286  17.991  1.00102.74           C
ATOM   2919  CD  GLU D 372      25.750 -13.778  17.998  1.00102.74           C
ATOM   2920  OE1 GLU D 372      26.749 -13.042  18.222  1.00102.74           O
ATOM   2921  OE2 GLU D 372      24.592 -13.337  17.773  1.00102.74           O
ATOM   2922  C   GLU D 372      27.223 -17.105  19.805  1.00102.74           C
ATOM   2923  O   GLU D 372      26.010 -17.159  19.998  1.00102.74           O
ATOM   2924  N   GLY D 373      28.120 -17.086  20.811  1.00 73.96           N
ATOM   2925  CA  GLY D 373      27.743 -17.105  22.192  1.00 73.96           C
ATOM   2926  C   GLY D 373      27.780 -15.680  22.615  1.00 73.96           C
ATOM   2927  O   GLY D 373      27.353 -14.842  21.836  1.00 73.96           O
ATOM   2928  N   PRO D 374      28.467 -15.412  23.704  1.00246.50           N
ATOM   2929  CA  PRO D 374      28.475 -14.191  24.501  1.00246.50           C
ATOM   2930  CD  PRO D 374      29.557 -16.304  24.064  1.00246.50           C
ATOM   2931  CB  PRO D 374      29.746 -14.270  25.352  1.00246.50           C
ATOM   2932  CG  PRO D 374      30.098 -15.765  25.394  1.00246.50           C
ATOM   2933  C   PRO D 374      28.332 -12.825  23.857  1.00246.50           C
ATOM   2934  O   PRO D 374      27.617 -12.652  22.875  1.00246.50           O
ATOM   2935  N   ARG D 375      28.774 -11.766  24.554  1.00314.32           N
ATOM   2936  CA  ARG D 375      28.716 -10.467  23.939  1.00314.32           C
ATOM   2937  CB  ARG D 375      27.272 -10.034  23.564  1.00314.32           C
ATOM   2938  CG  ARG D 375      26.250  -9.911  24.709  1.00314.32           C
ATOM   2939  CD  ARG D 375      26.545 -10.749  25.959  1.00314.32           C
ATOM   2940  NE  ARG D 375      26.212 -12.169  25.663  1.00314.32           N
ATOM   2941  CZ  ARG D 375      26.370 -13.120  26.629  1.00314.32           C
ATOM   2942  NH1 ARG D 375      26.792 -12.765  27.878  1.00314.32           N
ATOM   2943  NH2 ARG D 375      26.102 -14.428  26.347  1.00314.32           N
ATOM   2944  C   ARG D 375      29.271  -9.480  24.927  1.00314.32           C
ATOM   2945  O   ARG D 375      28.542  -8.712  25.553  1.00314.32           O
ATOM   2946  N   GLY D 376      30.605  -9.402  25.043  1.00 63.09           N
ATOM   2947  CA  GLY D 376      31.123  -8.536  26.062  1.00 63.09           C
ATOM   2948  C   GLY D 376      32.297  -7.799  25.519  1.00 63.09           C
ATOM   2949  O   GLY D 376      32.373  -7.512  24.327  1.00 63.09           O
ATOM   2950  N   VAL D 377      33.237  -7.450  26.414  1.00 99.17           N
ATOM   2951  CA  VAL D 377      34.421  -6.730  26.056  1.00 99.17           C
ATOM   2952  CB  VAL D 377      34.816  -5.696  27.066  1.00 99.17           C
ATOM   2953  CG1 VAL D 377      33.701  -4.639  27.152  1.00 99.17           C
ATOM   2954  CG2 VAL D 377      35.100  -6.405  28.402  1.00 99.17           C
ATOM   2955  C   VAL D 377      35.527  -7.733  25.993  1.00 99.17           C
ATOM   2956  O   VAL D 377      35.316  -8.917  26.253  1.00 99.17           O
ATOM   2957  N   LYS D 378      36.738  -7.291  25.594  1.00165.54           N
ATOM   2958  CA  LYS D 378      37.837  -8.211  25.529  1.00165.54           C
ATOM   2959  CB  LYS D 378      39.153  -7.669  24.912  1.00165.54           C
ATOM   2960  CG  LYS D 378      40.150  -7.053  25.898  1.00165.54           C
ATOM   2961  CD  LYS D 378      41.476  -6.595  25.303  1.00165.54           C
ATOM   2962  CE  LYS D 378      41.958  -5.281  25.925  1.00165.54           C
ATOM   2963  NZ  LYS D 378      41.940  -5.373  27.402  1.00165.54           N
ATOM   2964  C   LYS D 378      38.123  -8.717  26.920  1.00165.54           C
ATOM   2965  O   LYS D 378      38.653  -9.822  27.035  1.00165.54           O
ATOM   2966  N   PRO D 379      37.913  -7.968  27.991  1.00166.05           N
ATOM   2967  CA  PRO D 379      38.111  -8.546  29.297  1.00166.05           C
ATOM   2968  CD  PRO D 379      38.107  -6.522  28.023  0.00166.05           C
ATOM   2969  CB  PRO D 379      38.319  -7.382  30.264  1.00166.05           C
ATOM   2970  CG  PRO D 379      38.776  -6.221  29.370  0.00166.05           C
ATOM   2971  C   PRO D 379      36.967  -9.411  29.726  1.00166.05           C
ATOM   2972  O   PRO D 379      37.170 -10.319  30.531  1.00166.05           O
ATOM   2973  N   GLY D 380      35.754  -9.104  29.230  1.00 35.31           N
ATOM   2974  CA  GLY D 380      34.539  -9.763  29.611  1.00 35.31           C
ATOM   2975  C   GLY D 380      34.532 -11.180  29.148  1.00 35.31           C
ATOM   2976  O   GLY D 380      33.992 -12.056  29.822  1.00 35.31           O
ATOM   2977  N   ALA D 381      35.097 -11.448  27.960  1.00 58.35           N
ATOM   2978  CA  ALA D 381      35.008 -12.788  27.464  1.00 58.35           C
ATOM   2979  CB  ALA D 381      34.220 -12.923  26.147  1.00 58.35           C
ATOM   2980  C   ALA D 381      36.374 -13.321  27.192  1.00 58.35           C
ATOM   2981  O   ALA D 381      37.358 -12.584  27.128  1.00 58.35           O
ATOM   2982  N   SER D 382      36.457 -14.661  27.121  1.00111.89           N
ATOM   2983  CA  SER D 382      37.650 -15.351  26.743  1.00111.89           C
ATOM   2984  CB  SER D 382      38.543 -15.745  27.932  1.00111.89           C
ATOM   2985  OG  SER D 382      39.047 -14.580  28.567  1.00111.89           O
ATOM   2986  C   SER D 382      37.145 -16.601  26.119  1.00111.89           C
ATOM   2987  O   SER D 382      36.409 -17.350  26.761  1.00111.89           O
ATOM   2988  N   CYS D 383      37.513 -16.888  24.855  1.00142.18           N
ATOM   2989  CA  CYS D 383      36.865 -18.067  24.379  1.00142.18           C
ATOM   2990  CB  CYS D 383      36.190 -17.976  23.024  1.00142.18           C
ATOM   2991  SG  CYS D 383      35.085 -19.396  23.013  1.00142.18           S
ATOM   2992  C   CYS D 383      37.777 -19.247  24.364  1.00142.18           C
ATOM   2993  O   CYS D 383      38.254 -19.694  23.320  1.00142.18           O
ATOM   2994  N   ALA D 384      38.106 -19.716  25.576  1.00 77.74           N
ATOM   2995  CA  ALA D 384      38.795 -20.937  25.845  1.00 77.74           C
ATOM   2996  CB  ALA D 384      39.378 -20.983  27.268  1.00 77.74           C
ATOM   2997  C   ALA D 384      37.851 -22.096  25.713  1.00 77.74           C
ATOM   2998  O   ALA D 384      38.247 -23.199  25.337  1.00 77.74           O
ATOM   2999  N   ASN D 385      36.567 -21.863  26.062  1.00130.22           N
ATOM   3000  CA  ASN D 385      35.607 -22.921  26.216  1.00130.22           C
ATOM   3001  CB  ASN D 385      34.816 -22.773  27.526  1.00130.22           C
ATOM   3002  CG  ASN D 385      35.796 -22.737  28.694  1.00130.22           C
ATOM   3003  OD1 ASN D 385      36.511 -23.702  28.960  1.00130.22           O
ATOM   3004  ND2 ASN D 385      35.833 -21.579  29.408  1.00130.22           N
ATOM   3005  C   ASN D 385      34.596 -22.891  25.116  1.00130.22           C
ATOM   3006  O   ASN D 385      34.709 -23.657  24.163  1.00130.22           O
ATOM   3007  N   HIS D 386      33.540 -22.059  25.290  1.00118.11           N
ATOM   3008  CA  HIS D 386      32.433 -21.921  24.382  1.00118.11           C
ATOM   3009  ND1 HIS D 386      31.736 -25.734  24.143  1.00118.11           N
ATOM   3010  CG  HIS D 386      32.027 -24.456  24.571  1.00118.11           C
ATOM   3011  CB  HIS D 386      32.055 -23.247  23.671  1.00118.11           C
ATOM   3012  NE2 HIS D 386      32.089 -25.863  26.336  1.00118.11           N
ATOM   3013  CD2 HIS D 386      32.240 -24.555  25.912  1.00118.11           C
ATOM   3014  CE1 HIS D 386      31.787 -26.534  25.239  1.00118.11           C
ATOM   3015  C   HIS D 386      31.273 -21.466  25.230  1.00118.11           C
ATOM   3016  O   HIS D 386      31.226 -20.315  25.660  1.00118.11           O
ATOM   3017  N   GLN D 387      30.289 -22.371  25.447  1.00128.59           N
ATOM   3018  CA  GLN D 387      29.127 -22.185  26.281  1.00128.59           C
ATOM   3019  CB  GLN D 387      29.167 -21.023  27.293  1.00128.59           C
ATOM   3020  CG  GLN D 387      30.179 -21.258  28.416  1.00128.59           C
ATOM   3021  CD  GLN D 387      29.714 -22.471  29.211  1.00128.59           C
ATOM   3022  OE1 GLN D 387      30.515 -23.167  29.833  1.00128.59           O
ATOM   3023  NE2 GLN D 387      28.380 -22.738  29.190  1.00128.59           N
ATOM   3024  C   GLN D 387      27.932 -22.025  25.402  1.00128.59           C
ATOM   3025  O   GLN D 387      27.993 -22.295  24.205  1.00128.59           O
ATOM   3026  N   GLY D 388      26.799 -21.598  25.996  1.00 44.88           N
ATOM   3027  CA  GLY D 388      25.561 -21.477  25.275  1.00 44.88           C
ATOM   3028  C   GLY D 388      25.649 -20.394  24.243  1.00 44.88           C
ATOM   3029  O   GLY D 388      26.213 -19.320  24.454  1.00 44.88           O
ATOM   3030  N   PRO D 389      25.133 -20.720  23.086  1.00 92.87           N
ATOM   3031  CA  PRO D 389      25.085 -19.731  22.038  1.00 92.87           C
ATOM   3032  CD  PRO D 389      25.420 -22.042  22.554  1.00 92.87           C
ATOM   3033  CB  PRO D 389      25.425 -20.459  20.735  1.00 92.87           C
ATOM   3034  CG  PRO D 389      25.148 -21.937  21.046  1.00 92.87           C
ATOM   3035  C   PRO D 389      23.799 -18.966  21.961  1.00 92.87           C
ATOM   3036  O   PRO D 389      22.737 -19.565  22.136  1.00 92.87           O
ATOM   3037  N   TRP D 390      23.865 -17.644  21.701  1.00131.90           N
ATOM   3038  CA  TRP D 390      22.661 -16.906  21.465  1.00131.90           C
ATOM   3039  CB  TRP D 390      22.822 -15.374  21.418  1.00131.90           C
ATOM   3040  CG  TRP D 390      22.847 -14.671  22.752  1.00131.90           C
ATOM   3041  CD2 TRP D 390      21.687 -14.583  23.592  1.00131.90           C
ATOM   3042  CD1 TRP D 390      23.851 -14.013  23.403  1.00131.90           C
ATOM   3043  NE1 TRP D 390      23.381 -13.503  24.592  1.00131.90           N
ATOM   3044  CE2 TRP D 390      22.050 -13.852  24.722  1.00131.90           C
ATOM   3045  CE3 TRP D 390      20.420 -15.073  23.429  1.00131.90           C
ATOM   3046  CZ2 TRP D 390      21.144 -13.598  25.712  1.00131.90           C
ATOM   3047  CZ3 TRP D 390      19.510 -14.818  24.430  1.00131.90           C
ATOM   3048  CH2 TRP D 390      19.867 -14.093  25.549  1.00131.90           C
ATOM   3049  C   TRP D 390      22.117 -17.287  20.140  1.00131.90           C
ATOM   3050  O   TRP D 390      20.982 -17.750  20.043  1.00131.90           O
ATOM   3051  N   GLU D 391      22.939 -17.142  19.077  1.00 81.96           N
ATOM   3052  CA  GLU D 391      22.338 -17.382  17.808  1.00 81.96           C
ATOM   3053  CB  GLU D 391      21.513 -16.191  17.283  1.00 81.96           C
ATOM   3054  CG  GLU D 391      20.267 -15.923  18.134  1.00 81.96           C
ATOM   3055  CD  GLU D 391      19.360 -14.938  17.414  1.00 81.96           C
ATOM   3056  OE1 GLU D 391      19.670 -14.590  16.244  1.00 81.96           O
ATOM   3057  OE2 GLU D 391      18.338 -14.526  18.024  1.00 81.96           O
ATOM   3058  C   GLU D 391      23.319 -17.755  16.759  1.00 81.96           C
ATOM   3059  O   GLU D 391      24.537 -17.720  16.945  1.00 81.96           O
ATOM   3060  N   ARG D 392      22.755 -18.182  15.613  1.00152.78           N
ATOM   3061  CA  ARG D 392      23.564 -18.435  14.474  1.00152.78           C
ATOM   3062  CB  ARG D 392      22.770 -19.081  13.326  1.00152.78           C
ATOM   3063  CG  ARG D 392      23.632 -19.680  12.216  1.00152.78           C
ATOM   3064  CD  ARG D 392      22.858 -20.672  11.344  1.00152.78           C
ATOM   3065  NE  ARG D 392      22.385 -21.761  12.247  1.00152.78           N
ATOM   3066  CZ  ARG D 392      21.502 -22.702  11.798  1.00152.78           C
ATOM   3067  NH1 ARG D 392      21.063 -22.662  10.507  1.00152.78           N
ATOM   3068  NH2 ARG D 392      21.058 -23.680  12.641  1.00152.78           N
ATOM   3069  C   ARG D 392      23.942 -17.057  14.121  1.00152.78           C
ATOM   3070  O   ARG D 392      23.192 -16.341  13.449  1.00152.78           O
ATOM   3071  N   LYS D 393      25.139 -16.680  14.618  1.00115.07           N
ATOM   3072  CA  LYS D 393      25.620 -15.351  14.483  1.00115.07           C
ATOM   3073  CB  LYS D 393      27.063 -15.163  14.986  1.00115.07           C
ATOM   3074  CG  LYS D 393      27.598 -13.747  14.767  1.00115.07           C
ATOM   3075  CD  LYS D 393      26.809 -12.663  15.497  1.00115.07           C
ATOM   3076  CE  LYS D 393      25.459 -12.355  14.848  1.00115.07           C
ATOM   3077  NZ  LYS D 393      24.812 -11.217  15.540  1.00115.07           N
ATOM   3078  C   LYS D 393      25.588 -15.115  13.040  1.00115.07           C
ATOM   3079  O   LYS D 393      25.101 -14.077  12.597  1.00115.07           O
ATOM   3080  N   VAL D 394      26.051 -16.105  12.256  1.00142.76           N
ATOM   3081  CA  VAL D 394      25.882 -15.791  10.890  1.00142.76           C
ATOM   3082  CB  VAL D 394      26.705 -14.607  10.456  1.00142.76           C
ATOM   3083  CG1 VAL D 394      28.184 -15.028  10.414  1.00142.76           C
ATOM   3084  CG2 VAL D 394      26.154 -14.051   9.132  1.00142.76           C
ATOM   3085  C   VAL D 394      26.292 -16.905  10.000  1.00142.76           C
ATOM   3086  O   VAL D 394      27.028 -17.811  10.384  1.00142.76           O
ATOM   3087  N   ARG D 395      25.803 -16.823   8.748  1.00122.71           N
ATOM   3088  CA  ARG D 395      26.176 -17.727   7.707  1.00122.71           C
ATOM   3089  CB  ARG D 395      24.993 -18.162   6.824  1.00122.71           C
ATOM   3090  CG  ARG D 395      23.922 -18.946   7.581  1.00122.71           C
ATOM   3091  CD  ARG D 395      23.898 -20.437   7.244  1.00122.71           C
ATOM   3092  NE  ARG D 395      23.437 -20.566   5.833  1.00122.71           N
ATOM   3093  CZ  ARG D 395      23.320 -21.803   5.269  1.00122.71           C
ATOM   3094  NH1 ARG D 395      23.647 -22.915   5.989  1.00122.71           N
ATOM   3095  NH2 ARG D 395      22.867 -21.929   3.988  1.00122.71           N
ATOM   3096  C   ARG D 395      27.093 -16.930   6.835  1.00122.71           C
ATOM   3097  O   ARG D 395      26.789 -15.790   6.484  1.00122.71           O
ATOM   3098  N   VAL D 396      28.257 -17.501   6.478  1.00109.43           N
ATOM   3099  CA  VAL D 396      29.212 -16.770   5.700  1.00109.43           C
ATOM   3100  CB  VAL D 396      30.395 -16.403   6.536  1.00109.43           C
ATOM   3101  CG1 VAL D 396      30.909 -17.673   7.227  1.00109.43           C
ATOM   3102  CG2 VAL D 396      31.434 -15.749   5.630  1.00109.43           C
ATOM   3103  C   VAL D 396      29.680 -17.637   4.569  1.00109.43           C
ATOM   3104  O   VAL D 396      29.881 -18.838   4.748  1.00109.43           O
ATOM   3105  N   THR D 397      29.862 -17.043   3.367  1.00113.09           N
ATOM   3106  CA  THR D 397      30.330 -17.797   2.239  1.00113.09           C
ATOM   3107  CB  THR D 397      29.435 -17.761   1.032  1.00113.09           C
ATOM   3108  OG1 THR D 397      29.789 -18.809   0.142  1.00113.09           O
ATOM   3109  CG2 THR D 397      29.570 -16.400   0.324  1.00113.09           C
ATOM   3110  C   THR D 397      31.668 -17.258   1.839  1.00113.09           C
ATOM   3111  O   THR D 397      31.885 -16.050   1.742  1.00113.09           O
ATOM   3112  N   LEU D 398      32.622 -18.173   1.600  1.00120.79           N
ATOM   3113  CA  LEU D 398      33.957 -17.750   1.298  1.00120.79           C
ATOM   3114  CB  LEU D 398      34.952 -18.260   2.359  1.00120.79           C
ATOM   3115  CG  LEU D 398      34.442 -17.919   3.782  1.00120.79           C
ATOM   3116  CD1 LEU D 398      33.325 -18.871   4.234  1.00120.79           C
ATOM   3117  CD2 LEU D 398      35.558 -17.794   4.812  1.00120.79           C
ATOM   3118  C   LEU D 398      34.290 -18.265  -0.073  1.00120.79           C
ATOM   3119  O   LEU D 398      34.178 -19.458  -0.344  1.00120.79           O
ATOM   3120  N   LEU D 399      34.712 -17.367  -0.988  1.00 71.89           N
ATOM   3121  CA  LEU D 399      34.922 -17.786  -2.347  1.00 71.89           C
ATOM   3122  CB  LEU D 399      33.995 -17.067  -3.344  1.00 71.89           C
ATOM   3123  CG  LEU D 399      32.502 -17.346  -3.098  1.00 71.89           C
ATOM   3124  CD1 LEU D 399      31.620 -16.621  -4.127  1.00 71.89           C
ATOM   3125  CD2 LEU D 399      32.223 -18.855  -3.024  1.00 71.89           C
ATOM   3126  C   LEU D 399      36.331 -17.517  -2.785  1.00 71.89           C
ATOM   3127  O   LEU D 399      36.975 -16.584  -2.309  1.00 71.89           O
ATOM   3128  N   SER D 400      36.768 -18.305  -3.797  1.00181.95           N
ATOM   3129  CA  SER D 400      38.072 -18.365  -4.418  1.00181.95           C
ATOM   3130  CB  SER D 400      37.964 -18.757  -5.905  1.00181.95           C
ATOM   3131  OG  SER D 400      37.279 -17.739  -6.622  1.00181.95           O
ATOM   3132  C   SER D 400      38.770 -17.034  -4.304  1.00181.95           C
ATOM   3133  O   SER D 400      38.152 -15.988  -4.470  1.00181.95           O
ATOM   3134  N   PRO D 401      40.063 -17.066  -4.460  1.00284.35           N
ATOM   3135  CA  PRO D 401      40.979 -16.212  -3.740  1.00284.35           C
ATOM   3136  CD  PRO D 401      40.453 -17.062  -5.865  1.00284.35           C
ATOM   3137  CB  PRO D 401      41.723 -15.351  -4.765  1.00284.35           C
ATOM   3138  CG  PRO D 401      41.056 -15.674  -6.106  1.00284.35           C
ATOM   3139  C   PRO D 401      40.578 -15.427  -2.515  1.00284.35           C
ATOM   3140  O   PRO D 401      41.127 -15.835  -1.491  1.00284.35           O
ATOM   3141  N   ASN D 402      39.751 -14.360  -2.452  1.00186.62           N
ATOM   3142  CA  ASN D 402      39.622 -13.920  -1.076  1.00186.62           C
ATOM   3143  CB  ASN D 402      40.803 -13.036  -0.624  1.00186.62           C
ATOM   3144  CG  ASN D 402      40.847 -11.768  -1.479  1.00186.62           C
ATOM   3145  OD1 ASN D 402      41.308 -11.787  -2.619  1.00186.62           O
ATOM   3146  ND2 ASN D 402      40.364 -10.629  -0.912  1.00186.62           N
ATOM   3147  C   ASN D 402      38.362 -13.147  -0.768  1.00186.62           C
ATOM   3148  O   ASN D 402      38.409 -12.190   0.005  1.00186.62           O
ATOM   3149  N   LYS D 403      37.184 -13.561  -1.271  1.00174.46           N
ATOM   3150  CA  LYS D 403      36.019 -12.779  -0.958  1.00174.46           C
ATOM   3151  CB  LYS D 403      35.174 -12.383  -2.184  1.00174.46           C
ATOM   3152  CG  LYS D 403      35.108 -10.871  -2.436  1.00174.46           C
ATOM   3153  CD  LYS D 403      36.459 -10.192  -2.679  1.00174.46           C
ATOM   3154  CE  LYS D 403      37.449 -11.037  -3.480  1.00174.46           C
ATOM   3155  NZ  LYS D 403      36.941 -11.251  -4.852  1.00174.46           N
ATOM   3156  C   LYS D 403      35.135 -13.496   0.011  1.00174.46           C
ATOM   3157  O   LYS D 403      34.973 -14.715  -0.042  1.00174.46           O
ATOM   3158  N   VAL D 404      34.547 -12.726   0.951  1.00103.04           N
ATOM   3159  CA  VAL D 404      33.653 -13.293   1.913  1.00103.04           C
ATOM   3160  CB  VAL D 404      34.211 -13.217   3.303  1.00103.04           C
ATOM   3161  CG1 VAL D 404      34.530 -11.756   3.624  1.00103.04           C
ATOM   3162  CG2 VAL D 404      33.208 -13.845   4.270  1.00103.04           C
ATOM   3163  C   VAL D 404      32.376 -12.504   1.849  1.00103.04           C
ATOM   3164  O   VAL D 404      32.412 -11.297   1.623  1.00103.04           O
ATOM   3165  N   VAL D 405      31.206 -13.168   1.992  1.00 53.84           N
ATOM   3166  CA  VAL D 405      29.965 -12.436   1.994  1.00 53.84           C
ATOM   3167  CB  VAL D 405      29.375 -12.172   0.635  1.00 53.84           C
ATOM   3168  CG1 VAL D 405      30.315 -11.236  -0.141  1.00 53.84           C
ATOM   3169  CG2 VAL D 405      29.107 -13.511  -0.064  1.00 53.84           C
ATOM   3170  C   VAL D 405      28.959 -13.198   2.805  1.00 53.84           C
ATOM   3171  O   VAL D 405      29.093 -14.405   2.998  1.00 53.84           O
ATOM   3172  N   ASP D 406      27.947 -12.484   3.353  1.00 85.45           N
ATOM   3173  CA  ASP D 406      26.922 -13.093   4.159  1.00 85.45           C
ATOM   3174  CB  ASP D 406      26.792 -12.448   5.554  1.00 85.45           C
ATOM   3175  CG  ASP D 406      26.468 -10.964   5.407  1.00 85.45           C
ATOM   3176  OD1 ASP D 406      26.160 -10.519   4.269  1.00 85.45           O
ATOM   3177  OD2 ASP D 406      26.528 -10.255   6.448  1.00 85.45           O
ATOM   3178  C   ASP D 406      25.584 -13.077   3.461  1.00 85.45           C
ATOM   3179  O   ASP D 406      25.468 -12.718   2.290  1.00 85.45           O
ATOM   3180  N   GLN D 407      24.528 -13.483   4.205  1.00132.54           N
ATOM   3181  CA  GLN D 407      23.163 -13.575   3.746  1.00132.54           C
ATOM   3182  CB  GLN D 407      22.234 -14.232   4.781  1.00132.54           C
ATOM   3183  CG  GLN D 407      20.805 -14.448   4.272  1.00132.54           C
ATOM   3184  CD  GLN D 407      20.828 -15.575   3.244  1.00132.54           C
ATOM   3185  OE1 GLN D 407      20.737 -15.337   2.041  1.00132.54           O
ATOM   3186  NE2 GLN D 407      20.955 -16.839   3.729  1.00132.54           N
ATOM   3187  C   GLN D 407      22.619 -12.209   3.440  1.00132.54           C
ATOM   3188  O   GLN D 407      21.820 -12.036   2.521  1.00132.54           O
ATOM   3189  N   PHE D 408      23.050 -11.202   4.218  1.00135.38           N
ATOM   3190  CA  PHE D 408      22.606  -9.837   4.121  1.00135.38           C
ATOM   3191  CB  PHE D 408      23.145  -8.936   5.247  1.00135.38           C
ATOM   3192  CG  PHE D 408      22.492  -9.375   6.515  1.00135.38           C
ATOM   3193  CD1 PHE D 408      21.249  -8.900   6.866  1.00135.38           C
ATOM   3194  CD2 PHE D 408      23.122 -10.264   7.356  1.00135.38           C
ATOM   3195  CE1 PHE D 408      20.646  -9.303   8.035  1.00135.38           C
ATOM   3196  CE2 PHE D 408      22.524 -10.671   8.526  1.00135.38           C
ATOM   3197  CZ  PHE D 408      21.284 -10.190   8.868  1.00135.38           C
ATOM   3198  C   PHE D 408      23.022  -9.262   2.799  1.00135.38           C
ATOM   3199  O   PHE D 408      22.455  -8.265   2.360  1.00135.38           O
ATOM   3200  N   GLY D 409      24.066  -9.819   2.153  1.00 33.79           N
ATOM   3201  CA  GLY D 409      24.466  -9.301   0.873  1.00 33.79           C
ATOM   3202  C   GLY D 409      25.714  -8.493   1.042  1.00 33.79           C
ATOM   3203  O   GLY D 409      26.185  -7.863   0.097  1.00 33.79           O
ATOM   3204  N   ASN D 410      26.280  -8.494   2.262  1.00 52.65           N
ATOM   3205  CA  ASN D 410      27.480  -7.758   2.546  1.00 52.65           C
ATOM   3206  CB  ASN D 410      27.744  -7.610   4.058  1.00 52.65           C
ATOM   3207  CG  ASN D 410      26.701  -6.665   4.646  1.00 52.65           C
ATOM   3208  OD1 ASN D 410      26.694  -5.476   4.329  1.00 52.65           O
ATOM   3209  ND2 ASN D 410      25.805  -7.204   5.517  1.00 52.65           N
ATOM   3210  C   ASN D 410      28.656  -8.477   1.951  1.00 52.65           C
ATOM   3211  O   ASN D 410      28.654  -9.700   1.825  1.00 52.65           O
ATOM   3212  N   GLU D 411      29.703  -7.710   1.569  1.00 88.72           N
ATOM   3213  CA  GLU D 411      30.890  -8.254   0.956  1.00 88.72           C
ATOM   3214  CB  GLU D 411      31.192  -7.625  -0.410  1.00 88.72           C
ATOM   3215  CG  GLU D 411      31.477  -6.126  -0.288  1.00 88.72           C
ATOM   3216  CD  GLU D 411      31.802  -5.576  -1.665  1.00 88.72           C
ATOM   3217  OE1 GLU D 411      31.549  -6.296  -2.666  1.00 88.72           O
ATOM   3218  OE2 GLU D 411      32.314  -4.427  -1.734  1.00 88.72           O
ATOM   3219  C   GLU D 411      32.078  -7.922   1.818  1.00 88.72           C
ATOM   3220  O   GLU D 411      32.097  -6.892   2.491  1.00 88.72           O
ATOM   3221  N   GLY D 412      33.120  -8.786   1.797  1.00 28.46           N
ATOM   3222  CA  GLY D 412      34.287  -8.568   2.611  1.00 28.46           C
ATOM   3223  C   GLY D 412      35.421  -9.417   2.103  1.00 28.46           C
ATOM   3224  O   GLY D 412      35.420  -9.856   0.954  1.00 28.46           O
ATOM   3225  N   THR D 413      36.426  -9.677   2.976  1.00 49.15           N
ATOM   3226  CA  THR D 413      37.592 -10.431   2.581  1.00 49.15           C
ATOM   3227  CB  THR D 413      38.778  -9.525   2.356  1.00 49.15           C
ATOM   3228  OG1 THR D 413      38.459  -8.559   1.365  1.00 49.15           O
ATOM   3229  CG2 THR D 413      40.010 -10.331   1.916  1.00 49.15           C
ATOM   3230  C   THR D 413      37.953 -11.434   3.650  1.00 49.15           C
ATOM   3231  O   THR D 413      37.496 -11.344   4.787  1.00 49.15           O
ATOM   3232  N   TRP D 414      38.773 -12.451   3.290  1.00 90.24           N
ATOM   3233  CA  TRP D 414      39.213 -13.456   4.217  1.00 90.24           C
ATOM   3234  CB  TRP D 414      38.267 -14.653   4.278  1.00 90.24           C
ATOM   3235  CG  TRP D 414      38.030 -15.262   2.919  1.00 90.24           C
ATOM   3236  CD2 TRP D 414      38.009 -16.673   2.681  1.00 90.24           C
ATOM   3237  CD1 TRP D 414      37.809 -14.660   1.713  1.00 90.24           C
ATOM   3238  NE1 TRP D 414      37.634 -15.614   0.737  1.00 90.24           N
ATOM   3239  CE2 TRP D 414      37.757 -16.859   1.321  1.00 90.24           C
ATOM   3240  CE3 TRP D 414      38.196 -17.724   3.527  1.00 90.24           C
ATOM   3241  CZ2 TRP D 414      37.680 -18.113   0.787  1.00 90.24           C
ATOM   3242  CZ3 TRP D 414      38.105 -18.982   2.986  1.00 90.24           C
ATOM   3243  CH2 TRP D 414      37.851 -19.174   1.645  1.00 90.24           C
ATOM   3244  C   TRP D 414      40.539 -13.989   3.753  1.00 90.24           C
ATOM   3245  O   TRP D 414      40.926 -13.820   2.596  1.00 90.24           O
ATOM   3246  N   THR D 415      41.294 -14.620   4.679  1.00129.53           N
ATOM   3247  CA  THR D 415      42.540 -15.243   4.328  1.00129.53           C
ATOM   3248  CB  THR D 415      43.743 -14.358   4.536  1.00129.53           C
ATOM   3249  OG1 THR D 415      44.916 -14.991   4.043  1.00129.53           O
ATOM   3250  CG2 THR D 415      43.895 -14.047   6.036  1.00129.53           C
ATOM   3251  C   THR D 415      42.705 -16.422   5.229  1.00129.53           C
ATOM   3252  O   THR D 415      42.228 -16.412   6.362  1.00129.53           O
ATOM   3253  N   MET D 416      43.359 -17.497   4.745  1.00151.59           N
ATOM   3254  CA  MET D 416      43.611 -18.574   5.657  1.00151.59           C
ATOM   3255  CB  MET D 416      43.761 -19.945   4.979  1.00151.59           C
ATOM   3256  CG  MET D 416      43.658 -21.121   5.953  1.00151.59           C
ATOM   3257  SD  MET D 416      42.042 -21.176   6.786  1.00151.59           S
ATOM   3258  CE  MET D 416      41.209 -20.420   5.370  1.00151.59           C
ATOM   3259  C   MET D 416      44.904 -18.198   6.301  1.00151.59           C
ATOM   3260  O   MET D 416      45.666 -17.415   5.739  1.00151.59           O
ATOM   3261  N   VAL D 417      45.169 -18.687   7.524  1.00 88.05           N
ATOM   3262  CA  VAL D 417      46.425 -18.356   8.133  1.00 88.05           C
ATOM   3263  CB  VAL D 417      46.318 -17.930   9.565  1.00 88.05           C
ATOM   3264  CG1 VAL D 417      47.737 -17.678  10.093  1.00 88.05           C
ATOM   3265  CG2 VAL D 417      45.389 -16.714   9.639  1.00 88.05           C
ATOM   3266  C   VAL D 417      47.199 -19.622   8.113  1.00 88.05           C
ATOM   3267  O   VAL D 417      46.980 -20.488   8.958  1.00 88.05           O
ATOM   3268  N   TYR D 418      48.164 -19.709   7.170  1.00324.57           N
ATOM   3269  CA  TYR D 418      48.889 -20.925   6.983  1.00324.57           C
ATOM   3270  CB  TYR D 418      49.847 -21.380   8.078  1.00324.57           C
ATOM   3271  CG  TYR D 418      51.125 -21.476   7.327  1.00324.57           C
ATOM   3272  CD1 TYR D 418      51.180 -21.966   6.044  1.00324.57           C
ATOM   3273  CD2 TYR D 418      52.300 -21.111   7.920  1.00324.57           C
ATOM   3274  CE1 TYR D 418      52.379 -22.031   5.367  1.00324.57           C
ATOM   3275  CE2 TYR D 418      53.498 -21.163   7.286  1.00324.57           C
ATOM   3276  CZ  TYR D 418      53.531 -21.615   6.004  1.00324.57           C
ATOM   3277  OH  TYR D 418      54.781 -21.651   5.365  1.00324.57           O
ATOM   3278  C   TYR D 418      47.852 -21.993   6.897  1.00324.57           C
ATOM   3279  O   TYR D 418      46.907 -21.889   6.113  1.00324.57           O
ATOM   3280  N   ASN D 419      48.138 -23.129   7.551  1.00166.81           N
ATOM   3281  CA  ASN D 419      47.273 -24.269   7.737  1.00166.81           C
ATOM   3282  CB  ASN D 419      48.040 -25.599   7.794  1.00166.81           C
ATOM   3283  CG  ASN D 419      48.956 -25.549   9.016  1.00166.81           C
ATOM   3284  OD1 ASN D 419      49.137 -24.493   9.630  1.00166.81           O
ATOM   3285  ND2 ASN D 419      49.553 -26.717   9.369  1.00166.81           N
ATOM   3286  C   ASN D 419      46.399 -24.200   8.969  1.00166.81           C
ATOM   3287  O   ASN D 419      45.582 -25.101   9.169  1.00166.81           O
ATOM   3288  N   GLN D 420      46.657 -23.251   9.893  1.00193.45           N
ATOM   3289  CA  GLN D 420      46.004 -23.235  11.186  1.00193.45           C
ATOM   3290  CB  GLN D 420      46.825 -22.610  12.291  1.00193.45           C
ATOM   3291  CG  GLN D 420      47.877 -23.618  12.670  1.00193.45           C
ATOM   3292  CD  GLN D 420      48.504 -23.142  13.943  1.00193.45           C
ATOM   3293  OE1 GLN D 420      47.863 -22.772  14.930  1.00193.45           O
ATOM   3294  NE2 GLN D 420      49.841 -23.153  13.863  1.00193.45           N
ATOM   3295  C   GLN D 420      44.599 -22.749  11.370  1.00193.45           C
ATOM   3296  O   GLN D 420      43.884 -23.285  12.219  1.00193.45           O
ATOM   3297  N   GLY D 421      44.173 -21.695  10.666  1.00 49.71           N
ATOM   3298  CA  GLY D 421      42.870 -21.166  10.957  1.00 49.71           C
ATOM   3299  C   GLY D 421      42.636 -20.053   9.991  1.00 49.71           C
ATOM   3300  O   GLY D 421      43.359 -19.939   9.003  1.00 49.71           O
ATOM   3301  N   PHE D 422      41.624 -19.196  10.256  1.00 77.99           N
ATOM   3302  CA  PHE D 422      41.298 -18.174   9.301  1.00 77.99           C
ATOM   3303  CB  PHE D 422      40.165 -18.598   8.341  1.00 77.99           C
ATOM   3304  CG  PHE D 422      38.951 -18.973   9.136  1.00 77.99           C
ATOM   3305  CD1 PHE D 422      38.807 -20.243   9.655  1.00 77.99           C
ATOM   3306  CD2 PHE D 422      37.944 -18.061   9.358  1.00 77.99           C
ATOM   3307  CE1 PHE D 422      37.689 -20.593  10.384  1.00 77.99           C
ATOM   3308  CE2 PHE D 422      36.826 -18.407  10.087  1.00 77.99           C
ATOM   3309  CZ  PHE D 422      36.690 -19.673  10.605  1.00 77.99           C
ATOM   3310  C   PHE D 422      40.883 -16.894   9.965  1.00 77.99           C
ATOM   3311  O   PHE D 422      40.593 -16.838  11.160  1.00 77.99           O
ATOM   3312  N   HIS D 423      40.876 -15.815   9.151  1.00115.48           N
ATOM   3313  CA  HIS D 423      40.561 -14.477   9.556  1.00115.48           C
ATOM   3314  ND1 HIS D 423      42.369 -12.021  11.297  1.00115.48           N
ATOM   3315  CG  HIS D 423      41.871 -12.252  10.038  1.00115.48           C
ATOM   3316  CB  HIS D 423      41.841 -13.623   9.438  1.00115.48           C
ATOM   3317  NE2 HIS D 423      41.857 -10.036  10.441  1.00115.48           N
ATOM   3318  CD2 HIS D 423      41.558 -11.029   9.527  1.00115.48           C
ATOM   3319  CE1 HIS D 423      42.341 -10.683  11.485  1.00115.48           C
ATOM   3320  C   HIS D 423      39.608 -13.969   8.513  1.00115.48           C
ATOM   3321  O   HIS D 423      39.915 -14.001   7.322  1.00115.48           O
ATOM   3322  N   ILE D 424      38.411 -13.512   8.925  1.00 55.73           N
ATOM   3323  CA  ILE D 424      37.474 -12.997   7.969  1.00 55.73           C
ATOM   3324  CB  ILE D 424      36.254 -13.863   7.828  1.00 55.73           C
ATOM   3325  CG1 ILE D 424      36.662 -15.254   7.303  1.00 55.73           C
ATOM   3326  CG2 ILE D 424      35.254 -13.135   6.917  1.00 55.73           C
ATOM   3327  CD1 ILE D 424      35.566 -16.318   7.396  1.00 55.73           C
ATOM   3328  C   ILE D 424      37.052 -11.639   8.430  1.00 55.73           C
ATOM   3329  O   ILE D 424      36.738 -11.442   9.603  1.00 55.73           O
ATOM   3330  N   ASN D 425      37.073 -10.652   7.509  1.00 48.12           N
ATOM   3331  CA  ASN D 425      36.630  -9.327   7.833  1.00 48.12           C
ATOM   3332  CB  ASN D 425      37.636  -8.227   7.445  1.00 48.12           C
ATOM   3333  CG  ASN D 425      38.783  -8.265   8.446  1.00 48.12           C
ATOM   3334  OD1 ASN D 425      38.617  -7.887   9.605  1.00 48.12           O
ATOM   3335  ND2 ASN D 425      39.976  -8.739   7.996  1.00 48.12           N
ATOM   3336  C   ASN D 425      35.396  -9.104   7.023  1.00 48.12           C
ATOM   3337  O   ASN D 425      35.454  -8.989   5.800  1.00 48.12           O
ATOM   3338  N   VAL D 426      34.230  -9.055   7.692  1.00129.30           N
ATOM   3339  CA  VAL D 426      33.000  -8.827   6.989  1.00129.30           C
ATOM   3340  CB  VAL D 426      32.154 -10.081   6.853  1.00129.30           C
ATOM   3341  CG1 VAL D 426      32.892 -11.126   5.996  1.00129.30           C
ATOM   3342  CG2 VAL D 426      31.805 -10.666   8.250  1.00129.30           C
ATOM   3343  C   VAL D 426      32.156  -7.873   7.798  1.00129.30           C
ATOM   3344  O   VAL D 426      32.055  -8.032   9.020  1.00129.30           O
ATOM   3345  N   ASN D 427      31.562  -6.866   7.118  1.00175.52           N
ATOM   3346  CA  ASN D 427      30.698  -5.868   7.673  1.00175.52           C
ATOM   3347  CB  ASN D 427      29.189  -5.978   7.413  1.00175.52           C
ATOM   3348  CG  ASN D 427      28.412  -7.031   8.238  1.00175.52           C
ATOM   3349  OD1 ASN D 427      27.537  -6.701   9.045  1.00175.52           O
ATOM   3350  ND2 ASN D 427      28.660  -8.339   7.957  1.00175.52           N
ATOM   3351  C   ASN D 427      31.051  -5.452   9.068  1.00175.52           C
ATOM   3352  O   ASN D 427      30.311  -5.643  10.025  1.00175.52           O
ATOM   3353  N   GLY D 428      32.290  -4.943   9.219  1.00 40.76           N
ATOM   3354  CA  GLY D 428      32.718  -4.326  10.442  1.00 40.76           C
ATOM   3355  C   GLY D 428      33.032  -5.313  11.508  1.00 40.76           C
ATOM   3356  O   GLY D 428      33.180  -4.906  12.655  1.00 40.76           O
ATOM   3357  N   ARG D 429      33.163  -6.614  11.191  1.00130.85           N
ATOM   3358  CA  ARG D 429      33.504  -7.549  12.227  1.00130.85           C
ATOM   3359  CB  ARG D 429      32.362  -8.514  12.588  1.00130.85           C
ATOM   3360  CG  ARG D 429      32.739  -9.506  13.692  1.00130.85           C
ATOM   3361  CD  ARG D 429      31.717 -10.618  13.933  1.00130.85           C
ATOM   3362  NE  ARG D 429      30.467  -9.997  14.460  1.00130.85           N
ATOM   3363  CZ  ARG D 429      29.601 -10.748  15.201  1.00130.85           C
ATOM   3364  NH1 ARG D 429      29.904 -12.044  15.503  1.00130.85           N
ATOM   3365  NH2 ARG D 429      28.430 -10.208  15.647  1.00130.85           N
ATOM   3366  C   ARG D 429      34.630  -8.401  11.724  1.00130.85           C
ATOM   3367  O   ARG D 429      34.795  -8.583  10.519  1.00130.85           O
ATOM   3368  N   SER D 430      35.451  -8.934  12.654  1.00 48.05           N
ATOM   3369  CA  SER D 430      36.531  -9.799  12.275  1.00 48.05           C
ATOM   3370  CB  SER D 430      37.903  -9.340  12.792  1.00 48.05           C
ATOM   3371  OG  SER D 430      37.929  -9.411  14.210  1.00 48.05           O
ATOM   3372  C   SER D 430      36.272 -11.118  12.946  1.00 48.05           C
ATOM   3373  O   SER D 430      35.961 -11.150  14.137  1.00 48.05           O
ATOM   3374  N   TYR D 431      36.409 -12.247  12.204  1.00123.12           N
ATOM   3375  CA  TYR D 431      36.215 -13.511  12.860  1.00123.12           C
ATOM   3376  CB  TYR D 431      35.342 -14.619  12.214  1.00123.12           C
ATOM   3377  CG  TYR D 431      34.381 -14.300  11.113  1.00123.12           C
ATOM   3378  CD1 TYR D 431      33.501 -13.242  11.115  1.00123.12           C
ATOM   3379  CD2 TYR D 431      34.329 -15.193  10.066  1.00123.12           C
ATOM   3380  CE1 TYR D 431      32.636 -13.066  10.051  1.00123.12           C
ATOM   3381  CE2 TYR D 431      33.470 -15.025   9.011  1.00123.12           C
ATOM   3382  CZ  TYR D 431      32.619 -13.952   8.994  1.00123.12           C
ATOM   3383  OH  TYR D 431      31.736 -13.778   7.904  1.00123.12           O
ATOM   3384  C   TYR D 431      37.541 -14.215  12.813  1.00123.12           C
ATOM   3385  O   TYR D 431      38.227 -14.200  11.792  1.00123.12           O
ATOM   3386  N   PHE D 432      37.924 -14.867  13.928  1.00 99.43           N
ATOM   3387  CA  PHE D 432      39.156 -15.601  13.978  1.00 99.43           C
ATOM   3388  CB  PHE D 432      40.260 -14.799  14.684  1.00 99.43           C
ATOM   3389  CG  PHE D 432      41.389 -15.715  14.973  1.00 99.43           C
ATOM   3390  CD1 PHE D 432      42.352 -15.989  14.037  1.00 99.43           C
ATOM   3391  CD2 PHE D 432      41.472 -16.310  16.207  1.00 99.43           C
ATOM   3392  CE1 PHE D 432      43.381 -16.852  14.340  1.00 99.43           C
ATOM   3393  CE2 PHE D 432      42.505 -17.172  16.516  1.00 99.43           C
ATOM   3394  CZ  PHE D 432      43.464 -17.444  15.574  1.00 99.43           C
ATOM   3395  C   PHE D 432      38.953 -16.869  14.761  1.00 99.43           C
ATOM   3396  O   PHE D 432      38.275 -16.875  15.785  1.00 99.43           O
ATOM   3397  N   GLY D 433      39.554 -17.986  14.292  1.00 45.56           N
ATOM   3398  CA  GLY D 433      39.438 -19.235  14.989  1.00 45.56           C
ATOM   3399  C   GLY D 433      40.439 -20.179  14.390  1.00 45.56           C
ATOM   3400  O   GLY D 433      40.852 -20.008  13.243  1.00 45.56           O
ATOM   3401  N   TYR D 434      40.825 -21.234  15.148  1.00186.43           N
ATOM   3402  CA  TYR D 434      41.787 -22.172  14.635  1.00186.43           C
ATOM   3403  CB  TYR D 434      42.760 -22.808  15.639  1.00186.43           C
ATOM   3404  CG  TYR D 434      43.181 -21.705  16.517  1.00186.43           C
ATOM   3405  CD1 TYR D 434      42.391 -21.488  17.606  1.00186.43           C
ATOM   3406  CD2 TYR D 434      44.277 -20.910  16.264  1.00186.43           C
ATOM   3407  CE1 TYR D 434      42.690 -20.476  18.459  1.00186.43           C
ATOM   3408  CE2 TYR D 434      44.577 -19.886  17.130  1.00186.43           C
ATOM   3409  CZ  TYR D 434      43.772 -19.678  18.223  1.00186.43           C
ATOM   3410  OH  TYR D 434      44.053 -18.632  19.119  1.00186.43           O
ATOM   3411  C   TYR D 434      40.953 -23.335  14.295  1.00186.43           C
ATOM   3412  O   TYR D 434      39.883 -23.533  14.859  1.00186.43           O
ATOM   3413  N   SER D 435      41.392 -24.135  13.326  1.00156.26           N
ATOM   3414  CA  SER D 435      40.497 -25.190  13.026  1.00156.26           C
ATOM   3415  CB  SER D 435      40.597 -25.706  11.577  1.00156.26           C
ATOM   3416  OG  SER D 435      39.666 -26.759  11.375  1.00156.26           O
ATOM   3417  C   SER D 435      40.709 -26.358  13.941  1.00156.26           C
ATOM   3418  O   SER D 435      41.811 -26.625  14.387  1.00156.26           O
ATOM   3419  N   ALA D 436      39.587 -26.956  14.360  1.00258.44           N
ATOM   3420  CA  ALA D 436      39.479 -28.372  14.599  1.00258.44           C
ATOM   3421  CB  ALA D 436      39.974 -28.964  13.283  1.00258.44           C
ATOM   3422  C   ALA D 436      40.428 -29.248  15.376  1.00258.44           C
ATOM   3423  O   ALA D 436      40.830 -30.217  14.714  1.00258.44           O
ATOM   3424  N   PHE D 437      40.684 -29.154  16.693  1.00271.26           N
ATOM   3425  CA  PHE D 437      41.621 -30.079  17.320  1.00271.26           C
ATOM   3426  CB  PHE D 437      42.269 -29.525  18.601  1.00271.26           C
ATOM   3427  CG  PHE D 437      43.410 -28.584  18.560  1.00271.26           C
ATOM   3428  CD1 PHE D 437      43.376 -27.379  17.899  1.00271.26           C
ATOM   3429  CD2 PHE D 437      44.544 -28.958  19.238  1.00271.26           C
ATOM   3430  CE1 PHE D 437      44.478 -26.554  17.932  1.00271.26           C
ATOM   3431  CE2 PHE D 437      45.640 -28.135  19.278  1.00271.26           C
ATOM   3432  CZ  PHE D 437      45.605 -26.930  18.624  1.00271.26           C
ATOM   3433  C   PHE D 437      40.835 -31.124  18.034  1.00271.26           C
ATOM   3434  O   PHE D 437      39.735 -30.852  18.490  1.00271.26           O
ATOM   3435  N   LYS D 438      41.398 -32.341  18.197  1.00198.98           N
ATOM   3436  CA  LYS D 438      40.767 -33.346  19.015  1.00198.98           C
ATOM   3437  CB  LYS D 438      39.893 -34.319  18.191  1.00198.98           C
ATOM   3438  CG  LYS D 438      38.722 -33.693  17.415  1.00198.98           C
ATOM   3439  CD  LYS D 438      37.528 -33.261  18.270  1.00198.98           C
ATOM   3440  CE  LYS D 438      36.439 -34.333  18.371  0.00198.98           C
ATOM   3441  NZ  LYS D 438      35.632 -34.366  17.127  0.00198.98           N
ATOM   3442  C   LYS D 438      41.876 -34.209  19.533  1.00198.98           C
ATOM   3443  O   LYS D 438      42.327 -35.098  18.818  1.00198.98           O
ATOM   3444  N   LYS D 439      42.364 -34.024  20.776  1.00143.81           N
ATOM   3445  CA  LYS D 439      43.393 -34.973  21.069  1.00143.81           C
ATOM   3446  CB  LYS D 439      44.851 -34.469  20.970  1.00143.81           C
ATOM   3447  CG  LYS D 439      45.466 -33.734  22.158  1.00143.81           C
ATOM   3448  CD  LYS D 439      46.990 -33.689  21.998  1.00143.81           C
ATOM   3449  CE  LYS D 439      47.775 -33.202  23.216  1.00143.81           C
ATOM   3450  NZ  LYS D 439      49.222 -33.402  22.978  1.00143.81           N
ATOM   3451  C   LYS D 439      43.145 -35.647  22.360  1.00143.81           C
ATOM   3452  O   LYS D 439      43.282 -35.086  23.449  1.00143.81           O
ATOM   3453  N   GLU D 440      42.764 -36.923  22.206  1.00 88.78           N
ATOM   3454  CA  GLU D 440      42.486 -37.863  23.241  1.00 88.78           C
ATOM   3455  CB  GLU D 440      41.829 -39.143  22.687  0.00 88.78           C
ATOM   3456  CG  GLU D 440      40.458 -38.845  22.066  0.00 88.78           C
ATOM   3457  CD  GLU D 440      39.801 -40.134  21.573  0.00 88.78           C
ATOM   3458  OE1 GLU D 440      40.518 -41.129  21.285  0.00 88.78           O
ATOM   3459  OE2 GLU D 440      38.546 -40.127  21.469  0.00 88.78           O
ATOM   3460  C   GLU D 440      43.799 -38.182  23.893  1.00 88.78           C
ATOM   3461  O   GLU D 440      43.854 -38.528  25.071  1.00 88.78           O
ATOM   3462  N   GLY D 441      44.894 -38.069  23.111  1.00 67.74           N
ATOM   3463  CA  GLY D 441      46.246 -38.300  23.552  1.00 67.74           C
ATOM   3464  C   GLY D 441      46.862 -39.251  22.575  1.00 67.74           C
ATOM   3465  O   GLY D 441      47.807 -38.907  21.862  1.00 67.74           O
ATOM   3466  N   GLN D 442      46.299 -40.464  22.489  1.00207.08           N
ATOM   3467  CA  GLN D 442      46.799 -41.356  21.504  1.00207.08           C
ATOM   3468  CB  GLN D 442      46.270 -42.807  21.637  1.00207.08           C
ATOM   3469  CG  GLN D 442      46.546 -43.674  20.401  1.00207.08           C
ATOM   3470  CD  GLN D 442      46.046 -45.099  20.631  1.00207.08           C
ATOM   3471  OE1 GLN D 442      46.110 -45.607  21.750  1.00207.08           O
ATOM   3472  NE2 GLN D 442      45.540 -45.763  19.553  1.00207.08           N
ATOM   3473  C   GLN D 442      46.374 -40.837  20.192  1.00207.08           C
ATOM   3474  O   GLN D 442      47.123 -40.839  19.219  1.00207.08           O
ATOM   3475  N   LYS D 443      45.136 -40.333  20.170  1.00180.20           N
ATOM   3476  CA  LYS D 443      44.545 -39.992  18.923  1.00180.20           C
ATOM   3477  CB  LYS D 443      43.077 -40.445  18.852  1.00180.20           C
ATOM   3478  CG  LYS D 443      42.568 -40.569  17.415  1.00180.20           C
ATOM   3479  CD  LYS D 443      43.079 -41.839  16.738  0.00180.20           C
ATOM   3480  CE  LYS D 443      42.143 -43.021  16.983  0.00180.20           C
ATOM   3481  NZ  LYS D 443      41.668 -43.011  18.391  0.00180.20           N
ATOM   3482  C   LYS D 443      44.521 -38.506  18.757  1.00180.20           C
ATOM   3483  O   LYS D 443      44.102 -37.773  19.653  1.00180.20           O
ATOM   3484  N   VAL D 444      44.993 -38.017  17.593  1.00 64.81           N
ATOM   3485  CA  VAL D 444      44.847 -36.621  17.289  1.00 64.81           C
ATOM   3486  CB  VAL D 444      46.113 -35.916  16.908  1.00 64.81           C
ATOM   3487  CG1 VAL D 444      45.759 -34.470  16.516  1.00 64.81           C
ATOM   3488  CG2 VAL D 444      47.133 -36.034  18.049  1.00 64.81           C
ATOM   3489  C   VAL D 444      44.008 -36.594  16.059  1.00 64.81           C
ATOM   3490  O   VAL D 444      44.367 -37.200  15.051  1.00 64.81           O
ATOM   3491  N   THR D 445      42.855 -35.908  16.093  1.00 75.75           N
ATOM   3492  CA  THR D 445      42.056 -35.874  14.903  1.00 75.75           C
ATOM   3493  CB  THR D 445      40.716 -36.537  15.069  1.00 75.75           C
ATOM   3494  OG1 THR D 445      40.873 -37.890  15.475  1.00 75.75           O
ATOM   3495  CG2 THR D 445      39.973 -36.480  13.722  1.00 75.75           C
ATOM   3496  C   THR D 445      41.798 -34.438  14.588  1.00 75.75           C
ATOM   3497  O   THR D 445      41.407 -33.659  15.456  1.00 75.75           O
ATOM   3498  N   SER D 446      42.019 -34.030  13.326  1.00 73.04           N
ATOM   3499  CA  SER D 446      41.728 -32.655  13.049  1.00 73.04           C
ATOM   3500  CB  SER D 446      42.856 -31.861  12.364  1.00 73.04           C
ATOM   3501  OG  SER D 446      43.894 -31.583  13.293  1.00 73.04           O
ATOM   3502  C   SER D 446      40.530 -32.623  12.165  1.00 73.04           C
ATOM   3503  O   SER D 446      40.299 -33.543  11.382  1.00 73.04           O
ATOM   3504  N   TYR D 447      39.692 -31.575  12.333  1.00183.47           N
ATOM   3505  CA  TYR D 447      38.515 -31.440  11.513  1.00183.47           C
ATOM   3506  CB  TYR D 447      37.210 -31.597  12.306  1.00183.47           C
ATOM   3507  CG  TYR D 447      37.029 -33.049  12.619  1.00183.47           C
ATOM   3508  CD1 TYR D 447      37.556 -33.613  13.761  1.00183.47           C
ATOM   3509  CD2 TYR D 447      36.333 -33.856  11.747  1.00183.47           C
ATOM   3510  CE1 TYR D 447      37.378 -34.955  14.025  1.00183.47           C
ATOM   3511  CE2 TYR D 447      36.150 -35.196  12.004  1.00183.47           C
ATOM   3512  CZ  TYR D 447      36.673 -35.750  13.150  1.00183.47           C
ATOM   3513  OH  TYR D 447      36.496 -37.125  13.426  1.00183.47           O
ATOM   3514  C   TYR D 447      38.514 -30.112  10.817  1.00183.47           C
ATOM   3515  O   TYR D 447      38.151 -29.072  11.364  1.00183.47           O
ATOM   3516  N   CYS D 448      38.887 -30.148   9.535  1.00122.35           N
ATOM   3517  CA  CYS D 448      39.041 -28.940   8.805  1.00122.35           C
ATOM   3518  CB  CYS D 448      39.702 -29.198   7.473  1.00122.35           C
ATOM   3519  SG  CYS D 448      40.607 -27.729   7.003  1.00122.35           S
ATOM   3520  C   CYS D 448      37.702 -28.278   8.603  1.00122.35           C
ATOM   3521  O   CYS D 448      37.633 -27.107   8.225  1.00122.35           O
ATOM   3522  N   HIS D 449      36.614 -29.061   8.743  1.00115.84           N
ATOM   3523  CA  HIS D 449      35.243 -28.633   8.636  1.00115.84           C
ATOM   3524  ND1 HIS D 449      32.816 -30.032   6.676  1.00115.84           N
ATOM   3525  CG  HIS D 449      33.876 -30.440   7.454  1.00115.84           C
ATOM   3526  CB  HIS D 449      34.226 -29.783   8.749  1.00115.84           C
ATOM   3527  NE2 HIS D 449      33.749 -31.752   5.625  1.00115.84           N
ATOM   3528  CD2 HIS D 449      34.436 -31.492   6.798  1.00115.84           C
ATOM   3529  CE1 HIS D 449      32.784 -30.851   5.596  1.00115.84           C
ATOM   3530  C   HIS D 449      34.866 -27.733   9.769  1.00115.84           C
ATOM   3531  O   HIS D 449      33.995 -26.882   9.619  1.00115.84           O
ATOM   3532  N   LYS D 450      35.449 -27.938  10.961  1.00121.43           N
ATOM   3533  CA  LYS D 450      34.991 -27.201  12.104  1.00121.43           C
ATOM   3534  CB  LYS D 450      34.428 -28.102  13.222  1.00121.43           C
ATOM   3535  CG  LYS D 450      33.276 -28.999  12.753  1.00121.43           C
ATOM   3536  CD  LYS D 450      32.802 -30.015  13.800  1.00121.43           C
ATOM   3537  CE  LYS D 450      33.930 -30.785  14.500  1.00121.43           C
ATOM   3538  NZ  LYS D 450      34.437 -31.882  13.638  1.00121.43           N
ATOM   3539  C   LYS D 450      36.103 -26.400  12.698  1.00121.43           C
ATOM   3540  O   LYS D 450      37.253 -26.472  12.266  1.00121.43           O
ATOM   3541  N   THR D 451      35.759 -25.576  13.707  1.00130.61           N
ATOM   3542  CA  THR D 451      36.740 -24.749  14.339  1.00130.61           C
ATOM   3543  CB  THR D 451      36.638 -23.301  13.922  1.00130.61           C
ATOM   3544  OG1 THR D 451      37.548 -22.490  14.644  1.00130.61           O
ATOM   3545  CG2 THR D 451      35.211 -22.802  14.113  1.00130.61           C
ATOM   3546  C   THR D 451      36.673 -24.896  15.828  1.00130.61           C
ATOM   3547  O   THR D 451      35.711 -25.415  16.393  1.00130.61           O
ATOM   3548  N   VAL D 452      37.775 -24.488  16.483  1.00125.57           N
ATOM   3549  CA  VAL D 452      37.897 -24.444  17.910  1.00125.57           C
ATOM   3550  CB  VAL D 452      39.325 -24.226  18.341  1.00125.57           C
ATOM   3551  CG1 VAL D 452      39.725 -22.798  17.931  1.00125.57           C
ATOM   3552  CG2 VAL D 452      39.489 -24.547  19.841  1.00125.57           C
ATOM   3553  C   VAL D 452      37.099 -23.235  18.305  1.00125.57           C
ATOM   3554  O   VAL D 452      36.598 -22.515  17.442  1.00125.57           O
ATOM   3555  N   PRO D 453      36.882 -23.000  19.563  1.00100.33           N
ATOM   3556  CA  PRO D 453      36.158 -21.805  19.876  1.00100.33           C
ATOM   3557  CD  PRO D 453      36.561 -24.062  20.501  1.00100.33           C
ATOM   3558  CB  PRO D 453      35.772 -21.929  21.351  1.00100.33           C
ATOM   3559  CG  PRO D 453      36.354 -23.286  21.813  1.00100.33           C
ATOM   3560  C   PRO D 453      36.971 -20.617  19.461  1.00100.33           C
ATOM   3561  O   PRO D 453      38.162 -20.565  19.766  1.00100.33           O
ATOM   3562  N   GLY D 454      36.339 -19.643  18.776  1.00 52.12           N
ATOM   3563  CA  GLY D 454      37.078 -18.533  18.257  1.00 52.12           C
ATOM   3564  C   GLY D 454      36.540 -17.247  18.795  1.00 52.12           C
ATOM   3565  O   GLY D 454      35.594 -17.222  19.584  1.00 52.12           O
ATOM   3566  N   LEU D 455      37.178 -16.134  18.365  1.00112.48           N
ATOM   3567  CA  LEU D 455      36.801 -14.833  18.826  1.00112.48           C
ATOM   3568  CB  LEU D 455      37.952 -14.080  19.521  1.00112.48           C
ATOM   3569  CG  LEU D 455      38.416 -14.708  20.855  1.00112.48           C
ATOM   3570  CD1 LEU D 455      37.327 -14.603  21.938  1.00112.48           C
ATOM   3571  CD2 LEU D 455      38.926 -16.147  20.659  1.00112.48           C
ATOM   3572  C   LEU D 455      36.325 -13.996  17.673  1.00112.48           C
ATOM   3573  O   LEU D 455      36.914 -13.995  16.591  1.00112.48           O
ATOM   3574  N   ALA D 456      35.202 -13.278  17.887  1.00 53.73           N
ATOM   3575  CA  ALA D 456      34.668 -12.387  16.899  1.00 53.73           C
ATOM   3576  CB  ALA D 456      33.302 -12.824  16.340  1.00 53.73           C
ATOM   3577  C   ALA D 456      34.450 -11.086  17.604  1.00 53.73           C
ATOM   3578  O   ALA D 456      33.935 -11.060  18.720  1.00 53.73           O
ATOM   3579  N   HIS D 457      34.865  -9.963  16.983  1.00 80.74           N
ATOM   3580  CA  HIS D 457      34.616  -8.678  17.572  1.00 80.74           C
ATOM   3581  ND1 HIS D 457      38.010  -9.177  18.620  1.00 80.74           N
ATOM   3582  CG  HIS D 457      37.095  -8.242  18.191  1.00 80.74           C
ATOM   3583  CB  HIS D 457      35.656  -8.214  18.624  1.00 80.74           C
ATOM   3584  NE2 HIS D 457      39.102  -7.803  17.259  1.00 80.74           N
ATOM   3585  CD2 HIS D 457      37.779  -7.412  17.358  1.00 80.74           C
ATOM   3586  CE1 HIS D 457      39.192  -8.869  18.034  1.00 80.74           C
ATOM   3587  C   HIS D 457      34.569  -7.683  16.459  1.00 80.74           C
ATOM   3588  O   HIS D 457      35.007  -7.965  15.345  1.00 80.74           O
ATOM   3589  N   ASP D 458      34.026  -6.481  16.722  1.00 66.04           N
ATOM   3590  CA  ASP D 458      33.957  -5.542  15.644  1.00 66.04           C
ATOM   3591  CB  ASP D 458      33.073  -4.308  15.922  1.00 66.04           C
ATOM   3592  CG  ASP D 458      33.622  -3.466  17.087  1.00 66.04           C
ATOM   3593  OD1 ASP D 458      34.675  -3.827  17.678  1.00 66.04           O
ATOM   3594  OD2 ASP D 458      32.960  -2.438  17.392  1.00 66.04           O
ATOM   3595  C   ASP D 458      35.355  -5.087  15.358  1.00 66.04           C
ATOM   3596  O   ASP D 458      36.279  -5.365  16.118  1.00 66.04           O
ATOM   3597  N   VAL D 459      35.532  -4.350  14.250  1.00115.85           N
ATOM   3598  CA  VAL D 459      36.818  -3.896  13.800  1.00115.85           C
ATOM   3599  CB  VAL D 459      36.703  -3.049  12.568  1.00115.85           C
ATOM   3600  CG1 VAL D 459      36.130  -3.923  11.440  1.00115.85           C
ATOM   3601  CG2 VAL D 459      35.843  -1.816  12.900  1.00115.85           C
ATOM   3602  C   VAL D 459      37.489  -3.061  14.863  1.00115.85           C
ATOM   3603  O   VAL D 459      38.713  -3.046  14.958  1.00115.85           O
ATOM   3604  N   ASN D 460      36.712  -2.297  15.651  1.00 87.73           N
ATOM   3605  CA  ASN D 460      37.237  -1.429  16.680  1.00 87.73           C
ATOM   3606  CB  ASN D 460      36.146  -0.530  17.289  1.00 87.73           C
ATOM   3607  CG  ASN D 460      35.645   0.428  16.220  1.00 87.73           C
ATOM   3608  OD1 ASN D 460      36.433   1.096  15.553  1.00 87.73           O
ATOM   3609  ND2 ASN D 460      34.296   0.500  16.050  1.00 87.73           N
ATOM   3610  C   ASN D 460      37.806  -2.220  17.825  1.00 87.73           C
ATOM   3611  O   ASN D 460      38.711  -1.769  18.522  1.00 87.73           O
ATOM   3612  N   ILE D 461      37.224  -3.401  18.075  1.00181.79           N
ATOM   3613  CA  ILE D 461      37.514  -4.314  19.148  1.00181.79           C
ATOM   3614  CB  ILE D 461      38.990  -4.433  19.458  1.00181.79           C
ATOM   3615  CG1 ILE D 461      39.758  -4.803  18.183  1.00181.79           C
ATOM   3616  CG2 ILE D 461      39.215  -5.492  20.559  1.00181.79           C
ATOM   3617  CD1 ILE D 461      41.275  -4.683  18.340  1.00181.79           C
ATOM   3618  C   ILE D 461      36.782  -3.793  20.355  1.00181.79           C
ATOM   3619  O   ILE D 461      37.266  -3.826  21.483  1.00181.79           O
ATOM   3620  N   ARG D 462      35.488  -3.483  20.181  1.00220.63           N
ATOM   3621  CA  ARG D 462      34.715  -2.960  21.270  1.00220.63           C
ATOM   3622  CB  ARG D 462      33.714  -1.891  20.807  1.00220.63           C
ATOM   3623  CG  ARG D 462      34.345  -0.671  20.134  1.00220.63           C
ATOM   3624  CD  ARG D 462      34.563   0.439  21.160  1.00220.63           C
ATOM   3625  NE  ARG D 462      35.941   0.313  21.712  1.00220.63           N
ATOM   3626  CZ  ARG D 462      36.906   1.087  21.129  1.00220.63           C
ATOM   3627  NH1 ARG D 462      36.553   1.983  20.157  1.00220.63           N
ATOM   3628  NH2 ARG D 462      38.219   1.001  21.494  1.00220.63           N
ATOM   3629  C   ARG D 462      33.918  -4.116  21.792  1.00220.63           C
ATOM   3630  O   ARG D 462      34.148  -4.582  22.906  1.00220.63           O
ATOM   3631  N   HIS D 463      32.948  -4.617  20.996  1.00113.13           N
ATOM   3632  CA  HIS D 463      32.179  -5.756  21.423  1.00113.13           C
ATOM   3633  ND1 HIS D 463      29.364  -6.186  23.157  1.00113.13           N
ATOM   3634  CG  HIS D 463      29.825  -5.306  22.201  1.00113.13           C
ATOM   3635  CB  HIS D 463      30.684  -5.747  21.052  1.00113.13           C
ATOM   3636  NE2 HIS D 463      28.616  -4.176  23.734  1.00113.13           N
ATOM   3637  CD2 HIS D 463      29.358  -4.082  22.568  1.00113.13           C
ATOM   3638  CE1 HIS D 463      28.648  -5.458  24.049  1.00113.13           C
ATOM   3639  C   HIS D 463      32.786  -7.024  20.907  1.00113.13           C
ATOM   3640  O   HIS D 463      33.257  -7.105  19.773  1.00113.13           O
ATOM   3641  N   TRP D 464      32.763  -8.050  21.786  1.00113.15           N
ATOM   3642  CA  TRP D 464      33.354  -9.341  21.577  1.00113.15           C
ATOM   3643  CB  TRP D 464      34.426  -9.640  22.608  1.00113.15           C
ATOM   3644  CG  TRP D 464      35.681  -8.861  22.442  1.00113.15           C
ATOM   3645  CD2 TRP D 464      36.929  -9.512  22.224  1.00113.15           C
ATOM   3646  CD1 TRP D 464      35.934  -7.524  22.529  1.00113.15           C
ATOM   3647  NE1 TRP D 464      37.277  -7.297  22.373  1.00113.15           N
ATOM   3648  CE2 TRP D 464      37.902  -8.517  22.188  1.00113.15           C
ATOM   3649  CE3 TRP D 464      37.233 -10.836  22.084  1.00113.15           C
ATOM   3650  CZ2 TRP D 464      39.218  -8.839  22.009  1.00113.15           C
ATOM   3651  CZ3 TRP D 464      38.556 -11.156  21.889  1.00113.15           C
ATOM   3652  CH2 TRP D 464      39.531 -10.176  21.853  1.00113.15           C
ATOM   3653  C   TRP D 464      32.354 -10.411  21.859  1.00113.15           C
ATOM   3654  O   TRP D 464      31.391 -10.208  22.595  1.00113.15           O
ATOM   3655  N   SER D 465      32.600 -11.601  21.272  1.00 53.83           N
ATOM   3656  CA  SER D 465      31.790 -12.762  21.510  1.00 53.83           C
ATOM   3657  CB  SER D 465      30.483 -12.774  20.695  1.00 53.83           C
ATOM   3658  OG  SER D 465      30.780 -12.851  19.309  1.00 53.83           O
ATOM   3659  C   SER D 465      32.606 -13.950  21.098  1.00 53.83           C
ATOM   3660  O   SER D 465      33.650 -13.817  20.459  1.00 53.83           O
ATOM   3661  N   CYS D 466      32.156 -15.155  21.489  1.00105.06           N
ATOM   3662  CA  CYS D 466      32.849 -16.357  21.127  1.00105.06           C
ATOM   3663  CB  CYS D 466      33.084 -17.295  22.310  1.00105.06           C
ATOM   3664  SG  CYS D 466      33.664 -18.888  21.696  1.00105.06           S
ATOM   3665  C   CYS D 466      31.978 -17.096  20.157  1.00105.06           C
ATOM   3666  O   CYS D 466      30.757 -16.982  20.223  1.00105.06           O
ATOM   3667  N   PHE D 467      32.583 -17.858  19.213  1.00 72.20           N
ATOM   3668  CA  PHE D 467      31.781 -18.597  18.278  1.00 72.20           C
ATOM   3669  CB  PHE D 467      31.526 -17.876  16.942  1.00 72.20           C
ATOM   3670  CG  PHE D 467      32.815 -17.812  16.196  1.00 72.20           C
ATOM   3671  CD1 PHE D 467      33.692 -16.773  16.413  1.00 72.20           C
ATOM   3672  CD2 PHE D 467      33.134 -18.792  15.279  1.00 72.20           C
ATOM   3673  CE1 PHE D 467      34.880 -16.718  15.721  1.00 72.20           C
ATOM   3674  CE2 PHE D 467      34.322 -18.737  14.586  1.00 72.20           C
ATOM   3675  CZ  PHE D 467      35.197 -17.698  14.809  1.00 72.20           C
ATOM   3676  C   PHE D 467      32.456 -19.891  17.928  1.00 72.20           C
ATOM   3677  O   PHE D 467      33.635 -20.114  18.204  1.00 72.20           O
ATOM   3678  N   TYR D 468      31.671 -20.783  17.291  1.00124.30           N
ATOM   3679  CA  TYR D 468      32.078 -22.100  16.888  1.00124.30           C
ATOM   3680  CB  TYR D 468      31.188 -23.117  17.637  1.00124.30           C
ATOM   3681  CG  TYR D 468      31.774 -24.465  17.890  1.00124.30           C
ATOM   3682  CD1 TYR D 468      31.797 -25.459  16.936  1.00124.30           C
ATOM   3683  CD2 TYR D 468      32.285 -24.722  19.144  1.00124.30           C
ATOM   3684  CE1 TYR D 468      32.339 -26.688  17.245  1.00124.30           C
ATOM   3685  CE2 TYR D 468      32.825 -25.944  19.458  1.00124.30           C
ATOM   3686  CZ  TYR D 468      32.851 -26.929  18.503  1.00124.30           C
ATOM   3687  OH  TYR D 468      33.408 -28.186  18.828  1.00124.30           O
ATOM   3688  C   TYR D 468      31.638 -22.143  15.450  1.00124.30           C
ATOM   3689  O   TYR D 468      30.560 -21.651  15.126  1.00124.30           O
ATOM   3690  N   GLY D 469      32.434 -22.722  14.534  1.00 39.77           N
ATOM   3691  CA  GLY D 469      31.984 -22.708  13.168  1.00 39.77           C
ATOM   3692  C   GLY D 469      32.022 -24.093  12.611  1.00 39.77           C
ATOM   3693  O   GLY D 469      32.900 -24.884  12.946  1.00 39.77           O
ATOM   3694  N   GLN D 470      31.038 -24.426  11.749  1.00126.94           N
ATOM   3695  CA  GLN D 470      31.057 -25.693  11.074  1.00126.94           C
ATOM   3696  CB  GLN D 470      30.087 -26.761  11.621  1.00126.94           C
ATOM   3697  CG  GLN D 470      28.613 -26.359  11.604  1.00126.94           C
ATOM   3698  CD  GLN D 470      28.330 -25.708  12.960  1.00126.94           C
ATOM   3699  OE1 GLN D 470      27.775 -24.616  13.050  1.00126.94           O
ATOM   3700  NE2 GLN D 470      28.729 -26.404  14.060  1.00126.94           N
ATOM   3701  C   GLN D 470      30.757 -25.441   9.631  1.00126.94           C
ATOM   3702  O   GLN D 470      29.930 -24.595   9.292  1.00126.94           O
ATOM   3703  N   LYS D 471      31.460 -26.170   8.739  1.00 79.15           N
ATOM   3704  CA  LYS D 471      31.295 -25.970   7.330  1.00 79.15           C
ATOM   3705  CB  LYS D 471      32.492 -26.477   6.508  1.00 79.15           C
ATOM   3706  CG  LYS D 471      32.536 -25.908   5.091  1.00 79.15           C
ATOM   3707  CD  LYS D 471      33.861 -26.155   4.371  1.00 79.15           C
ATOM   3708  CE  LYS D 471      33.884 -27.457   3.570  1.00 79.15           C
ATOM   3709  NZ  LYS D 471      35.142 -27.550   2.795  1.00 79.15           N
ATOM   3710  C   LYS D 471      30.069 -26.705   6.887  1.00 79.15           C
ATOM   3711  O   LYS D 471      29.942 -27.913   7.082  1.00 79.15           O
ATOM   3712  N   SER D 472      29.133 -25.946   6.288  1.00100.61           N
ATOM   3713  CA  SER D 472      27.866 -26.397   5.788  1.00100.61           C
ATOM   3714  CB  SER D 472      26.838 -25.252   5.702  1.00100.61           C
ATOM   3715  OG  SER D 472      25.597 -25.724   5.199  1.00100.61           O
ATOM   3716  C   SER D 472      28.021 -26.974   4.421  1.00100.61           C
ATOM   3717  O   SER D 472      27.030 -27.359   3.811  1.00100.61           O
ATOM   3718  N   GLY D 473      29.239 -27.000   3.853  1.00 23.86           N
ATOM   3719  CA  GLY D 473      29.364 -27.569   2.542  1.00 23.86           C
ATOM   3720  C   GLY D 473      30.054 -26.566   1.623  1.00 23.86           C
ATOM   3721  O   GLY D 473      30.879 -25.756   2.126  1.00 23.86           O
ATOM   3722  OXT GLY D 473      29.767 -26.607   0.396  1.00 23.86           O
TER    3723      GLY D 473
ATOM   3724  N   LEU E 474      62.389   2.424  -7.150  1.00119.27           N
ATOM   3725  CA  LEU E 474      62.796   1.320  -6.257  1.00119.27           C
ATOM   3726  CB  LEU E 474      62.004   0.048  -6.633  1.00119.27           C
ATOM   3727  CG  LEU E 474      62.026  -1.111  -5.610  1.00119.27           C
ATOM   3728  CD1 LEU E 474      63.428  -1.686  -5.395  1.00119.27           C
ATOM   3729  CD2 LEU E 474      61.330  -0.717  -4.298  1.00119.27           C
ATOM   3730  C   LEU E 474      64.268   1.111  -6.461  1.00119.27           C
ATOM   3731  O   LEU E 474      64.742   1.031  -7.595  1.00119.27           O
ATOM   3732  N   PRO E 475      64.998   1.060  -5.373  1.00159.33           N
ATOM   3733  CA  PRO E 475      66.436   0.933  -5.422  1.00159.33           C
ATOM   3734  CD  PRO E 475      64.554   1.729  -4.163  1.00159.33           C
ATOM   3735  CB  PRO E 475      66.952   1.439  -4.070  1.00159.33           C
ATOM   3736  CG  PRO E 475      65.704   1.512  -3.171  1.00159.33           C
ATOM   3737  C   PRO E 475      66.916  -0.445  -5.760  1.00159.33           C
ATOM   3738  O   PRO E 475      66.147  -1.399  -5.660  1.00159.33           O
ATOM   3739  N   PRO E 476      68.132  -0.530  -6.236  1.00131.38           N
ATOM   3740  CA  PRO E 476      68.745  -1.804  -6.506  1.00131.38           C
ATOM   3741  CD  PRO E 476      68.622   0.507  -7.132  1.00131.38           C
ATOM   3742  CB  PRO E 476      69.926  -1.516  -7.430  1.00131.38           C
ATOM   3743  CG  PRO E 476      69.525  -0.214  -8.144  1.00131.38           C
ATOM   3744  C   PRO E 476      69.147  -2.504  -5.244  1.00131.38           C
ATOM   3745  O   PRO E 476      69.293  -3.727  -5.267  1.00131.38           O
ATOM   3746  N   ALA E 477      69.370  -1.753  -4.146  1.00 38.89           N
ATOM   3747  CA  ALA E 477      69.796  -2.366  -2.920  1.00 38.89           C
ATOM   3748  CB  ALA E 477      71.320  -2.324  -2.713  1.00 38.89           C
ATOM   3749  C   ALA E 477      69.176  -1.610  -1.784  1.00 38.89           C
ATOM   3750  O   ALA E 477      68.911  -0.414  -1.900  1.00 38.89           O
ATOM   3751  N   PHE E 478      68.899  -2.303  -0.656  1.00 58.38           N
ATOM   3752  CA  PHE E 478      68.335  -1.610   0.469  1.00 58.38           C
ATOM   3753  CB  PHE E 478      66.803  -1.495   0.400  1.00 58.38           C
ATOM   3754  CG  PHE E 478      66.385  -0.449   1.375  1.00 58.38           C
ATOM   3755  CD1 PHE E 478      66.232  -0.738   2.711  1.00 58.38           C
ATOM   3756  CD2 PHE E 478      66.143   0.833   0.938  1.00 58.38           C
ATOM   3757  CE1 PHE E 478      65.845   0.241   3.596  1.00 58.38           C
ATOM   3758  CE2 PHE E 478      65.756   1.815   1.818  1.00 58.38           C
ATOM   3759  CZ  PHE E 478      65.606   1.520   3.151  1.00 58.38           C
ATOM   3760  C   PHE E 478      68.675  -2.371   1.721  1.00 58.38           C
ATOM   3761  O   PHE E 478      68.703  -3.602   1.731  1.00 58.38           O
ATOM   3762  N   ASP E 479      68.956  -1.637   2.818  1.00 85.42           N
ATOM   3763  CA  ASP E 479      69.271  -2.244   4.081  1.00 85.42           C
ATOM   3764  CB  ASP E 479      70.786  -2.452   4.276  1.00 85.42           C
ATOM   3765  CG  ASP E 479      71.038  -3.330   5.497  1.00 85.42           C
ATOM   3766  OD1 ASP E 479      70.104  -3.492   6.326  1.00 85.42           O
ATOM   3767  OD2 ASP E 479      72.178  -3.856   5.610  1.00 85.42           O
ATOM   3768  C   ASP E 479      68.794  -1.288   5.136  1.00 85.42           C
ATOM   3769  O   ASP E 479      69.294  -0.170   5.241  1.00 85.42           O
ATOM   3770  N   TRP E 480      67.813  -1.708   5.957  1.00107.20           N
ATOM   3771  CA  TRP E 480      67.246  -0.859   6.969  1.00107.20           C
ATOM   3772  CB  TRP E 480      65.947  -1.383   7.603  1.00107.20           C
ATOM   3773  CG  TRP E 480      64.747  -1.123   6.723  1.00107.20           C
ATOM   3774  CD2 TRP E 480      64.240   0.198   6.473  1.00107.20           C
ATOM   3775  CD1 TRP E 480      63.970  -1.979   5.998  1.00107.20           C
ATOM   3776  NE1 TRP E 480      63.005  -1.273   5.318  1.00107.20           N
ATOM   3777  CE2 TRP E 480      63.163   0.069   5.599  1.00107.20           C
ATOM   3778  CE3 TRP E 480      64.646   1.419   6.931  1.00107.20           C
ATOM   3779  CZ2 TRP E 480      62.470   1.165   5.169  1.00107.20           C
ATOM   3780  CZ3 TRP E 480      63.944   2.523   6.499  1.00107.20           C
ATOM   3781  CH2 TRP E 480      62.876   2.397   5.635  1.00107.20           C
ATOM   3782  C   TRP E 480      68.241  -0.547   8.037  1.00107.20           C
ATOM   3783  O   TRP E 480      68.043   0.389   8.811  1.00107.20           O
ATOM   3784  N   ARG E 481      69.274  -1.393   8.178  1.00128.32           N
ATOM   3785  CA  ARG E 481      70.331  -1.167   9.118  1.00128.32           C
ATOM   3786  CB  ARG E 481      71.281  -2.370   9.234  1.00128.32           C
ATOM   3787  CG  ARG E 481      70.658  -3.549   9.983  1.00128.32           C
ATOM   3788  CD  ARG E 481      71.591  -4.753  10.127  1.00128.32           C
ATOM   3789  NE  ARG E 481      71.437  -5.627   8.931  1.00128.32           N
ATOM   3790  CZ  ARG E 481      72.539  -6.079   8.265  1.00128.32           C
ATOM   3791  NH1 ARG E 481      73.755  -5.498   8.472  1.00128.32           N
ATOM   3792  NH2 ARG E 481      72.433  -7.128   7.401  1.00128.32           N
ATOM   3793  C   ARG E 481      71.131   0.022   8.689  1.00128.32           C
ATOM   3794  O   ARG E 481      71.640   0.766   9.527  1.00128.32           O
ATOM   3795  N   ASP E 482      71.305   0.222   7.368  1.00 60.30           N
ATOM   3796  CA  ASP E 482      72.124   1.326   6.964  1.00 60.30           C
ATOM   3797  CB  ASP E 482      73.486   0.869   6.415  1.00 60.30           C
ATOM   3798  CG  ASP E 482      74.379   2.086   6.231  1.00 60.30           C
ATOM   3799  OD1 ASP E 482      73.886   3.224   6.454  1.00 60.30           O
ATOM   3800  OD2 ASP E 482      75.568   1.894   5.863  1.00 60.30           O
ATOM   3801  C   ASP E 482      71.447   2.102   5.880  1.00 60.30           C
ATOM   3802  O   ASP E 482      71.661   1.843   4.697  1.00 60.30           O
ATOM   3803  N   VAL E 483      70.603   3.082   6.256  1.00123.29           N
ATOM   3804  CA  VAL E 483      70.031   3.930   5.257  1.00123.29           C
ATOM   3805  CB  VAL E 483      68.535   4.035   5.362  1.00123.29           C
ATOM   3806  CG1 VAL E 483      68.157   4.387   6.808  1.00123.29           C
ATOM   3807  CG2 VAL E 483      68.039   5.056   4.325  1.00123.29           C
ATOM   3808  C   VAL E 483      70.666   5.269   5.452  1.00123.29           C
ATOM   3809  O   VAL E 483      70.276   6.055   6.314  1.00123.29           O
ATOM   3810  N   ASN E 484      71.674   5.562   4.613  1.00 48.38           N
ATOM   3811  CA  ASN E 484      72.395   6.795   4.695  1.00 48.38           C
ATOM   3812  CB  ASN E 484      71.507   8.031   4.459  1.00 48.38           C
ATOM   3813  CG  ASN E 484      71.082   8.039   2.996  1.00 48.38           C
ATOM   3814  OD1 ASN E 484      71.912   7.946   2.095  1.00 48.38           O
ATOM   3815  ND2 ASN E 484      69.748   8.148   2.754  1.00 48.38           N
ATOM   3816  C   ASN E 484      73.045   6.932   6.042  1.00 48.38           C
ATOM   3817  O   ASN E 484      73.151   8.036   6.573  1.00 48.38           O
ATOM   3818  N   GLY E 485      73.505   5.811   6.633  1.00 29.49           N
ATOM   3819  CA  GLY E 485      74.261   5.871   7.855  1.00 29.49           C
ATOM   3820  C   GLY E 485      73.415   5.570   9.059  1.00 29.49           C
ATOM   3821  O   GLY E 485      73.946   5.167  10.093  1.00 29.49           O
ATOM   3822  N   VAL E 486      72.082   5.742   8.981  1.00 94.10           N
ATOM   3823  CA  VAL E 486      71.281   5.514  10.157  1.00 94.10           C
ATOM   3824  CB  VAL E 486      70.055   6.376  10.228  1.00 94.10           C
ATOM   3825  CG1 VAL E 486      69.149   6.051   9.032  1.00 94.10           C
ATOM   3826  CG2 VAL E 486      69.385   6.146  11.593  1.00 94.10           C
ATOM   3827  C   VAL E 486      70.834   4.081  10.241  1.00 94.10           C
ATOM   3828  O   VAL E 486      70.627   3.420   9.224  1.00 94.10           O
ATOM   3829  N   ASN E 487      70.682   3.567  11.486  1.00 73.23           N
ATOM   3830  CA  ASN E 487      70.255   2.208  11.720  1.00 73.23           C
ATOM   3831  CB  ASN E 487      71.204   1.430  12.654  1.00 73.23           C
ATOM   3832  CG  ASN E 487      70.666   0.017  12.834  1.00 73.23           C
ATOM   3833  OD1 ASN E 487      70.259  -0.637  11.875  1.00 73.23           O
ATOM   3834  ND2 ASN E 487      70.663  -0.470  14.104  1.00 73.23           N
ATOM   3835  C   ASN E 487      68.899   2.213  12.380  1.00 73.23           C
ATOM   3836  O   ASN E 487      68.701   2.833  13.423  1.00 73.23           O
ATOM   3837  N   TYR E 488      67.906   1.619  11.688  1.00134.47           N
ATOM   3838  CA  TYR E 488      66.531   1.407  12.074  1.00134.47           C
ATOM   3839  CB  TYR E 488      65.563   1.567  10.895  1.00134.47           C
ATOM   3840  CG  TYR E 488      65.609   3.029  10.605  1.00134.47           C
ATOM   3841  CD1 TYR E 488      64.855   3.905  11.353  1.00134.47           C
ATOM   3842  CD2 TYR E 488      66.411   3.528   9.605  1.00134.47           C
ATOM   3843  CE1 TYR E 488      64.891   5.256  11.103  1.00134.47           C
ATOM   3844  CE2 TYR E 488      66.451   4.879   9.350  1.00134.47           C
ATOM   3845  CZ  TYR E 488      65.690   5.745  10.099  1.00134.47           C
ATOM   3846  OH  TYR E 488      65.731   7.131   9.838  1.00134.47           O
ATOM   3847  C   TYR E 488      66.235   0.130  12.828  1.00134.47           C
ATOM   3848  O   TYR E 488      65.150  -0.007  13.390  1.00134.47           O
ATOM   3849  N   LEU E 489      67.100  -0.901  12.741  1.00170.91           N
ATOM   3850  CA  LEU E 489      66.788  -2.196  13.304  1.00170.91           C
ATOM   3851  CB  LEU E 489      67.485  -3.330  12.539  1.00170.91           C
ATOM   3852  CG  LEU E 489      67.149  -3.363  11.039  1.00170.91           C
ATOM   3853  CD1 LEU E 489      67.878  -4.518  10.339  1.00170.91           C
ATOM   3854  CD2 LEU E 489      65.631  -3.379  10.804  1.00170.91           C
ATOM   3855  C   LEU E 489      67.249  -2.321  14.730  1.00170.91           C
ATOM   3856  O   LEU E 489      68.335  -1.870  15.096  1.00170.91           O
ATOM   3857  N   SER E 490      66.425  -2.982  15.575  1.00 48.41           N
ATOM   3858  CA  SER E 490      66.759  -3.206  16.961  1.00 48.41           C
ATOM   3859  CB  SER E 490      65.551  -3.589  17.836  1.00 48.41           C
ATOM   3860  OG  SER E 490      65.001  -4.822  17.396  1.00 48.41           O
ATOM   3861  C   SER E 490      67.746  -4.335  17.005  1.00 48.41           C
ATOM   3862  O   SER E 490      67.933  -5.036  16.014  1.00 48.41           O
ATOM   3863  N   PRO E 491      68.372  -4.540  18.139  1.00 70.37           N
ATOM   3864  CA  PRO E 491      69.416  -5.528  18.252  1.00 70.37           C
ATOM   3865  CD  PRO E 491      68.578  -3.436  19.063  1.00 70.37           C
ATOM   3866  CB  PRO E 491      70.109  -5.248  19.583  1.00 70.37           C
ATOM   3867  CG  PRO E 491      69.900  -3.738  19.788  1.00 70.37           C
ATOM   3868  C   PRO E 491      68.965  -6.945  18.101  1.00 70.37           C
ATOM   3869  O   PRO E 491      67.790  -7.242  18.311  1.00 70.37           O
ATOM   3870  N   VAL E 492      69.905  -7.830  17.710  1.00 35.68           N
ATOM   3871  CA  VAL E 492      69.625  -9.226  17.538  1.00 35.68           C
ATOM   3872  CB  VAL E 492      70.722  -9.979  16.841  1.00 35.68           C
ATOM   3873  CG1 VAL E 492      70.358 -11.474  16.824  1.00 35.68           C
ATOM   3874  CG2 VAL E 492      70.921  -9.372  15.441  1.00 35.68           C
ATOM   3875  C   VAL E 492      69.455  -9.818  18.901  1.00 35.68           C
ATOM   3876  O   VAL E 492      70.108  -9.403  19.856  1.00 35.68           O
ATOM   3877  N   ARG E 493      68.548 -10.809  19.017  1.00156.10           N
ATOM   3878  CA  ARG E 493      68.236 -11.439  20.272  1.00156.10           C
ATOM   3879  CB  ARG E 493      66.751 -11.324  20.656  1.00156.10           C
ATOM   3880  CG  ARG E 493      66.204  -9.909  20.799  1.00156.10           C
ATOM   3881  CD  ARG E 493      64.719  -9.905  21.167  1.00156.10           C
ATOM   3882  NE  ARG E 493      64.573 -10.738  22.394  1.00156.10           N
ATOM   3883  CZ  ARG E 493      63.785 -10.303  23.418  1.00156.10           C
ATOM   3884  NH1 ARG E 493      63.116  -9.120  23.303  1.00156.10           N
ATOM   3885  NH2 ARG E 493      63.673 -11.043  24.559  1.00156.10           N
ATOM   3886  C   ARG E 493      68.403 -12.918  20.102  1.00156.10           C
ATOM   3887  O   ARG E 493      68.596 -13.413  18.992  1.00156.10           O
ATOM   3888  N   ASN E 494      68.337 -13.661  21.228  1.00 45.15           N
ATOM   3889  CA  ASN E 494      68.420 -15.095  21.184  1.00 45.15           C
ATOM   3890  CB  ASN E 494      69.582 -15.655  22.024  1.00 45.15           C
ATOM   3891  CG  ASN E 494      69.752 -17.132  21.694  1.00 45.15           C
ATOM   3892  OD1 ASN E 494      68.884 -17.748  21.078  1.00 45.15           O
ATOM   3893  ND2 ASN E 494      70.902 -17.718  22.122  1.00 45.15           N
ATOM   3894  C   ASN E 494      67.144 -15.646  21.762  1.00 45.15           C
ATOM   3895  O   ASN E 494      66.786 -15.351  22.901  1.00 45.15           O
ATOM   3896  N   GLN E 495      66.420 -16.462  20.969  1.00 73.08           N
ATOM   3897  CA  GLN E 495      65.181 -17.089  21.355  1.00 73.08           C
ATOM   3898  CB  GLN E 495      64.444 -17.729  20.164  1.00 73.08           C
ATOM   3899  CG  GLN E 495      65.206 -18.879  19.503  1.00 73.08           C
ATOM   3900  CD  GLN E 495      64.418 -19.332  18.281  1.00 73.08           C
ATOM   3901  OE1 GLN E 495      63.249 -19.700  18.374  1.00 73.08           O
ATOM   3902  NE2 GLN E 495      65.078 -19.294  17.093  1.00 73.08           N
ATOM   3903  C   GLN E 495      65.437 -18.149  22.380  1.00 73.08           C
ATOM   3904  O   GLN E 495      64.561 -18.471  23.184  1.00 73.08           O
ATOM   3905  N   GLY E 496      66.630 -18.770  22.336  1.00 28.27           N
ATOM   3906  CA  GLY E 496      66.921 -19.806  23.279  1.00 28.27           C
ATOM   3907  C   GLY E 496      66.254 -21.050  22.782  1.00 28.27           C
ATOM   3908  O   GLY E 496      65.964 -21.182  21.595  1.00 28.27           O
ATOM   3909  N   SER E 497      66.000 -21.995  23.705  1.00 91.59           N
ATOM   3910  CA  SER E 497      65.437 -23.286  23.421  1.00 91.59           C
ATOM   3911  CB  SER E 497      65.599 -24.267  24.595  1.00 91.59           C
ATOM   3912  OG  SER E 497      66.974 -24.529  24.832  1.00 91.59           O
ATOM   3913  C   SER E 497      63.970 -23.213  23.112  1.00 91.59           C
ATOM   3914  O   SER E 497      63.387 -24.199  22.664  1.00 91.59           O
ATOM   3915  N   CYS E 498      63.318 -22.062  23.353  1.00 69.49           N
ATOM   3916  CA  CYS E 498      61.890 -22.004  23.192  1.00 69.49           C
ATOM   3917  CB  CYS E 498      61.276 -20.865  24.005  1.00 69.49           C
ATOM   3918  SG  CYS E 498      59.485 -21.014  24.018  1.00 69.49           S
ATOM   3919  C   CYS E 498      61.539 -21.763  21.749  1.00 69.49           C
ATOM   3920  O   CYS E 498      62.225 -21.014  21.061  1.00 69.49           O
ATOM   3921  N   GLY E 499      60.435 -22.372  21.250  1.00 57.33           N
ATOM   3922  CA  GLY E 499      60.083 -22.209  19.859  1.00 57.33           C
ATOM   3923  C   GLY E 499      59.329 -20.922  19.726  1.00 57.33           C
ATOM   3924  O   GLY E 499      58.164 -20.895  19.328  1.00 57.33           O
ATOM   3925  N   SER E 500      60.027 -19.828  20.082  1.00106.55           N
ATOM   3926  CA  SER E 500      59.575 -18.467  20.145  1.00106.55           C
ATOM   3927  CB  SER E 500      60.298 -17.701  21.277  1.00106.55           C
ATOM   3928  OG  SER E 500      59.767 -16.392  21.425  1.00106.55           O
ATOM   3929  C   SER E 500      59.756 -17.664  18.874  1.00106.55           C
ATOM   3930  O   SER E 500      59.434 -16.477  18.871  1.00106.55           O
ATOM   3931  N   CYS E 501      60.239 -18.253  17.761  1.00 66.53           N
ATOM   3932  CA  CYS E 501      60.650 -17.472  16.614  1.00 66.53           C
ATOM   3933  CB  CYS E 501      61.063 -18.346  15.414  1.00 66.53           C
ATOM   3934  SG  CYS E 501      59.691 -19.343  14.765  1.00 66.53           S
ATOM   3935  C   CYS E 501      59.584 -16.517  16.142  1.00 66.53           C
ATOM   3936  O   CYS E 501      59.875 -15.348  15.891  1.00 66.53           O
ATOM   3937  N   TYR E 502      58.317 -16.954  16.060  1.00 70.65           N
ATOM   3938  CA  TYR E 502      57.273 -16.110  15.545  1.00 70.65           C
ATOM   3939  CB  TYR E 502      55.901 -16.813  15.509  1.00 70.65           C
ATOM   3940  CG  TYR E 502      55.475 -17.144  16.902  1.00 70.65           C
ATOM   3941  CD1 TYR E 502      55.922 -18.277  17.541  1.00 70.65           C
ATOM   3942  CD2 TYR E 502      54.600 -16.312  17.565  1.00 70.65           C
ATOM   3943  CE1 TYR E 502      55.511 -18.563  18.823  1.00 70.65           C
ATOM   3944  CE2 TYR E 502      54.184 -16.590  18.845  1.00 70.65           C
ATOM   3945  CZ  TYR E 502      54.642 -17.720  19.478  1.00 70.65           C
ATOM   3946  OH  TYR E 502      54.223 -18.020  20.792  1.00 70.65           O
ATOM   3947  C   TYR E 502      57.163 -14.866  16.384  1.00 70.65           C
ATOM   3948  O   TYR E 502      56.898 -13.782  15.864  1.00 70.65           O
ATOM   3949  N   ALA E 503      57.314 -14.992  17.715  1.00 46.81           N
ATOM   3950  CA  ALA E 503      57.216 -13.856  18.591  1.00 46.81           C
ATOM   3951  CB  ALA E 503      57.275 -14.248  20.080  1.00 46.81           C
ATOM   3952  C   ALA E 503      58.346 -12.899  18.338  1.00 46.81           C
ATOM   3953  O   ALA E 503      58.139 -11.688  18.275  1.00 46.81           O
ATOM   3954  N   PHE E 504      59.582 -13.421  18.189  1.00137.73           N
ATOM   3955  CA  PHE E 504      60.709 -12.553  17.992  1.00137.73           C
ATOM   3956  CB  PHE E 504      62.078 -13.256  18.042  1.00137.73           C
ATOM   3957  CG  PHE E 504      62.342 -13.635  19.464  1.00137.73           C
ATOM   3958  CD1 PHE E 504      62.652 -12.683  20.404  1.00137.73           C
ATOM   3959  CD2 PHE E 504      62.305 -14.946  19.861  1.00137.73           C
ATOM   3960  CE1 PHE E 504      62.903 -13.023  21.713  1.00137.73           C
ATOM   3961  CE2 PHE E 504      62.552 -15.290  21.169  1.00137.73           C
ATOM   3962  CZ  PHE E 504      62.853 -14.334  22.106  1.00137.73           C
ATOM   3963  C   PHE E 504      60.583 -11.836  16.678  1.00137.73           C
ATOM   3964  O   PHE E 504      60.843 -10.637  16.594  1.00137.73           O
ATOM   3965  N   SER E 505      60.172 -12.544  15.609  1.00 34.22           N
ATOM   3966  CA  SER E 505      60.050 -11.907  14.328  1.00 34.22           C
ATOM   3967  CB  SER E 505      59.578 -12.865  13.223  1.00 34.22           C
ATOM   3968  OG  SER E 505      58.245 -13.281  13.478  1.00 34.22           O
ATOM   3969  C   SER E 505      59.030 -10.818  14.445  1.00 34.22           C
ATOM   3970  O   SER E 505      59.214  -9.710  13.945  1.00 34.22           O
ATOM   3971  N   SER E 506      57.922 -11.106  15.143  1.00 86.39           N
ATOM   3972  CA  SER E 506      56.841 -10.176  15.289  1.00 86.39           C
ATOM   3973  CB  SER E 506      55.714 -10.774  16.140  1.00 86.39           C
ATOM   3974  OG  SER E 506      54.656  -9.842  16.272  1.00 86.39           O
ATOM   3975  C   SER E 506      57.322  -8.931  15.978  1.00 86.39           C
ATOM   3976  O   SER E 506      57.093  -7.826  15.488  1.00 86.39           O
ATOM   3977  N   VAL E 507      58.020  -9.074  17.127  1.00 96.85           N
ATOM   3978  CA  VAL E 507      58.475  -7.933  17.873  1.00 96.85           C
ATOM   3979  CB  VAL E 507      59.158  -8.300  19.165  1.00 96.85           C
ATOM   3980  CG1 VAL E 507      58.152  -9.064  20.044  1.00 96.85           C
ATOM   3981  CG2 VAL E 507      60.448  -9.083  18.864  1.00 96.85           C
ATOM   3982  C   VAL E 507      59.466  -7.178  17.041  1.00 96.85           C
ATOM   3983  O   VAL E 507      59.471  -5.949  17.030  1.00 96.85           O
ATOM   3984  N   GLY E 508      60.333  -7.903  16.310  1.00 26.50           N
ATOM   3985  CA  GLY E 508      61.365  -7.267  15.549  1.00 26.50           C
ATOM   3986  C   GLY E 508      60.757  -6.350  14.534  1.00 26.50           C
ATOM   3987  O   GLY E 508      61.245  -5.239  14.327  1.00 26.50           O
ATOM   3988  N   MET E 509      59.680  -6.791  13.860  1.00 94.64           N
ATOM   3989  CA  MET E 509      59.083  -5.962  12.852  1.00 94.64           C
ATOM   3990  CB  MET E 509      57.861  -6.610  12.193  1.00 94.64           C
ATOM   3991  CG  MET E 509      57.236  -5.720  11.117  1.00 94.64           C
ATOM   3992  SD  MET E 509      55.511  -6.124  10.703  1.00 94.64           S
ATOM   3993  CE  MET E 509      55.867  -7.800  10.118  1.00 94.64           C
ATOM   3994  C   MET E 509      58.562  -4.706  13.483  1.00 94.64           C
ATOM   3995  O   MET E 509      58.832  -3.600  13.018  1.00 94.64           O
ATOM   3996  N   MET E 510      57.822  -4.852  14.594  1.00 76.09           N
ATOM   3997  CA  MET E 510      57.192  -3.732  15.236  1.00 76.09           C
ATOM   3998  CB  MET E 510      56.378  -4.143  16.475  1.00 76.09           C
ATOM   3999  CG  MET E 510      55.155  -5.009  16.179  1.00 76.09           C
ATOM   4000  SD  MET E 510      54.226  -5.494  17.666  1.00 76.09           S
ATOM   4001  CE  MET E 510      52.974  -6.465  16.781  1.00 76.09           C
ATOM   4002  C   MET E 510      58.227  -2.772  15.727  1.00 76.09           C
ATOM   4003  O   MET E 510      58.036  -1.558  15.663  1.00 76.09           O
ATOM   4004  N   GLU E 511      59.338  -3.292  16.270  1.00 54.31           N
ATOM   4005  CA  GLU E 511      60.345  -2.445  16.849  1.00 54.31           C
ATOM   4006  CB  GLU E 511      61.414  -3.262  17.595  1.00 54.31           C
ATOM   4007  CG  GLU E 511      60.835  -3.963  18.829  1.00 54.31           C
ATOM   4008  CD  GLU E 511      61.871  -4.929  19.386  1.00 54.31           C
ATOM   4009  OE1 GLU E 511      63.088  -4.629  19.263  1.00 54.31           O
ATOM   4010  OE2 GLU E 511      61.456  -5.982  19.939  1.00 54.31           O
ATOM   4011  C   GLU E 511      61.008  -1.597  15.799  1.00 54.31           C
ATOM   4012  O   GLU E 511      61.251  -0.412  16.023  1.00 54.31           O
ATOM   4013  N   ALA E 512      61.346  -2.180  14.631  1.00 40.05           N
ATOM   4014  CA  ALA E 512      61.995  -1.427  13.592  1.00 40.05           C
ATOM   4015  CB  ALA E 512      62.437  -2.312  12.413  1.00 40.05           C
ATOM   4016  C   ALA E 512      61.061  -0.383  13.050  1.00 40.05           C
ATOM   4017  O   ALA E 512      61.446   0.767  12.846  1.00 40.05           O
ATOM   4018  N   ARG E 513      59.788  -0.761  12.822  1.00 53.60           N
ATOM   4019  CA  ARG E 513      58.813   0.122  12.237  1.00 53.60           C
ATOM   4020  CB  ARG E 513      57.450  -0.553  12.015  1.00 53.60           C
ATOM   4021  CG  ARG E 513      57.483  -1.604  10.909  1.00 53.60           C
ATOM   4022  CD  ARG E 513      56.134  -2.282  10.679  1.00 53.60           C
ATOM   4023  NE  ARG E 513      56.317  -3.229   9.542  1.00 53.60           N
ATOM   4024  CZ  ARG E 513      56.075  -2.823   8.260  1.00 53.60           C
ATOM   4025  NH1 ARG E 513      55.604  -1.566   8.021  1.00 53.60           N
ATOM   4026  NH2 ARG E 513      56.295  -3.678   7.219  1.00 53.60           N
ATOM   4027  C   ARG E 513      58.583   1.303  13.126  1.00 53.60           C
ATOM   4028  O   ARG E 513      58.351   2.409  12.643  1.00 53.60           O
ATOM   4029  N   LEU E 514      58.598   1.094  14.453  1.00 47.94           N
ATOM   4030  CA  LEU E 514      58.417   2.176  15.378  1.00 47.94           C
ATOM   4031  CB  LEU E 514      58.501   1.724  16.850  1.00 47.94           C
ATOM   4032  CG  LEU E 514      57.323   0.876  17.355  1.00 47.94           C
ATOM   4033  CD1 LEU E 514      57.555   0.425  18.807  1.00 47.94           C
ATOM   4034  CD2 LEU E 514      56.003   1.646  17.212  1.00 47.94           C
ATOM   4035  C   LEU E 514      59.560   3.120  15.183  1.00 47.94           C
ATOM   4036  O   LEU E 514      59.388   4.338  15.205  1.00 47.94           O
ATOM   4037  N   ARG E 515      60.773   2.567  14.997  1.00 70.65           N
ATOM   4038  CA  ARG E 515      61.947   3.379  14.879  1.00 70.65           C
ATOM   4039  CB  ARG E 515      63.243   2.549  14.859  1.00 70.65           C
ATOM   4040  CG  ARG E 515      63.479   1.834  16.194  1.00 70.65           C
ATOM   4041  CD  ARG E 515      64.836   1.137  16.317  1.00 70.65           C
ATOM   4042  NE  ARG E 515      64.886   0.502  17.666  1.00 70.65           N
ATOM   4043  CZ  ARG E 515      66.063   0.001  18.144  1.00 70.65           C
ATOM   4044  NH1 ARG E 515      67.199   0.100  17.394  1.00 70.65           N
ATOM   4045  NH2 ARG E 515      66.106  -0.595  19.372  1.00 70.65           N
ATOM   4046  C   ARG E 515      61.877   4.233  13.647  1.00 70.65           C
ATOM   4047  O   ARG E 515      62.140   5.432  13.707  1.00 70.65           O
ATOM   4048  N   LEU E 516      61.492   3.648  12.498  1.00 92.23           N
ATOM   4049  CA  LEU E 516      61.434   4.386  11.266  1.00 92.23           C
ATOM   4050  CB  LEU E 516      61.062   3.479  10.070  1.00 92.23           C
ATOM   4051  CG  LEU E 516      61.174   4.086   8.646  1.00 92.23           C
ATOM   4052  CD1 LEU E 516      60.766   3.043   7.594  1.00 92.23           C
ATOM   4053  CD2 LEU E 516      60.389   5.394   8.463  1.00 92.23           C
ATOM   4054  C   LEU E 516      60.393   5.458  11.394  1.00 92.23           C
ATOM   4055  O   LEU E 516      60.622   6.604  11.008  1.00 92.23           O
ATOM   4056  N   ARG E 517      59.220   5.120  11.958  1.00138.49           N
ATOM   4057  CA  ARG E 517      58.144   6.069  12.030  1.00138.49           C
ATOM   4058  CB  ARG E 517      56.847   5.479  12.608  1.00138.49           C
ATOM   4059  CG  ARG E 517      55.899   4.951  11.530  1.00138.49           C
ATOM   4060  CD  ARG E 517      56.511   3.916  10.587  1.00138.49           C
ATOM   4061  NE  ARG E 517      55.529   3.708   9.485  1.00138.49           N
ATOM   4062  CZ  ARG E 517      55.481   4.593   8.446  1.00138.49           C
ATOM   4063  NH1 ARG E 517      56.313   5.675   8.433  1.00138.49           N
ATOM   4064  NH2 ARG E 517      54.596   4.403   7.425  1.00138.49           N
ATOM   4065  C   ARG E 517      58.523   7.265  12.846  1.00138.49           C
ATOM   4066  O   ARG E 517      58.185   8.391  12.491  1.00138.49           O
ATOM   4067  N   THR E 518      59.178   7.032  13.992  1.00 86.00           N
ATOM   4068  CA  THR E 518      59.640   8.009  14.938  1.00 86.00           C
ATOM   4069  CB  THR E 518      59.771   7.450  16.324  1.00 86.00           C
ATOM   4070  OG1 THR E 518      60.730   6.404  16.355  1.00 86.00           O
ATOM   4071  CG2 THR E 518      58.392   6.920  16.752  1.00 86.00           C
ATOM   4072  C   THR E 518      60.954   8.598  14.528  1.00 86.00           C
ATOM   4073  O   THR E 518      61.412   9.559  15.142  1.00 86.00           O
ATOM   4074  N   ASN E 519      61.639   8.000  13.534  1.00 98.29           N
ATOM   4075  CA  ASN E 519      62.945   8.467  13.160  1.00 98.29           C
ATOM   4076  CB  ASN E 519      62.984   9.932  12.692  1.00 98.29           C
ATOM   4077  CG  ASN E 519      62.462   9.970  11.263  1.00 98.29           C
ATOM   4078  OD1 ASN E 519      62.497   8.966  10.553  1.00 98.29           O
ATOM   4079  ND2 ASN E 519      61.976  11.161  10.820  1.00 98.29           N
ATOM   4080  C   ASN E 519      63.864   8.306  14.327  1.00 98.29           C
ATOM   4081  O   ASN E 519      64.617   9.209  14.686  1.00 98.29           O
ATOM   4082  N   ASN E 520      63.804   7.108  14.937  1.00 65.08           N
ATOM   4083  CA  ASN E 520      64.640   6.686  16.023  1.00 65.08           C
ATOM   4084  CB  ASN E 520      66.141   6.755  15.685  1.00 65.08           C
ATOM   4085  CG  ASN E 520      66.437   5.678  14.648  1.00 65.08           C
ATOM   4086  OD1 ASN E 520      65.977   4.542  14.764  1.00 65.08           O
ATOM   4087  ND2 ASN E 520      67.223   6.042  13.600  1.00 65.08           N
ATOM   4088  C   ASN E 520      64.380   7.503  17.249  1.00 65.08           C
ATOM   4089  O   ASN E 520      65.177   7.484  18.185  1.00 65.08           O
ATOM   4090  N   THR E 521      63.248   8.232  17.293  1.00 34.25           N
ATOM   4091  CA  THR E 521      62.919   8.951  18.490  1.00 34.25           C
ATOM   4092  CB  THR E 521      61.708   9.826  18.349  1.00 34.25           C
ATOM   4093  OG1 THR E 521      61.922  10.804  17.342  1.00 34.25           O
ATOM   4094  CG2 THR E 521      61.433  10.505  19.701  1.00 34.25           C
ATOM   4095  C   THR E 521      62.617   7.938  19.552  1.00 34.25           C
ATOM   4096  O   THR E 521      63.060   8.080  20.692  1.00 34.25           O
ATOM   4097  N   VAL E 522      61.849   6.883  19.192  1.00110.58           N
ATOM   4098  CA  VAL E 522      61.488   5.854  20.134  1.00110.58           C
ATOM   4099  CB  VAL E 522      60.006   5.638  20.255  1.00110.58           C
ATOM   4100  CG1 VAL E 522      59.451   5.192  18.893  1.00110.58           C
ATOM   4101  CG2 VAL E 522      59.759   4.622  21.384  1.00110.58           C
ATOM   4102  C   VAL E 522      62.111   4.549  19.710  1.00110.58           C
ATOM   4103  O   VAL E 522      61.942   4.090  18.583  1.00110.58           O
ATOM   4104  N   GLN E 523      62.943   4.008  20.621  1.00171.37           N
ATOM   4105  CA  GLN E 523      63.752   2.809  20.652  1.00171.37           C
ATOM   4106  CB  GLN E 523      65.057   3.004  21.436  1.00171.37           C
ATOM   4107  CG  GLN E 523      65.961   4.089  20.847  1.00171.37           C
ATOM   4108  CD  GLN E 523      66.424   3.616  19.478  1.00171.37           C
ATOM   4109  OE1 GLN E 523      66.675   2.430  19.271  1.00171.37           O
ATOM   4110  NE2 GLN E 523      66.533   4.566  18.512  1.00171.37           N
ATOM   4111  C   GLN E 523      63.125   1.541  21.189  1.00171.37           C
ATOM   4112  O   GLN E 523      63.825   0.534  21.265  1.00171.37           O
ATOM   4113  N   THR E 524      61.887   1.568  21.718  1.00 85.23           N
ATOM   4114  CA  THR E 524      61.294   0.487  22.481  1.00 85.23           C
ATOM   4115  CB  THR E 524      59.800   0.559  22.498  1.00 85.23           C
ATOM   4116  OG1 THR E 524      59.362   1.758  23.122  1.00 85.23           O
ATOM   4117  CG2 THR E 524      59.272  -0.676  23.236  1.00 85.23           C
ATOM   4118  C   THR E 524      61.648  -0.913  22.052  1.00 85.23           C
ATOM   4119  O   THR E 524      61.748  -1.240  20.871  1.00 85.23           O
ATOM   4120  N   MET E 525      61.877  -1.781  23.069  1.00131.87           N
ATOM   4121  CA  MET E 525      62.120  -3.182  22.866  1.00131.87           C
ATOM   4122  CB  MET E 525      63.375  -3.709  23.584  1.00131.87           C
ATOM   4123  CG  MET E 525      63.345  -3.542  25.104  1.00131.87           C
ATOM   4124  SD  MET E 525      64.828  -4.162  25.951  1.00131.87           S
ATOM   4125  CE  MET E 525      65.941  -2.910  25.248  1.00131.87           C
ATOM   4126  C   MET E 525      60.919  -3.875  23.435  1.00131.87           C
ATOM   4127  O   MET E 525      60.653  -3.794  24.633  1.00131.87           O
ATOM   4128  N   LEU E 526      60.154  -4.569  22.570  1.00 59.45           N
ATOM   4129  CA  LEU E 526      58.926  -5.217  22.953  1.00 59.45           C
ATOM   4130  CB  LEU E 526      57.996  -5.491  21.760  1.00 59.45           C
ATOM   4131  CG  LEU E 526      57.490  -4.212  21.064  1.00 59.45           C
ATOM   4132  CD1 LEU E 526      56.568  -4.551  19.881  1.00 59.45           C
ATOM   4133  CD2 LEU E 526      56.824  -3.255  22.068  1.00 59.45           C
ATOM   4134  C   LEU E 526      59.231  -6.537  23.603  1.00 59.45           C
ATOM   4135  O   LEU E 526      60.348  -7.044  23.503  1.00 59.45           O
ATOM   4136  N   SER E 527      58.226  -7.129  24.294  1.00 65.60           N
ATOM   4137  CA  SER E 527      58.436  -8.352  25.034  1.00 65.60           C
ATOM   4138  CB  SER E 527      57.789  -8.308  26.430  1.00 65.60           C
ATOM   4139  OG  SER E 527      57.913  -9.568  27.069  1.00 65.60           O
ATOM   4140  C   SER E 527      57.858  -9.557  24.330  1.00 65.60           C
ATOM   4141  O   SER E 527      56.644  -9.696  24.186  1.00 65.60           O
ATOM   4142  N   PRO E 528      58.718 -10.444  23.885  1.00 89.60           N
ATOM   4143  CA  PRO E 528      58.279 -11.675  23.270  1.00 89.60           C
ATOM   4144  CD  PRO E 528      60.004 -10.013  23.365  1.00 89.60           C
ATOM   4145  CB  PRO E 528      59.501 -12.251  22.562  1.00 89.60           C
ATOM   4146  CG  PRO E 528      60.352 -11.010  22.248  1.00 89.60           C
ATOM   4147  C   PRO E 528      57.684 -12.622  24.267  1.00 89.60           C
ATOM   4148  O   PRO E 528      56.861 -13.457  23.895  1.00 89.60           O
ATOM   4149  N   GLN E 529      58.108 -12.521  25.537  1.00 56.47           N
ATOM   4150  CA  GLN E 529      57.668 -13.424  26.567  1.00 56.47           C
ATOM   4151  CB  GLN E 529      58.424 -13.235  27.894  1.00 56.47           C
ATOM   4152  CG  GLN E 529      57.964 -14.196  28.994  1.00 56.47           C
ATOM   4153  CD  GLN E 529      58.308 -15.611  28.556  1.00 56.47           C
ATOM   4154  OE1 GLN E 529      59.413 -15.876  28.084  1.00 56.47           O
ATOM   4155  NE2 GLN E 529      57.332 -16.546  28.708  1.00 56.47           N
ATOM   4156  C   GLN E 529      56.208 -13.246  26.844  1.00 56.47           C
ATOM   4157  O   GLN E 529      55.492 -14.221  27.069  1.00 56.47           O
ATOM   4158  N   ASP E 530      55.721 -11.993  26.830  1.00 91.17           N
ATOM   4159  CA  ASP E 530      54.344 -11.753  27.159  1.00 91.17           C
ATOM   4160  CB  ASP E 530      53.964 -10.264  27.024  1.00 91.17           C
ATOM   4161  CG  ASP E 530      52.577 -10.044  27.616  1.00 91.17           C
ATOM   4162  OD1 ASP E 530      52.345 -10.503  28.766  1.00 91.17           O
ATOM   4163  OD2 ASP E 530      51.728  -9.426  26.918  1.00 91.17           O
ATOM   4164  C   ASP E 530      53.510 -12.510  26.175  1.00 91.17           C
ATOM   4165  O   ASP E 530      52.518 -13.142  26.542  1.00 91.17           O
ATOM   4166  N   VAL E 531      53.902 -12.461  24.888  1.00 50.11           N
ATOM   4167  CA  VAL E 531      53.175 -13.156  23.869  1.00 50.11           C
ATOM   4168  CB  VAL E 531      53.711 -12.869  22.495  1.00 50.11           C
ATOM   4169  CG1 VAL E 531      53.051 -13.824  21.488  1.00 50.11           C
ATOM   4170  CG2 VAL E 531      53.444 -11.384  22.182  1.00 50.11           C
ATOM   4171  C   VAL E 531      53.244 -14.631  24.120  1.00 50.11           C
ATOM   4172  O   VAL E 531      52.230 -15.324  24.056  1.00 50.11           O
ATOM   4173  N   VAL E 532      54.444 -15.150  24.437  1.00 56.48           N
ATOM   4174  CA  VAL E 532      54.590 -16.566  24.653  1.00 56.48           C
ATOM   4175  CB  VAL E 532      56.013 -16.981  24.915  1.00 56.48           C
ATOM   4176  CG1 VAL E 532      56.038 -18.487  25.239  1.00 56.48           C
ATOM   4177  CG2 VAL E 532      56.862 -16.605  23.689  1.00 56.48           C
ATOM   4178  C   VAL E 532      53.756 -17.013  25.821  1.00 56.48           C
ATOM   4179  O   VAL E 532      53.131 -18.070  25.768  1.00 56.48           O
ATOM   4180  N   SER E 533      53.765 -16.259  26.936  1.00121.95           N
ATOM   4181  CA  SER E 533      53.023 -16.685  28.096  1.00121.95           C
ATOM   4182  CB  SER E 533      53.592 -16.103  29.404  1.00121.95           C
ATOM   4183  OG  SER E 533      53.641 -14.686  29.336  1.00121.95           O
ATOM   4184  C   SER E 533      51.544 -16.387  28.037  1.00121.95           C
ATOM   4185  O   SER E 533      50.736 -17.196  28.488  1.00121.95           O
ATOM   4186  N   CYS E 534      51.175 -15.156  27.622  1.00107.20           N
ATOM   4187  CA  CYS E 534      49.818 -14.665  27.594  1.00107.20           C
ATOM   4188  CB  CYS E 534      49.763 -13.150  27.804  1.00107.20           C
ATOM   4189  SG  CYS E 534      50.253 -12.827  29.506  1.00107.20           S
ATOM   4190  C   CYS E 534      48.958 -14.957  26.399  1.00107.20           C
ATOM   4191  O   CYS E 534      47.754 -15.162  26.556  1.00107.20           O
ATOM   4192  N   SER E 535      49.515 -14.964  25.170  1.00138.71           N
ATOM   4193  CA  SER E 535      48.599 -14.915  24.063  1.00138.71           C
ATOM   4194  CB  SER E 535      49.133 -14.212  22.799  1.00138.71           C
ATOM   4195  OG  SER E 535      50.091 -15.015  22.135  1.00138.71           O
ATOM   4196  C   SER E 535      48.019 -16.235  23.665  1.00138.71           C
ATOM   4197  O   SER E 535      48.707 -17.233  23.461  1.00138.71           O
ATOM   4198  N   GLY E 536      46.676 -16.230  23.565  1.00 69.92           N
ATOM   4199  CA  GLY E 536      45.815 -17.309  23.172  1.00 69.92           C
ATOM   4200  C   GLY E 536      45.925 -17.558  21.701  1.00 69.92           C
ATOM   4201  O   GLY E 536      45.521 -18.618  21.221  1.00 69.92           O
ATOM   4202  N   LEU E 537      46.343 -16.511  20.962  1.00144.93           N
ATOM   4203  CA  LEU E 537      46.487 -16.394  19.537  1.00144.93           C
ATOM   4204  CB  LEU E 537      46.861 -14.947  19.144  1.00144.93           C
ATOM   4205  CG  LEU E 537      45.886 -13.853  19.651  1.00144.93           C
ATOM   4206  CD1 LEU E 537      44.475 -14.034  19.077  1.00144.93           C
ATOM   4207  CD2 LEU E 537      45.892 -13.724  21.180  1.00144.93           C
ATOM   4208  C   LEU E 537      47.592 -17.303  19.070  1.00144.93           C
ATOM   4209  O   LEU E 537      47.748 -17.512  17.866  1.00144.93           O
ATOM   4210  N   SER E 538      48.465 -17.760  19.993  1.00 75.44           N
ATOM   4211  CA  SER E 538      49.574 -18.610  19.648  1.00 75.44           C
ATOM   4212  CB  SER E 538      50.919 -17.871  19.600  1.00 75.44           C
ATOM   4213  OG  SER E 538      51.309 -17.498  20.913  1.00 75.44           O
ATOM   4214  C   SER E 538      49.739 -19.692  20.680  1.00 75.44           C
ATOM   4215  O   SER E 538      49.033 -19.754  21.688  1.00 75.44           O
ATOM   4216  N   GLN E 539      50.656 -20.621  20.353  1.00211.79           N
ATOM   4217  CA  GLN E 539      51.111 -21.822  21.006  1.00211.79           C
ATOM   4218  CB  GLN E 539      51.592 -22.863  19.976  1.00211.79           C
ATOM   4219  CG  GLN E 539      50.446 -23.580  19.224  1.00211.79           C
ATOM   4220  CD  GLN E 539      49.184 -22.709  19.164  1.00211.79           C
ATOM   4221  OE1 GLN E 539      48.437 -22.640  20.138  1.00211.79           O
ATOM   4222  NE2 GLN E 539      48.916 -22.043  18.008  1.00211.79           N
ATOM   4223  C   GLN E 539      52.126 -21.655  22.109  1.00211.79           C
ATOM   4224  O   GLN E 539      52.534 -22.660  22.688  1.00211.79           O
ATOM   4225  N   GLY E 540      52.698 -20.457  22.340  1.00 53.00           N
ATOM   4226  CA  GLY E 540      53.686 -20.366  23.382  1.00 53.00           C
ATOM   4227  C   GLY E 540      54.980 -20.842  22.800  1.00 53.00           C
ATOM   4228  O   GLY E 540      55.411 -20.384  21.746  1.00 53.00           O
ATOM   4229  N   CYS E 541      55.652 -21.753  23.515  1.00109.58           N
ATOM   4230  CA  CYS E 541      56.916 -22.312  23.158  1.00109.58           C
ATOM   4231  CB  CYS E 541      57.480 -23.128  24.323  1.00109.58           C
ATOM   4232  SG  CYS E 541      59.271 -23.013  24.295  1.00109.58           S
ATOM   4233  C   CYS E 541      56.728 -23.232  21.983  1.00109.58           C
ATOM   4234  O   CYS E 541      57.687 -23.621  21.318  1.00109.58           O
ATOM   4235  N   ASP E 542      55.477 -23.683  21.788  1.00125.65           N
ATOM   4236  CA  ASP E 542      55.024 -24.602  20.779  1.00125.65           C
ATOM   4237  CB  ASP E 542      53.631 -25.164  21.133  1.00125.65           C
ATOM   4238  CG  ASP E 542      53.421 -26.544  20.491  1.00125.65           C
ATOM   4239  OD1 ASP E 542      53.637 -26.686  19.258  1.00125.65           O
ATOM   4240  OD2 ASP E 542      53.039 -27.484  21.240  1.00125.65           O
ATOM   4241  C   ASP E 542      54.982 -23.954  19.409  1.00125.65           C
ATOM   4242  O   ASP E 542      54.835 -24.642  18.399  1.00125.65           O
ATOM   4243  N   GLY E 543      54.997 -22.605  19.318  1.00 47.14           N
ATOM   4244  CA  GLY E 543      55.006 -22.006  18.001  1.00 47.14           C
ATOM   4245  C   GLY E 543      53.869 -21.027  17.864  1.00 47.14           C
ATOM   4246  O   GLY E 543      53.055 -20.879  18.771  1.00 47.14           O
ATOM   4247  N   GLY E 544      53.776 -20.351  16.692  1.00 42.87           N
ATOM   4248  CA  GLY E 544      52.741 -19.378  16.462  1.00 42.87           C
ATOM   4249  C   GLY E 544      52.995 -18.730  15.129  1.00 42.87           C
ATOM   4250  O   GLY E 544      53.886 -19.146  14.388  1.00 42.87           O
ATOM   4251  N   PHE E 545      52.183 -17.697  14.779  1.00125.55           N
ATOM   4252  CA  PHE E 545      52.266 -17.039  13.492  1.00125.55           C
ATOM   4253  CB  PHE E 545      51.010 -17.282  12.658  1.00125.55           C
ATOM   4254  CG  PHE E 545      51.107 -18.678  12.197  1.00125.55           C
ATOM   4255  CD1 PHE E 545      51.162 -19.719  13.088  1.00125.55           C
ATOM   4256  CD2 PHE E 545      51.105 -18.971  10.866  1.00125.55           C
ATOM   4257  CE1 PHE E 545      51.267 -21.019  12.675  1.00125.55           C
ATOM   4258  CE2 PHE E 545      51.197 -20.280  10.475  1.00125.55           C
ATOM   4259  CZ  PHE E 545      51.287 -21.321  11.350  1.00125.55           C
ATOM   4260  C   PHE E 545      52.316 -15.545  13.649  1.00125.55           C
ATOM   4261  O   PHE E 545      51.484 -14.971  14.344  1.00125.55           O
ATOM   4262  N   PRO E 546      53.223 -14.883  12.957  1.00 84.28           N
ATOM   4263  CA  PRO E 546      53.312 -13.445  13.039  1.00 84.28           C
ATOM   4264  CD  PRO E 546      54.531 -15.464  12.696  1.00 84.28           C
ATOM   4265  CB  PRO E 546      54.568 -13.060  12.259  1.00 84.28           C
ATOM   4266  CG  PRO E 546      55.491 -14.270  12.489  1.00 84.28           C
ATOM   4267  C   PRO E 546      52.063 -12.723  12.643  1.00 84.28           C
ATOM   4268  O   PRO E 546      51.798 -11.651  13.183  1.00 84.28           O
ATOM   4269  N   TYR E 547      51.265 -13.285  11.725  1.00133.10           N
ATOM   4270  CA  TYR E 547      50.077 -12.605  11.308  1.00133.10           C
ATOM   4271  CB  TYR E 547      49.393 -13.373  10.173  1.00133.10           C
ATOM   4272  CG  TYR E 547      48.236 -12.599   9.654  1.00133.10           C
ATOM   4273  CD1 TYR E 547      48.377 -11.291   9.254  1.00133.10           C
ATOM   4274  CD2 TYR E 547      47.021 -13.217   9.497  1.00133.10           C
ATOM   4275  CE1 TYR E 547      47.297 -10.596   8.754  1.00133.10           C
ATOM   4276  CE2 TYR E 547      45.942 -12.530   8.997  1.00133.10           C
ATOM   4277  CZ  TYR E 547      46.074 -11.213   8.628  1.00133.10           C
ATOM   4278  OH  TYR E 547      44.961 -10.509   8.114  1.00133.10           O
ATOM   4279  C   TYR E 547      49.187 -12.460  12.515  1.00133.10           C
ATOM   4280  O   TYR E 547      48.567 -11.418  12.716  1.00133.10           O
ATOM   4281  N   LEU E 548      49.077 -13.521  13.340  1.00109.24           N
ATOM   4282  CA  LEU E 548      48.292 -13.473  14.545  1.00109.24           C
ATOM   4283  CB  LEU E 548      47.924 -14.853  15.125  1.00109.24           C
ATOM   4284  CG  LEU E 548      46.846 -15.587  14.300  1.00109.24           C
ATOM   4285  CD1 LEU E 548      46.465 -16.940  14.928  1.00109.24           C
ATOM   4286  CD2 LEU E 548      45.621 -14.683  14.073  1.00109.24           C
ATOM   4287  C   LEU E 548      48.936 -12.654  15.641  1.00109.24           C
ATOM   4288  O   LEU E 548      48.228 -12.180  16.526  1.00109.24           O
ATOM   4289  N   ILE E 549      50.287 -12.635  15.753  1.00146.45           N
ATOM   4290  CA  ILE E 549      50.926 -11.845  16.788  1.00146.45           C
ATOM   4291  CB  ILE E 549      52.226 -12.419  17.267  1.00146.45           C
ATOM   4292  CG1 ILE E 549      51.984 -13.778  17.934  1.00146.45           C
ATOM   4293  CG2 ILE E 549      52.872 -11.392  18.220  1.00146.45           C
ATOM   4294  CD1 ILE E 549      51.050 -13.689  19.135  1.00146.45           C
ATOM   4295  C   ILE E 549      51.218 -10.413  16.442  1.00146.45           C
ATOM   4296  O   ILE E 549      50.770  -9.482  17.110  1.00146.45           O
ATOM   4297  N   ALA E 550      51.996 -10.202  15.361  1.00 65.56           N
ATOM   4298  CA  ALA E 550      52.383  -8.873  15.002  1.00 65.56           C
ATOM   4299  CB  ALA E 550      53.300  -8.831  13.769  1.00 65.56           C
ATOM   4300  C   ALA E 550      51.133  -8.149  14.655  1.00 65.56           C
ATOM   4301  O   ALA E 550      51.016  -6.954  14.925  1.00 65.56           O
ATOM   4302  N   GLY E 551      50.238  -8.826  13.903  1.00 88.30           N
ATOM   4303  CA  GLY E 551      48.992  -8.199  13.564  1.00 88.30           C
ATOM   4304  C   GLY E 551      47.862  -8.258  14.567  1.00 88.30           C
ATOM   4305  O   GLY E 551      47.564  -7.283  15.252  1.00 88.30           O
ATOM   4306  N   ARG E 552      47.247  -9.454  14.728  1.00208.31           N
ATOM   4307  CA  ARG E 552      46.007  -9.563  15.472  1.00208.31           C
ATOM   4308  CB  ARG E 552      45.290 -10.915  15.243  1.00208.31           C
ATOM   4309  CG  ARG E 552      43.995 -11.143  16.049  1.00208.31           C
ATOM   4310  CD  ARG E 552      42.898 -10.088  15.868  1.00208.31           C
ATOM   4311  NE  ARG E 552      42.170 -10.294  14.579  1.00208.31           N
ATOM   4312  CZ  ARG E 552      41.078 -11.115  14.533  1.00208.31           C
ATOM   4313  NH1 ARG E 552      40.809 -11.954  15.575  1.00208.31           N
ATOM   4314  NH2 ARG E 552      40.215 -11.075  13.476  1.00208.31           N
ATOM   4315  C   ARG E 552      46.158  -9.327  16.942  1.00208.31           C
ATOM   4316  O   ARG E 552      45.426  -8.533  17.526  1.00208.31           O
ATOM   4317  N   TYR E 553      47.129  -9.992  17.582  1.00 83.11           N
ATOM   4318  CA  TYR E 553      47.276  -9.868  19.003  1.00 83.11           C
ATOM   4319  CB  TYR E 553      48.319 -10.866  19.541  1.00 83.11           C
ATOM   4320  CG  TYR E 553      48.423 -10.739  21.019  1.00 83.11           C
ATOM   4321  CD1 TYR E 553      47.370 -11.104  21.820  1.00 83.11           C
ATOM   4322  CD2 TYR E 553      49.555 -10.229  21.607  1.00 83.11           C
ATOM   4323  CE1 TYR E 553      47.456 -10.991  23.185  1.00 83.11           C
ATOM   4324  CE2 TYR E 553      49.649 -10.113  22.973  1.00 83.11           C
ATOM   4325  CZ  TYR E 553      48.598 -10.501  23.765  1.00 83.11           C
ATOM   4326  OH  TYR E 553      48.689 -10.384  25.168  1.00 83.11           O
ATOM   4327  C   TYR E 553      47.668  -8.460  19.328  1.00 83.11           C
ATOM   4328  O   TYR E 553      47.194  -7.873  20.299  1.00 83.11           O
ATOM   4329  N   ALA E 554      48.542  -7.873  18.496  1.00 40.22           N
ATOM   4330  CA  ALA E 554      49.001  -6.532  18.722  1.00 40.22           C
ATOM   4331  CB  ALA E 554      49.995  -6.071  17.643  1.00 40.22           C
ATOM   4332  C   ALA E 554      47.833  -5.584  18.684  1.00 40.22           C
ATOM   4333  O   ALA E 554      47.754  -4.666  19.495  1.00 40.22           O
ATOM   4334  N   GLN E 555      46.908  -5.757  17.718  1.00 85.59           N
ATOM   4335  CA  GLN E 555      45.759  -4.890  17.604  1.00 85.59           C
ATOM   4336  CB  GLN E 555      44.971  -5.149  16.305  1.00 85.59           C
ATOM   4337  CG  GLN E 555      43.723  -4.286  16.135  1.00 85.59           C
ATOM   4338  CD  GLN E 555      43.037  -4.771  14.866  1.00 85.59           C
ATOM   4339  OE1 GLN E 555      42.405  -4.001  14.148  1.00 85.59           O
ATOM   4340  NE2 GLN E 555      43.158  -6.097  14.586  1.00 85.59           N
ATOM   4341  C   GLN E 555      44.802  -5.099  18.743  1.00 85.59           C
ATOM   4342  O   GLN E 555      44.295  -4.160  19.355  1.00 85.59           O
ATOM   4343  N   ASP E 556      44.509  -6.370  19.016  1.00177.23           N
ATOM   4344  CA  ASP E 556      43.540  -6.782  19.967  1.00177.23           C
ATOM   4345  CB  ASP E 556      43.423  -8.287  19.816  1.00177.23           C
ATOM   4346  CG  ASP E 556      42.035  -8.585  20.269  1.00177.23           C
ATOM   4347  OD1 ASP E 556      41.339  -7.643  20.726  1.00177.23           O
ATOM   4348  OD2 ASP E 556      41.638  -9.769  20.136  1.00177.23           O
ATOM   4349  C   ASP E 556      43.920  -6.507  21.398  1.00177.23           C
ATOM   4350  O   ASP E 556      43.176  -5.850  22.126  1.00177.23           O
ATOM   4351  N   TYR E 557      45.012  -7.148  21.875  1.00125.99           N
ATOM   4352  CA  TYR E 557      45.520  -6.993  23.218  1.00125.99           C
ATOM   4353  CB  TYR E 557      46.068  -8.292  23.820  1.00125.99           C
ATOM   4354  CG  TYR E 557      44.896  -9.200  23.836  1.00125.99           C
ATOM   4355  CD1 TYR E 557      44.026  -9.225  24.901  1.00125.99           C
ATOM   4356  CD2 TYR E 557      44.654 -10.005  22.751  1.00125.99           C
ATOM   4357  CE1 TYR E 557      42.932 -10.059  24.888  1.00125.99           C
ATOM   4358  CE2 TYR E 557      43.566 -10.841  22.733  1.00125.99           C
ATOM   4359  CZ  TYR E 557      42.703 -10.869  23.802  1.00125.99           C
ATOM   4360  OH  TYR E 557      41.583 -11.726  23.784  1.00125.99           O
ATOM   4361  C   TYR E 557      46.566  -5.938  23.403  1.00125.99           C
ATOM   4362  O   TYR E 557      46.602  -5.260  24.429  1.00125.99           O
ATOM   4363  N   GLY E 558      47.501  -5.821  22.441  1.00 40.06           N
ATOM   4364  CA  GLY E 558      48.582  -4.887  22.601  1.00 40.06           C
ATOM   4365  C   GLY E 558      49.787  -5.618  23.115  1.00 40.06           C
ATOM   4366  O   GLY E 558      49.684  -6.729  23.635  1.00 40.06           O
ATOM   4367  N   LEU E 559      50.974  -4.986  22.970  1.00113.09           N
ATOM   4368  CA  LEU E 559      52.216  -5.571  23.389  1.00113.09           C
ATOM   4369  CB  LEU E 559      53.189  -5.856  22.230  1.00113.09           C
ATOM   4370  CG  LEU E 559      52.802  -7.110  21.414  1.00113.09           C
ATOM   4371  CD1 LEU E 559      51.384  -7.011  20.831  1.00113.09           C
ATOM   4372  CD2 LEU E 559      53.857  -7.434  20.345  1.00113.09           C
ATOM   4373  C   LEU E 559      52.869  -4.682  24.405  1.00113.09           C
ATOM   4374  O   LEU E 559      52.659  -3.470  24.424  1.00113.09           O
ATOM   4375  N   VAL E 560      53.678  -5.285  25.303  1.00 66.90           N
ATOM   4376  CA  VAL E 560      54.325  -4.545  26.352  1.00 66.90           C
ATOM   4377  CB  VAL E 560      54.041  -5.091  27.721  1.00 66.90           C
ATOM   4378  CG1 VAL E 560      52.534  -4.941  27.996  1.00 66.90           C
ATOM   4379  CG2 VAL E 560      54.543  -6.544  27.786  1.00 66.90           C
ATOM   4380  C   VAL E 560      55.807  -4.590  26.129  1.00 66.90           C
ATOM   4381  O   VAL E 560      56.305  -5.341  25.293  1.00 66.90           O
ATOM   4382  N   ASP E 561      56.544  -3.741  26.871  1.00 58.74           N
ATOM   4383  CA  ASP E 561      57.973  -3.618  26.762  1.00 58.74           C
ATOM   4384  CB  ASP E 561      58.513  -2.414  27.548  1.00 58.74           C
ATOM   4385  CG  ASP E 561      57.930  -1.148  26.948  1.00 58.74           C
ATOM   4386  OD1 ASP E 561      58.258  -0.840  25.774  1.00 58.74           O
ATOM   4387  OD2 ASP E 561      57.155  -0.462  27.665  1.00 58.74           O
ATOM   4388  C   ASP E 561      58.625  -4.823  27.375  1.00 58.74           C
ATOM   4389  O   ASP E 561      58.021  -5.551  28.160  1.00 58.74           O
ATOM   4390  N   GLU E 562      59.914  -5.033  27.032  1.00 81.89           N
ATOM   4391  CA  GLU E 562      60.704  -6.142  27.499  1.00 81.89           C
ATOM   4392  CB  GLU E 562      62.141  -6.089  26.942  1.00 81.89           C
ATOM   4393  CG  GLU E 562      63.075  -7.183  27.468  1.00 81.89           C
ATOM   4394  CD  GLU E 562      62.795  -8.481  26.725  1.00 81.89           C
ATOM   4395  OE1 GLU E 562      61.933  -8.469  25.806  1.00 81.89           O
ATOM   4396  OE2 GLU E 562      63.445  -9.504  27.070  1.00 81.89           O
ATOM   4397  C   GLU E 562      60.806  -6.079  28.993  1.00 81.89           C
ATOM   4398  O   GLU E 562      60.714  -7.096  29.680  1.00 81.89           O
ATOM   4399  N   GLN E 563      60.972  -4.862  29.533  1.00 78.73           N
ATOM   4400  CA  GLN E 563      61.158  -4.662  30.941  1.00 78.73           C
ATOM   4401  CB  GLN E 563      61.340  -3.178  31.294  1.00 78.73           C
ATOM   4402  CG  GLN E 563      61.656  -2.943  32.770  1.00 78.73           C
ATOM   4403  CD  GLN E 563      63.093  -3.386  32.997  1.00 78.73           C
ATOM   4404  OE1 GLN E 563      63.955  -3.199  32.139  1.00 78.73           O
ATOM   4405  NE2 GLN E 563      63.361  -3.997  34.181  1.00 78.73           N
ATOM   4406  C   GLN E 563      59.948  -5.143  31.676  1.00 78.73           C
ATOM   4407  O   GLN E 563      60.054  -5.676  32.781  1.00 78.73           O
ATOM   4408  N   CYS E 564      58.757  -4.944  31.086  1.00 48.40           N
ATOM   4409  CA  CYS E 564      57.536  -5.300  31.751  1.00 48.40           C
ATOM   4410  CB  CYS E 564      56.286  -4.874  30.945  1.00 48.40           C
ATOM   4411  SG  CYS E 564      54.710  -5.178  31.803  1.00 48.40           S
ATOM   4412  C   CYS E 564      57.507  -6.783  31.981  1.00 48.40           C
ATOM   4413  O   CYS E 564      57.132  -7.236  33.064  1.00 48.40           O
ATOM   4414  N   ALA E 565      57.882  -7.589  30.964  1.00 70.56           N
ATOM   4415  CA  ALA E 565      57.922  -9.008  31.186  1.00 70.56           C
ATOM   4416  CB  ALA E 565      56.724  -9.748  30.564  1.00 70.56           C
ATOM   4417  C   ALA E 565      59.161  -9.517  30.515  1.00 70.56           C
ATOM   4418  O   ALA E 565      59.162  -9.777  29.314  1.00 70.56           O
ATOM   4419  N   PRO E 566      60.189  -9.756  31.286  1.00 74.47           N
ATOM   4420  CA  PRO E 566      61.453 -10.159  30.725  1.00 74.47           C
ATOM   4421  CD  PRO E 566      60.364  -9.018  32.526  1.00 74.47           C
ATOM   4422  CB  PRO E 566      62.464 -10.055  31.861  1.00 74.47           C
ATOM   4423  CG  PRO E 566      61.884  -8.937  32.749  1.00 74.47           C
ATOM   4424  C   PRO E 566      61.371 -11.506  30.087  1.00 74.47           C
ATOM   4425  O   PRO E 566      60.532 -12.306  30.498  1.00 74.47           O
ATOM   4426  N   TYR E 567      62.240 -11.778  29.089  1.00104.13           N
ATOM   4427  CA  TYR E 567      62.144 -13.002  28.342  1.00104.13           C
ATOM   4428  CB  TYR E 567      62.850 -12.919  26.977  1.00104.13           C
ATOM   4429  CG  TYR E 567      62.571 -14.162  26.205  1.00104.13           C
ATOM   4430  CD1 TYR E 567      61.315 -14.389  25.692  1.00104.13           C
ATOM   4431  CD2 TYR E 567      63.566 -15.081  25.967  1.00104.13           C
ATOM   4432  CE1 TYR E 567      61.048 -15.526  24.968  1.00104.13           C
ATOM   4433  CE2 TYR E 567      63.306 -16.220  25.241  1.00104.13           C
ATOM   4434  CZ  TYR E 567      62.045 -16.443  24.743  1.00104.13           C
ATOM   4435  OH  TYR E 567      61.773 -17.608  23.997  1.00104.13           O
ATOM   4436  C   TYR E 567      62.734 -14.134  29.124  1.00104.13           C
ATOM   4437  O   TYR E 567      63.877 -14.065  29.577  1.00104.13           O
ATOM   4438  N   THR E 568      61.877 -15.139  29.419  1.00 87.64           N
ATOM   4439  CA  THR E 568      62.197 -16.368  30.091  1.00 87.64           C
ATOM   4440  CB  THR E 568      61.050 -16.876  30.897  1.00 87.64           C
ATOM   4441  OG1 THR E 568      60.668 -15.908  31.863  1.00 87.64           O
ATOM   4442  CG2 THR E 568      61.509 -18.160  31.598  1.00 87.64           C
ATOM   4443  C   THR E 568      62.636 -17.472  29.173  1.00 87.64           C
ATOM   4444  O   THR E 568      63.569 -18.211  29.483  1.00 87.64           O
ATOM   4445  N   GLY E 569      61.964 -17.625  28.012  1.00 44.15           N
ATOM   4446  CA  GLY E 569      62.282 -18.715  27.135  1.00 44.15           C
ATOM   4447  C   GLY E 569      61.471 -19.928  27.502  1.00 44.15           C
ATOM   4448  O   GLY E 569      61.787 -21.032  27.059  1.00 44.15           O
ATOM   4449  N   LYS E 570      60.427 -19.784  28.349  1.00185.45           N
ATOM   4450  CA  LYS E 570      59.614 -20.947  28.577  1.00185.45           C
ATOM   4451  CB  LYS E 570      59.974 -21.835  29.787  1.00185.45           C
ATOM   4452  CG  LYS E 570      59.202 -21.602  31.088  1.00185.45           C
ATOM   4453  CD  LYS E 570      59.487 -20.285  31.799  1.00185.45           C
ATOM   4454  CE  LYS E 570      59.050 -20.301  33.267  1.00185.45           C
ATOM   4455  NZ  LYS E 570      59.630 -19.142  33.984  1.00185.45           N
ATOM   4456  C   LYS E 570      58.179 -20.533  28.702  1.00185.45           C
ATOM   4457  O   LYS E 570      57.823 -19.364  28.582  1.00185.45           O
ATOM   4458  N   ASP E 571      57.329 -21.538  28.955  1.00117.61           N
ATOM   4459  CA  ASP E 571      55.895 -21.544  29.064  1.00117.61           C
ATOM   4460  CB  ASP E 571      55.301 -22.954  28.949  1.00117.61           C
ATOM   4461  CG  ASP E 571      55.459 -23.376  27.493  1.00117.61           C
ATOM   4462  OD1 ASP E 571      54.969 -22.631  26.602  1.00117.61           O
ATOM   4463  OD2 ASP E 571      56.090 -24.439  27.252  1.00117.61           O
ATOM   4464  C   ASP E 571      55.426 -20.913  30.342  1.00117.61           C
ATOM   4465  O   ASP E 571      54.339 -21.239  30.820  1.00117.61           O
ATOM   4466  N   SER E 572      56.287 -20.112  30.999  1.00 64.85           N
ATOM   4467  CA  SER E 572      55.960 -19.496  32.260  1.00 64.85           C
ATOM   4468  CB  SER E 572      56.930 -18.368  32.642  1.00 64.85           C
ATOM   4469  OG  SER E 572      56.818 -17.295  31.722  1.00 64.85           O
ATOM   4470  C   SER E 572      54.577 -18.905  32.232  1.00 64.85           C
ATOM   4471  O   SER E 572      54.007 -18.640  31.176  1.00 64.85           O
ATOM   4472  N   SER E 573      53.983 -18.719  33.432  1.00 44.78           N
ATOM   4473  CA  SER E 573      52.646 -18.203  33.546  1.00 44.78           C
ATOM   4474  CB  SER E 573      52.052 -18.341  34.960  1.00 44.78           C
ATOM   4475  OG  SER E 573      52.823 -17.588  35.886  1.00 44.78           O
ATOM   4476  C   SER E 573      52.677 -16.754  33.197  1.00 44.78           C
ATOM   4477  O   SER E 573      53.744 -16.168  33.038  1.00 44.78           O
ATOM   4478  N   CYS E 574      51.497 -16.109  33.102  1.00136.30           N
ATOM   4479  CA  CYS E 574      51.442 -14.726  32.712  1.00136.30           C
ATOM   4480  CB  CYS E 574      50.111 -14.330  32.066  1.00136.30           C
ATOM   4481  SG  CYS E 574      50.023 -14.677  30.300  1.00136.30           S
ATOM   4482  C   CYS E 574      51.555 -13.753  33.860  1.00136.30           C
ATOM   4483  O   CYS E 574      50.557 -13.080  34.121  1.00136.30           O
ATOM   4484  N   PRO E 575      52.626 -13.619  34.611  1.00158.03           N
ATOM   4485  CA  PRO E 575      52.628 -12.449  35.459  1.00158.03           C
ATOM   4486  CD  PRO E 575      53.064 -14.769  35.392  1.00158.03           C
ATOM   4487  CB  PRO E 575      53.241 -12.837  36.800  1.00158.03           C
ATOM   4488  CG  PRO E 575      53.045 -14.349  36.865  1.00158.03           C
ATOM   4489  C   PRO E 575      53.407 -11.346  34.809  1.00158.03           C
ATOM   4490  O   PRO E 575      54.306 -11.654  34.035  1.00158.03           O
ATOM   4491  N   ARG E 576      53.134 -10.069  35.139  1.00127.20           N
ATOM   4492  CA  ARG E 576      53.868  -8.965  34.583  1.00127.20           C
ATOM   4493  CB  ARG E 576      53.368  -8.551  33.190  1.00127.20           C
ATOM   4494  CG  ARG E 576      51.900  -8.120  33.198  1.00127.20           C
ATOM   4495  CD  ARG E 576      50.926  -9.299  33.252  1.00127.20           C
ATOM   4496  NE  ARG E 576      49.545  -8.752  33.375  1.00127.20           N
ATOM   4497  CZ  ARG E 576      48.848  -8.378  32.263  1.00127.20           C
ATOM   4498  NH1 ARG E 576      49.430  -8.456  31.031  1.00127.20           N
ATOM   4499  NH2 ARG E 576      47.566  -7.926  32.383  1.00127.20           N
ATOM   4500  C   ARG E 576      53.639  -7.784  35.483  1.00127.20           C
ATOM   4501  O   ARG E 576      52.961  -7.895  36.502  1.00127.20           O
ATOM   4502  N   GLU E 577      54.238  -6.621  35.147  1.00 59.57           N
ATOM   4503  CA  GLU E 577      54.035  -5.412  35.911  1.00 59.57           C
ATOM   4504  CB  GLU E 577      55.266  -4.486  35.919  1.00 59.57           C
ATOM   4505  CG  GLU E 577      56.467  -5.083  36.660  1.00 59.57           C
ATOM   4506  CD  GLU E 577      57.649  -4.131  36.525  1.00 59.57           C
ATOM   4507  OE1 GLU E 577      57.521  -3.124  35.778  1.00 59.57           O
ATOM   4508  OE2 GLU E 577      58.698  -4.401  37.168  1.00 59.57           O
ATOM   4509  C   GLU E 577      52.888  -4.660  35.277  1.00 59.57           C
ATOM   4510  O   GLU E 577      52.343  -5.102  34.271  1.00 59.57           O
ATOM   4511  N   SER E 578      52.417  -3.545  35.886  1.00 71.32           N
ATOM   4512  CA  SER E 578      51.405  -2.765  35.211  1.00 71.32           C
ATOM   4513  CB  SER E 578      50.669  -1.770  36.127  1.00 71.32           C
ATOM   4514  OG  SER E 578      49.900  -2.471  37.095  1.00 71.32           O
ATOM   4515  C   SER E 578      52.154  -1.976  34.157  1.00 71.32           C
ATOM   4516  O   SER E 578      53.083  -1.254  34.513  1.00 71.32           O
ATOM   4517  N   CYS E 579      51.772  -2.051  32.847  1.00108.24           N
ATOM   4518  CA  CYS E 579      52.606  -1.414  31.844  1.00108.24           C
ATOM   4519  CB  CYS E 579      53.814  -2.284  31.416  1.00108.24           C
ATOM   4520  SG  CYS E 579      53.368  -3.961  30.863  1.00108.24           S
ATOM   4521  C   CYS E 579      51.838  -0.988  30.617  1.00108.24           C
ATOM   4522  O   CYS E 579      50.713  -1.421  30.370  1.00108.24           O
ATOM   4523  N   ASP E 580      52.461  -0.088  29.817  1.00 99.44           N
ATOM   4524  CA  ASP E 580      51.873   0.465  28.626  1.00 99.44           C
ATOM   4525  CB  ASP E 580      52.556   1.769  28.155  1.00 99.44           C
ATOM   4526  CG  ASP E 580      54.040   1.550  27.868  1.00 99.44           C
ATOM   4527  OD1 ASP E 580      54.445   0.420  27.491  1.00 99.44           O
ATOM   4528  OD2 ASP E 580      54.798   2.544  28.026  1.00 99.44           O
ATOM   4529  C   ASP E 580      51.894  -0.557  27.533  1.00 99.44           C
ATOM   4530  O   ASP E 580      52.705  -1.484  27.549  1.00 99.44           O
ATOM   4531  N   ARG E 581      50.985  -0.410  26.545  1.00135.55           N
ATOM   4532  CA  ARG E 581      50.914  -1.398  25.505  1.00135.55           C
ATOM   4533  CB  ARG E 581      49.655  -2.267  25.607  1.00135.55           C
ATOM   4534  CG  ARG E 581      49.587  -3.045  26.923  1.00135.55           C
ATOM   4535  CD  ARG E 581      48.288  -3.829  27.099  1.00135.55           C
ATOM   4536  NE  ARG E 581      48.460  -5.145  26.425  1.00135.55           N
ATOM   4537  CZ  ARG E 581      49.010  -6.186  27.115  1.00135.55           C
ATOM   4538  NH1 ARG E 581      49.413  -6.009  28.406  1.00135.55           N
ATOM   4539  NH2 ARG E 581      49.155  -7.405  26.518  1.00135.55           N
ATOM   4540  C   ARG E 581      50.883  -0.735  24.158  1.00135.55           C
ATOM   4541  O   ARG E 581      50.198   0.261  23.949  1.00135.55           O
ATOM   4542  N   VAL E 582      51.644  -1.302  23.198  1.00119.23           N
ATOM   4543  CA  VAL E 582      51.709  -0.827  21.841  1.00119.23           C
ATOM   4544  CB  VAL E 582      53.077  -1.035  21.226  1.00119.23           C
ATOM   4545  CG1 VAL E 582      54.137  -0.327  22.101  1.00119.23           C
ATOM   4546  CG2 VAL E 582      53.322  -2.547  21.008  1.00119.23           C
ATOM   4547  C   VAL E 582      50.732  -1.646  21.035  1.00119.23           C
ATOM   4548  O   VAL E 582      50.625  -2.856  21.231  1.00119.23           O
ATOM   4549  N   TYR E 583      50.015  -1.011  20.077  1.00 84.83           N
ATOM   4550  CA  TYR E 583      48.996  -1.700  19.319  1.00 84.83           C
ATOM   4551  CB  TYR E 583      47.618  -1.027  19.440  1.00 84.83           C
ATOM   4552  CG  TYR E 583      47.307  -0.840  20.884  1.00 84.83           C
ATOM   4553  CD1 TYR E 583      47.879   0.206  21.574  1.00 84.83           C
ATOM   4554  CD2 TYR E 583      46.450  -1.688  21.547  1.00 84.83           C
ATOM   4555  CE1 TYR E 583      47.607   0.408  22.906  1.00 84.83           C
ATOM   4556  CE2 TYR E 583      46.174  -1.496  22.881  1.00 84.83           C
ATOM   4557  CZ  TYR E 583      46.754  -0.449  23.559  1.00 84.83           C
ATOM   4558  OH  TYR E 583      46.467  -0.251  24.926  1.00 84.83           O
ATOM   4559  C   TYR E 583      49.336  -1.578  17.858  1.00 84.83           C
ATOM   4560  O   TYR E 583      50.132  -0.727  17.472  1.00 84.83           O
ATOM   4561  N   SER E 584      48.739  -2.448  17.010  1.00 87.66           N
ATOM   4562  CA  SER E 584      48.965  -2.389  15.591  1.00 87.66           C
ATOM   4563  CB  SER E 584      49.331  -3.758  14.991  1.00 87.66           C
ATOM   4564  OG  SER E 584      48.287  -4.688  15.237  1.00 87.66           O
ATOM   4565  C   SER E 584      47.697  -1.912  14.931  1.00 87.66           C
ATOM   4566  O   SER E 584      46.632  -2.496  15.108  1.00 87.66           O
ATOM   4567  N   SER E 585      47.789  -0.814  14.150  1.00 96.55           N
ATOM   4568  CA  SER E 585      46.654  -0.235  13.480  1.00 96.55           C
ATOM   4569  CB  SER E 585      46.938   1.154  12.895  1.00 96.55           C
ATOM   4570  OG  SER E 585      47.208   2.066  13.943  1.00 96.55           O
ATOM   4571  C   SER E 585      46.212  -1.085  12.334  1.00 96.55           C
ATOM   4572  O   SER E 585      45.043  -1.047  11.951  1.00 96.55           O
ATOM   4573  N   GLY E 586      47.133  -1.855  11.728  1.00 37.94           N
ATOM   4574  CA  GLY E 586      46.725  -2.650  10.600  1.00 37.94           C
ATOM   4575  C   GLY E 586      47.719  -3.755  10.382  1.00 37.94           C
ATOM   4576  O   GLY E 586      48.874  -3.653  10.791  1.00 37.94           O
ATOM   4577  N   TYR E 587      47.265  -4.874   9.765  1.00 94.95           N
ATOM   4578  CA  TYR E 587      48.119  -5.993   9.436  1.00 94.95           C
ATOM   4579  CB  TYR E 587      48.221  -7.053  10.557  1.00 94.95           C
ATOM   4580  CG  TYR E 587      46.818  -7.361  10.959  1.00 94.95           C
ATOM   4581  CD1 TYR E 587      46.203  -6.512  11.848  1.00 94.95           C
ATOM   4582  CD2 TYR E 587      46.121  -8.449  10.473  1.00 94.95           C
ATOM   4583  CE1 TYR E 587      44.912  -6.714  12.264  1.00 94.95           C
ATOM   4584  CE2 TYR E 587      44.821  -8.660  10.882  1.00 94.95           C
ATOM   4585  CZ  TYR E 587      44.222  -7.792  11.773  1.00 94.95           C
ATOM   4586  OH  TYR E 587      42.891  -7.982  12.197  1.00 94.95           O
ATOM   4587  C   TYR E 587      47.540  -6.701   8.246  1.00 94.95           C
ATOM   4588  O   TYR E 587      46.321  -6.734   8.080  1.00 94.95           O
ATOM   4589  N   ARG E 588      48.408  -7.287   7.388  1.00147.74           N
ATOM   4590  CA  ARG E 588      47.932  -8.037   6.255  1.00147.74           C
ATOM   4591  CB  ARG E 588      47.474  -7.154   5.069  1.00147.74           C
ATOM   4592  CG  ARG E 588      46.404  -6.112   5.434  1.00147.74           C
ATOM   4593  CD  ARG E 588      45.904  -5.260   4.272  1.00147.74           C
ATOM   4594  NE  ARG E 588      44.654  -5.897   3.770  1.00147.74           N
ATOM   4595  CZ  ARG E 588      44.721  -6.986   2.953  1.00147.74           C
ATOM   4596  NH1 ARG E 588      45.927  -7.532   2.621  1.00147.74           N
ATOM   4597  NH2 ARG E 588      43.571  -7.533   2.469  1.00147.74           N
ATOM   4598  C   ARG E 588      49.069  -8.879   5.741  1.00147.74           C
ATOM   4599  O   ARG E 588      50.238  -8.608   6.006  1.00147.74           O
ATOM   4600  N   TYR E 589      48.746  -9.965   5.004  1.00125.39           N
ATOM   4601  CA  TYR E 589      49.765 -10.746   4.352  1.00125.39           C
ATOM   4602  CB  TYR E 589      49.361 -12.180   3.954  1.00125.39           C
ATOM   4603  CG  TYR E 589      49.628 -13.124   5.084  1.00125.39           C
ATOM   4604  CD1 TYR E 589      50.915 -13.584   5.279  1.00125.39           C
ATOM   4605  CD2 TYR E 589      48.631 -13.585   5.919  1.00125.39           C
ATOM   4606  CE1 TYR E 589      51.236 -14.465   6.282  1.00125.39           C
ATOM   4607  CE2 TYR E 589      48.948 -14.467   6.931  1.00125.39           C
ATOM   4608  CZ  TYR E 589      50.244 -14.907   7.114  1.00125.39           C
ATOM   4609  OH  TYR E 589      50.554 -15.813   8.150  1.00125.39           O
ATOM   4610  C   TYR E 589      50.110 -10.011   3.100  1.00125.39           C
ATOM   4611  O   TYR E 589      49.235  -9.490   2.422  1.00125.39           O
ATOM   4612  N   VAL E 590      51.408  -9.923   2.761  1.00 63.74           N
ATOM   4613  CA  VAL E 590      51.793  -9.225   1.569  1.00 63.74           C
ATOM   4614  CB  VAL E 590      53.289  -9.272   1.312  1.00 63.74           C
ATOM   4615  CG1 VAL E 590      54.033  -8.757   2.557  1.00 63.74           C
ATOM   4616  CG2 VAL E 590      53.726 -10.684   0.871  1.00 63.74           C
ATOM   4617  C   VAL E 590      51.118  -9.930   0.431  1.00 63.74           C
ATOM   4618  O   VAL E 590      51.112 -11.159   0.368  1.00 63.74           O
ATOM   4619  N   GLY E 591      50.535  -9.165  -0.515  1.00 34.47           N
ATOM   4620  CA  GLY E 591      49.851  -9.770  -1.619  1.00 34.47           C
ATOM   4621  C   GLY E 591      48.383  -9.732  -1.326  1.00 34.47           C
ATOM   4622  O   GLY E 591      47.570 -10.046  -2.192  1.00 34.47           O
ATOM   4623  N   GLY E 592      47.999  -9.367  -0.086  1.00 45.36           N
ATOM   4624  CA  GLY E 592      46.609  -9.207   0.246  1.00 45.36           C
ATOM   4625  C   GLY E 592      46.085 -10.362   1.051  1.00 45.36           C
ATOM   4626  O   GLY E 592      45.234 -10.169   1.918  1.00 45.36           O
ATOM   4627  N   TYR E 593      46.538 -11.602   0.772  1.00 94.46           N
ATOM   4628  CA  TYR E 593      46.081 -12.730   1.543  1.00 94.46           C
ATOM   4629  CB  TYR E 593      44.705 -13.268   1.107  1.00 94.46           C
ATOM   4630  CG  TYR E 593      44.790 -13.775  -0.286  1.00 94.46           C
ATOM   4631  CD1 TYR E 593      44.752 -12.912  -1.357  1.00 94.46           C
ATOM   4632  CD2 TYR E 593      44.898 -15.126  -0.512  1.00 94.46           C
ATOM   4633  CE1 TYR E 593      44.829 -13.403  -2.642  1.00 94.46           C
ATOM   4634  CE2 TYR E 593      44.974 -15.622  -1.789  1.00 94.46           C
ATOM   4635  CZ  TYR E 593      44.940 -14.760  -2.857  1.00 94.46           C
ATOM   4636  OH  TYR E 593      45.020 -15.282  -4.166  1.00 94.46           O
ATOM   4637  C   TYR E 593      47.113 -13.817   1.424  1.00 94.46           C
ATOM   4638  O   TYR E 593      48.091 -13.703   0.687  1.00 94.46           O
ATOM   4639  N   TYR E 594      46.904 -14.930   2.148  1.00229.31           N
ATOM   4640  CA  TYR E 594      47.909 -15.958   2.187  1.00229.31           C
ATOM   4641  CB  TYR E 594      47.496 -17.027   3.212  1.00229.31           C
ATOM   4642  CG  TYR E 594      48.686 -17.694   3.811  1.00229.31           C
ATOM   4643  CD1 TYR E 594      49.228 -17.101   4.923  1.00229.31           C
ATOM   4644  CD2 TYR E 594      49.273 -18.844   3.330  1.00229.31           C
ATOM   4645  CE1 TYR E 594      50.305 -17.644   5.562  1.00229.31           C
ATOM   4646  CE2 TYR E 594      50.361 -19.394   3.971  1.00229.31           C
ATOM   4647  CZ  TYR E 594      50.873 -18.792   5.098  1.00229.31           C
ATOM   4648  OH  TYR E 594      51.971 -19.322   5.793  1.00229.31           O
ATOM   4649  C   TYR E 594      47.938 -16.618   0.835  1.00229.31           C
ATOM   4650  O   TYR E 594      46.954 -17.232   0.417  1.00229.31           O
ATOM   4651  N   GLY E 595      49.098 -16.568   0.147  1.00 71.92           N
ATOM   4652  CA  GLY E 595      49.217 -17.171  -1.147  1.00 71.92           C
ATOM   4653  C   GLY E 595      49.506 -16.141  -2.215  1.00 71.92           C
ATOM   4654  O   GLY E 595      49.866 -16.510  -3.330  1.00 71.92           O
ATOM   4655  N   GLY E 596      49.267 -14.846  -1.916  1.00 92.47           N
ATOM   4656  CA  GLY E 596      49.471 -13.662  -2.713  1.00 92.47           C
ATOM   4657  C   GLY E 596      50.899 -13.183  -2.782  1.00 92.47           C
ATOM   4658  O   GLY E 596      51.213 -12.291  -3.560  1.00 92.47           O
ATOM   4659  N   CYS E 597      51.773 -13.635  -1.872  1.00 79.75           N
ATOM   4660  CA  CYS E 597      53.100 -13.092  -1.726  1.00 79.75           C
ATOM   4661  CB  CYS E 597      53.831 -13.629  -0.482  1.00 79.75           C
ATOM   4662  SG  CYS E 597      55.495 -12.924  -0.270  1.00 79.75           S
ATOM   4663  C   CYS E 597      53.979 -13.351  -2.910  1.00 79.75           C
ATOM   4664  O   CYS E 597      53.859 -14.368  -3.593  1.00 79.75           O
ATOM   4665  N   ASN E 598      54.875 -12.371  -3.188  1.00 78.30           N
ATOM   4666  CA  ASN E 598      55.868 -12.483  -4.219  1.00 78.30           C
ATOM   4667  CB  ASN E 598      55.343 -12.153  -5.636  1.00 78.30           C
ATOM   4668  CG  ASN E 598      54.781 -10.736  -5.708  1.00 78.30           C
ATOM   4669  OD1 ASN E 598      55.109  -9.873  -4.890  1.00 78.30           O
ATOM   4670  ND2 ASN E 598      53.901 -10.496  -6.713  1.00 78.30           N
ATOM   4671  C   ASN E 598      57.013 -11.567  -3.874  1.00 78.30           C
ATOM   4672  O   ASN E 598      56.921 -10.738  -2.971  1.00 78.30           O
ATOM   4673  N   GLU E 599      58.144 -11.719  -4.588  1.00 84.78           N
ATOM   4674  CA  GLU E 599      59.350 -10.974  -4.344  1.00 84.78           C
ATOM   4675  CB  GLU E 599      60.458 -11.362  -5.326  1.00 84.78           C
ATOM   4676  CG  GLU E 599      61.721 -10.516  -5.178  1.00 84.78           C
ATOM   4677  CD  GLU E 599      62.438 -10.579  -6.519  1.00 84.78           C
ATOM   4678  OE1 GLU E 599      61.728 -10.556  -7.561  1.00 84.78           O
ATOM   4679  OE2 GLU E 599      63.694 -10.633  -6.525  1.00 84.78           O
ATOM   4680  C   GLU E 599      59.136  -9.510  -4.580  1.00 84.78           C
ATOM   4681  O   GLU E 599      59.576  -8.676  -3.788  1.00 84.78           O
ATOM   4682  N   ALA E 600      58.454  -9.163  -5.688  1.00 38.88           N
ATOM   4683  CA  ALA E 600      58.293  -7.787  -6.061  1.00 38.88           C
ATOM   4684  CB  ALA E 600      57.512  -7.620  -7.378  1.00 38.88           C
ATOM   4685  C   ALA E 600      57.542  -7.062  -4.987  1.00 38.88           C
ATOM   4686  O   ALA E 600      57.921  -5.968  -4.577  1.00 38.88           O
ATOM   4687  N   GLU E 601      56.453  -7.668  -4.487  1.00 71.64           N
ATOM   4688  CA  GLU E 601      55.657  -7.047  -3.469  1.00 71.64           C
ATOM   4689  CB  GLU E 601      54.355  -7.801  -3.154  1.00 71.64           C
ATOM   4690  CG  GLU E 601      53.259  -7.560  -4.194  1.00 71.64           C
ATOM   4691  CD  GLU E 601      52.622  -6.212  -3.881  1.00 71.64           C
ATOM   4692  OE1 GLU E 601      52.821  -5.728  -2.735  1.00 71.64           O
ATOM   4693  OE2 GLU E 601      51.927  -5.654  -4.772  1.00 71.64           O
ATOM   4694  C   GLU E 601      56.451  -6.942  -2.207  1.00 71.64           C
ATOM   4695  O   GLU E 601      56.311  -5.970  -1.467  1.00 71.64           O
ATOM   4696  N   MET E 602      57.302  -7.946  -1.918  1.00 66.44           N
ATOM   4697  CA  MET E 602      58.050  -7.920  -0.690  1.00 66.44           C
ATOM   4698  CB  MET E 602      58.972  -9.142  -0.496  1.00 66.44           C
ATOM   4699  CG  MET E 602      58.229 -10.472  -0.345  1.00 66.44           C
ATOM   4700  SD  MET E 602      59.287 -11.954  -0.438  1.00 66.44           S
ATOM   4701  CE  MET E 602      59.317 -12.377   1.327  1.00 66.44           C
ATOM   4702  C   MET E 602      58.952  -6.724  -0.675  1.00 66.44           C
ATOM   4703  O   MET E 602      59.022  -6.007   0.322  1.00 66.44           O
ATOM   4704  N   LYS E 603      59.675  -6.466  -1.781  1.00138.57           N
ATOM   4705  CA  LYS E 603      60.592  -5.362  -1.743  1.00138.57           C
ATOM   4706  CB  LYS E 603      61.669  -5.357  -2.849  1.00138.57           C
ATOM   4707  CG  LYS E 603      61.197  -5.534  -4.288  1.00138.57           C
ATOM   4708  CD  LYS E 603      62.328  -5.277  -5.289  1.00138.57           C
ATOM   4709  CE  LYS E 603      62.085  -5.885  -6.673  1.00138.57           C
ATOM   4710  NZ  LYS E 603      62.340  -7.344  -6.634  1.00138.57           N
ATOM   4711  C   LYS E 603      59.869  -4.053  -1.681  1.00138.57           C
ATOM   4712  O   LYS E 603      60.369  -3.098  -1.091  1.00138.57           O
ATOM   4713  N   LEU E 604      58.682  -3.951  -2.307  1.00 38.43           N
ATOM   4714  CA  LEU E 604      57.967  -2.709  -2.247  1.00 38.43           C
ATOM   4715  CB  LEU E 604      56.673  -2.722  -3.079  1.00 38.43           C
ATOM   4716  CG  LEU E 604      56.916  -2.867  -4.596  1.00 38.43           C
ATOM   4717  CD1 LEU E 604      55.588  -2.876  -5.371  1.00 38.43           C
ATOM   4718  CD2 LEU E 604      57.903  -1.808  -5.115  1.00 38.43           C
ATOM   4719  C   LEU E 604      57.598  -2.453  -0.813  1.00 38.43           C
ATOM   4720  O   LEU E 604      57.774  -1.345  -0.307  1.00 38.43           O
ATOM   4721  N   ALA E 605      57.094  -3.487  -0.109  1.00 32.10           N
ATOM   4722  CA  ALA E 605      56.681  -3.328   1.259  1.00 32.10           C
ATOM   4723  CB  ALA E 605      56.087  -4.617   1.849  1.00 32.10           C
ATOM   4724  C   ALA E 605      57.862  -2.957   2.103  1.00 32.10           C
ATOM   4725  O   ALA E 605      57.778  -2.068   2.950  1.00 32.10           O
ATOM   4726  N   LEU E 606      59.011  -3.616   1.874  1.00 55.11           N
ATOM   4727  CA  LEU E 606      60.156  -3.408   2.716  1.00 55.11           C
ATOM   4728  CB  LEU E 606      61.337  -4.307   2.311  1.00 55.11           C
ATOM   4729  CG  LEU E 606      62.594  -4.125   3.182  1.00 55.11           C
ATOM   4730  CD1 LEU E 606      62.321  -4.529   4.643  1.00 55.11           C
ATOM   4731  CD2 LEU E 606      63.799  -4.869   2.581  1.00 55.11           C
ATOM   4732  C   LEU E 606      60.622  -1.984   2.651  1.00 55.11           C
ATOM   4733  O   LEU E 606      60.765  -1.328   3.683  1.00 55.11           O
ATOM   4734  N   VAL E 607      60.858  -1.453   1.437  1.00 56.60           N
ATOM   4735  CA  VAL E 607      61.379  -0.122   1.326  1.00 56.60           C
ATOM   4736  CB  VAL E 607      61.826   0.221  -0.073  1.00 56.60           C
ATOM   4737  CG1 VAL E 607      62.980  -0.718  -0.459  1.00 56.60           C
ATOM   4738  CG2 VAL E 607      60.624   0.145  -1.028  1.00 56.60           C
ATOM   4739  C   VAL E 607      60.361   0.892   1.745  1.00 56.60           C
ATOM   4740  O   VAL E 607      60.696   1.888   2.386  1.00 56.60           O
ATOM   4741  N   GLN E 608      59.092   0.712   1.337  1.00105.28           N
ATOM   4742  CA  GLN E 608      58.134   1.714   1.689  1.00105.28           C
ATOM   4743  CB  GLN E 608      56.811   1.550   0.922  1.00105.28           C
ATOM   4744  CG  GLN E 608      56.985   1.639  -0.596  1.00105.28           C
ATOM   4745  CD  GLN E 608      57.492   3.033  -0.935  1.00105.28           C
ATOM   4746  OE1 GLN E 608      57.548   3.914  -0.078  1.00105.28           O
ATOM   4747  NE2 GLN E 608      57.875   3.242  -2.223  1.00105.28           N
ATOM   4748  C   GLN E 608      57.808   1.683   3.156  1.00105.28           C
ATOM   4749  O   GLN E 608      57.889   2.711   3.824  1.00105.28           O
ATOM   4750  N   ASN E 609      57.383   0.502   3.666  1.00105.17           N
ATOM   4751  CA  ASN E 609      56.919   0.302   5.022  1.00105.17           C
ATOM   4752  CB  ASN E 609      55.744  -0.685   5.091  1.00105.17           C
ATOM   4753  CG  ASN E 609      54.554   0.044   4.474  1.00105.17           C
ATOM   4754  OD1 ASN E 609      53.472  -0.518   4.311  1.00105.17           O
ATOM   4755  ND2 ASN E 609      54.763   1.340   4.115  1.00105.17           N
ATOM   4756  C   ASN E 609      57.926  -0.056   6.091  1.00105.17           C
ATOM   4757  O   ASN E 609      57.762   0.357   7.237  1.00105.17           O
ATOM   4758  N   GLY E 610      58.955  -0.879   5.797  1.00 48.84           N
ATOM   4759  CA  GLY E 610      59.872  -1.261   6.844  1.00 48.84           C
ATOM   4760  C   GLY E 610      60.047  -2.755   6.821  1.00 48.84           C
ATOM   4761  O   GLY E 610      59.458  -3.447   5.992  1.00 48.84           O
ATOM   4762  N   PRO E 611      60.824  -3.279   7.745  1.00149.42           N
ATOM   4763  CA  PRO E 611      61.084  -4.693   7.799  1.00149.42           C
ATOM   4764  CD  PRO E 611      61.848  -2.507   8.426  1.00149.42           C
ATOM   4765  CB  PRO E 611      62.215  -4.874   8.820  1.00149.42           C
ATOM   4766  CG  PRO E 611      62.384  -3.488   9.479  1.00149.42           C
ATOM   4767  C   PRO E 611      59.816  -5.430   8.088  1.00149.42           C
ATOM   4768  O   PRO E 611      58.942  -4.879   8.756  1.00149.42           O
ATOM   4769  N   VAL E 612      59.682  -6.668   7.570  1.00 98.23           N
ATOM   4770  CA  VAL E 612      58.466  -7.408   7.747  1.00 98.23           C
ATOM   4771  CB  VAL E 612      57.656  -7.513   6.490  1.00 98.23           C
ATOM   4772  CG1 VAL E 612      57.267  -6.102   6.022  1.00 98.23           C
ATOM   4773  CG2 VAL E 612      58.470  -8.325   5.465  1.00 98.23           C
ATOM   4774  C   VAL E 612      58.829  -8.809   8.123  1.00 98.23           C
ATOM   4775  O   VAL E 612      59.944  -9.261   7.869  1.00 98.23           O
ATOM   4776  N   SER E 613      57.881  -9.526   8.761  1.00 77.93           N
ATOM   4777  CA  SER E 613      58.108 -10.886   9.170  1.00 77.93           C
ATOM   4778  CB  SER E 613      57.117 -11.370  10.242  1.00 77.93           C
ATOM   4779  OG  SER E 613      57.399 -12.715  10.600  1.00 77.93           O
ATOM   4780  C   SER E 613      57.970 -11.799   7.987  1.00 77.93           C
ATOM   4781  O   SER E 613      57.103 -11.611   7.134  1.00 77.93           O
ATOM   4782  N   VAL E 614      58.834 -12.835   7.920  1.00 44.80           N
ATOM   4783  CA  VAL E 614      58.801 -13.809   6.863  1.00 44.80           C
ATOM   4784  CB  VAL E 614      59.887 -13.618   5.843  1.00 44.80           C
ATOM   4785  CG1 VAL E 614      59.678 -12.263   5.145  1.00 44.80           C
ATOM   4786  CG2 VAL E 614      61.252 -13.750   6.543  1.00 44.80           C
ATOM   4787  C   VAL E 614      59.033 -15.151   7.497  1.00 44.80           C
ATOM   4788  O   VAL E 614      59.511 -15.232   8.628  1.00 44.80           O
ATOM   4789  N   SER E 615      58.664 -16.247   6.794  1.00 86.48           N
ATOM   4790  CA  SER E 615      58.898 -17.570   7.310  1.00 86.48           C
ATOM   4791  CB  SER E 615      57.614 -18.319   7.710  1.00 86.48           C
ATOM   4792  OG  SER E 615      56.915 -17.607   8.720  1.00 86.48           O
ATOM   4793  C   SER E 615      59.517 -18.371   6.203  1.00 86.48           C
ATOM   4794  O   SER E 615      59.296 -18.085   5.026  1.00 86.48           O
ATOM   4795  N   PHE E 616      60.326 -19.395   6.551  1.00184.65           N
ATOM   4796  CA  PHE E 616      60.934 -20.220   5.543  1.00184.65           C
ATOM   4797  CB  PHE E 616      62.224 -19.622   4.938  1.00184.65           C
ATOM   4798  CG  PHE E 616      63.313 -19.570   5.957  1.00184.65           C
ATOM   4799  CD1 PHE E 616      63.406 -18.519   6.841  1.00184.65           C
ATOM   4800  CD2 PHE E 616      64.249 -20.576   6.031  1.00184.65           C
ATOM   4801  CE1 PHE E 616      64.414 -18.475   7.777  1.00184.65           C
ATOM   4802  CE2 PHE E 616      65.260 -20.536   6.963  1.00184.65           C
ATOM   4803  CZ  PHE E 616      65.345 -19.483   7.841  1.00184.65           C
ATOM   4804  C   PHE E 616      61.250 -21.551   6.148  1.00184.65           C
ATOM   4805  O   PHE E 616      61.085 -21.759   7.350  1.00184.65           O
ATOM   4806  N   GLU E 617      61.689 -22.515   5.317  1.00113.55           N
ATOM   4807  CA  GLU E 617      61.993 -23.793   5.885  1.00113.55           C
ATOM   4808  CB  GLU E 617      61.552 -24.996   5.050  1.00113.55           C
ATOM   4809  CG  GLU E 617      62.020 -26.296   5.698  1.00113.55           C
ATOM   4810  CD  GLU E 617      60.959 -27.339   5.428  1.00113.55           C
ATOM   4811  OE1 GLU E 617      59.880 -27.246   6.073  1.00113.55           O
ATOM   4812  OE2 GLU E 617      61.206 -28.235   4.581  1.00113.55           O
ATOM   4813  C   GLU E 617      63.455 -23.905   6.143  1.00113.55           C
ATOM   4814  O   GLU E 617      64.287 -23.768   5.247  1.00113.55           O
ATOM   4815  N   VAL E 618      63.787 -24.159   7.420  1.00 75.63           N
ATOM   4816  CA  VAL E 618      65.139 -24.306   7.859  1.00 75.63           C
ATOM   4817  CB  VAL E 618      65.298 -24.006   9.319  1.00 75.63           C
ATOM   4818  CG1 VAL E 618      66.722 -24.383   9.750  1.00 75.63           C
ATOM   4819  CG2 VAL E 618      64.960 -22.524   9.544  1.00 75.63           C
ATOM   4820  C   VAL E 618      65.537 -25.723   7.635  1.00 75.63           C
ATOM   4821  O   VAL E 618      64.759 -26.647   7.869  1.00 75.63           O
ATOM   4822  N   HIS E 619      66.778 -25.925   7.162  1.00 84.35           N
ATOM   4823  CA  HIS E 619      67.248 -27.258   6.920  1.00 84.35           C
ATOM   4824  ND1 HIS E 619      69.226 -29.418   5.316  1.00 84.35           N
ATOM   4825  CG  HIS E 619      67.935 -28.962   5.170  1.00 84.35           C
ATOM   4826  CB  HIS E 619      67.518 -27.546   5.433  1.00 84.35           C
ATOM   4827  NE2 HIS E 619      68.014 -31.150   4.630  1.00 84.35           N
ATOM   4828  CD2 HIS E 619      67.208 -30.032   4.749  1.00 84.35           C
ATOM   4829  CE1 HIS E 619      69.217 -30.732   4.979  1.00 84.35           C
ATOM   4830  C   HIS E 619      68.544 -27.376   7.659  1.00 84.35           C
ATOM   4831  O   HIS E 619      69.124 -26.364   8.047  1.00 84.35           O
ATOM   4832  N   PRO E 620      69.024 -28.571   7.879  1.00150.60           N
ATOM   4833  CA  PRO E 620      70.251 -28.705   8.609  1.00150.60           C
ATOM   4834  CD  PRO E 620      68.137 -29.696   8.139  1.00150.60           C
ATOM   4835  CB  PRO E 620      70.398 -30.193   8.904  1.00150.60           C
ATOM   4836  CG  PRO E 620      68.937 -30.660   9.036  1.00150.60           C
ATOM   4837  C   PRO E 620      71.437 -28.063   7.964  1.00150.60           C
ATOM   4838  O   PRO E 620      72.362 -27.696   8.684  1.00150.60           O
ATOM   4839  N   ASP E 621      71.458 -27.912   6.630  1.00 43.71           N
ATOM   4840  CA  ASP E 621      72.593 -27.283   6.024  1.00 43.71           C
ATOM   4841  CB  ASP E 621      72.576 -27.304   4.480  1.00 43.71           C
ATOM   4842  CG  ASP E 621      71.394 -26.516   3.933  1.00 43.71           C
ATOM   4843  OD1 ASP E 621      70.364 -26.392   4.648  1.00 43.71           O
ATOM   4844  OD2 ASP E 621      71.510 -26.030   2.777  1.00 43.71           O
ATOM   4845  C   ASP E 621      72.623 -25.865   6.500  1.00 43.71           C
ATOM   4846  O   ASP E 621      73.685 -25.259   6.628  1.00 43.71           O
ATOM   4847  N   PHE E 622      71.429 -25.309   6.768  1.00121.20           N
ATOM   4848  CA  PHE E 622      71.231 -23.958   7.201  1.00121.20           C
ATOM   4849  CB  PHE E 622      69.733 -23.585   7.253  1.00121.20           C
ATOM   4850  CG  PHE E 622      69.559 -22.135   7.573  1.00121.20           C
ATOM   4851  CD1 PHE E 622      69.600 -21.187   6.575  1.00121.20           C
ATOM   4852  CD2 PHE E 622      69.351 -21.716   8.867  1.00121.20           C
ATOM   4853  CE1 PHE E 622      69.436 -19.851   6.858  1.00121.20           C
ATOM   4854  CE2 PHE E 622      69.185 -20.380   9.157  1.00121.20           C
ATOM   4855  CZ  PHE E 622      69.227 -19.442   8.153  1.00121.20           C
ATOM   4856  C   PHE E 622      71.828 -23.802   8.566  1.00121.20           C
ATOM   4857  O   PHE E 622      72.381 -22.754   8.894  1.00121.20           O
ATOM   4858  N   MET E 623      71.755 -24.856   9.400  1.00117.97           N
ATOM   4859  CA  MET E 623      72.212 -24.734  10.756  1.00117.97           C
ATOM   4860  CB  MET E 623      72.066 -26.032  11.568  1.00117.97           C
ATOM   4861  CG  MET E 623      72.370 -25.842  13.056  1.00117.97           C
ATOM   4862  SD  MET E 623      72.083 -27.313  14.086  1.00117.97           S
ATOM   4863  CE  MET E 623      72.263 -26.440  15.669  1.00117.97           C
ATOM   4864  C   MET E 623      73.666 -24.345  10.775  1.00117.97           C
ATOM   4865  O   MET E 623      74.082 -23.512  11.579  1.00117.97           O
ATOM   4866  N   HIS E 624      74.471 -24.941   9.880  1.00144.62           N
ATOM   4867  CA  HIS E 624      75.894 -24.755   9.757  1.00144.62           C
ATOM   4868  ND1 HIS E 624      75.225 -27.934   9.054  0.00144.62           N
ATOM   4869  CG  HIS E 624      76.367 -27.195   9.264  0.00144.62           C
ATOM   4870  CB  HIS E 624      76.542 -25.778   8.810  1.00144.62           C
ATOM   4871  NE2 HIS E 624      76.645 -29.254  10.142  0.00144.62           N
ATOM   4872  CD2 HIS E 624      77.224 -28.016   9.931  0.00144.62           C
ATOM   4873  CE1 HIS E 624      75.445 -29.157   9.598  0.00144.62           C
ATOM   4874  C   HIS E 624      76.251 -23.402   9.210  1.00144.62           C
ATOM   4875  O   HIS E 624      77.400 -22.991   9.322  1.00144.62           O
ATOM   4876  N   TYR E 625      75.312 -22.705   8.547  1.00118.85           N
ATOM   4877  CA  TYR E 625      75.574 -21.478   7.828  1.00118.85           C
ATOM   4878  CB  TYR E 625      74.253 -20.777   7.450  1.00118.85           C
ATOM   4879  CG  TYR E 625      74.481 -19.382   6.974  1.00118.85           C
ATOM   4880  CD1 TYR E 625      74.566 -18.349   7.879  1.00118.85           C
ATOM   4881  CD2 TYR E 625      74.591 -19.099   5.632  1.00118.85           C
ATOM   4882  CE1 TYR E 625      74.765 -17.054   7.458  1.00118.85           C
ATOM   4883  CE2 TYR E 625      74.790 -17.806   5.204  1.00118.85           C
ATOM   4884  CZ  TYR E 625      74.878 -16.780   6.116  1.00118.85           C
ATOM   4885  OH  TYR E 625      75.082 -15.453   5.679  1.00118.85           O
ATOM   4886  C   TYR E 625      76.440 -20.515   8.592  1.00118.85           C
ATOM   4887  O   TYR E 625      76.100 -20.091   9.694  1.00118.85           O
ATOM   4888  N   LYS E 626      77.662 -20.259   8.058  1.00147.87           N
ATOM   4889  CA  LYS E 626      78.570 -19.250   8.543  1.00147.87           C
ATOM   4890  CB  LYS E 626      80.043 -19.588   8.254  1.00147.87           C
ATOM   4891  CG  LYS E 626      80.569 -20.795   9.029  1.00147.87           C
ATOM   4892  CD  LYS E 626      79.923 -22.117   8.612  1.00147.87           C
ATOM   4893  CE  LYS E 626      80.543 -23.341   9.289  1.00147.87           C
ATOM   4894  NZ  LYS E 626      80.202 -23.355  10.729  0.00147.87           N
ATOM   4895  C   LYS E 626      78.329 -17.898   7.934  1.00147.87           C
ATOM   4896  O   LYS E 626      78.178 -16.902   8.641  1.00147.87           O
ATOM   4897  N   SER E 627      78.289 -17.839   6.579  1.00 95.59           N
ATOM   4898  CA  SER E 627      78.187 -16.580   5.888  1.00 95.59           C
ATOM   4899  CB  SER E 627      79.472 -15.736   5.954  1.00 95.59           C
ATOM   4900  OG  SER E 627      79.740 -15.351   7.294  1.00 95.59           O
ATOM   4901  C   SER E 627      77.917 -16.841   4.433  1.00 95.59           C
ATOM   4902  O   SER E 627      77.870 -17.987   3.988  1.00 95.59           O
ATOM   4903  N   GLY E 628      77.737 -15.758   3.646  1.00 26.20           N
ATOM   4904  CA  GLY E 628      77.493 -15.892   2.236  1.00 26.20           C
ATOM   4905  C   GLY E 628      76.020 -15.888   1.969  1.00 26.20           C
ATOM   4906  O   GLY E 628      75.212 -15.551   2.834  1.00 26.20           O
ATOM   4907  N   VAL E 629      75.640 -16.235   0.719  1.00105.71           N
ATOM   4908  CA  VAL E 629      74.252 -16.263   0.354  1.00105.71           C
ATOM   4909  CB  VAL E 629      73.979 -15.669  -1.001  1.00105.71           C
ATOM   4910  CG1 VAL E 629      74.270 -14.161  -0.923  1.00105.71           C
ATOM   4911  CG2 VAL E 629      74.837 -16.385  -2.059  1.00105.71           C
ATOM   4912  C   VAL E 629      73.799 -17.693   0.367  1.00105.71           C
ATOM   4913  O   VAL E 629      74.217 -18.510  -0.451  1.00105.71           O
ATOM   4914  N   TYR E 630      72.885 -18.005   1.305  1.00101.10           N
ATOM   4915  CA  TYR E 630      72.374 -19.323   1.568  1.00101.10           C
ATOM   4916  CB  TYR E 630      71.597 -19.379   2.894  1.00101.10           C
ATOM   4917  CG  TYR E 630      70.869 -20.673   3.001  1.00101.10           C
ATOM   4918  CD1 TYR E 630      69.586 -20.784   2.515  1.00101.10           C
ATOM   4919  CD2 TYR E 630      71.461 -21.768   3.585  1.00101.10           C
ATOM   4920  CE1 TYR E 630      68.898 -21.970   2.616  1.00101.10           C
ATOM   4921  CE2 TYR E 630      70.778 -22.957   3.688  1.00101.10           C
ATOM   4922  CZ  TYR E 630      69.496 -23.058   3.205  1.00101.10           C
ATOM   4923  OH  TYR E 630      68.798 -24.279   3.316  1.00101.10           O
ATOM   4924  C   TYR E 630      71.473 -19.794   0.471  1.00101.10           C
ATOM   4925  O   TYR E 630      70.715 -19.015  -0.107  1.00101.10           O
ATOM   4926  N   HIS E 631      71.573 -21.106   0.150  1.00 86.61           N
ATOM   4927  CA  HIS E 631      70.795 -21.710  -0.896  1.00 86.61           C
ATOM   4928  ND1 HIS E 631      71.330 -23.653  -3.667  1.00 86.61           N
ATOM   4929  CG  HIS E 631      70.873 -22.392  -3.352  1.00 86.61           C
ATOM   4930  CB  HIS E 631      71.473 -21.548  -2.268  1.00 86.61           C
ATOM   4931  NE2 HIS E 631      69.650 -23.221  -5.056  1.00 86.61           N
ATOM   4932  CD2 HIS E 631      69.847 -22.143  -4.209  1.00 86.61           C
ATOM   4933  CE1 HIS E 631      70.564 -24.102  -4.692  1.00 86.61           C
ATOM   4934  C   HIS E 631      70.638 -23.194  -0.670  1.00 86.61           C
ATOM   4935  O   HIS E 631      71.461 -23.832  -0.016  1.00 86.61           O
ATOM   4936  N   ARG E 632      69.520 -23.747  -1.201  1.00198.60           N
ATOM   4937  CA  ARG E 632      69.171 -25.148  -1.348  1.00198.60           C
ATOM   4938  CB  ARG E 632      70.193 -25.992  -2.139  1.00198.60           C
ATOM   4939  CG  ARG E 632      71.596 -26.107  -1.538  0.00198.60           C
ATOM   4940  CD  ARG E 632      71.664 -26.948  -0.260  1.00198.60           C
ATOM   4941  NE  ARG E 632      73.100 -27.272  -0.014  1.00198.60           N
ATOM   4942  CZ  ARG E 632      73.919 -26.404   0.649  1.00198.60           C
ATOM   4943  NH1 ARG E 632      73.433 -25.218   1.116  1.00198.60           N
ATOM   4944  NH2 ARG E 632      75.230 -26.728   0.850  1.00198.60           N
ATOM   4945  C   ARG E 632      68.792 -25.887  -0.105  1.00198.60           C
ATOM   4946  O   ARG E 632      68.997 -25.408   1.007  1.00198.60           O
ATOM   4947  N   VAL E 633      68.149 -27.068  -0.336  1.00166.09           N
ATOM   4948  CA  VAL E 633      67.693 -28.084   0.589  1.00166.09           C
ATOM   4949  CB  VAL E 633      67.438 -27.648   2.000  1.00166.09           C
ATOM   4950  CG1 VAL E 633      68.791 -27.509   2.712  1.00166.09           C
ATOM   4951  CG2 VAL E 633      66.591 -26.363   1.973  1.00166.09           C
ATOM   4952  C   VAL E 633      66.443 -28.732   0.057  1.00166.09           C
ATOM   4953  O   VAL E 633      66.029 -28.477  -1.073  1.00166.09           O
ATOM   4954  N   ALA E 634      65.803 -29.567   0.910  1.00250.48           N
ATOM   4955  CA  ALA E 634      64.720 -30.470   0.586  1.00250.48           C
ATOM   4956  CB  ALA E 634      64.249 -31.296   1.796  1.00250.48           C
ATOM   4957  C   ALA E 634      63.500 -29.868  -0.034  1.00250.48           C
ATOM   4958  O   ALA E 634      62.696 -29.241   0.638  1.00250.48           O
ATOM   4959  N   LEU E 635      63.209 -30.279  -1.282  1.00105.79           N
ATOM   4960  CA  LEU E 635      62.218 -29.680  -2.133  1.00105.79           C
ATOM   4961  CB  LEU E 635      62.049 -30.433  -3.454  1.00105.79           C
ATOM   4962  CG  LEU E 635      60.989 -29.785  -4.355  0.00105.79           C
ATOM   4963  CD1 LEU E 635      61.395 -28.364  -4.759  0.00105.79           C
ATOM   4964  CD2 LEU E 635      60.660 -30.684  -5.558  0.00105.79           C
ATOM   4965  C   LEU E 635      60.852 -29.579  -1.520  1.00105.79           C
ATOM   4966  O   LEU E 635      60.277 -28.492  -1.516  1.00105.79           O
ATOM   4967  N   GLU E 636      60.268 -30.663  -0.984  1.00 68.74           N
ATOM   4968  CA  GLU E 636      58.947 -30.461  -0.457  1.00 68.74           C
ATOM   4969  CB  GLU E 636      57.860 -31.229  -1.237  1.00 68.74           C
ATOM   4970  CG  GLU E 636      58.049 -32.748  -1.263  1.00 68.74           C
ATOM   4971  CD  GLU E 636      56.902 -33.344  -2.070  1.00 68.74           C
ATOM   4972  OE1 GLU E 636      56.650 -32.836  -3.195  1.00 68.74           O
ATOM   4973  OE2 GLU E 636      56.255 -34.304  -1.572  1.00 68.74           O
ATOM   4974  C   GLU E 636      58.927 -30.954   0.987  1.00 68.74           C
ATOM   4975  O   GLU E 636      57.810 -30.999   1.571  1.00 68.74           O
ATOM   4976  OXT GLU E 636      60.021 -31.277   1.524  1.00 68.74           O
TER    4977      GLU E 636
ATOM   4978  N   SER F 637      45.503 -24.350  -9.428  1.00170.58           N
ATOM   4979  CA  SER F 637      44.872 -25.535 -10.058  1.00170.58           C
ATOM   4980  CB  SER F 637      45.767 -26.144 -11.150  1.00170.58           C
ATOM   4981  OG  SER F 637      45.771 -25.341 -12.317  1.00170.58           O
ATOM   4982  C   SER F 637      44.626 -26.650  -9.101  1.00170.58           C
ATOM   4983  O   SER F 637      45.229 -27.712  -9.250  1.00170.58           O
ATOM   4984  N   GLU F 638      43.737 -26.478  -8.099  1.00201.70           N
ATOM   4985  CA  GLU F 638      43.001 -25.280  -7.805  1.00201.70           C
ATOM   4986  CB  GLU F 638      41.722 -25.551  -6.990  1.00201.70           C
ATOM   4987  CG  GLU F 638      40.774 -24.353  -6.866  1.00201.70           C
ATOM   4988  CD  GLU F 638      39.789 -24.414  -8.030  1.00201.70           C
ATOM   4989  OE1 GLU F 638      40.248 -24.662  -9.178  1.00201.70           O
ATOM   4990  OE2 GLU F 638      38.568 -24.213  -7.780  1.00201.70           O
ATOM   4991  C   GLU F 638      43.895 -24.483  -6.913  1.00201.70           C
ATOM   4992  O   GLU F 638      44.880 -25.022  -6.414  1.00201.70           O
ATOM   4993  N   LEU F 639      43.594 -23.186  -6.697  1.00159.80           N
ATOM   4994  CA  LEU F 639      44.444 -22.430  -5.826  1.00159.80           C
ATOM   4995  CB  LEU F 639      44.016 -20.967  -5.564  1.00159.80           C
ATOM   4996  CG  LEU F 639      44.499 -19.929  -6.603  1.00159.80           C
ATOM   4997  CD1 LEU F 639      44.011 -18.509  -6.241  1.00159.80           C
ATOM   4998  CD2 LEU F 639      46.037 -19.993  -6.725  1.00159.80           C
ATOM   4999  C   LEU F 639      44.482 -23.108  -4.512  1.00159.80           C
ATOM   5000  O   LEU F 639      43.465 -23.346  -3.864  1.00159.80           O
ATOM   5001  N   ASP F 640      45.705 -23.487  -4.126  1.00131.80           N
ATOM   5002  CA  ASP F 640      45.968 -24.074  -2.856  1.00131.80           C
ATOM   5003  CB  ASP F 640      46.288 -25.575  -2.944  1.00131.80           C
ATOM   5004  CG  ASP F 640      45.924 -26.237  -1.622  1.00131.80           C
ATOM   5005  OD1 ASP F 640      45.195 -25.618  -0.803  1.00131.80           O
ATOM   5006  OD2 ASP F 640      46.353 -27.403  -1.430  1.00131.80           O
ATOM   5007  C   ASP F 640      47.219 -23.362  -2.498  1.00131.80           C
ATOM   5008  O   ASP F 640      48.288 -23.644  -3.034  1.00131.80           O
ATOM   5009  N   PRO F 641      46.984 -22.484  -1.553  1.00284.72           N
ATOM   5010  CA  PRO F 641      47.901 -21.475  -1.094  1.00284.72           C
ATOM   5011  CD  PRO F 641      46.199 -23.007  -0.454  1.00284.72           C
ATOM   5012  CB  PRO F 641      47.358 -21.095   0.329  1.00284.72           C
ATOM   5013  CG  PRO F 641      46.712 -22.380   0.841  1.00284.72           C
ATOM   5014  C   PRO F 641      49.173 -22.123  -0.983  1.00284.72           C
ATOM   5015  O   PRO F 641      49.442 -22.221   0.214  1.00284.72           O
ATOM   5016  N   PRO F 642      49.359 -21.337  -2.089  1.00304.03           N
ATOM   5017  CA  PRO F 642      50.133 -21.521  -3.310  1.00304.03           C
ATOM   5018  CD  PRO F 642      48.782 -19.995  -2.110  1.00304.03           C
ATOM   5019  CB  PRO F 642      50.004 -20.230  -4.120  1.00304.03           C
ATOM   5020  CG  PRO F 642      48.781 -19.526  -3.559  1.00304.03           C
ATOM   5021  C   PRO F 642      51.490 -22.032  -3.557  1.00304.03           C
ATOM   5022  O   PRO F 642      51.588 -22.470  -4.706  1.00304.03           O
ATOM   5023  N   PRO F 643      52.544 -21.995  -2.798  1.00272.86           N
ATOM   5024  CA  PRO F 643      53.681 -22.738  -3.264  1.00272.86           C
ATOM   5025  CD  PRO F 643      52.918 -20.861  -1.963  1.00272.86           C
ATOM   5026  CB  PRO F 643      54.800 -22.376  -2.289  1.00272.86           C
ATOM   5027  CG  PRO F 643      54.451 -20.939  -1.833  1.00272.86           C
ATOM   5028  C   PRO F 643      53.153 -24.132  -3.280  1.00272.86           C
ATOM   5029  O   PRO F 643      53.431 -24.889  -4.208  1.00272.86           O
ATOM   5030  N   TYR F 644      52.321 -24.386  -2.262  1.00294.65           N
ATOM   5031  CA  TYR F 644      51.465 -25.496  -2.041  1.00294.65           C
[truncated: 477,852 more chars]
