# Supplementary material for: Evolutionary Analysis of Dipeptidyl Peptidase I
Source: Int J Mol Sci. 2022 Feb 6;23(3):1852. doi: 10.3390/ijms23031852 (PMC8836896; doi:10.3390/ijms23031852)
Supplement: Supplementary file 1 [file ijms-23-01852-s001.zip › Supplementary File S2 Homology models/Modeller/Frankliniella occidentalis/mod.B99990003.pdb]

EXPDTA    THEORETICAL MODEL, MODELLER 10.1 2021/11/04 14:55:12
REMARK   6 MODELLER OBJECTIVE FUNCTION:     11749.6748
REMARK   6 MODELLER BEST TEMPLATE % SEQ ID:  57.102
REMARK   6 SEQUENCE: mod
REMARK   6 ALIGNMENT: alignment.pir
REMARK   6 SCRIPT: model.py
REMARK   6 DOPE score: -154571.59375
REMARK   6 GA341 score: 1.00000
REMARK   6 DOPE-HR score: -124341.53125
REMARK   6 TEMPLATE: 1K3B 1:A - 119:A MODELS 1:A - 120:A AT 57.1%
REMARK   6 TEMPLATE: 1K3B 120:B - 283:B MODELS 121:B - 283:B AT 57.1%
REMARK   6 TEMPLATE: 1K3B 284:C - 351:C MODELS 284:C - 353:C AT 57.1%
REMARK   6 TEMPLATE: 1K3B 353:D - 471:D MODELS 354:D - 473:D AT 57.1%
REMARK   6 TEMPLATE: 1K3B 472:E - 635:E MODELS 474:E - 636:E AT 57.1%
REMARK   6 TEMPLATE: 1K3B 636:F - 703:F MODELS 637:F - 706:F AT 57.1%
REMARK   6 TEMPLATE: 1K3B 705:G - 823:G MODELS 707:G - 826:G AT 57.1%
REMARK   6 TEMPLATE: 1K3B 824:H - 987:H MODELS 827:H - 989:H AT 57.1%
REMARK   6 TEMPLATE: 1K3B 988:I - 1055:I MODELS 990:I - 1059:I AT 57.1%
REMARK   6 TEMPLATE: 1K3B 1057:J - 1175:J MODELS 1060:J - 1179:J AT 57.1%
REMARK   6 TEMPLATE: 1K3B 1176:K - 1339:K MODELS 1180:K - 1342:K AT 57.1%
REMARK   6 TEMPLATE: 1K3B 1340:L - 1407:L MODELS 1343:L - 1412:L AT 57.1%
SSBOND   1 CYS A    6    CYS A   95                          1555   1555  2.01
SSBOND   2 CYS A   30    CYS A  113                          1555   1555  2.03
SSBOND   3 CYS B  145    CYS B  188                          1555   1555  2.03
SSBOND   4 CYS B  181    CYS B  221                          1555   1555  2.03
SSBOND   5 CYS B  211    CYS B  226                          1555   1555  2.02
SSBOND   6 CYS D  359    CYS D  448                          1555   1555  2.03
SSBOND   7 CYS D  383    CYS D  466                          1555   1555  2.03
SSBOND   8 CYS E  498    CYS E  541                          1555   1555  2.03
SSBOND   9 CYS E  534    CYS E  574                          1555   1555  2.04
SSBOND  10 CYS E  564    CYS E  579                          1555   1555  2.04
SSBOND  11 CYS G  712    CYS G  801                          1555   1555  2.03
SSBOND  12 CYS G  736    CYS G  819                          1555   1555  2.02
SSBOND  13 CYS H  851    CYS H  894                          1555   1555  2.03
SSBOND  14 CYS H  887    CYS H  927                          1555   1555  2.04
SSBOND  15 CYS H  917    CYS H  932                          1555   1555  2.03
SSBOND  16 CYS J 1065    CYS J 1154                          1555   1555  2.03
SSBOND  17 CYS J 1089    CYS J 1172                          1555   1555  2.04
SSBOND  18 CYS K 1204    CYS K 1247                          1555   1555  2.03
SSBOND  19 CYS K 1240    CYS K 1280                          1555   1555  2.04
SSBOND  20 CYS K 1270    CYS K 1285                          1555   1555  2.04
ATOM      1  N   ASP A   1      32.273  27.861  16.059  1.00 48.05           N
ATOM      2  CA  ASP A   1      33.541  28.063  15.318  1.00 48.05           C
ATOM      3  CB  ASP A   1      33.241  28.728  13.964  1.00 48.05           C
ATOM      4  CG  ASP A   1      32.358  27.790  13.156  1.00 48.05           C
ATOM      5  OD1 ASP A   1      32.117  26.653  13.645  1.00 48.05           O
ATOM      6  OD2 ASP A   1      31.911  28.198  12.050  1.00 48.05           O
ATOM      7  C   ASP A   1      34.457  28.966  16.083  1.00 48.05           C
ATOM      8  O   ASP A   1      34.038  29.634  17.027  1.00 48.05           O
ATOM      9  N   THR A   2      35.754  28.964  15.717  1.00 75.07           N
ATOM     10  CA  THR A   2      36.686  29.888  16.300  1.00 75.07           C
ATOM     11  CB  THR A   2      38.096  29.387  16.373  1.00 75.07           C
ATOM     12  OG1 THR A   2      38.575  29.087  15.070  1.00 75.07           O
ATOM     13  CG2 THR A   2      38.141  28.145  17.273  1.00 75.07           C
ATOM     14  C   THR A   2      36.696  31.052  15.360  1.00 75.07           C
ATOM     15  O   THR A   2      36.145  30.956  14.266  1.00 75.07           O
ATOM     16  N   PRO A   3      37.267  32.162  15.728  1.00107.41           N
ATOM     17  CA  PRO A   3      37.262  33.236  14.768  1.00107.41           C
ATOM     18  CD  PRO A   3      37.025  32.667  17.072  1.00107.41           C
ATOM     19  CB  PRO A   3      37.298  34.547  15.538  1.00107.41           C
ATOM     20  CG  PRO A   3      36.677  34.159  16.893  1.00107.41           C
ATOM     21  C   PRO A   3      38.258  33.057  13.657  1.00107.41           C
ATOM     22  O   PRO A   3      38.424  33.978  12.858  1.00107.41           O
ATOM     23  N   ALA A   4      38.958  31.906  13.598  1.00 64.37           N
ATOM     24  CA  ALA A   4      39.926  31.686  12.552  1.00 64.37           C
ATOM     25  CB  ALA A   4      40.795  30.437  12.772  1.00 64.37           C
ATOM     26  C   ALA A   4      39.253  31.503  11.224  1.00 64.37           C
ATOM     27  O   ALA A   4      38.231  30.827  11.105  1.00 64.37           O
ATOM     28  N   ASN A   5      39.835  32.124  10.178  1.00142.98           N
ATOM     29  CA  ASN A   5      39.320  31.974   8.851  1.00142.98           C
ATOM     30  CB  ASN A   5      38.668  33.272   8.334  1.00142.98           C
ATOM     31  CG  ASN A   5      38.075  33.035   6.950  1.00142.98           C
ATOM     32  OD1 ASN A   5      38.316  32.009   6.317  1.00142.98           O
ATOM     33  ND2 ASN A   5      37.280  34.024   6.459  1.00142.98           N
ATOM     34  C   ASN A   5      40.493  31.692   7.968  1.00142.98           C
ATOM     35  O   ASN A   5      40.909  32.563   7.206  1.00142.98           O
ATOM     36  N   CYS A   6      41.065  30.472   8.005  1.00133.29           N
ATOM     37  CA  CYS A   6      42.179  30.310   7.123  1.00133.29           C
ATOM     38  CB  CYS A   6      43.578  30.250   7.736  1.00133.29           C
ATOM     39  SG  CYS A   6      44.152  31.962   7.546  1.00133.29           S
ATOM     40  C   CYS A   6      41.928  29.366   6.002  1.00133.29           C
ATOM     41  O   CYS A   6      40.901  28.690   5.949  1.00133.29           O
ATOM     42  N   THR A   7      42.864  29.340   5.031  1.00 74.53           N
ATOM     43  CA  THR A   7      42.585  28.618   3.832  1.00 74.53           C
ATOM     44  CB  THR A   7      42.750  29.421   2.571  1.00 74.53           C
ATOM     45  OG1 THR A   7      44.111  29.788   2.392  1.00 74.53           O
ATOM     46  CG2 THR A   7      41.879  30.681   2.672  1.00 74.53           C
ATOM     47  C   THR A   7      43.480  27.440   3.679  1.00 74.53           C
ATOM     48  O   THR A   7      44.424  27.209   4.432  1.00 74.53           O
ATOM     49  N   PHE A   8      43.165  26.662   2.633  1.00171.58           N
ATOM     50  CA  PHE A   8      43.847  25.453   2.280  1.00171.58           C
ATOM     51  CB  PHE A   8      43.474  24.957   0.895  1.00171.58           C
ATOM     52  CG  PHE A   8      44.096  23.657   0.485  1.00171.58           C
ATOM     53  CD1 PHE A   8      45.432  23.527   0.165  1.00171.58           C
ATOM     54  CD2 PHE A   8      43.297  22.552   0.363  1.00171.58           C
ATOM     55  CE1 PHE A   8      45.969  22.323  -0.225  1.00171.58           C
ATOM     56  CE2 PHE A   8      43.821  21.346  -0.026  1.00171.58           C
ATOM     57  CZ  PHE A   8      45.156  21.221  -0.319  1.00171.58           C
ATOM     58  C   PHE A   8      45.257  25.793   2.005  1.00171.58           C
ATOM     59  O   PHE A   8      46.159  25.038   2.348  1.00171.58           O
ATOM     60  N   GLU A   9      45.476  26.897   1.281  1.00107.18           N
ATOM     61  CA  GLU A   9      46.811  27.192   0.860  1.00107.18           C
ATOM     62  CB  GLU A   9      46.909  28.415  -0.060  1.00107.18           C
ATOM     63  CG  GLU A   9      46.434  29.705   0.593  1.00107.18           C
ATOM     64  CD  GLU A   9      46.703  30.816  -0.410  1.00107.18           C
ATOM     65  OE1 GLU A   9      47.443  30.562  -1.390  1.00107.18           O
ATOM     66  OE2 GLU A   9      46.176  31.947  -0.207  1.00107.18           O
ATOM     67  C   GLU A   9      47.647  27.427   2.069  1.00107.18           C
ATOM     68  O   GLU A   9      48.823  27.067   2.107  1.00107.18           O
ATOM     69  N   ASP A  10      47.048  28.024   3.112  1.00 61.94           N
ATOM     70  CA  ASP A  10      47.808  28.286   4.297  1.00 61.94           C
ATOM     71  CB  ASP A  10      46.985  28.982   5.389  1.00 61.94           C
ATOM     72  CG  ASP A  10      46.742  30.407   4.922  1.00 61.94           C
ATOM     73  OD1 ASP A  10      47.684  31.001   4.334  1.00 61.94           O
ATOM     74  OD2 ASP A  10      45.616  30.923   5.154  1.00 61.94           O
ATOM     75  C   ASP A  10      48.303  26.976   4.841  1.00 61.94           C
ATOM     76  O   ASP A  10      49.406  26.914   5.381  1.00 61.94           O
ATOM     77  N   VAL A  11      47.484  25.905   4.746  1.00145.52           N
ATOM     78  CA  VAL A  11      47.835  24.607   5.281  1.00145.52           C
ATOM     79  CB  VAL A  11      46.683  23.652   5.495  1.00145.52           C
ATOM     80  CG1 VAL A  11      45.605  24.362   6.332  1.00145.52           C
ATOM     81  CG2 VAL A  11      46.225  23.022   4.174  1.00145.52           C
ATOM     82  C   VAL A  11      48.889  23.887   4.471  1.00145.52           C
ATOM     83  O   VAL A  11      49.621  23.057   5.009  1.00145.52           O
ATOM     84  N   ALA A  12      48.974  24.113   3.143  1.00 46.86           N
ATOM     85  CA  ALA A  12      49.953  23.373   2.379  1.00 46.86           C
ATOM     86  CB  ALA A  12      49.831  23.581   0.857  1.00 46.86           C
ATOM     87  C   ALA A  12      51.333  23.807   2.776  1.00 46.86           C
ATOM     88  O   ALA A  12      51.578  24.993   2.985  1.00 46.86           O
ATOM     89  N   GLY A  13      52.285  22.850   2.891  1.00 32.27           N
ATOM     90  CA  GLY A  13      53.634  23.225   3.222  1.00 32.27           C
ATOM     91  C   GLY A  13      54.203  22.282   4.237  1.00 32.27           C
ATOM     92  O   GLY A  13      53.708  21.171   4.428  1.00 32.27           O
ATOM     93  N   LYS A  14      55.289  22.729   4.911  1.00131.49           N
ATOM     94  CA  LYS A  14      55.965  21.938   5.903  1.00131.49           C
ATOM     95  CB  LYS A  14      57.496  22.087   5.852  1.00131.49           C
ATOM     96  CG  LYS A  14      58.239  21.166   6.822  1.00131.49           C
ATOM     97  CD  LYS A  14      59.761  21.307   6.753  1.00131.49           C
ATOM     98  CE  LYS A  14      60.302  21.510   5.335  1.00131.49           C
ATOM     99  NZ  LYS A  14      60.269  22.949   4.986  1.00131.49           N
ATOM    100  C   LYS A  14      55.550  22.433   7.254  1.00131.49           C
ATOM    101  O   LYS A  14      55.512  23.638   7.499  1.00131.49           O
ATOM    102  N   TRP A  15      55.226  21.498   8.172  1.00 68.53           N
ATOM    103  CA  TRP A  15      54.809  21.877   9.495  1.00 68.53           C
ATOM    104  CB  TRP A  15      53.329  21.561   9.777  1.00 68.53           C
ATOM    105  CG  TRP A  15      52.358  22.388   8.962  1.00 68.53           C
ATOM    106  CD2 TRP A  15      51.652  23.537   9.464  1.00 68.53           C
ATOM    107  CD1 TRP A  15      51.960  22.225   7.668  1.00 68.53           C
ATOM    108  NE1 TRP A  15      51.059  23.206   7.326  1.00 68.53           N
ATOM    109  CE2 TRP A  15      50.858  24.017   8.423  1.00 68.53           C
ATOM    110  CE3 TRP A  15      51.663  24.137  10.690  1.00 68.53           C
ATOM    111  CZ2 TRP A  15      50.062  25.115   8.594  1.00 68.53           C
ATOM    112  CZ3 TRP A  15      50.859  25.242  10.863  1.00 68.53           C
ATOM    113  CH2 TRP A  15      50.075  25.719   9.832  1.00 68.53           C
ATOM    114  C   TRP A  15      55.628  21.106  10.482  1.00 68.53           C
ATOM    115  O   TRP A  15      55.968  19.944  10.266  1.00 68.53           O
ATOM    116  N   THR A  16      55.979  21.757  11.607  1.00106.55           N
ATOM    117  CA  THR A  16      56.730  21.090  12.627  1.00106.55           C
ATOM    118  CB  THR A  16      57.968  21.832  13.033  1.00106.55           C
ATOM    119  OG1 THR A  16      58.658  21.107  14.036  1.00106.55           O
ATOM    120  CG2 THR A  16      57.572  23.223  13.552  1.00106.55           C
ATOM    121  C   THR A  16      55.834  20.980  13.815  1.00106.55           C
ATOM    122  O   THR A  16      55.240  21.960  14.261  1.00106.55           O
ATOM    123  N   LEU A  17      55.697  19.757  14.352  1.00 93.13           N
ATOM    124  CA  LEU A  17      54.832  19.583  15.476  1.00 93.13           C
ATOM    125  CB  LEU A  17      53.824  18.437  15.293  1.00 93.13           C
ATOM    126  CG  LEU A  17      52.854  18.659  14.119  1.00 93.13           C
ATOM    127  CD1 LEU A  17      51.983  19.905  14.345  1.00 93.13           C
ATOM    128  CD2 LEU A  17      53.595  18.679  12.772  1.00 93.13           C
ATOM    129  C   LEU A  17      55.676  19.257  16.670  1.00 93.13           C
ATOM    130  O   LEU A  17      56.496  18.338  16.643  1.00 93.13           O
ATOM    131  N   TRP A  18      55.494  20.036  17.757  1.00 62.10           N
ATOM    132  CA  TRP A  18      56.180  19.768  18.986  1.00 62.10           C
ATOM    133  CB  TRP A  18      56.563  21.017  19.798  1.00 62.10           C
ATOM    134  CG  TRP A  18      57.734  21.803  19.267  1.00 62.10           C
ATOM    135  CD2 TRP A  18      59.087  21.589  19.696  1.00 62.10           C
ATOM    136  CD1 TRP A  18      57.772  22.819  18.358  1.00 62.10           C
ATOM    137  NE1 TRP A  18      59.066  23.253  18.194  1.00 62.10           N
ATOM    138  CE2 TRP A  18      59.886  22.504  19.014  1.00 62.10           C
ATOM    139  CE3 TRP A  18      59.617  20.702  20.590  1.00 62.10           C
ATOM    140  CZ2 TRP A  18      61.236  22.546  19.216  1.00 62.10           C
ATOM    141  CZ3 TRP A  18      60.979  20.745  20.790  1.00 62.10           C
ATOM    142  CH2 TRP A  18      61.772  21.650  20.116  1.00 62.10           C
ATOM    143  C   TRP A  18      55.195  19.028  19.819  1.00 62.10           C
ATOM    144  O   TRP A  18      54.072  19.492  20.016  1.00 62.10           O
ATOM    145  N   GLU A  19      55.602  17.854  20.335  1.00121.86           N
ATOM    146  CA  GLU A  19      54.671  17.037  21.047  1.00121.86           C
ATOM    147  CB  GLU A  19      54.618  15.589  20.535  1.00121.86           C
ATOM    148  CG  GLU A  19      55.901  14.795  20.781  1.00121.86           C
ATOM    149  CD  GLU A  19      55.819  14.169  22.160  1.00121.86           C
ATOM    150  OE1 GLU A  19      54.799  13.483  22.435  1.00121.86           O
ATOM    151  OE2 GLU A  19      56.775  14.370  22.956  1.00121.86           O
ATOM    152  C   GLU A  19      55.035  16.985  22.495  1.00121.86           C
ATOM    153  O   GLU A  19      56.201  16.847  22.865  1.00121.86           O
ATOM    154  N   GLY A  20      54.002  17.080  23.352  1.00 66.19           N
ATOM    155  CA  GLY A  20      54.148  17.036  24.773  1.00 66.19           C
ATOM    156  C   GLY A  20      53.762  15.662  25.245  1.00 66.19           C
ATOM    157  O   GLY A  20      54.101  14.660  24.622  1.00 66.19           O
ATOM    158  N   PRO A  21      52.944  15.627  26.267  1.00249.00           N
ATOM    159  CA  PRO A  21      52.740  14.465  27.105  1.00249.00           C
ATOM    160  CD  PRO A  21      51.837  16.565  26.344  1.00249.00           C
ATOM    161  CB  PRO A  21      51.350  14.639  27.723  1.00249.00           C
ATOM    162  CG  PRO A  21      51.048  16.141  27.590  1.00249.00           C
ATOM    163  C   PRO A  21      52.934  13.063  26.582  1.00249.00           C
ATOM    164  O   PRO A  21      54.087  12.757  26.290  1.00249.00           O
ATOM    165  N   ARG A  22      51.865  12.229  26.442  1.00271.86           N
ATOM    166  CA  ARG A  22      51.899  10.836  26.009  1.00271.86           C
ATOM    167  CB  ARG A  22      53.298  10.192  25.936  1.00271.86           C
ATOM    168  CG  ARG A  22      53.311   8.708  25.571  1.00271.86           C
ATOM    169  CD  ARG A  22      54.613   8.022  25.989  1.00271.86           C
ATOM    170  NE  ARG A  22      54.765   8.228  27.460  1.00271.86           N
ATOM    171  CZ  ARG A  22      54.149   7.384  28.341  1.00271.86           C
ATOM    172  NH1 ARG A  22      53.385   6.352  27.878  1.00271.86           N
ATOM    173  NH2 ARG A  22      54.295   7.572  29.685  1.00271.86           N
ATOM    174  C   ARG A  22      51.143   9.989  27.006  1.00271.86           C
ATOM    175  O   ARG A  22      51.731   9.206  27.754  1.00271.86           O
ATOM    176  N   GLY A  23      49.799  10.038  26.983  1.00 57.42           N
ATOM    177  CA  GLY A  23      49.050   9.288  27.952  1.00 57.42           C
ATOM    178  C   GLY A  23      47.819   8.750  27.293  1.00 57.42           C
ATOM    179  O   GLY A  23      47.822   8.446  26.104  1.00 57.42           O
ATOM    180  N   VAL A  24      46.732   8.599  28.077  1.00100.29           N
ATOM    181  CA  VAL A  24      45.485   8.078  27.589  1.00100.29           C
ATOM    182  CB  VAL A  24      44.799   7.158  28.554  1.00100.29           C
ATOM    183  CG1 VAL A  24      45.678   5.916  28.787  1.00100.29           C
ATOM    184  CG2 VAL A  24      44.492   7.958  29.830  1.00100.29           C
ATOM    185  C   VAL A  24      44.568   9.246  27.385  1.00100.29           C
ATOM    186  O   VAL A  24      44.929  10.391  27.653  1.00100.29           O
ATOM    187  N   LYS A  25      43.352   8.975  26.871  1.00119.69           N
ATOM    188  CA  LYS A  25      42.396  10.011  26.589  1.00119.69           C
ATOM    189  CB  LYS A  25      41.035   9.493  26.085  1.00119.69           C
ATOM    190  CG  LYS A  25      41.084   8.157  25.348  1.00119.69           C
ATOM    191  CD  LYS A  25      41.258   6.998  26.334  1.00119.69           C
ATOM    192  CE  LYS A  25      40.921   5.619  25.765  1.00119.69           C
ATOM    193  NZ  LYS A  25      40.856   4.630  26.865  1.00119.69           N
ATOM    194  C   LYS A  25      42.065  10.706  27.885  1.00119.69           C
ATOM    195  O   LYS A  25      41.787  11.904  27.881  1.00119.69           O
ATOM    196  N   PRO A  26      41.954   9.988  28.980  1.00 81.62           N
ATOM    197  CA  PRO A  26      41.734  10.634  30.251  1.00 81.62           C
ATOM    198  CD  PRO A  26      41.377   8.651  28.965  0.00 81.62           C
ATOM    199  CB  PRO A  26      41.065   9.599  31.159  1.00 81.62           C
ATOM    200  CG  PRO A  26      41.277   8.256  30.444  0.00 81.62           C
ATOM    201  C   PRO A  26      42.961  11.238  30.862  1.00 81.62           C
ATOM    202  O   PRO A  26      42.832  12.161  31.666  1.00 81.62           O
ATOM    203  N   GLY A  27      44.150  10.708  30.524  1.00 32.22           N
ATOM    204  CA  GLY A  27      45.392  11.154  31.085  1.00 32.22           C
ATOM    205  C   GLY A  27      45.684  12.551  30.643  1.00 32.22           C
ATOM    206  O   GLY A  27      46.264  13.336  31.390  1.00 32.22           O
ATOM    207  N   ALA A  28      45.321  12.895  29.395  1.00 52.68           N
ATOM    208  CA  ALA A  28      45.697  14.187  28.904  1.00 52.68           C
ATOM    209  CB  ALA A  28      46.637  14.131  27.686  1.00 52.68           C
ATOM    210  C   ALA A  28      44.490  14.961  28.481  1.00 52.68           C
ATOM    211  O   ALA A  28      43.409  14.413  28.270  1.00 52.68           O
ATOM    212  N   SER A  29      44.663  16.297  28.433  1.00109.95           N
ATOM    213  CA  SER A  29      43.675  17.216  27.951  1.00109.95           C
ATOM    214  CB  SER A  29      42.794  17.814  29.063  1.00109.95           C
ATOM    215  OG  SER A  29      42.009  16.799  29.672  1.00109.95           O
ATOM    216  C   SER A  29      44.474  18.329  27.361  1.00109.95           C
ATOM    217  O   SER A  29      45.299  18.930  28.048  1.00109.95           O
ATOM    218  N   CYS A  30      44.223  18.665  26.082  1.00127.14           N
ATOM    219  CA  CYS A  30      45.104  19.595  25.447  1.00127.14           C
ATOM    220  CB  CYS A  30      45.306  19.207  23.995  1.00127.14           C
ATOM    221  SG  CYS A  30      47.005  19.596  23.618  1.00127.14           S
ATOM    222  C   CYS A  30      44.509  20.975  25.448  1.00127.14           C
ATOM    223  O   CYS A  30      44.287  21.571  24.392  1.00127.14           O
ATOM    224  N   ALA A  31      44.171  21.480  26.646  1.00 73.28           N
ATOM    225  CA  ALA A  31      43.675  22.808  26.879  1.00 73.28           C
ATOM    226  CB  ALA A  31      42.996  22.948  28.252  1.00 73.28           C
ATOM    227  C   ALA A  31      44.759  23.844  26.814  1.00 73.28           C
ATOM    228  O   ALA A  31      44.532  24.956  26.340  1.00 73.28           O
ATOM    229  N   ASN A  32      45.964  23.515  27.329  1.00125.31           N
ATOM    230  CA  ASN A  32      46.991  24.516  27.442  1.00125.31           C
ATOM    231  CB  ASN A  32      47.469  24.739  28.886  1.00125.31           C
ATOM    232  CG  ASN A  32      46.406  25.568  29.596  1.00125.31           C
ATOM    233  OD1 ASN A  32      45.243  25.176  29.675  1.00125.31           O
ATOM    234  ND2 ASN A  32      46.813  26.756  30.120  1.00125.31           N
ATOM    235  C   ASN A  32      48.177  24.165  26.605  1.00125.31           C
ATOM    236  O   ASN A  32      48.464  24.888  25.654  1.00125.31           O
ATOM    237  N   HIS A  33      48.929  23.107  26.993  1.00131.98           N
ATOM    238  CA  HIS A  33      50.076  22.601  26.285  1.00131.98           C
ATOM    239  ND1 HIS A  33      51.371  22.139  23.465  1.00131.98           N
ATOM    240  CG  HIS A  33      51.802  22.954  24.489  1.00131.98           C
ATOM    241  CB  HIS A  33      50.871  23.627  25.456  1.00131.98           C
ATOM    242  NE2 HIS A  33      53.590  22.201  23.334  1.00131.98           N
ATOM    243  CD2 HIS A  33      53.159  22.982  24.392  1.00131.98           C
ATOM    244  CE1 HIS A  33      52.480  21.716  22.807  1.00131.98           C
ATOM    245  C   HIS A  33      51.003  22.058  27.327  1.00131.98           C
ATOM    246  O   HIS A  33      50.824  20.934  27.790  1.00131.98           O
ATOM    247  N   GLN A  34      52.045  22.851  27.672  1.00 80.26           N
ATOM    248  CA  GLN A  34      53.037  22.554  28.676  1.00 80.26           C
ATOM    249  CB  GLN A  34      52.767  21.380  29.638  1.00 80.26           C
ATOM    250  CG  GLN A  34      51.565  21.575  30.561  1.00 80.26           C
ATOM    251  CD  GLN A  34      51.493  20.342  31.451  1.00 80.26           C
ATOM    252  OE1 GLN A  34      52.455  19.582  31.551  1.00 80.26           O
ATOM    253  NE2 GLN A  34      50.327  20.137  32.120  1.00 80.26           N
ATOM    254  C   GLN A  34      54.315  22.243  27.976  1.00 80.26           C
ATOM    255  O   GLN A  34      54.484  22.548  26.798  1.00 80.26           O
ATOM    256  N   GLY A  35      55.260  21.622  28.707  1.00 45.58           N
ATOM    257  CA  GLY A  35      56.553  21.320  28.162  1.00 45.58           C
ATOM    258  C   GLY A  35      56.434  20.305  27.067  1.00 45.58           C
ATOM    259  O   GLY A  35      55.680  19.333  27.136  1.00 45.58           O
ATOM    260  N   PRO A  36      57.156  20.587  26.016  1.00 96.70           N
ATOM    261  CA  PRO A  36      57.226  19.654  24.924  1.00 96.70           C
ATOM    262  CD  PRO A  36      57.227  21.963  25.551  1.00 96.70           C
ATOM    263  CB  PRO A  36      57.354  20.487  23.646  1.00 96.70           C
ATOM    264  CG  PRO A  36      57.817  21.869  24.137  1.00 96.70           C
ATOM    265  C   PRO A  36      58.336  18.682  25.105  1.00 96.70           C
ATOM    266  O   PRO A  36      59.443  19.097  25.452  1.00 96.70           O
ATOM    267  N   TRP A  37      58.071  17.382  24.894  1.00158.08           N
ATOM    268  CA  TRP A  37      59.148  16.461  25.012  1.00158.08           C
ATOM    269  CB  TRP A  37      58.706  15.018  25.276  1.00158.08           C
ATOM    270  CG  TRP A  37      59.751  14.299  26.091  1.00158.08           C
ATOM    271  CD2 TRP A  37      60.089  12.908  26.011  1.00158.08           C
ATOM    272  CD1 TRP A  37      60.545  14.834  27.063  1.00158.08           C
ATOM    273  NE1 TRP A  37      61.343  13.861  27.609  1.00158.08           N
ATOM    274  CE2 TRP A  37      61.076  12.670  26.970  1.00158.08           C
ATOM    275  CE3 TRP A  37      59.614  11.910  25.212  1.00158.08           C
ATOM    276  CZ2 TRP A  37      61.607  11.425  27.143  1.00158.08           C
ATOM    277  CZ3 TRP A  37      60.155  10.656  25.387  1.00158.08           C
ATOM    278  CH2 TRP A  37      61.130  10.418  26.334  1.00158.08           C
ATOM    279  C   TRP A  37      59.946  16.504  23.747  1.00158.08           C
ATOM    280  O   TRP A  37      61.174  16.552  23.790  1.00158.08           O
ATOM    281  N   GLU A  38      59.271  16.503  22.567  1.00129.84           N
ATOM    282  CA  GLU A  38      60.088  16.444  21.392  1.00129.84           C
ATOM    283  CB  GLU A  38      60.649  15.037  21.134  1.00129.84           C
ATOM    284  CG  GLU A  38      61.779  15.011  20.106  1.00129.84           C
ATOM    285  CD  GLU A  38      62.600  13.756  20.363  1.00129.84           C
ATOM    286  OE1 GLU A  38      63.486  13.811  21.257  1.00129.84           O
ATOM    287  OE2 GLU A  38      62.352  12.728  19.678  1.00129.84           O
ATOM    288  C   GLU A  38      59.418  16.943  20.146  1.00129.84           C
ATOM    289  O   GLU A  38      58.199  17.100  20.062  1.00129.84           O
ATOM    290  N   ARG A  39      60.279  17.250  19.148  1.00148.61           N
ATOM    291  CA  ARG A  39      59.898  17.578  17.807  1.00148.61           C
ATOM    292  CB  ARG A  39      61.130  17.890  16.942  1.00148.61           C
ATOM    293  CG  ARG A  39      60.839  18.234  15.484  1.00148.61           C
ATOM    294  CD  ARG A  39      60.769  19.732  15.215  1.00148.61           C
ATOM    295  NE  ARG A  39      61.946  20.041  14.354  1.00148.61           N
ATOM    296  CZ  ARG A  39      63.215  19.997  14.856  1.00148.61           C
ATOM    297  NH1 ARG A  39      63.431  19.702  16.172  1.00148.61           N
ATOM    298  NH2 ARG A  39      64.277  20.219  14.028  1.00148.61           N
ATOM    299  C   ARG A  39      59.503  16.248  17.339  1.00148.61           C
ATOM    300  O   ARG A  39      60.245  15.591  16.606  1.00148.61           O
ATOM    301  N   LYS A  40      58.315  15.823  17.775  1.00104.53           N
ATOM    302  CA  LYS A  40      57.948  14.500  17.446  1.00104.53           C
ATOM    303  CB  LYS A  40      56.604  14.048  18.023  1.00104.53           C
ATOM    304  CG  LYS A  40      56.433  12.527  17.965  1.00104.53           C
ATOM    305  CD  LYS A  40      57.420  11.756  18.848  1.00104.53           C
ATOM    306  CE  LYS A  40      58.876  11.853  18.385  1.00104.53           C
ATOM    307  NZ  LYS A  40      59.755  11.077  19.293  1.00104.53           N
ATOM    308  C   LYS A  40      57.857  14.444  15.976  1.00104.53           C
ATOM    309  O   LYS A  40      58.250  13.443  15.381  1.00104.53           O
ATOM    310  N   VAL A  41      57.359  15.512  15.315  1.00104.57           N
ATOM    311  CA  VAL A  41      57.247  15.196  13.933  1.00104.57           C
ATOM    312  CB  VAL A  41      55.903  14.564  13.596  1.00104.57           C
ATOM    313  CG1 VAL A  41      55.794  14.332  12.079  1.00104.57           C
ATOM    314  CG2 VAL A  41      55.687  13.269  14.398  1.00104.57           C
ATOM    315  C   VAL A  41      57.334  16.374  13.025  1.00104.57           C
ATOM    316  O   VAL A  41      56.869  17.469  13.330  1.00104.57           O
ATOM    317  N   ARG A  42      57.932  16.138  11.841  1.00109.89           N
ATOM    318  CA  ARG A  42      57.886  17.107  10.795  1.00109.89           C
ATOM    319  CB  ARG A  42      59.265  17.469  10.220  1.00109.89           C
ATOM    320  CG  ARG A  42      60.153  18.184  11.242  1.00109.89           C
ATOM    321  CD  ARG A  42      61.340  18.940  10.639  1.00109.89           C
ATOM    322  NE  ARG A  42      62.265  17.950  10.021  1.00109.89           N
ATOM    323  CZ  ARG A  42      63.459  18.376   9.514  1.00109.89           C
ATOM    324  NH1 ARG A  42      63.795  19.697   9.586  1.00109.89           N
ATOM    325  NH2 ARG A  42      64.317  17.486   8.937  1.00109.89           N
ATOM    326  C   ARG A  42      57.041  16.481   9.723  1.00109.89           C
ATOM    327  O   ARG A  42      57.276  15.338   9.329  1.00109.89           O
ATOM    328  N   VAL A  43      56.003  17.201   9.241  1.00 43.52           N
ATOM    329  CA  VAL A  43      55.127  16.625   8.257  1.00 43.52           C
ATOM    330  CB  VAL A  43      53.736  16.371   8.759  1.00 43.52           C
ATOM    331  CG1 VAL A  43      53.821  15.377   9.929  1.00 43.52           C
ATOM    332  CG2 VAL A  43      53.078  17.716   9.115  1.00 43.52           C
ATOM    333  C   VAL A  43      54.998  17.568   7.103  1.00 43.52           C
ATOM    334  O   VAL A  43      55.003  18.786   7.276  1.00 43.52           O
ATOM    335  N   THR A  44      54.883  17.006   5.880  1.00114.51           N
ATOM    336  CA  THR A  44      54.737  17.808   4.701  1.00114.51           C
ATOM    337  CB  THR A  44      55.780  17.551   3.652  1.00114.51           C
ATOM    338  OG1 THR A  44      55.696  16.210   3.192  1.00114.51           O
ATOM    339  CG2 THR A  44      57.168  17.823   4.258  1.00114.51           C
ATOM    340  C   THR A  44      53.399  17.504   4.107  1.00114.51           C
ATOM    341  O   THR A  44      53.011  16.345   3.954  1.00114.51           O
ATOM    342  N   LEU A  45      52.641  18.563   3.767  1.00116.26           N
ATOM    343  CA  LEU A  45      51.331  18.360   3.221  1.00116.26           C
ATOM    344  CB  LEU A  45      50.231  19.002   4.081  1.00116.26           C
ATOM    345  CG  LEU A  45      50.207  18.365   5.491  1.00116.26           C
ATOM    346  CD1 LEU A  45      51.448  18.720   6.325  1.00116.26           C
ATOM    347  CD2 LEU A  45      48.888  18.602   6.224  1.00116.26           C
ATOM    348  C   LEU A  45      51.307  18.909   1.828  1.00116.26           C
ATOM    349  O   LEU A  45      51.666  20.061   1.593  1.00116.26           O
ATOM    350  N   LEU A  46      50.877  18.082   0.853  1.00108.46           N
ATOM    351  CA  LEU A  46      50.945  18.517  -0.514  1.00108.46           C
ATOM    352  CB  LEU A  46      51.890  17.661  -1.377  1.00108.46           C
ATOM    353  CG  LEU A  46      53.360  17.724  -0.921  1.00108.46           C
ATOM    354  CD1 LEU A  46      53.933  19.141  -1.078  1.00108.46           C
ATOM    355  CD2 LEU A  46      53.529  17.161   0.500  1.00108.46           C
ATOM    356  C   LEU A  46      49.596  18.481  -1.164  1.00108.46           C
ATOM    357  O   LEU A  46      48.748  17.663  -0.815  1.00108.46           O
ATOM    358  N   SER A  47      49.443  19.328  -2.209  1.00183.60           N
ATOM    359  CA  SER A  47      48.265  19.609  -2.999  1.00183.60           C
ATOM    360  CB  SER A  47      48.643  19.992  -4.442  1.00183.60           C
ATOM    361  OG  SER A  47      49.247  18.884  -5.094  1.00183.60           O
ATOM    362  C   SER A  47      47.322  18.430  -3.006  1.00183.60           C
ATOM    363  O   SER A  47      47.751  17.283  -3.102  1.00183.60           O
ATOM    364  N   PRO A  48      46.086  18.700  -3.333  1.00327.97           N
ATOM    365  CA  PRO A  48      44.939  18.032  -2.767  1.00327.97           C
ATOM    366  CD  PRO A  48      45.889  18.826  -4.776  1.00327.97           C
ATOM    367  CB  PRO A  48      44.228  17.308  -3.905  1.00327.97           C
ATOM    368  CG  PRO A  48      44.534  18.193  -5.117  1.00327.97           C
ATOM    369  C   PRO A  48      45.020  17.209  -1.504  1.00327.97           C
ATOM    370  O   PRO A  48      44.411  17.726  -0.566  1.00327.97           O
ATOM    371  N   ASN A  49      45.634  16.021  -1.324  1.00200.00           N
ATOM    372  CA  ASN A  49      45.476  15.586   0.051  1.00200.00           C
ATOM    373  CB  ASN A  49      44.107  14.923   0.296  1.00200.00           C
ATOM    374  CG  ASN A  49      43.989  13.678  -0.576  1.00200.00           C
ATOM    375  OD1 ASN A  49      43.829  12.567  -0.075  1.00200.00           O
ATOM    376  ND2 ASN A  49      44.050  13.864  -1.923  1.00200.00           N
ATOM    377  C   ASN A  49      46.519  14.604   0.519  1.00200.00           C
ATOM    378  O   ASN A  49      46.185  13.655   1.226  1.00200.00           O
ATOM    379  N   LYS A  50      47.818  14.829   0.253  1.00145.93           N
ATOM    380  CA  LYS A  50      48.767  13.830   0.669  1.00145.93           C
ATOM    381  CB  LYS A  50      49.731  13.430  -0.462  1.00145.93           C
ATOM    382  CG  LYS A  50      50.605  12.210  -0.167  1.00145.93           C
ATOM    383  CD  LYS A  50      51.449  11.777  -1.370  1.00145.93           C
ATOM    384  CE  LYS A  50      50.640  11.244  -2.556  1.00145.93           C
ATOM    385  NZ  LYS A  50      50.314   9.815  -2.349  1.00145.93           N
ATOM    386  C   LYS A  50      49.620  14.372   1.775  1.00145.93           C
ATOM    387  O   LYS A  50      50.016  15.537   1.754  1.00145.93           O
ATOM    388  N   VAL A  51      49.915  13.539   2.798  1.00 72.81           N
ATOM    389  CA  VAL A  51      50.827  14.001   3.800  1.00 72.81           C
ATOM    390  CB  VAL A  51      50.182  14.395   5.075  1.00 72.81           C
ATOM    391  CG1 VAL A  51      51.244  14.640   6.163  1.00 72.81           C
ATOM    392  CG2 VAL A  51      49.390  15.660   4.696  1.00 72.81           C
ATOM    393  C   VAL A  51      51.883  12.967   3.991  1.00 72.81           C
ATOM    394  O   VAL A  51      51.638  11.779   3.795  1.00 72.81           O
ATOM    395  N   VAL A  52      53.121  13.407   4.306  1.00 47.90           N
ATOM    396  CA  VAL A  52      54.195  12.468   4.475  1.00 47.90           C
ATOM    397  CB  VAL A  52      54.934  12.172   3.205  1.00 47.90           C
ATOM    398  CG1 VAL A  52      53.950  11.520   2.217  1.00 47.90           C
ATOM    399  CG2 VAL A  52      55.574  13.472   2.690  1.00 47.90           C
ATOM    400  C   VAL A  52      55.179  13.042   5.454  1.00 47.90           C
ATOM    401  O   VAL A  52      55.222  14.254   5.660  1.00 47.90           O
ATOM    402  N   ASP A  53      55.963  12.164   6.123  1.00 81.49           N
ATOM    403  CA  ASP A  53      56.943  12.597   7.084  1.00 81.49           C
ATOM    404  CB  ASP A  53      56.740  11.975   8.480  1.00 81.49           C
ATOM    405  CG  ASP A  53      56.830  10.456   8.391  1.00 81.49           C
ATOM    406  OD1 ASP A  53      57.185   9.931   7.301  1.00 81.49           O
ATOM    407  OD2 ASP A  53      56.544   9.799   9.427  1.00 81.49           O
ATOM    408  C   ASP A  53      58.348  12.318   6.611  1.00 81.49           C
ATOM    409  O   ASP A  53      58.590  11.963   5.458  1.00 81.49           O
ATOM    410  N   GLN A  54      59.311  12.485   7.545  1.00128.12           N
ATOM    411  CA  GLN A  54      60.734  12.319   7.377  1.00128.12           C
ATOM    412  CB  GLN A  54      61.484  12.641   8.685  1.00128.12           C
ATOM    413  CG  GLN A  54      63.005  12.491   8.612  1.00128.12           C
ATOM    414  CD  GLN A  54      63.610  13.878   8.456  1.00128.12           C
ATOM    415  OE1 GLN A  54      64.632  14.055   7.794  1.00128.12           O
ATOM    416  NE2 GLN A  54      62.972  14.892   9.102  1.00128.12           N
ATOM    417  C   GLN A  54      61.054  10.886   7.059  1.00128.12           C
ATOM    418  O   GLN A  54      61.925  10.593   6.242  1.00128.12           O
ATOM    419  N   PHE A  55      60.331   9.959   7.706  1.00135.66           N
ATOM    420  CA  PHE A  55      60.526   8.541   7.617  1.00135.66           C
ATOM    421  CB  PHE A  55      59.696   7.743   8.638  1.00135.66           C
ATOM    422  CG  PHE A  55      60.330   7.994   9.963  1.00135.66           C
ATOM    423  CD1 PHE A  55      61.441   7.276  10.343  1.00135.66           C
ATOM    424  CD2 PHE A  55      59.827   8.942  10.824  1.00135.66           C
ATOM    425  CE1 PHE A  55      62.041   7.495  11.560  1.00135.66           C
ATOM    426  CE2 PHE A  55      60.423   9.166  12.044  1.00135.66           C
ATOM    427  CZ  PHE A  55      61.531   8.443  12.414  1.00135.66           C
ATOM    428  C   PHE A  55      60.217   8.057   6.235  1.00135.66           C
ATOM    429  O   PHE A  55      60.646   6.970   5.854  1.00135.66           O
ATOM    430  N   GLY A  56      59.409   8.808   5.464  1.00 32.92           N
ATOM    431  CA  GLY A  56      59.106   8.374   4.130  1.00 32.92           C
ATOM    432  C   GLY A  56      57.721   7.809   4.108  1.00 32.92           C
ATOM    433  O   GLY A  56      57.277   7.272   3.094  1.00 32.92           O
ATOM    434  N   ASN A  57      56.996   7.918   5.237  1.00 57.08           N
ATOM    435  CA  ASN A  57      55.662   7.391   5.325  1.00 57.08           C
ATOM    436  CB  ASN A  57      55.202   7.204   6.778  1.00 57.08           C
ATOM    437  CG  ASN A  57      56.080   6.109   7.370  1.00 57.08           C
ATOM    438  OD1 ASN A  57      55.978   4.945   6.989  1.00 57.08           O
ATOM    439  ND2 ASN A  57      56.982   6.495   8.313  1.00 57.08           N
ATOM    440  C   ASN A  57      54.709   8.310   4.614  1.00 57.08           C
ATOM    441  O   ASN A  57      54.938   9.514   4.513  1.00 57.08           O
ATOM    442  N   GLU A  58      53.599   7.729   4.105  1.00 72.02           N
ATOM    443  CA  GLU A  58      52.612   8.403   3.296  1.00 72.02           C
ATOM    444  CB  GLU A  58      52.325   7.609   2.017  1.00 72.02           C
ATOM    445  CG  GLU A  58      53.564   7.278   1.192  1.00 72.02           C
ATOM    446  CD  GLU A  58      53.222   6.007   0.432  1.00 72.02           C
ATOM    447  OE1 GLU A  58      52.809   5.022   1.101  1.00 72.02           O
ATOM    448  OE2 GLU A  58      53.360   6.002  -0.819  1.00 72.02           O
ATOM    449  C   GLU A  58      51.298   8.381   4.025  1.00 72.02           C
ATOM    450  O   GLU A  58      50.989   7.417   4.724  1.00 72.02           O
ATOM    451  N   GLY A  59      50.468   9.435   3.847  1.00 26.02           N
ATOM    452  CA  GLY A  59      49.188   9.493   4.508  1.00 26.02           C
ATOM    453  C   GLY A  59      48.344  10.548   3.847  1.00 26.02           C
ATOM    454  O   GLY A  59      48.655  10.998   2.745  1.00 26.02           O
ATOM    455  N   THR A  60      47.232  10.961   4.505  1.00 48.12           N
ATOM    456  CA  THR A  60      46.354  11.934   3.900  1.00 48.12           C
ATOM    457  CB  THR A  60      45.103  11.302   3.351  1.00 48.12           C
ATOM    458  OG1 THR A  60      45.444  10.293   2.411  1.00 48.12           O
ATOM    459  CG2 THR A  60      44.247  12.376   2.661  1.00 48.12           C
ATOM    460  C   THR A  60      45.934  12.958   4.922  1.00 48.12           C
ATOM    461  O   THR A  60      46.038  12.713   6.121  1.00 48.12           O
ATOM    462  N   TRP A  61      45.472  14.157   4.472  1.00160.05           N
ATOM    463  CA  TRP A  61      44.986  15.151   5.395  1.00160.05           C
ATOM    464  CB  TRP A  61      45.940  16.284   5.779  1.00160.05           C
ATOM    465  CG  TRP A  61      45.846  17.502   4.928  1.00160.05           C
ATOM    466  CD2 TRP A  61      46.375  17.669   3.610  1.00160.05           C
ATOM    467  CD1 TRP A  61      45.192  18.649   5.245  1.00160.05           C
ATOM    468  NE1 TRP A  61      45.255  19.521   4.198  1.00160.05           N
ATOM    469  CE2 TRP A  61      45.982  18.936   3.184  1.00160.05           C
ATOM    470  CE3 TRP A  61      47.111  16.834   2.821  1.00160.05           C
ATOM    471  CZ2 TRP A  61      46.318  19.395   1.949  1.00160.05           C
ATOM    472  CZ3 TRP A  61      47.455  17.309   1.576  1.00160.05           C
ATOM    473  CH2 TRP A  61      47.065  18.562   1.150  1.00160.05           C
ATOM    474  C   TRP A  61      43.872  15.896   4.727  1.00160.05           C
ATOM    475  O   TRP A  61      43.659  15.781   3.521  1.00160.05           O
ATOM    476  N   THR A  62      43.104  16.671   5.522  1.00155.91           N
ATOM    477  CA  THR A  62      42.079  17.514   4.975  1.00155.91           C
ATOM    478  CB  THR A  62      40.672  16.990   5.077  1.00155.91           C
ATOM    479  OG1 THR A  62      40.256  16.984   6.433  1.00155.91           O
ATOM    480  CG2 THR A  62      40.583  15.572   4.510  1.00155.91           C
ATOM    481  C   THR A  62      42.032  18.725   5.846  1.00155.91           C
ATOM    482  O   THR A  62      42.322  18.648   7.038  1.00155.91           O
ATOM    483  N   MET A  63      41.679  19.891   5.275  1.00157.19           N
ATOM    484  CA  MET A  63      41.458  21.007   6.136  1.00157.19           C
ATOM    485  CB  MET A  63      41.623  22.383   5.453  1.00157.19           C
ATOM    486  CG  MET A  63      40.665  22.699   4.295  1.00157.19           C
ATOM    487  SD  MET A  63      41.141  22.061   2.651  1.00157.19           S
ATOM    488  CE  MET A  63      40.457  20.383   2.783  1.00157.19           C
ATOM    489  C   MET A  63      40.034  20.845   6.577  1.00157.19           C
ATOM    490  O   MET A  63      39.242  20.212   5.882  1.00157.19           O
ATOM    491  N   VAL A  64      39.694  21.342   7.781  1.00186.48           N
ATOM    492  CA  VAL A  64      38.337  21.338   8.248  1.00186.48           C
ATOM    493  CB  VAL A  64      38.171  20.962   9.708  1.00186.48           C
ATOM    494  CG1 VAL A  64      39.077  21.821  10.607  1.00186.48           C
ATOM    495  CG2 VAL A  64      36.677  21.083  10.055  1.00186.48           C
ATOM    496  C   VAL A  64      37.958  22.754   8.010  1.00186.48           C
ATOM    497  O   VAL A  64      38.516  23.639   8.645  1.00186.48           O
ATOM    498  N   TYR A  65      36.810  22.993   7.366  1.00271.50           N
ATOM    499  CA  TYR A  65      36.522  24.134   6.541  1.00271.50           C
ATOM    500  CB  TYR A  65      35.106  24.546   7.006  1.00271.50           C
ATOM    501  CG  TYR A  65      34.559  25.891   6.681  1.00271.50           C
ATOM    502  CD1 TYR A  65      33.996  26.172   5.458  1.00271.50           C
ATOM    503  CD2 TYR A  65      34.553  26.861   7.658  1.00271.50           C
ATOM    504  CE1 TYR A  65      33.466  27.420   5.212  1.00271.50           C
ATOM    505  CE2 TYR A  65      34.027  28.108   7.419  1.00271.50           C
ATOM    506  CZ  TYR A  65      33.482  28.389   6.190  1.00271.50           C
ATOM    507  OH  TYR A  65      32.935  29.665   5.936  1.00271.50           O
ATOM    508  C   TYR A  65      37.528  25.244   6.695  1.00271.50           C
ATOM    509  O   TYR A  65      38.425  25.302   5.851  1.00271.50           O
ATOM    510  N   ASN A  66      37.552  26.068   7.747  1.00178.76           N
ATOM    511  CA  ASN A  66      38.637  27.020   7.745  1.00178.76           C
ATOM    512  CB  ASN A  66      38.205  28.441   7.330  1.00178.76           C
ATOM    513  CG  ASN A  66      37.146  29.009   8.276  1.00178.76           C
ATOM    514  OD1 ASN A  66      36.790  28.418   9.295  1.00178.76           O
ATOM    515  ND2 ASN A  66      36.610  30.203   7.902  1.00178.76           N
ATOM    516  C   ASN A  66      39.170  27.071   9.134  1.00178.76           C
ATOM    517  O   ASN A  66      39.899  27.988   9.506  1.00178.76           O
ATOM    518  N   GLN A  67      38.735  26.100   9.948  1.00173.96           N
ATOM    519  CA  GLN A  67      39.066  26.028  11.342  1.00173.96           C
ATOM    520  CB  GLN A  67      37.970  25.351  12.145  1.00173.96           C
ATOM    521  CG  GLN A  67      36.665  26.105  11.950  1.00173.96           C
ATOM    522  CD  GLN A  67      36.058  26.126  13.319  1.00173.96           C
ATOM    523  OE1 GLN A  67      35.631  27.167  13.806  1.00173.96           O
ATOM    524  NE2 GLN A  67      36.073  24.944  13.983  1.00173.96           N
ATOM    525  C   GLN A  67      40.365  25.390  11.730  1.00173.96           C
ATOM    526  O   GLN A  67      41.021  25.861  12.660  1.00173.96           O
ATOM    527  N   GLY A  68      40.750  24.280  11.064  1.00 46.95           N
ATOM    528  CA  GLY A  68      41.907  23.539  11.500  1.00 46.95           C
ATOM    529  C   GLY A  68      42.088  22.392  10.549  1.00 46.95           C
ATOM    530  O   GLY A  68      41.556  22.429   9.441  1.00 46.95           O
ATOM    531  N   PHE A  69      42.843  21.340  10.955  1.00109.52           N
ATOM    532  CA  PHE A  69      43.097  20.261  10.038  1.00109.52           C
ATOM    533  CB  PHE A  69      44.424  20.402   9.257  1.00109.52           C
ATOM    534  CG  PHE A  69      45.597  20.255  10.179  1.00109.52           C
ATOM    535  CD1 PHE A  69      46.004  21.304  10.973  1.00109.52           C
ATOM    536  CD2 PHE A  69      46.314  19.078  10.239  1.00109.52           C
ATOM    537  CE1 PHE A  69      47.087  21.175  11.816  1.00109.52           C
ATOM    538  CE2 PHE A  69      47.399  18.943  11.080  1.00109.52           C
ATOM    539  CZ  PHE A  69      47.792  19.993  11.875  1.00109.52           C
ATOM    540  C   PHE A  69      43.187  18.944  10.746  1.00109.52           C
ATOM    541  O   PHE A  69      43.345  18.872  11.965  1.00109.52           O
ATOM    542  N   HIS A  70      43.071  17.853   9.956  1.00 82.43           N
ATOM    543  CA  HIS A  70      43.159  16.524  10.482  1.00 82.43           C
ATOM    544  ND1 HIS A  70      42.254  13.634  11.644  1.00 82.43           N
ATOM    545  CG  HIS A  70      41.549  14.801  11.461  1.00 82.43           C
ATOM    546  CB  HIS A  70      41.798  15.816  10.393  1.00 82.43           C
ATOM    547  NE2 HIS A  70      40.681  13.685  13.219  1.00 82.43           N
ATOM    548  CD2 HIS A  70      40.594  14.817  12.431  1.00 82.43           C
ATOM    549  CE1 HIS A  70      41.693  13.005  12.710  1.00 82.43           C
ATOM    550  C   HIS A  70      44.094  15.805   9.559  1.00 82.43           C
ATOM    551  O   HIS A  70      43.918  15.837   8.341  1.00 82.43           O
ATOM    552  N   ILE A  71      45.133  15.158  10.116  1.00180.49           N
ATOM    553  CA  ILE A  71      46.088  14.453   9.310  1.00180.49           C
ATOM    554  CB  ILE A  71      47.464  15.053   9.376  1.00180.49           C
ATOM    555  CG1 ILE A  71      48.374  14.374   8.374  1.00180.49           C
ATOM    556  CG2 ILE A  71      48.031  14.888  10.790  1.00180.49           C
ATOM    557  CD1 ILE A  71      47.924  14.507   6.950  1.00180.49           C
ATOM    558  C   ILE A  71      46.162  13.047   9.796  1.00180.49           C
ATOM    559  O   ILE A  71      46.270  12.800  10.995  1.00180.49           O
ATOM    560  N   ASN A  72      46.073  12.071   8.873  1.00 78.44           N
ATOM    561  CA  ASN A  72      46.214  10.711   9.295  1.00 78.44           C
ATOM    562  CB  ASN A  72      45.040   9.801   8.891  1.00 78.44           C
ATOM    563  CG  ASN A  72      45.139   8.518   9.707  1.00 78.44           C
ATOM    564  OD1 ASN A  72      46.159   7.830   9.697  1.00 78.44           O
ATOM    565  ND2 ASN A  72      44.043   8.186  10.440  1.00 78.44           N
ATOM    566  C   ASN A  72      47.452  10.201   8.639  1.00 78.44           C
ATOM    567  O   ASN A  72      47.534  10.124   7.414  1.00 78.44           O
ATOM    568  N   VAL A  73      48.474   9.869   9.448  1.00 52.60           N
ATOM    569  CA  VAL A  73      49.685   9.387   8.863  1.00 52.60           C
ATOM    570  CB  VAL A  73      50.662  10.487   8.570  1.00 52.60           C
ATOM    571  CG1 VAL A  73      51.951   9.860   8.007  1.00 52.60           C
ATOM    572  CG2 VAL A  73      49.993  11.513   7.639  1.00 52.60           C
ATOM    573  C   VAL A  73      50.343   8.495   9.868  1.00 52.60           C
ATOM    574  O   VAL A  73      50.275   8.748  11.069  1.00 52.60           O
ATOM    575  N   ASN A  74      51.004   7.419   9.396  1.00109.27           N
ATOM    576  CA  ASN A  74      51.738   6.542  10.269  1.00109.27           C
ATOM    577  CB  ASN A  74      52.956   7.208  10.940  1.00109.27           C
ATOM    578  CG  ASN A  74      54.137   7.203   9.992  1.00109.27           C
ATOM    579  OD1 ASN A  74      54.862   6.215   9.897  1.00109.27           O
ATOM    580  ND2 ASN A  74      54.340   8.339   9.275  1.00109.27           N
ATOM    581  C   ASN A  74      50.899   6.030  11.406  1.00109.27           C
ATOM    582  O   ASN A  74      51.407   5.902  12.518  1.00109.27           O
ATOM    583  N   GLY A  75      49.608   5.720  11.182  1.00 35.27           N
ATOM    584  CA  GLY A  75      48.810   5.107  12.214  1.00 35.27           C
ATOM    585  C   GLY A  75      48.443   6.090  13.290  1.00 35.27           C
ATOM    586  O   GLY A  75      47.970   5.686  14.352  1.00 35.27           O
ATOM    587  N   ARG A  76      48.659   7.401  13.070  1.00190.84           N
ATOM    588  CA  ARG A  76      48.262   8.356  14.067  1.00190.84           C
ATOM    589  CB  ARG A  76      49.403   8.878  14.968  1.00190.84           C
ATOM    590  CG  ARG A  76      50.633   9.416  14.242  1.00190.84           C
ATOM    591  CD  ARG A  76      51.837   8.474  14.368  1.00190.84           C
ATOM    592  NE  ARG A  76      52.270   8.476  15.798  1.00190.84           N
ATOM    593  CZ  ARG A  76      51.709   7.627  16.711  1.00190.84           C
ATOM    594  NH1 ARG A  76      50.743   6.741  16.331  1.00190.84           N
ATOM    595  NH2 ARG A  76      52.113   7.667  18.015  1.00190.84           N
ATOM    596  C   ARG A  76      47.510   9.477  13.422  1.00190.84           C
ATOM    597  O   ARG A  76      47.684   9.761  12.239  1.00190.84           O
ATOM    598  N   SER A  77      46.605  10.120  14.191  1.00 82.29           N
ATOM    599  CA  SER A  77      45.807  11.188  13.662  1.00 82.29           C
ATOM    600  CB  SER A  77      44.300  10.936  13.810  1.00 82.29           C
ATOM    601  OG  SER A  77      43.924   9.808  13.031  1.00 82.29           O
ATOM    602  C   SER A  77      46.153  12.433  14.420  1.00 82.29           C
ATOM    603  O   SER A  77      46.323  12.400  15.638  1.00 82.29           O
ATOM    604  N   TYR A  78      46.263  13.571  13.701  1.00106.37           N
ATOM    605  CA  TYR A  78      46.656  14.809  14.318  1.00106.37           C
ATOM    606  CB  TYR A  78      47.933  15.404  13.685  1.00106.37           C
ATOM    607  CG  TYR A  78      49.124  14.504  13.841  1.00106.37           C
ATOM    608  CD1 TYR A  78      49.027  13.132  13.887  1.00106.37           C
ATOM    609  CD2 TYR A  78      50.377  15.050  13.974  1.00106.37           C
ATOM    610  CE1 TYR A  78      50.135  12.329  14.025  1.00106.37           C
ATOM    611  CE2 TYR A  78      51.500  14.265  14.113  1.00106.37           C
ATOM    612  CZ  TYR A  78      51.380  12.897  14.133  1.00106.37           C
ATOM    613  OH  TYR A  78      52.522  12.081  14.272  1.00106.37           O
ATOM    614  C   TYR A  78      45.546  15.795  14.064  1.00106.37           C
ATOM    615  O   TYR A  78      45.070  15.923  12.937  1.00106.37           O
ATOM    616  N   PHE A  79      45.088  16.502  15.124  1.00 91.04           N
ATOM    617  CA  PHE A  79      44.045  17.491  14.989  1.00 91.04           C
ATOM    618  CB  PHE A  79      42.688  17.050  15.576  1.00 91.04           C
ATOM    619  CG  PHE A  79      41.729  18.204  15.581  1.00 91.04           C
ATOM    620  CD1 PHE A  79      41.056  18.575  14.441  1.00 91.04           C
ATOM    621  CD2 PHE A  79      41.463  18.920  16.731  1.00 91.04           C
ATOM    622  CE1 PHE A  79      40.161  19.620  14.444  1.00 91.04           C
ATOM    623  CE2 PHE A  79      40.568  19.970  16.741  1.00 91.04           C
ATOM    624  CZ  PHE A  79      39.907  20.329  15.591  1.00 91.04           C
ATOM    625  C   PHE A  79      44.412  18.716  15.776  1.00 91.04           C
ATOM    626  O   PHE A  79      45.008  18.628  16.849  1.00 91.04           O
ATOM    627  N   GLY A  80      44.041  19.907  15.259  1.00 43.54           N
ATOM    628  CA  GLY A  80      44.298  21.138  15.955  1.00 43.54           C
ATOM    629  C   GLY A  80      43.585  22.232  15.228  1.00 43.54           C
ATOM    630  O   GLY A  80      43.341  22.138  14.028  1.00 43.54           O
ATOM    631  N   TYR A  81      43.282  23.331  15.939  1.00119.72           N
ATOM    632  CA  TYR A  81      42.620  24.440  15.323  1.00119.72           C
ATOM    633  CB  TYR A  81      41.730  25.284  16.241  1.00119.72           C
ATOM    634  CG  TYR A  81      40.534  24.594  16.771  1.00119.72           C
ATOM    635  CD1 TYR A  81      39.376  24.585  16.032  1.00119.72           C
ATOM    636  CD2 TYR A  81      40.571  23.972  17.996  1.00119.72           C
ATOM    637  CE1 TYR A  81      38.250  23.975  16.520  1.00119.72           C
ATOM    638  CE2 TYR A  81      39.445  23.360  18.493  1.00119.72           C
ATOM    639  CZ  TYR A  81      38.293  23.374  17.751  1.00119.72           C
ATOM    640  OH  TYR A  81      37.148  22.756  18.270  1.00119.72           O
ATOM    641  C   TYR A  81      43.703  25.429  15.021  1.00119.72           C
ATOM    642  O   TYR A  81      44.754  25.438  15.658  1.00119.72           O
ATOM    643  N   SER A  82      43.486  26.285  14.005  1.00 98.12           N
ATOM    644  CA  SER A  82      44.488  27.266  13.687  1.00 98.12           C
ATOM    645  CB  SER A  82      44.220  28.022  12.374  1.00 98.12           C
ATOM    646  OG  SER A  82      43.071  28.841  12.518  1.00 98.12           O
ATOM    647  C   SER A  82      44.529  28.265  14.814  1.00 98.12           C
ATOM    648  O   SER A  82      43.525  28.499  15.485  1.00 98.12           O
ATOM    649  N   ALA A  83      45.713  28.887  15.021  1.00 64.24           N
ATOM    650  CA  ALA A  83      46.004  29.772  16.121  1.00 64.24           C
ATOM    651  CB  ALA A  83      47.486  30.191  16.178  1.00 64.24           C
ATOM    652  C   ALA A  83      45.178  31.016  16.081  1.00 64.24           C
ATOM    653  O   ALA A  83      44.831  31.537  15.023  1.00 64.24           O
ATOM    654  N   PHE A  84      44.887  31.529  17.292  1.00205.91           N
ATOM    655  CA  PHE A  84      43.968  32.601  17.483  1.00205.91           C
ATOM    656  CB  PHE A  84      42.657  31.864  17.733  1.00205.91           C
ATOM    657  CG  PHE A  84      41.532  32.753  17.953  1.00205.91           C
ATOM    658  CD1 PHE A  84      40.886  33.204  16.849  1.00205.91           C
ATOM    659  CD2 PHE A  84      41.125  33.102  19.215  1.00205.91           C
ATOM    660  CE1 PHE A  84      39.827  34.033  17.033  1.00205.91           C
ATOM    661  CE2 PHE A  84      40.054  33.936  19.391  1.00205.91           C
ATOM    662  CZ  PHE A  84      39.403  34.405  18.284  1.00205.91           C
ATOM    663  C   PHE A  84      44.387  33.295  18.745  1.00205.91           C
ATOM    664  O   PHE A  84      44.601  32.627  19.752  1.00205.91           O
ATOM    665  N   LYS A  85      44.495  34.644  18.749  1.00 99.81           N
ATOM    666  CA  LYS A  85      44.917  35.300  19.959  1.00 99.81           C
ATOM    667  CB  LYS A  85      46.303  35.959  19.843  1.00 99.81           C
ATOM    668  CG  LYS A  85      47.447  34.953  19.707  1.00 99.81           C
ATOM    669  CD  LYS A  85      48.802  35.584  19.376  1.00 99.81           C
ATOM    670  CE  LYS A  85      49.429  36.315  20.565  0.00 99.81           C
ATOM    671  NZ  LYS A  85      49.852  35.340  21.598  0.00 99.81           N
ATOM    672  C   LYS A  85      43.941  36.376  20.306  1.00 99.81           C
ATOM    673  O   LYS A  85      43.496  37.135  19.446  1.00 99.81           O
ATOM    674  N   LYS A  86      43.577  36.452  21.602  1.00120.73           N
ATOM    675  CA  LYS A  86      42.667  37.466  22.040  1.00120.73           C
ATOM    676  CB  LYS A  86      41.558  36.943  22.960  1.00120.73           C
ATOM    677  CG  LYS A  86      40.586  38.034  23.409  1.00120.73           C
ATOM    678  CD  LYS A  86      39.488  37.499  24.325  1.00120.73           C
ATOM    679  CE  LYS A  86      38.811  36.241  23.785  1.00120.73           C
ATOM    680  NZ  LYS A  86      37.952  35.643  24.830  1.00120.73           N
ATOM    681  C   LYS A  86      43.442  38.416  22.892  1.00120.73           C
ATOM    682  O   LYS A  86      43.757  38.114  24.042  1.00120.73           O
ATOM    683  N   GLU A  87      43.772  39.597  22.342  1.00 65.31           N
ATOM    684  CA  GLU A  87      44.442  40.598  23.113  1.00 65.31           C
ATOM    685  CB  GLU A  87      44.990  41.777  22.282  0.00 65.31           C
ATOM    686  CG  GLU A  87      45.954  42.648  23.097  0.00 65.31           C
ATOM    687  CD  GLU A  87      46.608  43.694  22.200  0.00 65.31           C
ATOM    688  OE1 GLU A  87      45.978  44.109  21.191  0.00 65.31           O
ATOM    689  OE2 GLU A  87      47.756  44.098  22.529  0.00 65.31           O
ATOM    690  C   GLU A  87      43.427  41.110  24.082  1.00 65.31           C
ATOM    691  O   GLU A  87      43.761  41.596  25.158  1.00 65.31           O
ATOM    692  N   GLY A  88      42.142  40.989  23.701  1.00 64.99           N
ATOM    693  CA  GLY A  88      41.023  41.463  24.457  1.00 64.99           C
ATOM    694  C   GLY A  88      40.375  42.480  23.589  1.00 64.99           C
ATOM    695  O   GLY A  88      39.158  42.640  23.579  1.00 64.99           O
ATOM    696  N   GLN A  89      41.188  43.164  22.780  1.00252.27           N
ATOM    697  CA  GLN A  89      40.667  44.166  21.912  1.00252.27           C
ATOM    698  CB  GLN A  89      41.682  45.300  21.701  1.00252.27           C
ATOM    699  CG  GLN A  89      42.446  45.723  22.958  1.00252.27           C
ATOM    700  CD  GLN A  89      41.641  46.725  23.762  1.00252.27           C
ATOM    701  OE1 GLN A  89      42.146  47.788  24.118  1.00252.27           O
ATOM    702  NE2 GLN A  89      40.363  46.378  24.074  1.00252.27           N
ATOM    703  C   GLN A  89      40.677  43.493  20.594  1.00252.27           C
ATOM    704  O   GLN A  89      39.669  43.344  19.904  1.00252.27           O
ATOM    705  N   LYS A  90      41.894  43.042  20.268  1.00202.75           N
ATOM    706  CA  LYS A  90      42.259  42.496  19.005  1.00202.75           C
ATOM    707  CB  LYS A  90      43.762  42.692  18.753  1.00202.75           C
ATOM    708  CG  LYS A  90      44.235  42.436  17.324  1.00202.75           C
ATOM    709  CD  LYS A  90      43.961  43.610  16.391  0.00202.75           C
ATOM    710  CE  LYS A  90      44.399  44.943  16.998  0.00202.75           C
ATOM    711  NZ  LYS A  90      45.692  44.777  17.700  0.00202.75           N
ATOM    712  C   LYS A  90      42.045  41.017  18.994  1.00202.75           C
ATOM    713  O   LYS A  90      42.315  40.314  19.967  1.00202.75           O
ATOM    714  N   VAL A  91      41.521  40.516  17.862  1.00 60.91           N
ATOM    715  CA  VAL A  91      41.433  39.104  17.629  1.00 60.91           C
ATOM    716  CB  VAL A  91      40.058  38.644  17.228  1.00 60.91           C
ATOM    717  CG1 VAL A  91      40.141  37.156  16.843  1.00 60.91           C
ATOM    718  CG2 VAL A  91      39.071  38.947  18.369  1.00 60.91           C
ATOM    719  C   VAL A  91      42.306  38.888  16.436  1.00 60.91           C
ATOM    720  O   VAL A  91      42.041  39.436  15.367  1.00 60.91           O
ATOM    721  N   THR A  92      43.389  38.104  16.577  1.00 53.60           N
ATOM    722  CA  THR A  92      44.226  37.927  15.426  1.00 53.60           C
ATOM    723  CB  THR A  92      45.574  38.577  15.549  1.00 53.60           C
ATOM    724  OG1 THR A  92      45.413  39.972  15.762  1.00 53.60           O
ATOM    725  CG2 THR A  92      46.369  38.331  14.255  1.00 53.60           C
ATOM    726  C   THR A  92      44.420  36.470  15.206  1.00 53.60           C
ATOM    727  O   THR A  92      44.598  35.692  16.143  1.00 53.60           O
ATOM    728  N   SER A  93      44.393  36.056  13.930  1.00 49.85           N
ATOM    729  CA  SER A  93      44.524  34.655  13.684  1.00 49.85           C
ATOM    730  CB  SER A  93      43.431  34.099  12.761  1.00 49.85           C
ATOM    731  OG  SER A  93      42.165  34.210  13.396  1.00 49.85           O
ATOM    732  C   SER A  93      45.833  34.417  13.016  1.00 49.85           C
ATOM    733  O   SER A  93      46.329  35.265  12.275  1.00 49.85           O
ATOM    734  N   TYR A  94      46.460  33.265  13.329  1.00 79.94           N
ATOM    735  CA  TYR A  94      47.684  32.923  12.677  1.00 79.94           C
ATOM    736  CB  TYR A  94      48.913  32.993  13.598  1.00 79.94           C
ATOM    737  CG  TYR A  94      49.088  34.453  13.850  1.00 79.94           C
ATOM    738  CD1 TYR A  94      49.779  35.233  12.950  1.00 79.94           C
ATOM    739  CD2 TYR A  94      48.549  35.048  14.968  1.00 79.94           C
ATOM    740  CE1 TYR A  94      49.939  36.582  13.163  1.00 79.94           C
ATOM    741  CE2 TYR A  94      48.704  36.397  15.187  1.00 79.94           C
ATOM    742  CZ  TYR A  94      49.400  37.166  14.284  1.00 79.94           C
ATOM    743  OH  TYR A  94      49.555  38.550  14.511  1.00 79.94           O
ATOM    744  C   TYR A  94      47.519  31.565  12.078  1.00 79.94           C
ATOM    745  O   TYR A  94      47.428  30.549  12.762  1.00 79.94           O
ATOM    746  N   CYS A  95      47.452  31.556  10.741  1.00 91.28           N
ATOM    747  CA  CYS A  95      47.236  30.418   9.901  1.00 91.28           C
ATOM    748  CB  CYS A  95      46.835  30.895   8.512  1.00 91.28           C
ATOM    749  SG  CYS A  95      45.655  32.226   8.848  1.00 91.28           S
ATOM    750  C   CYS A  95      48.461  29.559   9.859  1.00 91.28           C
ATOM    751  O   CYS A  95      48.387  28.385   9.499  1.00 91.28           O
ATOM    752  N   HIS A  96      49.636  30.161  10.116  1.00140.49           N
ATOM    753  CA  HIS A  96      50.873  29.436  10.177  1.00140.49           C
ATOM    754  ND1 HIS A  96      52.039  32.443   8.669  1.00140.49           N
ATOM    755  CG  HIS A  96      51.976  31.746   9.854  1.00140.49           C
ATOM    756  CB  HIS A  96      52.156  30.258   9.922  1.00140.49           C
ATOM    757  NE2 HIS A  96      51.642  33.940  10.262  1.00140.49           N
ATOM    758  CD2 HIS A  96      51.731  32.674  10.819  1.00140.49           C
ATOM    759  CE1 HIS A  96      51.833  33.750   8.970  1.00140.49           C
ATOM    760  C   HIS A  96      51.007  28.638  11.442  1.00140.49           C
ATOM    761  O   HIS A  96      51.843  27.741  11.514  1.00140.49           O
ATOM    762  N   LYS A  97      50.236  28.968  12.498  1.00158.15           N
ATOM    763  CA  LYS A  97      50.382  28.306  13.771  1.00158.15           C
ATOM    764  CB  LYS A  97      50.688  29.320  14.889  1.00158.15           C
ATOM    765  CG  LYS A  97      50.931  28.702  16.259  1.00158.15           C
ATOM    766  CD  LYS A  97      52.207  27.876  16.315  1.00158.15           C
ATOM    767  CE  LYS A  97      52.378  27.175  17.654  1.00158.15           C
ATOM    768  NZ  LYS A  97      51.494  25.992  17.718  1.00158.15           N
ATOM    769  C   LYS A  97      49.105  27.608  14.156  1.00158.15           C
ATOM    770  O   LYS A  97      48.067  27.782  13.520  1.00158.15           O
ATOM    771  N   THR A  98      49.169  26.767  15.216  1.00134.05           N
ATOM    772  CA  THR A  98      48.003  26.081  15.702  1.00134.05           C
ATOM    773  CB  THR A  98      47.966  24.631  15.277  1.00134.05           C
ATOM    774  OG1 THR A  98      46.997  23.889  16.004  1.00134.05           O
ATOM    775  CG2 THR A  98      49.361  24.017  15.391  1.00134.05           C
ATOM    776  C   THR A  98      47.871  26.238  17.195  1.00134.05           C
ATOM    777  O   THR A  98      48.810  26.608  17.901  1.00134.05           O
ATOM    778  N   VAL A  99      46.634  26.018  17.688  1.00 72.13           N
ATOM    779  CA  VAL A  99      46.272  26.036  19.077  1.00 72.13           C
ATOM    780  CB  VAL A  99      44.773  26.094  19.252  1.00 72.13           C
ATOM    781  CG1 VAL A  99      44.385  26.050  20.737  1.00 72.13           C
ATOM    782  CG2 VAL A  99      44.270  27.359  18.532  1.00 72.13           C
ATOM    783  C   VAL A  99      46.785  24.726  19.590  1.00 72.13           C
ATOM    784  O   VAL A  99      47.286  23.930  18.800  1.00 72.13           O
ATOM    785  N   PRO A 100      46.766  24.462  20.868  1.00 94.65           N
ATOM    786  CA  PRO A 100      47.212  23.163  21.278  1.00 94.65           C
ATOM    787  CD  PRO A 100      47.113  25.451  21.871  1.00 94.65           C
ATOM    788  CB  PRO A 100      47.350  23.215  22.801  1.00 94.65           C
ATOM    789  CG  PRO A 100      46.951  24.659  23.181  1.00 94.65           C
ATOM    790  C   PRO A 100      46.278  22.142  20.720  1.00 94.65           C
ATOM    791  O   PRO A 100      45.067  22.336  20.809  1.00 94.65           O
ATOM    792  N   GLY A 101      46.817  21.038  20.160  1.00 51.66           N
ATOM    793  CA  GLY A 101      45.982  20.070  19.513  1.00 51.66           C
ATOM    794  C   GLY A 101      46.206  18.710  20.095  1.00 51.66           C
ATOM    795  O   GLY A 101      47.012  18.521  21.006  1.00 51.66           O
ATOM    796  N   LEU A 102      45.458  17.718  19.565  1.00106.69           N
ATOM    797  CA  LEU A 102      45.511  16.378  20.072  1.00106.69           C
ATOM    798  CB  LEU A 102      44.127  15.862  20.474  1.00106.69           C
ATOM    799  CG  LEU A 102      44.144  14.421  20.998  1.00106.69           C
ATOM    800  CD1 LEU A 102      44.862  14.326  22.356  1.00106.69           C
ATOM    801  CD2 LEU A 102      42.737  13.812  20.984  1.00106.69           C
ATOM    802  C   LEU A 102      46.024  15.439  19.023  1.00106.69           C
ATOM    803  O   LEU A 102      45.609  15.494  17.866  1.00106.69           O
ATOM    804  N   ALA A 103      46.958  14.544  19.416  1.00 52.21           N
ATOM    805  CA  ALA A 103      47.474  13.549  18.519  1.00 52.21           C
ATOM    806  CB  ALA A 103      48.963  13.740  18.179  1.00 52.21           C
ATOM    807  C   ALA A 103      47.345  12.238  19.237  1.00 52.21           C
ATOM    808  O   ALA A 103      47.599  12.156  20.436  1.00 52.21           O
ATOM    809  N   HIS A 104      46.910  11.177  18.530  1.00 78.97           N
ATOM    810  CA  HIS A 104      46.799   9.881  19.141  1.00 78.97           C
ATOM    811  ND1 HIS A 104      43.591  11.215  19.432  1.00 78.97           N
ATOM    812  CG  HIS A 104      44.266  10.023  19.294  1.00 78.97           C
ATOM    813  CB  HIS A 104      45.542   9.699  20.011  1.00 78.97           C
ATOM    814  NE2 HIS A 104      42.428   9.990  17.987  1.00 78.97           N
ATOM    815  CD2 HIS A 104      43.543   9.286  18.408  1.00 78.97           C
ATOM    816  CE1 HIS A 104      42.500  11.142  18.628  1.00 78.97           C
ATOM    817  C   HIS A 104      46.768   8.866  18.045  1.00 78.97           C
ATOM    818  O   HIS A 104      46.472   9.183  16.895  1.00 78.97           O
ATOM    819  N   ASP A 105      47.066   7.596  18.381  1.00 65.21           N
ATOM    820  CA  ASP A 105      47.083   6.591  17.362  1.00 65.21           C
ATOM    821  CB  ASP A 105      47.724   5.263  17.819  1.00 65.21           C
ATOM    822  CG  ASP A 105      47.015   4.728  19.059  1.00 65.21           C
ATOM    823  OD1 ASP A 105      45.814   5.043  19.271  1.00 65.21           O
ATOM    824  OD2 ASP A 105      47.691   3.999  19.832  1.00 65.21           O
ATOM    825  C   ASP A 105      45.679   6.376  16.891  1.00 65.21           C
ATOM    826  O   ASP A 105      44.722   6.810  17.526  1.00 65.21           O
ATOM    827  N   VAL A 106      45.538   5.677  15.751  1.00117.87           N
ATOM    828  CA  VAL A 106      44.281   5.451  15.094  1.00117.87           C
ATOM    829  CB  VAL A 106      44.438   4.599  13.868  1.00117.87           C
ATOM    830  CG1 VAL A 106      45.064   3.251  14.267  1.00117.87           C
ATOM    831  CG2 VAL A 106      43.060   4.459  13.211  1.00117.87           C
ATOM    832  C   VAL A 106      43.323   4.751  16.016  1.00117.87           C
ATOM    833  O   VAL A 106      42.112   4.940  15.920  1.00117.87           O
ATOM    834  N   ASN A 107      43.830   3.875  16.896  1.00 90.84           N
ATOM    835  CA  ASN A 107      43.012   3.123  17.819  1.00 90.84           C
ATOM    836  CB  ASN A 107      43.818   2.054  18.574  1.00 90.84           C
ATOM    837  CG  ASN A 107      44.416   1.097  17.558  1.00 90.84           C
ATOM    838  OD1 ASN A 107      43.705   0.466  16.778  1.00 90.84           O
ATOM    839  ND2 ASN A 107      45.773   0.994  17.562  1.00 90.84           N
ATOM    840  C   ASN A 107      42.431   4.013  18.884  1.00 90.84           C
ATOM    841  O   ASN A 107      41.366   3.717  19.414  1.00 90.84           O
ATOM    842  N   ILE A 108      43.174   5.073  19.250  1.00236.42           N
ATOM    843  CA  ILE A 108      43.009   6.096  20.256  1.00236.42           C
ATOM    844  CB  ILE A 108      41.631   6.693  20.435  1.00236.42           C
ATOM    845  CG1 ILE A 108      40.624   5.732  21.085  1.00236.42           C
ATOM    846  CG2 ILE A 108      41.193   7.214  19.059  1.00236.42           C
ATOM    847  CD1 ILE A 108      39.330   6.405  21.536  1.00236.42           C
ATOM    848  C   ILE A 108      43.462   5.555  21.580  1.00236.42           C
ATOM    849  O   ILE A 108      42.894   5.879  22.623  1.00236.42           O
ATOM    850  N   ARG A 109      44.541   4.738  21.565  1.00154.98           N
ATOM    851  CA  ARG A 109      45.128   4.213  22.773  1.00154.98           C
ATOM    852  CB  ARG A 109      46.065   3.020  22.501  1.00154.98           C
ATOM    853  CG  ARG A 109      45.479   1.898  21.637  1.00154.98           C
ATOM    854  CD  ARG A 109      44.776   0.778  22.403  1.00154.98           C
ATOM    855  NE  ARG A 109      43.365   0.741  21.941  1.00154.98           N
ATOM    856  CZ  ARG A 109      42.399   1.373  22.664  1.00154.98           C
ATOM    857  NH1 ARG A 109      42.731   1.983  23.837  1.00154.98           N
ATOM    858  NH2 ARG A 109      41.106   1.382  22.228  1.00154.98           N
ATOM    859  C   ARG A 109      45.995   5.243  23.447  1.00154.98           C
ATOM    860  O   ARG A 109      45.741   5.672  24.573  1.00154.98           O
ATOM    861  N   HIS A 110      47.027   5.718  22.710  1.00 73.32           N
ATOM    862  CA  HIS A 110      47.984   6.636  23.261  1.00 73.32           C
ATOM    863  ND1 HIS A 110      49.743   3.876  23.995  1.00 73.32           N
ATOM    864  CG  HIS A 110      49.909   5.240  24.081  1.00 73.32           C
ATOM    865  CB  HIS A 110      49.453   6.230  23.050  1.00 73.32           C
ATOM    866  NE2 HIS A 110      50.748   4.273  25.940  1.00 73.32           N
ATOM    867  CD2 HIS A 110      50.526   5.465  25.274  1.00 73.32           C
ATOM    868  CE1 HIS A 110      50.262   3.348  25.134  1.00 73.32           C
ATOM    869  C   HIS A 110      47.754   7.990  22.669  1.00 73.32           C
ATOM    870  O   HIS A 110      47.568   8.132  21.460  1.00 73.32           O
ATOM    871  N   TRP A 111      47.779   9.017  23.550  1.00115.95           N
ATOM    872  CA  TRP A 111      47.452  10.386  23.239  1.00115.95           C
ATOM    873  CB  TRP A 111      46.199  10.847  24.013  1.00115.95           C
ATOM    874  CG  TRP A 111      44.895  10.204  23.593  1.00115.95           C
ATOM    875  CD2 TRP A 111      43.643  10.902  23.502  1.00115.95           C
ATOM    876  CD1 TRP A 111      44.625   8.898  23.302  1.00115.95           C
ATOM    877  NE1 TRP A 111      43.291   8.746  23.005  1.00115.95           N
ATOM    878  CE2 TRP A 111      42.672   9.972  23.130  1.00115.95           C
ATOM    879  CE3 TRP A 111      43.322  12.210  23.721  1.00115.95           C
ATOM    880  CZ2 TRP A 111      41.367  10.340  22.966  1.00115.95           C
ATOM    881  CZ3 TRP A 111      42.006  12.577  23.548  1.00115.95           C
ATOM    882  CH2 TRP A 111      41.044  11.663  23.174  1.00115.95           C
ATOM    883  C   TRP A 111      48.562  11.288  23.695  1.00115.95           C
ATOM    884  O   TRP A 111      49.360  10.922  24.555  1.00115.95           O
ATOM    885  N   SER A 112      48.639  12.500  23.095  1.00 52.26           N
ATOM    886  CA  SER A 112      49.598  13.514  23.449  1.00 52.26           C
ATOM    887  CB  SER A 112      50.978  13.313  22.804  1.00 52.26           C
ATOM    888  OG  SER A 112      50.882  13.465  21.394  1.00 52.26           O
ATOM    889  C   SER A 112      49.072  14.830  22.946  1.00 52.26           C
ATOM    890  O   SER A 112      48.101  14.882  22.190  1.00 52.26           O
ATOM    891  N   CYS A 113      49.718  15.933  23.376  1.00 87.78           N
ATOM    892  CA  CYS A 113      49.384  17.289  23.015  1.00 87.78           C
ATOM    893  CB  CYS A 113      49.502  18.253  24.201  1.00 87.78           C
ATOM    894  SG  CYS A 113      47.929  18.464  25.027  1.00 87.78           S
ATOM    895  C   CYS A 113      50.437  17.805  22.094  1.00 87.78           C
ATOM    896  O   CYS A 113      51.603  17.474  22.274  1.00 87.78           O
ATOM    897  N   PHE A 114      50.052  18.661  21.117  1.00260.70           N
ATOM    898  CA  PHE A 114      50.993  19.273  20.208  1.00260.70           C
ATOM    899  CB  PHE A 114      50.881  19.057  18.708  1.00260.70           C
ATOM    900  CG  PHE A 114      51.492  17.881  18.112  1.00260.70           C
ATOM    901  CD1 PHE A 114      52.777  17.492  18.399  1.00260.70           C
ATOM    902  CD2 PHE A 114      50.767  17.270  17.138  1.00260.70           C
ATOM    903  CE1 PHE A 114      53.300  16.393  17.759  1.00260.70           C
ATOM    904  CE2 PHE A 114      51.290  16.188  16.507  1.00260.70           C
ATOM    905  CZ  PHE A 114      52.546  15.733  16.815  1.00260.70           C
ATOM    906  C   PHE A 114      50.670  20.707  19.971  1.00260.70           C
ATOM    907  O   PHE A 114      49.561  21.196  20.174  1.00260.70           O
ATOM    908  N   TYR A 115      51.681  21.342  19.351  1.00218.44           N
ATOM    909  CA  TYR A 115      51.750  22.707  18.938  1.00218.44           C
ATOM    910  CB  TYR A 115      52.795  23.299  19.903  1.00218.44           C
ATOM    911  CG  TYR A 115      52.949  24.765  20.083  1.00218.44           C
ATOM    912  CD1 TYR A 115      52.002  25.489  20.767  1.00218.44           C
ATOM    913  CD2 TYR A 115      54.092  25.397  19.651  1.00218.44           C
ATOM    914  CE1 TYR A 115      52.171  26.838  20.974  1.00218.44           C
ATOM    915  CE2 TYR A 115      54.267  26.745  19.857  1.00218.44           C
ATOM    916  CZ  TYR A 115      53.303  27.470  20.516  1.00218.44           C
ATOM    917  OH  TYR A 115      53.482  28.853  20.734  1.00218.44           O
ATOM    918  C   TYR A 115      52.356  22.603  17.562  1.00218.44           C
ATOM    919  O   TYR A 115      53.324  21.872  17.371  1.00218.44           O
ATOM    920  N   GLY A 116      51.825  23.316  16.554  1.00 47.65           N
ATOM    921  CA  GLY A 116      52.415  23.190  15.247  1.00 47.65           C
ATOM    922  C   GLY A 116      52.720  24.552  14.708  1.00 47.65           C
ATOM    923  O   GLY A 116      51.989  25.509  14.957  1.00 47.65           O
ATOM    924  N   GLN A 117      53.840  24.673  13.960  1.00119.97           N
ATOM    925  CA  GLN A 117      54.133  25.914  13.300  1.00119.97           C
ATOM    926  CB  GLN A 117      55.256  26.770  13.919  1.00119.97           C
ATOM    927  CG  GLN A 117      56.660  26.165  13.828  1.00119.97           C
ATOM    928  CD  GLN A 117      57.058  25.619  15.191  1.00119.97           C
ATOM    929  OE1 GLN A 117      56.378  24.770  15.763  1.00119.97           O
ATOM    930  NE2 GLN A 117      58.199  26.132  15.728  1.00119.97           N
ATOM    931  C   GLN A 117      54.562  25.581  11.904  1.00119.97           C
ATOM    932  O   GLN A 117      55.227  24.571  11.671  1.00119.97           O
ATOM    933  N   LYS A 118      54.161  26.434  10.939  1.00139.51           N
ATOM    934  CA  LYS A 118      54.478  26.281   9.544  1.00139.51           C
ATOM    935  CB  LYS A 118      53.632  27.220   8.659  1.00139.51           C
ATOM    936  CG  LYS A 118      53.965  27.221   7.160  1.00139.51           C
ATOM    937  CD  LYS A 118      53.364  26.084   6.330  1.00139.51           C
ATOM    938  CE  LYS A 118      52.565  26.575   5.115  1.00139.51           C
ATOM    939  NZ  LYS A 118      53.450  26.791   3.947  1.00139.51           N
ATOM    940  C   LYS A 118      55.901  26.700   9.345  1.00139.51           C
ATOM    941  O   LYS A 118      56.261  27.848   9.599  1.00139.51           O
ATOM    942  N   SER A 119      56.745  25.751   8.898  1.00103.05           N
ATOM    943  CA  SER A 119      58.139  25.952   8.618  1.00103.05           C
ATOM    944  CB  SER A 119      58.957  24.653   8.715  1.00103.05           C
ATOM    945  OG  SER A 119      58.893  24.138  10.037  1.00103.05           O
ATOM    946  C   SER A 119      58.309  26.480   7.232  1.00103.05           C
ATOM    947  O   SER A 119      59.432  26.575   6.748  1.00103.05           O
ATOM    948  N   GLY A 120      57.211  26.774   6.517  1.00 26.84           N
ATOM    949  CA  GLY A 120      57.362  27.265   5.178  1.00 26.84           C
ATOM    950  C   GLY A 120      57.011  26.115   4.247  1.00 26.84           C
ATOM    951  O   GLY A 120      55.857  25.614   4.336  1.00 26.84           O
ATOM    952  OXT GLY A 120      57.891  25.725   3.433  1.00 26.84           O
TER     953      GLY A 120
ATOM    954  N   LEU B 121      21.028   3.575  -9.135  1.00 55.27           N
ATOM    955  CA  LEU B 121      20.671   4.774  -8.346  1.00 55.27           C
ATOM    956  CB  LEU B 121      21.732   5.877  -8.548  1.00 55.27           C
ATOM    957  CG  LEU B 121      21.582   7.080  -7.595  1.00 55.27           C
ATOM    958  CD1 LEU B 121      21.832   6.655  -6.138  1.00 55.27           C
ATOM    959  CD2 LEU B 121      22.470   8.264  -8.020  1.00 55.27           C
ATOM    960  C   LEU B 121      19.320   5.278  -8.772  1.00 55.27           C
ATOM    961  O   LEU B 121      19.036   5.387  -9.965  1.00 55.27           O
ATOM    962  N   PRO B 122      18.479   5.549  -7.798  1.00 81.81           N
ATOM    963  CA  PRO B 122      17.126   5.988  -8.065  1.00 81.81           C
ATOM    964  CD  PRO B 122      18.555   4.772  -6.570  1.00 81.81           C
ATOM    965  CB  PRO B 122      16.338   5.721  -6.785  1.00 81.81           C
ATOM    966  CG  PRO B 122      17.105   4.574  -6.106  1.00 81.81           C
ATOM    967  C   PRO B 122      17.006   7.425  -8.488  1.00 81.81           C
ATOM    968  O   PRO B 122      17.933   8.200  -8.267  1.00 81.81           O
ATOM    969  N   PRO B 123      15.917   7.755  -9.142  1.00 92.83           N
ATOM    970  CA  PRO B 123      15.599   9.115  -9.500  1.00 92.83           C
ATOM    971  CD  PRO B 123      15.263   6.798 -10.018  1.00 92.83           C
ATOM    972  CB  PRO B 123      14.549   9.029 -10.612  1.00 92.83           C
ATOM    973  CG  PRO B 123      14.063   7.569 -10.583  1.00 92.83           C
ATOM    974  C   PRO B 123      15.139   9.902  -8.311  1.00 92.83           C
ATOM    975  O   PRO B 123      15.206  11.131  -8.354  1.00 92.83           O
ATOM    976  N   ALA B 124      14.638   9.221  -7.258  1.00 43.10           N
ATOM    977  CA  ALA B 124      14.152   9.907  -6.096  1.00 43.10           C
ATOM    978  CB  ALA B 124      12.636  10.165  -6.141  1.00 43.10           C
ATOM    979  C   ALA B 124      14.436   9.048  -4.895  1.00 43.10           C
ATOM    980  O   ALA B 124      14.485   7.822  -5.000  1.00 43.10           O
ATOM    981  N   PHE B 125      14.672   9.671  -3.715  1.00125.62           N
ATOM    982  CA  PHE B 125      14.900   8.859  -2.551  1.00125.62           C
ATOM    983  CB  PHE B 125      16.344   8.338  -2.441  1.00125.62           C
ATOM    984  CG  PHE B 125      16.255   7.051  -1.696  1.00125.62           C
ATOM    985  CD1 PHE B 125      16.040   5.886  -2.398  1.00125.62           C
ATOM    986  CD2 PHE B 125      16.370   6.994  -0.328  1.00125.62           C
ATOM    987  CE1 PHE B 125      15.946   4.677  -1.751  1.00125.62           C
ATOM    988  CE2 PHE B 125      16.276   5.788   0.325  1.00125.62           C
ATOM    989  CZ  PHE B 125      16.065   4.629  -0.384  1.00125.62           C
ATOM    990  C   PHE B 125      14.595   9.684  -1.328  1.00125.62           C
ATOM    991  O   PHE B 125      14.873  10.882  -1.284  1.00125.62           O
ATOM    992  N   ASP B 126      13.990   9.054  -0.299  1.00 90.82           N
ATOM    993  CA  ASP B 126      13.650   9.736   0.920  1.00 90.82           C
ATOM    994  CB  ASP B 126      12.198  10.247   0.919  1.00 90.82           C
ATOM    995  CG  ASP B 126      12.010  11.190   2.095  1.00 90.82           C
ATOM    996  OD1 ASP B 126      12.731  11.021   3.112  1.00 90.82           O
ATOM    997  OD2 ASP B 126      11.143  12.097   1.988  1.00 90.82           O
ATOM    998  C   ASP B 126      13.774   8.722   2.019  1.00 90.82           C
ATOM    999  O   ASP B 126      13.049   7.730   2.039  1.00 90.82           O
ATOM   1000  N   TRP B 127      14.692   8.955   2.975  1.00107.41           N
ATOM   1001  CA  TRP B 127      14.963   8.027   4.039  1.00107.41           C
ATOM   1002  CB  TRP B 127      16.239   8.344   4.832  1.00107.41           C
ATOM   1003  CG  TRP B 127      17.460   7.981   4.024  1.00107.41           C
ATOM   1004  CD2 TRP B 127      17.921   6.631   3.850  1.00107.41           C
ATOM   1005  CD1 TRP B 127      18.293   8.772   3.288  1.00107.41           C
ATOM   1006  NE1 TRP B 127      19.242   7.997   2.661  1.00107.41           N
ATOM   1007  CE2 TRP B 127      19.024   6.678   2.999  1.00107.41           C
ATOM   1008  CE3 TRP B 127      17.456   5.449   4.352  1.00107.41           C
ATOM   1009  CZ2 TRP B 127      19.682   5.536   2.635  1.00107.41           C
ATOM   1010  CZ3 TRP B 127      18.125   4.300   3.993  1.00107.41           C
ATOM   1011  CH2 TRP B 127      19.217   4.345   3.150  1.00107.41           C
ATOM   1012  C   TRP B 127      13.796   7.897   4.961  1.00107.41           C
ATOM   1013  O   TRP B 127      13.727   6.941   5.734  1.00107.41           O
ATOM   1014  N   ARG B 128      12.915   8.913   4.975  1.00140.13           N
ATOM   1015  CA  ARG B 128      11.713   8.909   5.760  1.00140.13           C
ATOM   1016  CB  ARG B 128      10.949  10.245   5.684  1.00140.13           C
ATOM   1017  CG  ARG B 128      11.638  11.407   6.407  1.00140.13           C
ATOM   1018  CD  ARG B 128      10.822  12.705   6.417  1.00140.13           C
ATOM   1019  NE  ARG B 128      11.143  13.525   5.212  1.00140.13           N
ATOM   1020  CZ  ARG B 128      10.230  13.720   4.217  1.00140.13           C
ATOM   1021  NH1 ARG B 128       9.117  12.938   4.139  1.00140.13           N
ATOM   1022  NH2 ARG B 128      10.426  14.712   3.302  1.00140.13           N
ATOM   1023  C   ARG B 128      10.793   7.852   5.233  1.00140.13           C
ATOM   1024  O   ARG B 128      10.062   7.223   5.996  1.00140.13           O
ATOM   1025  N   ASP B 129      10.760   7.650   3.901  1.00 65.60           N
ATOM   1026  CA  ASP B 129       9.839   6.664   3.420  1.00 65.60           C
ATOM   1027  CB  ASP B 129       8.571   7.272   2.785  1.00 65.60           C
ATOM   1028  CG  ASP B 129       7.509   6.181   2.662  1.00 65.60           C
ATOM   1029  OD1 ASP B 129       7.877   5.009   2.385  1.00 65.60           O
ATOM   1030  OD2 ASP B 129       6.308   6.509   2.857  1.00 65.60           O
ATOM   1031  C   ASP B 129      10.500   5.806   2.393  1.00 65.60           C
ATOM   1032  O   ASP B 129      10.451   6.094   1.198  1.00 65.60           O
ATOM   1033  N   VAL B 130      11.155   4.724   2.846  1.00126.42           N
ATOM   1034  CA  VAL B 130      11.697   3.784   1.921  1.00126.42           C
ATOM   1035  CB  VAL B 130      13.128   3.431   2.214  1.00126.42           C
ATOM   1036  CG1 VAL B 130      13.260   3.069   3.702  1.00126.42           C
ATOM   1037  CG2 VAL B 130      13.560   2.298   1.267  1.00126.42           C
ATOM   1038  C   VAL B 130      10.827   2.580   2.049  1.00126.42           C
ATOM   1039  O   VAL B 130      10.921   1.814   3.006  1.00126.42           O
ATOM   1040  N   ASN B 131       9.933   2.409   1.061  1.00114.68           N
ATOM   1041  CA  ASN B 131       8.979   1.341   1.004  1.00114.68           C
ATOM   1042  CB  ASN B 131       9.564  -0.046   0.637  1.00114.68           C
ATOM   1043  CG  ASN B 131      10.530  -0.546   1.701  1.00114.68           C
ATOM   1044  OD1 ASN B 131      10.130  -1.193   2.667  1.00114.68           O
ATOM   1045  ND2 ASN B 131      11.844  -0.239   1.519  1.00114.68           N
ATOM   1046  C   ASN B 131       8.182   1.259   2.273  1.00114.68           C
ATOM   1047  O   ASN B 131       7.919   0.168   2.775  1.00114.68           O
ATOM   1048  N   GLY B 132       7.775   2.426   2.818  1.00 29.59           N
ATOM   1049  CA  GLY B 132       6.880   2.486   3.944  1.00 29.59           C
ATOM   1050  C   GLY B 132       7.612   2.674   5.240  1.00 29.59           C
ATOM   1051  O   GLY B 132       7.031   3.163   6.209  1.00 29.59           O
ATOM   1052  N   VAL B 133       8.903   2.308   5.311  1.00100.55           N
ATOM   1053  CA  VAL B 133       9.582   2.410   6.576  1.00100.55           C
ATOM   1054  CB  VAL B 133      10.638   1.364   6.771  1.00100.55           C
ATOM   1055  CG1 VAL B 133       9.957  -0.014   6.778  1.00100.55           C
ATOM   1056  CG2 VAL B 133      11.699   1.520   5.668  1.00100.55           C
ATOM   1057  C   VAL B 133      10.243   3.749   6.737  1.00100.55           C
ATOM   1058  O   VAL B 133      10.707   4.350   5.770  1.00100.55           O
ATOM   1059  N   ASN B 134      10.290   4.245   7.998  1.00 77.02           N
ATOM   1060  CA  ASN B 134      10.895   5.513   8.320  1.00 77.02           C
ATOM   1061  CB  ASN B 134       9.966   6.431   9.133  1.00 77.02           C
ATOM   1062  CG  ASN B 134      10.714   7.717   9.455  1.00 77.02           C
ATOM   1063  OD1 ASN B 134      11.255   8.384   8.575  1.00 77.02           O
ATOM   1064  ND2 ASN B 134      10.751   8.074  10.767  1.00 77.02           N
ATOM   1065  C   ASN B 134      12.129   5.285   9.155  1.00 77.02           C
ATOM   1066  O   ASN B 134      12.080   4.651  10.206  1.00 77.02           O
ATOM   1067  N   TYR B 135      13.289   5.704   8.610  1.00136.60           N
ATOM   1068  CA  TYR B 135      14.617   5.691   9.172  1.00136.60           C
ATOM   1069  CB  TYR B 135      15.697   5.400   8.125  1.00136.60           C
ATOM   1070  CG  TYR B 135      15.523   3.952   7.828  1.00136.60           C
ATOM   1071  CD1 TYR B 135      16.084   3.014   8.664  1.00136.60           C
ATOM   1072  CD2 TYR B 135      14.798   3.528   6.738  1.00136.60           C
ATOM   1073  CE1 TYR B 135      15.935   1.671   8.416  1.00136.60           C
ATOM   1074  CE2 TYR B 135      14.646   2.185   6.485  1.00136.60           C
ATOM   1075  CZ  TYR B 135      15.215   1.255   7.323  1.00136.60           C
ATOM   1076  OH  TYR B 135      15.061  -0.123   7.066  1.00136.60           O
ATOM   1077  C   TYR B 135      15.020   6.897   9.988  1.00136.60           C
ATOM   1078  O   TYR B 135      16.008   6.832  10.716  1.00136.60           O
ATOM   1079  N   LEU B 136      14.381   8.069   9.786  1.00132.18           N
ATOM   1080  CA  LEU B 136      14.822   9.294  10.414  1.00132.18           C
ATOM   1081  CB  LEU B 136      14.407  10.551   9.632  1.00132.18           C
ATOM   1082  CG  LEU B 136      14.986  10.662   8.215  1.00132.18           C
ATOM   1083  CD1 LEU B 136      14.564   9.473   7.338  1.00132.18           C
ATOM   1084  CD2 LEU B 136      14.606  12.013   7.592  1.00132.18           C
ATOM   1085  C   LEU B 136      14.211   9.489  11.772  1.00132.18           C
ATOM   1086  O   LEU B 136      13.032   9.217  11.992  1.00132.18           O
ATOM   1087  N   SER B 137      15.019  10.017  12.720  1.00 57.77           N
ATOM   1088  CA  SER B 137      14.536  10.308  14.045  1.00 57.77           C
ATOM   1089  CB  SER B 137      15.652  10.416  15.103  1.00 57.77           C
ATOM   1090  OG  SER B 137      16.509  11.507  14.806  1.00 57.77           O
ATOM   1091  C   SER B 137      13.789  11.613  13.973  1.00 57.77           C
ATOM   1092  O   SER B 137      13.884  12.327  12.977  1.00 57.77           O
ATOM   1093  N   PRO B 138      13.058  11.955  15.005  1.00 72.49           N
ATOM   1094  CA  PRO B 138      12.209  13.122  14.965  1.00 72.49           C
ATOM   1095  CD  PRO B 138      12.526  10.931  15.891  1.00 72.49           C
ATOM   1096  CB  PRO B 138      11.297  13.008  16.185  1.00 72.49           C
ATOM   1097  CG  PRO B 138      11.195  11.490  16.421  1.00 72.49           C
ATOM   1098  C   PRO B 138      12.920  14.435  14.870  1.00 72.49           C
ATOM   1099  O   PRO B 138      14.091  14.523  15.237  1.00 72.49           O
ATOM   1100  N   VAL B 139      12.221  15.465  14.346  1.00 36.15           N
ATOM   1101  CA  VAL B 139      12.782  16.779  14.228  1.00 36.15           C
ATOM   1102  CB  VAL B 139      11.980  17.702  13.358  1.00 36.15           C
ATOM   1103  CG1 VAL B 139      12.618  19.102  13.402  1.00 36.15           C
ATOM   1104  CG2 VAL B 139      11.903  17.097  11.947  1.00 36.15           C
ATOM   1105  C   VAL B 139      12.816  17.365  15.597  1.00 36.15           C
ATOM   1106  O   VAL B 139      11.923  17.123  16.408  1.00 36.15           O
ATOM   1107  N   ARG B 140      13.869  18.149  15.892  1.00114.50           N
ATOM   1108  CA  ARG B 140      14.014  18.724  17.198  1.00114.50           C
ATOM   1109  CB  ARG B 140      15.195  18.140  17.990  1.00114.50           C
ATOM   1110  CG  ARG B 140      15.046  16.645  18.279  1.00114.50           C
ATOM   1111  CD  ARG B 140      16.144  16.082  19.185  1.00114.50           C
ATOM   1112  NE  ARG B 140      15.736  16.346  20.594  1.00114.50           N
ATOM   1113  CZ  ARG B 140      16.487  15.882  21.636  1.00114.50           C
ATOM   1114  NH1 ARG B 140      17.653  15.211  21.406  1.00114.50           N
ATOM   1115  NH2 ARG B 140      16.073  16.090  22.919  1.00114.50           N
ATOM   1116  C   ARG B 140      14.260  20.193  17.041  1.00114.50           C
ATOM   1117  O   ARG B 140      14.378  20.707  15.929  1.00114.50           O
ATOM   1118  N   ASN B 141      14.302  20.912  18.181  1.00 49.58           N
ATOM   1119  CA  ASN B 141      14.519  22.331  18.180  1.00 49.58           C
ATOM   1120  CB  ASN B 141      13.391  23.074  18.917  1.00 49.58           C
ATOM   1121  CG  ASN B 141      13.537  24.569  18.701  1.00 49.58           C
ATOM   1122  OD1 ASN B 141      14.551  25.042  18.193  1.00 49.58           O
ATOM   1123  ND2 ASN B 141      12.492  25.338  19.110  1.00 49.58           N
ATOM   1124  C   ASN B 141      15.798  22.620  18.916  1.00 49.58           C
ATOM   1125  O   ASN B 141      15.959  22.241  20.074  1.00 49.58           O
ATOM   1126  N   GLN B 142      16.746  23.301  18.237  1.00 78.59           N
ATOM   1127  CA  GLN B 142      18.027  23.706  18.767  1.00 78.59           C
ATOM   1128  CB  GLN B 142      18.978  24.208  17.663  1.00 78.59           C
ATOM   1129  CG  GLN B 142      18.476  25.461  16.944  1.00 78.59           C
ATOM   1130  CD  GLN B 142      19.491  25.854  15.886  1.00 78.59           C
ATOM   1131  OE1 GLN B 142      20.079  26.931  15.936  1.00 78.59           O
ATOM   1132  NE2 GLN B 142      19.680  24.949  14.886  1.00 78.59           N
ATOM   1133  C   GLN B 142      17.843  24.800  19.771  1.00 78.59           C
ATOM   1134  O   GLN B 142      18.662  24.963  20.677  1.00 78.59           O
ATOM   1135  N   GLY B 143      16.793  25.626  19.599  1.00 28.60           N
ATOM   1136  CA  GLY B 143      16.576  26.693  20.531  1.00 28.60           C
ATOM   1137  C   GLY B 143      17.515  27.800  20.166  1.00 28.60           C
ATOM   1138  O   GLY B 143      17.987  27.884  19.034  1.00 28.60           O
ATOM   1139  N   SER B 144      17.796  28.685  21.140  1.00 49.80           N
ATOM   1140  CA  SER B 144      18.624  29.846  20.964  1.00 49.80           C
ATOM   1141  CB  SER B 144      18.452  30.869  22.100  1.00 49.80           C
ATOM   1142  OG  SER B 144      18.896  30.318  23.331  1.00 49.80           O
ATOM   1143  C   SER B 144      20.085  29.504  20.891  1.00 49.80           C
ATOM   1144  O   SER B 144      20.904  30.378  20.612  1.00 49.80           O
ATOM   1145  N   CYS B 145      20.471  28.243  21.153  1.00 64.33           N
ATOM   1146  CA  CYS B 145      21.873  27.920  21.202  1.00 64.33           C
ATOM   1147  CB  CYS B 145      22.138  26.689  22.076  1.00 64.33           C
ATOM   1148  SG  CYS B 145      23.904  26.504  22.360  1.00 64.33           S
ATOM   1149  C   CYS B 145      22.381  27.614  19.821  1.00 64.33           C
ATOM   1150  O   CYS B 145      21.702  26.958  19.036  1.00 64.33           O
ATOM   1151  N   GLY B 146      23.609  28.072  19.483  1.00 65.33           N
ATOM   1152  CA  GLY B 146      24.120  27.787  18.169  1.00 65.33           C
ATOM   1153  C   GLY B 146      24.592  26.374  18.217  1.00 65.33           C
ATOM   1154  O   GLY B 146      25.788  26.099  18.288  1.00 65.33           O
ATOM   1155  N   SER B 147      23.647  25.422  18.136  1.00122.76           N
ATOM   1156  CA  SER B 147      24.015  24.052  18.311  1.00122.76           C
ATOM   1157  CB  SER B 147      23.213  23.440  19.474  1.00122.76           C
ATOM   1158  OG  SER B 147      23.584  22.089  19.695  1.00122.76           O
ATOM   1159  C   SER B 147      23.723  23.239  17.069  1.00122.76           C
ATOM   1160  O   SER B 147      23.719  22.012  17.123  1.00122.76           O
ATOM   1161  N   CYS B 148      23.621  23.873  15.887  1.00114.17           N
ATOM   1162  CA  CYS B 148      23.202  23.192  14.687  1.00114.17           C
ATOM   1163  CB  CYS B 148      23.260  24.125  13.472  1.00114.17           C
ATOM   1164  SG  CYS B 148      22.370  25.674  13.779  1.00114.17           S
ATOM   1165  C   CYS B 148      24.081  22.002  14.379  1.00114.17           C
ATOM   1166  O   CYS B 148      23.583  20.912  14.108  1.00114.17           O
ATOM   1167  N   TYR B 149      25.415  22.151  14.456  1.00275.65           N
ATOM   1168  CA  TYR B 149      26.355  21.094  14.125  1.00275.65           C
ATOM   1169  CB  TYR B 149      27.844  21.440  14.370  1.00275.65           C
ATOM   1170  CG  TYR B 149      27.627  22.744  14.979  1.00275.65           C
ATOM   1171  CD1 TYR B 149      27.369  22.984  16.311  1.00275.65           C
ATOM   1172  CD2 TYR B 149      27.675  23.752  14.074  1.00275.65           C
ATOM   1173  CE1 TYR B 149      27.111  24.279  16.707  1.00275.65           C
ATOM   1174  CE2 TYR B 149      27.420  25.016  14.464  1.00275.65           C
ATOM   1175  CZ  TYR B 149      27.132  25.282  15.762  1.00275.65           C
ATOM   1176  OH  TYR B 149      26.862  26.629  16.052  1.00275.65           O
ATOM   1177  C   TYR B 149      26.095  19.905  14.967  1.00275.65           C
ATOM   1178  O   TYR B 149      26.222  18.777  14.493  1.00275.65           O
ATOM   1179  N   ALA B 150      25.802  20.129  16.256  1.00 55.34           N
ATOM   1180  CA  ALA B 150      25.558  19.015  17.118  1.00 55.34           C
ATOM   1181  CB  ALA B 150      25.378  19.419  18.590  1.00 55.34           C
ATOM   1182  C   ALA B 150      24.309  18.301  16.693  1.00 55.34           C
ATOM   1183  O   ALA B 150      24.276  17.074  16.635  1.00 55.34           O
ATOM   1184  N   PHE B 151      23.238  19.053  16.377  1.00 59.77           N
ATOM   1185  CA  PHE B 151      22.002  18.429  15.998  1.00 59.77           C
ATOM   1186  CB  PHE B 151      20.839  19.427  15.853  1.00 59.77           C
ATOM   1187  CG  PHE B 151      20.287  19.698  17.214  1.00 59.77           C
ATOM   1188  CD1 PHE B 151      20.825  20.647  18.057  1.00 59.77           C
ATOM   1189  CD2 PHE B 151      19.200  18.969  17.643  1.00 59.77           C
ATOM   1190  CE1 PHE B 151      20.277  20.856  19.303  1.00 59.77           C
ATOM   1191  CE2 PHE B 151      18.650  19.174  18.886  1.00 59.77           C
ATOM   1192  CZ  PHE B 151      19.190  20.122  19.719  1.00 59.77           C
ATOM   1193  C   PHE B 151      22.169  17.666  14.714  1.00 59.77           C
ATOM   1194  O   PHE B 151      21.691  16.539  14.590  1.00 59.77           O
ATOM   1195  N   SER B 152      22.858  18.256  13.717  1.00 34.48           N
ATOM   1196  CA  SER B 152      23.043  17.593  12.454  1.00 34.48           C
ATOM   1197  CB  SER B 152      23.849  18.430  11.445  1.00 34.48           C
ATOM   1198  OG  SER B 152      25.179  18.610  11.911  1.00 34.48           O
ATOM   1199  C   SER B 152      23.813  16.334  12.694  1.00 34.48           C
ATOM   1200  O   SER B 152      23.491  15.276  12.155  1.00 34.48           O
ATOM   1201  N   SER B 153      24.844  16.420  13.547  1.00 86.31           N
ATOM   1202  CA  SER B 153      25.701  15.307  13.828  1.00 86.31           C
ATOM   1203  CB  SER B 153      26.805  15.687  14.826  1.00 86.31           C
ATOM   1204  OG  SER B 153      27.635  14.567  15.074  1.00 86.31           O
ATOM   1205  C   SER B 153      24.911  14.181  14.429  1.00 86.31           C
ATOM   1206  O   SER B 153      25.003  13.047  13.962  1.00 86.31           O
ATOM   1207  N   VAL B 154      24.105  14.464  15.475  1.00 99.41           N
ATOM   1208  CA  VAL B 154      23.349  13.435  16.135  1.00 99.41           C
ATOM   1209  CB  VAL B 154      22.563  13.923  17.324  1.00 99.41           C
ATOM   1210  CG1 VAL B 154      23.551  14.461  18.370  1.00 99.41           C
ATOM   1211  CG2 VAL B 154      21.518  14.958  16.873  1.00 99.41           C
ATOM   1212  C   VAL B 154      22.380  12.861  15.159  1.00 99.41           C
ATOM   1213  O   VAL B 154      22.216  11.646  15.094  1.00 99.41           O
ATOM   1214  N   GLY B 155      21.743  13.724  14.345  1.00 30.58           N
ATOM   1215  CA  GLY B 155      20.729  13.286  13.431  1.00 30.58           C
ATOM   1216  C   GLY B 155      21.301  12.271  12.491  1.00 30.58           C
ATOM   1217  O   GLY B 155      20.646  11.276  12.188  1.00 30.58           O
ATOM   1218  N   MET B 156      22.530  12.497  11.984  1.00105.25           N
ATOM   1219  CA  MET B 156      23.114  11.554  11.066  1.00105.25           C
ATOM   1220  CB  MET B 156      24.567  11.869  10.679  1.00105.25           C
ATOM   1221  CG  MET B 156      24.802  13.041   9.740  1.00105.25           C
ATOM   1222  SD  MET B 156      26.562  13.485   9.587  1.00105.25           S
ATOM   1223  CE  MET B 156      27.106  11.944   8.804  1.00105.25           C
ATOM   1224  C   MET B 156      23.276  10.232  11.746  1.00105.25           C
ATOM   1225  O   MET B 156      22.862   9.192  11.236  1.00105.25           O
ATOM   1226  N   MET B 157      23.875  10.249  12.945  1.00 86.53           N
ATOM   1227  CA  MET B 157      24.176   9.037  13.651  1.00 86.53           C
ATOM   1228  CB  MET B 157      24.938   9.283  14.965  1.00 86.53           C
ATOM   1229  CG  MET B 157      26.389   9.724  14.768  1.00 86.53           C
ATOM   1230  SD  MET B 157      27.498   8.409  14.176  1.00 86.53           S
ATOM   1231  CE  MET B 157      26.793   8.302  12.506  1.00 86.53           C
ATOM   1232  C   MET B 157      22.914   8.307  13.997  1.00 86.53           C
ATOM   1233  O   MET B 157      22.885   7.078  13.973  1.00 86.53           O
ATOM   1234  N   GLU B 158      21.845   9.045  14.354  1.00118.66           N
ATOM   1235  CA  GLU B 158      20.602   8.447  14.779  1.00118.66           C
ATOM   1236  CB  GLU B 158      19.477   9.482  15.007  1.00118.66           C
ATOM   1237  CG  GLU B 158      19.790  10.692  15.888  1.00118.66           C
ATOM   1238  CD  GLU B 158      19.800  10.290  17.340  1.00118.66           C
ATOM   1239  OE1 GLU B 158      20.113   9.106  17.621  1.00118.66           O
ATOM   1240  OE2 GLU B 158      19.489  11.169  18.188  1.00118.66           O
ATOM   1241  C   GLU B 158      20.020   7.644  13.652  1.00118.66           C
ATOM   1242  O   GLU B 158      19.601   6.502  13.841  1.00118.66           O
ATOM   1243  N   ALA B 159      19.941   8.253  12.450  1.00 42.32           N
ATOM   1244  CA  ALA B 159      19.324   7.616  11.318  1.00 42.32           C
ATOM   1245  CB  ALA B 159      19.212   8.552  10.101  1.00 42.32           C
ATOM   1246  C   ALA B 159      20.123   6.422  10.895  1.00 42.32           C
ATOM   1247  O   ALA B 159      19.574   5.355  10.624  1.00 42.32           O
ATOM   1248  N   ARG B 160      21.458   6.574  10.860  1.00 63.29           N
ATOM   1249  CA  ARG B 160      22.354   5.549  10.400  1.00 63.29           C
ATOM   1250  CB  ARG B 160      23.822   6.017  10.457  1.00 63.29           C
ATOM   1251  CG  ARG B 160      24.121   7.230   9.568  1.00 63.29           C
ATOM   1252  CD  ARG B 160      25.497   7.854   9.824  1.00 63.29           C
ATOM   1253  NE  ARG B 160      25.659   9.011   8.895  1.00 63.29           N
ATOM   1254  CZ  ARG B 160      26.295   8.829   7.701  1.00 63.29           C
ATOM   1255  NH1 ARG B 160      26.793   7.601   7.380  1.00 63.29           N
ATOM   1256  NH2 ARG B 160      26.448   9.866   6.829  1.00 63.29           N
ATOM   1257  C   ARG B 160      22.233   4.340  11.277  1.00 63.29           C
ATOM   1258  O   ARG B 160      22.317   3.205  10.809  1.00 63.29           O
ATOM   1259  N   LEU B 161      22.069   4.552  12.592  1.00 90.03           N
ATOM   1260  CA  LEU B 161      21.932   3.464  13.518  1.00 90.03           C
ATOM   1261  CB  LEU B 161      21.855   3.966  14.978  1.00 90.03           C
ATOM   1262  CG  LEU B 161      21.872   2.895  16.101  1.00 90.03           C
ATOM   1263  CD1 LEU B 161      21.797   3.573  17.479  1.00 90.03           C
ATOM   1264  CD2 LEU B 161      20.776   1.826  15.948  1.00 90.03           C
ATOM   1265  C   LEU B 161      20.658   2.754  13.171  1.00 90.03           C
ATOM   1266  O   LEU B 161      20.592   1.527  13.208  1.00 90.03           O
ATOM   1267  N   ARG B 162      19.603   3.516  12.826  1.00 66.28           N
ATOM   1268  CA  ARG B 162      18.330   2.915  12.541  1.00 66.28           C
ATOM   1269  CB  ARG B 162      17.215   3.943  12.293  1.00 66.28           C
ATOM   1270  CG  ARG B 162      16.865   4.753  13.544  1.00 66.28           C
ATOM   1271  CD  ARG B 162      15.592   5.590  13.406  1.00 66.28           C
ATOM   1272  NE  ARG B 162      15.393   6.310  14.696  1.00 66.28           N
ATOM   1273  CZ  ARG B 162      14.140   6.685  15.086  1.00 66.28           C
ATOM   1274  NH1 ARG B 162      13.059   6.368  14.315  1.00 66.28           N
ATOM   1275  NH2 ARG B 162      13.967   7.374  16.252  1.00 66.28           N
ATOM   1276  C   ARG B 162      18.430   2.030  11.334  1.00 66.28           C
ATOM   1277  O   ARG B 162      17.957   0.896  11.349  1.00 66.28           O
ATOM   1278  N   LEU B 163      19.069   2.518  10.256  1.00100.99           N
ATOM   1279  CA  LEU B 163      19.184   1.775   9.031  1.00100.99           C
ATOM   1280  CB  LEU B 163      19.895   2.612   7.941  1.00100.99           C
ATOM   1281  CG  LEU B 163      20.006   2.018   6.515  1.00100.99           C
ATOM   1282  CD1 LEU B 163      20.671   3.036   5.576  1.00100.99           C
ATOM   1283  CD2 LEU B 163      20.740   0.667   6.459  1.00100.99           C
ATOM   1284  C   LEU B 163      19.982   0.529   9.286  1.00100.99           C
ATOM   1285  O   LEU B 163      19.608  -0.561   8.856  1.00100.99           O
ATOM   1286  N   ARG B 164      21.101   0.655  10.019  1.00127.22           N
ATOM   1287  CA  ARG B 164      21.984  -0.464  10.209  1.00127.22           C
ATOM   1288  CB  ARG B 164      23.235  -0.107  11.029  1.00127.22           C
ATOM   1289  CG  ARG B 164      24.226   0.804  10.301  1.00127.22           C
ATOM   1290  CD  ARG B 164      25.456   0.068   9.763  1.00127.22           C
ATOM   1291  NE  ARG B 164      25.117  -0.479   8.419  1.00127.22           N
ATOM   1292  CZ  ARG B 164      26.094  -1.050   7.654  1.00127.22           C
ATOM   1293  NH1 ARG B 164      27.365  -1.156   8.140  1.00127.22           N
ATOM   1294  NH2 ARG B 164      25.802  -1.512   6.403  1.00127.22           N
ATOM   1295  C   ARG B 164      21.280  -1.563  10.942  1.00127.22           C
ATOM   1296  O   ARG B 164      21.457  -2.741  10.640  1.00127.22           O
ATOM   1297  N   THR B 165      20.520  -1.178  11.975  1.00158.91           N
ATOM   1298  CA  THR B 165      19.786  -2.009  12.885  1.00158.91           C
ATOM   1299  CB  THR B 165      19.489  -1.269  14.146  1.00158.91           C
ATOM   1300  OG1 THR B 165      20.655  -0.626  14.623  1.00158.91           O
ATOM   1301  CG2 THR B 165      19.100  -2.310  15.188  1.00158.91           C
ATOM   1302  C   THR B 165      18.471  -2.408  12.291  1.00158.91           C
ATOM   1303  O   THR B 165      17.782  -3.276  12.825  1.00158.91           O
ATOM   1304  N   ASN B 166      18.045  -1.720  11.216  1.00 75.61           N
ATOM   1305  CA  ASN B 166      16.758  -1.954  10.633  1.00 75.61           C
ATOM   1306  CB  ASN B 166      16.547  -3.405  10.166  1.00 75.61           C
ATOM   1307  CG  ASN B 166      15.384  -3.419   9.182  1.00 75.61           C
ATOM   1308  OD1 ASN B 166      14.644  -2.445   9.056  1.00 75.61           O
ATOM   1309  ND2 ASN B 166      15.221  -4.558   8.458  1.00 75.61           N
ATOM   1310  C   ASN B 166      15.713  -1.605  11.648  1.00 75.61           C
ATOM   1311  O   ASN B 166      14.757  -2.346  11.869  1.00 75.61           O
ATOM   1312  N   ASN B 167      15.904  -0.437  12.293  1.00 74.33           N
ATOM   1313  CA  ASN B 167      14.997   0.152  13.238  1.00 74.33           C
ATOM   1314  CB  ASN B 167      13.578   0.331  12.665  1.00 74.33           C
ATOM   1315  CG  ASN B 167      13.636   1.388  11.568  1.00 74.33           C
ATOM   1316  OD1 ASN B 167      14.215   2.458  11.749  1.00 74.33           O
ATOM   1317  ND2 ASN B 167      13.023   1.081  10.393  1.00 74.33           N
ATOM   1318  C   ASN B 167      14.899  -0.673  14.482  1.00 74.33           C
ATOM   1319  O   ASN B 167      14.005  -0.452  15.298  1.00 74.33           O
ATOM   1320  N   THR B 168      15.810  -1.640  14.687  1.00 39.82           N
ATOM   1321  CA  THR B 168      15.741  -2.359  15.925  1.00 39.82           C
ATOM   1322  CB  THR B 168      16.589  -3.596  15.969  1.00 39.82           C
ATOM   1323  OG1 THR B 168      16.205  -4.490  14.935  1.00 39.82           O
ATOM   1324  CG2 THR B 168      16.411  -4.269  17.341  1.00 39.82           C
ATOM   1325  C   THR B 168      16.163  -1.419  17.017  1.00 39.82           C
ATOM   1326  O   THR B 168      15.590  -1.442  18.106  1.00 39.82           O
ATOM   1327  N   VAL B 169      17.181  -0.564  16.747  1.00 56.27           N
ATOM   1328  CA  VAL B 169      17.666   0.383  17.725  1.00 56.27           C
ATOM   1329  CB  VAL B 169      19.152   0.321  17.927  1.00 56.27           C
ATOM   1330  CG1 VAL B 169      19.555   1.420  18.924  1.00 56.27           C
ATOM   1331  CG2 VAL B 169      19.528  -1.102  18.372  1.00 56.27           C
ATOM   1332  C   VAL B 169      17.343   1.784  17.257  1.00 56.27           C
ATOM   1333  O   VAL B 169      17.749   2.212  16.180  1.00 56.27           O
ATOM   1334  N   GLN B 170      16.508   2.466  18.064  1.00177.76           N
ATOM   1335  CA  GLN B 170      15.908   3.783  18.037  1.00177.76           C
ATOM   1336  CB  GLN B 170      14.514   3.756  18.679  1.00177.76           C
ATOM   1337  CG  GLN B 170      14.564   3.371  20.160  1.00177.76           C
ATOM   1338  CD  GLN B 170      13.146   3.107  20.643  1.00177.76           C
ATOM   1339  OE1 GLN B 170      12.181   3.278  19.900  1.00177.76           O
ATOM   1340  NE2 GLN B 170      13.016   2.669  21.923  1.00177.76           N
ATOM   1341  C   GLN B 170      16.659   4.938  18.668  1.00177.76           C
ATOM   1342  O   GLN B 170      16.129   6.047  18.658  1.00177.76           O
ATOM   1343  N   THR B 171      17.799   4.721  19.353  1.00151.96           N
ATOM   1344  CA  THR B 171      18.422   5.697  20.227  1.00151.96           C
ATOM   1345  CB  THR B 171      19.851   5.368  20.549  1.00151.96           C
ATOM   1346  OG1 THR B 171      20.637   5.396  19.367  1.00151.96           O
ATOM   1347  CG2 THR B 171      19.904   3.967  21.184  1.00151.96           C
ATOM   1348  C   THR B 171      18.386   7.125  19.758  1.00151.96           C
ATOM   1349  O   THR B 171      18.467   7.434  18.571  1.00151.96           O
ATOM   1350  N   MET B 172      18.205   8.040  20.741  1.00117.41           N
ATOM   1351  CA  MET B 172      18.238   9.460  20.525  1.00117.41           C
ATOM   1352  CB  MET B 172      17.037  10.202  21.135  1.00117.41           C
ATOM   1353  CG  MET B 172      15.698   9.821  20.506  1.00117.41           C
ATOM   1354  SD  MET B 172      14.268  10.689  21.214  1.00117.41           S
ATOM   1355  CE  MET B 172      13.034   9.851  20.178  1.00117.41           C
ATOM   1356  C   MET B 172      19.463   9.918  21.256  1.00117.41           C
ATOM   1357  O   MET B 172      19.550   9.788  22.476  1.00117.41           O
ATOM   1358  N   LEU B 173      20.450  10.458  20.514  1.00 62.13           N
ATOM   1359  CA  LEU B 173      21.708  10.874  21.071  1.00 62.13           C
ATOM   1360  CB  LEU B 173      22.841  10.939  20.034  1.00 62.13           C
ATOM   1361  CG  LEU B 173      23.172   9.564  19.425  1.00 62.13           C
ATOM   1362  CD1 LEU B 173      24.312   9.664  18.399  1.00 62.13           C
ATOM   1363  CD2 LEU B 173      23.437   8.521  20.523  1.00 62.13           C
ATOM   1364  C   LEU B 173      21.567  12.236  21.686  1.00 62.13           C
ATOM   1365  O   LEU B 173      20.586  12.940  21.444  1.00 62.13           O
ATOM   1366  N   SER B 174      22.558  12.636  22.519  1.00 71.57           N
ATOM   1367  CA  SER B 174      22.459  13.892  23.220  1.00 71.57           C
ATOM   1368  CB  SER B 174      22.832  13.777  24.704  1.00 71.57           C
ATOM   1369  OG  SER B 174      22.829  15.064  25.299  1.00 71.57           O
ATOM   1370  C   SER B 174      23.360  14.948  22.635  1.00 71.57           C
ATOM   1371  O   SER B 174      24.586  14.858  22.669  1.00 71.57           O
ATOM   1372  N   PRO B 175      22.745  15.970  22.099  1.00172.81           N
ATOM   1373  CA  PRO B 175      23.432  17.118  21.552  1.00172.81           C
ATOM   1374  CD  PRO B 175      21.354  15.895  21.684  1.00172.81           C
ATOM   1375  CB  PRO B 175      22.374  17.877  20.743  1.00172.81           C
ATOM   1376  CG  PRO B 175      21.021  17.323  21.238  1.00172.81           C
ATOM   1377  C   PRO B 175      24.060  17.950  22.634  1.00172.81           C
ATOM   1378  O   PRO B 175      25.059  18.624  22.383  1.00172.81           O
ATOM   1379  N   GLN B 176      23.472  17.930  23.842  1.00 60.56           N
ATOM   1380  CA  GLN B 176      23.928  18.750  24.933  1.00 60.56           C
ATOM   1381  CB  GLN B 176      22.984  18.708  26.150  1.00 60.56           C
ATOM   1382  CG  GLN B 176      23.448  19.580  27.321  1.00 60.56           C
ATOM   1383  CD  GLN B 176      23.335  21.041  26.907  1.00 60.56           C
ATOM   1384  OE1 GLN B 176      22.421  21.424  26.179  1.00 60.56           O
ATOM   1385  NE2 GLN B 176      24.296  21.881  27.377  1.00 60.56           N
ATOM   1386  C   GLN B 176      25.281  18.313  25.397  1.00 60.56           C
ATOM   1387  O   GLN B 176      26.122  19.145  25.737  1.00 60.56           O
ATOM   1388  N   ASP B 177      25.532  16.993  25.424  1.00 84.76           N
ATOM   1389  CA  ASP B 177      26.792  16.532  25.930  1.00 84.76           C
ATOM   1390  CB  ASP B 177      26.918  14.997  25.889  1.00 84.76           C
ATOM   1391  CG  ASP B 177      28.138  14.587  26.700  1.00 84.76           C
ATOM   1392  OD1 ASP B 177      28.929  15.492  27.079  1.00 84.76           O
ATOM   1393  OD2 ASP B 177      28.291  13.363  26.958  1.00 84.76           O
ATOM   1394  C   ASP B 177      27.871  17.112  25.067  1.00 84.76           C
ATOM   1395  O   ASP B 177      28.906  17.553  25.567  1.00 84.76           O
ATOM   1396  N   VAL B 178      27.646  17.129  23.737  1.00 72.06           N
ATOM   1397  CA  VAL B 178      28.594  17.688  22.811  1.00 72.06           C
ATOM   1398  CB  VAL B 178      28.093  17.633  21.387  1.00 72.06           C
ATOM   1399  CG1 VAL B 178      28.958  18.534  20.472  1.00 72.06           C
ATOM   1400  CG2 VAL B 178      28.046  16.157  20.955  1.00 72.06           C
ATOM   1401  C   VAL B 178      28.789  19.136  23.122  1.00 72.06           C
ATOM   1402  O   VAL B 178      29.917  19.615  23.231  1.00 72.06           O
ATOM   1403  N   VAL B 179      27.679  19.874  23.288  1.00 70.50           N
ATOM   1404  CA  VAL B 179      27.789  21.288  23.520  1.00 70.50           C
ATOM   1405  CB  VAL B 179      26.459  21.996  23.539  1.00 70.50           C
ATOM   1406  CG1 VAL B 179      26.671  23.445  24.013  1.00 70.50           C
ATOM   1407  CG2 VAL B 179      25.845  21.909  22.128  1.00 70.50           C
ATOM   1408  C   VAL B 179      28.511  21.569  24.808  1.00 70.50           C
ATOM   1409  O   VAL B 179      29.315  22.499  24.869  1.00 70.50           O
ATOM   1410  N   SER B 180      28.210  20.821  25.888  1.00 78.58           N
ATOM   1411  CA  SER B 180      28.836  21.087  27.161  1.00 78.58           C
ATOM   1412  CB  SER B 180      28.026  20.526  28.343  1.00 78.58           C
ATOM   1413  OG  SER B 180      26.756  21.160  28.410  1.00 78.58           O
ATOM   1414  C   SER B 180      30.237  20.540  27.287  1.00 78.58           C
ATOM   1415  O   SER B 180      31.115  21.208  27.831  1.00 78.58           O
ATOM   1416  N   CYS B 181      30.428  19.253  26.925  1.00115.38           N
ATOM   1417  CA  CYS B 181      31.668  18.527  27.054  1.00115.38           C
ATOM   1418  CB  CYS B 181      31.458  17.013  27.243  1.00115.38           C
ATOM   1419  SG  CYS B 181      31.423  16.462  28.978  1.00115.38           S
ATOM   1420  C   CYS B 181      32.714  18.663  25.980  1.00115.38           C
ATOM   1421  O   CYS B 181      33.903  18.655  26.298  1.00115.38           O
ATOM   1422  N   SER B 182      32.339  18.770  24.685  1.00140.50           N
ATOM   1423  CA  SER B 182      33.359  18.569  23.686  1.00140.50           C
ATOM   1424  CB  SER B 182      32.850  17.999  22.349  1.00140.50           C
ATOM   1425  OG  SER B 182      32.200  19.003  21.590  1.00140.50           O
ATOM   1426  C   SER B 182      34.223  19.758  23.384  1.00140.50           C
ATOM   1427  O   SER B 182      33.764  20.869  23.131  1.00140.50           O
ATOM   1428  N   GLY B 183      35.548  19.502  23.444  1.00 71.04           N
ATOM   1429  CA  GLY B 183      36.644  20.391  23.151  1.00 71.04           C
ATOM   1430  C   GLY B 183      36.775  20.618  21.666  1.00 71.04           C
ATOM   1431  O   GLY B 183      37.429  21.565  21.224  1.00 71.04           O
ATOM   1432  N   LEU B 184      36.261  19.653  20.881  1.00141.52           N
ATOM   1433  CA  LEU B 184      36.281  19.587  19.446  1.00141.52           C
ATOM   1434  CB  LEU B 184      35.741  18.250  18.914  1.00141.52           C
ATOM   1435  CG  LEU B 184      36.537  17.015  19.375  1.00141.52           C
ATOM   1436  CD1 LEU B 184      37.976  17.042  18.847  1.00141.52           C
ATOM   1437  CD2 LEU B 184      36.453  16.811  20.895  1.00141.52           C
ATOM   1438  C   LEU B 184      35.420  20.674  18.870  1.00141.52           C
ATOM   1439  O   LEU B 184      35.465  20.906  17.663  1.00141.52           O
ATOM   1440  N   SER B 185      34.522  21.278  19.677  1.00 88.31           N
ATOM   1441  CA  SER B 185      33.685  22.343  19.187  1.00 88.31           C
ATOM   1442  CB  SER B 185      32.239  21.936  18.812  1.00 88.31           C
ATOM   1443  OG  SER B 185      31.547  21.497  19.971  1.00 88.31           O
ATOM   1444  C   SER B 185      33.586  23.422  20.230  1.00 88.31           C
ATOM   1445  O   SER B 185      34.166  23.343  21.312  1.00 88.31           O
ATOM   1446  N   GLN B 186      32.903  24.510  19.831  1.00221.59           N
ATOM   1447  CA  GLN B 186      32.649  25.749  20.512  1.00221.59           C
ATOM   1448  CB  GLN B 186      32.544  26.936  19.552  1.00221.59           C
ATOM   1449  CG  GLN B 186      33.622  26.967  18.454  1.00221.59           C
ATOM   1450  CD  GLN B 186      34.957  26.299  18.800  1.00221.59           C
ATOM   1451  OE1 GLN B 186      35.607  25.759  17.906  1.00221.59           O
ATOM   1452  NE2 GLN B 186      35.413  26.344  20.080  1.00221.59           N
ATOM   1453  C   GLN B 186      31.475  25.774  21.455  1.00221.59           C
ATOM   1454  O   GLN B 186      31.180  26.840  21.991  1.00221.59           O
ATOM   1455  N   GLY B 187      30.653  24.711  21.558  1.00 54.68           N
ATOM   1456  CA  GLY B 187      29.524  24.818  22.443  1.00 54.68           C
ATOM   1457  C   GLY B 187      28.434  25.519  21.692  1.00 54.68           C
ATOM   1458  O   GLY B 187      28.081  25.141  20.579  1.00 54.68           O
ATOM   1459  N   CYS B 188      27.847  26.543  22.326  1.00109.41           N
ATOM   1460  CA  CYS B 188      26.764  27.318  21.812  1.00109.41           C
ATOM   1461  CB  CYS B 188      26.204  28.234  22.902  1.00109.41           C
ATOM   1462  SG  CYS B 188      24.442  28.441  22.633  1.00109.41           S
ATOM   1463  C   CYS B 188      27.275  28.174  20.691  1.00109.41           C
ATOM   1464  O   CYS B 188      26.504  28.716  19.899  1.00109.41           O
ATOM   1465  N   ASP B 189      28.603  28.391  20.690  1.00114.83           N
ATOM   1466  CA  ASP B 189      29.347  29.207  19.773  1.00114.83           C
ATOM   1467  CB  ASP B 189      30.760  29.518  20.301  1.00114.83           C
ATOM   1468  CG  ASP B 189      31.254  30.806  19.657  1.00114.83           C
ATOM   1469  OD1 ASP B 189      30.599  31.291  18.696  1.00114.83           O
ATOM   1470  OD2 ASP B 189      32.293  31.335  20.138  1.00114.83           O
ATOM   1471  C   ASP B 189      29.469  28.560  18.413  1.00114.83           C
ATOM   1472  O   ASP B 189      29.804  29.234  17.440  1.00114.83           O
ATOM   1473  N   GLY B 190      29.306  27.224  18.297  1.00 58.98           N
ATOM   1474  CA  GLY B 190      29.428  26.660  16.974  1.00 58.98           C
ATOM   1475  C   GLY B 190      30.320  25.457  16.975  1.00 58.98           C
ATOM   1476  O   GLY B 190      30.925  25.135  17.993  1.00 58.98           O
ATOM   1477  N   GLY B 191      30.419  24.767  15.807  1.00 42.52           N
ATOM   1478  CA  GLY B 191      31.255  23.600  15.667  1.00 42.52           C
ATOM   1479  C   GLY B 191      31.061  23.012  14.289  1.00 42.52           C
ATOM   1480  O   GLY B 191      30.334  23.566  13.465  1.00 42.52           O
ATOM   1481  N   PHE B 192      31.732  21.866  14.003  1.00 87.29           N
ATOM   1482  CA  PHE B 192      31.611  21.226  12.713  1.00 87.29           C
ATOM   1483  CB  PHE B 192      32.858  21.384  11.830  1.00 87.29           C
ATOM   1484  CG  PHE B 192      32.879  22.797  11.365  1.00 87.29           C
ATOM   1485  CD1 PHE B 192      33.320  23.805  12.188  1.00 87.29           C
ATOM   1486  CD2 PHE B 192      32.463  23.104  10.090  1.00 87.29           C
ATOM   1487  CE1 PHE B 192      33.328  25.102  11.741  1.00 87.29           C
ATOM   1488  CE2 PHE B 192      32.470  24.402   9.641  1.00 87.29           C
ATOM   1489  CZ  PHE B 192      32.902  25.407  10.472  1.00 87.29           C
ATOM   1490  C   PHE B 192      31.356  19.751  12.865  1.00 87.29           C
ATOM   1491  O   PHE B 192      31.972  19.065  13.681  1.00 87.29           O
ATOM   1492  N   PRO B 193      30.468  19.241  12.042  1.00 85.09           N
ATOM   1493  CA  PRO B 193      30.088  17.850  12.098  1.00 85.09           C
ATOM   1494  CD  PRO B 193      29.396  20.066  11.506  1.00 85.09           C
ATOM   1495  CB  PRO B 193      28.895  17.709  11.159  1.00 85.09           C
ATOM   1496  CG  PRO B 193      28.236  19.099  11.223  1.00 85.09           C
ATOM   1497  C   PRO B 193      31.218  16.892  11.866  1.00 85.09           C
ATOM   1498  O   PRO B 193      31.181  15.790  12.413  1.00 85.09           O
ATOM   1499  N   TYR B 194      32.240  17.280  11.081  1.00 71.81           N
ATOM   1500  CA  TYR B 194      33.340  16.391  10.818  1.00 71.81           C
ATOM   1501  CB  TYR B 194      34.369  17.086   9.905  1.00 71.81           C
ATOM   1502  CG  TYR B 194      35.466  16.161   9.493  1.00 71.81           C
ATOM   1503  CD1 TYR B 194      36.597  16.016  10.260  1.00 71.81           C
ATOM   1504  CD2 TYR B 194      35.362  15.443   8.322  1.00 71.81           C
ATOM   1505  CE1 TYR B 194      37.611  15.179   9.860  1.00 71.81           C
ATOM   1506  CE2 TYR B 194      36.375  14.603   7.916  1.00 71.81           C
ATOM   1507  CZ  TYR B 194      37.504  14.469   8.689  1.00 71.81           C
ATOM   1508  OH  TYR B 194      38.546  13.607   8.277  1.00 71.81           O
ATOM   1509  C   TYR B 194      33.971  16.093  12.147  1.00 71.81           C
ATOM   1510  O   TYR B 194      34.327  14.952  12.437  1.00 71.81           O
ATOM   1511  N   LEU B 195      34.154  17.129  12.989  1.00 97.70           N
ATOM   1512  CA  LEU B 195      34.740  16.976  14.292  1.00 97.70           C
ATOM   1513  CB  LEU B 195      35.130  18.315  14.938  1.00 97.70           C
ATOM   1514  CG  LEU B 195      36.302  19.035  14.238  1.00 97.70           C
ATOM   1515  CD1 LEU B 195      36.630  20.365  14.944  1.00 97.70           C
ATOM   1516  CD2 LEU B 195      37.531  18.116  14.104  1.00 97.70           C
ATOM   1517  C   LEU B 195      33.827  16.278  15.269  1.00 97.70           C
ATOM   1518  O   LEU B 195      34.313  15.681  16.227  1.00 97.70           O
ATOM   1519  N   ILE B 196      32.499  16.518  15.188  1.00181.19           N
ATOM   1520  CA  ILE B 196      31.535  15.931  16.101  1.00181.19           C
ATOM   1521  CB  ILE B 196      30.302  16.799  16.172  1.00181.19           C
ATOM   1522  CG1 ILE B 196      30.662  18.262  16.501  1.00181.19           C
ATOM   1523  CG2 ILE B 196      29.341  16.172  17.194  1.00181.19           C
ATOM   1524  CD1 ILE B 196      31.390  18.427  17.833  1.00181.19           C
ATOM   1525  C   ILE B 196      31.055  14.548  15.734  1.00181.19           C
ATOM   1526  O   ILE B 196      31.234  13.570  16.464  1.00181.19           O
ATOM   1527  N   ALA B 197      30.423  14.442  14.547  1.00 69.28           N
ATOM   1528  CA  ALA B 197      29.859  13.193  14.133  1.00 69.28           C
ATOM   1529  CB  ALA B 197      29.144  13.281  12.775  1.00 69.28           C
ATOM   1530  C   ALA B 197      30.989  12.247  13.964  1.00 69.28           C
ATOM   1531  O   ALA B 197      30.848  11.057  14.242  1.00 69.28           O
ATOM   1532  N   GLY B 198      32.081  12.731  13.335  1.00 91.88           N
ATOM   1533  CA  GLY B 198      33.232  11.893  13.152  1.00 91.88           C
ATOM   1534  C   GLY B 198      34.226  11.773  14.289  1.00 91.88           C
ATOM   1535  O   GLY B 198      34.272  10.757  14.981  1.00 91.88           O
ATOM   1536  N   ARG B 199      35.019  12.846  14.564  1.00221.69           N
ATOM   1537  CA  ARG B 199      36.117  12.612  15.480  1.00221.69           C
ATOM   1538  CB  ARG B 199      37.355  13.526  15.388  1.00221.69           C
ATOM   1539  CG  ARG B 199      37.208  14.993  15.726  1.00221.69           C
ATOM   1540  CD  ARG B 199      38.577  15.670  15.678  1.00221.69           C
ATOM   1541  NE  ARG B 199      39.341  15.286  16.902  1.00221.69           N
ATOM   1542  CZ  ARG B 199      40.110  14.157  16.952  1.00221.69           C
ATOM   1543  NH1 ARG B 199      40.173  13.300  15.894  1.00221.69           N
ATOM   1544  NH2 ARG B 199      40.836  13.894  18.077  1.00221.69           N
ATOM   1545  C   ARG B 199      35.723  12.479  16.919  1.00221.69           C
ATOM   1546  O   ARG B 199      36.213  11.583  17.605  1.00221.69           O
ATOM   1547  N   TYR B 200      34.828  13.350  17.423  1.00 82.46           N
ATOM   1548  CA  TYR B 200      34.436  13.305  18.806  1.00 82.46           C
ATOM   1549  CB  TYR B 200      33.445  14.446  19.152  1.00 82.46           C
ATOM   1550  CG  TYR B 200      33.061  14.374  20.595  1.00 82.46           C
ATOM   1551  CD1 TYR B 200      33.899  14.853  21.578  1.00 82.46           C
ATOM   1552  CD2 TYR B 200      31.848  13.839  20.966  1.00 82.46           C
ATOM   1553  CE1 TYR B 200      33.536  14.784  22.904  1.00 82.46           C
ATOM   1554  CE2 TYR B 200      31.479  13.768  22.290  1.00 82.46           C
ATOM   1555  CZ  TYR B 200      32.327  14.241  23.263  1.00 82.46           C
ATOM   1556  OH  TYR B 200      31.951  14.168  24.621  1.00 82.46           O
ATOM   1557  C   TYR B 200      33.768  11.987  19.040  1.00 82.46           C
ATOM   1558  O   TYR B 200      34.007  11.318  20.042  1.00 82.46           O
ATOM   1559  N   ALA B 201      32.923  11.558  18.091  1.00 39.63           N
ATOM   1560  CA  ALA B 201      32.217  10.322  18.242  1.00 39.63           C
ATOM   1561  CB  ALA B 201      31.278  10.019  17.058  1.00 39.63           C
ATOM   1562  C   ALA B 201      33.205   9.197  18.348  1.00 39.63           C
ATOM   1563  O   ALA B 201      33.005   8.270  19.131  1.00 39.63           O
ATOM   1564  N   GLN B 202      34.280   9.214  17.536  1.00 74.60           N
ATOM   1565  CA  GLN B 202      35.239   8.142  17.591  1.00 74.60           C
ATOM   1566  CB  GLN B 202      36.198   8.132  16.389  1.00 74.60           C
ATOM   1567  CG  GLN B 202      37.198   6.972  16.407  1.00 74.60           C
ATOM   1568  CD  GLN B 202      37.975   7.035  15.103  1.00 74.60           C
ATOM   1569  OE1 GLN B 202      38.664   8.015  14.826  1.00 74.60           O
ATOM   1570  NE2 GLN B 202      37.856   5.965  14.271  1.00 74.60           N
ATOM   1571  C   GLN B 202      36.068   8.185  18.848  1.00 74.60           C
ATOM   1572  O   GLN B 202      36.302   7.147  19.467  1.00 74.60           O
ATOM   1573  N   ASP B 203      36.575   9.379  19.229  1.00132.63           N
ATOM   1574  CA  ASP B 203      37.440   9.536  20.372  1.00132.63           C
ATOM   1575  CB  ASP B 203      38.012  10.955  20.492  1.00132.63           C
ATOM   1576  CG  ASP B 203      39.154  11.107  19.522  1.00132.63           C
ATOM   1577  OD1 ASP B 203      39.191  10.351  18.518  1.00132.63           O
ATOM   1578  OD2 ASP B 203      40.020  11.978  19.782  1.00132.63           O
ATOM   1579  C   ASP B 203      36.764   9.335  21.696  1.00132.63           C
ATOM   1580  O   ASP B 203      37.199   8.515  22.504  1.00132.63           O
ATOM   1581  N   TYR B 204      35.783  10.214  21.999  1.00138.51           N
ATOM   1582  CA  TYR B 204      35.011  10.194  23.213  1.00138.51           C
ATOM   1583  CB  TYR B 204      34.603  11.580  23.723  1.00138.51           C
ATOM   1584  CG  TYR B 204      35.751  12.078  24.520  1.00138.51           C
ATOM   1585  CD1 TYR B 204      35.812  11.721  25.846  1.00138.51           C
ATOM   1586  CD2 TYR B 204      36.755  12.849  23.984  1.00138.51           C
ATOM   1587  CE1 TYR B 204      36.846  12.142  26.643  1.00138.51           C
ATOM   1588  CE2 TYR B 204      37.794  13.273  24.782  1.00138.51           C
ATOM   1589  CZ  TYR B 204      37.841  12.923  26.113  1.00138.51           C
ATOM   1590  OH  TYR B 204      38.904  13.358  26.932  1.00138.51           O
ATOM   1591  C   TYR B 204      33.779   9.351  23.216  1.00138.51           C
ATOM   1592  O   TYR B 204      33.472   8.701  24.213  1.00138.51           O
ATOM   1593  N   GLY B 205      33.000   9.385  22.119  1.00 47.11           N
ATOM   1594  CA  GLY B 205      31.761   8.659  22.106  1.00 47.11           C
ATOM   1595  C   GLY B 205      30.645   9.600  22.462  1.00 47.11           C
ATOM   1596  O   GLY B 205      30.866  10.682  23.005  1.00 47.11           O
ATOM   1597  N   LEU B 206      29.398   9.183  22.159  1.00 84.89           N
ATOM   1598  CA  LEU B 206      28.230   9.987  22.382  1.00 84.89           C
ATOM   1599  CB  LEU B 206      27.497  10.294  21.069  1.00 84.89           C
ATOM   1600  CG  LEU B 206      28.291  11.287  20.203  1.00 84.89           C
ATOM   1601  CD1 LEU B 206      27.678  11.442  18.812  1.00 84.89           C
ATOM   1602  CD2 LEU B 206      28.431  12.639  20.919  1.00 84.89           C
ATOM   1603  C   LEU B 206      27.311   9.256  23.315  1.00 84.89           C
ATOM   1604  O   LEU B 206      27.306   8.027  23.370  1.00 84.89           O
ATOM   1605  N   VAL B 207      26.510  10.010  24.097  1.00 70.63           N
ATOM   1606  CA  VAL B 207      25.611   9.412  25.045  1.00 70.63           C
ATOM   1607  CB  VAL B 207      25.790   9.929  26.441  1.00 70.63           C
ATOM   1608  CG1 VAL B 207      27.208   9.568  26.914  1.00 70.63           C
ATOM   1609  CG2 VAL B 207      25.486  11.437  26.453  1.00 70.63           C
ATOM   1610  C   VAL B 207      24.201   9.708  24.624  1.00 70.63           C
ATOM   1611  O   VAL B 207      23.960  10.541  23.754  1.00 70.63           O
ATOM   1612  N   ASP B 208      23.228   8.993  25.226  1.00 94.75           N
ATOM   1613  CA  ASP B 208      21.833   9.140  24.901  1.00 94.75           C
ATOM   1614  CB  ASP B 208      20.976   7.988  25.462  1.00 94.75           C
ATOM   1615  CG  ASP B 208      19.624   7.964  24.765  1.00 94.75           C
ATOM   1616  OD1 ASP B 208      18.735   8.771  25.148  1.00 94.75           O
ATOM   1617  OD2 ASP B 208      19.457   7.121  23.844  1.00 94.75           O
ATOM   1618  C   ASP B 208      21.330  10.434  25.471  1.00 94.75           C
ATOM   1619  O   ASP B 208      21.924  11.008  26.382  1.00 94.75           O
ATOM   1620  N   GLU B 209      20.196  10.929  24.937  1.00131.48           N
ATOM   1621  CA  GLU B 209      19.710  12.216  25.339  1.00131.48           C
ATOM   1622  CB  GLU B 209      18.625  12.784  24.400  1.00131.48           C
ATOM   1623  CG  GLU B 209      17.178  12.567  24.803  1.00131.48           C
ATOM   1624  CD  GLU B 209      16.774  13.949  25.291  1.00131.48           C
ATOM   1625  OE1 GLU B 209      17.511  14.917  24.962  1.00131.48           O
ATOM   1626  OE2 GLU B 209      15.739  14.066  25.991  1.00131.48           O
ATOM   1627  C   GLU B 209      19.265  12.172  26.777  1.00131.48           C
ATOM   1628  O   GLU B 209      19.401  13.152  27.508  1.00131.48           O
ATOM   1629  N   GLN B 210      18.750  11.018  27.245  1.00 89.25           N
ATOM   1630  CA  GLN B 210      18.276  10.905  28.602  1.00 89.25           C
ATOM   1631  CB  GLN B 210      17.671   9.524  28.914  1.00 89.25           C
ATOM   1632  CG  GLN B 210      18.672   8.371  28.864  1.00 89.25           C
ATOM   1633  CD  GLN B 210      17.909   7.098  29.195  1.00 89.25           C
ATOM   1634  OE1 GLN B 210      16.968   6.728  28.492  1.00 89.25           O
ATOM   1635  NE2 GLN B 210      18.311   6.409  30.295  1.00 89.25           N
ATOM   1636  C   GLN B 210      19.419  11.130  29.543  1.00 89.25           C
ATOM   1637  O   GLN B 210      19.238  11.655  30.642  1.00 89.25           O
ATOM   1638  N   CYS B 211      20.630  10.703  29.144  1.00107.62           N
ATOM   1639  CA  CYS B 211      21.791  10.829  29.980  1.00107.62           C
ATOM   1640  CB  CYS B 211      23.019  10.201  29.324  1.00107.62           C
ATOM   1641  SG  CYS B 211      22.715   8.436  29.094  1.00107.62           S
ATOM   1642  C   CYS B 211      22.081  12.272  30.238  1.00107.62           C
ATOM   1643  O   CYS B 211      22.388  12.650  31.369  1.00107.62           O
ATOM   1644  N   ALA B 212      22.035  13.114  29.187  1.00 75.19           N
ATOM   1645  CA  ALA B 212      22.242  14.513  29.420  1.00 75.19           C
ATOM   1646  CB  ALA B 212      23.630  15.005  28.969  1.00 75.19           C
ATOM   1647  C   ALA B 212      21.216  15.230  28.601  1.00 75.19           C
ATOM   1648  O   ALA B 212      21.426  15.474  27.415  1.00 75.19           O
ATOM   1649  N   PRO B 213      20.152  15.660  29.221  1.00147.74           N
ATOM   1650  CA  PRO B 213      19.060  16.275  28.513  1.00147.74           C
ATOM   1651  CD  PRO B 213      19.735  15.122  30.502  1.00147.74           C
ATOM   1652  CB  PRO B 213      17.899  16.358  29.509  1.00147.74           C
ATOM   1653  CG  PRO B 213      18.521  15.988  30.872  1.00147.74           C
ATOM   1654  C   PRO B 213      19.468  17.577  27.907  1.00147.74           C
ATOM   1655  O   PRO B 213      20.379  18.215  28.429  1.00147.74           O
ATOM   1656  N   TYR B 214      18.799  17.981  26.806  1.00 98.43           N
ATOM   1657  CA  TYR B 214      19.196  19.148  26.067  1.00 98.43           C
ATOM   1658  CB  TYR B 214      18.629  19.116  24.636  1.00 98.43           C
ATOM   1659  CG  TYR B 214      19.156  20.286  23.886  1.00 98.43           C
ATOM   1660  CD1 TYR B 214      20.486  20.342  23.539  1.00 98.43           C
ATOM   1661  CD2 TYR B 214      18.322  21.311  23.504  1.00 98.43           C
ATOM   1662  CE1 TYR B 214      20.983  21.413  22.836  1.00 98.43           C
ATOM   1663  CE2 TYR B 214      18.814  22.385  22.801  1.00 98.43           C
ATOM   1664  CZ  TYR B 214      20.146  22.438  22.467  1.00 98.43           C
ATOM   1665  OH  TYR B 214      20.652  23.540  21.746  1.00 98.43           O
ATOM   1666  C   TYR B 214      18.730  20.389  26.773  1.00 98.43           C
ATOM   1667  O   TYR B 214      17.544  20.548  27.057  1.00 98.43           O
ATOM   1668  N   THR B 215      19.715  21.218  27.198  1.00 86.03           N
ATOM   1669  CA  THR B 215      19.571  22.504  27.834  1.00 86.03           C
ATOM   1670  CB  THR B 215      20.719  22.790  28.756  1.00 86.03           C
ATOM   1671  OG1 THR B 215      20.778  21.806  29.777  1.00 86.03           O
ATOM   1672  CG2 THR B 215      20.544  24.189  29.367  1.00 86.03           C
ATOM   1673  C   THR B 215      19.461  23.655  26.873  1.00 86.03           C
ATOM   1674  O   THR B 215      18.643  24.555  27.059  1.00 86.03           O
ATOM   1675  N   GLY B 216      20.298  23.658  25.812  1.00 37.86           N
ATOM   1676  CA  GLY B 216      20.336  24.766  24.895  1.00 37.86           C
ATOM   1677  C   GLY B 216      21.264  25.824  25.425  1.00 37.86           C
ATOM   1678  O   GLY B 216      21.202  26.975  24.994  1.00 37.86           O
ATOM   1679  N   LYS B 217      22.142  25.473  26.390  1.00 91.49           N
ATOM   1680  CA  LYS B 217      23.054  26.455  26.907  1.00 91.49           C
ATOM   1681  CB  LYS B 217      22.585  27.120  28.213  1.00 91.49           C
ATOM   1682  CG  LYS B 217      21.337  27.983  28.012  1.00 91.49           C
ATOM   1683  CD  LYS B 217      20.719  28.514  29.305  1.00 91.49           C
ATOM   1684  CE  LYS B 217      21.240  29.898  29.698  1.00 91.49           C
ATOM   1685  NZ  LYS B 217      20.444  30.443  30.819  1.00 91.49           N
ATOM   1686  C   LYS B 217      24.392  25.818  27.161  1.00 91.49           C
ATOM   1687  O   LYS B 217      24.581  24.611  27.027  1.00 91.49           O
ATOM   1688  N   ASP B 218      25.351  26.675  27.547  1.00115.98           N
ATOM   1689  CA  ASP B 218      26.745  26.457  27.828  1.00115.98           C
ATOM   1690  CB  ASP B 218      27.557  27.761  27.863  1.00115.98           C
ATOM   1691  CG  ASP B 218      27.651  28.256  26.426  1.00115.98           C
ATOM   1692  OD1 ASP B 218      27.747  27.392  25.513  1.00115.98           O
ATOM   1693  OD2 ASP B 218      27.634  29.498  26.221  1.00115.98           O
ATOM   1694  C   ASP B 218      26.920  25.739  29.133  1.00115.98           C
ATOM   1695  O   ASP B 218      27.976  25.842  29.758  1.00115.98           O
ATOM   1696  N   SER B 219      25.837  25.122  29.641  1.00112.14           N
ATOM   1697  CA  SER B 219      25.815  24.417  30.895  1.00112.14           C
ATOM   1698  CB  SER B 219      24.619  23.453  30.953  1.00112.14           C
ATOM   1699  OG  SER B 219      24.668  22.652  32.119  1.00112.14           O
ATOM   1700  C   SER B 219      27.077  23.619  31.080  1.00112.14           C
ATOM   1701  O   SER B 219      27.733  23.218  30.121  1.00112.14           O
ATOM   1702  N   SER B 220      27.470  23.397  32.355  1.00 85.64           N
ATOM   1703  CA  SER B 220      28.674  22.670  32.657  1.00 85.64           C
ATOM   1704  CB  SER B 220      29.043  22.674  34.149  1.00 85.64           C
ATOM   1705  OG  SER B 220      30.240  21.939  34.359  1.00 85.64           O
ATOM   1706  C   SER B 220      28.439  21.258  32.251  1.00 85.64           C
ATOM   1707  O   SER B 220      27.317  20.898  31.902  1.00 85.64           O
ATOM   1708  N   CYS B 221      29.474  20.391  32.294  1.00 98.92           N
ATOM   1709  CA  CYS B 221      29.196  19.077  31.794  1.00 98.92           C
ATOM   1710  CB  CYS B 221      30.294  18.551  30.849  1.00 98.92           C
ATOM   1711  SG  CYS B 221      29.714  17.189  29.792  1.00 98.92           S
ATOM   1712  C   CYS B 221      28.965  18.057  32.893  1.00 98.92           C
ATOM   1713  O   CYS B 221      29.878  17.302  33.234  1.00 98.92           O
ATOM   1714  N   PRO B 222      27.800  18.036  33.521  1.00153.41           N
ATOM   1715  CA  PRO B 222      27.503  16.899  34.365  1.00153.41           C
ATOM   1716  CD  PRO B 222      27.370  19.255  34.193  1.00153.41           C
ATOM   1717  CB  PRO B 222      26.746  17.409  35.588  1.00153.41           C
ATOM   1718  CG  PRO B 222      27.108  18.892  35.657  1.00153.41           C
ATOM   1719  C   PRO B 222      26.665  15.928  33.586  1.00153.41           C
ATOM   1720  O   PRO B 222      26.011  16.358  32.644  1.00153.41           O
ATOM   1721  N   ARG B 223      26.604  14.644  33.988  1.00 97.89           N
ATOM   1722  CA  ARG B 223      25.846  13.648  33.278  1.00 97.89           C
ATOM   1723  CB  ARG B 223      26.683  12.984  32.179  1.00 97.89           C
ATOM   1724  CG  ARG B 223      27.901  12.316  32.827  1.00 97.89           C
ATOM   1725  CD  ARG B 223      28.878  11.607  31.891  1.00 97.89           C
ATOM   1726  NE  ARG B 223      29.956  11.056  32.764  1.00 97.89           N
ATOM   1727  CZ  ARG B 223      31.038  10.416  32.232  1.00 97.89           C
ATOM   1728  NH1 ARG B 223      31.164  10.286  30.879  1.00 97.89           N
ATOM   1729  NH2 ARG B 223      31.998   9.909  33.060  1.00 97.89           N
ATOM   1730  C   ARG B 223      25.596  12.526  34.246  1.00 97.89           C
ATOM   1731  O   ARG B 223      25.959  12.614  35.417  1.00 97.89           O
ATOM   1732  N   GLU B 224      24.930  11.445  33.778  1.00 73.48           N
ATOM   1733  CA  GLU B 224      24.770  10.261  34.587  1.00 73.48           C
ATOM   1734  CB  GLU B 224      23.398   9.572  34.477  1.00 73.48           C
ATOM   1735  CG  GLU B 224      22.262  10.336  35.158  1.00 73.48           C
ATOM   1736  CD  GLU B 224      21.082   9.381  35.280  1.00 73.48           C
ATOM   1737  OE1 GLU B 224      21.184   8.427  36.097  1.00 73.48           O
ATOM   1738  OE2 GLU B 224      20.071   9.585  34.558  1.00 73.48           O
ATOM   1739  C   GLU B 224      25.796   9.263  34.119  1.00 73.48           C
ATOM   1740  O   GLU B 224      26.585   9.561  33.227  1.00 73.48           O
ATOM   1741  N   SER B 225      25.877   8.072  34.759  1.00 68.86           N
ATOM   1742  CA  SER B 225      26.771   7.053  34.260  1.00 68.86           C
ATOM   1743  CB  SER B 225      26.977   5.887  35.244  1.00 68.86           C
ATOM   1744  OG  SER B 225      27.586   6.357  36.438  1.00 68.86           O
ATOM   1745  C   SER B 225      26.087   6.495  33.029  1.00 68.86           C
ATOM   1746  O   SER B 225      24.964   6.010  33.151  1.00 68.86           O
ATOM   1747  N   CYS B 226      26.732   6.503  31.825  1.00 72.42           N
ATOM   1748  CA  CYS B 226      25.999   6.107  30.637  1.00 72.42           C
ATOM   1749  CB  CYS B 226      25.277   7.266  29.946  1.00 72.42           C
ATOM   1750  SG  CYS B 226      23.659   7.605  30.674  1.00 72.42           S
ATOM   1751  C   CYS B 226      26.856   5.482  29.573  1.00 72.42           C
ATOM   1752  O   CYS B 226      28.070   5.668  29.517  1.00 72.42           O
ATOM   1753  N   ASP B 227      26.191   4.725  28.667  1.00 80.54           N
ATOM   1754  CA  ASP B 227      26.840   4.045  27.578  1.00 80.54           C
ATOM   1755  CB  ASP B 227      25.986   2.907  26.977  1.00 80.54           C
ATOM   1756  CG  ASP B 227      26.871   1.869  26.284  1.00 80.54           C
ATOM   1757  OD1 ASP B 227      27.738   2.244  25.452  1.00 80.54           O
ATOM   1758  OD2 ASP B 227      26.688   0.664  26.601  1.00 80.54           O
ATOM   1759  C   ASP B 227      27.132   5.061  26.512  1.00 80.54           C
ATOM   1760  O   ASP B 227      26.450   6.082  26.407  1.00 80.54           O
ATOM   1761  N   ARG B 228      28.176   4.808  25.694  1.00139.97           N
ATOM   1762  CA  ARG B 228      28.564   5.744  24.672  1.00139.97           C
ATOM   1763  CB  ARG B 228      29.974   6.324  24.873  1.00139.97           C
ATOM   1764  CG  ARG B 228      30.087   7.360  25.987  1.00139.97           C
ATOM   1765  CD  ARG B 228      31.523   7.565  26.480  1.00139.97           C
ATOM   1766  NE  ARG B 228      31.786   9.031  26.557  1.00139.97           N
ATOM   1767  CZ  ARG B 228      31.230   9.750  27.576  1.00139.97           C
ATOM   1768  NH1 ARG B 228      30.254   9.185  28.339  1.00139.97           N
ATOM   1769  NH2 ARG B 228      31.624  11.030  27.837  1.00139.97           N
ATOM   1770  C   ARG B 228      28.625   5.045  23.349  1.00139.97           C
ATOM   1771  O   ARG B 228      29.115   3.922  23.241  1.00139.97           O
ATOM   1772  N   VAL B 229      28.108   5.706  22.290  1.00 62.15           N
ATOM   1773  CA  VAL B 229      28.167   5.150  20.965  1.00 62.15           C
ATOM   1774  CB  VAL B 229      26.929   5.386  20.167  1.00 62.15           C
ATOM   1775  CG1 VAL B 229      27.149   4.745  18.792  1.00 62.15           C
ATOM   1776  CG2 VAL B 229      25.720   4.829  20.939  1.00 62.15           C
ATOM   1777  C   VAL B 229      29.317   5.821  20.263  1.00 62.15           C
ATOM   1778  O   VAL B 229      29.566   7.009  20.467  1.00 62.15           O
ATOM   1779  N   TYR B 230      30.042   5.073  19.402  1.00150.72           N
ATOM   1780  CA  TYR B 230      31.228   5.609  18.788  1.00150.72           C
ATOM   1781  CB  TYR B 230      32.489   4.827  19.174  1.00150.72           C
ATOM   1782  CG  TYR B 230      32.623   4.845  20.661  1.00150.72           C
ATOM   1783  CD1 TYR B 230      33.109   5.948  21.322  1.00150.72           C
ATOM   1784  CD2 TYR B 230      32.255   3.746  21.404  1.00150.72           C
ATOM   1785  CE1 TYR B 230      33.244   5.954  22.691  1.00150.72           C
ATOM   1786  CE2 TYR B 230      32.389   3.746  22.774  1.00150.72           C
ATOM   1787  CZ  TYR B 230      32.887   4.848  23.422  1.00150.72           C
ATOM   1788  OH  TYR B 230      33.028   4.847  24.827  1.00150.72           O
ATOM   1789  C   TYR B 230      31.102   5.489  17.292  1.00150.72           C
ATOM   1790  O   TYR B 230      30.255   4.756  16.785  1.00150.72           O
ATOM   1791  N   SER B 231      31.939   6.245  16.544  1.00 86.57           N
ATOM   1792  CA  SER B 231      31.904   6.197  15.110  1.00 86.57           C
ATOM   1793  CB  SER B 231      31.883   7.595  14.466  1.00 86.57           C
ATOM   1794  OG  SER B 231      31.740   7.483  13.059  1.00 86.57           O
ATOM   1795  C   SER B 231      33.141   5.485  14.642  1.00 86.57           C
ATOM   1796  O   SER B 231      34.264   5.867  14.966  1.00 86.57           O
ATOM   1797  N   SER B 232      32.947   4.400  13.867  1.00 50.67           N
ATOM   1798  CA  SER B 232      34.019   3.594  13.355  1.00 50.67           C
ATOM   1799  CB  SER B 232      33.521   2.242  12.808  1.00 50.67           C
ATOM   1800  OG  SER B 232      32.621   2.448  11.729  1.00 50.67           O
ATOM   1801  C   SER B 232      34.753   4.312  12.257  1.00 50.67           C
ATOM   1802  O   SER B 232      35.925   4.018  12.020  1.00 50.67           O
ATOM   1803  N   GLY B 233      34.099   5.259  11.546  1.00 32.35           N
ATOM   1804  CA  GLY B 233      34.799   5.924  10.474  1.00 32.35           C
ATOM   1805  C   GLY B 233      34.092   7.200  10.118  1.00 32.35           C
ATOM   1806  O   GLY B 233      32.899   7.354  10.373  1.00 32.35           O
ATOM   1807  N   TYR B 234      34.839   8.173   9.541  1.00 76.02           N
ATOM   1808  CA  TYR B 234      34.260   9.428   9.136  1.00 76.02           C
ATOM   1809  CB  TYR B 234      34.147  10.421  10.310  1.00 76.02           C
ATOM   1810  CG  TYR B 234      35.502  10.576  10.918  1.00 76.02           C
ATOM   1811  CD1 TYR B 234      35.954   9.666  11.846  1.00 76.02           C
ATOM   1812  CD2 TYR B 234      36.316  11.630  10.574  1.00 76.02           C
ATOM   1813  CE1 TYR B 234      37.199   9.803  12.413  1.00 76.02           C
ATOM   1814  CE2 TYR B 234      37.562  11.773  11.138  1.00 76.02           C
ATOM   1815  CZ  TYR B 234      38.007  10.855  12.062  1.00 76.02           C
ATOM   1816  OH  TYR B 234      39.286  11.000  12.644  1.00 76.02           O
ATOM   1817  C   TYR B 234      35.100  10.042   8.045  1.00 76.02           C
ATOM   1818  O   TYR B 234      36.309   9.815   7.978  1.00 76.02           O
ATOM   1819  N   ARG B 235      34.472  10.838   7.146  1.00214.13           N
ATOM   1820  CA  ARG B 235      35.201  11.492   6.086  1.00214.13           C
ATOM   1821  CB  ARG B 235      35.561  10.578   4.907  1.00214.13           C
ATOM   1822  CG  ARG B 235      36.771   9.659   5.077  1.00214.13           C
ATOM   1823  CD  ARG B 235      37.043   8.913   3.775  1.00214.13           C
ATOM   1824  NE  ARG B 235      36.423   9.739   2.697  1.00214.13           N
ATOM   1825  CZ  ARG B 235      36.389   9.295   1.408  1.00214.13           C
ATOM   1826  NH1 ARG B 235      37.000   8.121   1.078  1.00214.13           N
ATOM   1827  NH2 ARG B 235      35.734  10.011   0.448  1.00214.13           N
ATOM   1828  C   ARG B 235      34.324  12.527   5.441  1.00214.13           C
ATOM   1829  O   ARG B 235      33.100  12.486   5.543  1.00214.13           O
ATOM   1830  N   TYR B 236      34.955  13.496   4.744  1.00106.09           N
ATOM   1831  CA  TYR B 236      34.204  14.432   3.954  1.00106.09           C
ATOM   1832  CB  TYR B 236      34.962  15.709   3.542  1.00106.09           C
ATOM   1833  CG  TYR B 236      34.986  16.690   4.662  1.00106.09           C
ATOM   1834  CD1 TYR B 236      33.849  17.409   4.953  1.00106.09           C
ATOM   1835  CD2 TYR B 236      36.130  16.928   5.389  1.00106.09           C
ATOM   1836  CE1 TYR B 236      33.833  18.333   5.969  1.00106.09           C
ATOM   1837  CE2 TYR B 236      36.123  17.853   6.408  1.00106.09           C
ATOM   1838  CZ  TYR B 236      34.974  18.554   6.701  1.00106.09           C
ATOM   1839  OH  TYR B 236      34.965  19.502   7.745  1.00106.09           O
ATOM   1840  C   TYR B 236      33.891  13.713   2.682  1.00106.09           C
ATOM   1841  O   TYR B 236      34.740  13.011   2.144  1.00106.09           O
ATOM   1842  N   VAL B 237      32.653  13.831   2.168  1.00116.59           N
ATOM   1843  CA  VAL B 237      32.351  13.168   0.933  1.00116.59           C
ATOM   1844  CB  VAL B 237      30.941  13.387   0.470  1.00116.59           C
ATOM   1845  CG1 VAL B 237      30.757  12.700  -0.880  1.00116.59           C
ATOM   1846  CG2 VAL B 237      29.979  12.875   1.548  1.00116.59           C
ATOM   1847  C   VAL B 237      33.253  13.758  -0.094  1.00116.59           C
ATOM   1848  O   VAL B 237      33.412  14.977  -0.152  1.00116.59           O
ATOM   1849  N   GLY B 238      33.851  12.898  -0.944  1.00 39.00           N
ATOM   1850  CA  GLY B 238      34.774  13.376  -1.925  1.00 39.00           C
ATOM   1851  C   GLY B 238      36.162  13.063  -1.441  1.00 39.00           C
ATOM   1852  O   GLY B 238      37.129  13.200  -2.188  1.00 39.00           O
ATOM   1853  N   GLY B 239      36.301  12.644  -0.166  1.00 43.84           N
ATOM   1854  CA  GLY B 239      37.568  12.215   0.369  1.00 43.84           C
ATOM   1855  C   GLY B 239      38.206  13.267   1.235  1.00 43.84           C
ATOM   1856  O   GLY B 239      38.904  12.931   2.192  1.00 43.84           O
ATOM   1857  N   TYR B 240      38.027  14.564   0.911  1.00 84.81           N
ATOM   1858  CA  TYR B 240      38.591  15.620   1.714  1.00 84.81           C
ATOM   1859  CB  TYR B 240      40.089  15.875   1.437  1.00 84.81           C
ATOM   1860  CG  TYR B 240      40.285  15.921  -0.039  1.00 84.81           C
ATOM   1861  CD1 TYR B 240      40.510  14.751  -0.729  1.00 84.81           C
ATOM   1862  CD2 TYR B 240      40.243  17.106  -0.734  1.00 84.81           C
ATOM   1863  CE1 TYR B 240      40.690  14.756  -2.091  1.00 84.81           C
ATOM   1864  CE2 TYR B 240      40.422  17.118  -2.099  1.00 84.81           C
ATOM   1865  CZ  TYR B 240      40.645  15.944  -2.777  1.00 84.81           C
ATOM   1866  OH  TYR B 240      40.830  15.956  -4.175  1.00 84.81           O
ATOM   1867  C   TYR B 240      37.798  16.875   1.471  1.00 84.81           C
ATOM   1868  O   TYR B 240      36.942  16.920   0.590  1.00 84.81           O
ATOM   1869  N   TYR B 241      38.055  17.950   2.247  1.00173.08           N
ATOM   1870  CA  TYR B 241      37.239  19.123   2.084  1.00173.08           C
ATOM   1871  CB  TYR B 241      37.417  20.151   3.225  1.00173.08           C
ATOM   1872  CG  TYR B 241      36.498  21.312   3.005  1.00173.08           C
ATOM   1873  CD1 TYR B 241      35.200  21.255   3.459  1.00173.08           C
ATOM   1874  CD2 TYR B 241      36.911  22.449   2.344  1.00173.08           C
ATOM   1875  CE1 TYR B 241      34.333  22.305   3.272  1.00173.08           C
ATOM   1876  CE2 TYR B 241      36.049  23.506   2.153  1.00173.08           C
ATOM   1877  CZ  TYR B 241      34.758  23.437   2.618  1.00173.08           C
ATOM   1878  OH  TYR B 241      33.878  24.524   2.422  1.00173.08           O
ATOM   1879  C   TYR B 241      37.583  19.764   0.776  1.00173.08           C
ATOM   1880  O   TYR B 241      38.720  20.185   0.549  1.00173.08           O
ATOM   1881  N   GLY B 242      36.553  19.899  -0.092  1.00 69.66           N
ATOM   1882  CA  GLY B 242      36.712  20.478  -1.392  1.00 69.66           C
ATOM   1883  C   GLY B 242      36.412  19.502  -2.493  1.00 69.66           C
ATOM   1884  O   GLY B 242      36.331  19.909  -3.650  1.00 69.66           O
ATOM   1885  N   GLY B 243      36.340  18.203  -2.149  1.00 92.91           N
ATOM   1886  CA  GLY B 243      36.015  17.056  -2.953  1.00 92.91           C
ATOM   1887  C   GLY B 243      34.542  16.872  -3.211  1.00 92.91           C
ATOM   1888  O   GLY B 243      34.161  16.047  -4.034  1.00 92.91           O
ATOM   1889  N   CYS B 244      33.658  17.514  -2.435  1.00 80.71           N
ATOM   1890  CA  CYS B 244      32.244  17.217  -2.479  1.00 80.71           C
ATOM   1891  CB  CYS B 244      31.454  17.855  -1.318  1.00 80.71           C
ATOM   1892  SG  CYS B 244      29.702  17.371  -1.290  1.00 80.71           S
ATOM   1893  C   CYS B 244      31.586  17.618  -3.768  1.00 80.71           C
ATOM   1894  O   CYS B 244      31.991  18.575  -4.427  1.00 80.71           O
ATOM   1895  N   ASN B 245      30.552  16.838  -4.172  1.00 79.96           N
ATOM   1896  CA  ASN B 245      29.757  17.130  -5.336  1.00 79.96           C
ATOM   1897  CB  ASN B 245      30.383  16.645  -6.662  1.00 79.96           C
ATOM   1898  CG  ASN B 245      30.499  15.128  -6.650  1.00 79.96           C
ATOM   1899  OD1 ASN B 245      29.596  14.421  -7.092  1.00 79.96           O
ATOM   1900  ND2 ASN B 245      31.648  14.608  -6.142  1.00 79.96           N
ATOM   1901  C   ASN B 245      28.417  16.465  -5.159  1.00 79.96           C
ATOM   1902  O   ASN B 245      28.231  15.650  -4.257  1.00 79.96           O
ATOM   1903  N   GLU B 246      27.439  16.818  -6.022  1.00 82.87           N
ATOM   1904  CA  GLU B 246      26.090  16.316  -5.945  1.00 82.87           C
ATOM   1905  CB  GLU B 246      25.190  16.879  -7.049  1.00 82.87           C
ATOM   1906  CG  GLU B 246      23.761  16.339  -6.991  1.00 82.87           C
ATOM   1907  CD  GLU B 246      23.179  16.495  -8.385  1.00 82.87           C
ATOM   1908  OE1 GLU B 246      23.935  16.247  -9.363  1.00 82.87           O
ATOM   1909  OE2 GLU B 246      21.976  16.847  -8.495  1.00 82.87           O
ATOM   1910  C   GLU B 246      26.061  14.837  -6.166  1.00 82.87           C
ATOM   1911  O   GLU B 246      25.374  14.108  -5.450  1.00 82.87           O
ATOM   1912  N   ALA B 247      26.811  14.353  -7.172  1.00 41.24           N
ATOM   1913  CA  ALA B 247      26.770  12.961  -7.517  1.00 41.24           C
ATOM   1914  CB  ALA B 247      27.694  12.611  -8.696  1.00 41.24           C
ATOM   1915  C   ALA B 247      27.221  12.144  -6.349  1.00 41.24           C
ATOM   1916  O   ALA B 247      26.601  11.138  -6.006  1.00 41.24           O
ATOM   1917  N   GLU B 248      28.315  12.572  -5.696  1.00115.76           N
ATOM   1918  CA  GLU B 248      28.874  11.819  -4.613  1.00115.76           C
ATOM   1919  CB  GLU B 248      30.193  12.434  -4.103  1.00115.76           C
ATOM   1920  CG  GLU B 248      31.272  11.411  -3.721  1.00115.76           C
ATOM   1921  CD  GLU B 248      30.673  10.279  -2.894  1.00115.76           C
ATOM   1922  OE1 GLU B 248      29.810   9.533  -3.428  1.00115.76           O
ATOM   1923  OE2 GLU B 248      31.099  10.122  -1.719  1.00115.76           O
ATOM   1924  C   GLU B 248      27.897  11.846  -3.479  1.00115.76           C
ATOM   1925  O   GLU B 248      27.743  10.861  -2.760  1.00115.76           O
ATOM   1926  N   MET B 249      27.212  12.988  -3.278  1.00100.65           N
ATOM   1927  CA  MET B 249      26.327  13.075  -2.151  1.00100.65           C
ATOM   1928  CB  MET B 249      25.719  14.471  -1.910  1.00100.65           C
ATOM   1929  CG  MET B 249      26.776  15.534  -1.599  1.00100.65           C
ATOM   1930  SD  MET B 249      26.195  16.995  -0.681  1.00100.65           S
ATOM   1931  CE  MET B 249      24.748  17.390  -1.702  1.00100.65           C
ATOM   1932  C   MET B 249      25.201  12.092  -2.299  1.00100.65           C
ATOM   1933  O   MET B 249      24.817  11.441  -1.330  1.00100.65           O
ATOM   1934  N   LYS B 250      24.634  11.948  -3.513  1.00114.86           N
ATOM   1935  CA  LYS B 250      23.515  11.058  -3.671  1.00114.86           C
ATOM   1936  CB  LYS B 250      22.974  10.954  -5.104  1.00114.86           C
ATOM   1937  CG  LYS B 250      22.474  12.257  -5.713  1.00114.86           C
ATOM   1938  CD  LYS B 250      22.227  12.150  -7.215  1.00114.86           C
ATOM   1939  CE  LYS B 250      22.049  13.508  -7.891  1.00114.86           C
ATOM   1940  NZ  LYS B 250      22.106  13.352  -9.357  1.00114.86           N
ATOM   1941  C   LYS B 250      23.967   9.662  -3.405  1.00114.86           C
ATOM   1942  O   LYS B 250      23.226   8.873  -2.827  1.00114.86           O
ATOM   1943  N   LEU B 251      25.181   9.310  -3.866  1.00 38.54           N
ATOM   1944  CA  LEU B 251      25.653   7.967  -3.710  1.00 38.54           C
ATOM   1945  CB  LEU B 251      27.055   7.755  -4.303  1.00 38.54           C
ATOM   1946  CG  LEU B 251      27.133   7.954  -5.829  1.00 38.54           C
ATOM   1947  CD1 LEU B 251      28.562   7.725  -6.341  1.00 38.54           C
ATOM   1948  CD2 LEU B 251      26.095   7.096  -6.566  1.00 38.54           C
ATOM   1949  C   LEU B 251      25.753   7.669  -2.249  1.00 38.54           C
ATOM   1950  O   LEU B 251      25.299   6.625  -1.781  1.00 38.54           O
ATOM   1951  N   ALA B 252      26.338   8.606  -1.481  1.00 31.67           N
ATOM   1952  CA  ALA B 252      26.515   8.390  -0.076  1.00 31.67           C
ATOM   1953  CB  ALA B 252      27.272   9.539   0.611  1.00 31.67           C
ATOM   1954  C   ALA B 252      25.177   8.263   0.585  1.00 31.67           C
ATOM   1955  O   ALA B 252      24.972   7.392   1.429  1.00 31.67           O
ATOM   1956  N   LEU B 253      24.216   9.119   0.195  1.00 63.97           N
ATOM   1957  CA  LEU B 253      22.940   9.153   0.857  1.00 63.97           C
ATOM   1958  CB  LEU B 253      22.017  10.230   0.258  1.00 63.97           C
ATOM   1959  CG  LEU B 253      20.628  10.317   0.918  1.00 63.97           C
ATOM   1960  CD1 LEU B 253      20.736  10.764   2.384  1.00 63.97           C
ATOM   1961  CD2 LEU B 253      19.673  11.201   0.096  1.00 63.97           C
ATOM   1962  C   LEU B 253      22.230   7.840   0.732  1.00 63.97           C
ATOM   1963  O   LEU B 253      21.828   7.236   1.726  1.00 63.97           O
ATOM   1964  N   VAL B 254      22.084   7.345  -0.507  1.00127.62           N
ATOM   1965  CA  VAL B 254      21.344   6.145  -0.755  1.00127.62           C
ATOM   1966  CB  VAL B 254      21.155   5.963  -2.234  1.00127.62           C
ATOM   1967  CG1 VAL B 254      20.379   4.671  -2.481  1.00127.62           C
ATOM   1968  CG2 VAL B 254      20.450   7.206  -2.782  1.00127.62           C
ATOM   1969  C   VAL B 254      22.074   4.949  -0.200  1.00127.62           C
ATOM   1970  O   VAL B 254      21.456   4.047   0.366  1.00127.62           O
ATOM   1971  N   GLN B 255      23.405   4.878  -0.405  1.00 76.14           N
ATOM   1972  CA  GLN B 255      24.110   3.725   0.073  1.00 76.14           C
ATOM   1973  CB  GLN B 255      25.573   3.681  -0.401  1.00 76.14           C
ATOM   1974  CG  GLN B 255      25.771   3.587  -1.914  1.00 76.14           C
ATOM   1975  CD  GLN B 255      27.274   3.560  -2.169  1.00 76.14           C
ATOM   1976  OE1 GLN B 255      27.968   2.632  -1.758  1.00 76.14           O
ATOM   1977  NE2 GLN B 255      27.794   4.612  -2.859  1.00 76.14           N
ATOM   1978  C   GLN B 255      24.195   3.709   1.573  1.00 76.14           C
ATOM   1979  O   GLN B 255      23.791   2.733   2.200  1.00 76.14           O
ATOM   1980  N   ASN B 256      24.780   4.784   2.158  1.00120.58           N
ATOM   1981  CA  ASN B 256      25.087   4.919   3.566  1.00120.58           C
ATOM   1982  CB  ASN B 256      26.323   5.805   3.797  1.00120.58           C
ATOM   1983  CG  ASN B 256      26.952   5.478   5.148  1.00120.58           C
ATOM   1984  OD1 ASN B 256      26.269   5.296   6.153  1.00120.58           O
ATOM   1985  ND2 ASN B 256      28.309   5.389   5.178  1.00120.58           N
ATOM   1986  C   ASN B 256      23.991   5.442   4.467  1.00120.58           C
ATOM   1987  O   ASN B 256      23.830   4.965   5.588  1.00120.58           O
ATOM   1988  N   GLY B 257      23.233   6.476   4.048  1.00 51.76           N
ATOM   1989  CA  GLY B 257      22.241   7.029   4.938  1.00 51.76           C
ATOM   1990  C   GLY B 257      22.348   8.531   4.927  1.00 51.76           C
ATOM   1991  O   GLY B 257      23.160   9.098   4.197  1.00 51.76           O
ATOM   1992  N   PRO B 258      21.564   9.195   5.753  1.00 79.60           N
ATOM   1993  CA  PRO B 258      21.569  10.636   5.798  1.00 79.60           C
ATOM   1994  CD  PRO B 258      20.291   8.644   6.187  1.00 79.60           C
ATOM   1995  CB  PRO B 258      20.415  11.021   6.719  1.00 79.60           C
ATOM   1996  CG  PRO B 258      19.416   9.861   6.543  1.00 79.60           C
ATOM   1997  C   PRO B 258      22.909  11.123   6.237  1.00 79.60           C
ATOM   1998  O   PRO B 258      23.591  10.423   6.983  1.00 79.60           O
ATOM   1999  N   VAL B 259      23.307  12.323   5.773  1.00102.44           N
ATOM   2000  CA  VAL B 259      24.635  12.798   6.028  1.00102.44           C
ATOM   2001  CB  VAL B 259      25.439  12.721   4.754  1.00102.44           C
ATOM   2002  CG1 VAL B 259      25.456  14.107   4.088  1.00102.44           C
ATOM   2003  CG2 VAL B 259      26.784  12.018   4.976  1.00102.44           C
ATOM   2004  C   VAL B 259      24.510  14.251   6.399  1.00102.44           C
ATOM   2005  O   VAL B 259      23.545  14.914   6.020  1.00102.44           O
ATOM   2006  N   SER B 260      25.480  14.778   7.175  1.00 83.65           N
ATOM   2007  CA  SER B 260      25.450  16.157   7.580  1.00 83.65           C
ATOM   2008  CB  SER B 260      26.356  16.459   8.786  1.00 83.65           C
ATOM   2009  OG  SER B 260      26.272  17.836   9.120  1.00 83.65           O
ATOM   2010  C   SER B 260      25.912  17.018   6.443  1.00 83.65           C
ATOM   2011  O   SER B 260      26.822  16.661   5.696  1.00 83.65           O
ATOM   2012  N   VAL B 261      25.281  18.202   6.296  1.00125.71           N
ATOM   2013  CA  VAL B 261      25.615  19.126   5.245  1.00125.71           C
ATOM   2014  CB  VAL B 261      24.671  18.981   4.073  1.00125.71           C
ATOM   2015  CG1 VAL B 261      23.235  19.009   4.611  1.00125.71           C
ATOM   2016  CG2 VAL B 261      24.944  20.074   3.033  1.00125.71           C
ATOM   2017  C   VAL B 261      25.517  20.504   5.839  1.00125.71           C
ATOM   2018  O   VAL B 261      24.920  20.689   6.900  1.00125.71           O
ATOM   2019  N   SER B 262      26.164  21.509   5.205  1.00 95.48           N
ATOM   2020  CA  SER B 262      26.078  22.857   5.707  1.00 95.48           C
ATOM   2021  CB  SER B 262      27.356  23.346   6.400  1.00 95.48           C
ATOM   2022  OG  SER B 262      27.592  22.541   7.544  1.00 95.48           O
ATOM   2023  C   SER B 262      25.826  23.765   4.544  1.00 95.48           C
ATOM   2024  O   SER B 262      26.214  23.458   3.416  1.00 95.48           O
ATOM   2025  N   PHE B 263      25.140  24.899   4.803  1.00194.05           N
ATOM   2026  CA  PHE B 263      24.898  25.856   3.765  1.00194.05           C
ATOM   2027  CB  PHE B 263      23.635  25.543   2.933  1.00194.05           C
ATOM   2028  CG  PHE B 263      22.420  25.706   3.792  1.00194.05           C
ATOM   2029  CD1 PHE B 263      22.049  24.723   4.676  1.00194.05           C
ATOM   2030  CD2 PHE B 263      21.656  26.855   3.742  1.00194.05           C
ATOM   2031  CE1 PHE B 263      20.935  24.861   5.451  1.00194.05           C
ATOM   2032  CE2 PHE B 263      20.533  27.018   4.518  1.00194.05           C
ATOM   2033  CZ  PHE B 263      20.174  26.003   5.369  1.00194.05           C
ATOM   2034  C   PHE B 263      24.756  27.220   4.384  1.00194.05           C
ATOM   2035  O   PHE B 263      24.688  27.360   5.605  1.00194.05           O
ATOM   2036  N   GLU B 264      24.711  28.278   3.541  1.00135.82           N
ATOM   2037  CA  GLU B 264      24.596  29.596   4.107  1.00135.82           C
ATOM   2038  CB  GLU B 264      25.344  30.716   3.360  1.00135.82           C
ATOM   2039  CG  GLU B 264      25.329  32.052   4.122  1.00135.82           C
ATOM   2040  CD  GLU B 264      26.252  31.940   5.331  1.00135.82           C
ATOM   2041  OE1 GLU B 264      27.201  31.116   5.272  1.00135.82           O
ATOM   2042  OE2 GLU B 264      26.024  32.676   6.328  1.00135.82           O
ATOM   2043  C   GLU B 264      23.153  29.959   4.195  1.00135.82           C
ATOM   2044  O   GLU B 264      22.420  29.973   3.210  1.00135.82           O
ATOM   2045  N   VAL B 265      22.700  30.255   5.420  1.00152.05           N
ATOM   2046  CA  VAL B 265      21.330  30.590   5.615  1.00152.05           C
ATOM   2047  CB  VAL B 265      20.896  30.217   7.011  1.00152.05           C
ATOM   2048  CG1 VAL B 265      20.942  31.452   7.920  1.00152.05           C
ATOM   2049  CG2 VAL B 265      19.557  29.479   6.972  1.00152.05           C
ATOM   2050  C   VAL B 265      21.224  32.075   5.439  1.00152.05           C
ATOM   2051  O   VAL B 265      22.107  32.830   5.846  1.00152.05           O
ATOM   2052  N   HIS B 266      20.164  32.543   4.758  1.00126.40           N
ATOM   2053  CA  HIS B 266      19.991  33.962   4.700  1.00126.40           C
ATOM   2054  ND1 HIS B 266      22.595  35.100   2.238  1.00126.40           N
ATOM   2055  CG  HIS B 266      21.797  34.983   3.353  1.00126.40           C
ATOM   2056  CB  HIS B 266      20.333  34.633   3.358  1.00126.40           C
ATOM   2057  NE2 HIS B 266      23.893  35.554   3.987  1.00126.40           N
ATOM   2058  CD2 HIS B 266      22.609  35.260   4.411  1.00126.40           C
ATOM   2059  CE1 HIS B 266      23.836  35.441   2.674  1.00126.40           C
ATOM   2060  C   HIS B 266      18.607  34.271   5.181  1.00126.40           C
ATOM   2061  O   HIS B 266      17.769  33.382   5.314  1.00126.40           O
ATOM   2062  N   PRO B 267      18.374  35.519   5.481  1.00168.41           N
ATOM   2063  CA  PRO B 267      17.116  35.896   6.063  1.00168.41           C
ATOM   2064  CD  PRO B 267      19.449  36.390   5.927  1.00168.41           C
ATOM   2065  CB  PRO B 267      17.274  37.353   6.469  1.00168.41           C
ATOM   2066  CG  PRO B 267      18.770  37.436   6.831  1.00168.41           C
ATOM   2067  C   PRO B 267      15.978  35.599   5.164  1.00168.41           C
ATOM   2068  O   PRO B 267      14.843  35.489   5.623  1.00168.41           O
ATOM   2069  N   ASP B 268      16.266  35.480   3.869  1.00148.37           N
ATOM   2070  CA  ASP B 268      15.260  35.144   2.918  1.00148.37           C
ATOM   2071  CB  ASP B 268      15.904  35.063   1.528  1.00148.37           C
ATOM   2072  CG  ASP B 268      14.825  34.864   0.504  1.00148.37           C
ATOM   2073  OD1 ASP B 268      13.678  34.573   0.919  1.00148.37           O
ATOM   2074  OD2 ASP B 268      15.134  34.983  -0.715  1.00148.37           O
ATOM   2075  C   ASP B 268      14.778  33.780   3.296  1.00148.37           C
ATOM   2076  O   ASP B 268      13.597  33.449   3.209  1.00148.37           O
ATOM   2077  N   PHE B 269      15.722  32.950   3.740  1.00166.28           N
ATOM   2078  CA  PHE B 269      15.499  31.586   4.121  1.00166.28           C
ATOM   2079  CB  PHE B 269      16.818  30.923   4.528  1.00166.28           C
ATOM   2080  CG  PHE B 269      16.647  29.454   4.490  1.00166.28           C
ATOM   2081  CD1 PHE B 269      15.428  28.883   4.224  1.00166.28           C
ATOM   2082  CD2 PHE B 269      17.737  28.645   4.681  1.00166.28           C
ATOM   2083  CE1 PHE B 269      15.290  27.517   4.180  1.00166.28           C
ATOM   2084  CE2 PHE B 269      17.603  27.279   4.641  1.00166.28           C
ATOM   2085  CZ  PHE B 269      16.380  26.712   4.391  1.00166.28           C
ATOM   2086  C   PHE B 269      14.618  31.581   5.338  1.00166.28           C
ATOM   2087  O   PHE B 269      13.778  30.698   5.497  1.00166.28           O
ATOM   2088  N   MET B 270      14.775  32.586   6.226  1.00122.88           N
ATOM   2089  CA  MET B 270      14.089  32.566   7.492  1.00122.88           C
ATOM   2090  CB  MET B 270      14.233  33.839   8.340  1.00122.88           C
ATOM   2091  CG  MET B 270      15.594  34.062   8.979  1.00122.88           C
ATOM   2092  SD  MET B 270      15.441  34.553  10.726  1.00122.88           S
ATOM   2093  CE  MET B 270      14.105  35.758  10.488  1.00122.88           C
ATOM   2094  C   MET B 270      12.611  32.463   7.289  1.00122.88           C
ATOM   2095  O   MET B 270      11.917  31.731   7.993  1.00122.88           O
ATOM   2096  N   HIS B 271      12.118  33.220   6.307  1.00178.82           N
ATOM   2097  CA  HIS B 271      10.748  33.418   5.943  1.00178.82           C
ATOM   2098  ND1 HIS B 271       9.238  36.419   5.720  0.00178.82           N
ATOM   2099  CG  HIS B 271       9.410  35.313   4.922  0.00178.82           C
ATOM   2100  CB  HIS B 271      10.681  34.541   4.903  1.00178.82           C
ATOM   2101  NE2 HIS B 271       7.364  36.175   4.550  0.00178.82           N
ATOM   2102  CD2 HIS B 271       8.257  35.173   4.216  0.00178.82           C
ATOM   2103  CE1 HIS B 271       7.999  36.898   5.456  0.00178.82           C
ATOM   2104  C   HIS B 271      10.162  32.181   5.327  1.00178.82           C
ATOM   2105  O   HIS B 271       8.948  32.054   5.222  1.00178.82           O
ATOM   2106  N   TYR B 272      11.020  31.266   4.851  1.00213.86           N
ATOM   2107  CA  TYR B 272      10.681  30.114   4.065  1.00213.86           C
ATOM   2108  CB  TYR B 272      11.955  29.285   3.874  1.00213.86           C
ATOM   2109  CG  TYR B 272      11.680  28.096   3.055  1.00213.86           C
ATOM   2110  CD1 TYR B 272      11.371  28.239   1.734  1.00213.86           C
ATOM   2111  CD2 TYR B 272      11.785  26.846   3.606  1.00213.86           C
ATOM   2112  CE1 TYR B 272      11.124  27.129   0.969  1.00213.86           C
ATOM   2113  CE2 TYR B 272      11.541  25.737   2.848  1.00213.86           C
ATOM   2114  CZ  TYR B 272      11.207  25.883   1.535  1.00213.86           C
ATOM   2115  OH  TYR B 272      10.963  24.727   0.787  1.00213.86           O
ATOM   2116  C   TYR B 272       9.607  29.274   4.688  1.00213.86           C
ATOM   2117  O   TYR B 272       9.768  28.749   5.787  1.00213.86           O
ATOM   2118  N   LYS B 273       8.424  29.243   4.027  1.00142.94           N
ATOM   2119  CA  LYS B 273       7.316  28.391   4.365  1.00142.94           C
ATOM   2120  CB  LYS B 273       5.960  29.021   3.992  1.00142.94           C
ATOM   2121  CG  LYS B 273       5.409  30.005   5.033  1.00142.94           C
ATOM   2122  CD  LYS B 273       6.254  31.262   5.256  1.00142.94           C
ATOM   2123  CE  LYS B 273       5.648  32.198   6.308  1.00142.94           C
ATOM   2124  NZ  LYS B 273       6.497  33.394   6.506  0.00142.94           N
ATOM   2125  C   LYS B 273       7.381  27.026   3.732  1.00142.94           C
ATOM   2126  O   LYS B 273       7.278  26.010   4.419  1.00142.94           O
ATOM   2127  N   SER B 274       7.561  26.968   2.389  1.00104.73           N
ATOM   2128  CA  SER B 274       7.487  25.703   1.700  1.00104.73           C
ATOM   2129  CB  SER B 274       6.051  25.150   1.594  1.00104.73           C
ATOM   2130  OG  SER B 274       5.536  24.877   2.890  1.00104.73           O
ATOM   2131  C   SER B 274       7.988  25.865   0.290  1.00104.73           C
ATOM   2132  O   SER B 274       8.350  26.960  -0.135  1.00104.73           O
ATOM   2133  N   GLY B 275       7.995  24.755  -0.488  1.00 49.74           N
ATOM   2134  CA  GLY B 275       8.424  24.805  -1.862  1.00 49.74           C
ATOM   2135  C   GLY B 275       9.835  24.318  -2.002  1.00 49.74           C
ATOM   2136  O   GLY B 275      10.276  23.429  -1.276  1.00 49.74           O
ATOM   2137  N   VAL B 276      10.546  24.822  -3.035  1.00123.43           N
ATOM   2138  CA  VAL B 276      11.930  24.491  -3.219  1.00123.43           C
ATOM   2139  CB  VAL B 276      12.235  23.831  -4.541  1.00123.43           C
ATOM   2140  CG1 VAL B 276      11.739  24.708  -5.706  1.00123.43           C
ATOM   2141  CG2 VAL B 276      13.749  23.548  -4.585  1.00123.43           C
ATOM   2142  C   VAL B 276      12.670  25.787  -3.113  1.00123.43           C
ATOM   2143  O   VAL B 276      12.566  26.657  -3.974  1.00123.43           O
ATOM   2144  N   TYR B 277      13.480  25.927  -2.050  1.00195.25           N
ATOM   2145  CA  TYR B 277      14.109  27.182  -1.748  1.00195.25           C
ATOM   2146  CB  TYR B 277      14.572  27.308  -0.279  1.00195.25           C
ATOM   2147  CG  TYR B 277      15.169  28.661  -0.097  1.00195.25           C
ATOM   2148  CD1 TYR B 277      14.365  29.743   0.190  1.00195.25           C
ATOM   2149  CD2 TYR B 277      16.525  28.853  -0.227  1.00195.25           C
ATOM   2150  CE1 TYR B 277      14.902  30.999   0.353  1.00195.25           C
ATOM   2151  CE2 TYR B 277      17.065  30.108  -0.064  1.00195.25           C
ATOM   2152  CZ  TYR B 277      16.255  31.181   0.226  1.00195.25           C
ATOM   2153  OH  TYR B 277      16.810  32.466   0.393  1.00195.25           O
ATOM   2154  C   TYR B 277      15.279  27.447  -2.637  1.00195.25           C
ATOM   2155  O   TYR B 277      15.992  26.529  -3.044  1.00195.25           O
ATOM   2156  N   HIS B 278      15.469  28.741  -2.994  1.00134.76           N
ATOM   2157  CA  HIS B 278      16.582  29.111  -3.825  1.00134.76           C
ATOM   2158  ND1 HIS B 278      18.213  28.075  -6.739  1.00134.76           N
ATOM   2159  CG  HIS B 278      17.461  29.113  -6.238  1.00134.76           C
ATOM   2160  CB  HIS B 278      16.286  28.930  -5.323  1.00134.76           C
ATOM   2161  NE2 HIS B 278      19.051  29.942  -7.611  1.00134.76           N
ATOM   2162  CD2 HIS B 278      17.990  30.246  -6.777  1.00134.76           C
ATOM   2163  CE1 HIS B 278      19.147  28.626  -7.555  1.00134.76           C
ATOM   2164  C   HIS B 278      16.925  30.569  -3.636  1.00134.76           C
ATOM   2165  O   HIS B 278      16.091  31.377  -3.229  1.00134.76           O
ATOM   2166  N   ARG B 279      18.212  30.912  -3.877  1.00283.64           N
ATOM   2167  CA  ARG B 279      18.695  32.269  -4.010  1.00283.64           C
ATOM   2168  CB  ARG B 279      17.700  33.219  -4.698  1.00283.64           C
ATOM   2169  CG  ARG B 279      18.397  34.383  -5.401  0.00283.64           C
ATOM   2170  CD  ARG B 279      18.983  33.938  -6.745  1.00283.64           C
ATOM   2171  NE  ARG B 279      19.710  35.087  -7.353  1.00283.64           N
ATOM   2172  CZ  ARG B 279      21.053  35.228  -7.134  1.00283.64           C
ATOM   2173  NH1 ARG B 279      21.711  34.298  -6.378  1.00283.64           N
ATOM   2174  NH2 ARG B 279      21.747  36.272  -7.667  1.00283.64           N
ATOM   2175  C   ARG B 279      19.112  32.934  -2.729  1.00283.64           C
ATOM   2176  O   ARG B 279      18.847  32.439  -1.633  1.00283.64           O
ATOM   2177  N   VAL B 280      19.838  34.077  -2.912  1.00144.72           N
ATOM   2178  CA  VAL B 280      20.287  35.041  -1.933  1.00144.72           C
ATOM   2179  CB  VAL B 280      19.704  34.789  -0.547  1.00144.72           C
ATOM   2180  CG1 VAL B 280      20.257  35.751   0.520  1.00144.72           C
ATOM   2181  CG2 VAL B 280      18.175  34.911  -0.679  1.00144.72           C
ATOM   2182  C   VAL B 280      21.793  35.058  -1.938  1.00144.72           C
ATOM   2183  O   VAL B 280      22.441  34.286  -2.644  1.00144.72           O
ATOM   2184  N   ALA B 281      22.400  36.042  -1.251  1.00280.52           N
ATOM   2185  CA  ALA B 281      23.795  35.955  -0.986  1.00280.52           C
ATOM   2186  CB  ALA B 281      24.249  34.541  -0.574  1.00280.52           C
ATOM   2187  C   ALA B 281      24.635  36.399  -2.110  1.00280.52           C
ATOM   2188  O   ALA B 281      24.222  37.024  -3.086  1.00280.52           O
ATOM   2189  N   LEU B 282      25.918  36.114  -1.894  1.00387.19           N
ATOM   2190  CA  LEU B 282      26.946  36.409  -2.816  1.00387.19           C
ATOM   2191  CB  LEU B 282      28.019  37.376  -2.283  1.00387.19           C
ATOM   2192  CG  LEU B 282      27.541  38.390  -1.227  0.00387.19           C
ATOM   2193  CD1 LEU B 282      26.359  39.244  -1.703  0.00387.19           C
ATOM   2194  CD2 LEU B 282      27.298  37.681   0.116  0.00387.19           C
ATOM   2195  C   LEU B 282      27.676  35.137  -2.795  1.00387.19           C
ATOM   2196  O   LEU B 282      27.216  34.159  -2.210  1.00387.19           O
ATOM   2197  N   GLU B 283      28.840  35.106  -3.437  1.00188.38           N
ATOM   2198  CA  GLU B 283      29.592  33.907  -3.316  1.00188.38           C
ATOM   2199  CB  GLU B 283      28.844  32.629  -3.774  1.00188.38           C
ATOM   2200  CG  GLU B 283      27.778  32.853  -4.856  1.00188.38           C
ATOM   2201  CD  GLU B 283      28.343  33.638  -6.027  1.00188.38           C
ATOM   2202  OE1 GLU B 283      29.015  33.017  -6.893  1.00188.38           O
ATOM   2203  OE2 GLU B 283      28.098  34.874  -6.071  1.00188.38           O
ATOM   2204  C   GLU B 283      30.911  33.992  -4.042  1.00188.38           C
ATOM   2205  O   GLU B 283      31.921  33.789  -3.318  1.00188.38           O
ATOM   2206  OXT GLU B 283      30.944  34.236  -5.279  1.00188.38           O
TER    2207      GLU B 283
ATOM   2208  N   SER C 284      42.539  27.133 -10.047  1.00110.44           N
ATOM   2209  CA  SER C 284      43.731  27.970  -9.867  1.00110.44           C
ATOM   2210  CB  SER C 284      43.346  29.376  -9.382  1.00110.44           C
ATOM   2211  OG  SER C 284      42.611  30.055 -10.390  1.00110.44           O
ATOM   2212  C   SER C 284      44.510  27.291  -8.822  1.00110.44           C
ATOM   2213  O   SER C 284      44.707  26.082  -8.902  1.00110.44           O
ATOM   2214  N   GLU C 285      45.026  28.029  -7.830  1.00104.82           N
ATOM   2215  CA  GLU C 285      45.520  27.189  -6.799  1.00104.82           C
ATOM   2216  CB  GLU C 285      46.372  27.863  -5.702  1.00104.82           C
ATOM   2217  CG  GLU C 285      47.861  28.000  -6.044  1.00104.82           C
ATOM   2218  CD  GLU C 285      48.102  29.286  -6.817  1.00104.82           C
ATOM   2219  OE1 GLU C 285      47.473  30.318  -6.460  1.00104.82           O
ATOM   2220  OE2 GLU C 285      48.930  29.256  -7.767  1.00104.82           O
ATOM   2221  C   GLU C 285      44.297  26.636  -6.161  1.00104.82           C
ATOM   2222  O   GLU C 285      43.339  27.369  -5.921  1.00104.82           O
ATOM   2223  N   LEU C 286      44.285  25.323  -5.873  1.00186.86           N
ATOM   2224  CA  LEU C 286      43.095  24.781  -5.310  1.00186.86           C
ATOM   2225  CB  LEU C 286      43.186  23.270  -5.043  1.00186.86           C
ATOM   2226  CG  LEU C 286      43.673  22.482  -6.268  1.00186.86           C
ATOM   2227  CD1 LEU C 286      43.489  20.964  -6.081  1.00186.86           C
ATOM   2228  CD2 LEU C 286      43.056  23.047  -7.557  1.00186.86           C
ATOM   2229  C   LEU C 286      42.976  25.417  -3.981  1.00186.86           C
ATOM   2230  O   LEU C 286      43.924  25.416  -3.201  1.00186.86           O
ATOM   2231  N   ASP C 287      41.825  26.044  -3.718  1.00189.70           N
ATOM   2232  CA  ASP C 287      41.570  26.480  -2.389  1.00189.70           C
ATOM   2233  CB  ASP C 287      42.083  27.873  -1.959  1.00189.70           C
ATOM   2234  CG  ASP C 287      41.576  28.963  -2.869  1.00189.70           C
ATOM   2235  OD1 ASP C 287      41.893  28.886  -4.083  1.00189.70           O
ATOM   2236  OD2 ASP C 287      40.882  29.888  -2.373  1.00189.70           O
ATOM   2237  C   ASP C 287      40.123  26.301  -2.198  1.00189.70           C
ATOM   2238  O   ASP C 287      39.271  27.116  -2.555  1.00189.70           O
ATOM   2239  N   PRO C 288      39.941  25.116  -1.607  1.00314.89           N
ATOM   2240  CA  PRO C 288      38.720  24.366  -1.301  1.00314.89           C
ATOM   2241  CD  PRO C 288      40.986  24.757  -0.697  1.00314.89           C
ATOM   2242  CB  PRO C 288      38.957  23.932   0.216  1.00314.89           C
ATOM   2243  CG  PRO C 288      40.294  24.539   0.643  1.00314.89           C
ATOM   2244  C   PRO C 288      37.645  25.284  -1.361  1.00314.89           C
ATOM   2245  O   PRO C 288      37.817  25.609  -0.160  1.00314.89           O
ATOM   2246  N   PRO C 289      38.136  24.486  -2.384  1.00230.62           N
ATOM   2247  CA  PRO C 289      38.102  24.845  -3.787  1.00230.62           C
ATOM   2248  CD  PRO C 289      37.882  23.037  -2.404  1.00230.62           C
ATOM   2249  CB  PRO C 289      38.828  23.716  -4.504  1.00230.62           C
ATOM   2250  CG  PRO C 289      38.305  22.486  -3.772  1.00230.62           C
ATOM   2251  C   PRO C 289      36.854  25.205  -4.514  1.00230.62           C
ATOM   2252  O   PRO C 289      37.088  25.643  -5.643  1.00230.62           O
ATOM   2253  N   PRO C 290      35.611  25.008  -4.129  1.00196.54           N
ATOM   2254  CA  PRO C 290      34.593  25.690  -4.862  1.00196.54           C
ATOM   2255  CD  PRO C 290      35.083  23.842  -3.451  1.00196.54           C
ATOM   2256  CB  PRO C 290      33.258  25.244  -4.256  1.00196.54           C
ATOM   2257  CG  PRO C 290      33.651  24.286  -3.105  1.00196.54           C
ATOM   2258  C   PRO C 290      35.065  27.080  -4.612  1.00196.54           C
ATOM   2259  O   PRO C 290      35.204  27.847  -5.564  1.00196.54           O
ATOM   2260  N   TYR C 291      35.324  27.409  -3.333  1.00313.47           N
ATOM   2261  CA  TYR C 291      36.172  28.524  -3.061  1.00313.47           C
ATOM   2262  CB  TYR C 291      35.697  29.858  -3.669  1.00313.47           C
ATOM   2263  CG  TYR C 291      34.522  30.423  -2.964  1.00313.47           C
ATOM   2264  CD1 TYR C 291      33.262  29.904  -3.142  1.00313.47           C
ATOM   2265  CD2 TYR C 291      34.694  31.513  -2.143  1.00313.47           C
ATOM   2266  CE1 TYR C 291      32.190  30.464  -2.486  1.00313.47           C
ATOM   2267  CE2 TYR C 291      33.627  32.074  -1.488  1.00313.47           C
ATOM   2268  CZ  TYR C 291      32.370  31.550  -1.658  1.00313.47           C
ATOM   2269  OH  TYR C 291      31.278  32.133  -0.977  1.00313.47           O
ATOM   2270  C   TYR C 291      36.298  28.642  -1.576  1.00313.47           C
ATOM   2271  O   TYR C 291      36.617  29.730  -1.098  1.00313.47           O
ATOM   2272  N   PHE C 292      36.151  27.512  -0.826  1.00229.35           N
ATOM   2273  CA  PHE C 292      35.975  27.601   0.585  1.00229.35           C
ATOM   2274  CB  PHE C 292      37.096  28.426   1.248  1.00229.35           C
ATOM   2275  CG  PHE C 292      36.617  28.950   2.549  1.00229.35           C
ATOM   2276  CD1 PHE C 292      36.771  28.230   3.707  1.00229.35           C
ATOM   2277  CD2 PHE C 292      36.009  30.185   2.592  1.00229.35           C
ATOM   2278  CE1 PHE C 292      36.313  28.753   4.893  1.00229.35           C
ATOM   2279  CE2 PHE C 292      35.552  30.711   3.774  1.00229.35           C
ATOM   2280  CZ  PHE C 292      35.707  29.989   4.930  1.00229.35           C
ATOM   2281  C   PHE C 292      34.663  28.318   0.596  1.00229.35           C
ATOM   2282  O   PHE C 292      34.572  29.516   0.360  1.00229.35           O
ATOM   2283  N   GLU C 293      33.571  27.580   0.822  1.00105.91           N
ATOM   2284  CA  GLU C 293      32.287  28.191   0.656  1.00105.91           C
ATOM   2285  CB  GLU C 293      31.229  27.222   0.097  1.00105.91           C
ATOM   2286  CG  GLU C 293      31.364  26.884  -1.390  1.00105.91           C
ATOM   2287  CD  GLU C 293      30.174  27.496  -2.116  1.00105.91           C
ATOM   2288  OE1 GLU C 293      29.098  27.612  -1.472  1.00105.91           O
ATOM   2289  OE2 GLU C 293      30.310  27.839  -3.319  1.00105.91           O
ATOM   2290  C   GLU C 293      31.783  28.597   1.989  1.00105.91           C
ATOM   2291  O   GLU C 293      31.722  27.792   2.915  1.00105.91           O
ATOM   2292  N   GLU C 294      31.375  29.869   2.118  1.00 90.70           N
ATOM   2293  CA  GLU C 294      30.925  30.268   3.409  1.00 90.70           C
ATOM   2294  CB  GLU C 294      30.906  31.790   3.607  1.00 90.70           C
ATOM   2295  CG  GLU C 294      32.349  32.306   3.608  1.00 90.70           C
ATOM   2296  CD  GLU C 294      32.371  33.809   3.812  1.00 90.70           C
ATOM   2297  OE1 GLU C 294      31.327  34.460   3.549  1.00 90.70           O
ATOM   2298  OE2 GLU C 294      33.440  34.326   4.236  1.00 90.70           O
ATOM   2299  C   GLU C 294      29.605  29.632   3.695  1.00 90.70           C
ATOM   2300  O   GLU C 294      28.727  29.548   2.836  1.00 90.70           O
ATOM   2301  N   VAL C 295      29.468  29.129   4.939  1.00123.98           N
ATOM   2302  CA  VAL C 295      28.285  28.461   5.396  1.00123.98           C
ATOM   2303  CB  VAL C 295      28.433  26.973   5.475  1.00123.98           C
ATOM   2304  CG1 VAL C 295      28.659  26.437   4.053  1.00123.98           C
ATOM   2305  CG2 VAL C 295      29.568  26.639   6.455  1.00123.98           C
ATOM   2306  C   VAL C 295      28.010  28.957   6.780  1.00123.98           C
ATOM   2307  O   VAL C 295      28.840  29.645   7.372  1.00123.98           O
ATOM   2308  N   ASN C 296      26.808  28.666   7.319  1.00233.18           N
ATOM   2309  CA  ASN C 296      26.533  29.192   8.623  1.00233.18           C
ATOM   2310  CB  ASN C 296      25.871  30.567   8.479  1.00233.18           C
ATOM   2311  CG  ASN C 296      26.166  31.372   9.719  1.00233.18           C
ATOM   2312  OD1 ASN C 296      26.131  30.859  10.834  1.00233.18           O
ATOM   2313  ND2 ASN C 296      26.488  32.677   9.520  1.00233.18           N
ATOM   2314  C   ASN C 296      25.551  28.294   9.327  1.00233.18           C
ATOM   2315  O   ASN C 296      25.130  28.575  10.448  1.00233.18           O
ATOM   2316  N   HIS C 297      25.155  27.170   8.706  1.00115.97           N
ATOM   2317  CA  HIS C 297      24.139  26.380   9.341  1.00115.97           C
ATOM   2318  ND1 HIS C 297      20.554  25.561   8.890  1.00115.97           N
ATOM   2319  CG  HIS C 297      21.583  26.187   9.559  1.00115.97           C
ATOM   2320  CB  HIS C 297      22.742  26.857   8.894  1.00115.97           C
ATOM   2321  NE2 HIS C 297      20.118  25.362  11.061  1.00115.97           N
ATOM   2322  CD2 HIS C 297      21.303  26.056  10.880  1.00115.97           C
ATOM   2323  CE1 HIS C 297      19.705  25.087   9.838  1.00115.97           C
ATOM   2324  C   HIS C 297      24.321  24.945   8.935  1.00115.97           C
ATOM   2325  O   HIS C 297      24.404  24.634   7.748  1.00115.97           O
ATOM   2326  N   ALA C 298      24.365  24.025   9.924  1.00 50.90           N
ATOM   2327  CA  ALA C 298      24.565  22.629   9.635  1.00 50.90           C
ATOM   2328  CB  ALA C 298      25.546  21.952  10.609  1.00 50.90           C
ATOM   2329  C   ALA C 298      23.247  21.914   9.757  1.00 50.90           C
ATOM   2330  O   ALA C 298      22.504  22.146  10.709  1.00 50.90           O
ATOM   2331  N   VAL C 299      22.935  21.014   8.789  1.00 77.69           N
ATOM   2332  CA  VAL C 299      21.676  20.304   8.749  1.00 77.69           C
ATOM   2333  CB  VAL C 299      20.674  20.920   7.814  1.00 77.69           C
ATOM   2334  CG1 VAL C 299      20.264  22.294   8.368  1.00 77.69           C
ATOM   2335  CG2 VAL C 299      21.291  20.984   6.405  1.00 77.69           C
ATOM   2336  C   VAL C 299      21.889  18.885   8.278  1.00 77.69           C
ATOM   2337  O   VAL C 299      23.019  18.463   8.031  1.00 77.69           O
ATOM   2338  N   LEU C 300      20.780  18.107   8.165  1.00144.40           N
ATOM   2339  CA  LEU C 300      20.822  16.706   7.813  1.00144.40           C
ATOM   2340  CB  LEU C 300      20.214  15.870   8.968  1.00144.40           C
ATOM   2341  CG  LEU C 300      20.205  14.338   8.837  1.00144.40           C
ATOM   2342  CD1 LEU C 300      19.092  13.856   7.905  1.00144.40           C
ATOM   2343  CD2 LEU C 300      21.589  13.803   8.448  1.00144.40           C
ATOM   2344  C   LEU C 300      20.094  16.451   6.507  1.00144.40           C
ATOM   2345  O   LEU C 300      18.895  16.693   6.375  1.00144.40           O
ATOM   2346  N   LEU C 301      20.826  15.927   5.495  1.00 94.61           N
ATOM   2347  CA  LEU C 301      20.282  15.620   4.192  1.00 94.61           C
ATOM   2348  CB  LEU C 301      21.382  15.584   3.119  1.00 94.61           C
ATOM   2349  CG  LEU C 301      20.877  15.253   1.710  1.00 94.61           C
ATOM   2350  CD1 LEU C 301      20.187  16.456   1.050  1.00 94.61           C
ATOM   2351  CD2 LEU C 301      21.988  14.621   0.863  1.00 94.61           C
ATOM   2352  C   LEU C 301      19.656  14.247   4.265  1.00 94.61           C
ATOM   2353  O   LEU C 301      20.302  13.276   4.652  1.00 94.61           O
ATOM   2354  N   VAL C 302      18.320  14.186   4.075  1.00126.57           N
ATOM   2355  CA  VAL C 302      17.519  12.987   4.094  1.00126.57           C
ATOM   2356  CB  VAL C 302      16.249  13.211   4.859  1.00126.57           C
ATOM   2357  CG1 VAL C 302      16.643  13.676   6.271  1.00126.57           C
ATOM   2358  CG2 VAL C 302      15.361  14.203   4.100  1.00126.57           C
ATOM   2359  C   VAL C 302      17.182  12.364   2.758  1.00126.57           C
ATOM   2360  O   VAL C 302      16.874  11.173   2.712  1.00126.57           O
ATOM   2361  N   GLY C 303      17.122  13.146   1.651  1.00 48.98           N
ATOM   2362  CA  GLY C 303      16.677  12.553   0.410  1.00 48.98           C
ATOM   2363  C   GLY C 303      16.758  13.541  -0.726  1.00 48.98           C
ATOM   2364  O   GLY C 303      17.272  14.646  -0.572  1.00 48.98           O
ATOM   2365  N   TYR C 304      16.292  13.131  -1.933  1.00 93.26           N
ATOM   2366  CA  TYR C 304      16.287  14.011  -3.076  1.00 93.26           C
ATOM   2367  CB  TYR C 304      17.601  14.016  -3.891  1.00 93.26           C
ATOM   2368  CG  TYR C 304      17.939  12.648  -4.392  1.00 93.26           C
ATOM   2369  CD1 TYR C 304      17.481  12.214  -5.615  1.00 93.26           C
ATOM   2370  CD2 TYR C 304      18.720  11.796  -3.640  1.00 93.26           C
ATOM   2371  CE1 TYR C 304      17.797  10.954  -6.072  1.00 93.26           C
ATOM   2372  CE2 TYR C 304      19.040  10.535  -4.089  1.00 93.26           C
ATOM   2373  CZ  TYR C 304      18.577  10.113  -5.310  1.00 93.26           C
ATOM   2374  OH  TYR C 304      18.903   8.820  -5.769  1.00 93.26           O
ATOM   2375  C   TYR C 304      15.153  13.663  -3.986  1.00 93.26           C
ATOM   2376  O   TYR C 304      14.588  12.574  -3.903  1.00 93.26           O
ATOM   2377  N   GLY C 305      14.785  14.596  -4.893  1.00 32.60           N
ATOM   2378  CA  GLY C 305      13.685  14.306  -5.766  1.00 32.60           C
ATOM   2379  C   GLY C 305      13.613  15.308  -6.872  1.00 32.60           C
ATOM   2380  O   GLY C 305      14.490  16.157  -7.038  1.00 32.60           O
ATOM   2381  N   VAL C 306      12.536  15.182  -7.678  1.00119.18           N
ATOM   2382  CA  VAL C 306      12.264  16.040  -8.790  1.00119.18           C
ATOM   2383  CB  VAL C 306      12.037  15.296 -10.084  1.00119.18           C
ATOM   2384  CG1 VAL C 306      13.230  14.364 -10.342  1.00119.18           C
ATOM   2385  CG2 VAL C 306      10.692  14.549 -10.033  1.00119.18           C
ATOM   2386  C   VAL C 306      10.966  16.708  -8.463  1.00119.18           C
ATOM   2387  O   VAL C 306      10.062  16.112  -7.877  1.00119.18           O
ATOM   2388  N   ASP C 307      10.833  17.979  -8.865  1.00 88.38           N
ATOM   2389  CA  ASP C 307       9.677  18.739  -8.503  1.00 88.38           C
ATOM   2390  CB  ASP C 307       9.959  20.236  -8.759  1.00 88.38           C
ATOM   2391  CG  ASP C 307       9.534  21.052  -7.546  1.00 88.38           C
ATOM   2392  OD1 ASP C 307       8.920  20.463  -6.616  1.00 88.38           O
ATOM   2393  OD2 ASP C 307       9.828  22.277  -7.531  1.00 88.38           O
ATOM   2394  C   ASP C 307       8.590  18.219  -9.374  1.00 88.38           C
ATOM   2395  O   ASP C 307       8.898  17.358 -10.195  1.00 88.38           O
ATOM   2396  N   PRO C 308       7.336  18.638  -9.231  1.00121.90           N
ATOM   2397  CA  PRO C 308       6.300  18.208 -10.134  1.00121.90           C
ATOM   2398  CD  PRO C 308       6.959  19.868  -8.552  1.00121.90           C
ATOM   2399  CB  PRO C 308       5.063  19.044  -9.796  1.00121.90           C
ATOM   2400  CG  PRO C 308       5.662  20.342  -9.227  1.00121.90           C
ATOM   2401  C   PRO C 308       6.837  18.569 -11.472  1.00121.90           C
ATOM   2402  O   PRO C 308       6.526  17.882 -12.443  1.00121.90           O
ATOM   2403  N   SER C 309       7.628  19.662 -11.548  1.00236.55           N
ATOM   2404  CA  SER C 309       8.274  19.873 -12.792  1.00236.55           C
ATOM   2405  CB  SER C 309       7.429  20.666 -13.799  1.00236.55           C
ATOM   2406  OG  SER C 309       7.267  22.009 -13.362  1.00236.55           O
ATOM   2407  C   SER C 309       9.565  20.592 -12.623  1.00236.55           C
ATOM   2408  O   SER C 309       9.771  21.356 -11.682  1.00236.55           O
ATOM   2409  N   GLY C 310      10.476  20.332 -13.576  1.00 98.23           N
ATOM   2410  CA  GLY C 310      11.705  21.045 -13.658  1.00 98.23           C
ATOM   2411  C   GLY C 310      12.713  20.625 -12.640  1.00 98.23           C
ATOM   2412  O   GLY C 310      13.189  19.493 -12.616  1.00 98.23           O
ATOM   2413  N   GLU C 311      13.065  21.596 -11.779  1.00139.99           N
ATOM   2414  CA  GLU C 311      14.223  21.492 -10.947  1.00139.99           C
ATOM   2415  CB  GLU C 311      14.722  22.846 -10.395  1.00139.99           C
ATOM   2416  CG  GLU C 311      13.743  23.647  -9.538  1.00139.99           C
ATOM   2417  CD  GLU C 311      14.466  24.934  -9.142  1.00139.99           C
ATOM   2418  OE1 GLU C 311      15.037  25.595 -10.050  1.00139.99           O
ATOM   2419  OE2 GLU C 311      14.478  25.266  -7.927  1.00139.99           O
ATOM   2420  C   GLU C 311      14.194  20.463  -9.866  1.00139.99           C
ATOM   2421  O   GLU C 311      13.181  20.174  -9.230  1.00139.99           O
ATOM   2422  N   LYS C 312      15.393  19.879  -9.662  1.00152.07           N
ATOM   2423  CA  LYS C 312      15.614  18.852  -8.694  1.00152.07           C
ATOM   2424  CB  LYS C 312      16.808  17.953  -9.004  1.00152.07           C
ATOM   2425  CG  LYS C 312      16.682  17.167 -10.309  1.00152.07           C
ATOM   2426  CD  LYS C 312      15.400  16.348 -10.365  1.00152.07           C
ATOM   2427  CE  LYS C 312      14.259  17.102 -11.046  1.00152.07           C
ATOM   2428  NZ  LYS C 312      14.484  17.107 -12.501  1.00152.07           N
ATOM   2429  C   LYS C 312      15.871  19.495  -7.383  1.00152.07           C
ATOM   2430  O   LYS C 312      16.223  20.670  -7.317  1.00152.07           O
ATOM   2431  N   TYR C 313      15.641  18.752  -6.285  1.00 97.46           N
ATOM   2432  CA  TYR C 313      15.884  19.344  -5.003  1.00 97.46           C
ATOM   2433  CB  TYR C 313      14.649  19.974  -4.340  1.00 97.46           C
ATOM   2434  CG  TYR C 313      13.637  18.899  -4.129  1.00 97.46           C
ATOM   2435  CD1 TYR C 313      13.639  18.131  -2.988  1.00 97.46           C
ATOM   2436  CD2 TYR C 313      12.678  18.653  -5.070  1.00 97.46           C
ATOM   2437  CE1 TYR C 313      12.695  17.152  -2.783  1.00 97.46           C
ATOM   2438  CE2 TYR C 313      11.736  17.680  -4.879  1.00 97.46           C
ATOM   2439  CZ  TYR C 313      11.734  16.926  -3.738  1.00 97.46           C
ATOM   2440  OH  TYR C 313      10.747  15.933  -3.569  1.00 97.46           O
ATOM   2441  C   TYR C 313      16.389  18.317  -4.043  1.00 97.46           C
ATOM   2442  O   TYR C 313      16.358  17.117  -4.314  1.00 97.46           O
ATOM   2443  N   TRP C 314      16.905  18.792  -2.885  1.00115.05           N
ATOM   2444  CA  TRP C 314      17.311  17.906  -1.829  1.00115.05           C
ATOM   2445  CB  TRP C 314      18.643  18.276  -1.134  1.00115.05           C
ATOM   2446  CG  TRP C 314      19.896  18.199  -1.984  1.00115.05           C
ATOM   2447  CD2 TRP C 314      20.551  16.980  -2.364  1.00115.05           C
ATOM   2448  CD1 TRP C 314      20.615  19.209  -2.553  1.00115.05           C
ATOM   2449  NE1 TRP C 314      21.673  18.694  -3.267  1.00115.05           N
ATOM   2450  CE2 TRP C 314      21.647  17.322  -3.159  1.00115.05           C
ATOM   2451  CE3 TRP C 314      20.262  15.680  -2.084  1.00115.05           C
ATOM   2452  CZ2 TRP C 314      22.468  16.367  -3.686  1.00115.05           C
ATOM   2453  CZ3 TRP C 314      21.097  14.720  -2.612  1.00115.05           C
ATOM   2454  CH2 TRP C 314      22.180  15.054  -3.398  1.00115.05           C
ATOM   2455  C   TRP C 314      16.253  18.041  -0.773  1.00115.05           C
ATOM   2456  O   TRP C 314      15.585  19.070  -0.690  1.00115.05           O
ATOM   2457  N   ILE C 315      16.041  16.993   0.051  1.00 81.32           N
ATOM   2458  CA  ILE C 315      15.103  17.130   1.131  1.00 81.32           C
ATOM   2459  CB  ILE C 315      14.069  16.027   1.196  1.00 81.32           C
ATOM   2460  CG1 ILE C 315      13.160  16.055  -0.047  1.00 81.32           C
ATOM   2461  CG2 ILE C 315      13.276  16.162   2.504  1.00 81.32           C
ATOM   2462  CD1 ILE C 315      12.284  14.811  -0.180  1.00 81.32           C
ATOM   2463  C   ILE C 315      15.938  17.155   2.384  1.00 81.32           C
ATOM   2464  O   ILE C 315      16.676  16.214   2.673  1.00 81.32           O
ATOM   2465  N   VAL C 316      15.861  18.262   3.154  1.00139.00           N
ATOM   2466  CA  VAL C 316      16.684  18.435   4.325  1.00139.00           C
ATOM   2467  CB  VAL C 316      17.624  19.600   4.244  1.00139.00           C
ATOM   2468  CG1 VAL C 316      18.969  19.156   3.665  1.00139.00           C
ATOM   2469  CG2 VAL C 316      16.952  20.623   3.316  1.00139.00           C
ATOM   2470  C   VAL C 316      15.894  18.617   5.583  1.00139.00           C
ATOM   2471  O   VAL C 316      14.833  19.239   5.604  1.00139.00           O
ATOM   2472  N   LYS C 317      16.449  18.070   6.690  1.00 95.20           N
ATOM   2473  CA  LYS C 317      15.853  18.151   7.996  1.00 95.20           C
ATOM   2474  CB  LYS C 317      16.012  16.846   8.798  1.00 95.20           C
ATOM   2475  CG  LYS C 317      15.354  16.851  10.179  1.00 95.20           C
ATOM   2476  CD  LYS C 317      15.307  15.460  10.819  1.00 95.20           C
ATOM   2477  CE  LYS C 317      16.633  15.022  11.447  1.00 95.20           C
ATOM   2478  NZ  LYS C 317      16.505  13.672  12.048  1.00 95.20           N
ATOM   2479  C   LYS C 317      16.553  19.246   8.751  1.00 95.20           C
ATOM   2480  O   LYS C 317      17.769  19.230   8.934  1.00 95.20           O
ATOM   2481  N   ASN C 318      15.773  20.244   9.211  1.00 99.32           N
ATOM   2482  CA  ASN C 318      16.283  21.390   9.915  1.00 99.32           C
ATOM   2483  CB  ASN C 318      15.434  22.638   9.585  1.00 99.32           C
ATOM   2484  CG  ASN C 318      16.239  23.903   9.831  1.00 99.32           C
ATOM   2485  OD1 ASN C 318      17.243  23.886  10.542  1.00 99.32           O
ATOM   2486  ND2 ASN C 318      15.795  25.036   9.221  1.00 99.32           N
ATOM   2487  C   ASN C 318      16.205  21.098  11.393  1.00 99.32           C
ATOM   2488  O   ASN C 318      15.644  20.081  11.795  1.00 99.32           O
ATOM   2489  N   SER C 319      16.809  21.950  12.255  1.00107.64           N
ATOM   2490  CA  SER C 319      16.702  21.696  13.673  1.00107.64           C
ATOM   2491  CB  SER C 319      18.064  21.404  14.326  1.00107.64           C
ATOM   2492  OG  SER C 319      18.974  22.457  14.051  1.00107.64           O
ATOM   2493  C   SER C 319      16.099  22.892  14.365  1.00107.64           C
ATOM   2494  O   SER C 319      16.453  23.201  15.504  1.00107.64           O
ATOM   2495  N   TRP C 320      15.216  23.627  13.657  1.00185.54           N
ATOM   2496  CA  TRP C 320      14.478  24.764  14.144  1.00185.54           C
ATOM   2497  CB  TRP C 320      14.395  25.933  13.135  1.00185.54           C
ATOM   2498  CG  TRP C 320      15.798  26.397  12.759  1.00185.54           C
ATOM   2499  CD2 TRP C 320      16.164  27.599  12.052  1.00185.54           C
ATOM   2500  CD1 TRP C 320      16.966  25.729  12.986  1.00185.54           C
ATOM   2501  NE1 TRP C 320      18.025  26.413  12.449  1.00185.54           N
ATOM   2502  CE2 TRP C 320      17.552  27.568  11.876  1.00185.54           C
ATOM   2503  CE3 TRP C 320      15.413  28.632  11.570  1.00185.54           C
ATOM   2504  CZ2 TRP C 320      18.210  28.565  11.216  1.00185.54           C
ATOM   2505  CZ3 TRP C 320      16.090  29.648  10.925  1.00185.54           C
ATOM   2506  CH2 TRP C 320      17.459  29.617  10.749  1.00185.54           C
ATOM   2507  C   TRP C 320      13.151  24.354  14.725  1.00185.54           C
ATOM   2508  O   TRP C 320      12.327  25.199  15.067  1.00185.54           O
ATOM   2509  N   GLY C 321      12.826  23.048  14.706  1.00 40.32           N
ATOM   2510  CA  GLY C 321      11.569  22.619  15.255  1.00 40.32           C
ATOM   2511  C   GLY C 321      10.646  22.315  14.117  1.00 40.32           C
ATOM   2512  O   GLY C 321      10.895  22.681  12.970  1.00 40.32           O
ATOM   2513  N   GLN C 322       9.552  21.604  14.447  1.00130.31           N
ATOM   2514  CA  GLN C 322       8.508  21.145  13.573  1.00130.31           C
ATOM   2515  CB  GLN C 322       7.600  20.117  14.277  1.00130.31           C
ATOM   2516  CG  GLN C 322       6.419  19.605  13.450  1.00130.31           C
ATOM   2517  CD  GLN C 322       5.163  20.258  14.010  1.00130.31           C
ATOM   2518  OE1 GLN C 322       4.306  20.745  13.273  1.00130.31           O
ATOM   2519  NE2 GLN C 322       5.045  20.247  15.365  1.00130.31           N
ATOM   2520  C   GLN C 322       7.692  22.297  13.061  1.00130.31           C
ATOM   2521  O   GLN C 322       7.074  22.206  12.002  1.00130.31           O
ATOM   2522  N   ASP C 323       7.635  23.402  13.823  1.00106.13           N
ATOM   2523  CA  ASP C 323       6.844  24.547  13.464  1.00106.13           C
ATOM   2524  CB  ASP C 323       6.833  25.640  14.550  1.00106.13           C
ATOM   2525  CG  ASP C 323       8.250  26.187  14.720  1.00106.13           C
ATOM   2526  OD1 ASP C 323       9.224  25.465  14.383  1.00106.13           O
ATOM   2527  OD2 ASP C 323       8.380  27.341  15.207  1.00106.13           O
ATOM   2528  C   ASP C 323       7.359  25.178  12.201  1.00106.13           C
ATOM   2529  O   ASP C 323       6.618  25.886  11.521  1.00106.13           O
ATOM   2530  N   TRP C 324       8.652  24.964  11.884  1.00160.83           N
ATOM   2531  CA  TRP C 324       9.372  25.593  10.801  1.00160.83           C
ATOM   2532  CB  TRP C 324      10.895  25.408  11.003  1.00160.83           C
ATOM   2533  CG  TRP C 324      11.889  26.230  10.199  1.00160.83           C
ATOM   2534  CD2 TRP C 324      12.224  26.167   8.794  1.00160.83           C
ATOM   2535  CD1 TRP C 324      12.675  27.211  10.730  1.00160.83           C
ATOM   2536  NE1 TRP C 324      13.472  27.761   9.761  1.00160.83           N
ATOM   2537  CE2 TRP C 324      13.207  27.138   8.563  1.00160.83           C
ATOM   2538  CE3 TRP C 324      11.759  25.379   7.776  1.00160.83           C
ATOM   2539  CZ2 TRP C 324      13.736  27.340   7.324  1.00160.83           C
ATOM   2540  CZ3 TRP C 324      12.305  25.587   6.527  1.00160.83           C
ATOM   2541  CH2 TRP C 324      13.271  26.543   6.304  1.00160.83           C
ATOM   2542  C   TRP C 324       9.112  24.854   9.525  1.00160.83           C
ATOM   2543  O   TRP C 324       9.043  23.628   9.500  1.00160.83           O
ATOM   2544  N   GLY C 325       8.951  25.608   8.425  1.00 53.86           N
ATOM   2545  CA  GLY C 325       8.900  25.071   7.095  1.00 53.86           C
ATOM   2546  C   GLY C 325       7.905  23.963   6.935  1.00 53.86           C
ATOM   2547  O   GLY C 325       6.749  24.047   7.346  1.00 53.86           O
ATOM   2548  N   GLU C 326       8.381  22.880   6.285  1.00101.02           N
ATOM   2549  CA  GLU C 326       7.570  21.758   5.945  1.00101.02           C
ATOM   2550  CB  GLU C 326       7.984  21.225   4.556  1.00101.02           C
ATOM   2551  CG  GLU C 326       7.597  22.211   3.445  1.00101.02           C
ATOM   2552  CD  GLU C 326       8.134  21.772   2.083  1.00101.02           C
ATOM   2553  OE1 GLU C 326       7.723  20.692   1.580  1.00101.02           O
ATOM   2554  OE2 GLU C 326       8.965  22.530   1.519  1.00101.02           O
ATOM   2555  C   GLU C 326       7.769  20.705   6.991  1.00101.02           C
ATOM   2556  O   GLU C 326       8.500  19.741   6.790  1.00101.02           O
ATOM   2557  N   ASN C 327       7.073  20.858   8.134  1.00 73.33           N
ATOM   2558  CA  ASN C 327       7.156  19.905   9.202  1.00 73.33           C
ATOM   2559  CB  ASN C 327       6.671  18.508   8.771  1.00 73.33           C
ATOM   2560  CG  ASN C 327       5.202  18.605   8.375  1.00 73.33           C
ATOM   2561  OD1 ASN C 327       4.754  17.964   7.426  1.00 73.33           O
ATOM   2562  ND2 ASN C 327       4.427  19.440   9.118  1.00 73.33           N
ATOM   2563  C   ASN C 327       8.574  19.780   9.689  1.00 73.33           C
ATOM   2564  O   ASN C 327       8.996  18.703  10.109  1.00 73.33           O
ATOM   2565  N   GLY C 328       9.345  20.887   9.673  1.00 33.86           N
ATOM   2566  CA  GLY C 328      10.689  20.854  10.185  1.00 33.86           C
ATOM   2567  C   GLY C 328      11.668  20.582   9.079  1.00 33.86           C
ATOM   2568  O   GLY C 328      12.877  20.641   9.301  1.00 33.86           O
ATOM   2569  N   PHE C 329      11.178  20.298   7.856  1.00 90.68           N
ATOM   2570  CA  PHE C 329      12.038  19.982   6.744  1.00 90.68           C
ATOM   2571  CB  PHE C 329      11.625  18.718   5.958  1.00 90.68           C
ATOM   2572  CG  PHE C 329      11.891  17.476   6.737  1.00 90.68           C
ATOM   2573  CD1 PHE C 329      11.065  17.099   7.768  1.00 90.68           C
ATOM   2574  CD2 PHE C 329      12.953  16.666   6.406  1.00 90.68           C
ATOM   2575  CE1 PHE C 329      11.309  15.947   8.478  1.00 90.68           C
ATOM   2576  CE2 PHE C 329      13.205  15.512   7.108  1.00 90.68           C
ATOM   2577  CZ  PHE C 329      12.382  15.155   8.148  1.00 90.68           C
ATOM   2578  C   PHE C 329      11.947  21.077   5.724  1.00 90.68           C
ATOM   2579  O   PHE C 329      11.043  21.912   5.755  1.00 90.68           O
ATOM   2580  N   PHE C 330      12.936  21.121   4.804  1.00108.82           N
ATOM   2581  CA  PHE C 330      12.848  22.043   3.713  1.00108.82           C
ATOM   2582  CB  PHE C 330      13.437  23.452   3.953  1.00108.82           C
ATOM   2583  CG  PHE C 330      14.906  23.392   4.197  1.00108.82           C
ATOM   2584  CD1 PHE C 330      15.398  23.115   5.453  1.00108.82           C
ATOM   2585  CD2 PHE C 330      15.796  23.635   3.175  1.00108.82           C
ATOM   2586  CE1 PHE C 330      16.751  23.068   5.685  1.00108.82           C
ATOM   2587  CE2 PHE C 330      17.151  23.589   3.395  1.00108.82           C
ATOM   2588  CZ  PHE C 330      17.625  23.303   4.652  1.00108.82           C
ATOM   2589  C   PHE C 330      13.470  21.410   2.509  1.00108.82           C
ATOM   2590  O   PHE C 330      14.233  20.447   2.589  1.00108.82           O
ATOM   2591  N   ARG C 331      13.107  21.945   1.338  1.00161.60           N
ATOM   2592  CA  ARG C 331      13.513  21.448   0.065  1.00161.60           C
ATOM   2593  CB  ARG C 331      12.268  21.394  -0.814  1.00161.60           C
ATOM   2594  CG  ARG C 331      12.352  20.585  -2.086  1.00161.60           C
ATOM   2595  CD  ARG C 331      11.083  20.791  -2.910  1.00161.60           C
ATOM   2596  NE  ARG C 331       9.934  20.641  -1.973  1.00161.60           N
ATOM   2597  CZ  ARG C 331       8.710  20.270  -2.450  1.00161.60           C
ATOM   2598  NH1 ARG C 331       8.550  19.999  -3.779  1.00161.60           N
ATOM   2599  NH2 ARG C 331       7.651  20.161  -1.595  1.00161.60           N
ATOM   2600  C   ARG C 331      14.397  22.518  -0.489  1.00161.60           C
ATOM   2601  O   ARG C 331      14.132  23.701  -0.278  1.00161.60           O
ATOM   2602  N   ILE C 332      15.492  22.145  -1.179  1.00145.02           N
ATOM   2603  CA  ILE C 332      16.339  23.180  -1.696  1.00145.02           C
ATOM   2604  CB  ILE C 332      17.458  23.492  -0.727  1.00145.02           C
ATOM   2605  CG1 ILE C 332      18.076  24.885  -0.946  1.00145.02           C
ATOM   2606  CG2 ILE C 332      18.463  22.327  -0.769  1.00145.02           C
ATOM   2607  CD1 ILE C 332      18.850  25.062  -2.242  1.00145.02           C
ATOM   2608  C   ILE C 332      16.868  22.716  -3.023  1.00145.02           C
ATOM   2609  O   ILE C 332      17.076  21.522  -3.229  1.00145.02           O
ATOM   2610  N   ARG C 333      17.109  23.651  -3.968  1.00134.60           N
ATOM   2611  CA  ARG C 333      17.544  23.271  -5.286  1.00134.60           C
ATOM   2612  CB  ARG C 333      17.887  24.442  -6.214  1.00134.60           C
ATOM   2613  CG  ARG C 333      18.336  23.924  -7.576  1.00134.60           C
ATOM   2614  CD  ARG C 333      19.264  24.857  -8.350  0.00134.60           C
ATOM   2615  NE  ARG C 333      19.621  24.149  -9.612  0.00134.60           N
ATOM   2616  CZ  ARG C 333      18.813  24.280 -10.703  0.00134.60           C
ATOM   2617  NH1 ARG C 333      17.733  25.114 -10.639  0.00134.60           N
ATOM   2618  NH2 ARG C 333      19.089  23.587 -11.847  0.00134.60           N
ATOM   2619  C   ARG C 333      18.787  22.443  -5.184  1.00134.60           C
ATOM   2620  O   ARG C 333      19.671  22.707  -4.371  1.00134.60           O
ATOM   2621  N   ARG C 334      18.866  21.401  -6.037  1.00136.51           N
ATOM   2622  CA  ARG C 334      19.942  20.447  -6.049  1.00136.51           C
ATOM   2623  CB  ARG C 334      19.376  19.031  -5.829  1.00136.51           C
ATOM   2624  CG  ARG C 334      20.214  17.813  -6.213  1.00136.51           C
ATOM   2625  CD  ARG C 334      19.418  16.548  -5.878  1.00136.51           C
ATOM   2626  NE  ARG C 334      19.839  15.412  -6.739  1.00136.51           N
ATOM   2627  CZ  ARG C 334      19.510  15.437  -8.062  1.00136.51           C
ATOM   2628  NH1 ARG C 334      19.304  16.634  -8.678  1.00136.51           N
ATOM   2629  NH2 ARG C 334      19.439  14.283  -8.784  1.00136.51           N
ATOM   2630  C   ARG C 334      20.641  20.501  -7.378  1.00136.51           C
ATOM   2631  O   ARG C 334      20.006  20.677  -8.415  1.00136.51           O
ATOM   2632  N   GLY C 335      21.988  20.369  -7.370  1.00 54.08           N
ATOM   2633  CA  GLY C 335      22.772  20.316  -8.582  1.00 54.08           C
ATOM   2634  C   GLY C 335      23.501  21.611  -8.862  1.00 54.08           C
ATOM   2635  O   GLY C 335      24.412  21.643  -9.690  1.00 54.08           O
ATOM   2636  N   VAL C 336      23.026  22.723  -8.273  1.00165.89           N
ATOM   2637  CA  VAL C 336      23.545  24.070  -8.344  1.00165.89           C
ATOM   2638  CB  VAL C 336      22.449  25.094  -8.254  1.00165.89           C
ATOM   2639  CG1 VAL C 336      21.870  25.062  -6.830  1.00165.89           C
ATOM   2640  CG2 VAL C 336      22.996  26.465  -8.689  1.00165.89           C
ATOM   2641  C   VAL C 336      24.559  24.400  -7.274  1.00165.89           C
ATOM   2642  O   VAL C 336      25.155  25.476  -7.320  1.00165.89           O
ATOM   2643  N   ASP C 337      24.730  23.556  -6.234  1.00 95.22           N
ATOM   2644  CA  ASP C 337      25.557  23.944  -5.118  1.00 95.22           C
ATOM   2645  CB  ASP C 337      26.999  24.323  -5.501  1.00 95.22           C
ATOM   2646  CG  ASP C 337      27.795  24.532  -4.215  1.00 95.22           C
ATOM   2647  OD1 ASP C 337      27.270  24.164  -3.130  1.00 95.22           O
ATOM   2648  OD2 ASP C 337      28.930  25.074  -4.296  1.00 95.22           O
ATOM   2649  C   ASP C 337      24.909  25.149  -4.501  1.00 95.22           C
ATOM   2650  O   ASP C 337      25.560  26.121  -4.119  1.00 95.22           O
ATOM   2651  N   GLU C 338      23.568  25.080  -4.381  1.00153.55           N
ATOM   2652  CA  GLU C 338      22.752  26.160  -3.901  1.00153.55           C
ATOM   2653  CB  GLU C 338      21.262  25.761  -3.920  1.00153.55           C
ATOM   2654  CG  GLU C 338      20.311  26.805  -4.520  1.00153.55           C
ATOM   2655  CD  GLU C 338      19.916  27.850  -3.496  1.00153.55           C
ATOM   2656  OE1 GLU C 338      20.713  28.796  -3.262  1.00153.55           O
ATOM   2657  OE2 GLU C 338      18.790  27.724  -2.947  1.00153.55           O
ATOM   2658  C   GLU C 338      23.182  26.480  -2.495  1.00153.55           C
ATOM   2659  O   GLU C 338      23.110  25.665  -1.579  1.00153.55           O
ATOM   2660  N   VAL C 339      23.665  27.714  -2.317  1.00129.26           N
ATOM   2661  CA  VAL C 339      24.132  28.302  -1.098  1.00129.26           C
ATOM   2662  CB  VAL C 339      23.058  28.793  -0.183  1.00129.26           C
ATOM   2663  CG1 VAL C 339      23.774  29.632   0.883  1.00129.26           C
ATOM   2664  CG2 VAL C 339      22.023  29.598  -0.988  1.00129.26           C
ATOM   2665  C   VAL C 339      25.112  27.392  -0.386  1.00129.26           C
ATOM   2666  O   VAL C 339      25.109  27.268   0.840  1.00129.26           O
ATOM   2667  N   GLY C 340      25.998  26.724  -1.153  1.00 54.49           N
ATOM   2668  CA  GLY C 340      27.087  25.974  -0.590  1.00 54.49           C
ATOM   2669  C   GLY C 340      26.643  24.672   0.011  1.00 54.49           C
ATOM   2670  O   GLY C 340      27.385  24.051   0.768  1.00 54.49           O
ATOM   2671  N   ILE C 341      25.443  24.202  -0.347  1.00193.34           N
ATOM   2672  CA  ILE C 341      24.862  22.976   0.135  1.00193.34           C
ATOM   2673  CB  ILE C 341      23.513  22.769  -0.503  1.00193.34           C
ATOM   2674  CG1 ILE C 341      22.425  23.556   0.237  1.00193.34           C
ATOM   2675  CG2 ILE C 341      23.227  21.268  -0.646  1.00193.34           C
ATOM   2676  CD1 ILE C 341      22.127  22.978   1.623  1.00193.34           C
ATOM   2677  C   ILE C 341      25.692  21.778  -0.237  1.00193.34           C
ATOM   2678  O   ILE C 341      25.685  20.753   0.442  1.00193.34           O
ATOM   2679  N   GLU C 342      26.288  21.831  -1.425  1.00192.25           N
ATOM   2680  CA  GLU C 342      27.074  20.813  -2.060  1.00192.25           C
ATOM   2681  CB  GLU C 342      27.022  20.954  -3.589  1.00192.25           C
ATOM   2682  CG  GLU C 342      25.618  20.723  -4.153  1.00192.25           C
ATOM   2683  CD  GLU C 342      25.386  19.230  -4.092  1.00192.25           C
ATOM   2684  OE1 GLU C 342      26.339  18.518  -3.679  1.00192.25           O
ATOM   2685  OE2 GLU C 342      24.266  18.779  -4.452  1.00192.25           O
ATOM   2686  C   GLU C 342      28.516  20.790  -1.646  1.00192.25           C
ATOM   2687  O   GLU C 342      29.271  20.044  -2.254  1.00192.25           O
ATOM   2688  N   SER C 343      28.991  21.740  -0.818  1.00188.78           N
ATOM   2689  CA  SER C 343      30.399  21.879  -0.509  1.00188.78           C
ATOM   2690  CB  SER C 343      30.738  23.314  -0.083  1.00188.78           C
ATOM   2691  OG  SER C 343      30.348  24.226  -1.092  1.00188.78           O
ATOM   2692  C   SER C 343      31.014  21.020   0.577  1.00188.78           C
ATOM   2693  O   SER C 343      32.203  20.724   0.529  1.00188.78           O
ATOM   2694  N   ILE C 344      30.302  20.929   1.704  1.00333.22           N
ATOM   2695  CA  ILE C 344      30.612  20.389   3.004  1.00333.22           C
ATOM   2696  CB  ILE C 344      30.371  21.476   4.030  1.00333.22           C
ATOM   2697  CG1 ILE C 344      31.475  21.581   5.115  1.00333.22           C
ATOM   2698  CG2 ILE C 344      28.931  21.345   4.547  1.00333.22           C
ATOM   2699  CD1 ILE C 344      31.698  20.431   6.082  1.00333.22           C
ATOM   2700  C   ILE C 344      30.075  19.039   3.450  1.00333.22           C
ATOM   2701  O   ILE C 344      30.016  18.837   4.662  1.00333.22           O
ATOM   2702  N   ALA C 345      29.382  18.222   2.635  1.00 83.32           N
ATOM   2703  CA  ALA C 345      28.745  17.053   3.210  1.00 83.32           C
ATOM   2704  CB  ALA C 345      28.054  16.160   2.163  1.00 83.32           C
ATOM   2705  C   ALA C 345      29.738  16.199   3.959  1.00 83.32           C
ATOM   2706  O   ALA C 345      30.861  15.996   3.501  1.00 83.32           O
ATOM   2707  N   VAL C 346      29.338  15.693   5.158  1.00135.49           N
ATOM   2708  CA  VAL C 346      30.176  14.837   5.959  1.00135.49           C
ATOM   2709  CB  VAL C 346      30.712  15.438   7.223  1.00135.49           C
ATOM   2710  CG1 VAL C 346      31.985  16.207   6.893  1.00135.49           C
ATOM   2711  CG2 VAL C 346      29.649  16.379   7.799  1.00135.49           C
ATOM   2712  C   VAL C 346      29.451  13.591   6.323  1.00135.49           C
ATOM   2713  O   VAL C 346      28.260  13.612   6.615  1.00135.49           O
ATOM   2714  N   GLU C 347      30.186  12.460   6.319  1.00 98.18           N
ATOM   2715  CA  GLU C 347      29.607  11.179   6.574  1.00 98.18           C
ATOM   2716  CB  GLU C 347      29.754  10.282   5.336  1.00 98.18           C
ATOM   2717  CG  GLU C 347      28.808   9.091   5.244  1.00 98.18           C
ATOM   2718  CD  GLU C 347      28.914   8.632   3.795  1.00 98.18           C
ATOM   2719  OE1 GLU C 347      29.914   9.013   3.129  1.00 98.18           O
ATOM   2720  OE2 GLU C 347      27.998   7.911   3.325  1.00 98.18           O
ATOM   2721  C   GLU C 347      30.364  10.557   7.708  1.00 98.18           C
ATOM   2722  O   GLU C 347      31.567  10.768   7.859  1.00 98.18           O
ATOM   2723  N   ALA C 348      29.655   9.795   8.565  1.00 41.12           N
ATOM   2724  CA  ALA C 348      30.286   9.114   9.661  1.00 41.12           C
ATOM   2725  CB  ALA C 348      30.199   9.880  10.992  1.00 41.12           C
ATOM   2726  C   ALA C 348      29.521   7.847   9.843  1.00 41.12           C
ATOM   2727  O   ALA C 348      28.330   7.800   9.543  1.00 41.12           O
ATOM   2728  N   ASP C 349      30.183   6.776  10.325  1.00 81.45           N
ATOM   2729  CA  ASP C 349      29.483   5.539  10.510  1.00 81.45           C
ATOM   2730  CB  ASP C 349      30.097   4.364   9.738  1.00 81.45           C
ATOM   2731  CG  ASP C 349      29.051   3.265   9.706  1.00 81.45           C
ATOM   2732  OD1 ASP C 349      28.630   2.816  10.805  1.00 81.45           O
ATOM   2733  OD2 ASP C 349      28.656   2.862   8.579  1.00 81.45           O
ATOM   2734  C   ASP C 349      29.497   5.199  11.969  1.00 81.45           C
ATOM   2735  O   ASP C 349      30.551   4.996  12.570  1.00 81.45           O
ATOM   2736  N   VAL C 350      28.294   5.125  12.568  1.00102.11           N
ATOM   2737  CA  VAL C 350      28.100   4.861  13.967  1.00102.11           C
ATOM   2738  CB  VAL C 350      26.755   5.339  14.419  1.00102.11           C
ATOM   2739  CG1 VAL C 350      25.678   4.495  13.718  1.00102.11           C
ATOM   2740  CG2 VAL C 350      26.692   5.276  15.944  1.00102.11           C
ATOM   2741  C   VAL C 350      28.182   3.382  14.223  1.00102.11           C
ATOM   2742  O   VAL C 350      27.956   2.570  13.328  1.00102.11           O
ATOM   2743  N   ILE C 351      28.548   2.995  15.467  1.00160.35           N
ATOM   2744  CA  ILE C 351      28.611   1.604  15.817  1.00160.35           C
ATOM   2745  CB  ILE C 351      29.950   1.252  16.435  1.00160.35           C
ATOM   2746  CG1 ILE C 351      30.153  -0.265  16.496  1.00160.35           C
ATOM   2747  CG2 ILE C 351      30.148   1.994  17.768  1.00160.35           C
ATOM   2748  CD1 ILE C 351      30.472  -0.883  15.138  1.00160.35           C
ATOM   2749  C   ILE C 351      27.459   1.331  16.759  1.00160.35           C
ATOM   2750  O   ILE C 351      27.440   1.766  17.910  1.00160.35           O
ATOM   2751  N   PRO C 352      26.475   0.611  16.277  1.00 79.77           N
ATOM   2752  CA  PRO C 352      25.301   0.336  17.077  1.00 79.77           C
ATOM   2753  CD  PRO C 352      26.144   0.707  14.863  1.00 79.77           C
ATOM   2754  CB  PRO C 352      24.230  -0.140  16.098  1.00 79.77           C
ATOM   2755  CG  PRO C 352      24.617   0.542  14.775  1.00 79.77           C
ATOM   2756  C   PRO C 352      25.587  -0.657  18.163  1.00 79.77           C
ATOM   2757  O   PRO C 352      26.655  -1.267  18.148  1.00 79.77           O
ATOM   2758  N   PHE C 353      24.670  -0.798  19.147  1.00 96.71           N
ATOM   2759  CA  PHE C 353      24.851  -1.813  20.148  1.00 96.71           C
ATOM   2760  CB  PHE C 353      23.681  -1.976  21.138  1.00 96.71           C
ATOM   2761  CG  PHE C 353      23.863  -1.059  22.297  1.00 96.71           C
ATOM   2762  CD1 PHE C 353      24.610  -1.481  23.374  1.00 96.71           C
ATOM   2763  CD2 PHE C 353      23.297   0.194  22.328  1.00 96.71           C
ATOM   2764  CE1 PHE C 353      24.798  -0.669  24.466  1.00 96.71           C
ATOM   2765  CE2 PHE C 353      23.483   1.011  23.419  1.00 96.71           C
ATOM   2766  CZ  PHE C 353      24.233   0.582  24.489  1.00 96.71           C
ATOM   2767  C   PHE C 353      24.957  -3.133  19.403  1.00 96.71           C
ATOM   2768  O   PHE C 353      24.227  -3.290  18.389  1.00 96.71           O
ATOM   2769  OXT PHE C 353      25.758  -4.004  19.837  1.00 96.71           O
TER    2770      PHE C 353
ATOM   2771  N   ASP D 354      48.458 -23.534  24.922  1.00 38.22           N
ATOM   2772  CA  ASP D 354      47.213 -24.035  24.294  1.00 38.22           C
ATOM   2773  CB  ASP D 354      47.530 -25.198  23.341  1.00 38.22           C
ATOM   2774  CG  ASP D 354      48.420 -24.687  22.217  1.00 38.22           C
ATOM   2775  OD1 ASP D 354      48.779 -23.480  22.239  1.00 38.22           O
ATOM   2776  OD2 ASP D 354      48.757 -25.505  21.320  1.00 38.22           O
ATOM   2777  C   ASP D 354      46.305 -24.568  25.349  1.00 38.22           C
ATOM   2778  O   ASP D 354      46.725 -24.816  26.478  1.00 38.22           O
ATOM   2779  N   THR D 355      45.013 -24.714  25.007  1.00 45.13           N
ATOM   2780  CA  THR D 355      44.075 -25.325  25.894  1.00 45.13           C
ATOM   2781  CB  THR D 355      42.681 -24.778  25.789  1.00 45.13           C
ATOM   2782  OG1 THR D 355      42.167 -24.993  24.483  1.00 45.13           O
ATOM   2783  CG2 THR D 355      42.710 -23.273  26.112  1.00 45.13           C
ATOM   2784  C   THR D 355      44.037 -26.754  25.463  1.00 45.13           C
ATOM   2785  O   THR D 355      44.655 -27.126  24.468  1.00 45.13           O
ATOM   2786  N   PRO D 356      43.344 -27.567  26.197  1.00 70.03           N
ATOM   2787  CA  PRO D 356      43.257 -28.965  25.862  1.00 70.03           C
ATOM   2788  CD  PRO D 356      43.244 -27.345  27.632  1.00 70.03           C
ATOM   2789  CB  PRO D 356      42.703 -29.652  27.109  1.00 70.03           C
ATOM   2790  CG  PRO D 356      43.163 -28.744  28.262  1.00 70.03           C
ATOM   2791  C   PRO D 356      42.434 -29.219  24.634  1.00 70.03           C
ATOM   2792  O   PRO D 356      42.384 -30.365  24.189  1.00 70.03           O
ATOM   2793  N   ALA D 357      41.756 -28.192  24.088  1.00 64.01           N
ATOM   2794  CA  ALA D 357      40.849 -28.409  22.991  1.00 64.01           C
ATOM   2795  CB  ALA D 357      39.870 -27.242  22.778  1.00 64.01           C
ATOM   2796  C   ALA D 357      41.551 -28.638  21.687  1.00 64.01           C
ATOM   2797  O   ALA D 357      42.557 -28.004  21.371  1.00 64.01           O
ATOM   2798  N   ASN D 358      41.022 -29.596  20.894  1.00215.92           N
ATOM   2799  CA  ASN D 358      41.493 -29.785  19.554  1.00215.92           C
ATOM   2800  CB  ASN D 358      42.432 -31.000  19.375  1.00215.92           C
ATOM   2801  CG  ASN D 358      41.731 -32.293  19.733  1.00215.92           C
ATOM   2802  OD1 ASN D 358      41.243 -32.993  18.849  1.00215.92           O
ATOM   2803  ND2 ASN D 358      41.674 -32.620  21.052  1.00215.92           N
ATOM   2804  C   ASN D 358      40.269 -29.889  18.682  1.00215.92           C
ATOM   2805  O   ASN D 358      39.790 -30.972  18.348  1.00215.92           O
ATOM   2806  N   CYS D 359      39.731 -28.727  18.261  1.00 69.21           N
ATOM   2807  CA  CYS D 359      38.518 -28.735  17.491  1.00 69.21           C
ATOM   2808  CB  CYS D 359      37.465 -27.734  17.992  1.00 69.21           C
ATOM   2809  SG  CYS D 359      36.828 -28.249  19.613  1.00 69.21           S
ATOM   2810  C   CYS D 359      38.831 -28.457  16.056  1.00 69.21           C
ATOM   2811  O   CYS D 359      39.927 -28.021  15.716  1.00 69.21           O
ATOM   2812  N   THR D 360      37.851 -28.704  15.164  1.00 54.87           N
ATOM   2813  CA  THR D 360      38.107 -28.582  13.760  1.00 54.87           C
ATOM   2814  CB  THR D 360      37.748 -29.809  12.971  1.00 54.87           C
ATOM   2815  OG1 THR D 360      36.347 -30.035  13.023  1.00 54.87           O
ATOM   2816  CG2 THR D 360      38.498 -31.014  13.560  1.00 54.87           C
ATOM   2817  C   THR D 360      37.305 -27.464  13.174  1.00 54.87           C
ATOM   2818  O   THR D 360      36.374 -26.931  13.775  1.00 54.87           O
ATOM   2819  N   PHE D 361      37.686 -27.112  11.934  1.00 66.15           N
ATOM   2820  CA  PHE D 361      37.146 -26.067  11.122  1.00 66.15           C
ATOM   2821  CB  PHE D 361      37.882 -26.036   9.767  1.00 66.15           C
ATOM   2822  CG  PHE D 361      37.359 -24.951   8.895  1.00 66.15           C
ATOM   2823  CD1 PHE D 361      37.817 -23.661   9.026  1.00 66.15           C
ATOM   2824  CD2 PHE D 361      36.422 -25.234   7.929  1.00 66.15           C
ATOM   2825  CE1 PHE D 361      37.335 -22.664   8.211  1.00 66.15           C
ATOM   2826  CE2 PHE D 361      35.936 -24.242   7.112  1.00 66.15           C
ATOM   2827  CZ  PHE D 361      36.392 -22.954   7.253  1.00 66.15           C
ATOM   2828  C   PHE D 361      35.707 -26.409  10.888  1.00 66.15           C
ATOM   2829  O   PHE D 361      34.832 -25.545  10.915  1.00 66.15           O
ATOM   2830  N   GLU D 362      35.434 -27.705  10.654  1.00110.75           N
ATOM   2831  CA  GLU D 362      34.108 -28.179  10.386  1.00110.75           C
ATOM   2832  CB  GLU D 362      34.083 -29.679  10.035  1.00110.75           C
ATOM   2833  CG  GLU D 362      32.734 -30.180   9.513  1.00110.75           C
ATOM   2834  CD  GLU D 362      31.816 -30.421  10.702  1.00110.75           C
ATOM   2835  OE1 GLU D 362      32.329 -30.844  11.772  1.00110.75           O
ATOM   2836  OE2 GLU D 362      30.586 -30.186  10.555  1.00110.75           O
ATOM   2837  C   GLU D 362      33.253 -27.963  11.600  1.00110.75           C
ATOM   2838  O   GLU D 362      32.078 -27.619  11.485  1.00110.75           O
ATOM   2839  N   ASP D 363      33.828 -28.140  12.805  1.00 57.16           N
ATOM   2840  CA  ASP D 363      33.075 -27.998  14.023  1.00 57.16           C
ATOM   2841  CB  ASP D 363      33.937 -28.182  15.285  1.00 57.16           C
ATOM   2842  CG  ASP D 363      34.357 -29.641  15.403  1.00 57.16           C
ATOM   2843  OD1 ASP D 363      33.486 -30.532  15.232  1.00 57.16           O
ATOM   2844  OD2 ASP D 363      35.565 -29.883  15.663  1.00 57.16           O
ATOM   2845  C   ASP D 363      32.543 -26.598  14.081  1.00 57.16           C
ATOM   2846  O   ASP D 363      31.452 -26.361  14.598  1.00 57.16           O
ATOM   2847  N   VAL D 364      33.347 -25.634  13.596  1.00 61.41           N
ATOM   2848  CA  VAL D 364      33.048 -24.227  13.586  1.00 61.41           C
ATOM   2849  CB  VAL D 364      34.235 -23.382  13.254  1.00 61.41           C
ATOM   2850  CG1 VAL D 364      33.783 -21.913  13.222  1.00 61.41           C
ATOM   2851  CG2 VAL D 364      35.338 -23.678  14.278  1.00 61.41           C
ATOM   2852  C   VAL D 364      31.973 -23.840  12.600  1.00 61.41           C
ATOM   2853  O   VAL D 364      31.237 -22.883  12.834  1.00 61.41           O
ATOM   2854  N   ALA D 365      31.878 -24.512  11.437  1.00 42.14           N
ATOM   2855  CA  ALA D 365      30.910 -24.080  10.459  1.00 42.14           C
ATOM   2856  CB  ALA D 365      31.048 -24.793   9.103  1.00 42.14           C
ATOM   2857  C   ALA D 365      29.532 -24.351  10.975  1.00 42.14           C
ATOM   2858  O   ALA D 365      29.285 -25.394  11.576  1.00 42.14           O
ATOM   2859  N   GLY D 366      28.585 -23.409  10.753  1.00 28.95           N
ATOM   2860  CA  GLY D 366      27.237 -23.649  11.188  1.00 28.95           C
ATOM   2861  C   GLY D 366      26.679 -22.422  11.842  1.00 28.95           C
ATOM   2862  O   GLY D 366      27.182 -21.313  11.660  1.00 28.95           O
ATOM   2863  N   LYS D 367      25.592 -22.606  12.626  1.00 56.86           N
ATOM   2864  CA  LYS D 367      24.960 -21.501  13.291  1.00 56.86           C
ATOM   2865  CB  LYS D 367      23.423 -21.541  13.240  1.00 56.86           C
ATOM   2866  CG  LYS D 367      22.843 -21.342  11.839  1.00 56.86           C
ATOM   2867  CD  LYS D 367      21.352 -21.675  11.747  1.00 56.86           C
ATOM   2868  CE  LYS D 367      20.764 -21.478  10.349  1.00 56.86           C
ATOM   2869  NZ  LYS D 367      21.213 -22.567   9.454  1.00 56.86           N
ATOM   2870  C   LYS D 367      25.348 -21.523  14.737  1.00 56.86           C
ATOM   2871  O   LYS D 367      25.370 -22.574  15.376  1.00 56.86           O
ATOM   2872  N   TRP D 368      25.673 -20.336  15.289  1.00 52.65           N
ATOM   2873  CA  TRP D 368      26.055 -20.240  16.670  1.00 52.65           C
ATOM   2874  CB  TRP D 368      27.528 -19.840  16.873  1.00 52.65           C
ATOM   2875  CG  TRP D 368      28.525 -20.908  16.484  1.00 52.65           C
ATOM   2876  CD2 TRP D 368      29.217 -21.744  17.424  1.00 52.65           C
ATOM   2877  CD1 TRP D 368      28.973 -21.269  15.245  1.00 52.65           C
ATOM   2878  NE1 TRP D 368      29.893 -22.284  15.356  1.00 52.65           N
ATOM   2879  CE2 TRP D 368      30.055 -22.586  16.693  1.00 52.65           C
ATOM   2880  CE3 TRP D 368      29.159 -21.806  18.788  1.00 52.65           C
ATOM   2881  CZ2 TRP D 368      30.850 -23.504  17.315  1.00 52.65           C
ATOM   2882  CZ3 TRP D 368      29.962 -22.734  19.412  1.00 52.65           C
ATOM   2883  CH2 TRP D 368      30.791 -23.567  18.690  1.00 52.65           C
ATOM   2884  C   TRP D 368      25.215 -19.185  17.319  1.00 52.65           C
ATOM   2885  O   TRP D 368      24.863 -18.182  16.700  1.00 52.65           O
ATOM   2886  N   THR D 369      24.855 -19.404  18.600  1.00102.05           N
ATOM   2887  CA  THR D 369      24.096 -18.427  19.324  1.00102.05           C
ATOM   2888  CB  THR D 369      22.877 -18.987  19.996  1.00102.05           C
ATOM   2889  OG1 THR D 369      23.253 -19.955  20.965  1.00102.05           O
ATOM   2890  CG2 THR D 369      21.976 -19.626  18.926  1.00102.05           C
ATOM   2891  C   THR D 369      24.995 -17.916  20.398  1.00102.05           C
ATOM   2892  O   THR D 369      25.570 -18.686  21.165  1.00102.05           O
ATOM   2893  N   LEU D 370      25.160 -16.583  20.467  1.00 46.76           N
ATOM   2894  CA  LEU D 370      26.020 -16.027  21.468  1.00 46.76           C
ATOM   2895  CB  LEU D 370      27.024 -15.001  20.917  1.00 46.76           C
ATOM   2896  CG  LEU D 370      28.061 -15.606  19.952  1.00 46.76           C
ATOM   2897  CD1 LEU D 370      29.038 -14.536  19.434  1.00 46.76           C
ATOM   2898  CD2 LEU D 370      28.768 -16.817  20.581  1.00 46.76           C
ATOM   2899  C   LEU D 370      25.169 -15.325  22.476  1.00 46.76           C
ATOM   2900  O   LEU D 370      24.333 -14.493  22.127  1.00 46.76           O
ATOM   2901  N   TRP D 371      25.362 -15.661  23.768  1.00 94.40           N
ATOM   2902  CA  TRP D 371      24.642 -14.993  24.813  1.00 94.40           C
ATOM   2903  CB  TRP D 371      24.230 -15.915  25.973  1.00 94.40           C
ATOM   2904  CG  TRP D 371      23.181 -16.942  25.618  1.00 94.40           C
ATOM   2905  CD2 TRP D 371      23.474 -18.253  25.102  1.00 94.40           C
ATOM   2906  CD1 TRP D 371      21.824 -16.859  25.713  1.00 94.40           C
ATOM   2907  NE1 TRP D 371      21.249 -18.034  25.288  1.00 94.40           N
ATOM   2908  CE2 TRP D 371      22.252 -18.898  24.908  1.00 94.40           C
ATOM   2909  CE3 TRP D 371      24.658 -18.863  24.812  1.00 94.40           C
ATOM   2910  CZ2 TRP D 371      22.200 -20.175  24.421  1.00 94.40           C
ATOM   2911  CZ3 TRP D 371      24.602 -20.149  24.320  1.00 94.40           C
ATOM   2912  CH2 TRP D 371      23.397 -20.791  24.129  1.00 94.40           C
ATOM   2913  C   TRP D 371      25.615 -14.002  25.360  1.00 94.40           C
ATOM   2914  O   TRP D 371      26.732 -14.364  25.728  1.00 94.40           O
ATOM   2915  N   GLU D 372      25.204 -12.722  25.430  1.00 87.38           N
ATOM   2916  CA  GLU D 372      26.104 -11.673  25.808  1.00 87.38           C
ATOM   2917  CB  GLU D 372      26.064 -10.474  24.851  1.00 87.38           C
ATOM   2918  CG  GLU D 372      24.698  -9.786  24.804  1.00 87.38           C
ATOM   2919  CD  GLU D 372      24.798  -8.606  23.850  1.00 87.38           C
ATOM   2920  OE1 GLU D 372      25.921  -8.353  23.338  1.00 87.38           O
ATOM   2921  OE2 GLU D 372      23.753  -7.940  23.622  1.00 87.38           O
ATOM   2922  C   GLU D 372      25.731 -11.131  27.150  1.00 87.38           C
ATOM   2923  O   GLU D 372      24.563 -10.871  27.433  1.00 87.38           O
ATOM   2924  N   GLY D 373      26.758 -10.925  27.998  1.00 66.66           N
ATOM   2925  CA  GLY D 373      26.596 -10.402  29.319  1.00 66.66           C
ATOM   2926  C   GLY D 373      26.985  -8.947  29.320  1.00 66.66           C
ATOM   2927  O   GLY D 373      26.648  -8.196  28.409  1.00 66.66           O
ATOM   2928  N   PRO D 374      27.802  -8.590  30.281  1.00204.17           N
ATOM   2929  CA  PRO D 374      28.000  -7.213  30.685  1.00204.17           C
ATOM   2930  CD  PRO D 374      28.984  -9.400  30.527  1.00204.17           C
ATOM   2931  CB  PRO D 374      29.355  -7.178  31.396  1.00204.17           C
ATOM   2932  CG  PRO D 374      30.104  -8.397  30.834  1.00204.17           C
ATOM   2933  C   PRO D 374      27.845  -6.062  29.724  1.00204.17           C
ATOM   2934  O   PRO D 374      26.701  -5.839  29.340  1.00204.17           O
ATOM   2935  N   ARG D 375      28.930  -5.346  29.322  1.00202.12           N
ATOM   2936  CA  ARG D 375      28.928  -4.186  28.440  1.00202.12           C
ATOM   2937  CB  ARG D 375      27.555  -3.567  28.096  1.00202.12           C
ATOM   2938  CG  ARG D 375      26.706  -4.323  27.069  1.00202.12           C
ATOM   2939  CD  ARG D 375      25.435  -3.559  26.687  1.00202.12           C
ATOM   2940  NE  ARG D 375      24.504  -4.511  26.018  1.00202.12           N
ATOM   2941  CZ  ARG D 375      23.602  -5.209  26.768  1.00202.12           C
ATOM   2942  NH1 ARG D 375      23.556  -5.025  28.120  1.00202.12           N
ATOM   2943  NH2 ARG D 375      22.740  -6.081  26.168  1.00202.12           N
ATOM   2944  C   ARG D 375      29.671  -3.052  29.100  1.00202.12           C
ATOM   2945  O   ARG D 375      29.070  -2.053  29.500  1.00202.12           O
ATOM   2946  N   GLY D 376      31.015  -3.119  29.138  1.00 53.94           N
ATOM   2947  CA  GLY D 376      31.762  -2.085  29.799  1.00 53.94           C
ATOM   2948  C   GLY D 376      32.987  -1.803  28.989  1.00 53.94           C
ATOM   2949  O   GLY D 376      32.983  -1.938  27.768  1.00 53.94           O
ATOM   2950  N   VAL D 377      34.070  -1.375  29.665  1.00 95.21           N
ATOM   2951  CA  VAL D 377      35.307  -1.072  29.007  1.00 95.21           C
ATOM   2952  CB  VAL D 377      35.994   0.145  29.554  1.00 95.21           C
ATOM   2953  CG1 VAL D 377      35.093   1.365  29.297  1.00 95.21           C
ATOM   2954  CG2 VAL D 377      36.310  -0.090  31.040  1.00 95.21           C
ATOM   2955  C   VAL D 377      36.212  -2.242  29.221  1.00 95.21           C
ATOM   2956  O   VAL D 377      35.847  -3.208  29.890  1.00 95.21           O
ATOM   2957  N   LYS D 378      37.411  -2.205  28.608  1.00126.53           N
ATOM   2958  CA  LYS D 378      38.332  -3.291  28.769  1.00126.53           C
ATOM   2959  CB  LYS D 378      39.584  -3.218  27.858  1.00126.53           C
ATOM   2960  CG  LYS D 378      40.194  -1.828  27.661  1.00126.53           C
ATOM   2961  CD  LYS D 378      41.631  -1.840  27.135  1.00126.53           C
ATOM   2962  CE  LYS D 378      42.674  -2.045  28.237  1.00126.53           C
ATOM   2963  NZ  LYS D 378      44.036  -2.044  27.660  1.00126.53           N
ATOM   2964  C   LYS D 378      38.724  -3.411  30.217  1.00126.53           C
ATOM   2965  O   LYS D 378      39.049  -4.514  30.657  1.00126.53           O
ATOM   2966  N   PRO D 379      38.813  -2.340  30.971  1.00161.59           N
ATOM   2967  CA  PRO D 379      39.073  -2.489  32.382  1.00161.59           C
ATOM   2968  CD  PRO D 379      39.361  -1.095  30.459  0.00161.59           C
ATOM   2969  CB  PRO D 379      39.638  -1.154  32.860  1.00161.59           C
ATOM   2970  CG  PRO D 379      40.228  -0.524  31.590  0.00161.59           C
ATOM   2971  C   PRO D 379      37.867  -2.898  33.171  1.00161.59           C
ATOM   2972  O   PRO D 379      38.020  -3.518  34.222  1.00161.59           O
ATOM   2973  N   GLY D 380      36.667  -2.516  32.694  1.00 34.04           N
ATOM   2974  CA  GLY D 380      35.422  -2.745  33.370  1.00 34.04           C
ATOM   2975  C   GLY D 380      35.106  -4.201  33.419  1.00 34.04           C
ATOM   2976  O   GLY D 380      34.512  -4.682  34.381  1.00 34.04           O
ATOM   2977  N   ALA D 381      35.460  -4.947  32.360  1.00 48.32           N
ATOM   2978  CA  ALA D 381      35.063  -6.321  32.339  1.00 48.32           C
ATOM   2979  CB  ALA D 381      34.117  -6.665  31.175  1.00 48.32           C
ATOM   2980  C   ALA D 381      36.261  -7.201  32.202  1.00 48.32           C
ATOM   2981  O   ALA D 381      37.347  -6.766  31.819  1.00 48.32           O
ATOM   2982  N   SER D 382      36.077  -8.472  32.612  1.00105.19           N
ATOM   2983  CA  SER D 382      37.049  -9.512  32.457  1.00105.19           C
ATOM   2984  CB  SER D 382      37.959  -9.695  33.683  1.00105.19           C
ATOM   2985  OG  SER D 382      37.191 -10.099  34.807  1.00105.19           O
ATOM   2986  C   SER D 382      36.232 -10.754  32.306  1.00105.19           C
ATOM   2987  O   SER D 382      35.436 -11.078  33.187  1.00105.19           O
ATOM   2988  N   CYS D 383      36.423 -11.500  31.200  1.00 80.52           N
ATOM   2989  CA  CYS D 383      35.553 -12.616  30.948  1.00 80.52           C
ATOM   2990  CB  CYS D 383      35.233 -12.732  29.453  1.00 80.52           C
ATOM   2991  SG  CYS D 383      34.654 -11.130  28.830  1.00 80.52           S
ATOM   2992  C   CYS D 383      36.199 -13.894  31.393  1.00 80.52           C
ATOM   2993  O   CYS D 383      36.461 -14.791  30.591  1.00 80.52           O
ATOM   2994  N   ALA D 384      36.553 -13.955  32.687  1.00 71.68           N
ATOM   2995  CA  ALA D 384      37.054 -15.118  33.361  1.00 71.68           C
ATOM   2996  CB  ALA D 384      37.750 -14.776  34.689  1.00 71.68           C
ATOM   2997  C   ALA D 384      35.951 -16.086  33.677  1.00 71.68           C
ATOM   2998  O   ALA D 384      36.156 -17.300  33.656  1.00 71.68           O
ATOM   2999  N   ASN D 385      34.754 -15.562  34.023  1.00158.11           N
ATOM   3000  CA  ASN D 385      33.701 -16.403  34.523  1.00158.11           C
ATOM   3001  CB  ASN D 385      33.263 -16.018  35.954  1.00158.11           C
ATOM   3002  CG  ASN D 385      32.862 -14.549  36.002  1.00158.11           C
ATOM   3003  OD1 ASN D 385      33.585 -13.680  35.517  1.00158.11           O
ATOM   3004  ND2 ASN D 385      31.674 -14.263  36.599  1.00158.11           N
ATOM   3005  C   ASN D 385      32.509 -16.421  33.613  1.00158.11           C
ATOM   3006  O   ASN D 385      32.236 -17.465  33.026  1.00158.11           O
ATOM   3007  N   HIS D 386      31.744 -15.305  33.533  1.00136.19           N
ATOM   3008  CA  HIS D 386      30.568 -15.162  32.714  1.00136.19           C
ATOM   3009  ND1 HIS D 386      27.882 -17.274  30.969  1.00136.19           N
ATOM   3010  CG  HIS D 386      28.630 -16.253  31.510  1.00136.19           C
ATOM   3011  CB  HIS D 386      29.772 -16.455  32.461  1.00136.19           C
ATOM   3012  NE2 HIS D 386      27.054 -15.379  30.153  1.00136.19           N
ATOM   3013  CD2 HIS D 386      28.111 -15.102  31.001  1.00136.19           C
ATOM   3014  CE1 HIS D 386      26.955 -16.696  30.165  1.00136.19           C
ATOM   3015  C   HIS D 386      29.643 -14.265  33.475  1.00136.19           C
ATOM   3016  O   HIS D 386      29.843 -13.054  33.527  1.00136.19           O
ATOM   3017  N   GLN D 387      28.569 -14.870  34.037  1.00 75.87           N
ATOM   3018  CA  GLN D 387      27.568 -14.229  34.852  1.00 75.87           C
ATOM   3019  CB  GLN D 387      27.907 -12.837  35.424  1.00 75.87           C
ATOM   3020  CG  GLN D 387      29.068 -12.859  36.422  1.00 75.87           C
ATOM   3021  CD  GLN D 387      29.306 -11.437  36.911  1.00 75.87           C
ATOM   3022  OE1 GLN D 387      28.623 -10.501  36.496  1.00 75.87           O
ATOM   3023  NE2 GLN D 387      30.294 -11.269  37.830  1.00 75.87           N
ATOM   3024  C   GLN D 387      26.309 -14.122  34.050  1.00 75.87           C
ATOM   3025  O   GLN D 387      26.160 -14.782  33.024  1.00 75.87           O
ATOM   3026  N   GLY D 388      25.361 -13.290  34.525  1.00 43.28           N
ATOM   3027  CA  GLY D 388      24.075 -13.158  33.895  1.00 43.28           C
ATOM   3028  C   GLY D 388      24.201 -12.548  32.532  1.00 43.28           C
ATOM   3029  O   GLY D 388      24.983 -11.629  32.282  1.00 43.28           O
ATOM   3030  N   PRO D 389      23.453 -13.127  31.627  1.00 91.43           N
ATOM   3031  CA  PRO D 389      23.402 -12.598  30.287  1.00 91.43           C
ATOM   3032  CD  PRO D 389      23.344 -14.577  31.633  1.00 91.43           C
ATOM   3033  CB  PRO D 389      23.303 -13.802  29.349  1.00 91.43           C
ATOM   3034  CG  PRO D 389      22.792 -14.940  30.247  1.00 91.43           C
ATOM   3035  C   PRO D 389      22.302 -11.607  30.067  1.00 91.43           C
ATOM   3036  O   PRO D 389      21.183 -11.841  30.523  1.00 91.43           O
ATOM   3037  N   TRP D 390      22.606 -10.490  29.379  1.00128.60           N
ATOM   3038  CA  TRP D 390      21.622  -9.518  29.005  1.00128.60           C
ATOM   3039  CB  TRP D 390      22.250  -8.171  28.614  1.00128.60           C
ATOM   3040  CG  TRP D 390      22.920  -7.463  29.767  1.00128.60           C
ATOM   3041  CD2 TRP D 390      22.241  -6.586  30.677  1.00128.60           C
ATOM   3042  CD1 TRP D 390      24.222  -7.510  30.174  1.00128.60           C
ATOM   3043  NE1 TRP D 390      24.396  -6.714  31.281  1.00128.60           N
ATOM   3044  CE2 TRP D 390      23.184  -6.138  31.601  1.00128.60           C
ATOM   3045  CE3 TRP D 390      20.936  -6.185  30.737  1.00128.60           C
ATOM   3046  CZ2 TRP D 390      22.836  -5.280  32.604  1.00128.60           C
ATOM   3047  CZ3 TRP D 390      20.589  -5.318  31.749  1.00128.60           C
ATOM   3048  CH2 TRP D 390      21.520  -4.875  32.665  1.00128.60           C
ATOM   3049  C   TRP D 390      20.834 -10.006  27.835  1.00128.60           C
ATOM   3050  O   TRP D 390      19.605  -9.978  27.854  1.00128.60           O
ATOM   3051  N   GLU D 391      21.524 -10.486  26.774  1.00 69.10           N
ATOM   3052  CA  GLU D 391      20.748 -10.813  25.616  1.00 69.10           C
ATOM   3053  CB  GLU D 391      20.427  -9.595  24.736  1.00 69.10           C
ATOM   3054  CG  GLU D 391      19.496  -8.582  25.403  1.00 69.10           C
ATOM   3055  CD  GLU D 391      19.273  -7.444  24.418  1.00 69.10           C
ATOM   3056  OE1 GLU D 391      19.837  -7.517  23.294  1.00 69.10           O
ATOM   3057  OE2 GLU D 391      18.534  -6.487  24.775  1.00 69.10           O
ATOM   3058  C   GLU D 391      21.434 -11.794  24.730  1.00 69.10           C
ATOM   3059  O   GLU D 391      22.626 -12.076  24.856  1.00 69.10           O
ATOM   3060  N   ARG D 392      20.640 -12.366  23.804  1.00116.97           N
ATOM   3061  CA  ARG D 392      21.253 -13.154  22.793  1.00116.97           C
ATOM   3062  CB  ARG D 392      20.268 -13.802  21.808  1.00116.97           C
ATOM   3063  CG  ARG D 392      19.449 -14.942  22.415  1.00116.97           C
ATOM   3064  CD  ARG D 392      18.469 -15.580  21.428  1.00116.97           C
ATOM   3065  NE  ARG D 392      17.748 -16.667  22.149  1.00116.97           N
ATOM   3066  CZ  ARG D 392      18.247 -17.937  22.144  1.00116.97           C
ATOM   3067  NH1 ARG D 392      19.406 -18.210  21.478  1.00116.97           N
ATOM   3068  NH2 ARG D 392      17.587 -18.932  22.804  1.00116.97           N
ATOM   3069  C   ARG D 392      21.993 -12.101  22.077  1.00116.97           C
ATOM   3070  O   ARG D 392      21.395 -11.321  21.327  1.00116.97           O
ATOM   3071  N   LYS D 393      23.321 -12.094  22.323  1.00 86.70           N
ATOM   3072  CA  LYS D 393      24.215 -11.113  21.808  1.00 86.70           C
ATOM   3073  CB  LYS D 393      25.694 -11.497  21.997  1.00 86.70           C
ATOM   3074  CG  LYS D 393      26.682 -10.464  21.445  1.00 86.70           C
ATOM   3075  CD  LYS D 393      28.138 -10.750  21.825  1.00 86.70           C
ATOM   3076  CE  LYS D 393      28.517 -10.286  23.232  1.00 86.70           C
ATOM   3077  NZ  LYS D 393      29.810 -10.881  23.635  1.00 86.70           N
ATOM   3078  C   LYS D 393      23.925 -11.170  20.374  1.00 86.70           C
ATOM   3079  O   LYS D 393      23.741 -10.131  19.739  1.00 86.70           O
ATOM   3080  N   VAL D 394      23.816 -12.411  19.853  1.00141.83           N
ATOM   3081  CA  VAL D 394      23.374 -12.482  18.509  1.00141.83           C
ATOM   3082  CB  VAL D 394      24.216 -11.673  17.554  1.00141.83           C
ATOM   3083  CG1 VAL D 394      25.569 -12.387  17.378  1.00141.83           C
ATOM   3084  CG2 VAL D 394      23.440 -11.421  16.250  1.00141.83           C
ATOM   3085  C   VAL D 394      23.469 -13.878  18.008  1.00141.83           C
ATOM   3086  O   VAL D 394      24.088 -14.747  18.619  1.00141.83           O
ATOM   3087  N   ARG D 395      22.837 -14.106  16.847  1.00155.33           N
ATOM   3088  CA  ARG D 395      22.953 -15.351  16.166  1.00155.33           C
ATOM   3089  CB  ARG D 395      21.627 -15.895  15.602  1.00155.33           C
ATOM   3090  CG  ARG D 395      21.790 -17.233  14.879  1.00155.33           C
ATOM   3091  CD  ARG D 395      20.497 -17.778  14.269  1.00155.33           C
ATOM   3092  NE  ARG D 395      19.561 -18.085  15.385  1.00155.33           N
ATOM   3093  CZ  ARG D 395      18.736 -17.112  15.870  1.00155.33           C
ATOM   3094  NH1 ARG D 395      18.772 -15.858  15.334  1.00155.33           N
ATOM   3095  NH2 ARG D 395      17.871 -17.394  16.889  1.00155.33           N
ATOM   3096  C   ARG D 395      23.846 -15.080  14.998  1.00155.33           C
ATOM   3097  O   ARG D 395      23.685 -14.075  14.305  1.00155.33           O
ATOM   3098  N   VAL D 396      24.847 -15.956  14.771  1.00 33.89           N
ATOM   3099  CA  VAL D 396      25.744 -15.739  13.674  1.00 33.89           C
ATOM   3100  CB  VAL D 396      27.133 -15.368  14.100  1.00 33.89           C
ATOM   3101  CG1 VAL D 396      27.074 -14.026  14.850  1.00 33.89           C
ATOM   3102  CG2 VAL D 396      27.720 -16.523  14.930  1.00 33.89           C
ATOM   3103  C   VAL D 396      25.850 -17.012  12.896  1.00 33.89           C
ATOM   3104  O   VAL D 396      25.807 -18.105  13.461  1.00 33.89           O
ATOM   3105  N   THR D 397      25.986 -16.887  11.558  1.00 34.06           N
ATOM   3106  CA  THR D 397      26.116 -18.025  10.695  1.00 34.06           C
ATOM   3107  CB  THR D 397      25.105 -18.055   9.587  1.00 34.06           C
ATOM   3108  OG1 THR D 397      23.790 -18.064  10.122  1.00 34.06           O
ATOM   3109  CG2 THR D 397      25.343 -19.319   8.743  1.00 34.06           C
ATOM   3110  C   THR D 397      27.469 -17.954  10.059  1.00 34.06           C
ATOM   3111  O   THR D 397      27.870 -16.918   9.527  1.00 34.06           O
ATOM   3112  N   LEU D 398      28.213 -19.078  10.106  1.00 57.11           N
ATOM   3113  CA  LEU D 398      29.541 -19.120   9.555  1.00 57.11           C
ATOM   3114  CB  LEU D 398      30.575 -19.661  10.558  1.00 57.11           C
ATOM   3115  CG  LEU D 398      30.633 -18.859  11.871  1.00 57.11           C
ATOM   3116  CD1 LEU D 398      31.688 -19.431  12.831  1.00 57.11           C
ATOM   3117  CD2 LEU D 398      30.813 -17.356  11.607  1.00 57.11           C
ATOM   3118  C   LEU D 398      29.527 -20.067   8.388  1.00 57.11           C
ATOM   3119  O   LEU D 398      29.129 -21.223   8.526  1.00 57.11           O
ATOM   3120  N   LEU D 399      29.984 -19.610   7.202  1.00 70.10           N
ATOM   3121  CA  LEU D 399      29.916 -20.469   6.048  1.00 70.10           C
ATOM   3122  CB  LEU D 399      28.988 -19.937   4.942  1.00 70.10           C
ATOM   3123  CG  LEU D 399      27.510 -19.868   5.369  1.00 70.10           C
ATOM   3124  CD1 LEU D 399      26.618 -19.366   4.222  1.00 70.10           C
ATOM   3125  CD2 LEU D 399      27.034 -21.208   5.953  1.00 70.10           C
ATOM   3126  C   LEU D 399      31.273 -20.671   5.436  1.00 70.10           C
ATOM   3127  O   LEU D 399      32.140 -19.803   5.521  1.00 70.10           O
ATOM   3128  N   SER D 400      31.413 -21.813   4.718  1.00138.12           N
ATOM   3129  CA  SER D 400      32.591 -22.353   4.074  1.00138.12           C
ATOM   3130  CB  SER D 400      32.220 -23.215   2.851  1.00138.12           C
ATOM   3131  OG  SER D 400      31.469 -24.348   3.262  1.00138.12           O
ATOM   3132  C   SER D 400      33.527 -21.242   3.672  1.00138.12           C
ATOM   3133  O   SER D 400      33.093 -20.192   3.206  1.00138.12           O
ATOM   3134  N   PRO D 401      34.761 -21.603   3.449  1.00325.70           N
ATOM   3135  CA  PRO D 401      35.909 -20.788   3.770  1.00325.70           C
ATOM   3136  CD  PRO D 401      34.952 -22.183   2.122  1.00325.70           C
ATOM   3137  CB  PRO D 401      36.622 -20.476   2.459  1.00325.70           C
ATOM   3138  CG  PRO D 401      36.311 -21.702   1.598  1.00325.70           C
ATOM   3139  C   PRO D 401      35.819 -19.594   4.694  1.00325.70           C
ATOM   3140  O   PRO D 401      36.408 -19.774   5.761  1.00325.70           O
ATOM   3141  N   ASN D 402      35.221 -18.405   4.461  1.00199.29           N
ATOM   3142  CA  ASN D 402      35.358 -17.568   5.637  1.00199.29           C
ATOM   3143  CB  ASN D 402      36.749 -16.914   5.743  1.00199.29           C
ATOM   3144  CG  ASN D 402      36.967 -15.974   4.562  1.00199.29           C
ATOM   3145  OD1 ASN D 402      37.259 -14.793   4.742  1.00199.29           O
ATOM   3146  ND2 ASN D 402      36.840 -16.510   3.318  1.00199.29           N
ATOM   3147  C   ASN D 402      34.335 -16.463   5.748  1.00199.29           C
ATOM   3148  O   ASN D 402      34.686 -15.344   6.120  1.00199.29           O
ATOM   3149  N   LYS D 403      33.032 -16.735   5.539  1.00115.47           N
ATOM   3150  CA  LYS D 403      32.101 -15.643   5.634  1.00115.47           C
ATOM   3151  CB  LYS D 403      31.150 -15.537   4.430  1.00115.47           C
ATOM   3152  CG  LYS D 403      31.846 -15.093   3.142  1.00115.47           C
ATOM   3153  CD  LYS D 403      32.849 -16.112   2.599  1.00115.47           C
ATOM   3154  CE  LYS D 403      33.540 -15.657   1.312  1.00115.47           C
ATOM   3155  NZ  LYS D 403      34.446 -14.523   1.598  1.00115.47           N
ATOM   3156  C   LYS D 403      31.251 -15.798   6.860  1.00115.47           C
ATOM   3157  O   LYS D 403      30.860 -16.905   7.227  1.00115.47           O
ATOM   3158  N   VAL D 404      30.955 -14.663   7.535  1.00 36.53           N
ATOM   3159  CA  VAL D 404      30.107 -14.680   8.692  1.00 36.53           C
ATOM   3160  CB  VAL D 404      30.789 -14.197   9.936  1.00 36.53           C
ATOM   3161  CG1 VAL D 404      29.769 -14.198  11.088  1.00 36.53           C
ATOM   3162  CG2 VAL D 404      32.025 -15.073  10.189  1.00 36.53           C
ATOM   3163  C   VAL D 404      28.984 -13.724   8.419  1.00 36.53           C
ATOM   3164  O   VAL D 404      29.188 -12.706   7.760  1.00 36.53           O
ATOM   3165  N   VAL D 405      27.758 -14.038   8.895  1.00101.41           N
ATOM   3166  CA  VAL D 405      26.642 -13.155   8.673  1.00101.41           C
ATOM   3167  CB  VAL D 405      25.885 -13.473   7.416  1.00101.41           C
ATOM   3168  CG1 VAL D 405      24.633 -12.583   7.349  1.00101.41           C
ATOM   3169  CG2 VAL D 405      26.837 -13.307   6.219  1.00101.41           C
ATOM   3170  C   VAL D 405      25.681 -13.317   9.814  1.00101.41           C
ATOM   3171  O   VAL D 405      25.627 -14.376  10.437  1.00101.41           O
ATOM   3172  N   ASP D 406      24.926 -12.242  10.143  1.00 81.90           N
ATOM   3173  CA  ASP D 406      23.956 -12.285  11.206  1.00 81.90           C
ATOM   3174  CB  ASP D 406      24.195 -11.206  12.283  1.00 81.90           C
ATOM   3175  CG  ASP D 406      24.165  -9.820  11.650  1.00 81.90           C
ATOM   3176  OD1 ASP D 406      23.745  -9.702  10.468  1.00 81.90           O
ATOM   3177  OD2 ASP D 406      24.570  -8.854  12.351  1.00 81.90           O
ATOM   3178  C   ASP D 406      22.556 -12.166  10.665  1.00 81.90           C
ATOM   3179  O   ASP D 406      22.327 -12.203   9.456  1.00 81.90           O
ATOM   3180  N   GLN D 407      21.578 -12.028  11.589  1.00125.21           N
ATOM   3181  CA  GLN D 407      20.168 -11.922  11.306  1.00125.21           C
ATOM   3182  CB  GLN D 407      19.306 -11.943  12.580  1.00125.21           C
ATOM   3183  CG  GLN D 407      17.803 -11.912  12.298  1.00125.21           C
ATOM   3184  CD  GLN D 407      17.410 -13.269  11.731  1.00125.21           C
ATOM   3185  OE1 GLN D 407      17.780 -14.311  12.270  1.00125.21           O
ATOM   3186  NE2 GLN D 407      16.644 -13.260  10.608  1.00125.21           N
ATOM   3187  C   GLN D 407      19.868 -10.638  10.585  1.00125.21           C
ATOM   3188  O   GLN D 407      18.991 -10.585   9.724  1.00125.21           O
ATOM   3189  N   PHE D 408      20.607  -9.569  10.927  1.00 81.31           N
ATOM   3190  CA  PHE D 408      20.440  -8.236  10.412  1.00 81.31           C
ATOM   3191  CB  PHE D 408      21.396  -7.219  11.058  1.00 81.31           C
ATOM   3192  CG  PHE D 408      21.046  -7.112  12.502  1.00 81.31           C
ATOM   3193  CD1 PHE D 408      21.528  -8.031  13.406  1.00 81.31           C
ATOM   3194  CD2 PHE D 408      20.240  -6.093  12.955  1.00 81.31           C
ATOM   3195  CE1 PHE D 408      21.209  -7.937  14.740  1.00 81.31           C
ATOM   3196  CE2 PHE D 408      19.919  -5.993  14.288  1.00 81.31           C
ATOM   3197  CZ  PHE D 408      20.402  -6.917  15.183  1.00 81.31           C
ATOM   3198  C   PHE D 408      20.721  -8.239   8.942  1.00 81.31           C
ATOM   3199  O   PHE D 408      20.281  -7.340   8.230  1.00 81.31           O
ATOM   3200  N   GLY D 409      21.520  -9.205   8.450  1.00 29.12           N
ATOM   3201  CA  GLY D 409      21.808  -9.243   7.045  1.00 29.12           C
ATOM   3202  C   GLY D 409      23.194  -8.722   6.826  1.00 29.12           C
ATOM   3203  O   GLY D 409      23.632  -8.561   5.688  1.00 29.12           O
ATOM   3204  N   ASN D 410      23.922  -8.441   7.922  1.00 43.23           N
ATOM   3205  CA  ASN D 410      25.262  -7.933   7.819  1.00 43.23           C
ATOM   3206  CB  ASN D 410      25.778  -7.319   9.133  1.00 43.23           C
ATOM   3207  CG  ASN D 410      24.949  -6.080   9.440  1.00 43.23           C
ATOM   3208  OD1 ASN D 410      24.848  -5.165   8.624  1.00 43.23           O
ATOM   3209  ND2 ASN D 410      24.331  -6.049  10.651  1.00 43.23           N
ATOM   3210  C   ASN D 410      26.185  -9.063   7.459  1.00 43.23           C
ATOM   3211  O   ASN D 410      25.943 -10.217   7.813  1.00 43.23           O
ATOM   3212  N   GLU D 411      27.280  -8.747   6.731  1.00 85.20           N
ATOM   3213  CA  GLU D 411      28.227  -9.753   6.325  1.00 85.20           C
ATOM   3214  CB  GLU D 411      28.414  -9.861   4.803  1.00 85.20           C
ATOM   3215  CG  GLU D 411      28.982  -8.592   4.165  1.00 85.20           C
ATOM   3216  CD  GLU D 411      29.312  -8.907   2.713  1.00 85.20           C
ATOM   3217  OE1 GLU D 411      30.064  -9.892   2.481  1.00 85.20           O
ATOM   3218  OE2 GLU D 411      28.816  -8.172   1.818  1.00 85.20           O
ATOM   3219  C   GLU D 411      29.574  -9.423   6.900  1.00 85.20           C
ATOM   3220  O   GLU D 411      29.904  -8.257   7.115  1.00 85.20           O
ATOM   3221  N   GLY D 412      30.400 -10.463   7.155  1.00 26.18           N
ATOM   3222  CA  GLY D 412      31.696 -10.252   7.740  1.00 26.18           C
ATOM   3223  C   GLY D 412      32.546 -11.466   7.500  1.00 26.18           C
ATOM   3224  O   GLY D 412      32.262 -12.269   6.611  1.00 26.18           O
ATOM   3225  N   THR D 413      33.630 -11.621   8.297  1.00 44.59           N
ATOM   3226  CA  THR D 413      34.546 -12.710   8.082  1.00 44.59           C
ATOM   3227  CB  THR D 413      35.842 -12.232   7.479  1.00 44.59           C
ATOM   3228  OG1 THR D 413      35.573 -11.524   6.279  1.00 44.59           O
ATOM   3229  CG2 THR D 413      36.756 -13.429   7.161  1.00 44.59           C
ATOM   3230  C   THR D 413      34.852 -13.386   9.395  1.00 44.59           C
ATOM   3231  O   THR D 413      34.584 -12.849  10.468  1.00 44.59           O
ATOM   3232  N   TRP D 414      35.406 -14.617   9.324  1.00167.03           N
ATOM   3233  CA  TRP D 414      35.747 -15.422  10.465  1.00167.03           C
ATOM   3234  CB  TRP D 414      34.594 -16.364  10.841  1.00167.03           C
ATOM   3235  CG  TRP D 414      34.960 -17.481  11.780  1.00167.03           C
ATOM   3236  CD2 TRP D 414      35.582 -18.694  11.332  1.00167.03           C
ATOM   3237  CD1 TRP D 414      34.800 -17.599  13.128  1.00167.03           C
ATOM   3238  NE1 TRP D 414      35.277 -18.818  13.546  1.00167.03           N
ATOM   3239  CE2 TRP D 414      35.762 -19.501  12.452  1.00167.03           C
ATOM   3240  CE3 TRP D 414      35.966 -19.102  10.087  1.00167.03           C
ATOM   3241  CZ2 TRP D 414      36.338 -20.734  12.344  1.00167.03           C
ATOM   3242  CZ3 TRP D 414      36.547 -20.346   9.981  1.00167.03           C
ATOM   3243  CH2 TRP D 414      36.728 -21.147  11.090  1.00167.03           C
ATOM   3244  C   TRP D 414      36.908 -16.298  10.111  1.00167.03           C
ATOM   3245  O   TRP D 414      37.179 -16.562   8.940  1.00167.03           O
ATOM   3246  N   THR D 415      37.655 -16.741  11.141  1.00128.07           N
ATOM   3247  CA  THR D 415      38.719 -17.678  10.934  1.00128.07           C
ATOM   3248  CB  THR D 415      40.060 -17.029  10.742  1.00128.07           C
ATOM   3249  OG1 THR D 415      41.057 -18.015  10.513  1.00128.07           O
ATOM   3250  CG2 THR D 415      40.400 -16.205  11.996  1.00128.07           C
ATOM   3251  C   THR D 415      38.797 -18.486  12.178  1.00128.07           C
ATOM   3252  O   THR D 415      38.556 -17.974  13.269  1.00128.07           O
ATOM   3253  N   MET D 416      39.082 -19.794  12.074  1.00178.63           N
ATOM   3254  CA  MET D 416      39.293 -20.414  13.338  1.00178.63           C
ATOM   3255  CB  MET D 416      38.799 -21.854  13.517  1.00178.63           C
ATOM   3256  CG  MET D 416      39.226 -22.431  14.867  1.00178.63           C
ATOM   3257  SD  MET D 416      38.049 -23.538  15.704  1.00178.63           S
ATOM   3258  CE  MET D 416      36.981 -22.195  16.300  1.00178.63           C
ATOM   3259  C   MET D 416      40.734 -20.202  13.652  1.00178.63           C
ATOM   3260  O   MET D 416      41.505 -19.811  12.778  1.00178.63           O
ATOM   3261  N   VAL D 417      41.120 -20.333  14.933  1.00137.73           N
ATOM   3262  CA  VAL D 417      42.497 -20.124  15.256  1.00137.73           C
ATOM   3263  CB  VAL D 417      42.709 -19.103  16.349  1.00137.73           C
ATOM   3264  CG1 VAL D 417      42.339 -17.725  15.774  1.00137.73           C
ATOM   3265  CG2 VAL D 417      41.852 -19.459  17.578  1.00137.73           C
ATOM   3266  C   VAL D 417      43.054 -21.444  15.657  1.00137.73           C
ATOM   3267  O   VAL D 417      42.829 -21.881  16.788  1.00137.73           O
ATOM   3268  N   TYR D 418      43.821 -22.093  14.737  1.00237.03           N
ATOM   3269  CA  TYR D 418      44.360 -23.374  15.096  1.00237.03           C
ATOM   3270  CB  TYR D 418      45.331 -23.313  16.302  1.00237.03           C
ATOM   3271  CG  TYR D 418      46.047 -24.622  16.457  1.00237.03           C
ATOM   3272  CD1 TYR D 418      47.009 -24.993  15.554  1.00237.03           C
ATOM   3273  CD2 TYR D 418      45.808 -25.466  17.517  1.00237.03           C
ATOM   3274  CE1 TYR D 418      47.693 -26.179  15.656  1.00237.03           C
ATOM   3275  CE2 TYR D 418      46.485 -26.660  17.637  1.00237.03           C
ATOM   3276  CZ  TYR D 418      47.426 -27.023  16.704  1.00237.03           C
ATOM   3277  OH  TYR D 418      48.119 -28.246  16.824  1.00237.03           O
ATOM   3278  C   TYR D 418      43.155 -24.192  15.435  1.00237.03           C
ATOM   3279  O   TYR D 418      42.156 -24.095  14.737  1.00237.03           O
ATOM   3280  N   ASN D 419      43.236 -25.111  16.408  1.00167.57           N
ATOM   3281  CA  ASN D 419      42.041 -25.805  16.812  1.00167.57           C
ATOM   3282  CB  ASN D 419      42.277 -27.329  16.924  1.00167.57           C
ATOM   3283  CG  ASN D 419      43.347 -27.659  17.963  1.00167.57           C
ATOM   3284  OD1 ASN D 419      43.769 -26.817  18.754  1.00167.57           O
ATOM   3285  ND2 ASN D 419      43.814 -28.935  17.950  1.00167.57           N
ATOM   3286  C   ASN D 419      41.577 -25.294  18.163  1.00167.57           C
ATOM   3287  O   ASN D 419      40.845 -25.975  18.882  1.00167.57           O
ATOM   3288  N   GLN D 420      42.045 -24.091  18.548  1.00200.46           N
ATOM   3289  CA  GLN D 420      41.818 -23.458  19.827  1.00200.46           C
ATOM   3290  CB  GLN D 420      42.946 -22.451  20.089  1.00200.46           C
ATOM   3291  CG  GLN D 420      43.138 -22.090  21.550  1.00200.46           C
ATOM   3292  CD  GLN D 420      43.900 -23.225  22.219  1.00200.46           C
ATOM   3293  OE1 GLN D 420      44.774 -22.988  23.051  1.00200.46           O
ATOM   3294  NE2 GLN D 420      43.557 -24.491  21.858  1.00200.46           N
ATOM   3295  C   GLN D 420      40.510 -22.731  20.027  1.00200.46           C
ATOM   3296  O   GLN D 420      39.872 -22.862  21.073  1.00200.46           O
ATOM   3297  N   GLY D 421      40.081 -21.922  19.036  1.00 41.43           N
ATOM   3298  CA  GLY D 421      38.927 -21.077  19.207  1.00 41.43           C
ATOM   3299  C   GLY D 421      38.778 -20.297  17.939  1.00 41.43           C
ATOM   3300  O   GLY D 421      39.362 -20.670  16.928  1.00 41.43           O
ATOM   3301  N   PHE D 422      38.008 -19.185  17.950  1.00 63.89           N
ATOM   3302  CA  PHE D 422      37.766 -18.495  16.712  1.00 63.89           C
ATOM   3303  CB  PHE D 422      36.457 -18.956  16.056  1.00 63.89           C
ATOM   3304  CG  PHE D 422      35.365 -18.738  17.051  1.00 63.89           C
ATOM   3305  CD1 PHE D 422      35.074 -19.706  17.985  1.00 63.89           C
ATOM   3306  CD2 PHE D 422      34.635 -17.572  17.057  1.00 63.89           C
ATOM   3307  CE1 PHE D 422      34.072 -19.517  18.908  1.00 63.89           C
ATOM   3308  CE2 PHE D 422      33.631 -17.377  17.978  1.00 63.89           C
ATOM   3309  CZ  PHE D 422      33.347 -18.350  18.906  1.00 63.89           C
ATOM   3310  C   PHE D 422      37.652 -17.013  16.920  1.00 63.89           C
ATOM   3311  O   PHE D 422      37.510 -16.522  18.039  1.00 63.89           O
ATOM   3312  N   HIS D 423      37.727 -16.265  15.796  1.00 86.96           N
ATOM   3313  CA  HIS D 423      37.639 -14.833  15.772  1.00 86.96           C
ATOM   3314  ND1 HIS D 423      39.768 -11.999  16.341  1.00 86.96           N
ATOM   3315  CG  HIS D 423      39.088 -12.725  15.388  1.00 86.96           C
ATOM   3316  CB  HIS D 423      38.999 -14.220  15.391  1.00 86.96           C
ATOM   3317  NE2 HIS D 423      38.979 -10.533  14.868  1.00 86.96           N
ATOM   3318  CD2 HIS D 423      38.610 -11.814  14.498  1.00 86.96           C
ATOM   3319  CE1 HIS D 423      39.673 -10.695  15.980  1.00 86.96           C
ATOM   3320  C   HIS D 423      36.678 -14.500  14.669  1.00 86.96           C
ATOM   3321  O   HIS D 423      36.822 -14.987  13.547  1.00 86.96           O
ATOM   3322  N   ILE D 424      35.654 -13.675  14.967  1.00 42.53           N
ATOM   3323  CA  ILE D 424      34.702 -13.287  13.965  1.00 42.53           C
ATOM   3324  CB  ILE D 424      33.311 -13.776  14.254  1.00 42.53           C
ATOM   3325  CG1 ILE D 424      33.286 -15.313  14.317  1.00 42.53           C
ATOM   3326  CG2 ILE D 424      32.366 -13.192  13.192  1.00 42.53           C
ATOM   3327  CD1 ILE D 424      31.990 -15.877  14.898  1.00 42.53           C
ATOM   3328  C   ILE D 424      34.649 -11.791  13.954  1.00 42.53           C
ATOM   3329  O   ILE D 424      34.566 -11.154  15.004  1.00 42.53           O
ATOM   3330  N   ASN D 425      34.729 -11.188  12.752  1.00 73.44           N
ATOM   3331  CA  ASN D 425      34.623  -9.762  12.654  1.00 73.44           C
ATOM   3332  CB  ASN D 425      35.794  -9.109  11.899  1.00 73.44           C
ATOM   3333  CG  ASN D 425      35.666  -7.599  12.035  1.00 73.44           C
ATOM   3334  OD1 ASN D 425      34.589  -7.034  11.847  1.00 73.44           O
ATOM   3335  ND2 ASN D 425      36.795  -6.923  12.378  1.00 73.44           N
ATOM   3336  C   ASN D 425      33.382  -9.500  11.871  1.00 73.44           C
ATOM   3337  O   ASN D 425      33.302  -9.830  10.688  1.00 73.44           O
ATOM   3338  N   VAL D 426      32.360  -8.918  12.525  1.00 98.55           N
ATOM   3339  CA  VAL D 426      31.155  -8.646  11.808  1.00 98.55           C
ATOM   3340  CB  VAL D 426      30.162  -9.767  11.883  1.00 98.55           C
ATOM   3341  CG1 VAL D 426      29.745  -9.949  13.352  1.00 98.55           C
ATOM   3342  CG2 VAL D 426      28.988  -9.444  10.943  1.00 98.55           C
ATOM   3343  C   VAL D 426      30.510  -7.444  12.422  1.00 98.55           C
ATOM   3344  O   VAL D 426      30.520  -7.270  13.640  1.00 98.55           O
ATOM   3345  N   ASN D 427      29.938  -6.579  11.565  1.00 75.94           N
ATOM   3346  CA  ASN D 427      29.197  -5.417  11.966  1.00 75.94           C
ATOM   3347  CB  ASN D 427      27.819  -5.768  12.556  1.00 75.94           C
ATOM   3348  CG  ASN D 427      26.932  -4.535  12.458  1.00 75.94           C
ATOM   3349  OD1 ASN D 427      26.578  -4.101  11.363  1.00 75.94           O
ATOM   3350  ND2 ASN D 427      26.553  -3.959  13.630  1.00 75.94           N
ATOM   3351  C   ASN D 427      29.955  -4.573  12.959  1.00 75.94           C
ATOM   3352  O   ASN D 427      29.388  -4.122  13.953  1.00 75.94           O
ATOM   3353  N   GLY D 428      31.261  -4.338  12.725  1.00 28.97           N
ATOM   3354  CA  GLY D 428      32.017  -3.432  13.551  1.00 28.97           C
ATOM   3355  C   GLY D 428      32.330  -4.020  14.897  1.00 28.97           C
ATOM   3356  O   GLY D 428      32.712  -3.289  15.810  1.00 28.97           O
ATOM   3357  N   ARG D 429      32.180  -5.348  15.070  1.00 72.06           N
ATOM   3358  CA  ARG D 429      32.487  -5.953  16.339  1.00 72.06           C
ATOM   3359  CB  ARG D 429      31.247  -6.423  17.117  1.00 72.06           C
ATOM   3360  CG  ARG D 429      30.367  -5.272  17.606  1.00 72.06           C
ATOM   3361  CD  ARG D 429      29.133  -5.732  18.382  1.00 72.06           C
ATOM   3362  NE  ARG D 429      28.293  -6.529  17.445  1.00 72.06           N
ATOM   3363  CZ  ARG D 429      27.408  -5.898  16.620  1.00 72.06           C
ATOM   3364  NH1 ARG D 429      27.302  -4.538  16.647  1.00 72.06           N
ATOM   3365  NH2 ARG D 429      26.635  -6.628  15.764  1.00 72.06           N
ATOM   3366  C   ARG D 429      33.341  -7.158  16.092  1.00 72.06           C
ATOM   3367  O   ARG D 429      33.302  -7.754  15.017  1.00 72.06           O
ATOM   3368  N   SER D 430      34.163  -7.532  17.094  1.00 74.61           N
ATOM   3369  CA  SER D 430      35.005  -8.686  16.970  1.00 74.61           C
ATOM   3370  CB  SER D 430      36.499  -8.370  17.124  1.00 74.61           C
ATOM   3371  OG  SER D 430      37.251  -9.564  16.996  1.00 74.61           O
ATOM   3372  C   SER D 430      34.644  -9.622  18.083  1.00 74.61           C
ATOM   3373  O   SER D 430      34.499  -9.202  19.230  1.00 74.61           O
ATOM   3374  N   TYR D 431      34.500 -10.927  17.765  1.00 46.19           N
ATOM   3375  CA  TYR D 431      34.139 -11.902  18.756  1.00 46.19           C
ATOM   3376  CB  TYR D 431      32.877 -12.706  18.397  1.00 46.19           C
ATOM   3377  CG  TYR D 431      31.721 -11.767  18.374  1.00 46.19           C
ATOM   3378  CD1 TYR D 431      31.056 -11.447  19.535  1.00 46.19           C
ATOM   3379  CD2 TYR D 431      31.301 -11.207  17.189  1.00 46.19           C
ATOM   3380  CE1 TYR D 431      29.988 -10.581  19.515  1.00 46.19           C
ATOM   3381  CE2 TYR D 431      30.234 -10.341  17.162  1.00 46.19           C
ATOM   3382  CZ  TYR D 431      29.576 -10.027  18.327  1.00 46.19           C
ATOM   3383  OH  TYR D 431      28.481  -9.138  18.304  1.00 46.19           O
ATOM   3384  C   TYR D 431      35.255 -12.897  18.862  1.00 46.19           C
ATOM   3385  O   TYR D 431      35.768 -13.375  17.851  1.00 46.19           O
ATOM   3386  N   PHE D 432      35.678 -13.215  20.107  1.00 87.54           N
ATOM   3387  CA  PHE D 432      36.720 -14.185  20.313  1.00 87.54           C
ATOM   3388  CB  PHE D 432      38.114 -13.549  20.493  1.00 87.54           C
ATOM   3389  CG  PHE D 432      39.051 -14.558  21.072  1.00 87.54           C
ATOM   3390  CD1 PHE D 432      39.551 -15.597  20.319  1.00 87.54           C
ATOM   3391  CD2 PHE D 432      39.411 -14.470  22.398  1.00 87.54           C
ATOM   3392  CE1 PHE D 432      40.409 -16.517  20.879  1.00 87.54           C
ATOM   3393  CE2 PHE D 432      40.269 -15.384  22.962  1.00 87.54           C
ATOM   3394  CZ  PHE D 432      40.773 -16.411  22.201  1.00 87.54           C
ATOM   3395  C   PHE D 432      36.422 -15.029  21.518  1.00 87.54           C
ATOM   3396  O   PHE D 432      35.932 -14.542  22.535  1.00 87.54           O
ATOM   3397  N   GLY D 433      36.732 -16.340  21.423  1.00 40.82           N
ATOM   3398  CA  GLY D 433      36.510 -17.250  22.513  1.00 40.82           C
ATOM   3399  C   GLY D 433      37.224 -18.532  22.203  1.00 40.82           C
ATOM   3400  O   GLY D 433      37.497 -18.845  21.045  1.00 40.82           O
ATOM   3401  N   TYR D 434      37.500 -19.339  23.249  1.00105.39           N
ATOM   3402  CA  TYR D 434      38.175 -20.593  23.061  1.00105.39           C
ATOM   3403  CB  TYR D 434      39.088 -21.064  24.201  1.00105.39           C
ATOM   3404  CG  TYR D 434      40.137 -20.074  24.522  1.00105.39           C
ATOM   3405  CD1 TYR D 434      41.326 -20.059  23.835  1.00105.39           C
ATOM   3406  CD2 TYR D 434      39.910 -19.170  25.529  1.00105.39           C
ATOM   3407  CE1 TYR D 434      42.290 -19.138  24.156  1.00105.39           C
ATOM   3408  CE2 TYR D 434      40.866 -18.250  25.855  1.00105.39           C
ATOM   3409  CZ  TYR D 434      42.049 -18.241  25.167  1.00105.39           C
ATOM   3410  OH  TYR D 434      43.016 -17.291  25.517  1.00105.39           O
ATOM   3411  C   TYR D 434      37.102 -21.625  23.149  1.00105.39           C
ATOM   3412  O   TYR D 434      36.083 -21.415  23.804  1.00105.39           O
ATOM   3413  N   SER D 435      37.299 -22.770  22.473  1.00 73.36           N
ATOM   3414  CA  SER D 435      36.318 -23.816  22.543  1.00 73.36           C
ATOM   3415  CB  SER D 435      36.616 -25.006  21.612  1.00 73.36           C
ATOM   3416  OG  SER D 435      35.606 -25.996  21.746  1.00 73.36           O
ATOM   3417  C   SER D 435      36.320 -24.321  23.956  1.00 73.36           C
ATOM   3418  O   SER D 435      37.340 -24.276  24.642  1.00 73.36           O
ATOM   3419  N   ALA D 436      35.158 -24.820  24.429  1.00 42.53           N
ATOM   3420  CA  ALA D 436      34.994 -25.221  25.802  1.00 42.53           C
ATOM   3421  CB  ALA D 436      33.520 -25.354  26.223  1.00 42.53           C
ATOM   3422  C   ALA D 436      35.665 -26.524  26.124  1.00 42.53           C
ATOM   3423  O   ALA D 436      35.785 -27.420  25.289  1.00 42.53           O
ATOM   3424  N   PHE D 437      36.138 -26.635  27.388  1.00 55.31           N
ATOM   3425  CA  PHE D 437      36.718 -27.844  27.903  1.00 55.31           C
ATOM   3426  CB  PHE D 437      38.226 -27.992  27.609  1.00 55.31           C
ATOM   3427  CG  PHE D 437      38.977 -26.865  28.234  1.00 55.31           C
ATOM   3428  CD1 PHE D 437      39.415 -26.947  29.536  1.00 55.31           C
ATOM   3429  CD2 PHE D 437      39.251 -25.726  27.512  1.00 55.31           C
ATOM   3430  CE1 PHE D 437      40.110 -25.909  30.109  1.00 55.31           C
ATOM   3431  CE2 PHE D 437      39.945 -24.684  28.080  1.00 55.31           C
ATOM   3432  CZ  PHE D 437      40.377 -24.774  29.381  1.00 55.31           C
ATOM   3433  C   PHE D 437      36.504 -27.844  29.390  1.00 55.31           C
ATOM   3434  O   PHE D 437      36.402 -26.782  30.003  1.00 55.31           O
ATOM   3435  N   LYS D 438      36.410 -29.041  30.012  1.00 64.53           N
ATOM   3436  CA  LYS D 438      36.173 -29.102  31.431  1.00 64.53           C
ATOM   3437  CB  LYS D 438      34.813 -29.715  31.806  1.00 64.53           C
ATOM   3438  CG  LYS D 438      33.606 -28.858  31.411  1.00 64.53           C
ATOM   3439  CD  LYS D 438      32.280 -29.616  31.500  1.00 64.53           C
ATOM   3440  CE  LYS D 438      31.935 -30.085  32.914  0.00 64.53           C
ATOM   3441  NZ  LYS D 438      30.641 -30.805  32.908  0.00 64.53           N
ATOM   3442  C   LYS D 438      37.208 -29.984  32.060  1.00 64.53           C
ATOM   3443  O   LYS D 438      37.616 -30.992  31.486  1.00 64.53           O
ATOM   3444  N   LYS D 439      37.657 -29.615  33.278  1.00131.41           N
ATOM   3445  CA  LYS D 439      38.639 -30.404  33.963  1.00131.41           C
ATOM   3446  CB  LYS D 439      39.810 -29.576  34.524  1.00131.41           C
ATOM   3447  CG  LYS D 439      39.381 -28.487  35.510  1.00131.41           C
ATOM   3448  CD  LYS D 439      38.459 -27.434  34.891  1.00131.41           C
ATOM   3449  CE  LYS D 439      38.027 -26.343  35.872  1.00131.41           C
ATOM   3450  NZ  LYS D 439      37.139 -25.374  35.191  1.00131.41           N
ATOM   3451  C   LYS D 439      37.978 -31.105  35.110  1.00131.41           C
ATOM   3452  O   LYS D 439      37.626 -30.507  36.126  1.00131.41           O
ATOM   3453  N   GLU D 440      37.788 -32.422  34.928  1.00 99.02           N
ATOM   3454  CA  GLU D 440      37.216 -33.364  35.844  1.00 99.02           C
ATOM   3455  CB  GLU D 440      36.846 -34.692  35.165  0.00 99.02           C
ATOM   3456  CG  GLU D 440      36.020 -35.633  36.044  0.00 99.02           C
ATOM   3457  CD  GLU D 440      34.554 -35.266  35.866  0.00 99.02           C
ATOM   3458  OE1 GLU D 440      34.249 -34.500  34.913  0.00 99.02           O
ATOM   3459  OE2 GLU D 440      33.719 -35.750  36.676  0.00 99.02           O
ATOM   3460  C   GLU D 440      38.215 -33.673  36.910  1.00 99.02           C
ATOM   3461  O   GLU D 440      37.859 -34.218  37.953  1.00 99.02           O
ATOM   3462  N   GLY D 441      39.501 -33.335  36.692  1.00 57.94           N
ATOM   3463  CA  GLY D 441      40.487 -33.830  37.602  1.00 57.94           C
ATOM   3464  C   GLY D 441      41.024 -35.067  36.953  1.00 57.94           C
ATOM   3465  O   GLY D 441      40.621 -36.191  37.248  1.00 57.94           O
ATOM   3466  N   GLN D 442      41.944 -34.840  35.992  1.00 99.10           N
ATOM   3467  CA  GLN D 442      42.586 -35.846  35.196  1.00 99.10           C
ATOM   3468  CB  GLN D 442      43.035 -37.063  36.030  1.00 99.10           C
ATOM   3469  CG  GLN D 442      43.725 -38.153  35.206  1.00 99.10           C
ATOM   3470  CD  GLN D 442      44.110 -39.286  36.148  1.00 99.10           C
ATOM   3471  OE1 GLN D 442      43.864 -39.222  37.351  1.00 99.10           O
ATOM   3472  NE2 GLN D 442      44.733 -40.358  35.588  1.00 99.10           N
ATOM   3473  C   GLN D 442      41.624 -36.327  34.161  1.00 99.10           C
ATOM   3474  O   GLN D 442      41.949 -37.188  33.347  1.00 99.10           O
ATOM   3475  N   LYS D 443      40.415 -35.747  34.116  1.00136.02           N
ATOM   3476  CA  LYS D 443      39.521 -36.146  33.068  1.00136.02           C
ATOM   3477  CB  LYS D 443      38.232 -36.784  33.619  1.00136.02           C
ATOM   3478  CG  LYS D 443      37.331 -37.482  32.594  1.00136.02           C
ATOM   3479  CD  LYS D 443      36.655 -36.547  31.596  0.00136.02           C
ATOM   3480  CE  LYS D 443      35.619 -37.254  30.718  0.00136.02           C
ATOM   3481  NZ  LYS D 443      34.433 -37.608  31.529  0.00136.02           N
ATOM   3482  C   LYS D 443      39.191 -34.885  32.332  1.00136.02           C
ATOM   3483  O   LYS D 443      38.575 -33.977  32.888  1.00136.02           O
ATOM   3484  N   VAL D 444      39.613 -34.787  31.055  1.00 39.12           N
ATOM   3485  CA  VAL D 444      39.377 -33.570  30.328  1.00 39.12           C
ATOM   3486  CB  VAL D 444      40.622 -33.008  29.704  1.00 39.12           C
ATOM   3487  CG1 VAL D 444      40.247 -31.754  28.896  1.00 39.12           C
ATOM   3488  CG2 VAL D 444      41.653 -32.749  30.817  1.00 39.12           C
ATOM   3489  C   VAL D 444      38.412 -33.851  29.223  1.00 39.12           C
ATOM   3490  O   VAL D 444      38.553 -34.825  28.485  1.00 39.12           O
ATOM   3491  N   THR D 445      37.386 -32.987  29.092  1.00 36.11           N
ATOM   3492  CA  THR D 445      36.422 -33.169  28.048  1.00 36.11           C
ATOM   3493  CB  THR D 445      35.043 -33.460  28.561  1.00 36.11           C
ATOM   3494  OG1 THR D 445      35.061 -34.625  29.373  1.00 36.11           O
ATOM   3495  CG2 THR D 445      34.105 -33.672  27.361  1.00 36.11           C
ATOM   3496  C   THR D 445      36.352 -31.894  27.272  1.00 36.11           C
ATOM   3497  O   THR D 445      36.316 -30.803  27.841  1.00 36.11           O
ATOM   3498  N   SER D 446      36.324 -32.002  25.931  1.00 35.43           N
ATOM   3499  CA  SER D 446      36.276 -30.817  25.127  1.00 35.43           C
ATOM   3500  CB  SER D 446      37.347 -30.783  24.023  1.00 35.43           C
ATOM   3501  OG  SER D 446      38.644 -30.762  24.601  1.00 35.43           O
ATOM   3502  C   SER D 446      34.945 -30.779  24.454  1.00 35.43           C
ATOM   3503  O   SER D 446      34.371 -31.820  24.134  1.00 35.43           O
ATOM   3504  N   TYR D 447      34.395 -29.559  24.278  1.00 56.36           N
ATOM   3505  CA  TYR D 447      33.143 -29.409  23.598  1.00 56.36           C
ATOM   3506  CB  TYR D 447      32.037 -28.862  24.515  1.00 56.36           C
ATOM   3507  CG  TYR D 447      31.834 -29.864  25.601  1.00 56.36           C
ATOM   3508  CD1 TYR D 447      30.974 -30.924  25.430  1.00 56.36           C
ATOM   3509  CD2 TYR D 447      32.514 -29.748  26.793  1.00 56.36           C
ATOM   3510  CE1 TYR D 447      30.786 -31.849  26.430  1.00 56.36           C
ATOM   3511  CE2 TYR D 447      32.331 -30.670  27.798  1.00 56.36           C
ATOM   3512  CZ  TYR D 447      31.465 -31.722  27.617  1.00 56.36           C
ATOM   3513  OH  TYR D 447      31.275 -32.669  28.646  1.00 56.36           O
ATOM   3514  C   TYR D 447      33.362 -28.417  22.496  1.00 56.36           C
ATOM   3515  O   TYR D 447      33.489 -27.218  22.738  1.00 56.36           O
ATOM   3516  N   CYS D 448      33.416 -28.912  21.247  1.00 63.34           N
ATOM   3517  CA  CYS D 448      33.629 -28.121  20.067  1.00 63.34           C
ATOM   3518  CB  CYS D 448      34.010 -28.979  18.852  1.00 63.34           C
ATOM   3519  SG  CYS D 448      35.599 -29.801  19.158  1.00 63.34           S
ATOM   3520  C   CYS D 448      32.402 -27.320  19.750  1.00 63.34           C
ATOM   3521  O   CYS D 448      32.457 -26.353  18.991  1.00 63.34           O
ATOM   3522  N   HIS D 449      31.243 -27.789  20.242  1.00107.42           N
ATOM   3523  CA  HIS D 449      29.971 -27.150  20.058  1.00107.42           C
ATOM   3524  ND1 HIS D 449      28.337 -28.140  22.863  1.00107.42           N
ATOM   3525  CG  HIS D 449      28.824 -28.720  21.714  1.00107.42           C
ATOM   3526  CB  HIS D 449      28.779 -28.078  20.360  1.00107.42           C
ATOM   3527  NE2 HIS D 449      29.127 -30.136  23.443  1.00107.42           N
ATOM   3528  CD2 HIS D 449      29.304 -29.938  22.086  1.00107.42           C
ATOM   3529  CE1 HIS D 449      28.544 -29.030  23.867  1.00107.42           C
ATOM   3530  C   HIS D 449      29.848 -25.910  20.902  1.00107.42           C
ATOM   3531  O   HIS D 449      29.041 -25.038  20.589  1.00107.42           O
ATOM   3532  N   LYS D 450      30.590 -25.810  22.025  1.00 72.19           N
ATOM   3533  CA  LYS D 450      30.418 -24.681  22.906  1.00 72.19           C
ATOM   3534  CB  LYS D 450      29.946 -25.078  24.315  1.00 72.19           C
ATOM   3535  CG  LYS D 450      28.548 -25.696  24.347  1.00 72.19           C
ATOM   3536  CD  LYS D 450      28.223 -26.400  25.666  1.00 72.19           C
ATOM   3537  CE  LYS D 450      26.825 -27.019  25.704  1.00 72.19           C
ATOM   3538  NZ  LYS D 450      25.797 -25.956  25.649  1.00 72.19           N
ATOM   3539  C   LYS D 450      31.711 -23.940  23.087  1.00 72.19           C
ATOM   3540  O   LYS D 450      32.762 -24.359  22.604  1.00 72.19           O
ATOM   3541  N   THR D 451      31.646 -22.785  23.794  1.00 48.52           N
ATOM   3542  CA  THR D 451      32.817 -21.980  24.013  1.00 48.52           C
ATOM   3543  CB  THR D 451      32.773 -20.653  23.314  1.00 48.52           C
ATOM   3544  OG1 THR D 451      31.731 -19.851  23.850  1.00 48.52           O
ATOM   3545  CG2 THR D 451      32.537 -20.894  21.813  1.00 48.52           C
ATOM   3546  C   THR D 451      32.965 -21.674  25.474  1.00 48.52           C
ATOM   3547  O   THR D 451      32.039 -21.824  26.267  1.00 48.52           O
ATOM   3548  N   VAL D 452      34.187 -21.260  25.859  1.00114.64           N
ATOM   3549  CA  VAL D 452      34.506 -20.812  27.183  1.00114.64           C
ATOM   3550  CB  VAL D 452      35.991 -20.807  27.433  1.00114.64           C
ATOM   3551  CG1 VAL D 452      36.619 -19.697  26.573  1.00114.64           C
ATOM   3552  CG2 VAL D 452      36.279 -20.685  28.937  1.00114.64           C
ATOM   3553  C   VAL D 452      34.011 -19.398  27.198  1.00114.64           C
ATOM   3554  O   VAL D 452      33.546 -18.919  26.165  1.00114.64           O
ATOM   3555  N   PRO D 453      34.015 -18.706  28.302  1.00156.62           N
ATOM   3556  CA  PRO D 453      33.579 -17.341  28.224  1.00156.62           C
ATOM   3557  CD  PRO D 453      33.676 -19.298  29.586  1.00156.62           C
ATOM   3558  CB  PRO D 453      33.447 -16.865  29.665  1.00156.62           C
ATOM   3559  CG  PRO D 453      33.052 -18.156  30.410  1.00156.62           C
ATOM   3560  C   PRO D 453      34.519 -16.577  27.348  1.00156.62           C
ATOM   3561  O   PRO D 453      35.729 -16.727  27.506  1.00156.62           O
ATOM   3562  N   GLY D 454      33.985 -15.736  26.437  1.00 45.06           N
ATOM   3563  CA  GLY D 454      34.823 -15.049  25.498  1.00 45.06           C
ATOM   3564  C   GLY D 454      34.606 -13.572  25.590  1.00 45.06           C
ATOM   3565  O   GLY D 454      33.819 -13.090  26.405  1.00 45.06           O
ATOM   3566  N   LEU D 455      35.333 -12.815  24.736  1.00 54.51           N
ATOM   3567  CA  LEU D 455      35.262 -11.382  24.752  1.00 54.51           C
ATOM   3568  CB  LEU D 455      36.630 -10.715  24.976  1.00 54.51           C
ATOM   3569  CG  LEU D 455      37.274 -11.066  26.330  1.00 54.51           C
ATOM   3570  CD1 LEU D 455      37.596 -12.566  26.421  1.00 54.51           C
ATOM   3571  CD2 LEU D 455      38.495 -10.176  26.617  1.00 54.51           C
ATOM   3572  C   LEU D 455      34.748 -10.873  23.435  1.00 54.51           C
ATOM   3573  O   LEU D 455      35.158 -11.330  22.369  1.00 54.51           O
ATOM   3574  N   ALA D 456      33.813  -9.899  23.489  1.00 44.86           N
ATOM   3575  CA  ALA D 456      33.314  -9.271  22.298  1.00 44.86           C
ATOM   3576  CB  ALA D 456      31.827  -9.544  22.024  1.00 44.86           C
ATOM   3577  C   ALA D 456      33.458  -7.800  22.534  1.00 44.86           C
ATOM   3578  O   ALA D 456      33.216  -7.319  23.638  1.00 44.86           O
ATOM   3579  N   HIS D 457      33.889  -7.044  21.506  1.00 59.34           N
ATOM   3580  CA  HIS D 457      34.049  -5.623  21.648  1.00 59.34           C
ATOM   3581  ND1 HIS D 457      37.307  -6.868  22.059  1.00 59.34           N
ATOM   3582  CG  HIS D 457      36.584  -5.790  21.599  1.00 59.34           C
ATOM   3583  CB  HIS D 457      35.385  -5.215  22.297  1.00 59.34           C
ATOM   3584  NE2 HIS D 457      38.264  -6.232  20.156  1.00 59.34           N
ATOM   3585  CD2 HIS D 457      37.182  -5.418  20.435  1.00 59.34           C
ATOM   3586  CE1 HIS D 457      38.299  -7.089  21.159  1.00 59.34           C
ATOM   3587  C   HIS D 457      34.027  -5.030  20.275  1.00 59.34           C
ATOM   3588  O   HIS D 457      34.282  -5.721  19.290  1.00 59.34           O
ATOM   3589  N   ASP D 458      33.731  -3.718  20.170  1.00 64.59           N
ATOM   3590  CA  ASP D 458      33.695  -3.126  18.864  1.00 64.59           C
ATOM   3591  CB  ASP D 458      33.019  -1.738  18.805  1.00 64.59           C
ATOM   3592  CG  ASP D 458      33.709  -0.748  19.735  1.00 64.59           C
ATOM   3593  OD1 ASP D 458      34.967  -0.737  19.799  1.00 64.59           O
ATOM   3594  OD2 ASP D 458      32.967   0.011  20.415  1.00 64.59           O
ATOM   3595  C   ASP D 458      35.099  -3.063  18.352  1.00 64.59           C
ATOM   3596  O   ASP D 458      36.057  -3.260  19.093  1.00 64.59           O
ATOM   3597  N   VAL D 459      35.253  -2.779  17.048  1.00115.22           N
ATOM   3598  CA  VAL D 459      36.528  -2.793  16.385  1.00115.22           C
ATOM   3599  CB  VAL D 459      36.422  -2.418  14.934  1.00115.22           C
ATOM   3600  CG1 VAL D 459      35.585  -3.484  14.205  1.00115.22           C
ATOM   3601  CG2 VAL D 459      35.831  -1.001  14.840  1.00115.22           C
ATOM   3602  C   VAL D 459      37.482  -1.825  17.039  1.00115.22           C
ATOM   3603  O   VAL D 459      38.692  -2.039  17.015  1.00115.22           O
ATOM   3604  N   ASN D 460      36.977  -0.703  17.585  1.00114.50           N
ATOM   3605  CA  ASN D 460      37.794   0.313  18.216  1.00114.50           C
ATOM   3606  CB  ASN D 460      36.988   1.569  18.578  1.00114.50           C
ATOM   3607  CG  ASN D 460      36.330   2.102  17.317  1.00114.50           C
ATOM   3608  OD1 ASN D 460      35.109   2.239  17.255  1.00114.50           O
ATOM   3609  ND2 ASN D 460      37.154   2.405  16.279  1.00114.50           N
ATOM   3610  C   ASN D 460      38.369  -0.178  19.516  1.00114.50           C
ATOM   3611  O   ASN D 460      39.429   0.270  19.943  1.00114.50           O
ATOM   3612  N   ILE D 461      37.613  -1.062  20.185  1.00245.83           N
ATOM   3613  CA  ILE D 461      37.748  -1.704  21.466  1.00245.83           C
ATOM   3614  CB  ILE D 461      39.080  -2.340  21.796  1.00245.83           C
ATOM   3615  CG1 ILE D 461      40.221  -1.336  21.998  1.00245.83           C
ATOM   3616  CG2 ILE D 461      39.356  -3.380  20.700  1.00245.83           C
ATOM   3617  CD1 ILE D 461      41.478  -1.983  22.575  1.00245.83           C
ATOM   3618  C   ILE D 461      37.338  -0.750  22.544  1.00245.83           C
ATOM   3619  O   ILE D 461      37.924  -0.713  23.626  1.00245.83           O
ATOM   3620  N   ARG D 462      36.257   0.019  22.272  1.00254.33           N
ATOM   3621  CA  ARG D 462      35.668   0.910  23.237  1.00254.33           C
ATOM   3622  CB  ARG D 462      34.629   1.860  22.633  1.00254.33           C
ATOM   3623  CG  ARG D 462      35.014   2.753  21.455  1.00254.33           C
ATOM   3624  CD  ARG D 462      36.464   3.167  21.362  1.00254.33           C
ATOM   3625  NE  ARG D 462      36.969   3.417  22.730  1.00254.33           N
ATOM   3626  CZ  ARG D 462      38.321   3.482  22.870  1.00254.33           C
ATOM   3627  NH1 ARG D 462      39.101   3.397  21.756  1.00254.33           N
ATOM   3628  NH2 ARG D 462      38.889   3.607  24.102  1.00254.33           N
ATOM   3629  C   ARG D 462      34.820   0.154  24.219  1.00254.33           C
ATOM   3630  O   ARG D 462      35.078   0.119  25.421  1.00254.33           O
ATOM   3631  N   HIS D 463      33.791  -0.527  23.665  1.00127.91           N
ATOM   3632  CA  HIS D 463      32.763  -1.197  24.411  1.00127.91           C
ATOM   3633  ND1 HIS D 463      29.888  -2.969  24.342  1.00127.91           N
ATOM   3634  CG  HIS D 463      30.252  -1.650  24.527  1.00127.91           C
ATOM   3635  CB  HIS D 463      31.370  -0.978  23.792  1.00127.91           C
ATOM   3636  NE2 HIS D 463      28.497  -2.128  25.858  1.00127.91           N
ATOM   3637  CD2 HIS D 463      29.393  -1.156  25.454  1.00127.91           C
ATOM   3638  CE1 HIS D 463      28.833  -3.201  25.163  1.00127.91           C
ATOM   3639  C   HIS D 463      33.043  -2.659  24.361  1.00127.91           C
ATOM   3640  O   HIS D 463      33.285  -3.208  23.286  1.00127.91           O
ATOM   3641  N   TRP D 464      33.001  -3.314  25.541  1.00 83.28           N
ATOM   3642  CA  TRP D 464      33.314  -4.711  25.680  1.00 83.28           C
ATOM   3643  CB  TRP D 464      34.584  -4.955  26.516  1.00 83.28           C
ATOM   3644  CG  TRP D 464      35.883  -4.544  25.863  1.00 83.28           C
ATOM   3645  CD2 TRP D 464      36.988  -5.437  25.653  1.00 83.28           C
ATOM   3646  CD1 TRP D 464      36.289  -3.318  25.421  1.00 83.28           C
ATOM   3647  NE1 TRP D 464      37.572  -3.396  24.933  1.00 83.28           N
ATOM   3648  CE2 TRP D 464      38.016  -4.694  25.076  1.00 83.28           C
ATOM   3649  CE3 TRP D 464      37.135  -6.766  25.928  1.00 83.28           C
ATOM   3650  CZ2 TRP D 464      39.213  -5.273  24.762  1.00 83.28           C
ATOM   3651  CZ3 TRP D 464      38.340  -7.349  25.605  1.00 83.28           C
ATOM   3652  CH2 TRP D 464      39.359  -6.616  25.032  1.00 83.28           C
ATOM   3653  C   TRP D 464      32.207  -5.393  26.428  1.00 83.28           C
ATOM   3654  O   TRP D 464      31.425  -4.753  27.128  1.00 83.28           O
ATOM   3655  N   SER D 465      32.117  -6.732  26.266  1.00 44.25           N
ATOM   3656  CA  SER D 465      31.161  -7.558  26.952  1.00 44.25           C
ATOM   3657  CB  SER D 465      29.774  -7.584  26.286  1.00 44.25           C
ATOM   3658  OG  SER D 465      29.858  -8.182  25.001  1.00 44.25           O
ATOM   3659  C   SER D 465      31.701  -8.958  26.925  1.00 44.25           C
ATOM   3660  O   SER D 465      32.672  -9.252  26.226  1.00 44.25           O
ATOM   3661  N   CYS D 466      31.082  -9.860  27.715  1.00 48.72           N
ATOM   3662  CA  CYS D 466      31.512 -11.232  27.775  1.00 48.72           C
ATOM   3663  CB  CYS D 466      31.744 -11.712  29.215  1.00 48.72           C
ATOM   3664  SG  CYS D 466      33.051 -10.738  30.007  1.00 48.72           S
ATOM   3665  C   CYS D 466      30.405 -12.052  27.195  1.00 48.72           C
ATOM   3666  O   CYS D 466      29.241 -11.678  27.307  1.00 48.72           O
ATOM   3667  N   PHE D 467      30.733 -13.185  26.536  1.00 59.77           N
ATOM   3668  CA  PHE D 467      29.693 -13.983  25.948  1.00 59.77           C
ATOM   3669  CB  PHE D 467      29.413 -13.646  24.472  1.00 59.77           C
ATOM   3670  CG  PHE D 467      30.592 -14.070  23.661  1.00 59.77           C
ATOM   3671  CD1 PHE D 467      31.705 -13.270  23.552  1.00 59.77           C
ATOM   3672  CD2 PHE D 467      30.576 -15.277  22.999  1.00 59.77           C
ATOM   3673  CE1 PHE D 467      32.786 -13.670  22.800  1.00 59.77           C
ATOM   3674  CE2 PHE D 467      31.653 -15.683  22.246  1.00 59.77           C
ATOM   3675  CZ  PHE D 467      32.762 -14.878  22.145  1.00 59.77           C
ATOM   3676  C   PHE D 467      30.074 -15.435  25.987  1.00 59.77           C
ATOM   3677  O   PHE D 467      31.227 -15.801  26.221  1.00 59.77           O
ATOM   3678  N   TYR D 468      29.064 -16.302  25.770  1.00106.33           N
ATOM   3679  CA  TYR D 468      29.218 -17.730  25.731  1.00106.33           C
ATOM   3680  CB  TYR D 468      28.443 -18.395  26.886  1.00106.33           C
ATOM   3681  CG  TYR D 468      28.653 -19.870  26.919  1.00106.33           C
ATOM   3682  CD1 TYR D 468      27.922 -20.709  26.110  1.00106.33           C
ATOM   3683  CD2 TYR D 468      29.586 -20.414  27.772  1.00106.33           C
ATOM   3684  CE1 TYR D 468      28.118 -22.070  26.153  1.00106.33           C
ATOM   3685  CE2 TYR D 468      29.785 -21.773  27.820  1.00106.33           C
ATOM   3686  CZ  TYR D 468      29.051 -22.604  27.009  1.00106.33           C
ATOM   3687  OH  TYR D 468      29.254 -23.999  27.056  1.00106.33           O
ATOM   3688  C   TYR D 468      28.539 -18.140  24.459  1.00106.33           C
ATOM   3689  O   TYR D 468      27.495 -17.589  24.113  1.00106.33           O
ATOM   3690  N   GLY D 469      29.100 -19.113  23.716  1.00 29.39           N
ATOM   3691  CA  GLY D 469      28.464 -19.474  22.479  1.00 29.39           C
ATOM   3692  C   GLY D 469      28.150 -20.935  22.479  1.00 29.39           C
ATOM   3693  O   GLY D 469      28.863 -21.746  23.069  1.00 29.39           O
ATOM   3694  N   GLN D 470      27.040 -21.297  21.803  1.00 72.53           N
ATOM   3695  CA  GLN D 470      26.660 -22.671  21.665  1.00 72.53           C
ATOM   3696  CB  GLN D 470      25.464 -23.072  22.546  1.00 72.53           C
ATOM   3697  CG  GLN D 470      25.060 -24.540  22.402  1.00 72.53           C
ATOM   3698  CD  GLN D 470      23.876 -24.791  23.325  1.00 72.53           C
ATOM   3699  OE1 GLN D 470      23.393 -23.880  23.996  1.00 72.53           O
ATOM   3700  NE2 GLN D 470      23.396 -26.063  23.367  1.00 72.53           N
ATOM   3701  C   GLN D 470      26.265 -22.857  20.235  1.00 72.53           C
ATOM   3702  O   GLN D 470      25.600 -22.001  19.652  1.00 72.53           O
ATOM   3703  N   LYS D 471      26.687 -23.985  19.630  1.00 77.39           N
ATOM   3704  CA  LYS D 471      26.399 -24.259  18.252  1.00 77.39           C
ATOM   3705  CB  LYS D 471      27.384 -25.286  17.665  1.00 77.39           C
ATOM   3706  CG  LYS D 471      27.213 -25.590  16.178  1.00 77.39           C
ATOM   3707  CD  LYS D 471      28.426 -26.310  15.584  1.00 77.39           C
ATOM   3708  CE  LYS D 471      28.179 -26.919  14.203  1.00 77.39           C
ATOM   3709  NZ  LYS D 471      27.484 -28.219  14.344  1.00 77.39           N
ATOM   3710  C   LYS D 471      25.011 -24.814  18.169  1.00 77.39           C
ATOM   3711  O   LYS D 471      24.698 -25.841  18.769  1.00 77.39           O
ATOM   3712  N   SER D 472      24.141 -24.098  17.432  1.00102.23           N
ATOM   3713  CA  SER D 472      22.761 -24.424  17.210  1.00102.23           C
ATOM   3714  CB  SER D 472      21.908 -23.189  16.876  1.00102.23           C
ATOM   3715  OG  SER D 472      21.897 -22.292  17.978  1.00102.23           O
ATOM   3716  C   SER D 472      22.622 -25.378  16.069  1.00102.23           C
ATOM   3717  O   SER D 472      21.508 -25.635  15.625  1.00102.23           O
ATOM   3718  N   GLY D 473      23.732 -25.885  15.509  1.00 20.94           N
ATOM   3719  CA  GLY D 473      23.598 -26.781  14.397  1.00 20.94           C
ATOM   3720  C   GLY D 473      24.086 -26.030  13.167  1.00 20.94           C
ATOM   3721  O   GLY D 473      25.259 -25.570  13.183  1.00 20.94           O
ATOM   3722  OXT GLY D 473      23.293 -25.905  12.196  1.00 20.94           O
TER    3723      GLY D 473
ATOM   3724  N   LEU E 474      59.824  -8.934  -6.975  1.00 54.82           N
ATOM   3725  CA  LEU E 474      60.050  -9.998  -5.972  1.00 54.82           C
ATOM   3726  CB  LEU E 474      59.011 -11.115  -6.184  1.00 54.82           C
ATOM   3727  CG  LEU E 474      59.082 -12.283  -5.183  1.00 54.82           C
ATOM   3728  CD1 LEU E 474      58.758 -11.815  -3.753  1.00 54.82           C
ATOM   3729  CD2 LEU E 474      58.190 -13.450  -5.636  1.00 54.82           C
ATOM   3730  C   LEU E 474      61.428 -10.562  -6.159  1.00 54.82           C
ATOM   3731  O   LEU E 474      61.756 -11.082  -7.224  1.00 54.82           O
ATOM   3732  N   PRO E 475      62.241 -10.445  -5.136  1.00 80.54           N
ATOM   3733  CA  PRO E 475      63.609 -10.899  -5.211  1.00 80.54           C
ATOM   3734  CD  PRO E 475      62.103  -9.306  -4.243  1.00 80.54           C
ATOM   3735  CB  PRO E 475      64.346 -10.207  -4.067  1.00 80.54           C
ATOM   3736  CG  PRO E 475      63.531  -8.928  -3.822  1.00 80.54           C
ATOM   3737  C   PRO E 475      63.748 -12.386  -5.132  1.00 80.54           C
ATOM   3738  O   PRO E 475      62.823 -13.065  -4.695  1.00 80.54           O
ATOM   3739  N   PRO E 476      64.852 -12.875  -5.627  1.00 89.83           N
ATOM   3740  CA  PRO E 476      65.193 -14.267  -5.521  1.00 89.83           C
ATOM   3741  CD  PRO E 476      65.489 -12.241  -6.767  1.00 89.83           C
ATOM   3742  CB  PRO E 476      66.259 -14.524  -6.588  1.00 89.83           C
ATOM   3743  CG  PRO E 476      66.712 -13.123  -7.040  1.00 89.83           C
ATOM   3744  C   PRO E 476      65.642 -14.615  -4.136  1.00 89.83           C
ATOM   3745  O   PRO E 476      65.554 -15.784  -3.764  1.00 89.83           O
ATOM   3746  N   ALA E 477      66.146 -13.624  -3.370  1.00 37.18           N
ATOM   3747  CA  ALA E 477      66.650 -13.875  -2.049  1.00 37.18           C
ATOM   3748  CB  ALA E 477      68.187 -13.927  -1.985  1.00 37.18           C
ATOM   3749  C   ALA E 477      66.232 -12.727  -1.184  1.00 37.18           C
ATOM   3750  O   ALA E 477      66.056 -11.613  -1.676  1.00 37.18           O
ATOM   3751  N   PHE E 478      66.048 -12.967   0.133  1.00 75.29           N
ATOM   3752  CA  PHE E 478      65.649 -11.883   0.988  1.00 75.29           C
ATOM   3753  CB  PHE E 478      64.114 -11.740   0.977  1.00 75.29           C
ATOM   3754  CG  PHE E 478      63.678 -10.416   1.502  1.00 75.29           C
ATOM   3755  CD1 PHE E 478      63.594 -10.166   2.853  1.00 75.29           C
ATOM   3756  CD2 PHE E 478      63.321  -9.426   0.613  1.00 75.29           C
ATOM   3757  CE1 PHE E 478      63.177  -8.935   3.301  1.00 75.29           C
ATOM   3758  CE2 PHE E 478      62.904  -8.194   1.062  1.00 75.29           C
ATOM   3759  CZ  PHE E 478      62.833  -7.948   2.411  1.00 75.29           C
ATOM   3760  C   PHE E 478      66.086 -12.226   2.390  1.00 75.29           C
ATOM   3761  O   PHE E 478      65.951 -13.370   2.828  1.00 75.29           O
ATOM   3762  N   ASP E 479      66.630 -11.234   3.132  1.00 97.04           N
ATOM   3763  CA  ASP E 479      67.070 -11.435   4.488  1.00 97.04           C
ATOM   3764  CB  ASP E 479      68.556 -11.839   4.572  1.00 97.04           C
ATOM   3765  CG  ASP E 479      68.922 -12.261   5.994  1.00 97.04           C
ATOM   3766  OD1 ASP E 479      68.156 -11.934   6.941  1.00 97.04           O
ATOM   3767  OD2 ASP E 479      69.980 -12.926   6.145  1.00 97.04           O
ATOM   3768  C   ASP E 479      66.916 -10.111   5.187  1.00 97.04           C
ATOM   3769  O   ASP E 479      67.619  -9.150   4.879  1.00 97.04           O
ATOM   3770  N   TRP E 480      65.989 -10.030   6.161  1.00104.85           N
ATOM   3771  CA  TRP E 480      65.723  -8.802   6.864  1.00104.85           C
ATOM   3772  CB  TRP E 480      64.440  -8.823   7.706  1.00104.85           C
ATOM   3773  CG  TRP E 480      63.212  -8.673   6.842  1.00104.85           C
ATOM   3774  CD2 TRP E 480      62.822  -7.421   6.258  1.00104.85           C
ATOM   3775  CD1 TRP E 480      62.300  -9.596   6.425  1.00104.85           C
ATOM   3776  NE1 TRP E 480      61.358  -8.994   5.622  1.00104.85           N
ATOM   3777  CE2 TRP E 480      61.670  -7.655   5.509  1.00104.85           C
ATOM   3778  CE3 TRP E 480      63.384  -6.180   6.334  1.00104.85           C
ATOM   3779  CZ2 TRP E 480      61.058  -6.645   4.823  1.00104.85           C
ATOM   3780  CZ3 TRP E 480      62.761  -5.161   5.649  1.00104.85           C
ATOM   3781  CH2 TRP E 480      61.620  -5.389   4.908  1.00104.85           C
ATOM   3782  C   TRP E 480      66.887  -8.396   7.706  1.00104.85           C
ATOM   3783  O   TRP E 480      66.987  -7.246   8.134  1.00104.85           O
ATOM   3784  N   ARG E 481      67.733  -9.375   8.058  1.00194.75           N
ATOM   3785  CA  ARG E 481      68.932  -9.141   8.807  1.00194.75           C
ATOM   3786  CB  ARG E 481      69.615 -10.467   9.158  1.00194.75           C
ATOM   3787  CG  ARG E 481      70.480 -10.396  10.406  1.00194.75           C
ATOM   3788  CD  ARG E 481      71.485 -11.546  10.525  1.00194.75           C
ATOM   3789  NE  ARG E 481      70.767 -12.846  10.402  1.00194.75           N
ATOM   3790  CZ  ARG E 481      70.934 -13.628   9.293  1.00194.75           C
ATOM   3791  NH1 ARG E 481      71.645 -13.172   8.220  1.00194.75           N
ATOM   3792  NH2 ARG E 481      70.400 -14.884   9.264  1.00194.75           N
ATOM   3793  C   ARG E 481      69.881  -8.360   7.949  1.00194.75           C
ATOM   3794  O   ARG E 481      70.650  -7.532   8.436  1.00194.75           O
ATOM   3795  N   ASP E 482      69.888  -8.626   6.630  1.00 78.87           N
ATOM   3796  CA  ASP E 482      70.864  -7.920   5.849  1.00 78.87           C
ATOM   3797  CB  ASP E 482      72.012  -8.841   5.406  1.00 78.87           C
ATOM   3798  CG  ASP E 482      73.211  -7.985   5.052  1.00 78.87           C
ATOM   3799  OD1 ASP E 482      73.139  -6.751   5.290  1.00 78.87           O
ATOM   3800  OD2 ASP E 482      74.222  -8.556   4.565  1.00 78.87           O
ATOM   3801  C   ASP E 482      70.234  -7.379   4.606  1.00 78.87           C
ATOM   3802  O   ASP E 482      70.315  -7.998   3.546  1.00 78.87           O
ATOM   3803  N   VAL E 483      69.590  -6.200   4.694  1.00140.25           N
ATOM   3804  CA  VAL E 483      69.081  -5.602   3.502  1.00140.25           C
ATOM   3805  CB  VAL E 483      67.712  -4.997   3.682  1.00140.25           C
ATOM   3806  CG1 VAL E 483      66.733  -6.148   3.967  1.00140.25           C
ATOM   3807  CG2 VAL E 483      67.727  -3.968   4.826  1.00140.25           C
ATOM   3808  C   VAL E 483      70.098  -4.567   3.166  1.00140.25           C
ATOM   3809  O   VAL E 483      70.228  -3.549   3.843  1.00140.25           O
ATOM   3810  N   ASN E 484      70.876  -4.812   2.100  1.00182.98           N
ATOM   3811  CA  ASN E 484      71.948  -3.903   1.859  1.00182.98           C
ATOM   3812  CB  ASN E 484      71.521  -2.427   1.723  1.00182.98           C
ATOM   3813  CG  ASN E 484      72.622  -1.681   0.991  1.00182.98           C
ATOM   3814  OD1 ASN E 484      72.430  -0.550   0.550  1.00182.98           O
ATOM   3815  ND2 ASN E 484      73.801  -2.339   0.835  1.00182.98           N
ATOM   3816  C   ASN E 484      72.841  -4.084   3.044  1.00182.98           C
ATOM   3817  O   ASN E 484      73.302  -5.186   3.314  1.00182.98           O
ATOM   3818  N   GLY E 485      73.231  -2.989   3.703  1.00125.98           N
ATOM   3819  CA  GLY E 485      74.007  -3.060   4.910  1.00125.98           C
ATOM   3820  C   GLY E 485      73.198  -3.374   6.144  1.00125.98           C
ATOM   3821  O   GLY E 485      73.670  -4.067   7.044  1.00125.98           O
ATOM   3822  N   VAL E 486      71.958  -2.842   6.211  1.00 73.51           N
ATOM   3823  CA  VAL E 486      71.157  -2.736   7.410  1.00 73.51           C
ATOM   3824  CB  VAL E 486      70.024  -1.763   7.227  1.00 73.51           C
ATOM   3825  CG1 VAL E 486      69.198  -1.684   8.518  1.00 73.51           C
ATOM   3826  CG2 VAL E 486      70.621  -0.420   6.783  1.00 73.51           C
ATOM   3827  C   VAL E 486      70.561  -4.015   7.948  1.00 73.51           C
ATOM   3828  O   VAL E 486      70.186  -4.925   7.208  1.00 73.51           O
ATOM   3829  N   ASN E 487      70.464  -4.077   9.303  1.00 83.98           N
ATOM   3830  CA  ASN E 487      69.880  -5.148  10.079  1.00 83.98           C
ATOM   3831  CB  ASN E 487      70.830  -5.667  11.176  1.00 83.98           C
ATOM   3832  CG  ASN E 487      70.064  -6.614  12.091  1.00 83.98           C
ATOM   3833  OD1 ASN E 487      69.287  -6.182  12.940  1.00 83.98           O
ATOM   3834  ND2 ASN E 487      70.290  -7.943  11.929  1.00 83.98           N
ATOM   3835  C   ASN E 487      68.642  -4.631  10.777  1.00 83.98           C
ATOM   3836  O   ASN E 487      68.700  -3.671  11.542  1.00 83.98           O
ATOM   3837  N   TYR E 488      67.471  -5.197  10.413  1.00140.11           N
ATOM   3838  CA  TYR E 488      66.144  -4.973  10.933  1.00140.11           C
ATOM   3839  CB  TYR E 488      65.077  -5.023   9.834  1.00140.11           C
ATOM   3840  CG  TYR E 488      65.354  -3.805   9.024  1.00140.11           C
ATOM   3841  CD1 TYR E 488      64.896  -2.577   9.445  1.00140.11           C
ATOM   3842  CD2 TYR E 488      66.080  -3.881   7.858  1.00140.11           C
ATOM   3843  CE1 TYR E 488      65.147  -1.442   8.711  1.00140.11           C
ATOM   3844  CE2 TYR E 488      66.333  -2.748   7.122  1.00140.11           C
ATOM   3845  CZ  TYR E 488      65.867  -1.528   7.545  1.00140.11           C
ATOM   3846  OH  TYR E 488      66.128  -0.366   6.788  1.00140.11           O
ATOM   3847  C   TYR E 488      65.726  -5.844  12.096  1.00140.11           C
ATOM   3848  O   TYR E 488      64.715  -5.559  12.738  1.00140.11           O
ATOM   3849  N   LEU E 489      66.376  -7.007  12.309  1.00 71.88           N
ATOM   3850  CA  LEU E 489      65.919  -7.962  13.290  1.00 71.88           C
ATOM   3851  CB  LEU E 489      66.236  -9.401  12.846  1.00 71.88           C
ATOM   3852  CG  LEU E 489      65.791 -10.499  13.819  1.00 71.88           C
ATOM   3853  CD1 LEU E 489      64.261 -10.547  13.953  1.00 71.88           C
ATOM   3854  CD2 LEU E 489      66.407 -11.845  13.412  1.00 71.88           C
ATOM   3855  C   LEU E 489      66.555  -7.752  14.638  1.00 71.88           C
ATOM   3856  O   LEU E 489      67.743  -7.455  14.752  1.00 71.88           O
ATOM   3857  N   SER E 490      65.749  -7.920  15.713  1.00 52.48           N
ATOM   3858  CA  SER E 490      66.221  -7.773  17.070  1.00 52.48           C
ATOM   3859  CB  SER E 490      65.086  -7.626  18.091  1.00 52.48           C
ATOM   3860  OG  SER E 490      64.317  -8.818  18.122  1.00 52.48           O
ATOM   3861  C   SER E 490      66.983  -9.019  17.417  1.00 52.48           C
ATOM   3862  O   SER E 490      66.888 -10.022  16.715  1.00 52.48           O
ATOM   3863  N   PRO E 491      67.717  -8.985  18.502  1.00 72.40           N
ATOM   3864  CA  PRO E 491      68.564 -10.096  18.863  1.00 72.40           C
ATOM   3865  CD  PRO E 491      68.271  -7.720  18.962  1.00 72.40           C
ATOM   3866  CB  PRO E 491      69.494  -9.572  19.954  1.00 72.40           C
ATOM   3867  CG  PRO E 491      69.607  -8.070  19.638  1.00 72.40           C
ATOM   3868  C   PRO E 491      67.847 -11.351  19.240  1.00 72.40           C
ATOM   3869  O   PRO E 491      66.683 -11.298  19.634  1.00 72.40           O
ATOM   3870  N   VAL E 492      68.540 -12.498  19.092  1.00 37.43           N
ATOM   3871  CA  VAL E 492      67.994 -13.781  19.426  1.00 37.43           C
ATOM   3872  CB  VAL E 492      68.832 -14.925  18.929  1.00 37.43           C
ATOM   3873  CG1 VAL E 492      68.184 -16.245  19.380  1.00 37.43           C
ATOM   3874  CG2 VAL E 492      68.997 -14.793  17.405  1.00 37.43           C
ATOM   3875  C   VAL E 492      67.954 -13.864  20.918  1.00 37.43           C
ATOM   3876  O   VAL E 492      68.841 -13.353  21.600  1.00 37.43           O
ATOM   3877  N   ARG E 493      66.900 -14.500  21.465  1.00111.41           N
ATOM   3878  CA  ARG E 493      66.771 -14.617  22.891  1.00111.41           C
ATOM   3879  CB  ARG E 493      65.619 -13.783  23.469  1.00111.41           C
ATOM   3880  CG  ARG E 493      65.828 -12.276  23.317  1.00111.41           C
ATOM   3881  CD  ARG E 493      64.686 -11.451  23.908  1.00111.41           C
ATOM   3882  NE  ARG E 493      64.663 -11.728  25.371  1.00111.41           N
ATOM   3883  CZ  ARG E 493      63.737 -11.123  26.170  1.00111.41           C
ATOM   3884  NH1 ARG E 493      62.831 -10.258  25.631  1.00111.41           N
ATOM   3885  NH2 ARG E 493      63.709 -11.385  27.509  1.00111.41           N
ATOM   3886  C   ARG E 493      66.486 -16.052  23.215  1.00111.41           C
ATOM   3887  O   ARG E 493      66.305 -16.877  22.320  1.00111.41           O
ATOM   3888  N   ASN E 494      66.492 -16.404  24.520  1.00 99.46           N
ATOM   3889  CA  ASN E 494      66.184 -17.764  24.861  1.00 99.46           C
ATOM   3890  CB  ASN E 494      67.293 -18.514  25.624  1.00 99.46           C
ATOM   3891  CG  ASN E 494      67.380 -17.979  27.043  1.00 99.46           C
ATOM   3892  OD1 ASN E 494      66.599 -18.375  27.906  1.00 99.46           O
ATOM   3893  ND2 ASN E 494      68.357 -17.069  27.300  1.00 99.46           N
ATOM   3894  C   ASN E 494      64.953 -17.768  25.718  1.00 99.46           C
ATOM   3895  O   ASN E 494      64.836 -17.016  26.685  1.00 99.46           O
ATOM   3896  N   GLN E 495      63.977 -18.612  25.337  1.00 76.75           N
ATOM   3897  CA  GLN E 495      62.726 -18.788  26.022  1.00 76.75           C
ATOM   3898  CB  GLN E 495      61.685 -19.537  25.166  1.00 76.75           C
ATOM   3899  CG  GLN E 495      62.094 -20.954  24.758  1.00 76.75           C
ATOM   3900  CD  GLN E 495      61.060 -21.476  23.768  1.00 76.75           C
ATOM   3901  OE1 GLN E 495      60.086 -22.123  24.148  1.00 76.75           O
ATOM   3902  NE2 GLN E 495      61.273 -21.183  22.456  1.00 76.75           N
ATOM   3903  C   GLN E 495      62.937 -19.502  27.321  1.00 76.75           C
ATOM   3904  O   GLN E 495      62.149 -19.349  28.254  1.00 76.75           O
ATOM   3905  N   GLY E 496      63.980 -20.350  27.403  1.00 30.91           N
ATOM   3906  CA  GLY E 496      64.215 -21.054  28.629  1.00 30.91           C
ATOM   3907  C   GLY E 496      63.250 -22.197  28.670  1.00 30.91           C
ATOM   3908  O   GLY E 496      62.776 -22.660  27.635  1.00 30.91           O
ATOM   3909  N   SER E 497      62.951 -22.682  29.889  1.00 87.97           N
ATOM   3910  CA  SER E 497      62.116 -23.826  30.133  1.00 87.97           C
ATOM   3911  CB  SER E 497      62.257 -24.351  31.572  1.00 87.97           C
ATOM   3912  OG  SER E 497      61.418 -25.480  31.764  1.00 87.97           O
ATOM   3913  C   SER E 497      60.655 -23.541  29.906  1.00 87.97           C
ATOM   3914  O   SER E 497      59.857 -24.473  29.843  1.00 87.97           O
ATOM   3915  N   CYS E 498      60.248 -22.263  29.801  1.00 62.81           N
ATOM   3916  CA  CYS E 498      58.850 -21.926  29.692  1.00 62.81           C
ATOM   3917  CB  CYS E 498      58.602 -20.452  30.073  1.00 62.81           C
ATOM   3918  SG  CYS E 498      56.871 -19.907  29.980  1.00 62.81           S
ATOM   3919  C   CYS E 498      58.378 -22.132  28.274  1.00 62.81           C
ATOM   3920  O   CYS E 498      59.101 -21.841  27.327  1.00 62.81           O
ATOM   3921  N   GLY E 499      57.132 -22.628  28.079  1.00 54.20           N
ATOM   3922  CA  GLY E 499      56.648 -22.871  26.740  1.00 54.20           C
ATOM   3923  C   GLY E 499      56.132 -21.571  26.205  1.00 54.20           C
ATOM   3924  O   GLY E 499      54.950 -21.426  25.891  1.00 54.20           O
ATOM   3925  N   SER E 500      57.055 -20.597  26.116  1.00100.54           N
ATOM   3926  CA  SER E 500      56.851 -19.229  25.732  1.00100.54           C
ATOM   3927  CB  SER E 500      57.793 -18.295  26.510  1.00100.54           C
ATOM   3928  OG  SER E 500      57.461 -16.937  26.264  1.00100.54           O
ATOM   3929  C   SER E 500      57.027 -18.936  24.258  1.00100.54           C
ATOM   3930  O   SER E 500      56.957 -17.770  23.874  1.00100.54           O
ATOM   3931  N   CYS E 501      57.224 -19.939  23.379  1.00 65.37           N
ATOM   3932  CA  CYS E 501      57.610 -19.670  22.010  1.00 65.37           C
ATOM   3933  CB  CYS E 501      57.689 -20.949  21.157  1.00 65.37           C
ATOM   3934  SG  CYS E 501      56.102 -21.828  21.050  1.00 65.37           S
ATOM   3935  C   CYS E 501      56.683 -18.703  21.320  1.00 65.37           C
ATOM   3936  O   CYS E 501      57.145 -17.770  20.665  1.00 65.37           O
ATOM   3937  N   TYR E 502      55.359 -18.848  21.484  1.00 67.35           N
ATOM   3938  CA  TYR E 502      54.424 -18.002  20.790  1.00 67.35           C
ATOM   3939  CB  TYR E 502      52.955 -18.337  21.114  1.00 67.35           C
ATOM   3940  CG  TYR E 502      52.710 -18.087  22.564  1.00 67.35           C
ATOM   3941  CD1 TYR E 502      53.078 -19.018  23.509  1.00 67.35           C
ATOM   3942  CD2 TYR E 502      52.101 -16.925  22.980  1.00 67.35           C
ATOM   3943  CE1 TYR E 502      52.850 -18.790  24.846  1.00 67.35           C
ATOM   3944  CE2 TYR E 502      51.870 -16.691  24.316  1.00 67.35           C
ATOM   3945  CZ  TYR E 502      52.245 -17.624  25.252  1.00 67.35           C
ATOM   3946  OH  TYR E 502      52.011 -17.386  26.623  1.00 67.35           O
ATOM   3947  C   TYR E 502      54.662 -16.562  21.154  1.00 67.35           C
ATOM   3948  O   TYR E 502      54.522 -15.674  20.312  1.00 67.35           O
ATOM   3949  N   ALA E 503      54.965 -16.284  22.436  1.00 43.49           N
ATOM   3950  CA  ALA E 503      55.202 -14.934  22.873  1.00 43.49           C
ATOM   3951  CB  ALA E 503      55.371 -14.824  24.398  1.00 43.49           C
ATOM   3952  C   ALA E 503      56.448 -14.385  22.238  1.00 43.49           C
ATOM   3953  O   ALA E 503      56.469 -13.240  21.788  1.00 43.49           O
ATOM   3954  N   PHE E 504      57.528 -15.190  22.188  1.00 55.74           N
ATOM   3955  CA  PHE E 504      58.763 -14.723  21.620  1.00 55.74           C
ATOM   3956  CB  PHE E 504      59.932 -15.715  21.771  1.00 55.74           C
ATOM   3957  CG  PHE E 504      60.474 -15.592  23.156  1.00 55.74           C
ATOM   3958  CD1 PHE E 504      59.871 -16.214  24.225  1.00 55.74           C
ATOM   3959  CD2 PHE E 504      61.610 -14.846  23.379  1.00 55.74           C
ATOM   3960  CE1 PHE E 504      60.391 -16.087  25.493  1.00 55.74           C
ATOM   3961  CE2 PHE E 504      62.133 -14.715  24.643  1.00 55.74           C
ATOM   3962  CZ  PHE E 504      61.523 -15.336  25.705  1.00 55.74           C
ATOM   3963  C   PHE E 504      58.580 -14.435  20.161  1.00 55.74           C
ATOM   3964  O   PHE E 504      59.041 -13.409  19.665  1.00 55.74           O
ATOM   3965  N   SER E 505      57.896 -15.332  19.426  1.00 31.32           N
ATOM   3966  CA  SER E 505      57.707 -15.124  18.018  1.00 31.32           C
ATOM   3967  CB  SER E 505      56.912 -16.258  17.347  1.00 31.32           C
ATOM   3968  OG  SER E 505      55.588 -16.298  17.859  1.00 31.32           O
ATOM   3969  C   SER E 505      56.934 -13.855  17.827  1.00 31.32           C
ATOM   3970  O   SER E 505      57.255 -13.040  16.963  1.00 31.32           O
ATOM   3971  N   SER E 506      55.897 -13.644  18.657  1.00 37.82           N
ATOM   3972  CA  SER E 506      55.053 -12.490  18.524  1.00 37.82           C
ATOM   3973  CB  SER E 506      53.909 -12.467  19.550  1.00 37.82           C
ATOM   3974  OG  SER E 506      53.038 -13.567  19.331  1.00 37.82           O
ATOM   3975  C   SER E 506      55.848 -11.234  18.721  1.00 37.82           C
ATOM   3976  O   SER E 506      55.763 -10.315  17.908  1.00 37.82           O
ATOM   3977  N   VAL E 507      56.647 -11.164  19.804  1.00 32.70           N
ATOM   3978  CA  VAL E 507      57.413  -9.985  20.101  1.00 32.70           C
ATOM   3979  CB  VAL E 507      58.185 -10.102  21.381  1.00 32.70           C
ATOM   3980  CG1 VAL E 507      59.042  -8.837  21.553  1.00 32.70           C
ATOM   3981  CG2 VAL E 507      57.191 -10.350  22.529  1.00 32.70           C
ATOM   3982  C   VAL E 507      58.406  -9.768  19.002  1.00 32.70           C
ATOM   3983  O   VAL E 507      58.629  -8.638  18.571  1.00 32.70           O
ATOM   3984  N   GLY E 508      59.019 -10.859  18.507  1.00 26.24           N
ATOM   3985  CA  GLY E 508      60.036 -10.743  17.504  1.00 26.24           C
ATOM   3986  C   GLY E 508      59.469 -10.093  16.279  1.00 26.24           C
ATOM   3987  O   GLY E 508      60.120  -9.251  15.664  1.00 26.24           O
ATOM   3988  N   MET E 509      58.246 -10.480  15.875  1.00 88.62           N
ATOM   3989  CA  MET E 509      57.664  -9.912  14.691  1.00 88.62           C
ATOM   3990  CB  MET E 509      56.270 -10.490  14.392  1.00 88.62           C
ATOM   3991  CG  MET E 509      55.663  -9.995  13.078  1.00 88.62           C
ATOM   3992  SD  MET E 509      53.865 -10.237  12.939  1.00 88.62           S
ATOM   3993  CE  MET E 509      53.880 -11.997  13.380  1.00 88.62           C
ATOM   3994  C   MET E 509      57.467  -8.436  14.884  1.00 88.62           C
ATOM   3995  O   MET E 509      57.863  -7.620  14.054  1.00 88.62           O
ATOM   3996  N   MET E 510      56.885  -8.056  16.032  1.00127.77           N
ATOM   3997  CA  MET E 510      56.545  -6.690  16.319  1.00127.77           C
ATOM   3998  CB  MET E 510      55.881  -6.571  17.702  1.00127.77           C
ATOM   3999  CG  MET E 510      54.700  -7.527  17.909  1.00127.77           C
ATOM   4000  SD  MET E 510      53.188  -7.143  16.979  1.00127.77           S
ATOM   4001  CE  MET E 510      52.583  -5.936  18.194  1.00127.77           C
ATOM   4002  C   MET E 510      57.794  -5.860  16.378  1.00127.77           C
ATOM   4003  O   MET E 510      57.816  -4.716  15.926  1.00127.77           O
ATOM   4004  N   GLU E 511      58.866  -6.411  16.972  1.00 56.11           N
ATOM   4005  CA  GLU E 511      60.089  -5.677  17.159  1.00 56.11           C
ATOM   4006  CB  GLU E 511      61.094  -6.459  18.021  1.00 56.11           C
ATOM   4007  CG  GLU E 511      60.609  -6.623  19.465  1.00 56.11           C
ATOM   4008  CD  GLU E 511      61.487  -7.649  20.166  1.00 56.11           C
ATOM   4009  OE1 GLU E 511      62.139  -8.459  19.455  1.00 56.11           O
ATOM   4010  OE2 GLU E 511      61.510  -7.639  21.426  1.00 56.11           O
ATOM   4011  C   GLU E 511      60.738  -5.361  15.842  1.00 56.11           C
ATOM   4012  O   GLU E 511      61.217  -4.245  15.640  1.00 56.11           O
ATOM   4013  N   ALA E 512      60.798  -6.339  14.916  1.00 39.70           N
ATOM   4014  CA  ALA E 512      61.424  -6.109  13.642  1.00 39.70           C
ATOM   4015  CB  ALA E 512      61.532  -7.389  12.795  1.00 39.70           C
ATOM   4016  C   ALA E 512      60.629  -5.110  12.851  1.00 39.70           C
ATOM   4017  O   ALA E 512      61.186  -4.187  12.259  1.00 39.70           O
ATOM   4018  N   ARG E 513      59.291  -5.256  12.848  1.00 53.89           N
ATOM   4019  CA  ARG E 513      58.427  -4.412  12.066  1.00 53.89           C
ATOM   4020  CB  ARG E 513      56.952  -4.845  12.135  1.00 53.89           C
ATOM   4021  CG  ARG E 513      56.678  -6.148  11.378  1.00 53.89           C
ATOM   4022  CD  ARG E 513      55.220  -6.608  11.437  1.00 53.89           C
ATOM   4023  NE  ARG E 513      55.103  -7.826  10.585  1.00 53.89           N
ATOM   4024  CZ  ARG E 513      54.637  -7.724   9.306  1.00 53.89           C
ATOM   4025  NH1 ARG E 513      54.203  -6.519   8.835  1.00 53.89           N
ATOM   4026  NH2 ARG E 513      54.594  -8.825   8.500  1.00 53.89           N
ATOM   4027  C   ARG E 513      58.528  -2.989  12.523  1.00 53.89           C
ATOM   4028  O   ARG E 513      58.439  -2.066  11.716  1.00 53.89           O
ATOM   4029  N   LEU E 514      58.681  -2.766  13.837  1.00 88.32           N
ATOM   4030  CA  LEU E 514      58.812  -1.431  14.345  1.00 88.32           C
ATOM   4031  CB  LEU E 514      58.850  -1.412  15.891  1.00 88.32           C
ATOM   4032  CG  LEU E 514      58.783  -0.027  16.580  1.00 88.32           C
ATOM   4033  CD1 LEU E 514      58.832  -0.189  18.108  1.00 88.32           C
ATOM   4034  CD2 LEU E 514      59.860   0.952  16.086  1.00 88.32           C
ATOM   4035  C   LEU E 514      60.094  -0.877  13.799  1.00 88.32           C
ATOM   4036  O   LEU E 514      60.173   0.296  13.437  1.00 88.32           O
ATOM   4037  N   ARG E 515      61.139  -1.722  13.731  1.00121.48           N
ATOM   4038  CA  ARG E 515      62.430  -1.289  13.283  1.00121.48           C
ATOM   4039  CB  ARG E 515      63.485  -2.401  13.420  1.00121.48           C
ATOM   4040  CG  ARG E 515      63.685  -2.833  14.879  1.00121.48           C
ATOM   4041  CD  ARG E 515      64.539  -4.091  15.046  1.00121.48           C
ATOM   4042  NE  ARG E 515      65.894  -3.688  15.516  1.00121.48           N
ATOM   4043  CZ  ARG E 515      66.188  -3.705  16.848  1.00121.48           C
ATOM   4044  NH1 ARG E 515      65.239  -4.086  17.752  1.00121.48           N
ATOM   4045  NH2 ARG E 515      67.440  -3.363  17.272  1.00121.48           N
ATOM   4046  C   ARG E 515      62.355  -0.850  11.848  1.00121.48           C
ATOM   4047  O   ARG E 515      62.845   0.223  11.499  1.00121.48           O
ATOM   4048  N   LEU E 516      61.712  -1.653  10.979  1.00128.51           N
ATOM   4049  CA  LEU E 516      61.612  -1.325   9.584  1.00128.51           C
ATOM   4050  CB  LEU E 516      60.930  -2.449   8.771  1.00128.51           C
ATOM   4051  CG  LEU E 516      60.778  -2.193   7.253  1.00128.51           C
ATOM   4052  CD1 LEU E 516      59.704  -1.146   6.928  1.00128.51           C
ATOM   4053  CD2 LEU E 516      62.141  -1.865   6.614  1.00128.51           C
ATOM   4054  C   LEU E 516      60.804  -0.069   9.431  1.00128.51           C
ATOM   4055  O   LEU E 516      61.168   0.822   8.666  1.00128.51           O
ATOM   4056  N   ARG E 517      59.691   0.049  10.180  1.00 58.79           N
ATOM   4057  CA  ARG E 517      58.805   1.169  10.019  1.00 58.79           C
ATOM   4058  CB  ARG E 517      57.600   1.123  10.973  1.00 58.79           C
ATOM   4059  CG  ARG E 517      56.723  -0.120  10.825  1.00 58.79           C
ATOM   4060  CD  ARG E 517      55.458  -0.069  11.681  1.00 58.79           C
ATOM   4061  NE  ARG E 517      54.859  -1.432  11.693  1.00 58.79           N
ATOM   4062  CZ  ARG E 517      54.045  -1.835  10.674  1.00 58.79           C
ATOM   4063  NH1 ARG E 517      53.814  -1.007   9.614  1.00 58.79           N
ATOM   4064  NH2 ARG E 517      53.464  -3.070  10.717  1.00 58.79           N
ATOM   4065  C   ARG E 517      59.527   2.447  10.331  1.00 58.79           C
ATOM   4066  O   ARG E 517      59.372   3.445   9.632  1.00 58.79           O
ATOM   4067  N   THR E 518      60.281   2.442  11.441  1.00 84.80           N
ATOM   4068  CA  THR E 518      61.057   3.514  12.002  1.00 84.80           C
ATOM   4069  CB  THR E 518      61.281   3.322  13.471  1.00 84.80           C
ATOM   4070  OG1 THR E 518      62.014   2.131  13.716  1.00 84.80           O
ATOM   4071  CG2 THR E 518      59.908   3.251  14.158  1.00 84.80           C
ATOM   4072  C   THR E 518      62.386   3.661  11.326  1.00 84.80           C
ATOM   4073  O   THR E 518      63.087   4.644  11.559  1.00 84.80           O
ATOM   4074  N   ASN E 519      62.811   2.659  10.533  1.00 67.68           N
ATOM   4075  CA  ASN E 519      64.109   2.707   9.923  1.00 67.68           C
ATOM   4076  CB  ASN E 519      64.332   3.953   9.046  1.00 67.68           C
ATOM   4077  CG  ASN E 519      65.578   3.720   8.201  1.00 67.68           C
ATOM   4078  OD1 ASN E 519      66.352   2.797   8.448  1.00 67.68           O
ATOM   4079  ND2 ASN E 519      65.781   4.586   7.172  1.00 67.68           N
ATOM   4080  C   ASN E 519      65.140   2.696  11.007  1.00 67.68           C
ATOM   4081  O   ASN E 519      66.106   3.457  10.986  1.00 67.68           O
ATOM   4082  N   ASN E 520      64.926   1.802  11.991  1.00 69.10           N
ATOM   4083  CA  ASN E 520      65.801   1.556  13.101  1.00 69.10           C
ATOM   4084  CB  ASN E 520      67.218   1.142  12.665  1.00 69.10           C
ATOM   4085  CG  ASN E 520      67.120  -0.243  12.033  1.00 69.10           C
ATOM   4086  OD1 ASN E 520      66.461  -1.136  12.564  1.00 69.10           O
ATOM   4087  ND2 ASN E 520      67.789  -0.427  10.864  1.00 69.10           N
ATOM   4088  C   ASN E 520      65.893   2.759  13.990  1.00 69.10           C
ATOM   4089  O   ASN E 520      66.803   2.844  14.813  1.00 69.10           O
ATOM   4090  N   THR E 521      64.956   3.721  13.870  1.00102.85           N
ATOM   4091  CA  THR E 521      64.995   4.829  14.783  1.00102.85           C
ATOM   4092  CB  THR E 521      64.092   5.977  14.420  1.00102.85           C
ATOM   4093  OG1 THR E 521      64.454   7.126  15.171  1.00102.85           O
ATOM   4094  CG2 THR E 521      62.633   5.611  14.727  1.00102.85           C
ATOM   4095  C   THR E 521      64.600   4.307  16.132  1.00102.85           C
ATOM   4096  O   THR E 521      65.167   4.712  17.146  1.00102.85           O
ATOM   4097  N   VAL E 522      63.606   3.386  16.168  1.00 55.43           N
ATOM   4098  CA  VAL E 522      63.145   2.814  17.409  1.00 55.43           C
ATOM   4099  CB  VAL E 522      61.665   2.948  17.615  1.00 55.43           C
ATOM   4100  CG1 VAL E 522      61.284   2.206  18.907  1.00 55.43           C
ATOM   4101  CG2 VAL E 522      61.305   4.443  17.626  1.00 55.43           C
ATOM   4102  C   VAL E 522      63.458   1.337  17.401  1.00 55.43           C
ATOM   4103  O   VAL E 522      63.036   0.597  16.515  1.00 55.43           O
ATOM   4104  N   GLN E 523      64.305   0.934  18.367  1.00221.92           N
ATOM   4105  CA  GLN E 523      64.885  -0.345  18.719  1.00221.92           C
ATOM   4106  CB  GLN E 523      66.292  -0.208  19.322  1.00221.92           C
ATOM   4107  CG  GLN E 523      66.308   0.386  20.735  1.00221.92           C
ATOM   4108  CD  GLN E 523      65.642   1.754  20.718  1.00221.92           C
ATOM   4109  OE1 GLN E 523      65.886   2.570  19.831  1.00221.92           O
ATOM   4110  NE2 GLN E 523      64.765   2.009  21.726  1.00221.92           N
ATOM   4111  C   GLN E 523      64.120  -1.219  19.689  1.00221.92           C
ATOM   4112  O   GLN E 523      64.631  -2.283  20.032  1.00221.92           O
ATOM   4113  N   THR E 524      62.997  -0.760  20.275  1.00 84.30           N
ATOM   4114  CA  THR E 524      62.365  -1.381  21.425  1.00 84.30           C
ATOM   4115  CB  THR E 524      60.941  -0.946  21.621  1.00 84.30           C
ATOM   4116  OG1 THR E 524      60.875   0.465  21.767  1.00 84.30           O
ATOM   4117  CG2 THR E 524      60.391  -1.630  22.884  1.00 84.30           C
ATOM   4118  C   THR E 524      62.380  -2.885  21.454  1.00 84.30           C
ATOM   4119  O   THR E 524      62.244  -3.572  20.443  1.00 84.30           O
ATOM   4120  N   MET E 525      62.605  -3.424  22.676  1.00128.36           N
ATOM   4121  CA  MET E 525      62.546  -4.833  22.940  1.00128.36           C
ATOM   4122  CB  MET E 525      63.761  -5.371  23.723  1.00128.36           C
ATOM   4123  CG  MET E 525      63.927  -4.769  25.120  1.00128.36           C
ATOM   4124  SD  MET E 525      64.326  -2.996  25.135  1.00128.36           S
ATOM   4125  CE  MET E 525      64.393  -2.865  26.945  1.00128.36           C
ATOM   4126  C   MET E 525      61.315  -5.005  23.777  1.00128.36           C
ATOM   4127  O   MET E 525      61.216  -4.463  24.877  1.00128.36           O
ATOM   4128  N   LEU E 526      60.326  -5.756  23.253  1.00 61.52           N
ATOM   4129  CA  LEU E 526      59.064  -5.940  23.920  1.00 61.52           C
ATOM   4130  CB  LEU E 526      57.938  -6.342  22.957  1.00 61.52           C
ATOM   4131  CG  LEU E 526      57.636  -5.257  21.905  1.00 61.52           C
ATOM   4132  CD1 LEU E 526      56.510  -5.694  20.958  1.00 61.52           C
ATOM   4133  CD2 LEU E 526      57.366  -3.898  22.573  1.00 61.52           C
ATOM   4134  C   LEU E 526      59.201  -7.017  24.955  1.00 61.52           C
ATOM   4135  O   LEU E 526      60.184  -7.757  24.950  1.00 61.52           O
ATOM   4136  N   SER E 527      58.218  -7.126  25.886  1.00113.77           N
ATOM   4137  CA  SER E 527      58.367  -8.106  26.938  1.00113.77           C
ATOM   4138  CB  SER E 527      58.103  -7.570  28.358  1.00113.77           C
ATOM   4139  OG  SER E 527      56.710  -7.459  28.600  1.00113.77           O
ATOM   4140  C   SER E 527      57.447  -9.285  26.740  1.00113.77           C
ATOM   4141  O   SER E 527      56.222  -9.173  26.739  1.00113.77           O
ATOM   4142  N   PRO E 528      58.052 -10.433  26.564  1.00 86.00           N
ATOM   4143  CA  PRO E 528      57.314 -11.665  26.432  1.00 86.00           C
ATOM   4144  CD  PRO E 528      59.326 -10.488  25.865  1.00 86.00           C
ATOM   4145  CB  PRO E 528      58.308 -12.692  25.897  1.00 86.00           C
ATOM   4146  CG  PRO E 528      59.340 -11.842  25.137  1.00 86.00           C
ATOM   4147  C   PRO E 528      56.699 -12.080  27.733  1.00 86.00           C
ATOM   4148  O   PRO E 528      55.692 -12.788  27.731  1.00 86.00           O
ATOM   4149  N   GLN E 529      57.307 -11.666  28.856  1.00 56.29           N
ATOM   4150  CA  GLN E 529      56.871 -12.069  30.164  1.00 56.29           C
ATOM   4151  CB  GLN E 529      57.820 -11.601  31.279  1.00 56.29           C
ATOM   4152  CG  GLN E 529      57.387 -12.071  32.668  1.00 56.29           C
ATOM   4153  CD  GLN E 529      57.500 -13.590  32.701  1.00 56.29           C
ATOM   4154  OE1 GLN E 529      58.476 -14.163  32.220  1.00 56.29           O
ATOM   4155  NE2 GLN E 529      56.467 -14.263  33.276  1.00 56.29           N
ATOM   4156  C   GLN E 529      55.518 -11.508  30.465  1.00 56.29           C
ATOM   4157  O   GLN E 529      54.678 -12.182  31.063  1.00 56.29           O
ATOM   4158  N   ASP E 530      55.263 -10.254  30.055  1.00 87.70           N
ATOM   4159  CA  ASP E 530      54.007  -9.647  30.382  1.00 87.70           C
ATOM   4160  CB  ASP E 530      53.892  -8.215  29.825  1.00 87.70           C
ATOM   4161  CG  ASP E 530      52.641  -7.551  30.385  1.00 87.70           C
ATOM   4162  OD1 ASP E 530      51.546  -8.168  30.301  1.00 87.70           O
ATOM   4163  OD2 ASP E 530      52.765  -6.406  30.897  1.00 87.70           O
ATOM   4164  C   ASP E 530      52.924 -10.478  29.764  1.00 87.70           C
ATOM   4165  O   ASP E 530      51.891 -10.727  30.386  1.00 87.70           O
ATOM   4166  N   VAL E 531      53.139 -10.932  28.513  1.00 44.62           N
ATOM   4167  CA  VAL E 531      52.155 -11.736  27.848  1.00 44.62           C
ATOM   4168  CB  VAL E 531      52.551 -12.080  26.439  1.00 44.62           C
ATOM   4169  CG1 VAL E 531      51.523 -13.068  25.862  1.00 44.62           C
ATOM   4170  CG2 VAL E 531      52.678 -10.776  25.631  1.00 44.62           C
ATOM   4171  C   VAL E 531      51.982 -13.019  28.599  1.00 44.62           C
ATOM   4172  O   VAL E 531      50.860 -13.452  28.860  1.00 44.62           O
ATOM   4173  N   VAL E 532      53.101 -13.656  28.988  1.00 52.81           N
ATOM   4174  CA  VAL E 532      53.029 -14.918  29.675  1.00 52.81           C
ATOM   4175  CB  VAL E 532      54.386 -15.483  29.995  1.00 52.81           C
ATOM   4176  CG1 VAL E 532      54.207 -16.757  30.841  1.00 52.81           C
ATOM   4177  CG2 VAL E 532      55.145 -15.714  28.676  1.00 52.81           C
ATOM   4178  C   VAL E 532      52.291 -14.773  30.974  1.00 52.81           C
ATOM   4179  O   VAL E 532      51.479 -15.626  31.329  1.00 52.81           O
ATOM   4180  N   SER E 533      52.593 -13.720  31.754  1.00 72.87           N
ATOM   4181  CA  SER E 533      51.967 -13.568  33.043  1.00 72.87           C
ATOM   4182  CB  SER E 533      52.767 -12.640  33.973  1.00 72.87           C
ATOM   4183  OG  SER E 533      54.041 -13.205  34.247  1.00 72.87           O
ATOM   4184  C   SER E 533      50.564 -13.023  32.985  1.00 72.87           C
ATOM   4185  O   SER E 533      49.692 -13.474  33.726  1.00 72.87           O
ATOM   4186  N   CYS E 534      50.369 -11.932  32.216  1.00109.12           N
ATOM   4187  CA  CYS E 534      49.139 -11.188  32.154  1.00109.12           C
ATOM   4188  CB  CYS E 534      49.446  -9.700  31.925  1.00109.12           C
ATOM   4189  SG  CYS E 534      50.846  -9.142  32.958  1.00109.12           S
ATOM   4190  C   CYS E 534      48.079 -11.634  31.168  1.00109.12           C
ATOM   4191  O   CYS E 534      46.892 -11.493  31.457  1.00109.12           O
ATOM   4192  N   SER E 535      48.445 -12.167  29.976  1.00134.18           N
ATOM   4193  CA  SER E 535      47.434 -12.300  28.954  1.00134.18           C
ATOM   4194  CB  SER E 535      47.961 -12.248  27.506  1.00134.18           C
ATOM   4195  OG  SER E 535      48.531 -13.489  27.130  1.00134.18           O
ATOM   4196  C   SER E 535      46.555 -13.512  29.071  1.00134.18           C
ATOM   4197  O   SER E 535      47.002 -14.651  29.188  1.00134.18           O
ATOM   4198  N   GLY E 536      45.234 -13.236  29.044  1.00 68.12           N
ATOM   4199  CA  GLY E 536      44.131 -14.160  29.070  1.00 68.12           C
ATOM   4200  C   GLY E 536      43.989 -14.873  27.754  1.00 68.12           C
ATOM   4201  O   GLY E 536      43.308 -15.895  27.664  1.00 68.12           O
ATOM   4202  N   LEU E 537      44.512 -14.245  26.682  1.00133.10           N
ATOM   4203  CA  LEU E 537      44.488 -14.688  25.313  1.00133.10           C
ATOM   4204  CB  LEU E 537      44.982 -13.614  24.329  1.00133.10           C
ATOM   4205  CG  LEU E 537      44.049 -12.392  24.236  1.00133.10           C
ATOM   4206  CD1 LEU E 537      42.691 -12.775  23.627  1.00133.10           C
ATOM   4207  CD2 LEU E 537      43.916 -11.684  25.594  1.00133.10           C
ATOM   4208  C   LEU E 537      45.362 -15.895  25.138  1.00133.10           C
ATOM   4209  O   LEU E 537      45.315 -16.533  24.086  1.00133.10           O
ATOM   4210  N   SER E 538      46.253 -16.177  26.109  1.00 70.31           N
ATOM   4211  CA  SER E 538      47.125 -17.315  26.016  1.00 70.31           C
ATOM   4212  CB  SER E 538      48.557 -16.952  25.588  1.00 70.31           C
ATOM   4213  OG  SER E 538      49.171 -16.142  26.579  1.00 70.31           O
ATOM   4214  C   SER E 538      47.224 -18.004  27.353  1.00 70.31           C
ATOM   4215  O   SER E 538      46.647 -17.584  28.354  1.00 70.31           O
ATOM   4216  N   GLN E 539      47.910 -19.162  27.320  1.00196.08           N
ATOM   4217  CA  GLN E 539      48.188 -20.136  28.340  1.00196.08           C
ATOM   4218  CB  GLN E 539      48.305 -21.540  27.741  1.00196.08           C
ATOM   4219  CG  GLN E 539      47.098 -21.844  26.844  1.00196.08           C
ATOM   4220  CD  GLN E 539      45.856 -21.186  27.433  1.00196.08           C
ATOM   4221  OE1 GLN E 539      45.568 -21.326  28.619  1.00196.08           O
ATOM   4222  NE2 GLN E 539      45.098 -20.439  26.585  1.00196.08           N
ATOM   4223  C   GLN E 539      49.357 -19.858  29.255  1.00196.08           C
ATOM   4224  O   GLN E 539      49.638 -20.688  30.117  1.00196.08           O
ATOM   4225  N   GLY E 540      50.181 -18.816  29.025  1.00 49.84           N
ATOM   4226  CA  GLY E 540      51.313 -18.635  29.901  1.00 49.84           C
ATOM   4227  C   GLY E 540      52.400 -19.541  29.401  1.00 49.84           C
ATOM   4228  O   GLY E 540      52.704 -19.550  28.212  1.00 49.84           O
ATOM   4229  N   CYS E 541      53.043 -20.296  30.312  1.00 78.05           N
ATOM   4230  CA  CYS E 541      54.089 -21.232  29.996  1.00 78.05           C
ATOM   4231  CB  CYS E 541      54.867 -21.739  31.219  1.00 78.05           C
ATOM   4232  SG  CYS E 541      56.074 -20.497  31.754  1.00 78.05           S
ATOM   4233  C   CYS E 541      53.518 -22.413  29.273  1.00 78.05           C
ATOM   4234  O   CYS E 541      54.258 -23.236  28.736  1.00 78.05           O
ATOM   4235  N   ASP E 542      52.185 -22.565  29.352  1.00 77.99           N
ATOM   4236  CA  ASP E 542      51.390 -23.607  28.762  1.00 77.99           C
ATOM   4237  CB  ASP E 542      49.957 -23.642  29.320  1.00 77.99           C
ATOM   4238  CG  ASP E 542      50.038 -24.082  30.775  1.00 77.99           C
ATOM   4239  OD1 ASP E 542      51.153 -24.466  31.216  1.00 77.99           O
ATOM   4240  OD2 ASP E 542      48.984 -24.041  31.464  1.00 77.99           O
ATOM   4241  C   ASP E 542      51.291 -23.467  27.262  1.00 77.99           C
ATOM   4242  O   ASP E 542      50.828 -24.394  26.596  1.00 77.99           O
ATOM   4243  N   GLY E 543      51.627 -22.291  26.684  1.00 41.61           N
ATOM   4244  CA  GLY E 543      51.540 -22.152  25.249  1.00 41.61           C
ATOM   4245  C   GLY E 543      50.551 -21.076  24.884  1.00 41.61           C
ATOM   4246  O   GLY E 543      49.887 -20.506  25.748  1.00 41.61           O
ATOM   4247  N   GLY E 544      50.453 -20.760  23.567  1.00 34.27           N
ATOM   4248  CA  GLY E 544      49.565 -19.738  23.069  1.00 34.27           C
ATOM   4249  C   GLY E 544      49.734 -19.631  21.572  1.00 34.27           C
ATOM   4250  O   GLY E 544      50.435 -20.439  20.963  1.00 34.27           O
ATOM   4251  N   PHE E 545      49.076 -18.625  20.935  1.00 77.44           N
ATOM   4252  CA  PHE E 545      49.168 -18.480  19.498  1.00 77.44           C
ATOM   4253  CB  PHE E 545      47.877 -18.895  18.775  1.00 77.44           C
ATOM   4254  CG  PHE E 545      47.663 -20.335  19.079  1.00 77.44           C
ATOM   4255  CD1 PHE E 545      47.087 -20.708  20.271  1.00 77.44           C
ATOM   4256  CD2 PHE E 545      48.034 -21.308  18.181  1.00 77.44           C
ATOM   4257  CE1 PHE E 545      46.886 -22.034  20.566  1.00 77.44           C
ATOM   4258  CE2 PHE E 545      47.833 -22.637  18.471  1.00 77.44           C
ATOM   4259  CZ  PHE E 545      47.259 -23.002  19.665  1.00 77.44           C
ATOM   4260  C   PHE E 545      49.424 -17.039  19.128  1.00 77.44           C
ATOM   4261  O   PHE E 545      48.788 -16.126  19.652  1.00 77.44           O
ATOM   4262  N   PRO E 546      50.309 -16.825  18.176  1.00 73.63           N
ATOM   4263  CA  PRO E 546      50.696 -15.499  17.747  1.00 73.63           C
ATOM   4264  CD  PRO E 546      51.335 -17.810  17.877  1.00 73.63           C
ATOM   4265  CB  PRO E 546      51.835 -15.707  16.754  1.00 73.63           C
ATOM   4266  CG  PRO E 546      52.485 -17.022  17.224  1.00 73.63           C
ATOM   4267  C   PRO E 546      49.562 -14.670  17.225  1.00 73.63           C
ATOM   4268  O   PRO E 546      49.588 -13.451  17.388  1.00 73.63           O
ATOM   4269  N   TYR E 547      48.543 -15.294  16.616  1.00 55.47           N
ATOM   4270  CA  TYR E 547      47.438 -14.547  16.088  1.00 55.47           C
ATOM   4271  CB  TYR E 547      46.387 -15.486  15.469  1.00 55.47           C
ATOM   4272  CG  TYR E 547      45.233 -14.714  14.925  1.00 55.47           C
ATOM   4273  CD1 TYR E 547      44.201 -14.325  15.747  1.00 55.47           C
ATOM   4274  CD2 TYR E 547      45.174 -14.394  13.586  1.00 55.47           C
ATOM   4275  CE1 TYR E 547      43.130 -13.622  15.243  1.00 55.47           C
ATOM   4276  CE2 TYR E 547      44.108 -13.693  13.078  1.00 55.47           C
ATOM   4277  CZ  TYR E 547      43.083 -13.306  13.907  1.00 55.47           C
ATOM   4278  OH  TYR E 547      41.985 -12.587  13.389  1.00 55.47           O
ATOM   4279  C   TYR E 547      46.809 -13.822  17.247  1.00 55.47           C
ATOM   4280  O   TYR E 547      46.440 -12.654  17.135  1.00 55.47           O
ATOM   4281  N   LEU E 548      46.646 -14.518  18.390  1.00 96.71           N
ATOM   4282  CA  LEU E 548      46.056 -13.959  19.573  1.00 96.71           C
ATOM   4283  CB  LEU E 548      45.676 -15.020  20.625  1.00 96.71           C
ATOM   4284  CG  LEU E 548      44.507 -15.935  20.203  1.00 96.71           C
ATOM   4285  CD1 LEU E 548      44.180 -16.968  21.296  1.00 96.71           C
ATOM   4286  CD2 LEU E 548      43.277 -15.111  19.791  1.00 96.71           C
ATOM   4287  C   LEU E 548      46.953 -12.957  20.264  1.00 96.71           C
ATOM   4288  O   LEU E 548      46.448 -12.067  20.944  1.00 96.71           O
ATOM   4289  N   ILE E 549      48.286 -13.188  20.303  1.00144.75           N
ATOM   4290  CA  ILE E 549      49.189 -12.253  20.945  1.00144.75           C
ATOM   4291  CB  ILE E 549      50.358 -12.930  21.597  1.00144.75           C
ATOM   4292  CG1 ILE E 549      49.884 -13.671  22.859  1.00144.75           C
ATOM   4293  CG2 ILE E 549      51.421 -11.861  21.905  1.00144.75           C
ATOM   4294  CD1 ILE E 549      48.832 -14.744  22.603  1.00144.75           C
ATOM   4295  C   ILE E 549      49.709 -11.128  20.099  1.00144.75           C
ATOM   4296  O   ILE E 549      49.550  -9.953  20.428  1.00144.75           O
ATOM   4297  N   ALA E 550      50.353 -11.463  18.964  1.00 62.39           N
ATOM   4298  CA  ALA E 550      50.930 -10.433  18.156  1.00 62.39           C
ATOM   4299  CB  ALA E 550      51.667 -10.985  16.924  1.00 62.39           C
ATOM   4300  C   ALA E 550      49.798  -9.598  17.669  1.00 62.39           C
ATOM   4301  O   ALA E 550      49.936  -8.382  17.535  1.00 62.39           O
ATOM   4302  N   GLY E 551      48.699 -10.258  17.241  1.00 86.73           N
ATOM   4303  CA  GLY E 551      47.560  -9.507  16.792  1.00 86.73           C
ATOM   4304  C   GLY E 551      46.583  -9.004  17.831  1.00 86.73           C
ATOM   4305  O   GLY E 551      46.554  -7.822  18.166  1.00 86.73           O
ATOM   4306  N   ARG E 552      45.804  -9.934  18.431  1.00114.57           N
ATOM   4307  CA  ARG E 552      44.664  -9.564  19.243  1.00114.57           C
ATOM   4308  CB  ARG E 552      43.798 -10.781  19.609  1.00114.57           C
ATOM   4309  CG  ARG E 552      42.530 -10.432  20.393  1.00114.57           C
ATOM   4310  CD  ARG E 552      41.685 -11.659  20.744  1.00114.57           C
ATOM   4311  NE  ARG E 552      40.492 -11.191  21.504  1.00114.57           N
ATOM   4312  CZ  ARG E 552      39.367 -10.809  20.835  1.00114.57           C
ATOM   4313  NH1 ARG E 552      39.338 -10.844  19.471  1.00114.57           N
ATOM   4314  NH2 ARG E 552      38.267 -10.394  21.529  1.00114.57           N
ATOM   4315  C   ARG E 552      45.039  -8.883  20.525  1.00114.57           C
ATOM   4316  O   ARG E 552      44.539  -7.802  20.836  1.00114.57           O
ATOM   4317  N   TYR E 553      45.953  -9.495  21.294  1.00 81.06           N
ATOM   4318  CA  TYR E 553      46.337  -8.985  22.578  1.00 81.06           C
ATOM   4319  CB  TYR E 553      47.326  -9.959  23.254  1.00 81.06           C
ATOM   4320  CG  TYR E 553      47.657  -9.526  24.640  1.00 81.06           C
ATOM   4321  CD1 TYR E 553      46.754  -9.710  25.662  1.00 81.06           C
ATOM   4322  CD2 TYR E 553      48.881  -8.967  24.924  1.00 81.06           C
ATOM   4323  CE1 TYR E 553      47.059  -9.322  26.944  1.00 81.06           C
ATOM   4324  CE2 TYR E 553      49.192  -8.577  26.205  1.00 81.06           C
ATOM   4325  CZ  TYR E 553      48.280  -8.753  27.216  1.00 81.06           C
ATOM   4326  OH  TYR E 553      48.595  -8.354  28.532  1.00 81.06           O
ATOM   4327  C   TYR E 553      46.994  -7.657  22.367  1.00 81.06           C
ATOM   4328  O   TYR E 553      46.756  -6.701  23.103  1.00 81.06           O
ATOM   4329  N   ALA E 554      47.839  -7.561  21.328  1.00 37.51           N
ATOM   4330  CA  ALA E 554      48.543  -6.338  21.072  1.00 37.51           C
ATOM   4331  CB  ALA E 554      49.466  -6.433  19.843  1.00 37.51           C
ATOM   4332  C   ALA E 554      47.555  -5.239  20.809  1.00 37.51           C
ATOM   4333  O   ALA E 554      47.737  -4.114  21.272  1.00 37.51           O
ATOM   4334  N   GLN E 555      46.498  -5.519  20.023  1.00 67.24           N
ATOM   4335  CA  GLN E 555      45.543  -4.491  19.709  1.00 67.24           C
ATOM   4336  CB  GLN E 555      44.568  -4.913  18.596  1.00 67.24           C
ATOM   4337  CG  GLN E 555      43.547  -3.835  18.228  1.00 67.24           C
ATOM   4338  CD  GLN E 555      42.672  -4.396  17.115  1.00 67.24           C
ATOM   4339  OE1 GLN E 555      41.934  -5.360  17.316  1.00 67.24           O
ATOM   4340  NE2 GLN E 555      42.756  -3.780  15.908  1.00 67.24           N
ATOM   4341  C   GLN E 555      44.713  -4.111  20.906  1.00 67.24           C
ATOM   4342  O   GLN E 555      44.494  -2.930  21.168  1.00 67.24           O
ATOM   4343  N   ASP E 556      44.180  -5.109  21.638  1.00102.18           N
ATOM   4344  CA  ASP E 556      43.293  -4.833  22.737  1.00102.18           C
ATOM   4345  CB  ASP E 556      42.546  -6.095  23.202  1.00102.18           C
ATOM   4346  CG  ASP E 556      41.601  -6.526  22.087  1.00102.18           C
ATOM   4347  OD1 ASP E 556      41.418  -5.735  21.124  1.00102.18           O
ATOM   4348  OD2 ASP E 556      41.052  -7.657  22.184  1.00102.18           O
ATOM   4349  C   ASP E 556      43.974  -4.258  23.953  1.00102.18           C
ATOM   4350  O   ASP E 556      43.542  -3.229  24.473  1.00102.18           O
ATOM   4351  N   TYR E 557      44.959  -4.999  24.514  1.00119.83           N
ATOM   4352  CA  TYR E 557      45.701  -4.617  25.691  1.00119.83           C
ATOM   4353  CB  TYR E 557      46.039  -5.829  26.571  1.00119.83           C
ATOM   4354  CG  TYR E 557      44.709  -6.376  26.966  1.00119.83           C
ATOM   4355  CD1 TYR E 557      44.051  -5.893  28.073  1.00119.83           C
ATOM   4356  CD2 TYR E 557      44.107  -7.352  26.206  1.00119.83           C
ATOM   4357  CE1 TYR E 557      42.819  -6.391  28.427  1.00119.83           C
ATOM   4358  CE2 TYR E 557      42.875  -7.854  26.556  1.00119.83           C
ATOM   4359  CZ  TYR E 557      42.230  -7.374  27.669  1.00119.83           C
ATOM   4360  OH  TYR E 557      40.966  -7.887  28.030  1.00119.83           O
ATOM   4361  C   TYR E 557      46.952  -3.817  25.462  1.00119.83           C
ATOM   4362  O   TYR E 557      47.264  -2.902  26.222  1.00119.83           O
ATOM   4363  N   GLY E 558      47.745  -4.183  24.437  1.00 39.06           N
ATOM   4364  CA  GLY E 558      48.992  -3.504  24.200  1.00 39.06           C
ATOM   4365  C   GLY E 558      50.116  -4.282  24.831  1.00 39.06           C
ATOM   4366  O   GLY E 558      49.900  -5.126  25.700  1.00 39.06           O
ATOM   4367  N   LEU E 559      51.364  -3.999  24.395  1.00107.72           N
ATOM   4368  CA  LEU E 559      52.531  -4.673  24.897  1.00107.72           C
ATOM   4369  CB  LEU E 559      53.327  -5.439  23.826  1.00107.72           C
ATOM   4370  CG  LEU E 559      52.627  -6.728  23.354  1.00107.72           C
ATOM   4371  CD1 LEU E 559      51.251  -6.434  22.742  1.00107.72           C
ATOM   4372  CD2 LEU E 559      53.529  -7.542  22.414  1.00107.72           C
ATOM   4373  C   LEU E 559      53.447  -3.666  25.527  1.00107.72           C
ATOM   4374  O   LEU E 559      53.450  -2.491  25.167  1.00107.72           O
ATOM   4375  N   VAL E 560      54.253  -4.114  26.513  1.00 65.37           N
ATOM   4376  CA  VAL E 560      55.162  -3.235  27.198  1.00 65.37           C
ATOM   4377  CB  VAL E 560      55.011  -3.256  28.692  1.00 65.37           C
ATOM   4378  CG1 VAL E 560      53.607  -2.740  29.048  1.00 65.37           C
ATOM   4379  CG2 VAL E 560      55.299  -4.679  29.199  1.00 65.37           C
ATOM   4380  C   VAL E 560      56.561  -3.667  26.882  1.00 65.37           C
ATOM   4381  O   VAL E 560      56.784  -4.742  26.330  1.00 65.37           O
ATOM   4382  N   ASP E 561      57.549  -2.805  27.195  1.00102.55           N
ATOM   4383  CA  ASP E 561      58.922  -3.120  26.911  1.00102.55           C
ATOM   4384  CB  ASP E 561      59.835  -1.883  26.849  1.00102.55           C
ATOM   4385  CG  ASP E 561      59.782  -1.174  28.191  1.00102.55           C
ATOM   4386  OD1 ASP E 561      59.026  -1.640  29.085  1.00102.55           O
ATOM   4387  OD2 ASP E 561      60.493  -0.144  28.335  1.00102.55           O
ATOM   4388  C   ASP E 561      59.458  -4.090  27.922  1.00102.55           C
ATOM   4389  O   ASP E 561      58.869  -4.321  28.976  1.00102.55           O
ATOM   4390  N   GLU E 562      60.627  -4.681  27.601  1.00 83.22           N
ATOM   4391  CA  GLU E 562      61.251  -5.699  28.403  1.00 83.22           C
ATOM   4392  CB  GLU E 562      62.575  -6.194  27.794  1.00 83.22           C
ATOM   4393  CG  GLU E 562      63.276  -7.260  28.637  1.00 83.22           C
ATOM   4394  CD  GLU E 562      62.507  -8.564  28.505  1.00 83.22           C
ATOM   4395  OE1 GLU E 562      61.680  -8.678  27.562  1.00 83.22           O
ATOM   4396  OE2 GLU E 562      62.741  -9.467  29.351  1.00 83.22           O
ATOM   4397  C   GLU E 562      61.568  -5.163  29.770  1.00 83.22           C
ATOM   4398  O   GLU E 562      61.380  -5.853  30.771  1.00 83.22           O
ATOM   4399  N   GLN E 563      62.037  -3.908  29.851  1.00 86.56           N
ATOM   4400  CA  GLN E 563      62.444  -3.343  31.106  1.00 86.56           C
ATOM   4401  CB  GLN E 563      62.995  -1.912  30.977  1.00 86.56           C
ATOM   4402  CG  GLN E 563      61.944  -0.890  30.540  1.00 86.56           C
ATOM   4403  CD  GLN E 563      62.616   0.474  30.450  1.00 86.56           C
ATOM   4404  OE1 GLN E 563      61.990   1.465  30.075  1.00 86.56           O
ATOM   4405  NE2 GLN E 563      63.928   0.528  30.802  1.00 86.56           N
ATOM   4406  C   GLN E 563      61.268  -3.285  32.029  1.00 86.56           C
ATOM   4407  O   GLN E 563      61.409  -3.441  33.243  1.00 86.56           O
ATOM   4408  N   CYS E 564      60.070  -3.030  31.475  1.00 50.29           N
ATOM   4409  CA  CYS E 564      58.899  -2.888  32.290  1.00 50.29           C
ATOM   4410  CB  CYS E 564      57.654  -2.486  31.465  1.00 50.29           C
ATOM   4411  SG  CYS E 564      56.174  -2.160  32.474  1.00 50.29           S
ATOM   4412  C   CYS E 564      58.632  -4.182  33.004  1.00 50.29           C
ATOM   4413  O   CYS E 564      58.324  -4.179  34.197  1.00 50.29           O
ATOM   4414  N   ALA E 565      58.720  -5.327  32.292  1.00 71.78           N
ATOM   4415  CA  ALA E 565      58.529  -6.577  32.971  1.00 71.78           C
ATOM   4416  CB  ALA E 565      57.138  -7.187  32.726  1.00 71.78           C
ATOM   4417  C   ALA E 565      59.537  -7.539  32.422  1.00 71.78           C
ATOM   4418  O   ALA E 565      59.296  -8.200  31.414  1.00 71.78           O
ATOM   4419  N   PRO E 566      60.624  -7.690  33.128  1.00160.16           N
ATOM   4420  CA  PRO E 566      61.739  -8.517  32.734  1.00160.16           C
ATOM   4421  CD  PRO E 566      60.710  -7.251  34.509  1.00160.16           C
ATOM   4422  CB  PRO E 566      62.761  -8.370  33.859  1.00160.16           C
ATOM   4423  CG  PRO E 566      61.899  -8.031  35.090  1.00160.16           C
ATOM   4424  C   PRO E 566      61.305  -9.940  32.558  1.00160.16           C
ATOM   4425  O   PRO E 566      60.373 -10.360  33.240  1.00160.16           O
ATOM   4426  N   TYR E 567      61.981 -10.701  31.665  1.00 96.50           N
ATOM   4427  CA  TYR E 567      61.565 -12.046  31.361  1.00 96.50           C
ATOM   4428  CB  TYR E 567      62.089 -12.514  29.989  1.00 96.50           C
ATOM   4429  CG  TYR E 567      61.514 -13.849  29.668  1.00 96.50           C
ATOM   4430  CD1 TYR E 567      60.177 -13.972  29.370  1.00 96.50           C
ATOM   4431  CD2 TYR E 567      62.311 -14.969  29.632  1.00 96.50           C
ATOM   4432  CE1 TYR E 567      59.636 -15.198  29.064  1.00 96.50           C
ATOM   4433  CE2 TYR E 567      61.776 -16.198  29.325  1.00 96.50           C
ATOM   4434  CZ  TYR E 567      60.436 -16.314  29.043  1.00 96.50           C
ATOM   4435  OH  TYR E 567      59.883 -17.573  28.727  1.00 96.50           O
ATOM   4436  C   TYR E 567      62.045 -12.986  32.430  1.00 96.50           C
ATOM   4437  O   TYR E 567      63.235 -13.038  32.740  1.00 96.50           O
ATOM   4438  N   THR E 568      61.069 -13.633  33.111  1.00 85.11           N
ATOM   4439  CA  THR E 568      61.227 -14.637  34.132  1.00 85.11           C
ATOM   4440  CB  THR E 568      60.093 -14.609  35.111  1.00 85.11           C
ATOM   4441  OG1 THR E 568      60.044 -13.347  35.760  1.00 85.11           O
ATOM   4442  CG2 THR E 568      60.287 -15.735  36.138  1.00 85.11           C
ATOM   4443  C   THR E 568      61.338 -16.041  33.604  1.00 85.11           C
ATOM   4444  O   THR E 568      62.164 -16.823  34.075  1.00 85.11           O
ATOM   4445  N   GLY E 569      60.498 -16.402  32.608  1.00 35.37           N
ATOM   4446  CA  GLY E 569      60.466 -17.754  32.121  1.00 35.37           C
ATOM   4447  C   GLY E 569      59.554 -18.570  32.991  1.00 35.37           C
ATOM   4448  O   GLY E 569      59.631 -19.799  32.997  1.00 35.37           O
ATOM   4449  N   LYS E 570      58.668 -17.907  33.763  1.00148.46           N
ATOM   4450  CA  LYS E 570      57.782 -18.640  34.621  1.00148.46           C
ATOM   4451  CB  LYS E 570      58.253 -18.698  36.085  1.00148.46           C
ATOM   4452  CG  LYS E 570      57.526 -19.759  36.911  1.00148.46           C
ATOM   4453  CD  LYS E 570      57.890 -21.188  36.502  1.00148.46           C
ATOM   4454  CE  LYS E 570      57.174 -22.266  37.317  1.00148.46           C
ATOM   4455  NZ  LYS E 570      55.782 -22.414  36.840  1.00148.46           N
ATOM   4456  C   LYS E 570      56.433 -17.978  34.617  1.00148.46           C
ATOM   4457  O   LYS E 570      56.233 -16.898  34.069  1.00148.46           O
ATOM   4458  N   ASP E 571      55.476 -18.657  35.268  1.00113.28           N
ATOM   4459  CA  ASP E 571      54.083 -18.359  35.458  1.00113.28           C
ATOM   4460  CB  ASP E 571      53.283 -19.581  35.929  1.00113.28           C
ATOM   4461  CG  ASP E 571      53.207 -20.523  34.738  1.00113.28           C
ATOM   4462  OD1 ASP E 571      52.647 -20.106  33.689  1.00113.28           O
ATOM   4463  OD2 ASP E 571      53.728 -21.663  34.852  1.00113.28           O
ATOM   4464  C   ASP E 571      53.903 -17.253  36.457  1.00113.28           C
ATOM   4465  O   ASP E 571      52.844 -17.157  37.078  1.00113.28           O
ATOM   4466  N   SER E 572      54.973 -16.484  36.744  1.00 60.79           N
ATOM   4467  CA  SER E 572      54.930 -15.447  37.743  1.00 60.79           C
ATOM   4468  CB  SER E 572      56.148 -14.506  37.703  1.00 60.79           C
ATOM   4469  OG  SER E 572      56.157 -13.767  36.490  1.00 60.79           O
ATOM   4470  C   SER E 572      53.694 -14.606  37.599  1.00 60.79           C
ATOM   4471  O   SER E 572      53.056 -14.565  36.549  1.00 60.79           O
ATOM   4472  N   SER E 573      53.308 -13.926  38.701  1.00 80.39           N
ATOM   4473  CA  SER E 573      52.112 -13.129  38.726  1.00 80.39           C
ATOM   4474  CB  SER E 573      51.741 -12.624  40.131  1.00 80.39           C
ATOM   4475  OG  SER E 573      50.553 -11.849  40.075  1.00 80.39           O
ATOM   4476  C   SER E 573      52.325 -11.939  37.856  1.00 80.39           C
ATOM   4477  O   SER E 573      53.446 -11.656  37.438  1.00 80.39           O
ATOM   4478  N   CYS E 574      51.253 -11.161  37.593  1.00 92.78           N
ATOM   4479  CA  CYS E 574      51.353 -10.045  36.691  1.00 92.78           C
ATOM   4480  CB  CYS E 574      50.062  -9.873  35.849  1.00 92.78           C
ATOM   4481  SG  CYS E 574      50.054  -8.454  34.704  1.00 92.78           S
ATOM   4482  C   CYS E 574      51.643  -8.728  37.390  1.00 92.78           C
ATOM   4483  O   CYS E 574      50.756  -7.875  37.433  1.00 92.78           O
ATOM   4484  N   PRO E 575      52.796  -8.498  37.999  1.00137.84           N
ATOM   4485  CA  PRO E 575      53.064  -7.128  38.367  1.00137.84           C
ATOM   4486  CD  PRO E 575      53.214  -9.372  39.087  1.00137.84           C
ATOM   4487  CB  PRO E 575      53.583  -7.120  39.803  1.00137.84           C
ATOM   4488  CG  PRO E 575      54.112  -8.539  40.007  1.00137.84           C
ATOM   4489  C   PRO E 575      54.059  -6.539  37.413  1.00137.84           C
ATOM   4490  O   PRO E 575      54.855  -7.293  36.861  1.00137.84           O
ATOM   4491  N   ARG E 576      54.080  -5.204  37.246  1.00 55.74           N
ATOM   4492  CA  ARG E 576      55.029  -4.554  36.385  1.00 55.74           C
ATOM   4493  CB  ARG E 576      54.645  -4.629  34.898  1.00 55.74           C
ATOM   4494  CG  ARG E 576      53.275  -4.015  34.602  1.00 55.74           C
ATOM   4495  CD  ARG E 576      52.852  -4.127  33.136  1.00 55.74           C
ATOM   4496  NE  ARG E 576      51.457  -3.613  33.037  1.00 55.74           N
ATOM   4497  CZ  ARG E 576      50.406  -4.462  33.231  1.00 55.74           C
ATOM   4498  NH1 ARG E 576      50.636  -5.778  33.513  1.00 55.74           N
ATOM   4499  NH2 ARG E 576      49.126  -3.997  33.146  1.00 55.74           N
ATOM   4500  C   ARG E 576      55.044  -3.105  36.777  1.00 55.74           C
ATOM   4501  O   ARG E 576      54.314  -2.697  37.677  1.00 55.74           O
ATOM   4502  N   GLU E 577      55.898  -2.286  36.126  1.00 92.06           N
ATOM   4503  CA  GLU E 577      55.969  -0.880  36.445  1.00 92.06           C
ATOM   4504  CB  GLU E 577      57.330  -0.242  36.117  1.00 92.06           C
ATOM   4505  CG  GLU E 577      57.464   1.196  36.624  1.00 92.06           C
ATOM   4506  CD  GLU E 577      58.845   1.709  36.243  1.00 92.06           C
ATOM   4507  OE1 GLU E 577      59.569   0.976  35.516  1.00 92.06           O
ATOM   4508  OE2 GLU E 577      59.194   2.840  36.672  1.00 92.06           O
ATOM   4509  C   GLU E 577      54.919  -0.152  35.645  1.00 92.06           C
ATOM   4510  O   GLU E 577      54.191  -0.766  34.870  1.00 92.06           O
ATOM   4511  N   SER E 578      54.736   1.171  35.879  1.00 69.06           N
ATOM   4512  CA  SER E 578      53.829   1.917  35.040  1.00 69.06           C
ATOM   4513  CB  SER E 578      53.456   3.300  35.600  1.00 69.06           C
ATOM   4514  OG  SER E 578      52.730   3.158  36.811  1.00 69.06           O
ATOM   4515  C   SER E 578      54.583   2.132  33.746  1.00 69.06           C
ATOM   4516  O   SER E 578      55.667   2.714  33.781  1.00 69.06           O
ATOM   4517  N   CYS E 579      54.039   1.712  32.568  1.00104.03           N
ATOM   4518  CA  CYS E 579      54.845   1.790  31.364  1.00104.03           C
ATOM   4519  CB  CYS E 579      55.790   0.577  31.181  1.00104.03           C
ATOM   4520  SG  CYS E 579      54.961  -1.041  31.274  1.00104.03           S
ATOM   4521  C   CYS E 579      54.013   1.971  30.119  1.00104.03           C
ATOM   4522  O   CYS E 579      52.805   1.737  30.105  1.00104.03           O
ATOM   4523  N   ASP E 580      54.674   2.418  29.024  1.00 86.65           N
ATOM   4524  CA  ASP E 580      54.027   2.676  27.764  1.00 86.65           C
ATOM   4525  CB  ASP E 580      54.890   3.473  26.771  1.00 86.65           C
ATOM   4526  CG  ASP E 580      56.092   2.615  26.403  1.00 86.65           C
ATOM   4527  OD1 ASP E 580      56.621   1.917  27.309  1.00 86.65           O
ATOM   4528  OD2 ASP E 580      56.489   2.636  25.208  1.00 86.65           O
ATOM   4529  C   ASP E 580      53.703   1.370  27.109  1.00 86.65           C
ATOM   4530  O   ASP E 580      54.365   0.361  27.350  1.00 86.65           O
ATOM   4531  N   ARG E 581      52.661   1.361  26.249  1.00125.78           N
ATOM   4532  CA  ARG E 581      52.285   0.124  25.624  1.00125.78           C
ATOM   4533  CB  ARG E 581      50.952  -0.437  26.145  1.00125.78           C
ATOM   4534  CG  ARG E 581      50.984  -0.767  27.639  1.00125.78           C
ATOM   4535  CD  ARG E 581      49.666  -1.331  28.174  1.00125.78           C
ATOM   4536  NE  ARG E 581      49.692  -2.805  27.956  1.00125.78           N
ATOM   4537  CZ  ARG E 581      50.238  -3.620  28.904  1.00125.78           C
ATOM   4538  NH1 ARG E 581      50.734  -3.086  30.058  1.00125.78           N
ATOM   4539  NH2 ARG E 581      50.284  -4.969  28.701  1.00125.78           N
ATOM   4540  C   ARG E 581      52.140   0.320  24.144  1.00125.78           C
ATOM   4541  O   ARG E 581      51.557   1.299  23.684  1.00125.78           O
ATOM   4542  N   VAL E 582      52.691  -0.633  23.362  1.00111.06           N
ATOM   4543  CA  VAL E 582      52.609  -0.622  21.926  1.00111.06           C
ATOM   4544  CB  VAL E 582      53.801  -1.245  21.261  1.00111.06           C
ATOM   4545  CG1 VAL E 582      55.053  -0.435  21.630  1.00111.06           C
ATOM   4546  CG2 VAL E 582      53.870  -2.724  21.677  1.00111.06           C
ATOM   4547  C   VAL E 582      51.424  -1.452  21.524  1.00111.06           C
ATOM   4548  O   VAL E 582      51.168  -2.501  22.114  1.00111.06           O
ATOM   4549  N   TYR E 583      50.687  -1.019  20.476  1.00 63.62           N
ATOM   4550  CA  TYR E 583      49.500  -1.723  20.059  1.00 63.62           C
ATOM   4551  CB  TYR E 583      48.219  -0.875  20.160  1.00 63.62           C
ATOM   4552  CG  TYR E 583      47.967  -0.534  21.591  1.00 63.62           C
ATOM   4553  CD1 TYR E 583      48.636   0.509  22.189  1.00 63.62           C
ATOM   4554  CD2 TYR E 583      47.054  -1.249  22.332  1.00 63.62           C
ATOM   4555  CE1 TYR E 583      48.402   0.831  23.505  1.00 63.62           C
ATOM   4556  CE2 TYR E 583      46.817  -0.934  23.651  1.00 63.62           C
ATOM   4557  CZ  TYR E 583      47.491   0.109  24.238  1.00 63.62           C
ATOM   4558  OH  TYR E 583      47.248   0.437  25.588  1.00 63.62           O
ATOM   4559  C   TYR E 583      49.642  -2.090  18.606  1.00 63.62           C
ATOM   4560  O   TYR E 583      50.496  -1.558  17.900  1.00 63.62           O
ATOM   4561  N   SER E 584      48.813  -3.050  18.131  1.00 42.91           N
ATOM   4562  CA  SER E 584      48.850  -3.467  16.753  1.00 42.91           C
ATOM   4563  CB  SER E 584      48.856  -4.995  16.573  1.00 42.91           C
ATOM   4564  OG  SER E 584      50.045  -5.549  17.118  1.00 42.91           O
ATOM   4565  C   SER E 584      47.617  -2.948  16.071  1.00 42.91           C
ATOM   4566  O   SER E 584      46.494  -3.198  16.505  1.00 42.91           O
ATOM   4567  N   SER E 585      47.812  -2.194  14.969  1.00 46.85           N
ATOM   4568  CA  SER E 585      46.731  -1.610  14.224  1.00 46.85           C
ATOM   4569  CB  SER E 585      47.202  -0.516  13.248  1.00 46.85           C
ATOM   4570  OG  SER E 585      48.060  -1.073  12.263  1.00 46.85           O
ATOM   4571  C   SER E 585      45.996  -2.652  13.427  1.00 46.85           C
ATOM   4572  O   SER E 585      44.833  -2.440  13.084  1.00 46.85           O
ATOM   4573  N   GLY E 586      46.643  -3.792  13.085  1.00 33.13           N
ATOM   4574  CA  GLY E 586      45.950  -4.785  12.299  1.00 33.13           C
ATOM   4575  C   GLY E 586      46.671  -6.105  12.373  1.00 33.13           C
ATOM   4576  O   GLY E 586      47.869  -6.156  12.651  1.00 33.13           O
ATOM   4577  N   TYR E 587      45.929  -7.222  12.163  1.00 76.08           N
ATOM   4578  CA  TYR E 587      46.516  -8.539  12.156  1.00 76.08           C
ATOM   4579  CB  TYR E 587      46.736  -9.113  13.569  1.00 76.08           C
ATOM   4580  CG  TYR E 587      45.463  -9.032  14.345  1.00 76.08           C
ATOM   4581  CD1 TYR E 587      45.105  -7.861  14.979  1.00 76.08           C
ATOM   4582  CD2 TYR E 587      44.633 -10.122  14.455  1.00 76.08           C
ATOM   4583  CE1 TYR E 587      43.939  -7.778  15.703  1.00 76.08           C
ATOM   4584  CE2 TYR E 587      43.465 -10.045  15.178  1.00 76.08           C
ATOM   4585  CZ  TYR E 587      43.115  -8.873  15.803  1.00 76.08           C
ATOM   4586  OH  TYR E 587      41.917  -8.798  16.545  1.00 76.08           O
ATOM   4587  C   TYR E 587      45.654  -9.488  11.362  1.00 76.08           C
ATOM   4588  O   TYR E 587      44.440  -9.308  11.276  1.00 76.08           O
ATOM   4589  N   ARG E 588      46.271 -10.527  10.747  1.00148.85           N
ATOM   4590  CA  ARG E 588      45.527 -11.514   9.999  1.00148.85           C
ATOM   4591  CB  ARG E 588      45.031 -11.021   8.626  1.00148.85           C
ATOM   4592  CG  ARG E 588      43.888 -10.006   8.684  1.00148.85           C
ATOM   4593  CD  ARG E 588      43.420  -9.537   7.305  1.00148.85           C
ATOM   4594  NE  ARG E 588      42.310  -8.565   7.512  1.00148.85           N
ATOM   4595  CZ  ARG E 588      41.794  -7.886   6.446  1.00148.85           C
ATOM   4596  NH1 ARG E 588      42.304  -8.091   5.196  1.00148.85           N
ATOM   4597  NH2 ARG E 588      40.769  -7.004   6.628  1.00148.85           N
ATOM   4598  C   ARG E 588      46.411 -12.697   9.709  1.00148.85           C
ATOM   4599  O   ARG E 588      47.635 -12.618   9.791  1.00148.85           O
ATOM   4600  N   TYR E 589      45.793 -13.850   9.369  1.00 83.70           N
ATOM   4601  CA  TYR E 589      46.549 -15.004   8.949  1.00 83.70           C
ATOM   4602  CB  TYR E 589      45.788 -16.344   9.000  1.00 83.70           C
ATOM   4603  CG  TYR E 589      45.691 -16.868  10.393  1.00 83.70           C
ATOM   4604  CD1 TYR E 589      46.795 -17.443  10.980  1.00 83.70           C
ATOM   4605  CD2 TYR E 589      44.509 -16.825  11.097  1.00 83.70           C
ATOM   4606  CE1 TYR E 589      46.735 -17.950  12.256  1.00 83.70           C
ATOM   4607  CE2 TYR E 589      44.442 -17.331  12.375  1.00 83.70           C
ATOM   4608  CZ  TYR E 589      45.556 -17.894  12.956  1.00 83.70           C
ATOM   4609  OH  TYR E 589      45.492 -18.417  14.265  1.00 83.70           O
ATOM   4610  C   TYR E 589      46.856 -14.764   7.504  1.00 83.70           C
ATOM   4611  O   TYR E 589      45.991 -14.311   6.760  1.00 83.70           O
ATOM   4612  N   VAL E 590      48.098 -15.030   7.050  1.00 55.92           N
ATOM   4613  CA  VAL E 590      48.355 -14.789   5.660  1.00 55.92           C
ATOM   4614  CB  VAL E 590      49.781 -14.983   5.221  1.00 55.92           C
ATOM   4615  CG1 VAL E 590      50.684 -14.063   6.057  1.00 55.92           C
ATOM   4616  CG2 VAL E 590      50.141 -16.472   5.287  1.00 55.92           C
ATOM   4617  C   VAL E 590      47.498 -15.738   4.890  1.00 55.92           C
ATOM   4618  O   VAL E 590      47.371 -16.909   5.250  1.00 55.92           O
ATOM   4619  N   GLY E 591      46.891 -15.244   3.790  1.00 34.17           N
ATOM   4620  CA  GLY E 591      45.989 -16.062   3.041  1.00 34.17           C
ATOM   4621  C   GLY E 591      44.601 -15.617   3.395  1.00 34.17           C
ATOM   4622  O   GLY E 591      43.635 -15.983   2.729  1.00 34.17           O
ATOM   4623  N   GLY E 592      44.466 -14.817   4.472  1.00 43.20           N
ATOM   4624  CA  GLY E 592      43.200 -14.240   4.834  1.00 43.20           C
ATOM   4625  C   GLY E 592      42.574 -14.931   6.012  1.00 43.20           C
ATOM   4626  O   GLY E 592      41.885 -14.290   6.805  1.00 43.20           O
ATOM   4627  N   TYR E 593      42.757 -16.257   6.147  1.00 78.97           N
ATOM   4628  CA  TYR E 593      42.199 -16.966   7.270  1.00 78.97           C
ATOM   4629  CB  TYR E 593      40.713 -17.329   7.082  1.00 78.97           C
ATOM   4630  CG  TYR E 593      40.552 -17.986   5.754  1.00 78.97           C
ATOM   4631  CD1 TYR E 593      40.416 -17.220   4.618  1.00 78.97           C
ATOM   4632  CD2 TYR E 593      40.528 -19.356   5.639  1.00 78.97           C
ATOM   4633  CE1 TYR E 593      40.265 -17.811   3.386  1.00 78.97           C
ATOM   4634  CE2 TYR E 593      40.377 -19.953   4.409  1.00 78.97           C
ATOM   4635  CZ  TYR E 593      40.247 -19.180   3.281  1.00 78.97           C
ATOM   4636  OH  TYR E 593      40.092 -19.793   2.019  1.00 78.97           O
ATOM   4637  C   TYR E 593      43.005 -18.206   7.465  1.00 78.97           C
ATOM   4638  O   TYR E 593      43.884 -18.499   6.658  1.00 78.97           O
ATOM   4639  N   TYR E 594      42.743 -18.980   8.541  1.00133.71           N
ATOM   4640  CA  TYR E 594      43.592 -20.125   8.704  1.00133.71           C
ATOM   4641  CB  TYR E 594      43.589 -20.805  10.089  1.00133.71           C
ATOM   4642  CG  TYR E 594      44.800 -21.682  10.052  1.00133.71           C
ATOM   4643  CD1 TYR E 594      44.775 -22.896   9.407  1.00133.71           C
ATOM   4644  CD2 TYR E 594      45.973 -21.283  10.651  1.00133.71           C
ATOM   4645  CE1 TYR E 594      45.877 -23.700   9.342  1.00133.71           C
ATOM   4646  CE2 TYR E 594      47.090 -22.082  10.599  1.00133.71           C
ATOM   4647  CZ  TYR E 594      47.032 -23.284   9.938  1.00133.71           C
ATOM   4648  OH  TYR E 594      48.154 -24.117   9.860  1.00133.71           O
ATOM   4649  C   TYR E 594      43.205 -21.143   7.679  1.00133.71           C
ATOM   4650  O   TYR E 594      42.048 -21.557   7.587  1.00133.71           O
ATOM   4651  N   GLY E 595      44.227 -21.617   6.932  1.00 63.76           N
ATOM   4652  CA  GLY E 595      44.063 -22.611   5.911  1.00 63.76           C
ATOM   4653  C   GLY E 595      44.404 -22.033   4.562  1.00 63.76           C
ATOM   4654  O   GLY E 595      44.555 -22.780   3.598  1.00 63.76           O
ATOM   4655  N   GLY E 596      44.456 -20.689   4.459  1.00 88.99           N
ATOM   4656  CA  GLY E 596      44.787 -19.874   3.319  1.00 88.99           C
ATOM   4657  C   GLY E 596      46.259 -19.775   3.016  1.00 88.99           C
ATOM   4658  O   GLY E 596      46.637 -19.260   1.969  1.00 88.99           O
ATOM   4659  N   CYS E 597      47.141 -20.114   3.966  1.00130.83           N
ATOM   4660  CA  CYS E 597      48.560 -19.868   3.823  1.00130.83           C
ATOM   4661  CB  CYS E 597      49.395 -20.272   5.050  1.00130.83           C
ATOM   4662  SG  CYS E 597      49.215 -19.151   6.459  1.00130.83           S
ATOM   4663  C   CYS E 597      49.193 -20.618   2.690  1.00130.83           C
ATOM   4664  O   CYS E 597      48.803 -21.735   2.360  1.00130.83           O
ATOM   4665  N   ASN E 598      50.206 -19.981   2.052  1.00 86.44           N
ATOM   4666  CA  ASN E 598      51.010 -20.629   1.051  1.00 86.44           C
ATOM   4667  CB  ASN E 598      50.381 -20.670  -0.358  1.00 86.44           C
ATOM   4668  CG  ASN E 598      50.186 -19.256  -0.874  1.00 86.44           C
ATOM   4669  OD1 ASN E 598      51.132 -18.610  -1.318  1.00 86.44           O
ATOM   4670  ND2 ASN E 598      48.920 -18.765  -0.838  1.00 86.44           N
ATOM   4671  C   ASN E 598      52.338 -19.924   0.988  1.00 86.44           C
ATOM   4672  O   ASN E 598      52.511 -18.851   1.565  1.00 86.44           O
ATOM   4673  N   GLU E 599      53.329 -20.532   0.297  1.00145.04           N
ATOM   4674  CA  GLU E 599      54.655 -19.976   0.265  1.00145.04           C
ATOM   4675  CB  GLU E 599      55.737 -20.929  -0.285  1.00145.04           C
ATOM   4676  CG  GLU E 599      55.650 -21.255  -1.772  1.00145.04           C
ATOM   4677  CD  GLU E 599      56.472 -20.231  -2.538  1.00145.04           C
ATOM   4678  OE1 GLU E 599      57.390 -19.630  -1.919  1.00145.04           O
ATOM   4679  OE2 GLU E 599      56.198 -20.042  -3.754  1.00145.04           O
ATOM   4680  C   GLU E 599      54.697 -18.684  -0.491  1.00145.04           C
ATOM   4681  O   GLU E 599      55.392 -17.755  -0.084  1.00145.04           O
ATOM   4682  N   ALA E 600      53.946 -18.576  -1.604  1.00 39.05           N
ATOM   4683  CA  ALA E 600      54.000 -17.383  -2.404  1.00 39.05           C
ATOM   4684  CB  ALA E 600      53.090 -17.450  -3.640  1.00 39.05           C
ATOM   4685  C   ALA E 600      53.545 -16.219  -1.579  1.00 39.05           C
ATOM   4686  O   ALA E 600      54.178 -15.165  -1.569  1.00 39.05           O
ATOM   4687  N   GLU E 601      52.441 -16.399  -0.836  1.00105.94           N
ATOM   4688  CA  GLU E 601      51.874 -15.359  -0.029  1.00105.94           C
ATOM   4689  CB  GLU E 601      50.569 -15.798   0.658  1.00105.94           C
ATOM   4690  CG  GLU E 601      49.889 -14.688   1.461  1.00105.94           C
ATOM   4691  CD  GLU E 601      49.094 -13.825   0.492  1.00105.94           C
ATOM   4692  OE1 GLU E 601      48.450 -14.405  -0.422  1.00105.94           O
ATOM   4693  OE2 GLU E 601      49.119 -12.575   0.652  1.00105.94           O
ATOM   4694  C   GLU E 601      52.838 -15.002   1.055  1.00105.94           C
ATOM   4695  O   GLU E 601      52.968 -13.835   1.421  1.00105.94           O
ATOM   4696  N   MET E 602      53.531 -16.010   1.615  1.00 55.30           N
ATOM   4697  CA  MET E 602      54.425 -15.753   2.710  1.00 55.30           C
ATOM   4698  CB  MET E 602      55.035 -17.035   3.306  1.00 55.30           C
ATOM   4699  CG  MET E 602      54.031 -17.851   4.128  1.00 55.30           C
ATOM   4700  SD  MET E 602      54.680 -19.414   4.795  1.00 55.30           S
ATOM   4701  CE  MET E 602      55.965 -18.646   5.825  1.00 55.30           C
ATOM   4702  C   MET E 602      55.545 -14.860   2.268  1.00 55.30           C
ATOM   4703  O   MET E 602      55.891 -13.909   2.965  1.00 55.30           O
ATOM   4704  N   LYS E 603      56.138 -15.126   1.091  1.00120.58           N
ATOM   4705  CA  LYS E 603      57.246 -14.325   0.664  1.00120.58           C
ATOM   4706  CB  LYS E 603      58.014 -14.930  -0.529  1.00120.58           C
ATOM   4707  CG  LYS E 603      57.151 -15.315  -1.729  1.00120.58           C
ATOM   4708  CD  LYS E 603      57.967 -15.913  -2.877  1.00120.58           C
ATOM   4709  CE  LYS E 603      57.105 -16.662  -3.895  1.00120.58           C
ATOM   4710  NZ  LYS E 603      57.903 -17.733  -4.535  1.00120.58           N
ATOM   4711  C   LYS E 603      56.800 -12.926   0.359  1.00120.58           C
ATOM   4712  O   LYS E 603      57.546 -11.972   0.576  1.00120.58           O
ATOM   4713  N   LEU E 604      55.577 -12.756  -0.174  1.00 37.47           N
ATOM   4714  CA  LEU E 604      55.112 -11.435  -0.481  1.00 37.47           C
ATOM   4715  CB  LEU E 604      53.731 -11.443  -1.163  1.00 37.47           C
ATOM   4716  CG  LEU E 604      53.727 -12.151  -2.533  1.00 37.47           C
ATOM   4717  CD1 LEU E 604      52.327 -12.126  -3.168  1.00 37.47           C
ATOM   4718  CD2 LEU E 604      54.806 -11.579  -3.467  1.00 37.47           C
ATOM   4719  C   LEU E 604      54.991 -10.662   0.800  1.00 37.47           C
ATOM   4720  O   LEU E 604      55.427  -9.515   0.889  1.00 37.47           O
ATOM   4721  N   ALA E 605      54.411 -11.288   1.844  1.00 32.39           N
ATOM   4722  CA  ALA E 605      54.224 -10.613   3.100  1.00 32.39           C
ATOM   4723  CB  ALA E 605      53.487 -11.480   4.134  1.00 32.39           C
ATOM   4724  C   ALA E 605      55.556 -10.257   3.683  1.00 32.39           C
ATOM   4725  O   ALA E 605      55.748  -9.150   4.187  1.00 32.39           O
ATOM   4726  N   LEU E 606      56.522 -11.188   3.608  1.00 58.95           N
ATOM   4727  CA  LEU E 606      57.795 -10.991   4.242  1.00 58.95           C
ATOM   4728  CB  LEU E 606      58.720 -12.204   4.030  1.00 58.95           C
ATOM   4729  CG  LEU E 606      60.104 -12.080   4.689  1.00 58.95           C
ATOM   4730  CD1 LEU E 606      59.982 -12.024   6.220  1.00 58.95           C
ATOM   4731  CD2 LEU E 606      61.054 -13.187   4.209  1.00 58.95           C
ATOM   4732  C   LEU E 606      58.499  -9.782   3.698  1.00 58.95           C
ATOM   4733  O   LEU E 606      58.891  -8.894   4.453  1.00 58.95           O
ATOM   4734  N   VAL E 607      58.671  -9.703   2.369  1.00113.49           N
ATOM   4735  CA  VAL E 607      59.387  -8.607   1.777  1.00113.49           C
ATOM   4736  CB  VAL E 607      59.782  -8.896   0.352  1.00113.49           C
ATOM   4737  CG1 VAL E 607      58.587  -9.495  -0.407  1.00113.49           C
ATOM   4738  CG2 VAL E 607      60.328  -7.601  -0.274  1.00113.49           C
ATOM   4739  C   VAL E 607      58.616  -7.320   1.862  1.00113.49           C
ATOM   4740  O   VAL E 607      59.192  -6.249   2.063  1.00113.49           O
ATOM   4741  N   GLN E 608      57.289  -7.394   1.663  1.00131.25           N
ATOM   4742  CA  GLN E 608      56.416  -6.254   1.665  1.00131.25           C
ATOM   4743  CB  GLN E 608      55.006  -6.631   1.180  1.00131.25           C
ATOM   4744  CG  GLN E 608      54.061  -5.444   0.991  1.00131.25           C
ATOM   4745  CD  GLN E 608      54.130  -5.022  -0.470  1.00131.25           C
ATOM   4746  OE1 GLN E 608      53.974  -5.844  -1.372  1.00131.25           O
ATOM   4747  NE2 GLN E 608      54.366  -3.706  -0.714  1.00131.25           N
ATOM   4748  C   GLN E 608      56.246  -5.678   3.040  1.00131.25           C
ATOM   4749  O   GLN E 608      56.236  -4.457   3.195  1.00131.25           O
ATOM   4750  N   ASN E 609      56.099  -6.533   4.079  1.00112.99           N
ATOM   4751  CA  ASN E 609      55.731  -5.995   5.363  1.00112.99           C
ATOM   4752  CB  ASN E 609      54.336  -6.455   5.811  1.00112.99           C
ATOM   4753  CG  ASN E 609      53.300  -5.643   5.044  1.00112.99           C
ATOM   4754  OD1 ASN E 609      52.738  -4.684   5.572  1.00112.99           O
ATOM   4755  ND2 ASN E 609      53.052  -6.019   3.761  1.00112.99           N
ATOM   4756  C   ASN E 609      56.684  -6.336   6.477  1.00112.99           C
ATOM   4757  O   ASN E 609      56.661  -5.664   7.507  1.00112.99           O
ATOM   4758  N   GLY E 610      57.535  -7.373   6.347  1.00 50.13           N
ATOM   4759  CA  GLY E 610      58.451  -7.633   7.428  1.00 50.13           C
ATOM   4760  C   GLY E 610      58.324  -9.057   7.887  1.00 50.13           C
ATOM   4761  O   GLY E 610      57.495  -9.822   7.398  1.00 50.13           O
ATOM   4762  N   PRO E 611      59.132  -9.408   8.863  1.00 79.55           N
ATOM   4763  CA  PRO E 611      59.147 -10.752   9.379  1.00 79.55           C
ATOM   4764  CD  PRO E 611      60.399  -8.726   9.070  1.00 79.55           C
ATOM   4765  CB  PRO E 611      60.339 -10.801  10.332  1.00 79.55           C
ATOM   4766  CG  PRO E 611      61.312  -9.755   9.756  1.00 79.55           C
ATOM   4767  C   PRO E 611      57.819 -11.072   9.989  1.00 79.55           C
ATOM   4768  O   PRO E 611      57.158 -10.164  10.489  1.00 79.55           O
ATOM   4769  N   VAL E 612      57.394 -12.351   9.931  1.00101.41           N
ATOM   4770  CA  VAL E 612      56.103 -12.710  10.444  1.00101.41           C
ATOM   4771  CB  VAL E 612      55.089 -12.975   9.372  1.00101.41           C
ATOM   4772  CG1 VAL E 612      54.874 -11.680   8.570  1.00101.41           C
ATOM   4773  CG2 VAL E 612      55.572 -14.165   8.525  1.00101.41           C
ATOM   4774  C   VAL E 612      56.244 -13.975  11.231  1.00101.41           C
ATOM   4775  O   VAL E 612      57.204 -14.725  11.061  1.00101.41           O
ATOM   4776  N   SER E 613      55.278 -14.222  12.140  1.00 47.22           N
ATOM   4777  CA  SER E 613      55.308 -15.395  12.973  1.00 47.22           C
ATOM   4778  CB  SER E 613      54.398 -15.280  14.210  1.00 47.22           C
ATOM   4779  OG  SER E 613      53.038 -15.204  13.805  1.00 47.22           O
ATOM   4780  C   SER E 613      54.852 -16.587  12.182  1.00 47.22           C
ATOM   4781  O   SER E 613      53.935 -16.496  11.369  1.00 47.22           O
ATOM   4782  N   VAL E 614      55.492 -17.750  12.431  1.00133.05           N
ATOM   4783  CA  VAL E 614      55.153 -18.952  11.728  1.00133.05           C
ATOM   4784  CB  VAL E 614      56.173 -19.310  10.685  1.00133.05           C
ATOM   4785  CG1 VAL E 614      55.730 -20.584   9.973  1.00133.05           C
ATOM   4786  CG2 VAL E 614      56.408 -18.120   9.756  1.00133.05           C
ATOM   4787  C   VAL E 614      55.209 -20.045  12.759  1.00133.05           C
ATOM   4788  O   VAL E 614      55.785 -19.860  13.829  1.00133.05           O
ATOM   4789  N   SER E 615      54.579 -21.207  12.483  1.00 92.51           N
ATOM   4790  CA  SER E 615      54.656 -22.314  13.401  1.00 92.51           C
ATOM   4791  CB  SER E 615      53.355 -22.560  14.187  1.00 92.51           C
ATOM   4792  OG  SER E 615      53.069 -21.452  15.029  1.00 92.51           O
ATOM   4793  C   SER E 615      54.913 -23.546  12.587  1.00 92.51           C
ATOM   4794  O   SER E 615      54.544 -23.610  11.416  1.00 92.51           O
ATOM   4795  N   PHE E 616      55.588 -24.553  13.186  1.00192.06           N
ATOM   4796  CA  PHE E 616      55.837 -25.785  12.489  1.00192.06           C
ATOM   4797  CB  PHE E 616      57.081 -25.768  11.578  1.00192.06           C
ATOM   4798  CG  PHE E 616      58.342 -25.728  12.380  1.00192.06           C
ATOM   4799  CD1 PHE E 616      58.765 -24.557  12.963  1.00192.06           C
ATOM   4800  CD2 PHE E 616      59.105 -26.864  12.545  1.00192.06           C
ATOM   4801  CE1 PHE E 616      59.929 -24.529  13.698  1.00192.06           C
ATOM   4802  CE2 PHE E 616      60.271 -26.834  13.279  1.00192.06           C
ATOM   4803  CZ  PHE E 616      60.689 -25.663  13.862  1.00192.06           C
ATOM   4804  C   PHE E 616      55.996 -26.881  13.493  1.00192.06           C
ATOM   4805  O   PHE E 616      56.012 -26.640  14.699  1.00192.06           O
ATOM   4806  N   GLU E 617      56.086 -28.136  13.006  1.00158.27           N
ATOM   4807  CA  GLU E 617      56.243 -29.273  13.873  1.00158.27           C
ATOM   4808  CB  GLU E 617      55.742 -30.604  13.289  1.00158.27           C
ATOM   4809  CG  GLU E 617      54.288 -30.939  13.568  1.00158.27           C
ATOM   4810  CD  GLU E 617      54.280 -31.651  14.911  1.00158.27           C
ATOM   4811  OE1 GLU E 617      55.219 -31.392  15.707  1.00158.27           O
ATOM   4812  OE2 GLU E 617      53.353 -32.463  15.166  1.00158.27           O
ATOM   4813  C   GLU E 617      57.681 -29.544  14.103  1.00158.27           C
ATOM   4814  O   GLU E 617      58.397 -29.927  13.178  1.00158.27           O
ATOM   4815  N   VAL E 618      58.141 -29.374  15.355  1.00166.38           N
ATOM   4816  CA  VAL E 618      59.478 -29.785  15.615  1.00166.38           C
ATOM   4817  CB  VAL E 618      60.221 -29.018  16.668  1.00166.38           C
ATOM   4818  CG1 VAL E 618      60.724 -27.715  16.042  1.00166.38           C
ATOM   4819  CG2 VAL E 618      59.280 -28.748  17.841  1.00166.38           C
ATOM   4820  C   VAL E 618      59.464 -31.235  15.926  1.00166.38           C
ATOM   4821  O   VAL E 618      58.541 -31.770  16.538  1.00166.38           O
ATOM   4822  N   HIS E 619      60.509 -31.923  15.450  1.00 74.31           N
ATOM   4823  CA  HIS E 619      60.597 -33.331  15.648  1.00 74.31           C
ATOM   4824  ND1 HIS E 619      57.923 -33.967  13.794  1.00 74.31           N
ATOM   4825  CG  HIS E 619      59.213 -33.521  13.623  1.00 74.31           C
ATOM   4826  CB  HIS E 619      60.421 -34.056  14.325  1.00 74.31           C
ATOM   4827  NE2 HIS E 619      57.856 -32.394  12.221  1.00 74.31           N
ATOM   4828  CD2 HIS E 619      59.154 -32.558  12.665  1.00 74.31           C
ATOM   4829  CE1 HIS E 619      57.152 -33.261  12.929  1.00 74.31           C
ATOM   4830  C   HIS E 619      61.965 -33.570  16.194  1.00 74.31           C
ATOM   4831  O   HIS E 619      62.842 -32.722  16.061  1.00 74.31           O
ATOM   4832  N   PRO E 620      62.176 -34.699  16.810  1.00 76.38           N
ATOM   4833  CA  PRO E 620      63.416 -34.957  17.483  1.00 76.38           C
ATOM   4834  CD  PRO E 620      61.499 -35.932  16.439  1.00 76.38           C
ATOM   4835  CB  PRO E 620      63.312 -36.390  17.981  1.00 76.38           C
ATOM   4836  CG  PRO E 620      62.439 -37.061  16.906  1.00 76.38           C
ATOM   4837  C   PRO E 620      64.630 -34.763  16.616  1.00 76.38           C
ATOM   4838  O   PRO E 620      65.652 -34.363  17.167  1.00 76.38           O
ATOM   4839  N   ASP E 621      64.596 -35.029  15.290  1.00 87.64           N
ATOM   4840  CA  ASP E 621      65.831 -34.880  14.546  1.00 87.64           C
ATOM   4841  CB  ASP E 621      65.846 -35.209  13.029  1.00 87.64           C
ATOM   4842  CG  ASP E 621      65.059 -34.153  12.246  1.00 87.64           C
ATOM   4843  OD1 ASP E 621      63.931 -33.819  12.729  1.00 87.64           O
ATOM   4844  OD2 ASP E 621      65.529 -33.665  11.199  1.00 87.64           O
ATOM   4845  C   ASP E 621      66.194 -33.444  14.560  1.00 87.64           C
ATOM   4846  O   ASP E 621      67.366 -33.093  14.454  1.00 87.64           O
ATOM   4847  N   PHE E 622      65.167 -32.583  14.627  1.00135.64           N
ATOM   4848  CA  PHE E 622      65.287 -31.162  14.553  1.00135.64           C
ATOM   4849  CB  PHE E 622      63.915 -30.474  14.408  1.00135.64           C
ATOM   4850  CG  PHE E 622      64.116 -29.011  14.214  1.00135.64           C
ATOM   4851  CD1 PHE E 622      64.633 -28.499  13.052  1.00135.64           C
ATOM   4852  CD2 PHE E 622      63.752 -28.124  15.189  1.00135.64           C
ATOM   4853  CE1 PHE E 622      64.806 -27.147  12.882  1.00135.64           C
ATOM   4854  CE2 PHE E 622      63.922 -26.769  15.026  1.00135.64           C
ATOM   4855  CZ  PHE E 622      64.455 -26.265  13.869  1.00135.64           C
ATOM   4856  C   PHE E 622      66.008 -30.691  15.776  1.00135.64           C
ATOM   4857  O   PHE E 622      66.771 -29.727  15.739  1.00135.64           O
ATOM   4858  N   MET E 623      65.809 -31.396  16.902  1.00140.12           N
ATOM   4859  CA  MET E 623      66.389 -30.985  18.148  1.00140.12           C
ATOM   4860  CB  MET E 623      66.126 -32.013  19.261  1.00140.12           C
ATOM   4861  CG  MET E 623      66.740 -31.638  20.609  1.00140.12           C
ATOM   4862  SD  MET E 623      66.729 -32.989  21.828  1.00140.12           S
ATOM   4863  CE  MET E 623      64.933 -32.985  22.090  1.00140.12           C
ATOM   4864  C   MET E 623      67.877 -30.897  17.996  1.00140.12           C
ATOM   4865  O   MET E 623      68.507 -29.952  18.463  1.00140.12           O
ATOM   4866  N   HIS E 624      68.471 -31.898  17.336  1.00151.39           N
ATOM   4867  CA  HIS E 624      69.887 -32.018  17.170  1.00151.39           C
ATOM   4868  ND1 HIS E 624      72.802 -33.177  16.595  0.00151.39           N
ATOM   4869  CG  HIS E 624      71.691 -33.677  17.227  0.00151.39           C
ATOM   4870  CB  HIS E 624      70.299 -33.437  16.778  1.00151.39           C
ATOM   4871  NE2 HIS E 624      73.527 -34.269  18.390  0.00151.39           N
ATOM   4872  CD2 HIS E 624      72.150 -34.344  18.320  0.00151.39           C
ATOM   4873  CE1 HIS E 624      73.872 -33.558  17.332  0.00151.39           C
ATOM   4874  C   HIS E 624      70.421 -31.057  16.144  1.00151.39           C
ATOM   4875  O   HIS E 624      71.626 -30.857  16.054  1.00151.39           O
ATOM   4876  N   TYR E 625      69.547 -30.488  15.297  1.00215.06           N
ATOM   4877  CA  TYR E 625      69.904 -29.656  14.174  1.00215.06           C
ATOM   4878  CB  TYR E 625      68.645 -28.950  13.634  1.00215.06           C
ATOM   4879  CG  TYR E 625      69.008 -27.840  12.717  1.00215.06           C
ATOM   4880  CD1 TYR E 625      69.274 -28.070  11.395  1.00215.06           C
ATOM   4881  CD2 TYR E 625      69.060 -26.552  13.190  1.00215.06           C
ATOM   4882  CE1 TYR E 625      69.599 -27.019  10.566  1.00215.06           C
ATOM   4883  CE2 TYR E 625      69.383 -25.501  12.371  1.00215.06           C
ATOM   4884  CZ  TYR E 625      69.657 -25.732  11.049  1.00215.06           C
ATOM   4885  OH  TYR E 625      69.993 -24.657  10.195  1.00215.06           O
ATOM   4886  C   TYR E 625      70.920 -28.618  14.526  1.00215.06           C
ATOM   4887  O   TYR E 625      70.685 -27.757  15.372  1.00215.06           O
ATOM   4888  N   LYS E 626      72.148 -28.771  13.981  1.00228.11           N
ATOM   4889  CA  LYS E 626      73.143 -27.745  14.081  1.00228.11           C
ATOM   4890  CB  LYS E 626      74.461 -28.182  14.726  1.00228.11           C
ATOM   4891  CG  LYS E 626      74.851 -29.638  14.531  1.00228.11           C
ATOM   4892  CD  LYS E 626      75.787 -30.011  15.670  1.00228.11           C
ATOM   4893  CE  LYS E 626      75.066 -29.820  17.012  1.00228.11           C
ATOM   4894  NZ  LYS E 626      75.971 -29.224  18.015  0.00228.11           N
ATOM   4895  C   LYS E 626      73.282 -26.805  12.913  1.00228.11           C
ATOM   4896  O   LYS E 626      73.575 -25.629  13.113  1.00228.11           O
ATOM   4897  N   SER E 627      73.100 -27.276  11.657  1.00 59.61           N
ATOM   4898  CA  SER E 627      73.288 -26.359  10.564  1.00 59.61           C
ATOM   4899  CB  SER E 627      74.765 -26.041  10.291  1.00 59.61           C
ATOM   4900  OG  SER E 627      75.441 -27.222   9.886  1.00 59.61           O
ATOM   4901  C   SER E 627      72.747 -26.963   9.307  1.00 59.61           C
ATOM   4902  O   SER E 627      72.370 -28.133   9.273  1.00 59.61           O
ATOM   4903  N   GLY E 628      72.703 -26.154   8.225  1.00 30.29           N
ATOM   4904  CA  GLY E 628      72.245 -26.628   6.950  1.00 30.29           C
ATOM   4905  C   GLY E 628      70.777 -26.369   6.793  1.00 30.29           C
ATOM   4906  O   GLY E 628      70.163 -25.642   7.573  1.00 30.29           O
ATOM   4907  N   VAL E 629      70.184 -26.944   5.724  1.00106.34           N
ATOM   4908  CA  VAL E 629      68.780 -26.750   5.505  1.00106.34           C
ATOM   4909  CB  VAL E 629      68.404 -26.546   4.063  1.00106.34           C
ATOM   4910  CG1 VAL E 629      68.914 -27.735   3.230  1.00106.34           C
ATOM   4911  CG2 VAL E 629      66.877 -26.349   3.987  1.00106.34           C
ATOM   4912  C   VAL E 629      68.064 -27.958   6.025  1.00106.34           C
ATOM   4913  O   VAL E 629      68.226 -29.068   5.523  1.00106.34           O
ATOM   4914  N   TYR E 630      67.214 -27.739   7.046  1.00182.41           N
ATOM   4915  CA  TYR E 630      66.488 -28.760   7.748  1.00182.41           C
ATOM   4916  CB  TYR E 630      65.878 -28.238   9.070  1.00182.41           C
ATOM   4917  CG  TYR E 630      64.884 -29.228   9.576  1.00182.41           C
ATOM   4918  CD1 TYR E 630      65.269 -30.482   9.975  1.00182.41           C
ATOM   4919  CD2 TYR E 630      63.556 -28.888   9.685  1.00182.41           C
ATOM   4920  CE1 TYR E 630      64.347 -31.378  10.441  1.00182.41           C
ATOM   4921  CE2 TYR E 630      62.634 -29.794  10.156  1.00182.41           C
ATOM   4922  CZ  TYR E 630      63.030 -31.049  10.535  1.00182.41           C
ATOM   4923  OH  TYR E 630      62.087 -31.979  11.018  1.00182.41           O
ATOM   4924  C   TYR E 630      65.388 -29.332   6.905  1.00182.41           C
ATOM   4925  O   TYR E 630      64.740 -28.619   6.141  1.00182.41           O
ATOM   4926  N   HIS E 631      65.201 -30.673   6.996  1.00 94.33           N
ATOM   4927  CA  HIS E 631      64.171 -31.353   6.255  1.00 94.33           C
ATOM   4928  ND1 HIS E 631      63.523 -33.820   3.925  1.00 94.33           N
ATOM   4929  CG  HIS E 631      63.598 -32.445   3.991  1.00 94.33           C
ATOM   4930  CB  HIS E 631      64.618 -31.704   4.817  1.00 94.33           C
ATOM   4931  NE2 HIS E 631      61.896 -33.039   2.627  1.00 94.33           N
ATOM   4932  CD2 HIS E 631      62.597 -31.985   3.189  1.00 94.33           C
ATOM   4933  CE1 HIS E 631      62.490 -34.121   3.098  1.00 94.33           C
ATOM   4934  C   HIS E 631      63.796 -32.652   6.932  1.00 94.33           C
ATOM   4935  O   HIS E 631      64.571 -33.218   7.699  1.00 94.33           O
ATOM   4936  N   ARG E 632      62.540 -33.095   6.691  1.00203.28           N
ATOM   4937  CA  ARG E 632      61.946 -34.392   6.962  1.00203.28           C
ATOM   4938  CB  ARG E 632      62.740 -35.600   6.436  1.00203.28           C
ATOM   4939  CG  ARG E 632      64.067 -35.850   7.155  0.00203.28           C
ATOM   4940  CD  ARG E 632      64.803 -37.100   6.673  1.00203.28           C
ATOM   4941  NE  ARG E 632      63.877 -38.255   6.843  1.00203.28           N
ATOM   4942  CZ  ARG E 632      63.993 -39.344   6.028  1.00203.28           C
ATOM   4943  NH1 ARG E 632      64.988 -39.391   5.094  1.00203.28           N
ATOM   4944  NH2 ARG E 632      63.111 -40.380   6.139  1.00203.28           N
ATOM   4945  C   ARG E 632      61.613 -34.736   8.380  1.00203.28           C
ATOM   4946  O   ARG E 632      61.991 -34.054   9.331  1.00203.28           O
ATOM   4947  N   VAL E 633      60.813 -35.835   8.469  1.00184.94           N
ATOM   4948  CA  VAL E 633      60.380 -36.618   9.598  1.00184.94           C
ATOM   4949  CB  VAL E 633      61.049 -36.306  10.904  1.00184.94           C
ATOM   4950  CG1 VAL E 633      60.498 -34.985  11.413  1.00184.94           C
ATOM   4951  CG2 VAL E 633      60.859 -37.493  11.868  1.00184.94           C
ATOM   4952  C   VAL E 633      58.882 -36.552   9.697  1.00184.94           C
ATOM   4953  O   VAL E 633      58.211 -35.991   8.833  1.00184.94           O
ATOM   4954  N   ALA E 634      58.295 -37.224  10.705  1.00261.23           N
ATOM   4955  CA  ALA E 634      56.893 -37.039  10.926  1.00261.23           C
ATOM   4956  CB  ALA E 634      56.454 -35.562  10.895  1.00261.23           C
ATOM   4957  C   ALA E 634      56.057 -37.783   9.952  1.00261.23           C
ATOM   4958  O   ALA E 634      56.458 -38.753   9.310  1.00261.23           O
ATOM   4959  N   LEU E 635      54.794 -37.345   9.926  1.00334.61           N
ATOM   4960  CA  LEU E 635      53.748 -37.853   9.106  1.00334.61           C
ATOM   4961  CB  LEU E 635      52.970 -39.016   9.755  1.00334.61           C
ATOM   4962  CG  LEU E 635      53.706 -40.358   9.898  0.00334.61           C
ATOM   4963  CD1 LEU E 635      52.833 -41.383  10.643  0.00334.61           C
ATOM   4964  CD2 LEU E 635      54.155 -40.890   8.529  0.00334.61           C
ATOM   4965  C   LEU E 635      52.761 -36.754   9.096  1.00334.61           C
ATOM   4966  O   LEU E 635      53.021 -35.636   8.656  1.00334.61           O
ATOM   4967  N   GLU E 636      51.560 -37.100   9.571  1.00119.64           N
ATOM   4968  CA  GLU E 636      50.523 -36.139   9.730  1.00119.64           C
ATOM   4969  CB  GLU E 636      49.382 -36.293   8.710  1.00119.64           C
ATOM   4970  CG  GLU E 636      49.799 -35.961   7.276  1.00119.64           C
ATOM   4971  CD  GLU E 636      50.088 -34.468   7.203  1.00119.64           C
ATOM   4972  OE1 GLU E 636      49.926 -33.782   8.247  1.00119.64           O
ATOM   4973  OE2 GLU E 636      50.477 -33.994   6.102  1.00119.64           O
ATOM   4974  C   GLU E 636      49.933 -36.404  11.110  1.00119.64           C
ATOM   4975  O   GLU E 636      49.000 -35.662  11.515  1.00119.64           O
ATOM   4976  OXT GLU E 636      50.407 -37.361  11.778  1.00119.64           O
TER    4977      GLU E 636
ATOM   4978  N   SER F 637      38.537 -31.464  -0.151  1.00 61.07           N
ATOM   4979  CA  SER F 637      37.389 -32.309   0.195  1.00 61.07           C
ATOM   4980  CB  SER F 637      37.836 -33.511   1.043  1.00 61.07           C
ATOM   4981  OG  SER F 637      36.717 -34.323   1.370  1.00 61.07           O
ATOM   4982  C   SER F 637      36.529 -31.435   1.001  1.00 61.07           C
ATOM   4983  O   SER F 637      36.114 -30.377   0.539  1.00 61.07           O
ATOM   4984  N   GLU F 638      36.201 -31.852   2.225  1.00 96.91           N
ATOM   4985  CA  GLU F 638      35.576 -30.852   3.011  1.00 96.91           C
ATOM   4986  CB  GLU F 638      34.977 -31.392   4.322  1.00 96.91           C
ATOM   4987  CG  GLU F 638      33.864 -32.424   4.127  1.00 96.91           C
ATOM   4988  CD  GLU F 638      32.607 -31.701   3.668  1.00 96.91           C
ATOM   4989  OE1 GLU F 638      32.718 -30.509   3.277  1.00 96.91           O
ATOM   4990  OE2 GLU F 638      31.518 -32.334   3.703  1.00 96.91           O
ATOM   4991  C   GLU F 638      36.725 -29.980   3.395  1.00 96.91           C
ATOM   4992  O   GLU F 638      37.750 -30.487   3.848  1.00 96.91           O
ATOM   4993  N   LEU F 639      36.610 -28.650   3.225  1.00 76.01           N
ATOM   4994  CA  LEU F 639      37.728 -27.844   3.600  1.00 76.01           C
ATOM   4995  CB  LEU F 639      37.532 -26.339   3.352  1.00 76.01           C
ATOM   4996  CG  LEU F 639      38.621 -25.474   4.015  1.00 76.01           C
ATOM   4997  CD1 LEU F 639      40.027 -25.869   3.545  1.00 76.01           C
ATOM   4998  CD2 LEU F 639      38.328 -23.977   3.830  1.00 76.01           C
ATOM   4999  C   LEU F 639      37.907 -28.032   5.051  1.00 76.01           C
ATOM   5000  O   LEU F 639      36.968 -27.930   5.838  1.00 76.01           O
ATOM   5001  N   ASP F 640      39.141 -28.380   5.422  1.00108.03           N
ATOM   5002  CA  ASP F 640      39.449 -28.545   6.791  1.00108.03           C
ATOM   5003  CB  ASP F 640      39.159 -29.955   7.343  1.00108.03           C
ATOM   5004  CG  ASP F 640      37.669 -30.101   7.622  1.00108.03           C
ATOM   5005  OD1 ASP F 640      37.119 -29.239   8.357  1.00108.03           O
ATOM   5006  OD2 ASP F 640      37.063 -31.079   7.108  1.00108.03           O
ATOM   5007  C   ASP F 640      40.909 -28.355   6.897  1.00108.03           C
ATOM   5008  O   ASP F 640      41.648 -29.296   6.617  1.00108.03           O
ATOM   5009  N   PRO F 641      41.398 -27.176   7.139  1.00202.95           N
ATOM   5010  CA  PRO F 641      42.704 -27.185   7.692  1.00202.95           C
ATOM   5011  CD  PRO F 641      41.108 -25.978   6.372  1.00202.95           C
ATOM   5012  CB  PRO F 641      43.247 -25.761   7.496  1.00202.95           C
ATOM   5013  CG  PRO F 641      42.045 -24.926   6.990  1.00202.95           C
ATOM   5014  C   PRO F 641      41.962 -27.482   8.958  1.00202.95           C
ATOM   5015  O   PRO F 641      41.281 -26.493   9.186  1.00202.95           O
ATOM   5016  N   PRO F 642      41.915 -28.554   9.788  1.00213.52           N
ATOM   5017  CA  PRO F 642      41.064 -28.486  10.964  1.00213.52           C
ATOM   5018  CD  PRO F 642      41.931 -29.930   9.299  1.00213.52           C
ATOM   5019  CB  PRO F 642      41.120 -29.858  11.616  1.00213.52           C
ATOM   5020  CG  PRO F 642      41.235 -30.781  10.385  1.00213.52           C
ATOM   5021  C   PRO F 642      41.584 -27.322  11.681  1.00213.52           C
ATOM   5022  O   PRO F 642      42.625 -27.434  12.307  1.00213.52           O
ATOM   5023  N   PRO F 643      40.685 -26.419  11.882  1.00285.87           N
ATOM   5024  CA  PRO F 643      41.034 -25.067  11.521  1.00285.87           C
ATOM   5025  CD  PRO F 643      40.161 -26.424  13.233  1.00285.87           C
ATOM   5026  CB  PRO F 643      40.451 -24.145  12.547  1.00285.87           C
ATOM   5027  CG  PRO F 643      39.533 -25.045  13.382  1.00285.87           C
ATOM   5028  C   PRO F 643      42.481 -24.882  11.223  1.00285.87           C
ATOM   5029  O   PRO F 643      42.769 -24.630  10.056  1.00285.87           O
ATOM   5030  N   TYR F 644      43.415 -25.001  12.162  1.00327.78           N
ATOM   5031  CA  TYR F 644      44.775 -25.023  11.716  1.00327.78           C
[truncated: 477,852 more chars]
