# Supplementary material for: Evolutionary Analysis of Dipeptidyl Peptidase I
Source: Int J Mol Sci. 2022 Feb 6;23(3):1852. doi: 10.3390/ijms23031852 (PMC8836896; doi:10.3390/ijms23031852)
Supplement: Supplementary file 1 [file ijms-23-01852-s001.zip › Supplementary File S2 Homology models/Modeller/Frankliniella occidentalis/mod.B99990004.pdb]

EXPDTA    THEORETICAL MODEL, MODELLER 10.1 2021/11/04 14:59:10
REMARK   6 MODELLER OBJECTIVE FUNCTION:     11080.2227
REMARK   6 MODELLER BEST TEMPLATE % SEQ ID:  57.102
REMARK   6 SEQUENCE: mod
REMARK   6 ALIGNMENT: alignment.pir
REMARK   6 SCRIPT: model.py
REMARK   6 DOPE score: -155681.48438
REMARK   6 GA341 score: 1.00000
REMARK   6 DOPE-HR score: -127228.42969
REMARK   6 TEMPLATE: 1K3B 1:A - 119:A MODELS 1:A - 120:A AT 57.1%
REMARK   6 TEMPLATE: 1K3B 120:B - 283:B MODELS 121:B - 283:B AT 57.1%
REMARK   6 TEMPLATE: 1K3B 284:C - 351:C MODELS 284:C - 353:C AT 57.1%
REMARK   6 TEMPLATE: 1K3B 353:D - 471:D MODELS 354:D - 473:D AT 57.1%
REMARK   6 TEMPLATE: 1K3B 472:E - 635:E MODELS 474:E - 636:E AT 57.1%
REMARK   6 TEMPLATE: 1K3B 636:F - 703:F MODELS 637:F - 706:F AT 57.1%
REMARK   6 TEMPLATE: 1K3B 705:G - 823:G MODELS 707:G - 826:G AT 57.1%
REMARK   6 TEMPLATE: 1K3B 824:H - 987:H MODELS 827:H - 989:H AT 57.1%
REMARK   6 TEMPLATE: 1K3B 988:I - 1055:I MODELS 990:I - 1059:I AT 57.1%
REMARK   6 TEMPLATE: 1K3B 1057:J - 1175:J MODELS 1060:J - 1179:J AT 57.1%
REMARK   6 TEMPLATE: 1K3B 1176:K - 1339:K MODELS 1180:K - 1342:K AT 57.1%
REMARK   6 TEMPLATE: 1K3B 1340:L - 1407:L MODELS 1343:L - 1412:L AT 57.1%
SSBOND   1 CYS A    6    CYS A   95                          1555   1555  2.03
SSBOND   2 CYS A   30    CYS A  113                          1555   1555  2.03
SSBOND   3 CYS B  145    CYS B  188                          1555   1555  2.02
SSBOND   4 CYS B  181    CYS B  221                          1555   1555  2.03
SSBOND   5 CYS B  211    CYS B  226                          1555   1555  2.04
SSBOND   6 CYS D  359    CYS D  448                          1555   1555  2.03
SSBOND   7 CYS D  383    CYS D  466                          1555   1555  2.02
SSBOND   8 CYS E  498    CYS E  541                          1555   1555  2.03
SSBOND   9 CYS E  534    CYS E  574                          1555   1555  2.03
SSBOND  10 CYS E  564    CYS E  579                          1555   1555  2.03
SSBOND  11 CYS G  712    CYS G  801                          1555   1555  2.03
SSBOND  12 CYS G  736    CYS G  819                          1555   1555  2.03
SSBOND  13 CYS H  851    CYS H  894                          1555   1555  2.03
SSBOND  14 CYS H  887    CYS H  927                          1555   1555  2.03
SSBOND  15 CYS H  917    CYS H  932                          1555   1555  2.04
SSBOND  16 CYS J 1065    CYS J 1154                          1555   1555  2.03
SSBOND  17 CYS J 1089    CYS J 1172                          1555   1555  2.03
SSBOND  18 CYS K 1204    CYS K 1247                          1555   1555  2.03
SSBOND  19 CYS K 1240    CYS K 1280                          1555   1555  2.03
SSBOND  20 CYS K 1270    CYS K 1285                          1555   1555  2.03
ATOM      1  N   ASP A   1      40.389  27.013  31.386  1.00 35.65           N
ATOM      2  CA  ASP A   1      41.664  27.170  30.649  1.00 35.65           C
ATOM      3  CB  ASP A   1      41.541  28.287  29.598  1.00 35.65           C
ATOM      4  CG  ASP A   1      40.506  27.879  28.559  1.00 35.65           C
ATOM      5  OD1 ASP A   1      39.931  26.767  28.696  1.00 35.65           O
ATOM      6  OD2 ASP A   1      40.271  28.682  27.616  1.00 35.65           O
ATOM      7  C   ASP A   1      42.730  27.578  31.608  1.00 35.65           C
ATOM      8  O   ASP A   1      42.446  28.073  32.697  1.00 35.65           O
ATOM      9  N   THR A   2      43.997  27.329  31.233  1.00 43.26           N
ATOM     10  CA  THR A   2      45.107  27.768  32.017  1.00 43.26           C
ATOM     11  CB  THR A   2      46.293  26.852  31.950  1.00 43.26           C
ATOM     12  OG1 THR A   2      46.771  26.763  30.616  1.00 43.26           O
ATOM     13  CG2 THR A   2      45.870  25.464  32.459  1.00 43.26           C
ATOM     14  C   THR A   2      45.502  29.073  31.408  1.00 43.26           C
ATOM     15  O   THR A   2      44.958  29.477  30.382  1.00 43.26           O
ATOM     16  N   PRO A   3      46.420  29.750  32.025  1.00 70.18           N
ATOM     17  CA  PRO A   3      46.863  31.022  31.516  1.00 70.18           C
ATOM     18  CD  PRO A   3      46.534  29.673  33.473  1.00 70.18           C
ATOM     19  CB  PRO A   3      47.652  31.667  32.653  1.00 70.18           C
ATOM     20  CG  PRO A   3      47.029  31.057  33.922  1.00 70.18           C
ATOM     21  C   PRO A   3      47.659  30.890  30.251  1.00 70.18           C
ATOM     22  O   PRO A   3      47.978  31.914  29.649  1.00 70.18           O
ATOM     23  N   ALA A   4      48.020  29.658  29.844  1.00 58.91           N
ATOM     24  CA  ALA A   4      48.895  29.475  28.714  1.00 58.91           C
ATOM     25  CB  ALA A   4      49.503  28.064  28.637  1.00 58.91           C
ATOM     26  C   ALA A   4      48.222  29.744  27.402  1.00 58.91           C
ATOM     27  O   ALA A   4      47.066  29.386  27.180  1.00 58.91           O
ATOM     28  N   ASN A   5      48.970  30.407  26.492  1.00139.61           N
ATOM     29  CA  ASN A   5      48.536  30.663  25.148  1.00139.61           C
ATOM     30  CB  ASN A   5      48.284  32.162  24.892  1.00139.61           C
ATOM     31  CG  ASN A   5      47.655  32.346  23.517  1.00139.61           C
ATOM     32  OD1 ASN A   5      47.832  31.524  22.620  1.00139.61           O
ATOM     33  ND2 ASN A   5      46.901  33.465  23.343  1.00139.61           N
ATOM     34  C   ASN A   5      49.682  30.247  24.273  1.00139.61           C
ATOM     35  O   ASN A   5      50.428  31.091  23.778  1.00139.61           O
ATOM     36  N   CYS A   6      49.832  28.929  24.024  1.00 67.98           N
ATOM     37  CA  CYS A   6      50.962  28.467  23.266  1.00 67.98           C
ATOM     38  CB  CYS A   6      51.693  27.279  23.915  1.00 67.98           C
ATOM     39  SG  CYS A   6      52.531  27.800  25.440  1.00 67.98           S
ATOM     40  C   CYS A   6      50.533  28.087  21.888  1.00 67.98           C
ATOM     41  O   CYS A   6      49.347  27.919  21.605  1.00 67.98           O
ATOM     42  N   THR A   7      51.520  27.934  20.982  1.00 57.97           N
ATOM     43  CA  THR A   7      51.189  27.698  19.615  1.00 57.97           C
ATOM     44  CB  THR A   7      51.784  28.701  18.670  1.00 57.97           C
ATOM     45  OG1 THR A   7      53.201  28.615  18.690  1.00 57.97           O
ATOM     46  CG2 THR A   7      51.332  30.109  19.093  1.00 57.97           C
ATOM     47  C   THR A   7      51.652  26.352  19.159  1.00 57.97           C
ATOM     48  O   THR A   7      52.457  25.678  19.797  1.00 57.97           O
ATOM     49  N   PHE A   8      51.118  25.955  17.989  1.00 66.80           N
ATOM     50  CA  PHE A   8      51.356  24.723  17.303  1.00 66.80           C
ATOM     51  CB  PHE A   8      50.597  24.683  15.961  1.00 66.80           C
ATOM     52  CG  PHE A   8      50.863  23.405  15.250  1.00 66.80           C
ATOM     53  CD1 PHE A   8      50.149  22.270  15.557  1.00 66.80           C
ATOM     54  CD2 PHE A   8      51.817  23.348  14.261  1.00 66.80           C
ATOM     55  CE1 PHE A   8      50.393  21.091  14.894  1.00 66.80           C
ATOM     56  CE2 PHE A   8      52.065  22.171  13.596  1.00 66.80           C
ATOM     57  CZ  PHE A   8      51.353  21.040  13.912  1.00 66.80           C
ATOM     58  C   PHE A   8      52.820  24.675  16.995  1.00 66.80           C
ATOM     59  O   PHE A   8      53.460  23.633  17.113  1.00 66.80           O
ATOM     60  N   GLU A   9      53.389  25.820  16.583  1.00 80.49           N
ATOM     61  CA  GLU A   9      54.779  25.882  16.233  1.00 80.49           C
ATOM     62  CB  GLU A   9      55.189  27.272  15.714  1.00 80.49           C
ATOM     63  CG  GLU A   9      56.666  27.371  15.329  1.00 80.49           C
ATOM     64  CD  GLU A   9      56.927  28.786  14.833  1.00 80.49           C
ATOM     65  OE1 GLU A   9      55.960  29.594  14.817  1.00 80.49           O
ATOM     66  OE2 GLU A   9      58.096  29.079  14.467  1.00 80.49           O
ATOM     67  C   GLU A   9      55.601  25.592  17.450  1.00 80.49           C
ATOM     68  O   GLU A   9      56.629  24.920  17.372  1.00 80.49           O
ATOM     69  N   ASP A  10      55.158  26.080  18.625  1.00 56.90           N
ATOM     70  CA  ASP A  10      55.910  25.894  19.833  1.00 56.90           C
ATOM     71  CB  ASP A  10      55.233  26.516  21.067  1.00 56.90           C
ATOM     72  CG  ASP A  10      55.335  28.031  20.960  1.00 56.90           C
ATOM     73  OD1 ASP A  10      56.379  28.521  20.453  1.00 56.90           O
ATOM     74  OD2 ASP A  10      54.373  28.720  21.394  1.00 56.90           O
ATOM     75  C   ASP A  10      56.041  24.423  20.088  1.00 56.90           C
ATOM     76  O   ASP A  10      57.049  23.975  20.632  1.00 56.90           O
ATOM     77  N   VAL A  11      54.994  23.645  19.750  1.00116.17           N
ATOM     78  CA  VAL A  11      54.971  22.223  19.979  1.00116.17           C
ATOM     79  CB  VAL A  11      53.603  21.591  19.953  1.00116.17           C
ATOM     80  CG1 VAL A  11      53.179  21.306  18.506  1.00116.17           C
ATOM     81  CG2 VAL A  11      53.650  20.329  20.830  1.00116.17           C
ATOM     82  C   VAL A  11      55.850  21.441  19.029  1.00116.17           C
ATOM     83  O   VAL A  11      56.329  20.365  19.381  1.00116.17           O
ATOM     84  N   ALA A  12      56.048  21.901  17.776  1.00 46.19           N
ATOM     85  CA  ALA A  12      56.825  21.106  16.853  1.00 46.19           C
ATOM     86  CB  ALA A  12      56.777  21.624  15.405  1.00 46.19           C
ATOM     87  C   ALA A  12      58.258  21.096  17.283  1.00 46.19           C
ATOM     88  O   ALA A  12      58.797  22.130  17.669  1.00 46.19           O
ATOM     89  N   GLY A  13      58.924  19.920  17.216  1.00 28.87           N
ATOM     90  CA  GLY A  13      60.312  19.870  17.584  1.00 28.87           C
ATOM     91  C   GLY A  13      60.580  18.640  18.397  1.00 28.87           C
ATOM     92  O   GLY A  13      59.810  17.680  18.378  1.00 28.87           O
ATOM     93  N   LYS A  14      61.715  18.646  19.132  1.00 84.70           N
ATOM     94  CA  LYS A  14      62.079  17.513  19.935  1.00 84.70           C
ATOM     95  CB  LYS A  14      63.570  17.147  19.846  1.00 84.70           C
ATOM     96  CG  LYS A  14      63.997  16.651  18.464  1.00 84.70           C
ATOM     97  CD  LYS A  14      65.515  16.575  18.282  1.00 84.70           C
ATOM     98  CE  LYS A  14      66.191  17.944  18.192  1.00 84.70           C
ATOM     99  NZ  LYS A  14      65.778  18.632  16.948  1.00 84.70           N
ATOM    100  C   LYS A  14      61.780  17.825  21.368  1.00 84.70           C
ATOM    101  O   LYS A  14      62.060  18.920  21.856  1.00 84.70           O
ATOM    102  N   TRP A  15      61.186  16.848  22.081  1.00 60.09           N
ATOM    103  CA  TRP A  15      60.854  17.035  23.467  1.00 60.09           C
ATOM    104  CB  TRP A  15      59.342  17.004  23.748  1.00 60.09           C
ATOM    105  CG  TRP A  15      58.576  18.189  23.210  1.00 60.09           C
ATOM    106  CD2 TRP A  15      58.178  19.316  24.008  1.00 60.09           C
ATOM    107  CD1 TRP A  15      58.112  18.424  21.950  1.00 60.09           C
ATOM    108  NE1 TRP A  15      57.453  19.630  21.909  1.00 60.09           N
ATOM    109  CE2 TRP A  15      57.485  20.188  23.169  1.00 60.09           C
ATOM    110  CE3 TRP A  15      58.372  19.598  25.329  1.00 60.09           C
ATOM    111  CZ2 TRP A  15      56.973  21.363  23.643  1.00 60.09           C
ATOM    112  CZ3 TRP A  15      57.856  20.784  25.804  1.00 60.09           C
ATOM    113  CH2 TRP A  15      57.171  21.649  24.976  1.00 60.09           C
ATOM    114  C   TRP A  15      61.456  15.908  24.242  1.00 60.09           C
ATOM    115  O   TRP A  15      61.547  14.783  23.755  1.00 60.09           O
ATOM    116  N   THR A  16      61.903  16.196  25.481  1.00101.79           N
ATOM    117  CA  THR A  16      62.438  15.172  26.328  1.00101.79           C
ATOM    118  CB  THR A  16      63.783  15.508  26.900  1.00101.79           C
ATOM    119  OG1 THR A  16      63.692  16.664  27.720  1.00101.79           O
ATOM    120  CG2 THR A  16      64.763  15.755  25.740  1.00101.79           C
ATOM    121  C   THR A  16      61.488  15.045  27.474  1.00101.79           C
ATOM    122  O   THR A  16      61.161  16.029  28.136  1.00101.79           O
ATOM    123  N   LEU A  17      61.002  13.816  27.728  1.00 87.32           N
ATOM    124  CA  LEU A  17      60.074  13.638  28.804  1.00 87.32           C
ATOM    125  CB  LEU A  17      58.807  12.862  28.401  1.00 87.32           C
ATOM    126  CG  LEU A  17      57.946  13.592  27.354  1.00 87.32           C
ATOM    127  CD1 LEU A  17      58.702  13.758  26.026  1.00 87.32           C
ATOM    128  CD2 LEU A  17      56.580  12.910  27.180  1.00 87.32           C
ATOM    129  C   LEU A  17      60.759  12.857  29.882  1.00 87.32           C
ATOM    130  O   LEU A  17      61.331  11.793  29.640  1.00 87.32           O
ATOM    131  N   TRP A  18      60.717  13.399  31.116  1.00 63.55           N
ATOM    132  CA  TRP A  18      61.274  12.735  32.257  1.00 63.55           C
ATOM    133  CB  TRP A  18      61.824  13.701  33.321  1.00 63.55           C
ATOM    134  CG  TRP A  18      63.038  14.505  32.923  1.00 63.55           C
ATOM    135  CD2 TRP A  18      64.365  14.253  33.411  1.00 63.55           C
ATOM    136  CD1 TRP A  18      63.125  15.602  32.117  1.00 63.55           C
ATOM    137  NE1 TRP A  18      64.424  16.051  32.072  1.00 63.55           N
ATOM    138  CE2 TRP A  18      65.197  15.230  32.865  1.00 63.55           C
ATOM    139  CE3 TRP A  18      64.847  13.293  34.253  1.00 63.55           C
ATOM    140  CZ2 TRP A  18      66.532  15.262  33.157  1.00 63.55           C
ATOM    141  CZ3 TRP A  18      66.195  13.320  34.535  1.00 63.55           C
ATOM    142  CH2 TRP A  18      67.020  14.286  33.998  1.00 63.55           C
ATOM    143  C   TRP A  18      60.098  12.073  32.892  1.00 63.55           C
ATOM    144  O   TRP A  18      59.104  12.736  33.180  1.00 63.55           O
ATOM    145  N   GLU A  19      60.173  10.750  33.127  1.00 70.06           N
ATOM    146  CA  GLU A  19      59.034  10.061  33.662  1.00 70.06           C
ATOM    147  CB  GLU A  19      58.629   8.826  32.839  1.00 70.06           C
ATOM    148  CG  GLU A  19      58.066   9.163  31.457  1.00 70.06           C
ATOM    149  CD  GLU A  19      56.665   9.727  31.647  1.00 70.06           C
ATOM    150  OE1 GLU A  19      56.223   9.827  32.823  1.00 70.06           O
ATOM    151  OE2 GLU A  19      56.019  10.065  30.620  1.00 70.06           O
ATOM    152  C   GLU A  19      59.336   9.583  35.043  1.00 70.06           C
ATOM    153  O   GLU A  19      60.402   9.029  35.306  1.00 70.06           O
ATOM    154  N   GLY A  20      58.359   9.786  35.951  1.00 64.84           N
ATOM    155  CA  GLY A  20      58.445   9.410  37.331  1.00 64.84           C
ATOM    156  C   GLY A  20      57.695   8.121  37.529  1.00 64.84           C
ATOM    157  O   GLY A  20      57.752   7.215  36.700  1.00 64.84           O
ATOM    158  N   PRO A  21      56.892   8.113  38.570  1.00202.17           N
ATOM    159  CA  PRO A  21      56.372   6.900  39.170  1.00202.17           C
ATOM    160  CD  PRO A  21      55.990   9.237  38.757  1.00202.17           C
ATOM    161  CB  PRO A  21      55.119   7.322  39.941  1.00202.17           C
ATOM    162  CG  PRO A  21      54.674   8.621  39.251  1.00202.17           C
ATOM    163  C   PRO A  21      56.140   5.649  38.364  1.00202.17           C
ATOM    164  O   PRO A  21      57.143   5.085  37.936  1.00202.17           O
ATOM    165  N   ARG A  22      54.872   5.213  38.143  1.00239.15           N
ATOM    166  CA  ARG A  22      54.479   4.017  37.416  1.00239.15           C
ATOM    167  CB  ARG A  22      55.608   3.061  36.980  1.00239.15           C
ATOM    168  CG  ARG A  22      55.105   1.833  36.220  1.00239.15           C
ATOM    169  CD  ARG A  22      56.224   0.883  35.786  1.00239.15           C
ATOM    170  NE  ARG A  22      57.067   1.612  34.797  1.00239.15           N
ATOM    171  CZ  ARG A  22      58.271   1.094  34.412  1.00239.15           C
ATOM    172  NH1 ARG A  22      58.702  -0.092  34.932  1.00239.15           N
ATOM    173  NH2 ARG A  22      59.043   1.764  33.507  1.00239.15           N
ATOM    174  C   ARG A  22      53.553   3.193  38.265  1.00239.15           C
ATOM    175  O   ARG A  22      53.928   2.149  38.799  1.00239.15           O
ATOM    176  N   GLY A  23      52.272   3.597  38.324  1.00 52.27           N
ATOM    177  CA  GLY A  23      51.323   2.899  39.143  1.00 52.27           C
ATOM    178  C   GLY A  23      50.038   2.833  38.387  1.00 52.27           C
ATOM    179  O   GLY A  23      50.021   2.794  37.161  1.00 52.27           O
ATOM    180  N   VAL A  24      48.916   2.795  39.126  1.00 51.38           N
ATOM    181  CA  VAL A  24      47.607   2.714  38.551  1.00 51.38           C
ATOM    182  CB  VAL A  24      46.720   1.780  39.338  1.00 51.38           C
ATOM    183  CG1 VAL A  24      45.316   1.683  38.713  1.00 51.38           C
ATOM    184  CG2 VAL A  24      47.439   0.419  39.433  1.00 51.38           C
ATOM    185  C   VAL A  24      47.054   4.107  38.588  1.00 51.38           C
ATOM    186  O   VAL A  24      47.689   5.012  39.121  1.00 51.38           O
ATOM    187  N   LYS A  25      45.877   4.333  37.970  1.00108.26           N
ATOM    188  CA  LYS A  25      45.287   5.640  37.973  1.00108.26           C
ATOM    189  CB  LYS A  25      44.045   5.792  37.059  1.00108.26           C
ATOM    190  CG  LYS A  25      42.923   4.770  37.248  1.00108.26           C
ATOM    191  CD  LYS A  25      41.617   5.158  36.551  1.00108.26           C
ATOM    192  CE  LYS A  25      40.496   4.134  36.742  1.00108.26           C
ATOM    193  NZ  LYS A  25      39.273   4.586  36.041  1.00108.26           N
ATOM    194  C   LYS A  25      44.976   6.060  39.386  1.00108.26           C
ATOM    195  O   LYS A  25      44.950   7.262  39.650  1.00108.26           O
ATOM    196  N   PRO A  26      44.640   5.180  40.301  1.00 83.43           N
ATOM    197  CA  PRO A  26      44.492   5.591  41.676  1.00 83.43           C
ATOM    198  CD  PRO A  26      43.843   3.998  40.012  0.00 83.43           C
ATOM    199  CB  PRO A  26      43.569   4.566  42.339  1.00 83.43           C
ATOM    200  CG  PRO A  26      43.575   3.363  41.383  0.00 83.43           C
ATOM    201  C   PRO A  26      45.798   5.743  42.395  1.00 83.43           C
ATOM    202  O   PRO A  26      45.862   6.501  43.361  1.00 83.43           O
ATOM    203  N   GLY A  27      46.832   4.998  41.959  1.00 34.45           N
ATOM    204  CA  GLY A  27      48.123   4.971  42.586  1.00 34.45           C
ATOM    205  C   GLY A  27      48.814   6.284  42.428  1.00 34.45           C
ATOM    206  O   GLY A  27      49.561   6.711  43.306  1.00 34.45           O
ATOM    207  N   ALA A  28      48.619   6.952  41.279  1.00 48.75           N
ATOM    208  CA  ALA A  28      49.360   8.156  41.059  1.00 48.75           C
ATOM    209  CB  ALA A  28      50.306   8.077  39.849  1.00 48.75           C
ATOM    210  C   ALA A  28      48.426   9.295  40.810  1.00 48.75           C
ATOM    211  O   ALA A  28      47.246   9.114  40.509  1.00 48.75           O
ATOM    212  N   SER A  29      48.954  10.516  41.027  1.00104.62           N
ATOM    213  CA  SER A  29      48.275  11.743  40.736  1.00104.62           C
ATOM    214  CB  SER A  29      47.515  12.326  41.939  1.00104.62           C
ATOM    215  OG  SER A  29      46.468  11.449  42.327  1.00104.62           O
ATOM    216  C   SER A  29      49.376  12.694  40.397  1.00104.62           C
ATOM    217  O   SER A  29      50.270  12.918  41.212  1.00104.62           O
ATOM    218  N   CYS A  30      49.330  13.303  39.196  1.00 81.51           N
ATOM    219  CA  CYS A  30      50.446  14.106  38.779  1.00 81.51           C
ATOM    220  CB  CYS A  30      50.720  13.928  37.281  1.00 81.51           C
ATOM    221  SG  CYS A  30      50.855  12.160  36.900  1.00 81.51           S
ATOM    222  C   CYS A  30      50.177  15.557  39.043  1.00 81.51           C
ATOM    223  O   CYS A  30      50.113  16.374  38.125  1.00 81.51           O
ATOM    224  N   ALA A  31      49.919  15.881  40.321  1.00 72.91           N
ATOM    225  CA  ALA A  31      49.779  17.213  40.834  1.00 72.91           C
ATOM    226  CB  ALA A  31      49.082  17.246  42.204  1.00 72.91           C
ATOM    227  C   ALA A  31      51.117  17.876  41.002  1.00 72.91           C
ATOM    228  O   ALA A  31      51.244  19.088  40.826  1.00 72.91           O
ATOM    229  N   ASN A  32      52.148  17.090  41.389  1.00148.24           N
ATOM    230  CA  ASN A  32      53.413  17.654  41.781  1.00148.24           C
ATOM    231  CB  ASN A  32      53.852  17.192  43.181  1.00148.24           C
ATOM    232  CG  ASN A  32      55.043  18.035  43.620  1.00148.24           C
ATOM    233  OD1 ASN A  32      55.631  18.769  42.827  1.00148.24           O
ATOM    234  ND2 ASN A  32      55.417  17.921  44.922  1.00148.24           N
ATOM    235  C   ASN A  32      54.501  17.262  40.831  1.00148.24           C
ATOM    236  O   ASN A  32      54.976  18.111  40.081  1.00148.24           O
ATOM    237  N   HIS A  33      54.975  15.996  40.918  1.00136.79           N
ATOM    238  CA  HIS A  33      56.027  15.454  40.098  1.00136.79           C
ATOM    239  ND1 HIS A  33      58.985  16.617  37.958  1.00136.79           N
ATOM    240  CG  HIS A  33      58.099  15.874  38.705  1.00136.79           C
ATOM    241  CB  HIS A  33      57.108  16.462  39.666  1.00136.79           C
ATOM    242  NE2 HIS A  33      59.348  14.486  37.438  1.00136.79           N
ATOM    243  CD2 HIS A  33      58.335  14.574  38.376  1.00136.79           C
ATOM    244  CE1 HIS A  33      59.707  15.738  37.218  1.00136.79           C
ATOM    245  C   HIS A  33      56.726  14.439  40.949  1.00136.79           C
ATOM    246  O   HIS A  33      56.204  13.350  41.172  1.00136.79           O
ATOM    247  N   GLN A  34      57.960  14.784  41.393  1.00163.17           N
ATOM    248  CA  GLN A  34      58.798  14.004  42.275  1.00163.17           C
ATOM    249  CB  GLN A  34      58.117  12.836  43.028  1.00163.17           C
ATOM    250  CG  GLN A  34      58.929  12.263  44.193  1.00163.17           C
ATOM    251  CD  GLN A  34      58.995  13.318  45.289  1.00163.17           C
ATOM    252  OE1 GLN A  34      59.640  13.122  46.318  1.00163.17           O
ATOM    253  NE2 GLN A  34      58.310  14.471  45.064  1.00163.17           N
ATOM    254  C   GLN A  34      59.947  13.480  41.463  1.00163.17           C
ATOM    255  O   GLN A  34      60.195  13.953  40.356  1.00163.17           O
ATOM    256  N   GLY A  35      60.693  12.496  42.010  1.00 46.34           N
ATOM    257  CA  GLY A  35      61.868  11.962  41.373  1.00 46.34           C
ATOM    258  C   GLY A  35      61.521  11.199  40.127  1.00 46.34           C
ATOM    259  O   GLY A  35      60.544  10.454  40.051  1.00 46.34           O
ATOM    260  N   PRO A  36      62.318  11.459  39.120  1.00176.89           N
ATOM    261  CA  PRO A  36      62.154  10.734  37.881  1.00176.89           C
ATOM    262  CD  PRO A  36      62.617  12.862  38.872  1.00176.89           C
ATOM    263  CB  PRO A  36      62.526  11.701  36.758  1.00176.89           C
ATOM    264  CG  PRO A  36      62.335  13.091  37.381  1.00176.89           C
ATOM    265  C   PRO A  36      62.946   9.463  37.785  1.00176.89           C
ATOM    266  O   PRO A  36      64.123   9.464  38.149  1.00176.89           O
ATOM    267  N   TRP A  37      62.319   8.369  37.311  1.00129.59           N
ATOM    268  CA  TRP A  37      62.992   7.126  37.051  1.00129.59           C
ATOM    269  CB  TRP A  37      62.021   5.935  36.977  1.00129.59           C
ATOM    270  CG  TRP A  37      61.350   5.606  38.289  1.00129.59           C
ATOM    271  CD2 TRP A  37      61.908   4.731  39.281  1.00129.59           C
ATOM    272  CD1 TRP A  37      60.154   6.039  38.783  1.00129.59           C
ATOM    273  NE1 TRP A  37      59.931   5.486  40.022  1.00129.59           N
ATOM    274  CE2 TRP A  37      61.002   4.679  40.341  1.00129.59           C
ATOM    275  CE3 TRP A  37      63.077   4.027  39.307  1.00129.59           C
ATOM    276  CZ2 TRP A  37      61.256   3.920  41.448  1.00129.59           C
ATOM    277  CZ3 TRP A  37      63.330   3.263  40.424  1.00129.59           C
ATOM    278  CH2 TRP A  37      62.436   3.210  41.474  1.00129.59           C
ATOM    279  C   TRP A  37      63.722   7.170  35.744  1.00129.59           C
ATOM    280  O   TRP A  37      64.899   6.820  35.666  1.00129.59           O
ATOM    281  N   GLU A  38      63.028   7.621  34.674  1.00 83.52           N
ATOM    282  CA  GLU A  38      63.601   7.525  33.364  1.00 83.52           C
ATOM    283  CB  GLU A  38      62.960   6.430  32.495  1.00 83.52           C
ATOM    284  CG  GLU A  38      63.237   5.011  32.998  1.00 83.52           C
ATOM    285  CD  GLU A  38      64.708   4.707  32.759  1.00 83.52           C
ATOM    286  OE1 GLU A  38      65.419   5.602  32.229  1.00 83.52           O
ATOM    287  OE2 GLU A  38      65.142   3.574  33.102  1.00 83.52           O
ATOM    288  C   GLU A  38      63.440   8.808  32.628  1.00 83.52           C
ATOM    289  O   GLU A  38      62.541   9.610  32.879  1.00 83.52           O
ATOM    290  N   ARG A  39      64.357   9.016  31.674  1.00104.69           N
ATOM    291  CA  ARG A  39      64.351  10.181  30.861  1.00104.69           C
ATOM    292  CB  ARG A  39      65.410  11.218  31.284  1.00104.69           C
ATOM    293  CG  ARG A  39      65.267  12.589  30.613  1.00104.69           C
ATOM    294  CD  ARG A  39      66.488  13.489  30.803  1.00104.69           C
ATOM    295  NE  ARG A  39      66.212  14.775  30.102  1.00104.69           N
ATOM    296  CZ  ARG A  39      66.552  14.926  28.791  1.00104.69           C
ATOM    297  NH1 ARG A  39      67.144  13.895  28.116  1.00104.69           N
ATOM    298  NH2 ARG A  39      66.305  16.106  28.150  1.00104.69           N
ATOM    299  C   ARG A  39      64.716   9.688  29.524  1.00104.69           C
ATOM    300  O   ARG A  39      64.720   8.487  29.253  1.00104.69           O
ATOM    301  N   LYS A  40      64.989  10.624  28.616  1.00229.16           N
ATOM    302  CA  LYS A  40      65.275  10.203  27.299  1.00229.16           C
ATOM    303  CB  LYS A  40      66.422   9.180  27.216  1.00229.16           C
ATOM    304  CG  LYS A  40      67.781   9.760  27.611  1.00229.16           C
ATOM    305  CD  LYS A  40      68.860   8.700  27.838  1.00229.16           C
ATOM    306  CE  LYS A  40      70.219   9.285  28.231  1.00229.16           C
ATOM    307  NZ  LYS A  40      70.778  10.068  27.107  1.00229.16           N
ATOM    308  C   LYS A  40      64.028   9.572  26.791  1.00229.16           C
ATOM    309  O   LYS A  40      64.078   8.823  25.816  1.00229.16           O
ATOM    310  N   VAL A  41      62.863   9.824  27.439  1.00105.78           N
ATOM    311  CA  VAL A  41      61.759   9.377  26.669  1.00105.78           C
ATOM    312  CB  VAL A  41      60.466   9.335  27.427  1.00105.78           C
ATOM    313  CG1 VAL A  41      59.336   8.984  26.445  1.00105.78           C
ATOM    314  CG2 VAL A  41      60.613   8.340  28.590  1.00105.78           C
ATOM    315  C   VAL A  41      61.696  10.508  25.704  1.00105.78           C
ATOM    316  O   VAL A  41      61.076  11.535  25.976  1.00105.78           O
ATOM    317  N   ARG A  42      62.380  10.355  24.554  1.00100.06           N
ATOM    318  CA  ARG A  42      62.504  11.453  23.647  1.00100.06           C
ATOM    319  CB  ARG A  42      63.895  11.569  23.002  1.00100.06           C
ATOM    320  CG  ARG A  42      65.002  11.910  24.002  1.00100.06           C
ATOM    321  CD  ARG A  42      66.388  12.027  23.365  1.00100.06           C
ATOM    322  NE  ARG A  42      66.381  13.242  22.501  1.00100.06           N
ATOM    323  CZ  ARG A  42      67.560  13.802  22.102  1.00100.06           C
ATOM    324  NH1 ARG A  42      68.746  13.256  22.500  1.00100.06           N
ATOM    325  NH2 ARG A  42      67.552  14.910  21.305  1.00100.06           N
ATOM    326  C   ARG A  42      61.519  11.263  22.551  1.00100.06           C
ATOM    327  O   ARG A  42      61.362  10.162  22.027  1.00100.06           O
ATOM    328  N   VAL A  43      60.808  12.350  22.192  1.00 36.74           N
ATOM    329  CA  VAL A  43      59.849  12.245  21.137  1.00 36.74           C
ATOM    330  CB  VAL A  43      58.423  12.299  21.606  1.00 36.74           C
ATOM    331  CG1 VAL A  43      58.165  11.089  22.521  1.00 36.74           C
ATOM    332  CG2 VAL A  43      58.168  13.659  22.278  1.00 36.74           C
ATOM    333  C   VAL A  43      60.049  13.390  20.197  1.00 36.74           C
ATOM    334  O   VAL A  43      60.406  14.495  20.606  1.00 36.74           O
ATOM    335  N   THR A  44      59.826  13.130  18.892  1.00 33.64           N
ATOM    336  CA  THR A  44      59.957  14.137  17.881  1.00 33.64           C
ATOM    337  CB  THR A  44      60.889  13.751  16.770  1.00 33.64           C
ATOM    338  OG1 THR A  44      62.185  13.485  17.287  1.00 33.64           O
ATOM    339  CG2 THR A  44      60.948  14.905  15.755  1.00 33.64           C
ATOM    340  C   THR A  44      58.603  14.330  17.274  1.00 33.64           C
ATOM    341  O   THR A  44      57.935  13.369  16.892  1.00 33.64           O
ATOM    342  N   LEU A  45      58.161  15.600  17.182  1.00 56.18           N
ATOM    343  CA  LEU A  45      56.866  15.901  16.636  1.00 56.18           C
ATOM    344  CB  LEU A  45      56.025  16.794  17.565  1.00 56.18           C
ATOM    345  CG  LEU A  45      55.780  16.171  18.953  1.00 56.18           C
ATOM    346  CD1 LEU A  45      54.927  17.092  19.837  1.00 56.18           C
ATOM    347  CD2 LEU A  45      55.204  14.751  18.843  1.00 56.18           C
ATOM    348  C   LEU A  45      57.071  16.652  15.353  1.00 56.18           C
ATOM    349  O   LEU A  45      57.745  17.681  15.327  1.00 56.18           O
ATOM    350  N   LEU A  46      56.476  16.164  14.244  1.00106.79           N
ATOM    351  CA  LEU A  46      56.710  16.804  12.977  1.00106.79           C
ATOM    352  CB  LEU A  46      57.396  15.887  11.949  1.00106.79           C
ATOM    353  CG  LEU A  46      58.812  15.449  12.365  1.00106.79           C
ATOM    354  CD1 LEU A  46      58.781  14.596  13.644  1.00106.79           C
ATOM    355  CD2 LEU A  46      59.545  14.756  11.205  1.00106.79           C
ATOM    356  C   LEU A  46      55.423  17.267  12.363  1.00106.79           C
ATOM    357  O   LEU A  46      54.372  16.665  12.574  1.00106.79           O
ATOM    358  N   SER A  47      55.539  18.305  11.498  1.00138.06           N
ATOM    359  CA  SER A  47      54.503  19.039  10.807  1.00138.06           C
ATOM    360  CB  SER A  47      55.010  19.619   9.472  1.00138.06           C
ATOM    361  OG  SER A  47      56.041  20.565   9.712  1.00138.06           O
ATOM    362  C   SER A  47      53.299  18.161  10.570  1.00138.06           C
ATOM    363  O   SER A  47      53.436  16.984  10.246  1.00138.06           O
ATOM    364  N   PRO A  48      52.189  18.794  10.308  1.00282.65           N
ATOM    365  CA  PRO A  48      50.887  18.357  10.751  1.00282.65           C
ATOM    366  CD  PRO A  48      52.086  19.172   8.904  1.00282.65           C
ATOM    367  CB  PRO A  48      50.035  18.084   9.508  1.00282.65           C
ATOM    368  CG  PRO A  48      50.997  18.263   8.328  1.00282.65           C
ATOM    369  C   PRO A  48      50.705  17.314  11.829  1.00282.65           C
ATOM    370  O   PRO A  48      50.225  17.781  12.863  1.00282.65           O
ATOM    371  N   ASN A  49      50.970  15.991  11.760  1.00200.36           N
ATOM    372  CA  ASN A  49      50.678  15.376  13.040  1.00200.36           C
ATOM    373  CB  ASN A  49      49.172  15.109  13.241  1.00200.36           C
ATOM    374  CG  ASN A  49      48.687  14.086  12.219  1.00200.36           C
ATOM    375  OD1 ASN A  49      48.079  13.079  12.578  1.00200.36           O
ATOM    376  ND2 ASN A  49      48.944  14.351  10.910  1.00200.36           N
ATOM    377  C   ASN A  49      51.396  14.073  13.287  1.00200.36           C
ATOM    378  O   ASN A  49      50.789  13.134  13.800  1.00200.36           O
ATOM    379  N   LYS A  50      52.717  13.979  13.042  1.00177.65           N
ATOM    380  CA  LYS A  50      53.331  12.697  13.261  1.00177.65           C
ATOM    381  CB  LYS A  50      54.129  12.195  12.041  1.00177.65           C
ATOM    382  CG  LYS A  50      54.355  10.679  12.004  1.00177.65           C
ATOM    383  CD  LYS A  50      55.185  10.123  13.161  1.00177.65           C
ATOM    384  CE  LYS A  50      56.663   9.923  12.827  1.00177.65           C
ATOM    385  NZ  LYS A  50      56.822   8.752  11.937  1.00177.65           N
ATOM    386  C   LYS A  50      54.271  12.786  14.428  1.00177.65           C
ATOM    387  O   LYS A  50      54.980  13.776  14.600  1.00177.65           O
ATOM    388  N   VAL A  51      54.278  11.742  15.285  1.00101.42           N
ATOM    389  CA  VAL A  51      55.182  11.705  16.396  1.00101.42           C
ATOM    390  CB  VAL A  51      54.478  11.744  17.717  1.00101.42           C
ATOM    391  CG1 VAL A  51      53.374  10.681  17.700  1.00101.42           C
ATOM    392  CG2 VAL A  51      55.516  11.557  18.838  1.00101.42           C
ATOM    393  C   VAL A  51      55.986  10.441  16.280  1.00101.42           C
ATOM    394  O   VAL A  51      55.487   9.425  15.798  1.00101.42           O
ATOM    395  N   VAL A  52      57.277  10.489  16.681  1.00103.24           N
ATOM    396  CA  VAL A  52      58.143   9.341  16.579  1.00103.24           C
ATOM    397  CB  VAL A  52      58.921   9.331  15.294  1.00103.24           C
ATOM    398  CG1 VAL A  52      59.709  10.648  15.205  1.00103.24           C
ATOM    399  CG2 VAL A  52      59.830   8.091  15.263  1.00103.24           C
ATOM    400  C   VAL A  52      59.150   9.403  17.691  1.00103.24           C
ATOM    401  O   VAL A  52      59.480  10.485  18.172  1.00103.24           O
ATOM    402  N   ASP A  53      59.634   8.225  18.153  1.00 81.82           N
ATOM    403  CA  ASP A  53      60.624   8.163  19.198  1.00 81.82           C
ATOM    404  CB  ASP A  53      60.167   7.333  20.416  1.00 81.82           C
ATOM    405  CG  ASP A  53      59.829   5.912  19.981  1.00 81.82           C
ATOM    406  OD1 ASP A  53      60.145   5.540  18.820  1.00 81.82           O
ATOM    407  OD2 ASP A  53      59.239   5.176  20.817  1.00 81.82           O
ATOM    408  C   ASP A  53      61.927   7.621  18.668  1.00 81.82           C
ATOM    409  O   ASP A  53      62.100   7.421  17.465  1.00 81.82           O
ATOM    410  N   GLN A  54      62.881   7.380  19.596  1.00 94.70           N
ATOM    411  CA  GLN A  54      64.209   6.882  19.331  1.00 94.70           C
ATOM    412  CB  GLN A  54      65.085   6.849  20.595  1.00 94.70           C
ATOM    413  CG  GLN A  54      66.502   6.330  20.346  1.00 94.70           C
ATOM    414  CD  GLN A  54      67.247   6.350  21.673  1.00 94.70           C
ATOM    415  OE1 GLN A  54      68.417   5.977  21.749  1.00 94.70           O
ATOM    416  NE2 GLN A  54      66.551   6.796  22.752  1.00 94.70           N
ATOM    417  C   GLN A  54      64.147   5.483  18.798  1.00 94.70           C
ATOM    418  O   GLN A  54      64.939   5.092  17.942  1.00 94.70           O
ATOM    419  N   PHE A  55      63.181   4.695  19.299  1.00131.33           N
ATOM    420  CA  PHE A  55      62.987   3.309  18.976  1.00131.33           C
ATOM    421  CB  PHE A  55      61.840   2.656  19.766  1.00131.33           C
ATOM    422  CG  PHE A  55      62.236   2.603  21.201  1.00131.33           C
ATOM    423  CD1 PHE A  55      63.023   1.577  21.670  1.00131.33           C
ATOM    424  CD2 PHE A  55      61.817   3.577  22.078  1.00131.33           C
ATOM    425  CE1 PHE A  55      63.390   1.524  22.995  1.00131.33           C
ATOM    426  CE2 PHE A  55      62.181   3.530  23.403  1.00131.33           C
ATOM    427  CZ  PHE A  55      62.969   2.502  23.864  1.00131.33           C
ATOM    428  C   PHE A  55      62.652   3.184  17.521  1.00131.33           C
ATOM    429  O   PHE A  55      62.830   2.117  16.939  1.00131.33           O
ATOM    430  N   GLY A  56      62.091   4.241  16.902  1.00 29.92           N
ATOM    431  CA  GLY A  56      61.762   4.153  15.508  1.00 29.92           C
ATOM    432  C   GLY A  56      60.282   3.969  15.375  1.00 29.92           C
ATOM    433  O   GLY A  56      59.772   3.758  14.275  1.00 29.92           O
ATOM    434  N   ASN A  57      59.554   4.040  16.505  1.00 42.38           N
ATOM    435  CA  ASN A  57      58.126   3.877  16.492  1.00 42.38           C
ATOM    436  CB  ASN A  57      57.534   3.609  17.888  1.00 42.38           C
ATOM    437  CG  ASN A  57      58.036   2.256  18.374  1.00 42.38           C
ATOM    438  OD1 ASN A  57      57.868   1.239  17.705  1.00 42.38           O
ATOM    439  ND2 ASN A  57      58.677   2.244  19.574  1.00 42.38           N
ATOM    440  C   ASN A  57      57.494   5.137  15.974  1.00 42.38           C
ATOM    441  O   ASN A  57      58.029   6.230  16.151  1.00 42.38           O
ATOM    442  N   GLU A  58      56.324   5.009  15.309  1.00108.90           N
ATOM    443  CA  GLU A  58      55.641   6.150  14.757  1.00108.90           C
ATOM    444  CB  GLU A  58      55.470   6.072  13.227  1.00108.90           C
ATOM    445  CG  GLU A  58      54.688   4.846  12.747  1.00108.90           C
ATOM    446  CD  GLU A  58      53.198   5.137  12.862  1.00108.90           C
ATOM    447  OE1 GLU A  58      52.838   6.332  13.031  1.00108.90           O
ATOM    448  OE2 GLU A  58      52.400   4.165  12.779  1.00108.90           O
ATOM    449  C   GLU A  58      54.272   6.256  15.370  1.00108.90           C
ATOM    450  O   GLU A  58      53.671   5.252  15.751  1.00108.90           O
ATOM    451  N   GLY A  59      53.740   7.496  15.474  1.00 24.76           N
ATOM    452  CA  GLY A  59      52.448   7.709  16.075  1.00 24.76           C
ATOM    453  C   GLY A  59      51.952   9.072  15.683  1.00 24.76           C
ATOM    454  O   GLY A  59      52.406   9.643  14.692  1.00 24.76           O
ATOM    455  N   THR A  60      50.987   9.631  16.455  1.00111.64           N
ATOM    456  CA  THR A  60      50.446  10.919  16.097  1.00111.64           C
ATOM    457  CB  THR A  60      49.086  10.833  15.468  1.00111.64           C
ATOM    458  OG1 THR A  60      48.153  10.290  16.390  1.00111.64           O
ATOM    459  CG2 THR A  60      49.178   9.941  14.218  1.00111.64           C
ATOM    460  C   THR A  60      50.306  11.801  17.307  1.00111.64           C
ATOM    461  O   THR A  60      50.403  11.338  18.443  1.00111.64           O
ATOM    462  N   TRP A  61      50.109  13.125  17.083  1.00142.69           N
ATOM    463  CA  TRP A  61      49.896  14.024  18.185  1.00142.69           C
ATOM    464  CB  TRP A  61      51.145  14.734  18.742  1.00142.69           C
ATOM    465  CG  TRP A  61      51.429  16.094  18.144  1.00142.69           C
ATOM    466  CD2 TRP A  61      52.323  16.383  17.058  1.00142.69           C
ATOM    467  CD1 TRP A  61      50.914  17.293  18.545  1.00142.69           C
ATOM    468  NE1 TRP A  61      51.427  18.309  17.779  1.00142.69           N
ATOM    469  CE2 TRP A  61      52.296  17.766  16.860  1.00142.69           C
ATOM    470  CE3 TRP A  61      53.103  15.569  16.291  1.00142.69           C
ATOM    471  CZ2 TRP A  61      53.053  18.358  15.892  1.00142.69           C
ATOM    472  CZ3 TRP A  61      53.860  16.174  15.313  1.00142.69           C
ATOM    473  CH2 TRP A  61      53.838  17.538  15.117  1.00142.69           C
ATOM    474  C   TRP A  61      49.024  15.142  17.696  1.00142.69           C
ATOM    475  O   TRP A  61      48.816  15.319  16.495  1.00142.69           O
ATOM    476  N   THR A  62      48.453  15.910  18.646  1.00124.18           N
ATOM    477  CA  THR A  62      47.675  17.068  18.314  1.00124.18           C
ATOM    478  CB  THR A  62      46.201  16.786  18.216  1.00124.18           C
ATOM    479  OG1 THR A  62      45.495  17.962  17.846  1.00124.18           O
ATOM    480  CG2 THR A  62      45.700  16.267  19.576  1.00124.18           C
ATOM    481  C   THR A  62      47.862  18.035  19.433  1.00124.18           C
ATOM    482  O   THR A  62      48.046  17.639  20.581  1.00124.18           O
ATOM    483  N   MET A  63      47.865  19.342  19.125  1.00140.04           N
ATOM    484  CA  MET A  63      47.899  20.308  20.182  1.00140.04           C
ATOM    485  CB  MET A  63      48.397  21.701  19.763  1.00140.04           C
ATOM    486  CG  MET A  63      48.419  22.695  20.927  1.00140.04           C
ATOM    487  SD  MET A  63      49.247  24.272  20.568  1.00140.04           S
ATOM    488  CE  MET A  63      50.920  23.573  20.658  1.00140.04           C
ATOM    489  C   MET A  63      46.470  20.426  20.603  1.00140.04           C
ATOM    490  O   MET A  63      45.573  20.130  19.815  1.00140.04           O
ATOM    491  N   VAL A  64      46.208  20.793  21.872  1.00 79.38           N
ATOM    492  CA  VAL A  64      44.839  20.966  22.257  1.00 79.38           C
ATOM    493  CB  VAL A  64      44.493  20.299  23.556  1.00 79.38           C
ATOM    494  CG1 VAL A  64      43.039  20.652  23.916  1.00 79.38           C
ATOM    495  CG2 VAL A  64      44.752  18.789  23.416  1.00 79.38           C
ATOM    496  C   VAL A  64      44.655  22.425  22.447  1.00 79.38           C
ATOM    497  O   VAL A  64      45.055  22.941  23.492  1.00 79.38           O
ATOM    498  N   TYR A  65      44.008  23.109  21.467  1.00250.06           N
ATOM    499  CA  TYR A  65      43.858  24.527  21.603  1.00250.06           C
ATOM    500  CB  TYR A  65      42.888  24.963  22.726  1.00250.06           C
ATOM    501  CG  TYR A  65      42.597  26.432  22.612  1.00250.06           C
ATOM    502  CD1 TYR A  65      41.988  26.946  21.488  1.00250.06           C
ATOM    503  CD2 TYR A  65      42.877  27.297  23.645  1.00250.06           C
ATOM    504  CE1 TYR A  65      41.701  28.286  21.375  1.00250.06           C
ATOM    505  CE2 TYR A  65      42.594  28.641  23.543  1.00250.06           C
ATOM    506  CZ  TYR A  65      42.009  29.140  22.404  1.00250.06           C
ATOM    507  OH  TYR A  65      41.717  30.516  22.296  1.00250.06           O
ATOM    508  C   TYR A  65      45.255  25.038  21.824  1.00250.06           C
ATOM    509  O   TYR A  65      46.152  24.669  21.065  1.00250.06           O
ATOM    510  N   ASN A  66      45.429  26.050  22.689  1.00152.59           N
ATOM    511  CA  ASN A  66      46.768  26.487  22.968  1.00152.59           C
ATOM    512  CB  ASN A  66      46.908  28.018  22.855  1.00152.59           C
ATOM    513  CG  ASN A  66      45.982  28.706  23.855  1.00152.59           C
ATOM    514  OD1 ASN A  66      45.306  28.065  24.657  1.00152.59           O
ATOM    515  ND2 ASN A  66      45.940  30.063  23.796  1.00152.59           N
ATOM    516  C   ASN A  66      47.159  26.073  24.371  1.00152.59           C
ATOM    517  O   ASN A  66      48.087  26.636  24.950  1.00152.59           O
ATOM    518  N   GLN A  67      46.418  25.109  24.960  1.00109.15           N
ATOM    519  CA  GLN A  67      46.579  24.624  26.315  1.00109.15           C
ATOM    520  CB  GLN A  67      45.277  24.001  26.834  1.00109.15           C
ATOM    521  CG  GLN A  67      44.120  24.998  26.881  1.00109.15           C
ATOM    522  CD  GLN A  67      44.389  25.967  28.020  1.00109.15           C
ATOM    523  OE1 GLN A  67      43.677  25.967  29.021  1.00109.15           O
ATOM    524  NE2 GLN A  67      45.445  26.810  27.872  1.00109.15           N
ATOM    525  C   GLN A  67      47.663  23.606  26.576  1.00109.15           C
ATOM    526  O   GLN A  67      48.371  23.692  27.581  1.00109.15           O
ATOM    527  N   GLY A  68      47.800  22.589  25.702  1.00 42.39           N
ATOM    528  CA  GLY A  68      48.711  21.505  25.960  1.00 42.39           C
ATOM    529  C   GLY A  68      48.616  20.572  24.792  1.00 42.39           C
ATOM    530  O   GLY A  68      48.164  20.971  23.720  1.00 42.39           O
ATOM    531  N   PHE A  69      49.042  19.299  24.967  1.00158.33           N
ATOM    532  CA  PHE A  69      49.065  18.400  23.846  1.00158.33           C
ATOM    533  CB  PHE A  69      50.423  18.424  23.129  1.00158.33           C
ATOM    534  CG  PHE A  69      51.450  18.181  24.185  1.00158.33           C
ATOM    535  CD1 PHE A  69      51.758  16.905  24.593  1.00158.33           C
ATOM    536  CD2 PHE A  69      52.091  19.237  24.792  1.00158.33           C
ATOM    537  CE1 PHE A  69      52.699  16.679  25.571  1.00158.33           C
ATOM    538  CE2 PHE A  69      53.034  19.020  25.770  1.00158.33           C
ATOM    539  CZ  PHE A  69      53.342  17.739  26.161  1.00158.33           C
ATOM    540  C   PHE A  69      48.828  16.979  24.266  1.00158.33           C
ATOM    541  O   PHE A  69      48.919  16.625  25.441  1.00158.33           O
ATOM    542  N   HIS A  70      48.494  16.123  23.273  1.00 60.00           N
ATOM    543  CA  HIS A  70      48.301  14.722  23.504  1.00 60.00           C
ATOM    544  ND1 HIS A  70      46.738  11.770  23.088  1.00 60.00           N
ATOM    545  CG  HIS A  70      46.593  12.884  23.884  1.00 60.00           C
ATOM    546  CB  HIS A  70      46.826  14.291  23.420  1.00 60.00           C
ATOM    547  NE2 HIS A  70      46.115  11.041  25.094  1.00 60.00           N
ATOM    548  CD2 HIS A  70      46.213  12.421  25.106  1.00 60.00           C
ATOM    549  CE1 HIS A  70      46.440  10.696  23.862  1.00 60.00           C
ATOM    550  C   HIS A  70      49.048  14.002  22.421  1.00 60.00           C
ATOM    551  O   HIS A  70      48.920  14.333  21.241  1.00 60.00           O
ATOM    552  N   ILE A  71      49.881  13.010  22.805  1.00104.09           N
ATOM    553  CA  ILE A  71      50.605  12.234  21.836  1.00104.09           C
ATOM    554  CB  ILE A  71      52.108  12.309  21.928  1.00104.09           C
ATOM    555  CG1 ILE A  71      52.644  13.726  21.673  1.00104.09           C
ATOM    556  CG2 ILE A  71      52.674  11.283  20.936  1.00104.09           C
ATOM    557  CD1 ILE A  71      52.540  14.652  22.874  1.00104.09           C
ATOM    558  C   ILE A  71      50.266  10.792  22.053  1.00104.09           C
ATOM    559  O   ILE A  71      50.220  10.313  23.187  1.00104.09           O
ATOM    560  N   ASN A  72      49.991  10.064  20.952  1.00 42.87           N
ATOM    561  CA  ASN A  72      49.741   8.654  21.047  1.00 42.87           C
ATOM    562  CB  ASN A  72      48.442   8.212  20.350  1.00 42.87           C
ATOM    563  CG  ASN A  72      47.263   8.725  21.161  1.00 42.87           C
ATOM    564  OD1 ASN A  72      47.128   8.413  22.343  1.00 42.87           O
ATOM    565  ND2 ASN A  72      46.383   9.535  20.513  1.00 42.87           N
ATOM    566  C   ASN A  72      50.864   7.993  20.320  1.00 42.87           C
ATOM    567  O   ASN A  72      50.990   8.133  19.105  1.00 42.87           O
ATOM    568  N   VAL A  73      51.728   7.267  21.055  1.00 51.22           N
ATOM    569  CA  VAL A  73      52.825   6.618  20.405  1.00 51.22           C
ATOM    570  CB  VAL A  73      54.103   7.394  20.466  1.00 51.22           C
ATOM    571  CG1 VAL A  73      55.198   6.591  19.742  1.00 51.22           C
ATOM    572  CG2 VAL A  73      53.865   8.793  19.897  1.00 51.22           C
ATOM    573  C   VAL A  73      53.129   5.368  21.159  1.00 51.22           C
ATOM    574  O   VAL A  73      53.100   5.354  22.386  1.00 51.22           O
ATOM    575  N   ASN A  74      53.440   4.285  20.424  1.00 75.09           N
ATOM    576  CA  ASN A  74      53.884   3.046  20.996  1.00 75.09           C
ATOM    577  CB  ASN A  74      55.322   3.138  21.541  1.00 75.09           C
ATOM    578  CG  ASN A  74      55.878   1.729  21.679  1.00 75.09           C
ATOM    579  OD1 ASN A  74      56.177   1.069  20.685  1.00 75.09           O
ATOM    580  ND2 ASN A  74      56.038   1.258  22.945  1.00 75.09           N
ATOM    581  C   ASN A  74      52.975   2.570  22.097  1.00 75.09           C
ATOM    582  O   ASN A  74      53.445   2.129  23.144  1.00 75.09           O
ATOM    583  N   GLY A  75      51.645   2.646  21.900  1.00 28.36           N
ATOM    584  CA  GLY A  75      50.722   2.086  22.851  1.00 28.36           C
ATOM    585  C   GLY A  75      50.626   2.913  24.100  1.00 28.36           C
ATOM    586  O   GLY A  75      50.108   2.437  25.110  1.00 28.36           O
ATOM    587  N   ARG A  76      51.118   4.167  24.082  1.00129.51           N
ATOM    588  CA  ARG A  76      51.019   4.990  25.257  1.00129.51           C
ATOM    589  CB  ARG A  76      52.363   5.212  25.973  1.00129.51           C
ATOM    590  CG  ARG A  76      52.243   6.070  27.234  1.00129.51           C
ATOM    591  CD  ARG A  76      53.566   6.252  27.980  1.00129.51           C
ATOM    592  NE  ARG A  76      53.986   4.914  28.482  1.00129.51           N
ATOM    593  CZ  ARG A  76      55.241   4.738  28.991  1.00129.51           C
ATOM    594  NH1 ARG A  76      56.111   5.788  29.038  1.00129.51           N
ATOM    595  NH2 ARG A  76      55.625   3.511  29.451  1.00129.51           N
ATOM    596  C   ARG A  76      50.491   6.331  24.847  1.00129.51           C
ATOM    597  O   ARG A  76      50.657   6.753  23.704  1.00129.51           O
ATOM    598  N   SER A  77      49.810   7.029  25.780  1.00 75.43           N
ATOM    599  CA  SER A  77      49.282   8.331  25.487  1.00 75.43           C
ATOM    600  CB  SER A  77      47.760   8.431  25.681  1.00 75.43           C
ATOM    601  OG  SER A  77      47.093   7.560  24.780  1.00 75.43           O
ATOM    602  C   SER A  77      49.913   9.284  26.455  1.00 75.43           C
ATOM    603  O   SER A  77      49.991   9.003  27.649  1.00 75.43           O
ATOM    604  N   TYR A  78      50.374  10.450  25.954  1.00 49.11           N
ATOM    605  CA  TYR A  78      51.022  11.420  26.794  1.00 49.11           C
ATOM    606  CB  TYR A  78      52.427  11.819  26.308  1.00 49.11           C
ATOM    607  CG  TYR A  78      53.308  10.621  26.381  1.00 49.11           C
ATOM    608  CD1 TYR A  78      53.899  10.257  27.569  1.00 49.11           C
ATOM    609  CD2 TYR A  78      53.549   9.864  25.258  1.00 49.11           C
ATOM    610  CE1 TYR A  78      54.716   9.153  27.636  1.00 49.11           C
ATOM    611  CE2 TYR A  78      54.365   8.759  25.318  1.00 49.11           C
ATOM    612  CZ  TYR A  78      54.948   8.402  26.509  1.00 49.11           C
ATOM    613  OH  TYR A  78      55.786   7.269  26.575  1.00 49.11           O
ATOM    614  C   TYR A  78      50.202  12.674  26.768  1.00 49.11           C
ATOM    615  O   TYR A  78      49.788  13.130  25.703  1.00 49.11           O
ATOM    616  N   PHE A  79      49.924  13.252  27.958  1.00 84.98           N
ATOM    617  CA  PHE A  79      49.177  14.478  28.025  1.00 84.98           C
ATOM    618  CB  PHE A  79      47.673  14.260  28.291  1.00 84.98           C
ATOM    619  CG  PHE A  79      47.038  15.564  28.648  1.00 84.98           C
ATOM    620  CD1 PHE A  79      46.816  16.537  27.700  1.00 84.98           C
ATOM    621  CD2 PHE A  79      46.687  15.822  29.954  1.00 84.98           C
ATOM    622  CE1 PHE A  79      46.235  17.736  28.047  1.00 84.98           C
ATOM    623  CE2 PHE A  79      46.104  17.017  30.307  1.00 84.98           C
ATOM    624  CZ  PHE A  79      45.875  17.977  29.351  1.00 84.98           C
ATOM    625  C   PHE A  79      49.729  15.367  29.096  1.00 84.98           C
ATOM    626  O   PHE A  79      50.129  14.913  30.167  1.00 84.98           O
ATOM    627  N   GLY A  80      49.753  16.687  28.819  1.00 40.10           N
ATOM    628  CA  GLY A  80      50.241  17.644  29.769  1.00 40.10           C
ATOM    629  C   GLY A  80      49.865  19.009  29.279  1.00 40.10           C
ATOM    630  O   GLY A  80      49.660  19.228  28.086  1.00 40.10           O
ATOM    631  N   TYR A  81      49.812  19.980  30.210  1.00 95.13           N
ATOM    632  CA  TYR A  81      49.499  21.335  29.867  1.00 95.13           C
ATOM    633  CB  TYR A  81      48.675  22.120  30.903  1.00 95.13           C
ATOM    634  CG  TYR A  81      47.222  21.827  30.794  1.00 95.13           C
ATOM    635  CD1 TYR A  81      46.506  22.457  29.807  1.00 95.13           C
ATOM    636  CD2 TYR A  81      46.578  20.954  31.641  1.00 95.13           C
ATOM    637  CE1 TYR A  81      45.162  22.237  29.664  1.00 95.13           C
ATOM    638  CE2 TYR A  81      45.227  20.730  31.503  1.00 95.13           C
ATOM    639  CZ  TYR A  81      44.522  21.376  30.514  1.00 95.13           C
ATOM    640  OH  TYR A  81      43.140  21.167  30.354  1.00 95.13           O
ATOM    641  C   TYR A  81      50.798  22.065  29.820  1.00 95.13           C
ATOM    642  O   TYR A  81      51.754  21.695  30.498  1.00 95.13           O
ATOM    643  N   SER A  82      50.876  23.108  28.972  1.00 71.71           N
ATOM    644  CA  SER A  82      52.090  23.867  28.883  1.00 71.71           C
ATOM    645  CB  SER A  82      52.059  24.960  27.801  1.00 71.71           C
ATOM    646  OG  SER A  82      53.296  25.658  27.776  1.00 71.71           O
ATOM    647  C   SER A  82      52.285  24.533  30.210  1.00 71.71           C
ATOM    648  O   SER A  82      51.319  24.842  30.909  1.00 71.71           O
ATOM    649  N   ALA A  83      53.556  24.772  30.590  1.00 42.48           N
ATOM    650  CA  ALA A  83      53.888  25.288  31.891  1.00 42.48           C
ATOM    651  CB  ALA A  83      55.369  25.096  32.261  1.00 42.48           C
ATOM    652  C   ALA A  83      53.579  26.748  32.042  1.00 42.48           C
ATOM    653  O   ALA A  83      53.653  27.531  31.095  1.00 42.48           O
ATOM    654  N   PHE A  84      53.199  27.130  33.281  1.00 58.37           N
ATOM    655  CA  PHE A  84      52.968  28.500  33.639  1.00 58.37           C
ATOM    656  CB  PHE A  84      51.545  29.001  33.314  1.00 58.37           C
ATOM    657  CG  PHE A  84      50.547  28.190  34.070  1.00 58.37           C
ATOM    658  CD1 PHE A  84      50.185  28.536  35.351  1.00 58.37           C
ATOM    659  CD2 PHE A  84      49.967  27.084  33.492  1.00 58.37           C
ATOM    660  CE1 PHE A  84      49.262  27.789  36.045  1.00 58.37           C
ATOM    661  CE2 PHE A  84      49.044  26.333  34.181  1.00 58.37           C
ATOM    662  CZ  PHE A  84      48.689  26.685  35.461  1.00 58.37           C
ATOM    663  C   PHE A  84      53.200  28.612  35.118  1.00 58.37           C
ATOM    664  O   PHE A  84      52.988  27.655  35.861  1.00 58.37           O
ATOM    665  N   LYS A  85      53.672  29.787  35.587  1.00 41.23           N
ATOM    666  CA  LYS A  85      53.914  29.944  36.997  1.00 41.23           C
ATOM    667  CB  LYS A  85      55.409  30.022  37.355  1.00 41.23           C
ATOM    668  CG  LYS A  85      56.188  28.739  37.061  1.00 41.23           C
ATOM    669  CD  LYS A  85      57.706  28.929  37.099  1.00 41.23           C
ATOM    670  CE  LYS A  85      58.494  27.650  36.806  0.00 41.23           C
ATOM    671  NZ  LYS A  85      59.947  27.928  36.859  0.00 41.23           N
ATOM    672  C   LYS A  85      53.310  31.242  37.436  1.00 41.23           C
ATOM    673  O   LYS A  85      53.469  32.266  36.775  1.00 41.23           O
ATOM    674  N   LYS A  86      52.587  31.239  38.575  1.00 99.42           N
ATOM    675  CA  LYS A  86      52.038  32.487  39.028  1.00 99.42           C
ATOM    676  CB  LYS A  86      50.518  32.439  39.283  1.00 99.42           C
ATOM    677  CG  LYS A  86      50.070  31.370  40.284  1.00 99.42           C
ATOM    678  CD  LYS A  86      48.623  31.542  40.750  1.00 99.42           C
ATOM    679  CE  LYS A  86      48.167  30.477  41.750  1.00 99.42           C
ATOM    680  NZ  LYS A  86      46.761  30.721  42.143  1.00 99.42           N
ATOM    681  C   LYS A  86      52.725  32.855  40.298  1.00 99.42           C
ATOM    682  O   LYS A  86      52.382  32.360  41.372  1.00 99.42           O
ATOM    683  N   GLU A  87      53.763  33.713  40.211  1.00116.44           N
ATOM    684  CA  GLU A  87      54.399  34.009  41.452  1.00116.44           C
ATOM    685  CB  GLU A  87      55.637  34.900  41.255  0.00116.44           C
ATOM    686  CG  GLU A  87      56.768  34.214  40.484  0.00116.44           C
ATOM    687  CD  GLU A  87      57.777  35.279  40.078  0.00116.44           C
ATOM    688  OE1 GLU A  87      57.447  36.488  40.209  0.00116.44           O
ATOM    689  OE2 GLU A  87      58.890  34.897  39.627  0.00116.44           O
ATOM    690  C   GLU A  87      53.448  34.758  42.330  1.00116.44           C
ATOM    691  O   GLU A  87      52.723  34.168  43.127  1.00116.44           O
ATOM    692  N   GLY A  88      53.401  36.099  42.180  1.00140.97           N
ATOM    693  CA  GLY A  88      52.499  36.851  43.007  1.00140.97           C
ATOM    694  C   GLY A  88      51.112  36.871  42.466  1.00140.97           C
ATOM    695  O   GLY A  88      50.162  36.372  43.058  1.00140.97           O
ATOM    696  N   GLN A  89      50.991  37.441  41.260  1.00156.10           N
ATOM    697  CA  GLN A  89      49.757  37.611  40.568  1.00156.10           C
ATOM    698  CB  GLN A  89      49.047  38.927  40.924  1.00156.10           C
ATOM    699  CG  GLN A  89      48.596  39.002  42.385  1.00156.10           C
ATOM    700  CD  GLN A  89      47.915  40.346  42.598  1.00156.10           C
ATOM    701  OE1 GLN A  89      47.791  41.148  41.673  1.00156.10           O
ATOM    702  NE2 GLN A  89      47.461  40.604  43.854  1.00156.10           N
ATOM    703  C   GLN A  89      50.237  37.737  39.176  1.00156.10           C
ATOM    704  O   GLN A  89      49.481  37.947  38.228  1.00156.10           O
ATOM    705  N   LYS A  90      51.571  37.599  39.066  1.00 93.55           N
ATOM    706  CA  LYS A  90      52.268  37.663  37.822  1.00 93.55           C
ATOM    707  CB  LYS A  90      53.746  38.047  37.990  1.00 93.55           C
ATOM    708  CG  LYS A  90      54.518  38.121  36.673  1.00 93.55           C
ATOM    709  CD  LYS A  90      55.906  38.740  36.824  0.00 93.55           C
ATOM    710  CE  LYS A  90      56.781  38.605  35.576  0.00 93.55           C
ATOM    711  NZ  LYS A  90      57.271  37.214  35.454  0.00 93.55           N
ATOM    712  C   LYS A  90      52.239  36.285  37.259  1.00 93.55           C
ATOM    713  O   LYS A  90      52.497  35.311  37.965  1.00 93.55           O
ATOM    714  N   VAL A  91      51.908  36.165  35.961  1.00 38.21           N
ATOM    715  CA  VAL A  91      51.856  34.862  35.370  1.00 38.21           C
ATOM    716  CB  VAL A  91      50.520  34.535  34.766  1.00 38.21           C
ATOM    717  CG1 VAL A  91      50.616  33.170  34.063  1.00 38.21           C
ATOM    718  CG2 VAL A  91      49.451  34.595  35.870  1.00 38.21           C
ATOM    719  C   VAL A  91      52.856  34.799  34.260  1.00 38.21           C
ATOM    720  O   VAL A  91      52.960  35.712  33.442  1.00 38.21           O
ATOM    721  N   THR A  92      53.636  33.701  34.217  1.00 38.72           N
ATOM    722  CA  THR A  92      54.595  33.529  33.166  1.00 38.72           C
ATOM    723  CB  THR A  92      56.013  33.529  33.655  1.00 38.72           C
ATOM    724  OG1 THR A  92      56.294  34.748  34.329  1.00 38.72           O
ATOM    725  CG2 THR A  92      56.952  33.366  32.447  1.00 38.72           C
ATOM    726  C   THR A  92      54.331  32.191  32.550  1.00 38.72           C
ATOM    727  O   THR A  92      54.127  31.200  33.249  1.00 38.72           O
ATOM    728  N   SER A  93      54.326  32.122  31.206  1.00 84.52           N
ATOM    729  CA  SER A  93      54.055  30.861  30.583  1.00 84.52           C
ATOM    730  CB  SER A  93      52.870  30.908  29.604  1.00 84.52           C
ATOM    731  OG  SER A  93      53.090  31.907  28.622  1.00 84.52           O
ATOM    732  C   SER A  93      55.279  30.424  29.847  1.00 84.52           C
ATOM    733  O   SER A  93      56.051  31.247  29.355  1.00 84.52           O
ATOM    734  N   TYR A  94      55.511  29.094  29.819  1.00 57.06           N
ATOM    735  CA  TYR A  94      56.639  28.548  29.122  1.00 57.06           C
ATOM    736  CB  TYR A  94      57.629  27.843  30.063  1.00 57.06           C
ATOM    737  CG  TYR A  94      58.149  28.870  31.009  1.00 57.06           C
ATOM    738  CD1 TYR A  94      59.263  29.615  30.695  1.00 57.06           C
ATOM    739  CD2 TYR A  94      57.514  29.094  32.209  1.00 57.06           C
ATOM    740  CE1 TYR A  94      59.739  30.563  31.570  1.00 57.06           C
ATOM    741  CE2 TYR A  94      57.985  30.041  33.088  1.00 57.06           C
ATOM    742  CZ  TYR A  94      59.101  30.777  32.768  1.00 57.06           C
ATOM    743  OH  TYR A  94      59.588  31.749  33.667  1.00 57.06           O
ATOM    744  C   TYR A  94      56.116  27.514  28.173  1.00 57.06           C
ATOM    745  O   TYR A  94      55.698  26.432  28.582  1.00 57.06           O
ATOM    746  N   CYS A  95      56.127  27.836  26.869  1.00 64.82           N
ATOM    747  CA  CYS A  95      55.661  26.969  25.823  1.00 64.82           C
ATOM    748  CB  CYS A  95      55.404  27.723  24.511  1.00 64.82           C
ATOM    749  SG  CYS A  95      54.074  28.936  24.759  1.00 64.82           S
ATOM    750  C   CYS A  95      56.638  25.853  25.598  1.00 64.82           C
ATOM    751  O   CYS A  95      56.313  24.842  24.975  1.00 64.82           O
ATOM    752  N   HIS A  96      57.898  26.074  26.011  1.00 92.49           N
ATOM    753  CA  HIS A  96      58.974  25.129  25.904  1.00 92.49           C
ATOM    754  ND1 HIS A  96      61.310  26.521  23.941  1.00 92.49           N
ATOM    755  CG  HIS A  96      60.725  26.802  25.156  1.00 92.49           C
ATOM    756  CB  HIS A  96      60.351  25.762  26.170  1.00 92.49           C
ATOM    757  NE2 HIS A  96      61.068  28.729  24.033  1.00 92.49           N
ATOM    758  CD2 HIS A  96      60.584  28.156  25.195  1.00 92.49           C
ATOM    759  CE1 HIS A  96      61.493  27.708  23.310  1.00 92.49           C
ATOM    760  C   HIS A  96      58.805  24.007  26.891  1.00 92.49           C
ATOM    761  O   HIS A  96      59.340  22.921  26.684  1.00 92.49           O
ATOM    762  N   LYS A  97      58.112  24.247  28.023  1.00123.84           N
ATOM    763  CA  LYS A  97      58.040  23.239  29.051  1.00123.84           C
ATOM    764  CB  LYS A  97      58.663  23.700  30.378  1.00123.84           C
ATOM    765  CG  LYS A  97      60.151  24.035  30.269  1.00123.84           C
ATOM    766  CD  LYS A  97      61.010  22.862  29.799  1.00123.84           C
ATOM    767  CE  LYS A  97      62.499  23.195  29.691  1.00123.84           C
ATOM    768  NZ  LYS A  97      62.719  24.178  28.605  1.00123.84           N
ATOM    769  C   LYS A  97      56.615  22.879  29.349  1.00123.84           C
ATOM    770  O   LYS A  97      55.679  23.476  28.819  1.00123.84           O
ATOM    771  N   THR A  98      56.425  21.854  30.215  1.00 50.80           N
ATOM    772  CA  THR A  98      55.102  21.409  30.555  1.00 50.80           C
ATOM    773  CB  THR A  98      54.782  20.034  30.048  1.00 50.80           C
ATOM    774  OG1 THR A  98      55.614  19.072  30.681  1.00 50.80           O
ATOM    775  CG2 THR A  98      55.005  20.006  28.526  1.00 50.80           C
ATOM    776  C   THR A  98      54.949  21.345  32.046  1.00 50.80           C
ATOM    777  O   THR A  98      55.917  21.353  32.803  1.00 50.80           O
ATOM    778  N   VAL A  99      53.680  21.315  32.492  1.00 65.12           N
ATOM    779  CA  VAL A  99      53.301  21.141  33.864  1.00 65.12           C
ATOM    780  CB  VAL A  99      51.865  21.538  34.086  1.00 65.12           C
ATOM    781  CG1 VAL A  99      51.444  21.273  35.540  1.00 65.12           C
ATOM    782  CG2 VAL A  99      51.712  23.007  33.659  1.00 65.12           C
ATOM    783  C   VAL A  99      53.439  19.665  34.074  1.00 65.12           C
ATOM    784  O   VAL A  99      53.707  18.948  33.112  1.00 65.12           O
ATOM    785  N   PRO A 100      53.340  19.155  35.269  1.00157.87           N
ATOM    786  CA  PRO A 100      53.416  17.728  35.376  1.00157.87           C
ATOM    787  CD  PRO A 100      53.925  19.802  36.434  1.00157.87           C
ATOM    788  CB  PRO A 100      53.520  17.429  36.866  1.00157.87           C
ATOM    789  CG  PRO A 100      54.288  18.657  37.397  1.00157.87           C
ATOM    790  C   PRO A 100      52.264  17.127  34.639  1.00157.87           C
ATOM    791  O   PRO A 100      51.142  17.606  34.798  1.00157.87           O
ATOM    792  N   GLY A 101      52.517  16.069  33.840  1.00 44.60           N
ATOM    793  CA  GLY A 101      51.480  15.510  33.027  1.00 44.60           C
ATOM    794  C   GLY A 101      51.322  14.053  33.324  1.00 44.60           C
ATOM    795  O   GLY A 101      52.011  13.498  34.181  1.00 44.60           O
ATOM    796  N   LEU A 102      50.376  13.406  32.607  1.00 53.57           N
ATOM    797  CA  LEU A 102      50.094  12.018  32.828  1.00 53.57           C
ATOM    798  CB  LEU A 102      48.627  11.748  33.201  1.00 53.57           C
ATOM    799  CG  LEU A 102      48.207  12.385  34.539  1.00 53.57           C
ATOM    800  CD1 LEU A 102      48.287  13.919  34.476  1.00 53.57           C
ATOM    801  CD2 LEU A 102      46.828  11.879  34.990  1.00 53.57           C
ATOM    802  C   LEU A 102      50.384  11.226  31.586  1.00 53.57           C
ATOM    803  O   LEU A 102      50.047  11.629  30.473  1.00 53.57           O
ATOM    804  N   ALA A 103      51.043  10.062  31.764  1.00 44.69           N
ATOM    805  CA  ALA A 103      51.313   9.175  30.670  1.00 44.69           C
ATOM    806  CB  ALA A 103      52.810   9.027  30.349  1.00 44.69           C
ATOM    807  C   ALA A 103      50.818   7.835  31.116  1.00 44.69           C
ATOM    808  O   ALA A 103      50.997   7.455  32.271  1.00 44.69           O
ATOM    809  N   HIS A 104      50.146   7.091  30.219  1.00 57.37           N
ATOM    810  CA  HIS A 104      49.665   5.786  30.566  1.00 57.37           C
ATOM    811  ND1 HIS A 104      46.864   7.827  30.869  1.00 57.37           N
ATOM    812  CG  HIS A 104      47.219   6.521  30.611  1.00 57.37           C
ATOM    813  CB  HIS A 104      48.322   5.792  31.323  1.00 57.37           C
ATOM    814  NE2 HIS A 104      45.502   7.105  29.267  1.00 57.37           N
ATOM    815  CD2 HIS A 104      46.376   6.097  29.630  1.00 57.37           C
ATOM    816  CE1 HIS A 104      45.832   8.124  30.039  1.00 57.37           C
ATOM    817  C   HIS A 104      49.469   5.032  29.293  1.00 57.37           C
ATOM    818  O   HIS A 104      49.348   5.623  28.221  1.00 57.37           O
ATOM    819  N   ASP A 105      49.428   3.690  29.381  1.00 58.79           N
ATOM    820  CA  ASP A 105      49.253   2.918  28.188  1.00 58.79           C
ATOM    821  CB  ASP A 105      49.534   1.413  28.386  1.00 58.79           C
ATOM    822  CG  ASP A 105      48.667   0.850  29.508  1.00 58.79           C
ATOM    823  OD1 ASP A 105      47.483   1.258  29.633  1.00 58.79           O
ATOM    824  OD2 ASP A 105      49.201   0.005  30.275  1.00 58.79           O
ATOM    825  C   ASP A 105      47.863   3.152  27.690  1.00 58.79           C
ATOM    826  O   ASP A 105      47.015   3.686  28.400  1.00 58.79           O
ATOM    827  N   VAL A 106      47.597   2.744  26.440  1.00118.29           N
ATOM    828  CA  VAL A 106      46.348   2.985  25.776  1.00118.29           C
ATOM    829  CB  VAL A 106      46.315   2.367  24.408  1.00118.29           C
ATOM    830  CG1 VAL A 106      46.547   0.851  24.539  1.00118.29           C
ATOM    831  CG2 VAL A 106      44.973   2.718  23.754  1.00118.29           C
ATOM    832  C   VAL A 106      45.207   2.404  26.568  1.00118.29           C
ATOM    833  O   VAL A 106      44.093   2.923  26.522  1.00118.29           O
ATOM    834  N   ASN A 107      45.429   1.276  27.265  1.00115.56           N
ATOM    835  CA  ASN A 107      44.401   0.613  28.034  1.00115.56           C
ATOM    836  CB  ASN A 107      44.836  -0.793  28.490  1.00115.56           C
ATOM    837  CG  ASN A 107      43.605  -1.605  28.877  1.00115.56           C
ATOM    838  OD1 ASN A 107      42.813  -1.207  29.730  1.00115.56           O
ATOM    839  ND2 ASN A 107      43.437  -2.786  28.224  1.00115.56           N
ATOM    840  C   ASN A 107      44.037   1.403  29.267  1.00115.56           C
ATOM    841  O   ASN A 107      42.915   1.325  29.754  1.00115.56           O
ATOM    842  N   ILE A 108      45.021   2.136  29.812  1.00240.31           N
ATOM    843  CA  ILE A 108      45.103   2.955  30.997  1.00240.31           C
ATOM    844  CB  ILE A 108      43.951   3.880  31.311  1.00240.31           C
ATOM    845  CG1 ILE A 108      42.685   3.151  31.776  1.00240.31           C
ATOM    846  CG2 ILE A 108      43.733   4.766  30.074  1.00240.31           C
ATOM    847  CD1 ILE A 108      41.711   4.088  32.492  1.00240.31           C
ATOM    848  C   ILE A 108      45.329   2.064  32.182  1.00240.31           C
ATOM    849  O   ILE A 108      44.819   2.311  33.275  1.00240.31           O
ATOM    850  N   ARG A 109      46.156   1.012  31.996  1.00151.72           N
ATOM    851  CA  ARG A 109      46.520   0.134  33.078  1.00151.72           C
ATOM    852  CB  ARG A 109      47.105  -1.199  32.578  1.00151.72           C
ATOM    853  CG  ARG A 109      46.230  -1.967  31.579  1.00151.72           C
ATOM    854  CD  ARG A 109      45.209  -2.919  32.206  1.00151.72           C
ATOM    855  NE  ARG A 109      43.848  -2.416  31.866  1.00151.72           N
ATOM    856  CZ  ARG A 109      43.214  -1.547  32.701  1.00151.72           C
ATOM    857  NH1 ARG A 109      43.835  -1.146  33.847  1.00151.72           N
ATOM    858  NH2 ARG A 109      41.969  -1.079  32.392  1.00151.72           N
ATOM    859  C   ARG A 109      47.588   0.755  33.930  1.00151.72           C
ATOM    860  O   ARG A 109      47.399   1.019  35.117  1.00151.72           O
ATOM    861  N   HIS A 110      48.737   1.075  33.293  1.00 94.72           N
ATOM    862  CA  HIS A 110      49.866   1.589  34.011  1.00 94.72           C
ATOM    863  ND1 HIS A 110      51.869  -0.515  35.699  1.00 94.72           N
ATOM    864  CG  HIS A 110      51.317  -0.412  34.442  1.00 94.72           C
ATOM    865  CB  HIS A 110      51.195   0.883  33.697  1.00 94.72           C
ATOM    866  NE2 HIS A 110      51.212  -2.558  35.127  1.00 94.72           N
ATOM    867  CD2 HIS A 110      50.922  -1.671  34.105  1.00 94.72           C
ATOM    868  CE1 HIS A 110      51.780  -1.819  36.061  1.00 94.72           C
ATOM    869  C   HIS A 110      49.999   3.039  33.697  1.00 94.72           C
ATOM    870  O   HIS A 110      49.892   3.454  32.542  1.00 94.72           O
ATOM    871  N   TRP A 111      50.236   3.834  34.762  1.00 82.12           N
ATOM    872  CA  TRP A 111      50.300   5.267  34.691  1.00 82.12           C
ATOM    873  CB  TRP A 111      49.179   5.945  35.500  1.00 82.12           C
ATOM    874  CG  TRP A 111      47.783   5.764  34.953  1.00 82.12           C
ATOM    875  CD2 TRP A 111      46.909   6.853  34.612  1.00 82.12           C
ATOM    876  CD1 TRP A 111      47.073   4.619  34.741  1.00 82.12           C
ATOM    877  NE1 TRP A 111      45.816   4.924  34.275  1.00 82.12           N
ATOM    878  CE2 TRP A 111      45.700   6.296  34.196  1.00 82.12           C
ATOM    879  CE3 TRP A 111      47.096   8.204  34.652  1.00 82.12           C
ATOM    880  CZ2 TRP A 111      44.656   7.087  33.811  1.00 82.12           C
ATOM    881  CZ3 TRP A 111      46.043   9.000  34.256  1.00 82.12           C
ATOM    882  CH2 TRP A 111      44.847   8.451  33.843  1.00 82.12           C
ATOM    883  C   TRP A 111      51.579   5.733  35.319  1.00 82.12           C
ATOM    884  O   TRP A 111      52.202   5.016  36.099  1.00 82.12           O
ATOM    885  N   SER A 112      52.002   6.964  34.958  1.00 85.60           N
ATOM    886  CA  SER A 112      53.171   7.594  35.505  1.00 85.60           C
ATOM    887  CB  SER A 112      54.480   7.164  34.821  1.00 85.60           C
ATOM    888  OG  SER A 112      54.708   5.778  35.031  1.00 85.60           O
ATOM    889  C   SER A 112      53.016   9.069  35.280  1.00 85.60           C
ATOM    890  O   SER A 112      52.125   9.511  34.553  1.00 85.60           O
ATOM    891  N   CYS A 113      53.888   9.873  35.923  1.00 48.97           N
ATOM    892  CA  CYS A 113      53.839  11.304  35.787  1.00 48.97           C
ATOM    893  CB  CYS A 113      53.833  12.025  37.144  1.00 48.97           C
ATOM    894  SG  CYS A 113      52.370  11.552  38.102  1.00 48.97           S
ATOM    895  C   CYS A 113      55.081  11.711  35.056  1.00 48.97           C
ATOM    896  O   CYS A 113      56.106  11.039  35.152  1.00 48.97           O
ATOM    897  N   PHE A 114      55.020  12.809  34.274  1.00 61.95           N
ATOM    898  CA  PHE A 114      56.196  13.214  33.555  1.00 61.95           C
ATOM    899  CB  PHE A 114      56.298  12.613  32.141  1.00 61.95           C
ATOM    900  CG  PHE A 114      55.228  13.215  31.293  1.00 61.95           C
ATOM    901  CD1 PHE A 114      53.942  12.725  31.318  1.00 61.95           C
ATOM    902  CD2 PHE A 114      55.518  14.273  30.461  1.00 61.95           C
ATOM    903  CE1 PHE A 114      52.963  13.285  30.531  1.00 61.95           C
ATOM    904  CE2 PHE A 114      54.543  14.838  29.673  1.00 61.95           C
ATOM    905  CZ  PHE A 114      53.262  14.343  29.706  1.00 61.95           C
ATOM    906  C   PHE A 114      56.204  14.703  33.382  1.00 61.95           C
ATOM    907  O   PHE A 114      55.193  15.381  33.554  1.00 61.95           O
ATOM    908  N   TYR A 115      57.392  15.241  33.044  1.00112.15           N
ATOM    909  CA  TYR A 115      57.605  16.641  32.799  1.00112.15           C
ATOM    910  CB  TYR A 115      58.572  17.239  33.838  1.00112.15           C
ATOM    911  CG  TYR A 115      58.888  18.662  33.533  1.00112.15           C
ATOM    912  CD1 TYR A 115      59.945  18.973  32.708  1.00112.15           C
ATOM    913  CD2 TYR A 115      58.141  19.682  34.072  1.00112.15           C
ATOM    914  CE1 TYR A 115      60.255  20.282  32.426  1.00112.15           C
ATOM    915  CE2 TYR A 115      58.448  20.993  33.794  1.00112.15           C
ATOM    916  CZ  TYR A 115      59.503  21.295  32.968  1.00112.15           C
ATOM    917  OH  TYR A 115      59.816  22.641  32.683  1.00112.15           O
ATOM    918  C   TYR A 115      58.296  16.688  31.473  1.00112.15           C
ATOM    919  O   TYR A 115      59.138  15.839  31.184  1.00112.15           O
ATOM    920  N   GLY A 116      57.964  17.676  30.619  1.00 28.78           N
ATOM    921  CA  GLY A 116      58.596  17.703  29.330  1.00 28.78           C
ATOM    922  C   GLY A 116      59.279  19.016  29.132  1.00 28.78           C
ATOM    923  O   GLY A 116      58.827  20.055  29.613  1.00 28.78           O
ATOM    924  N   GLN A 117      60.412  18.979  28.400  1.00 35.49           N
ATOM    925  CA  GLN A 117      61.160  20.161  28.081  1.00 35.49           C
ATOM    926  CB  GLN A 117      62.501  20.250  28.829  1.00 35.49           C
ATOM    927  CG  GLN A 117      62.357  20.298  30.351  1.00 35.49           C
ATOM    928  CD  GLN A 117      63.753  20.378  30.953  1.00 35.49           C
ATOM    929  OE1 GLN A 117      64.752  20.406  30.236  1.00 35.49           O
ATOM    930  NE2 GLN A 117      63.827  20.418  32.311  1.00 35.49           N
ATOM    931  C   GLN A 117      61.485  20.067  26.623  1.00 35.49           C
ATOM    932  O   GLN A 117      61.848  19.001  26.130  1.00 35.49           O
ATOM    933  N   LYS A 118      61.352  21.193  25.897  1.00128.60           N
ATOM    934  CA  LYS A 118      61.617  21.241  24.488  1.00128.60           C
ATOM    935  CB  LYS A 118      60.977  22.487  23.854  1.00128.60           C
ATOM    936  CG  LYS A 118      61.085  22.587  22.337  1.00128.60           C
ATOM    937  CD  LYS A 118      60.141  21.657  21.582  1.00128.60           C
ATOM    938  CE  LYS A 118      60.067  21.992  20.095  1.00128.60           C
ATOM    939  NZ  LYS A 118      59.591  23.384  19.926  1.00128.60           N
ATOM    940  C   LYS A 118      63.101  21.355  24.308  1.00128.60           C
ATOM    941  O   LYS A 118      63.719  22.316  24.762  1.00128.60           O
ATOM    942  N   SER A 119      63.701  20.342  23.654  1.00 62.57           N
ATOM    943  CA  SER A 119      65.106  20.251  23.372  1.00 62.57           C
ATOM    944  CB  SER A 119      65.583  18.800  23.197  1.00 62.57           C
ATOM    945  OG  SER A 119      64.972  18.220  22.053  1.00 62.57           O
ATOM    946  C   SER A 119      65.445  20.981  22.113  1.00 62.57           C
ATOM    947  O   SER A 119      66.572  20.878  21.639  1.00 62.57           O
ATOM    948  N   GLY A 120      64.487  21.685  21.487  1.00 23.56           N
ATOM    949  CA  GLY A 120      64.825  22.358  20.266  1.00 23.56           C
ATOM    950  C   GLY A 120      63.544  22.502  19.458  1.00 23.56           C
ATOM    951  O   GLY A 120      62.851  21.470  19.254  1.00 23.56           O
ATOM    952  OXT GLY A 120      63.239  23.650  19.036  1.00 23.56           O
TER     953      GLY A 120
ATOM    954  N   LEU B 121      24.549  11.718   1.885  1.00 50.17           N
ATOM    955  CA  LEU B 121      24.479  12.811   2.878  1.00 50.17           C
ATOM    956  CB  LEU B 121      25.751  13.673   2.787  1.00 50.17           C
ATOM    957  CG  LEU B 121      25.871  14.760   3.869  1.00 50.17           C
ATOM    958  CD1 LEU B 121      25.998  14.139   5.271  1.00 50.17           C
ATOM    959  CD2 LEU B 121      27.020  15.732   3.551  1.00 50.17           C
ATOM    960  C   LEU B 121      23.272  13.654   2.602  1.00 50.17           C
ATOM    961  O   LEU B 121      23.046  14.090   1.473  1.00 50.17           O
ATOM    962  N   PRO B 122      22.486  13.858   3.630  1.00 78.64           N
ATOM    963  CA  PRO B 122      21.257  14.600   3.495  1.00 78.64           C
ATOM    964  CD  PRO B 122      22.381  12.826   4.651  1.00 78.64           C
ATOM    965  CB  PRO B 122      20.412  14.237   4.714  1.00 78.64           C
ATOM    966  CG  PRO B 122      20.915  12.839   5.110  1.00 78.64           C
ATOM    967  C   PRO B 122      21.461  16.076   3.365  1.00 78.64           C
ATOM    968  O   PRO B 122      22.531  16.576   3.706  1.00 78.64           O
ATOM    969  N   PRO B 123      20.486  16.741   2.803  1.00130.70           N
ATOM    970  CA  PRO B 123      20.513  18.177   2.729  1.00130.70           C
ATOM    971  CD  PRO B 123      19.776  16.154   1.678  1.00130.70           C
ATOM    972  CB  PRO B 123      19.496  18.563   1.657  1.00130.70           C
ATOM    973  CG  PRO B 123      19.441  17.327   0.743  1.00130.70           C
ATOM    974  C   PRO B 123      20.224  18.793   4.063  1.00130.70           C
ATOM    975  O   PRO B 123      20.601  19.945   4.276  1.00130.70           O
ATOM    976  N   ALA B 124      19.530  18.062   4.962  1.00 37.57           N
ATOM    977  CA  ALA B 124      19.194  18.620   6.240  1.00 37.57           C
ATOM    978  CB  ALA B 124      17.780  19.222   6.294  1.00 37.57           C
ATOM    979  C   ALA B 124      19.245  17.523   7.257  1.00 37.57           C
ATOM    980  O   ALA B 124      19.011  16.358   6.936  1.00 37.57           O
ATOM    981  N   PHE B 125      19.587  17.868   8.519  1.00 53.94           N
ATOM    982  CA  PHE B 125      19.611  16.867   9.548  1.00 53.94           C
ATOM    983  CB  PHE B 125      20.937  16.090   9.624  1.00 53.94           C
ATOM    984  CG  PHE B 125      20.781  15.040  10.671  1.00 53.94           C
ATOM    985  CD1 PHE B 125      21.021  15.323  11.996  1.00 53.94           C
ATOM    986  CD2 PHE B 125      20.392  13.767  10.323  1.00 53.94           C
ATOM    987  CE1 PHE B 125      20.875  14.352  12.958  1.00 53.94           C
ATOM    988  CE2 PHE B 125      20.244  12.791  11.281  1.00 53.94           C
ATOM    989  CZ  PHE B 125      20.485  13.083  12.602  1.00 53.94           C
ATOM    990  C   PHE B 125      19.404  17.528  10.880  1.00 53.94           C
ATOM    991  O   PHE B 125      19.892  18.630  11.129  1.00 53.94           O
ATOM    992  N   ASP B 126      18.654  16.852  11.774  1.00 84.37           N
ATOM    993  CA  ASP B 126      18.406  17.353  13.095  1.00 84.37           C
ATOM    994  CB  ASP B 126      17.106  18.174  13.181  1.00 84.37           C
ATOM    995  CG  ASP B 126      17.055  18.909  14.513  1.00 84.37           C
ATOM    996  OD1 ASP B 126      17.778  18.492  15.457  1.00 84.37           O
ATOM    997  OD2 ASP B 126      16.289  19.905  14.601  1.00 84.37           O
ATOM    998  C   ASP B 126      18.254  16.147  13.975  1.00 84.37           C
ATOM    999  O   ASP B 126      17.326  15.359  13.806  1.00 84.37           O
ATOM   1000  N   TRP B 127      19.165  15.975  14.950  1.00102.87           N
ATOM   1001  CA  TRP B 127      19.155  14.830  15.817  1.00102.87           C
ATOM   1002  CB  TRP B 127      20.425  14.666  16.663  1.00102.87           C
ATOM   1003  CG  TRP B 127      21.568  14.111  15.849  1.00102.87           C
ATOM   1004  CD2 TRP B 127      21.642  12.736  15.440  1.00102.87           C
ATOM   1005  CD1 TRP B 127      22.668  14.729  15.332  1.00102.87           C
ATOM   1006  NE1 TRP B 127      23.428  13.821  14.632  1.00102.87           N
ATOM   1007  CE2 TRP B 127      22.807  12.591  14.688  1.00102.87           C
ATOM   1008  CE3 TRP B 127      20.805  11.682  15.670  1.00102.87           C
ATOM   1009  CZ2 TRP B 127      23.155  11.383  14.153  1.00102.87           C
ATOM   1010  CZ3 TRP B 127      21.159  10.465  15.133  1.00102.87           C
ATOM   1011  CH2 TRP B 127      22.312  10.319  14.389  1.00102.87           C
ATOM   1012  C   TRP B 127      17.953  14.833  16.704  1.00102.87           C
ATOM   1013  O   TRP B 127      17.610  13.803  17.284  1.00102.87           O
ATOM   1014  N   ARG B 128      17.358  16.017  16.922  1.00 93.47           N
ATOM   1015  CA  ARG B 128      16.163  16.154  17.705  1.00 93.47           C
ATOM   1016  CB  ARG B 128      15.801  17.625  17.963  1.00 93.47           C
ATOM   1017  CG  ARG B 128      16.840  18.354  18.819  1.00 93.47           C
ATOM   1018  CD  ARG B 128      16.533  19.838  19.024  1.00 93.47           C
ATOM   1019  NE  ARG B 128      16.576  20.483  17.682  1.00 93.47           N
ATOM   1020  CZ  ARG B 128      16.313  21.815  17.554  1.00 93.47           C
ATOM   1021  NH1 ARG B 128      16.029  22.565  18.659  1.00 93.47           N
ATOM   1022  NH2 ARG B 128      16.335  22.398  16.320  1.00 93.47           N
ATOM   1023  C   ARG B 128      15.021  15.519  16.976  1.00 93.47           C
ATOM   1024  O   ARG B 128      14.116  14.964  17.597  1.00 93.47           O
ATOM   1025  N   ASP B 129      15.001  15.611  15.632  1.00 60.45           N
ATOM   1026  CA  ASP B 129      13.871  15.059  14.943  1.00 60.45           C
ATOM   1027  CB  ASP B 129      12.945  16.148  14.372  1.00 60.45           C
ATOM   1028  CG  ASP B 129      11.664  15.498  13.867  1.00 60.45           C
ATOM   1029  OD1 ASP B 129      11.586  14.242  13.887  1.00 60.45           O
ATOM   1030  OD2 ASP B 129      10.746  16.254  13.452  1.00 60.45           O
ATOM   1031  C   ASP B 129      14.330  14.220  13.795  1.00 60.45           C
ATOM   1032  O   ASP B 129      14.439  14.704  12.669  1.00 60.45           O
ATOM   1033  N   VAL B 130      14.617  12.930  14.048  1.00125.48           N
ATOM   1034  CA  VAL B 130      14.936  12.066  12.956  1.00125.48           C
ATOM   1035  CB  VAL B 130      16.205  11.288  13.169  1.00125.48           C
ATOM   1036  CG1 VAL B 130      16.152  10.609  14.545  1.00125.48           C
ATOM   1037  CG2 VAL B 130      16.384  10.308  11.998  1.00125.48           C
ATOM   1038  C   VAL B 130      13.768  11.141  12.823  1.00125.48           C
ATOM   1039  O   VAL B 130      13.647  10.139  13.527  1.00125.48           O
ATOM   1040  N   ASN B 131      12.876  11.466  11.872  1.00 81.77           N
ATOM   1041  CA  ASN B 131      11.691  10.699  11.631  1.00 81.77           C
ATOM   1042  CB  ASN B 131      11.987   9.254  11.190  1.00 81.77           C
ATOM   1043  CG  ASN B 131      10.704   8.655  10.628  1.00 81.77           C
ATOM   1044  OD1 ASN B 131       9.637   9.262  10.693  1.00 81.77           O
ATOM   1045  ND2 ASN B 131      10.809   7.423  10.060  1.00 81.77           N
ATOM   1046  C   ASN B 131      10.832  10.654  12.863  1.00 81.77           C
ATOM   1047  O   ASN B 131      10.192   9.641  13.142  1.00 81.77           O
ATOM   1048  N   GLY B 132      10.792  11.757  13.637  1.00 28.66           N
ATOM   1049  CA  GLY B 132       9.892  11.849  14.754  1.00 28.66           C
ATOM   1050  C   GLY B 132      10.581  11.560  16.056  1.00 28.66           C
ATOM   1051  O   GLY B 132      10.111  11.995  17.106  1.00 28.66           O
ATOM   1052  N   VAL B 133      11.712  10.830  16.047  1.00 92.80           N
ATOM   1053  CA  VAL B 133      12.337  10.506  17.304  1.00 92.80           C
ATOM   1054  CB  VAL B 133      13.050   9.185  17.301  1.00 92.80           C
ATOM   1055  CG1 VAL B 133      14.204   9.247  16.288  1.00 92.80           C
ATOM   1056  CG2 VAL B 133      13.501   8.872  18.737  1.00 92.80           C
ATOM   1057  C   VAL B 133      13.328  11.564  17.701  1.00 92.80           C
ATOM   1058  O   VAL B 133      13.958  12.195  16.854  1.00 92.80           O
ATOM   1059  N   ASN B 134      13.475  11.783  19.031  1.00 74.30           N
ATOM   1060  CA  ASN B 134      14.386  12.763  19.573  1.00 74.30           C
ATOM   1061  CB  ASN B 134      13.712  13.727  20.566  1.00 74.30           C
ATOM   1062  CG  ASN B 134      14.763  14.699  21.081  1.00 74.30           C
ATOM   1063  OD1 ASN B 134      15.512  15.296  20.310  1.00 74.30           O
ATOM   1064  ND2 ASN B 134      14.829  14.852  22.431  1.00 74.30           N
ATOM   1065  C   ASN B 134      15.487  12.066  20.330  1.00 74.30           C
ATOM   1066  O   ASN B 134      15.234  11.279  21.239  1.00 74.30           O
ATOM   1067  N   TYR B 135      16.737  12.261  19.862  1.00133.47           N
ATOM   1068  CA  TYR B 135      17.992  11.792  20.396  1.00133.47           C
ATOM   1069  CB  TYR B 135      18.986  11.410  19.295  1.00133.47           C
ATOM   1070  CG  TYR B 135      18.373  10.199  18.677  1.00133.47           C
ATOM   1071  CD1 TYR B 135      18.517   8.969  19.279  1.00133.47           C
ATOM   1072  CD2 TYR B 135      17.646  10.289  17.513  1.00133.47           C
ATOM   1073  CE1 TYR B 135      17.953   7.844  18.726  1.00133.47           C
ATOM   1074  CE2 TYR B 135      17.080   9.167  16.954  1.00133.47           C
ATOM   1075  CZ  TYR B 135      17.233   7.942  17.560  1.00133.47           C
ATOM   1076  OH  TYR B 135      16.653   6.791  16.987  1.00133.47           O
ATOM   1077  C   TYR B 135      18.661  12.688  21.418  1.00133.47           C
ATOM   1078  O   TYR B 135      19.592  12.252  22.092  1.00133.47           O
ATOM   1079  N   LEU B 136      18.332  13.994  21.462  1.00170.13           N
ATOM   1080  CA  LEU B 136      19.053  14.923  22.297  1.00170.13           C
ATOM   1081  CB  LEU B 136      19.044  16.341  21.709  1.00170.13           C
ATOM   1082  CG  LEU B 136      19.636  16.422  20.292  1.00170.13           C
ATOM   1083  CD1 LEU B 136      19.591  17.862  19.764  1.00170.13           C
ATOM   1084  CD2 LEU B 136      21.041  15.804  20.234  1.00170.13           C
ATOM   1085  C   LEU B 136      18.452  15.041  23.671  1.00170.13           C
ATOM   1086  O   LEU B 136      17.234  15.072  23.839  1.00170.13           O
ATOM   1087  N   SER B 137      19.324  15.143  24.701  1.00 47.36           N
ATOM   1088  CA  SER B 137      18.893  15.292  26.068  1.00 47.36           C
ATOM   1089  CB  SER B 137      20.002  15.001  27.091  1.00 47.36           C
ATOM   1090  OG  SER B 137      21.051  15.946  26.941  1.00 47.36           O
ATOM   1091  C   SER B 137      18.472  16.720  26.249  1.00 47.36           C
ATOM   1092  O   SER B 137      18.762  17.566  25.407  1.00 47.36           O
ATOM   1093  N   PRO B 138      17.810  17.009  27.342  1.00 70.61           N
ATOM   1094  CA  PRO B 138      17.271  18.327  27.567  1.00 70.61           C
ATOM   1095  CD  PRO B 138      17.016  15.983  27.999  1.00 70.61           C
ATOM   1096  CB  PRO B 138      16.315  18.186  28.749  1.00 70.61           C
ATOM   1097  CG  PRO B 138      15.840  16.725  28.657  1.00 70.61           C
ATOM   1098  C   PRO B 138      18.289  19.408  27.749  1.00 70.61           C
ATOM   1099  O   PRO B 138      19.426  19.123  28.122  1.00 70.61           O
ATOM   1100  N   VAL B 139      17.884  20.661  27.459  1.00 32.40           N
ATOM   1101  CA  VAL B 139      18.736  21.807  27.597  1.00 32.40           C
ATOM   1102  CB  VAL B 139      18.165  23.048  26.972  1.00 32.40           C
ATOM   1103  CG1 VAL B 139      19.107  24.228  27.264  1.00 32.40           C
ATOM   1104  CG2 VAL B 139      17.939  22.786  25.473  1.00 32.40           C
ATOM   1105  C   VAL B 139      18.884  22.067  29.062  1.00 32.40           C
ATOM   1106  O   VAL B 139      17.946  21.870  29.833  1.00 32.40           O
ATOM   1107  N   ARG B 140      20.087  22.506  29.483  1.00118.08           N
ATOM   1108  CA  ARG B 140      20.355  22.767  30.871  1.00118.08           C
ATOM   1109  CB  ARG B 140      21.407  21.823  31.482  1.00118.08           C
ATOM   1110  CG  ARG B 140      20.990  20.352  31.559  1.00118.08           C
ATOM   1111  CD  ARG B 140      20.365  19.959  32.899  1.00118.08           C
ATOM   1112  NE  ARG B 140      21.356  20.246  33.976  1.00118.08           N
ATOM   1113  CZ  ARG B 140      22.243  19.291  34.383  1.00118.08           C
ATOM   1114  NH1 ARG B 140      22.273  18.071  33.772  1.00118.08           N
ATOM   1115  NH2 ARG B 140      23.098  19.556  35.413  1.00118.08           N
ATOM   1116  C   ARG B 140      20.938  24.144  30.977  1.00118.08           C
ATOM   1117  O   ARG B 140      21.216  24.794  29.970  1.00118.08           O
ATOM   1118  N   ASN B 141      21.105  24.639  32.224  1.00 42.16           N
ATOM   1119  CA  ASN B 141      21.678  25.941  32.426  1.00 42.16           C
ATOM   1120  CB  ASN B 141      20.748  26.893  33.199  1.00 42.16           C
ATOM   1121  CG  ASN B 141      21.261  28.317  33.039  1.00 42.16           C
ATOM   1122  OD1 ASN B 141      22.458  28.547  32.873  1.00 42.16           O
ATOM   1123  ND2 ASN B 141      20.328  29.305  33.086  1.00 42.16           N
ATOM   1124  C   ASN B 141      22.937  25.778  33.233  1.00 42.16           C
ATOM   1125  O   ASN B 141      22.928  25.200  34.319  1.00 42.16           O
ATOM   1126  N   GLN B 142      24.066  26.281  32.693  1.00 66.96           N
ATOM   1127  CA  GLN B 142      25.363  26.232  33.317  1.00 66.96           C
ATOM   1128  CB  GLN B 142      26.506  26.591  32.349  1.00 66.96           C
ATOM   1129  CG  GLN B 142      26.445  28.014  31.795  1.00 66.96           C
ATOM   1130  CD  GLN B 142      27.603  28.176  30.820  1.00 66.96           C
ATOM   1131  OE1 GLN B 142      28.771  28.115  31.202  1.00 66.96           O
ATOM   1132  NE2 GLN B 142      27.271  28.378  29.517  1.00 66.96           N
ATOM   1133  C   GLN B 142      25.406  27.149  34.498  1.00 66.96           C
ATOM   1134  O   GLN B 142      26.186  26.939  35.427  1.00 66.96           O
ATOM   1135  N   GLY B 143      24.611  28.234  34.467  1.00 27.79           N
ATOM   1136  CA  GLY B 143      24.606  29.130  35.584  1.00 27.79           C
ATOM   1137  C   GLY B 143      25.831  29.981  35.484  1.00 27.79           C
ATOM   1138  O   GLY B 143      26.365  30.201  34.399  1.00 27.79           O
ATOM   1139  N   SER B 144      26.295  30.481  36.644  1.00 93.13           N
ATOM   1140  CA  SER B 144      27.395  31.396  36.756  1.00 93.13           C
ATOM   1141  CB  SER B 144      27.503  32.013  38.161  1.00 93.13           C
ATOM   1142  OG  SER B 144      26.346  32.784  38.445  1.00 93.13           O
ATOM   1143  C   SER B 144      28.728  30.765  36.459  1.00 93.13           C
ATOM   1144  O   SER B 144      29.666  31.487  36.127  1.00 93.13           O
ATOM   1145  N   CYS B 145      28.890  29.430  36.580  1.00127.51           N
ATOM   1146  CA  CYS B 145      30.222  28.904  36.379  1.00127.51           C
ATOM   1147  CB  CYS B 145      30.542  27.536  37.004  1.00127.51           C
ATOM   1148  SG  CYS B 145      31.091  27.708  38.715  1.00127.51           S
ATOM   1149  C   CYS B 145      30.567  28.756  34.938  1.00127.51           C
ATOM   1150  O   CYS B 145      29.712  28.503  34.095  1.00127.51           O
ATOM   1151  N   GLY B 146      31.878  28.882  34.634  1.00 59.05           N
ATOM   1152  CA  GLY B 146      32.326  28.767  33.275  1.00 59.05           C
ATOM   1153  C   GLY B 146      32.474  27.308  32.984  1.00 59.05           C
ATOM   1154  O   GLY B 146      33.567  26.811  32.713  1.00 59.05           O
ATOM   1155  N   SER B 147      31.333  26.601  33.071  1.00104.75           N
ATOM   1156  CA  SER B 147      31.172  25.186  32.906  1.00104.75           C
ATOM   1157  CB  SER B 147      30.073  24.651  33.839  1.00104.75           C
ATOM   1158  OG  SER B 147      30.055  23.233  33.818  1.00104.75           O
ATOM   1159  C   SER B 147      30.853  24.737  31.495  1.00104.75           C
ATOM   1160  O   SER B 147      30.626  23.547  31.282  1.00104.75           O
ATOM   1161  N   CYS B 148      30.855  25.625  30.481  1.00 63.23           N
ATOM   1162  CA  CYS B 148      30.348  25.275  29.171  1.00 63.23           C
ATOM   1163  CB  CYS B 148      30.544  26.404  28.144  1.00 63.23           C
ATOM   1164  SG  CYS B 148      32.293  26.829  27.893  1.00 63.23           S
ATOM   1165  C   CYS B 148      30.981  24.026  28.612  1.00 63.23           C
ATOM   1166  O   CYS B 148      30.276  23.156  28.101  1.00 63.23           O
ATOM   1167  N   TYR B 149      32.309  23.861  28.733  1.00 64.58           N
ATOM   1168  CA  TYR B 149      32.977  22.727  28.150  1.00 64.58           C
ATOM   1169  CB  TYR B 149      34.500  22.738  28.389  1.00 64.58           C
ATOM   1170  CG  TYR B 149      34.770  22.653  29.854  1.00 64.58           C
ATOM   1171  CD1 TYR B 149      34.688  23.773  30.650  1.00 64.58           C
ATOM   1172  CD2 TYR B 149      35.120  21.453  30.431  1.00 64.58           C
ATOM   1173  CE1 TYR B 149      34.942  23.695  32.000  1.00 64.58           C
ATOM   1174  CE2 TYR B 149      35.375  21.369  31.779  1.00 64.58           C
ATOM   1175  CZ  TYR B 149      35.285  22.492  32.567  1.00 64.58           C
ATOM   1176  OH  TYR B 149      35.546  22.408  33.951  1.00 64.58           O
ATOM   1177  C   TYR B 149      32.421  21.453  28.720  1.00 64.58           C
ATOM   1178  O   TYR B 149      32.303  20.452  28.011  1.00 64.58           O
ATOM   1179  N   ALA B 150      32.122  21.435  30.032  1.00 40.81           N
ATOM   1180  CA  ALA B 150      31.584  20.259  30.662  1.00 40.81           C
ATOM   1181  CB  ALA B 150      31.461  20.407  32.188  1.00 40.81           C
ATOM   1182  C   ALA B 150      30.214  19.956  30.127  1.00 40.81           C
ATOM   1183  O   ALA B 150      29.893  18.802  29.843  1.00 40.81           O
ATOM   1184  N   PHE B 151      29.359  20.988  29.976  1.00 55.58           N
ATOM   1185  CA  PHE B 151      28.020  20.771  29.497  1.00 55.58           C
ATOM   1186  CB  PHE B 151      27.137  22.034  29.532  1.00 55.58           C
ATOM   1187  CG  PHE B 151      26.677  22.242  30.939  1.00 55.58           C
ATOM   1188  CD1 PHE B 151      27.487  22.835  31.880  1.00 55.58           C
ATOM   1189  CD2 PHE B 151      25.413  21.843  31.313  1.00 55.58           C
ATOM   1190  CE1 PHE B 151      27.045  23.019  33.171  1.00 55.58           C
ATOM   1191  CE2 PHE B 151      24.965  22.024  32.600  1.00 55.58           C
ATOM   1192  CZ  PHE B 151      25.783  22.613  33.533  1.00 55.58           C
ATOM   1193  C   PHE B 151      28.057  20.254  28.090  1.00 55.58           C
ATOM   1194  O   PHE B 151      27.334  19.320  27.747  1.00 55.58           O
ATOM   1195  N   SER B 152      28.904  20.843  27.226  1.00 28.78           N
ATOM   1196  CA  SER B 152      28.968  20.405  25.860  1.00 28.78           C
ATOM   1197  CB  SER B 152      29.981  21.207  25.025  1.00 28.78           C
ATOM   1198  OG  SER B 152      31.296  20.992  25.515  1.00 28.78           O
ATOM   1199  C   SER B 152      29.401  18.972  25.842  1.00 28.78           C
ATOM   1200  O   SER B 152      28.854  18.153  25.106  1.00 28.78           O
ATOM   1201  N   SER B 153      30.394  18.629  26.680  1.00 36.46           N
ATOM   1202  CA  SER B 153      30.925  17.296  26.708  1.00 36.46           C
ATOM   1203  CB  SER B 153      32.077  17.136  27.714  1.00 36.46           C
ATOM   1204  OG  SER B 153      33.184  17.934  27.320  1.00 36.46           O
ATOM   1205  C   SER B 153      29.858  16.316  27.092  1.00 36.46           C
ATOM   1206  O   SER B 153      29.676  15.307  26.414  1.00 36.46           O
ATOM   1207  N   VAL B 154      29.118  16.590  28.185  1.00 90.82           N
ATOM   1208  CA  VAL B 154      28.106  15.680  28.649  1.00 90.82           C
ATOM   1209  CB  VAL B 154      27.453  16.124  29.927  1.00 90.82           C
ATOM   1210  CG1 VAL B 154      28.522  16.163  31.031  1.00 90.82           C
ATOM   1211  CG2 VAL B 154      26.751  17.471  29.689  1.00 90.82           C
ATOM   1212  C   VAL B 154      27.039  15.570  27.606  1.00 90.82           C
ATOM   1213  O   VAL B 154      26.528  14.483  27.342  1.00 90.82           O
ATOM   1214  N   GLY B 155      26.686  16.701  26.969  1.00 24.56           N
ATOM   1215  CA  GLY B 155      25.624  16.703  26.007  1.00 24.56           C
ATOM   1216  C   GLY B 155      25.956  15.776  24.881  1.00 24.56           C
ATOM   1217  O   GLY B 155      25.094  15.041  24.401  1.00 24.56           O
ATOM   1218  N   MET B 156      27.214  15.797  24.408  1.00 48.98           N
ATOM   1219  CA  MET B 156      27.580  14.951  23.310  1.00 48.98           C
ATOM   1220  CB  MET B 156      29.033  15.190  22.865  1.00 48.98           C
ATOM   1221  CG  MET B 156      29.480  14.315  21.695  1.00 48.98           C
ATOM   1222  SD  MET B 156      31.087  14.784  20.982  1.00 48.98           S
ATOM   1223  CE  MET B 156      32.064  14.406  22.465  1.00 48.98           C
ATOM   1224  C   MET B 156      27.436  13.511  23.708  1.00 48.98           C
ATOM   1225  O   MET B 156      26.812  12.716  23.007  1.00 48.98           O
ATOM   1226  N   MET B 157      27.968  13.146  24.886  1.00 41.39           N
ATOM   1227  CA  MET B 157      27.946  11.779  25.327  1.00 41.39           C
ATOM   1228  CB  MET B 157      28.698  11.573  26.651  1.00 41.39           C
ATOM   1229  CG  MET B 157      30.202  11.832  26.545  1.00 41.39           C
ATOM   1230  SD  MET B 157      31.119  11.598  28.098  1.00 41.39           S
ATOM   1231  CE  MET B 157      30.904   9.794  28.138  1.00 41.39           C
ATOM   1232  C   MET B 157      26.536  11.318  25.539  1.00 41.39           C
ATOM   1233  O   MET B 157      26.204  10.168  25.258  1.00 41.39           O
ATOM   1234  N   GLU B 158      25.670  12.194  26.075  1.00 52.82           N
ATOM   1235  CA  GLU B 158      24.319  11.804  26.380  1.00 52.82           C
ATOM   1236  CB  GLU B 158      23.575  12.889  27.178  1.00 52.82           C
ATOM   1237  CG  GLU B 158      24.155  13.053  28.587  1.00 52.82           C
ATOM   1238  CD  GLU B 158      23.549  14.285  29.241  1.00 52.82           C
ATOM   1239  OE1 GLU B 158      22.903  15.086  28.515  1.00 52.82           O
ATOM   1240  OE2 GLU B 158      23.732  14.446  30.477  1.00 52.82           O
ATOM   1241  C   GLU B 158      23.548  11.493  25.128  1.00 52.82           C
ATOM   1242  O   GLU B 158      22.798  10.518  25.090  1.00 52.82           O
ATOM   1243  N   ALA B 159      23.685  12.324  24.073  1.00 38.57           N
ATOM   1244  CA  ALA B 159      22.966  12.088  22.851  1.00 38.57           C
ATOM   1245  CB  ALA B 159      23.134  13.230  21.834  1.00 38.57           C
ATOM   1246  C   ALA B 159      23.458  10.830  22.196  1.00 38.57           C
ATOM   1247  O   ALA B 159      22.670  10.005  21.736  1.00 38.57           O
ATOM   1248  N   ARG B 160      24.790  10.640  22.163  1.00 51.41           N
ATOM   1249  CA  ARG B 160      25.390   9.514  21.498  1.00 51.41           C
ATOM   1250  CB  ARG B 160      26.927   9.548  21.544  1.00 51.41           C
ATOM   1251  CG  ARG B 160      27.534  10.654  20.678  1.00 51.41           C
ATOM   1252  CD  ARG B 160      29.063  10.694  20.718  1.00 51.41           C
ATOM   1253  NE  ARG B 160      29.502  11.750  19.762  1.00 51.41           N
ATOM   1254  CZ  ARG B 160      29.835  11.413  18.482  1.00 51.41           C
ATOM   1255  NH1 ARG B 160      29.833  10.104  18.099  1.00 51.41           N
ATOM   1256  NH2 ARG B 160      30.172  12.385  17.585  1.00 51.41           N
ATOM   1257  C   ARG B 160      24.948   8.239  22.143  1.00 51.41           C
ATOM   1258  O   ARG B 160      24.765   7.227  21.468  1.00 51.41           O
ATOM   1259  N   LEU B 161      24.805   8.239  23.477  1.00 40.88           N
ATOM   1260  CA  LEU B 161      24.357   7.061  24.163  1.00 40.88           C
ATOM   1261  CB  LEU B 161      24.333   7.226  25.691  1.00 40.88           C
ATOM   1262  CG  LEU B 161      25.734   7.372  26.308  1.00 40.88           C
ATOM   1263  CD1 LEU B 161      25.664   7.532  27.834  1.00 40.88           C
ATOM   1264  CD2 LEU B 161      26.648   6.217  25.872  1.00 40.88           C
ATOM   1265  C   LEU B 161      22.958   6.773  23.716  1.00 40.88           C
ATOM   1266  O   LEU B 161      22.582   5.617  23.526  1.00 40.88           O
ATOM   1267  N   ARG B 162      22.144   7.831  23.546  1.00 95.65           N
ATOM   1268  CA  ARG B 162      20.774   7.654  23.162  1.00 95.65           C
ATOM   1269  CB  ARG B 162      19.975   8.969  23.124  1.00 95.65           C
ATOM   1270  CG  ARG B 162      19.542   9.466  24.507  1.00 95.65           C
ATOM   1271  CD  ARG B 162      18.747  10.773  24.458  1.00 95.65           C
ATOM   1272  NE  ARG B 162      18.105  10.974  25.788  1.00 95.65           N
ATOM   1273  CZ  ARG B 162      18.775  11.593  26.802  1.00 95.65           C
ATOM   1274  NH1 ARG B 162      20.065  12.000  26.624  1.00 95.65           N
ATOM   1275  NH2 ARG B 162      18.149  11.809  27.996  1.00 95.65           N
ATOM   1276  C   ARG B 162      20.692   7.024  21.805  1.00 95.65           C
ATOM   1277  O   ARG B 162      19.947   6.068  21.609  1.00 95.65           O
ATOM   1278  N   LEU B 163      21.468   7.531  20.832  1.00127.13           N
ATOM   1279  CA  LEU B 163      21.421   7.005  19.497  1.00127.13           C
ATOM   1280  CB  LEU B 163      22.325   7.779  18.521  1.00127.13           C
ATOM   1281  CG  LEU B 163      22.282   7.234  17.082  1.00127.13           C
ATOM   1282  CD1 LEU B 163      20.882   7.382  16.468  1.00127.13           C
ATOM   1283  CD2 LEU B 163      23.384   7.862  16.213  1.00127.13           C
ATOM   1284  C   LEU B 163      21.881   5.583  19.496  1.00127.13           C
ATOM   1285  O   LEU B 163      21.275   4.721  18.862  1.00127.13           O
ATOM   1286  N   ARG B 164      22.968   5.288  20.234  1.00144.33           N
ATOM   1287  CA  ARG B 164      23.541   3.973  20.213  1.00144.33           C
ATOM   1288  CB  ARG B 164      24.804   3.862  21.086  1.00144.33           C
ATOM   1289  CG  ARG B 164      25.431   2.466  21.076  1.00144.33           C
ATOM   1290  CD  ARG B 164      25.999   2.058  19.716  1.00144.33           C
ATOM   1291  NE  ARG B 164      27.220   2.875  19.473  1.00144.33           N
ATOM   1292  CZ  ARG B 164      27.120   4.083  18.845  1.00144.33           C
ATOM   1293  NH1 ARG B 164      25.899   4.546  18.448  1.00144.33           N
ATOM   1294  NH2 ARG B 164      28.241   4.827  18.615  1.00144.33           N
ATOM   1295  C   ARG B 164      22.556   2.964  20.722  1.00144.33           C
ATOM   1296  O   ARG B 164      22.440   1.869  20.176  1.00144.33           O
ATOM   1297  N   THR B 165      21.874   3.300  21.829  1.00 84.08           N
ATOM   1298  CA  THR B 165      20.889   2.514  22.523  1.00 84.08           C
ATOM   1299  CB  THR B 165      20.781   2.881  23.972  1.00 84.08           C
ATOM   1300  OG1 THR B 165      20.370   4.232  24.119  1.00 84.08           O
ATOM   1301  CG2 THR B 165      22.164   2.673  24.613  1.00 84.08           C
ATOM   1302  C   THR B 165      19.537   2.628  21.892  1.00 84.08           C
ATOM   1303  O   THR B 165      18.624   1.894  22.263  1.00 84.08           O
ATOM   1304  N   ASN B 166      19.337   3.598  20.982  1.00 66.56           N
ATOM   1305  CA  ASN B 166      18.038   3.799  20.405  1.00 66.56           C
ATOM   1306  CB  ASN B 166      17.475   2.547  19.710  1.00 66.56           C
ATOM   1307  CG  ASN B 166      16.263   2.965  18.888  1.00 66.56           C
ATOM   1308  OD1 ASN B 166      15.812   4.107  18.954  1.00 66.56           O
ATOM   1309  ND2 ASN B 166      15.714   2.009  18.092  1.00 66.56           N
ATOM   1310  C   ASN B 166      17.089   4.204  21.491  1.00 66.56           C
ATOM   1311  O   ASN B 166      15.971   3.700  21.588  1.00 66.56           O
ATOM   1312  N   ASN B 167      17.547   5.146  22.339  1.00 63.62           N
ATOM   1313  CA  ASN B 167      16.790   5.736  23.406  1.00 63.62           C
ATOM   1314  CB  ASN B 167      15.474   6.374  22.923  1.00 63.62           C
ATOM   1315  CG  ASN B 167      15.825   7.602  22.091  1.00 63.62           C
ATOM   1316  OD1 ASN B 167      16.690   8.393  22.464  1.00 63.62           O
ATOM   1317  ND2 ASN B 167      15.141   7.766  20.927  1.00 63.62           N
ATOM   1318  C   ASN B 167      16.475   4.722  24.460  1.00 63.62           C
ATOM   1319  O   ASN B 167      15.620   4.959  25.311  1.00 63.62           O
ATOM   1320  N   THR B 168      17.167   3.566  24.450  1.00 33.29           N
ATOM   1321  CA  THR B 168      16.960   2.609  25.498  1.00 33.29           C
ATOM   1322  CB  THR B 168      17.680   1.313  25.271  1.00 33.29           C
ATOM   1323  OG1 THR B 168      17.225   0.702  24.072  1.00 33.29           O
ATOM   1324  CG2 THR B 168      17.414   0.387  26.469  1.00 33.29           C
ATOM   1325  C   THR B 168      17.491   3.211  26.761  1.00 33.29           C
ATOM   1326  O   THR B 168      16.861   3.106  27.813  1.00 33.29           O
ATOM   1327  N   VAL B 169      18.676   3.862  26.680  1.00114.52           N
ATOM   1328  CA  VAL B 169      19.272   4.476  27.839  1.00114.52           C
ATOM   1329  CB  VAL B 169      20.665   3.994  28.139  1.00114.52           C
ATOM   1330  CG1 VAL B 169      20.600   2.489  28.447  1.00114.52           C
ATOM   1331  CG2 VAL B 169      21.591   4.353  26.966  1.00114.52           C
ATOM   1332  C   VAL B 169      19.336   5.968  27.625  1.00114.52           C
ATOM   1333  O   VAL B 169      19.869   6.459  26.633  1.00114.52           O
ATOM   1334  N   GLN B 170      18.664   6.690  28.542  1.00169.36           N
ATOM   1335  CA  GLN B 170      18.437   8.105  28.737  1.00169.36           C
ATOM   1336  CB  GLN B 170      17.059   8.390  29.353  1.00169.36           C
ATOM   1337  CG  GLN B 170      15.888   7.952  28.471  1.00169.36           C
ATOM   1338  CD  GLN B 170      15.833   8.879  27.265  1.00169.36           C
ATOM   1339  OE1 GLN B 170      15.956  10.096  27.396  1.00169.36           O
ATOM   1340  NE2 GLN B 170      15.649   8.289  26.054  1.00169.36           N
ATOM   1341  C   GLN B 170      19.438   8.876  29.570  1.00169.36           C
ATOM   1342  O   GLN B 170      19.219  10.067  29.779  1.00169.36           O
ATOM   1343  N   THR B 171      20.446   8.232  30.192  1.00 81.14           N
ATOM   1344  CA  THR B 171      21.278   8.817  31.227  1.00 81.14           C
ATOM   1345  CB  THR B 171      22.567   8.075  31.427  1.00 81.14           C
ATOM   1346  OG1 THR B 171      22.306   6.720  31.763  1.00 81.14           O
ATOM   1347  CG2 THR B 171      23.355   8.756  32.559  1.00 81.14           C
ATOM   1348  C   THR B 171      21.626  10.271  31.051  1.00 81.14           C
ATOM   1349  O   THR B 171      21.868  10.768  29.951  1.00 81.14           O
ATOM   1350  N   MET B 172      21.607  10.999  32.191  1.00161.59           N
ATOM   1351  CA  MET B 172      22.001  12.379  32.262  1.00161.59           C
ATOM   1352  CB  MET B 172      21.002  13.266  33.022  1.00161.59           C
ATOM   1353  CG  MET B 172      21.418  14.737  33.094  1.00161.59           C
ATOM   1354  SD  MET B 172      20.250  15.806  33.988  1.00161.59           S
ATOM   1355  CE  MET B 172      18.980  15.774  32.691  1.00161.59           C
ATOM   1356  C   MET B 172      23.278  12.369  33.043  1.00161.59           C
ATOM   1357  O   MET B 172      23.290  11.992  34.214  1.00161.59           O
ATOM   1358  N   LEU B 173      24.390  12.778  32.403  1.00 58.97           N
ATOM   1359  CA  LEU B 173      25.692  12.747  33.018  1.00 58.97           C
ATOM   1360  CB  LEU B 173      26.837  12.746  31.991  1.00 58.97           C
ATOM   1361  CG  LEU B 173      26.843  11.499  31.085  1.00 58.97           C
ATOM   1362  CD1 LEU B 173      28.010  11.544  30.084  1.00 58.97           C
ATOM   1363  CD2 LEU B 173      26.826  10.202  31.915  1.00 58.97           C
ATOM   1364  C   LEU B 173      25.860  13.955  33.892  1.00 58.97           C
ATOM   1365  O   LEU B 173      25.085  14.906  33.807  1.00 58.97           O
ATOM   1366  N   SER B 174      26.893  13.939  34.772  1.00 63.74           N
ATOM   1367  CA  SER B 174      27.087  15.011  35.718  1.00 63.74           C
ATOM   1368  CB  SER B 174      27.404  14.497  37.133  1.00 63.74           C
ATOM   1369  OG  SER B 174      27.697  15.587  37.994  1.00 63.74           O
ATOM   1370  C   SER B 174      28.228  15.919  35.331  1.00 63.74           C
ATOM   1371  O   SER B 174      29.394  15.525  35.332  1.00 63.74           O
ATOM   1372  N   PRO B 175      27.904  17.148  35.001  1.00 83.52           N
ATOM   1373  CA  PRO B 175      28.908  18.138  34.685  1.00 83.52           C
ATOM   1374  CD  PRO B 175      26.648  17.417  34.320  1.00 83.52           C
ATOM   1375  CB  PRO B 175      28.161  19.292  34.021  1.00 83.52           C
ATOM   1376  CG  PRO B 175      26.922  18.622  33.405  1.00 83.52           C
ATOM   1377  C   PRO B 175      29.675  18.567  35.902  1.00 83.52           C
ATOM   1378  O   PRO B 175      30.826  18.985  35.779  1.00 83.52           O
ATOM   1379  N   GLN B 176      29.043  18.487  37.085  1.00 59.84           N
ATOM   1380  CA  GLN B 176      29.638  18.936  38.316  1.00 59.84           C
ATOM   1381  CB  GLN B 176      28.665  18.888  39.507  1.00 59.84           C
ATOM   1382  CG  GLN B 176      29.293  19.339  40.830  1.00 59.84           C
ATOM   1383  CD  GLN B 176      29.672  20.808  40.716  1.00 59.84           C
ATOM   1384  OE1 GLN B 176      28.929  21.614  40.156  1.00 59.84           O
ATOM   1385  NE2 GLN B 176      30.866  21.168  41.259  1.00 59.84           N
ATOM   1386  C   GLN B 176      30.820  18.094  38.676  1.00 59.84           C
ATOM   1387  O   GLN B 176      31.830  18.607  39.160  1.00 59.84           O
ATOM   1388  N   ASP B 177      30.731  16.773  38.449  1.00 84.04           N
ATOM   1389  CA  ASP B 177      31.812  15.917  38.844  1.00 84.04           C
ATOM   1390  CB  ASP B 177      31.541  14.441  38.491  1.00 84.04           C
ATOM   1391  CG  ASP B 177      32.634  13.570  39.097  1.00 84.04           C
ATOM   1392  OD1 ASP B 177      33.602  14.142  39.665  1.00 84.04           O
ATOM   1393  OD2 ASP B 177      32.515  12.319  38.997  1.00 84.04           O
ATOM   1394  C   ASP B 177      33.036  16.356  38.102  1.00 84.04           C
ATOM   1395  O   ASP B 177      34.127  16.421  38.668  1.00 84.04           O
ATOM   1396  N   VAL B 178      32.878  16.677  36.803  1.00 41.22           N
ATOM   1397  CA  VAL B 178      33.991  17.116  36.013  1.00 41.22           C
ATOM   1398  CB  VAL B 178      33.615  17.369  34.581  1.00 41.22           C
ATOM   1399  CG1 VAL B 178      34.823  17.986  33.858  1.00 41.22           C
ATOM   1400  CG2 VAL B 178      33.127  16.049  33.959  1.00 41.22           C
ATOM   1401  C   VAL B 178      34.509  18.404  36.571  1.00 41.22           C
ATOM   1402  O   VAL B 178      35.715  18.573  36.751  1.00 41.22           O
ATOM   1403  N   VAL B 179      33.601  19.348  36.880  1.00 59.07           N
ATOM   1404  CA  VAL B 179      34.019  20.631  37.377  1.00 59.07           C
ATOM   1405  CB  VAL B 179      32.867  21.566  37.633  1.00 59.07           C
ATOM   1406  CG1 VAL B 179      33.405  22.843  38.304  1.00 59.07           C
ATOM   1407  CG2 VAL B 179      32.141  21.832  36.302  1.00 59.07           C
ATOM   1408  C   VAL B 179      34.762  20.477  38.672  1.00 59.07           C
ATOM   1409  O   VAL B 179      35.780  21.133  38.885  1.00 59.07           O
ATOM   1410  N   SER B 180      34.247  19.656  39.606  1.00124.08           N
ATOM   1411  CA  SER B 180      34.903  19.535  40.884  1.00124.08           C
ATOM   1412  CB  SER B 180      33.939  19.115  42.012  1.00124.08           C
ATOM   1413  OG  SER B 180      33.290  17.894  41.697  1.00124.08           O
ATOM   1414  C   SER B 180      36.105  18.621  40.894  1.00124.08           C
ATOM   1415  O   SER B 180      37.091  18.918  41.567  1.00124.08           O
ATOM   1416  N   CYS B 181      35.995  17.428  40.268  1.00103.48           N
ATOM   1417  CA  CYS B 181      37.016  16.407  40.264  1.00103.48           C
ATOM   1418  CB  CYS B 181      36.403  15.007  40.188  1.00103.48           C
ATOM   1419  SG  CYS B 181      35.540  14.709  41.743  1.00103.48           S
ATOM   1420  C   CYS B 181      38.109  16.463  39.234  1.00103.48           C
ATOM   1421  O   CYS B 181      39.246  16.101  39.534  1.00103.48           O
ATOM   1422  N   SER B 182      37.805  16.888  37.993  1.00 76.43           N
ATOM   1423  CA  SER B 182      38.728  16.666  36.911  1.00 76.43           C
ATOM   1424  CB  SER B 182      38.043  16.723  35.533  1.00 76.43           C
ATOM   1425  OG  SER B 182      38.985  16.475  34.501  1.00 76.43           O
ATOM   1426  C   SER B 182      39.912  17.592  36.882  1.00 76.43           C
ATOM   1427  O   SER B 182      39.790  18.815  36.862  1.00 76.43           O
ATOM   1428  N   GLY B 183      41.113  16.971  36.884  1.00 66.56           N
ATOM   1429  CA  GLY B 183      42.419  17.571  36.786  1.00 66.56           C
ATOM   1430  C   GLY B 183      42.690  18.044  35.383  1.00 66.56           C
ATOM   1431  O   GLY B 183      43.603  18.835  35.145  1.00 66.56           O
ATOM   1432  N   LEU B 184      41.983  17.432  34.414  1.00129.34           N
ATOM   1433  CA  LEU B 184      42.066  17.664  32.998  1.00129.34           C
ATOM   1434  CB  LEU B 184      41.284  16.625  32.175  1.00129.34           C
ATOM   1435  CG  LEU B 184      41.832  15.193  32.313  1.00129.34           C
ATOM   1436  CD1 LEU B 184      41.701  14.681  33.756  1.00129.34           C
ATOM   1437  CD2 LEU B 184      41.191  14.248  31.284  1.00129.34           C
ATOM   1438  C   LEU B 184      41.511  19.014  32.657  1.00129.34           C
ATOM   1439  O   LEU B 184      41.625  19.444  31.511  1.00129.34           O
ATOM   1440  N   SER B 185      40.770  19.649  33.590  1.00108.33           N
ATOM   1441  CA  SER B 185      40.167  20.930  33.334  1.00108.33           C
ATOM   1442  CB  SER B 185      38.668  20.808  32.991  1.00108.33           C
ATOM   1443  OG  SER B 185      38.094  22.081  32.733  1.00108.33           O
ATOM   1444  C   SER B 185      40.303  21.812  34.555  1.00108.33           C
ATOM   1445  O   SER B 185      40.802  21.407  35.603  1.00108.33           O
ATOM   1446  N   GLN B 186      39.928  23.092  34.364  1.00176.20           N
ATOM   1447  CA  GLN B 186      39.928  24.249  35.222  1.00176.20           C
ATOM   1448  CB  GLN B 186      40.099  25.552  34.423  1.00176.20           C
ATOM   1449  CG  GLN B 186      41.507  25.701  33.828  1.00176.20           C
ATOM   1450  CD  GLN B 186      41.759  24.579  32.824  1.00176.20           C
ATOM   1451  OE1 GLN B 186      41.029  24.428  31.845  1.00176.20           O
ATOM   1452  NE2 GLN B 186      42.813  23.757  33.078  1.00176.20           N
ATOM   1453  C   GLN B 186      38.770  24.390  36.179  1.00176.20           C
ATOM   1454  O   GLN B 186      38.738  25.372  36.917  1.00176.20           O
ATOM   1455  N   GLY B 187      37.711  23.558  36.113  1.00 50.23           N
ATOM   1456  CA  GLY B 187      36.612  23.783  37.017  1.00 50.23           C
ATOM   1457  C   GLY B 187      35.758  24.847  36.394  1.00 50.23           C
ATOM   1458  O   GLY B 187      35.414  24.765  35.219  1.00 50.23           O
ATOM   1459  N   CYS B 188      35.359  25.855  37.190  1.00 75.73           N
ATOM   1460  CA  CYS B 188      34.552  26.963  36.762  1.00 75.73           C
ATOM   1461  CB  CYS B 188      33.992  27.759  37.940  1.00 75.73           C
ATOM   1462  SG  CYS B 188      32.844  26.714  38.871  1.00 75.73           S
ATOM   1463  C   CYS B 188      35.359  27.868  35.880  1.00 75.73           C
ATOM   1464  O   CYS B 188      34.820  28.775  35.247  1.00 75.73           O
ATOM   1465  N   ASP B 189      36.691  27.694  35.921  1.00 78.67           N
ATOM   1466  CA  ASP B 189      37.693  28.417  35.182  1.00 78.67           C
ATOM   1467  CB  ASP B 189      39.115  28.170  35.714  1.00 78.67           C
ATOM   1468  CG  ASP B 189      39.217  28.821  37.086  1.00 78.67           C
ATOM   1469  OD1 ASP B 189      38.255  29.536  37.475  1.00 78.67           O
ATOM   1470  OD2 ASP B 189      40.260  28.615  37.762  1.00 78.67           O
ATOM   1471  C   ASP B 189      37.687  28.054  33.717  1.00 78.67           C
ATOM   1472  O   ASP B 189      38.346  28.727  32.923  1.00 78.67           O
ATOM   1473  N   GLY B 190      37.033  26.940  33.318  1.00 42.05           N
ATOM   1474  CA  GLY B 190      37.021  26.589  31.916  1.00 42.05           C
ATOM   1475  C   GLY B 190      37.696  25.260  31.699  1.00 42.05           C
ATOM   1476  O   GLY B 190      38.225  24.658  32.632  1.00 42.05           O
ATOM   1477  N   GLY B 191      37.665  24.760  30.439  1.00 33.10           N
ATOM   1478  CA  GLY B 191      38.256  23.493  30.086  1.00 33.10           C
ATOM   1479  C   GLY B 191      37.984  23.224  28.627  1.00 33.10           C
ATOM   1480  O   GLY B 191      37.455  24.083  27.921  1.00 33.10           O
ATOM   1481  N   PHE B 192      38.357  22.015  28.131  1.00 69.74           N
ATOM   1482  CA  PHE B 192      38.139  21.700  26.736  1.00 69.74           C
ATOM   1483  CB  PHE B 192      39.429  21.734  25.899  1.00 69.74           C
ATOM   1484  CG  PHE B 192      39.875  23.154  25.873  1.00 69.74           C
ATOM   1485  CD1 PHE B 192      40.594  23.676  26.922  1.00 69.74           C
ATOM   1486  CD2 PHE B 192      39.570  23.964  24.803  1.00 69.74           C
ATOM   1487  CE1 PHE B 192      41.005  24.987  26.902  1.00 69.74           C
ATOM   1488  CE2 PHE B 192      39.979  25.276  24.777  1.00 69.74           C
ATOM   1489  CZ  PHE B 192      40.697  25.790  25.830  1.00 69.74           C
ATOM   1490  C   PHE B 192      37.531  20.327  26.586  1.00 69.74           C
ATOM   1491  O   PHE B 192      37.946  19.368  27.233  1.00 69.74           O
ATOM   1492  N   PRO B 193      36.576  20.215  25.686  1.00 71.70           N
ATOM   1493  CA  PRO B 193      35.852  18.986  25.453  1.00 71.70           C
ATOM   1494  CD  PRO B 193      35.830  21.379  25.236  1.00 71.70           C
ATOM   1495  CB  PRO B 193      34.765  19.337  24.439  1.00 71.70           C
ATOM   1496  CG  PRO B 193      34.493  20.830  24.706  1.00 71.70           C
ATOM   1497  C   PRO B 193      36.723  17.836  25.049  1.00 71.70           C
ATOM   1498  O   PRO B 193      36.403  16.698  25.388  1.00 71.70           O
ATOM   1499  N   TYR B 194      37.834  18.096  24.343  1.00 57.48           N
ATOM   1500  CA  TYR B 194      38.696  17.033  23.915  1.00 57.48           C
ATOM   1501  CB  TYR B 194      39.921  17.591  23.168  1.00 57.48           C
ATOM   1502  CG  TYR B 194      40.825  16.494  22.717  1.00 57.48           C
ATOM   1503  CD1 TYR B 194      41.781  15.982  23.563  1.00 57.48           C
ATOM   1504  CD2 TYR B 194      40.729  15.990  21.440  1.00 57.48           C
ATOM   1505  CE1 TYR B 194      42.624  14.978  23.145  1.00 57.48           C
ATOM   1506  CE2 TYR B 194      41.568  14.986  21.016  1.00 57.48           C
ATOM   1507  CZ  TYR B 194      42.517  14.479  21.868  1.00 57.48           C
ATOM   1508  OH  TYR B 194      43.381  13.451  21.435  1.00 57.48           O
ATOM   1509  C   TYR B 194      39.175  16.331  25.155  1.00 57.48           C
ATOM   1510  O   TYR B 194      39.234  15.105  25.206  1.00 57.48           O
ATOM   1511  N   LEU B 195      39.566  17.104  26.182  1.00 91.05           N
ATOM   1512  CA  LEU B 195      40.052  16.571  27.420  1.00 91.05           C
ATOM   1513  CB  LEU B 195      40.780  17.627  28.267  1.00 91.05           C
ATOM   1514  CG  LEU B 195      42.100  18.088  27.616  1.00 91.05           C
ATOM   1515  CD1 LEU B 195      42.813  19.141  28.475  1.00 91.05           C
ATOM   1516  CD2 LEU B 195      43.008  16.889  27.296  1.00 91.05           C
ATOM   1517  C   LEU B 195      38.964  15.951  28.263  1.00 91.05           C
ATOM   1518  O   LEU B 195      39.256  15.078  29.076  1.00 91.05           O
ATOM   1519  N   ILE B 196      37.735  16.516  28.261  1.00143.03           N
ATOM   1520  CA  ILE B 196      36.659  15.961  29.055  1.00143.03           C
ATOM   1521  CB  ILE B 196      35.707  17.022  29.519  1.00143.03           C
ATOM   1522  CG1 ILE B 196      36.475  18.065  30.348  1.00143.03           C
ATOM   1523  CG2 ILE B 196      34.569  16.341  30.300  1.00143.03           C
ATOM   1524  CD1 ILE B 196      37.201  17.465  31.551  1.00143.03           C
ATOM   1525  C   ILE B 196      35.846  14.880  28.399  1.00143.03           C
ATOM   1526  O   ILE B 196      35.735  13.760  28.898  1.00143.03           O
ATOM   1527  N   ALA B 197      35.248  15.198  27.234  1.00 60.85           N
ATOM   1528  CA  ALA B 197      34.400  14.244  26.589  1.00 60.85           C
ATOM   1529  CB  ALA B 197      33.756  14.790  25.303  1.00 60.85           C
ATOM   1530  C   ALA B 197      35.268  13.096  26.210  1.00 60.85           C
ATOM   1531  O   ALA B 197      34.829  11.947  26.246  1.00 60.85           O
ATOM   1532  N   GLY B 198      36.473  13.398  25.680  1.00 86.78           N
ATOM   1533  CA  GLY B 198      37.369  12.332  25.327  1.00 86.78           C
ATOM   1534  C   GLY B 198      38.238  11.744  26.415  1.00 86.78           C
ATOM   1535  O   GLY B 198      37.991  10.647  26.912  1.00 86.78           O
ATOM   1536  N   ARG B 199      39.251  12.519  26.870  1.00 69.29           N
ATOM   1537  CA  ARG B 199      40.290  11.969  27.714  1.00 69.29           C
ATOM   1538  CB  ARG B 199      41.481  12.929  27.880  1.00 69.29           C
ATOM   1539  CG  ARG B 199      42.656  12.309  28.639  1.00 69.29           C
ATOM   1540  CD  ARG B 199      43.844  13.258  28.807  1.00 69.29           C
ATOM   1541  NE  ARG B 199      44.903  12.523  29.555  1.00 69.29           N
ATOM   1542  CZ  ARG B 199      44.928  12.565  30.918  1.00 69.29           C
ATOM   1543  NH1 ARG B 199      43.985  13.284  31.597  1.00 69.29           N
ATOM   1544  NH2 ARG B 199      45.895  11.890  31.605  1.00 69.29           N
ATOM   1545  C   ARG B 199      39.819  11.593  29.084  1.00 69.29           C
ATOM   1546  O   ARG B 199      40.046  10.475  29.543  1.00 69.29           O
ATOM   1547  N   TYR B 200      39.126  12.518  29.772  1.00 66.13           N
ATOM   1548  CA  TYR B 200      38.697  12.282  31.119  1.00 66.13           C
ATOM   1549  CB  TYR B 200      38.006  13.530  31.705  1.00 66.13           C
ATOM   1550  CG  TYR B 200      37.643  13.301  33.132  1.00 66.13           C
ATOM   1551  CD1 TYR B 200      38.604  13.372  34.114  1.00 66.13           C
ATOM   1552  CD2 TYR B 200      36.341  13.041  33.494  1.00 66.13           C
ATOM   1553  CE1 TYR B 200      38.276  13.172  35.434  1.00 66.13           C
ATOM   1554  CE2 TYR B 200      36.006  12.840  34.813  1.00 66.13           C
ATOM   1555  CZ  TYR B 200      36.974  12.903  35.785  1.00 66.13           C
ATOM   1556  OH  TYR B 200      36.633  12.697  37.138  1.00 66.13           O
ATOM   1557  C   TYR B 200      37.720  11.151  31.099  1.00 66.13           C
ATOM   1558  O   TYR B 200      37.747  10.268  31.956  1.00 66.13           O
ATOM   1559  N   ALA B 201      36.829  11.142  30.096  1.00 36.44           N
ATOM   1560  CA  ALA B 201      35.828  10.118  30.020  1.00 36.44           C
ATOM   1561  CB  ALA B 201      34.906  10.279  28.800  1.00 36.44           C
ATOM   1562  C   ALA B 201      36.495   8.780  29.900  1.00 36.44           C
ATOM   1563  O   ALA B 201      36.059   7.808  30.514  1.00 36.44           O
ATOM   1564  N   GLN B 202      37.551   8.679  29.073  1.00 66.40           N
ATOM   1565  CA  GLN B 202      38.214   7.418  28.886  1.00 66.40           C
ATOM   1566  CB  GLN B 202      39.208   7.466  27.713  1.00 66.40           C
ATOM   1567  CG  GLN B 202      39.862   6.124  27.384  1.00 66.40           C
ATOM   1568  CD  GLN B 202      40.806   6.347  26.210  1.00 66.40           C
ATOM   1569  OE1 GLN B 202      41.782   7.089  26.314  1.00 66.40           O
ATOM   1570  NE2 GLN B 202      40.507   5.694  25.056  1.00 66.40           N
ATOM   1571  C   GLN B 202      38.975   6.996  30.116  1.00 66.40           C
ATOM   1572  O   GLN B 202      38.902   5.841  30.533  1.00 66.40           O
ATOM   1573  N   ASP B 203      39.771   7.913  30.701  1.00101.72           N
ATOM   1574  CA  ASP B 203      40.607   7.567  31.819  1.00101.72           C
ATOM   1575  CB  ASP B 203      41.666   8.649  32.098  1.00101.72           C
ATOM   1576  CG  ASP B 203      42.623   8.691  30.914  1.00101.72           C
ATOM   1577  OD1 ASP B 203      42.547   7.771  30.057  1.00101.72           O
ATOM   1578  OD2 ASP B 203      43.439   9.649  30.849  1.00101.72           O
ATOM   1579  C   ASP B 203      39.862   7.354  33.111  1.00101.72           C
ATOM   1580  O   ASP B 203      40.041   6.330  33.769  1.00101.72           O
ATOM   1581  N   TYR B 204      39.127   8.392  33.571  1.00119.93           N
ATOM   1582  CA  TYR B 204      38.371   8.375  34.799  1.00119.93           C
ATOM   1583  CB  TYR B 204      38.391   9.742  35.496  1.00119.93           C
ATOM   1584  CG  TYR B 204      39.833   9.989  35.782  1.00119.93           C
ATOM   1585  CD1 TYR B 204      40.407   9.536  36.947  1.00119.93           C
ATOM   1586  CD2 TYR B 204      40.620  10.653  34.868  1.00119.93           C
ATOM   1587  CE1 TYR B 204      41.740   9.757  37.203  1.00119.93           C
ATOM   1588  CE2 TYR B 204      41.953  10.878  35.119  1.00119.93           C
ATOM   1589  CZ  TYR B 204      42.515  10.429  36.289  1.00119.93           C
ATOM   1590  OH  TYR B 204      43.882  10.656  36.551  1.00119.93           O
ATOM   1591  C   TYR B 204      36.952   7.894  34.697  1.00119.93           C
ATOM   1592  O   TYR B 204      36.461   7.190  35.577  1.00119.93           O
ATOM   1593  N   GLY B 205      36.227   8.311  33.641  1.00 39.18           N
ATOM   1594  CA  GLY B 205      34.842   7.938  33.515  1.00 39.18           C
ATOM   1595  C   GLY B 205      33.974   9.047  34.043  1.00 39.18           C
ATOM   1596  O   GLY B 205      34.431   9.922  34.779  1.00 39.18           O
ATOM   1597  N   LEU B 206      32.673   9.022  33.667  1.00105.04           N
ATOM   1598  CA  LEU B 206      31.735  10.036  34.067  1.00105.04           C
ATOM   1599  CB  LEU B 206      31.025  10.743  32.897  1.00105.04           C
ATOM   1600  CG  LEU B 206      31.969  11.458  31.913  1.00105.04           C
ATOM   1601  CD1 LEU B 206      32.853  12.487  32.633  1.00105.04           C
ATOM   1602  CD2 LEU B 206      32.755  10.458  31.051  1.00105.04           C
ATOM   1603  C   LEU B 206      30.650   9.386  34.875  1.00105.04           C
ATOM   1604  O   LEU B 206      30.351   8.206  34.705  1.00105.04           O
ATOM   1605  N   VAL B 207      30.023  10.159  35.787  1.00 66.54           N
ATOM   1606  CA  VAL B 207      28.970   9.635  36.614  1.00 66.54           C
ATOM   1607  CB  VAL B 207      29.222   9.810  38.083  1.00 66.54           C
ATOM   1608  CG1 VAL B 207      30.479   9.003  38.459  1.00 66.54           C
ATOM   1609  CG2 VAL B 207      29.326  11.314  38.392  1.00 66.54           C
ATOM   1610  C   VAL B 207      27.699  10.352  36.269  1.00 66.54           C
ATOM   1611  O   VAL B 207      27.711  11.360  35.566  1.00 66.54           O
ATOM   1612  N   ASP B 208      26.552   9.815  36.733  1.00 44.51           N
ATOM   1613  CA  ASP B 208      25.269  10.392  36.439  1.00 44.51           C
ATOM   1614  CB  ASP B 208      24.094   9.437  36.710  1.00 44.51           C
ATOM   1615  CG  ASP B 208      24.170   8.307  35.694  1.00 44.51           C
ATOM   1616  OD1 ASP B 208      25.022   8.397  34.771  1.00 44.51           O
ATOM   1617  OD2 ASP B 208      23.378   7.335  35.829  1.00 44.51           O
ATOM   1618  C   ASP B 208      25.058  11.621  37.273  1.00 44.51           C
ATOM   1619  O   ASP B 208      25.750  11.859  38.261  1.00 44.51           O
ATOM   1620  N   GLU B 209      24.054  12.432  36.879  1.00 78.14           N
ATOM   1621  CA  GLU B 209      23.750  13.683  37.519  1.00 78.14           C
ATOM   1622  CB  GLU B 209      22.570  14.413  36.852  1.00 78.14           C
ATOM   1623  CG  GLU B 209      22.220  15.747  37.516  1.00 78.14           C
ATOM   1624  CD  GLU B 209      23.253  16.781  37.092  1.00 78.14           C
ATOM   1625  OE1 GLU B 209      23.975  16.528  36.090  1.00 78.14           O
ATOM   1626  OE2 GLU B 209      23.331  17.842  37.766  1.00 78.14           O
ATOM   1627  C   GLU B 209      23.370  13.444  38.949  1.00 78.14           C
ATOM   1628  O   GLU B 209      23.765  14.196  39.840  1.00 78.14           O
ATOM   1629  N   GLN B 210      22.607  12.370  39.211  1.00 35.03           N
ATOM   1630  CA  GLN B 210      22.125  12.097  40.538  1.00 35.03           C
ATOM   1631  CB  GLN B 210      21.234  10.845  40.603  1.00 35.03           C
ATOM   1632  CG  GLN B 210      20.716  10.548  42.012  1.00 35.03           C
ATOM   1633  CD  GLN B 210      19.852   9.297  41.945  1.00 35.03           C
ATOM   1634  OE1 GLN B 210      19.689   8.695  40.884  1.00 35.03           O
ATOM   1635  NE2 GLN B 210      19.278   8.893  43.109  1.00 35.03           N
ATOM   1636  C   GLN B 210      23.288  11.868  41.450  1.00 35.03           C
ATOM   1637  O   GLN B 210      23.238  12.215  42.630  1.00 35.03           O
ATOM   1638  N   CYS B 211      24.364  11.249  40.931  1.00 47.10           N
ATOM   1639  CA  CYS B 211      25.498  10.932  41.753  1.00 47.10           C
ATOM   1640  CB  CYS B 211      26.574  10.128  40.988  1.00 47.10           C
ATOM   1641  SG  CYS B 211      27.989   9.624  42.017  1.00 47.10           S
ATOM   1642  C   CYS B 211      26.101  12.203  42.277  1.00 47.10           C
ATOM   1643  O   CYS B 211      26.446  12.287  43.457  1.00 47.10           O
ATOM   1644  N   ALA B 212      26.270  13.227  41.411  1.00 70.98           N
ATOM   1645  CA  ALA B 212      26.785  14.473  41.907  1.00 70.98           C
ATOM   1646  CB  ALA B 212      28.264  14.701  41.548  1.00 70.98           C
ATOM   1647  C   ALA B 212      25.995  15.560  41.248  1.00 70.98           C
ATOM   1648  O   ALA B 212      26.298  15.961  40.126  1.00 70.98           O
ATOM   1649  N   PRO B 213      25.049  16.112  41.958  1.00 74.26           N
ATOM   1650  CA  PRO B 213      24.181  17.102  41.375  1.00 74.26           C
ATOM   1651  CD  PRO B 213      24.376  15.356  43.002  1.00 74.26           C
ATOM   1652  CB  PRO B 213      23.042  17.294  42.372  1.00 74.26           C
ATOM   1653  CG  PRO B 213      22.946  15.923  43.068  1.00 74.26           C
ATOM   1654  C   PRO B 213      24.920  18.353  41.028  1.00 74.26           C
ATOM   1655  O   PRO B 213      25.936  18.633  41.660  1.00 74.26           O
ATOM   1656  N   TYR B 214      24.421  19.120  40.033  1.00100.98           N
ATOM   1657  CA  TYR B 214      25.137  20.273  39.556  1.00100.98           C
ATOM   1658  CB  TYR B 214      24.682  20.702  38.147  1.00100.98           C
ATOM   1659  CG  TYR B 214      25.545  21.815  37.659  1.00100.98           C
ATOM   1660  CD1 TYR B 214      26.857  21.577  37.321  1.00100.98           C
ATOM   1661  CD2 TYR B 214      25.038  23.085  37.506  1.00100.98           C
ATOM   1662  CE1 TYR B 214      27.659  22.594  36.858  1.00100.98           C
ATOM   1663  CE2 TYR B 214      25.835  24.106  37.042  1.00100.98           C
ATOM   1664  CZ  TYR B 214      27.150  23.862  36.721  1.00100.98           C
ATOM   1665  OH  TYR B 214      27.970  24.908  36.246  1.00100.98           O
ATOM   1666  C   TYR B 214      24.956  21.421  40.505  1.00100.98           C
ATOM   1667  O   TYR B 214      23.833  21.796  40.842  1.00100.98           O
ATOM   1668  N   THR B 215      26.098  21.887  41.066  1.00 86.55           N
ATOM   1669  CA  THR B 215      26.248  23.019  41.943  1.00 86.55           C
ATOM   1670  CB  THR B 215      27.402  22.832  42.883  1.00 86.55           C
ATOM   1671  OG1 THR B 215      27.189  21.685  43.692  1.00 86.55           O
ATOM   1672  CG2 THR B 215      27.550  24.086  43.758  1.00 86.55           C
ATOM   1673  C   THR B 215      26.454  24.319  41.220  1.00 86.55           C
ATOM   1674  O   THR B 215      25.883  25.343  41.594  1.00 86.55           O
ATOM   1675  N   GLY B 216      27.287  24.311  40.156  1.00 44.46           N
ATOM   1676  CA  GLY B 216      27.628  25.530  39.480  1.00 44.46           C
ATOM   1677  C   GLY B 216      28.695  26.224  40.269  1.00 44.46           C
ATOM   1678  O   GLY B 216      28.775  27.450  40.248  1.00 44.46           O
ATOM   1679  N   LYS B 217      29.526  25.459  41.011  1.00 89.91           N
ATOM   1680  CA  LYS B 217      30.582  26.058  41.782  1.00 89.91           C
ATOM   1681  CB  LYS B 217      30.176  26.380  43.230  1.00 89.91           C
ATOM   1682  CG  LYS B 217      29.085  27.448  43.333  1.00 89.91           C
ATOM   1683  CD  LYS B 217      28.452  27.546  44.722  1.00 89.91           C
ATOM   1684  CE  LYS B 217      27.361  28.614  44.824  1.00 89.91           C
ATOM   1685  NZ  LYS B 217      27.951  29.959  44.647  1.00 89.91           N
ATOM   1686  C   LYS B 217      31.741  25.101  41.857  1.00 89.91           C
ATOM   1687  O   LYS B 217      31.660  23.940  41.464  1.00 89.91           O
ATOM   1688  N   ASP B 218      32.852  25.616  42.409  1.00113.44           N
ATOM   1689  CA  ASP B 218      34.151  25.038  42.633  1.00113.44           C
ATOM   1690  CB  ASP B 218      35.212  26.087  43.005  1.00113.44           C
ATOM   1691  CG  ASP B 218      35.485  26.921  41.762  1.00113.44           C
ATOM   1692  OD1 ASP B 218      35.461  26.339  40.644  1.00113.44           O
ATOM   1693  OD2 ASP B 218      35.726  28.149  41.911  1.00113.44           O
ATOM   1694  C   ASP B 218      34.095  24.033  43.747  1.00113.44           C
ATOM   1695  O   ASP B 218      35.121  23.736  44.358  1.00113.44           O
ATOM   1696  N   SER B 219      32.877  23.608  44.128  1.00113.63           N
ATOM   1697  CA  SER B 219      32.630  22.678  45.200  1.00113.63           C
ATOM   1698  CB  SER B 219      31.243  22.031  45.040  1.00113.63           C
ATOM   1699  OG  SER B 219      31.070  20.966  45.957  1.00113.63           O
ATOM   1700  C   SER B 219      33.659  21.582  45.206  1.00113.63           C
ATOM   1701  O   SER B 219      34.263  21.256  44.187  1.00113.63           O
ATOM   1702  N   SER B 220      33.907  21.000  46.400  1.00 81.87           N
ATOM   1703  CA  SER B 220      34.892  19.962  46.537  1.00 81.87           C
ATOM   1704  CB  SER B 220      35.236  19.629  47.999  1.00 81.87           C
ATOM   1705  OG  SER B 220      36.209  18.596  48.051  1.00 81.87           O
ATOM   1706  C   SER B 220      34.340  18.730  45.905  1.00 81.87           C
ATOM   1707  O   SER B 220      33.167  18.681  45.543  1.00 81.87           O
ATOM   1708  N   CYS B 221      35.162  17.665  45.785  1.00137.16           N
ATOM   1709  CA  CYS B 221      34.726  16.460  45.131  1.00137.16           C
ATOM   1710  CB  CYS B 221      35.877  15.628  44.556  1.00137.16           C
ATOM   1711  SG  CYS B 221      36.392  16.137  42.905  1.00137.16           S
ATOM   1712  C   CYS B 221      34.026  15.476  46.040  1.00137.16           C
ATOM   1713  O   CYS B 221      34.590  14.399  46.236  1.00137.16           O
ATOM   1714  N   PRO B 222      32.892  15.717  46.658  1.00158.77           N
ATOM   1715  CA  PRO B 222      32.266  14.549  47.233  1.00158.77           C
ATOM   1716  CD  PRO B 222      32.857  16.802  47.632  1.00158.77           C
ATOM   1717  CB  PRO B 222      31.671  14.947  48.580  1.00158.77           C
ATOM   1718  CG  PRO B 222      32.468  16.189  48.980  1.00158.77           C
ATOM   1719  C   PRO B 222      31.208  14.024  46.311  1.00158.77           C
ATOM   1720  O   PRO B 222      30.626  14.823  45.585  1.00158.77           O
ATOM   1721  N   ARG B 223      30.896  12.714  46.354  1.00 94.73           N
ATOM   1722  CA  ARG B 223      29.853  12.154  45.539  1.00 94.73           C
ATOM   1723  CB  ARG B 223      30.284  11.896  44.085  1.00 94.73           C
ATOM   1724  CG  ARG B 223      31.468  10.934  43.960  1.00 94.73           C
ATOM   1725  CD  ARG B 223      31.926  10.712  42.517  1.00 94.73           C
ATOM   1726  NE  ARG B 223      33.074   9.764  42.551  1.00 94.73           N
ATOM   1727  CZ  ARG B 223      32.848   8.416  42.534  1.00 94.73           C
ATOM   1728  NH1 ARG B 223      31.571   7.940  42.478  1.00 94.73           N
ATOM   1729  NH2 ARG B 223      33.901   7.548  42.571  1.00 94.73           N
ATOM   1730  C   ARG B 223      29.490  10.828  46.144  1.00 94.73           C
ATOM   1731  O   ARG B 223      30.115  10.391  47.107  1.00 94.73           O
ATOM   1732  N   GLU B 224      28.445  10.162  45.610  1.00 91.83           N
ATOM   1733  CA  GLU B 224      28.030   8.878  46.121  1.00 91.83           C
ATOM   1734  CB  GLU B 224      26.546   8.566  45.853  1.00 91.83           C
ATOM   1735  CG  GLU B 224      26.064   7.259  46.486  1.00 91.83           C
ATOM   1736  CD  GLU B 224      24.591   7.084  46.143  1.00 91.83           C
ATOM   1737  OE1 GLU B 224      24.035   7.980  45.453  1.00 91.83           O
ATOM   1738  OE2 GLU B 224      24.004   6.053  46.565  1.00 91.83           O
ATOM   1739  C   GLU B 224      28.850   7.810  45.442  1.00 91.83           C
ATOM   1740  O   GLU B 224      29.672   8.112  44.582  1.00 91.83           O
ATOM   1741  N   SER B 225      28.726   6.532  45.874  1.00 69.12           N
ATOM   1742  CA  SER B 225      29.399   5.479  45.152  1.00 69.12           C
ATOM   1743  CB  SER B 225      29.448   4.141  45.909  1.00 69.12           C
ATOM   1744  OG  SER B 225      30.224   4.275  47.090  1.00 69.12           O
ATOM   1745  C   SER B 225      28.567   5.276  43.905  1.00 69.12           C
ATOM   1746  O   SER B 225      27.379   4.983  44.027  1.00 69.12           O
ATOM   1747  N   CYS B 226      29.148   5.389  42.676  1.00106.83           N
ATOM   1748  CA  CYS B 226      28.297   5.346  41.503  1.00106.83           C
ATOM   1749  CB  CYS B 226      27.662   6.716  41.156  1.00106.83           C
ATOM   1750  SG  CYS B 226      28.853   8.082  40.996  1.00106.83           S
ATOM   1751  C   CYS B 226      29.004   4.799  40.290  1.00106.83           C
ATOM   1752  O   CYS B 226      30.231   4.739  40.221  1.00106.83           O
ATOM   1753  N   ASP B 227      28.202   4.365  39.289  1.00 38.08           N
ATOM   1754  CA  ASP B 227      28.704   3.780  38.074  1.00 38.08           C
ATOM   1755  CB  ASP B 227      27.633   3.020  37.271  1.00 38.08           C
ATOM   1756  CG  ASP B 227      27.248   1.772  38.054  1.00 38.08           C
ATOM   1757  OD1 ASP B 227      27.952   1.455  39.050  1.00 38.08           O
ATOM   1758  OD2 ASP B 227      26.245   1.117  37.664  1.00 38.08           O
ATOM   1759  C   ASP B 227      29.243   4.861  37.194  1.00 38.08           C
ATOM   1760  O   ASP B 227      28.813   6.012  37.270  1.00 38.08           O
ATOM   1761  N   ARG B 228      30.221   4.518  36.327  1.00154.29           N
ATOM   1762  CA  ARG B 228      30.745   5.545  35.475  1.00154.29           C
ATOM   1763  CB  ARG B 228      32.062   6.178  35.970  1.00154.29           C
ATOM   1764  CG  ARG B 228      33.197   5.201  36.250  1.00154.29           C
ATOM   1765  CD  ARG B 228      34.414   5.872  36.898  1.00154.29           C
ATOM   1766  NE  ARG B 228      33.971   6.490  38.183  1.00154.29           N
ATOM   1767  CZ  ARG B 228      33.761   7.837  38.271  1.00154.29           C
ATOM   1768  NH1 ARG B 228      33.987   8.644  37.192  1.00154.29           N
ATOM   1769  NH2 ARG B 228      33.337   8.381  39.449  1.00154.29           N
ATOM   1770  C   ARG B 228      30.860   5.091  34.054  1.00154.29           C
ATOM   1771  O   ARG B 228      31.220   3.953  33.763  1.00154.29           O
ATOM   1772  N   VAL B 229      30.504   6.004  33.124  1.00101.05           N
ATOM   1773  CA  VAL B 229      30.540   5.743  31.714  1.00101.05           C
ATOM   1774  CB  VAL B 229      29.445   6.429  30.957  1.00101.05           C
ATOM   1775  CG1 VAL B 229      29.719   7.943  30.946  1.00101.05           C
ATOM   1776  CG2 VAL B 229      29.351   5.782  29.569  1.00101.05           C
ATOM   1777  C   VAL B 229      31.854   6.220  31.170  1.00101.05           C
ATOM   1778  O   VAL B 229      32.367   7.257  31.587  1.00101.05           O
ATOM   1779  N   TYR B 230      32.421   5.478  30.192  1.00 68.62           N
ATOM   1780  CA  TYR B 230      33.720   5.800  29.658  1.00 68.62           C
ATOM   1781  CB  TYR B 230      34.753   4.673  29.840  1.00 68.62           C
ATOM   1782  CG  TYR B 230      35.011   4.460  31.293  1.00 68.62           C
ATOM   1783  CD1 TYR B 230      34.133   3.732  32.063  1.00 68.62           C
ATOM   1784  CD2 TYR B 230      36.143   4.975  31.883  1.00 68.62           C
ATOM   1785  CE1 TYR B 230      34.374   3.527  33.401  1.00 68.62           C
ATOM   1786  CE2 TYR B 230      36.391   4.774  33.221  1.00 68.62           C
ATOM   1787  CZ  TYR B 230      35.505   4.050  33.982  1.00 68.62           C
ATOM   1788  OH  TYR B 230      35.758   3.841  35.354  1.00 68.62           O
ATOM   1789  C   TYR B 230      33.601   5.994  28.173  1.00 68.62           C
ATOM   1790  O   TYR B 230      32.610   5.602  27.559  1.00 68.62           O
ATOM   1791  N   SER B 231      34.616   6.642  27.558  1.00 87.06           N
ATOM   1792  CA  SER B 231      34.610   6.854  26.137  1.00 87.06           C
ATOM   1793  CB  SER B 231      34.905   8.310  25.737  1.00 87.06           C
ATOM   1794  OG  SER B 231      36.186   8.693  26.210  1.00 87.06           O
ATOM   1795  C   SER B 231      35.658   5.973  25.519  1.00 87.06           C
ATOM   1796  O   SER B 231      36.827   6.005  25.902  1.00 87.06           O
ATOM   1797  N   SER B 232      35.242   5.144  24.539  1.00 47.15           N
ATOM   1798  CA  SER B 232      36.114   4.216  23.873  1.00 47.15           C
ATOM   1799  CB  SER B 232      35.351   3.157  23.057  1.00 47.15           C
ATOM   1800  OG  SER B 232      34.623   3.776  22.006  1.00 47.15           O
ATOM   1801  C   SER B 232      37.050   4.927  22.937  1.00 47.15           C
ATOM   1802  O   SER B 232      38.113   4.392  22.620  1.00 47.15           O
ATOM   1803  N   GLY B 233      36.686   6.134  22.444  1.00 32.48           N
ATOM   1804  CA  GLY B 233      37.572   6.807  21.526  1.00 32.48           C
ATOM   1805  C   GLY B 233      37.196   8.259  21.418  1.00 32.48           C
ATOM   1806  O   GLY B 233      36.057   8.640  21.686  1.00 32.48           O
ATOM   1807  N   TYR B 234      38.179   9.119  21.053  1.00 73.91           N
ATOM   1808  CA  TYR B 234      37.924  10.524  20.862  1.00 73.91           C
ATOM   1809  CB  TYR B 234      37.906  11.327  22.178  1.00 73.91           C
ATOM   1810  CG  TYR B 234      39.160  11.057  22.940  1.00 73.91           C
ATOM   1811  CD1 TYR B 234      39.276   9.920  23.708  1.00 73.91           C
ATOM   1812  CD2 TYR B 234      40.213  11.941  22.904  1.00 73.91           C
ATOM   1813  CE1 TYR B 234      40.424   9.662  24.420  1.00 73.91           C
ATOM   1814  CE2 TYR B 234      41.364  11.690  23.613  1.00 73.91           C
ATOM   1815  CZ  TYR B 234      41.471  10.551  24.374  1.00 73.91           C
ATOM   1816  OH  TYR B 234      42.653  10.295  25.102  1.00 73.91           O
ATOM   1817  C   TYR B 234      38.954  11.110  19.933  1.00 73.91           C
ATOM   1818  O   TYR B 234      40.072  10.605  19.834  1.00 73.91           O
ATOM   1819  N   ARG B 235      38.591  12.195  19.206  1.00 50.24           N
ATOM   1820  CA  ARG B 235      39.530  12.845  18.327  1.00 50.24           C
ATOM   1821  CB  ARG B 235      39.865  12.019  17.075  1.00 50.24           C
ATOM   1822  CG  ARG B 235      38.644  11.707  16.207  1.00 50.24           C
ATOM   1823  CD  ARG B 235      38.971  10.882  14.961  1.00 50.24           C
ATOM   1824  NE  ARG B 235      37.696  10.658  14.226  1.00 50.24           N
ATOM   1825  CZ  ARG B 235      36.918   9.575  14.523  1.00 50.24           C
ATOM   1826  NH1 ARG B 235      37.311   8.700  15.493  1.00 50.24           N
ATOM   1827  NH2 ARG B 235      35.750   9.369  13.850  1.00 50.24           N
ATOM   1828  C   ARG B 235      38.951  14.150  17.856  1.00 50.24           C
ATOM   1829  O   ARG B 235      37.745  14.378  17.938  1.00 50.24           O
ATOM   1830  N   TYR B 236      39.817  15.063  17.364  1.00 94.99           N
ATOM   1831  CA  TYR B 236      39.340  16.294  16.786  1.00 94.99           C
ATOM   1832  CB  TYR B 236      40.379  17.428  16.682  1.00 94.99           C
ATOM   1833  CG  TYR B 236      40.544  18.103  18.001  1.00 94.99           C
ATOM   1834  CD1 TYR B 236      39.612  19.031  18.412  1.00 94.99           C
ATOM   1835  CD2 TYR B 236      41.623  17.841  18.814  1.00 94.99           C
ATOM   1836  CE1 TYR B 236      39.739  19.680  19.617  1.00 94.99           C
ATOM   1837  CE2 TYR B 236      41.758  18.488  20.021  1.00 94.99           C
ATOM   1838  CZ  TYR B 236      40.815  19.407  20.425  1.00 94.99           C
ATOM   1839  OH  TYR B 236      40.949  20.073  21.663  1.00 94.99           O
ATOM   1840  C   TYR B 236      38.930  15.950  15.390  1.00 94.99           C
ATOM   1841  O   TYR B 236      39.615  15.191  14.712  1.00 94.99           O
ATOM   1842  N   VAL B 237      37.779  16.465  14.919  1.00 52.15           N
ATOM   1843  CA  VAL B 237      37.391  16.139  13.578  1.00 52.15           C
ATOM   1844  CB  VAL B 237      36.072  16.721  13.152  1.00 52.15           C
ATOM   1845  CG1 VAL B 237      34.976  16.204  14.098  1.00 52.15           C
ATOM   1846  CG2 VAL B 237      36.191  18.252  13.095  1.00 52.15           C
ATOM   1847  C   VAL B 237      38.442  16.700  12.679  1.00 52.15           C
ATOM   1848  O   VAL B 237      38.894  17.829  12.870  1.00 52.15           O
ATOM   1849  N   GLY B 238      38.846  15.916  11.656  1.00 32.82           N
ATOM   1850  CA  GLY B 238      39.897  16.347  10.787  1.00 32.82           C
ATOM   1851  C   GLY B 238      41.131  15.590  11.178  1.00 32.82           C
ATOM   1852  O   GLY B 238      42.124  15.591  10.454  1.00 32.82           O
ATOM   1853  N   GLY B 239      41.103  14.929  12.352  1.00 39.43           N
ATOM   1854  CA  GLY B 239      42.188  14.084  12.771  1.00 39.43           C
ATOM   1855  C   GLY B 239      43.032  14.748  13.814  1.00 39.43           C
ATOM   1856  O   GLY B 239      43.583  14.077  14.686  1.00 39.43           O
ATOM   1857  N   TYR B 240      43.189  16.080  13.736  1.00 82.18           N
ATOM   1858  CA  TYR B 240      43.960  16.784  14.718  1.00 82.18           C
ATOM   1859  CB  TYR B 240      45.478  16.749  14.454  1.00 82.18           C
ATOM   1860  CG  TYR B 240      45.722  17.126  13.033  1.00 82.18           C
ATOM   1861  CD1 TYR B 240      45.635  16.170  12.047  1.00 82.18           C
ATOM   1862  CD2 TYR B 240      46.042  18.417  12.683  1.00 82.18           C
ATOM   1863  CE1 TYR B 240      45.859  16.495  10.730  1.00 82.18           C
ATOM   1864  CE2 TYR B 240      46.268  18.748  11.368  1.00 82.18           C
ATOM   1865  CZ  TYR B 240      46.174  17.788  10.389  1.00 82.18           C
ATOM   1866  OH  TYR B 240      46.406  18.129   9.040  1.00 82.18           O
ATOM   1867  C   TYR B 240      43.479  18.191  14.737  1.00 82.18           C
ATOM   1868  O   TYR B 240      42.652  18.603  13.928  1.00 82.18           O
ATOM   1869  N   TYR B 241      44.008  18.977  15.678  1.00183.13           N
ATOM   1870  CA  TYR B 241      43.565  20.325  15.871  1.00183.13           C
ATOM   1871  CB  TYR B 241      44.171  20.736  17.227  1.00183.13           C
ATOM   1872  CG  TYR B 241      43.388  21.763  17.946  1.00183.13           C
ATOM   1873  CD1 TYR B 241      43.577  23.070  17.668  1.00183.13           C
ATOM   1874  CD2 TYR B 241      42.482  21.428  18.927  1.00183.13           C
ATOM   1875  CE1 TYR B 241      42.858  24.024  18.332  1.00183.13           C
ATOM   1876  CE2 TYR B 241      41.764  22.387  19.609  1.00183.13           C
ATOM   1877  CZ  TYR B 241      41.961  23.709  19.302  1.00183.13           C
ATOM   1878  OH  TYR B 241      41.264  24.755  19.940  1.00183.13           O
ATOM   1879  C   TYR B 241      44.113  21.125  14.706  1.00183.13           C
ATOM   1880  O   TYR B 241      45.322  21.314  14.567  1.00183.13           O
ATOM   1881  N   GLY B 242      43.199  21.645  13.852  1.00 75.97           N
ATOM   1882  CA  GLY B 242      43.523  22.488  12.733  1.00 75.97           C
ATOM   1883  C   GLY B 242      42.999  21.873  11.460  1.00 75.97           C
ATOM   1884  O   GLY B 242      43.016  22.516  10.413  1.00 75.97           O
ATOM   1885  N   GLY B 243      42.603  20.586  11.519  1.00 90.75           N
ATOM   1886  CA  GLY B 243      42.035  19.751  10.497  1.00 90.75           C
ATOM   1887  C   GLY B 243      40.570  19.979  10.226  1.00 90.75           C
ATOM   1888  O   GLY B 243      40.030  19.437   9.269  1.00 90.75           O
ATOM   1889  N   CYS B 244      39.840  20.647  11.129  1.00 76.76           N
ATOM   1890  CA  CYS B 244      38.403  20.722  11.048  1.00 76.76           C
ATOM   1891  CB  CYS B 244      37.764  21.346  12.302  1.00 76.76           C
ATOM   1892  SG  CYS B 244      35.948  21.268  12.278  1.00 76.76           S
ATOM   1893  C   CYS B 244      37.902  21.484   9.852  1.00 76.76           C
ATOM   1894  O   CYS B 244      38.533  22.424   9.374  1.00 76.76           O
ATOM   1895  N   ASN B 245      36.740  21.045   9.312  1.00 74.25           N
ATOM   1896  CA  ASN B 245      36.077  21.748   8.247  1.00 74.25           C
ATOM   1897  CB  ASN B 245      36.665  21.490   6.844  1.00 74.25           C
ATOM   1898  CG  ASN B 245      36.548  20.017   6.493  1.00 74.25           C
ATOM   1899  OD1 ASN B 245      35.449  19.483   6.373  1.00 74.25           O
ATOM   1900  ND2 ASN B 245      37.713  19.342   6.302  1.00 74.25           N
ATOM   1901  C   ASN B 245      34.618  21.375   8.275  1.00 74.25           C
ATOM   1902  O   ASN B 245      34.211  20.459   8.988  1.00 74.25           O
ATOM   1903  N   GLU B 246      33.784  22.104   7.503  1.00 78.48           N
ATOM   1904  CA  GLU B 246      32.355  21.924   7.499  1.00 78.48           C
ATOM   1905  CB  GLU B 246      31.630  22.889   6.551  1.00 78.48           C
ATOM   1906  CG  GLU B 246      30.114  22.688   6.551  1.00 78.48           C
ATOM   1907  CD  GLU B 246      29.570  23.270   5.258  1.00 78.48           C
ATOM   1908  OE1 GLU B 246      30.400  23.636   4.384  1.00 78.48           O
ATOM   1909  OE2 GLU B 246      28.321  23.345   5.117  1.00 78.48           O
ATOM   1910  C   GLU B 246      31.981  20.565   6.995  1.00 78.48           C
ATOM   1911  O   GLU B 246      31.113  19.904   7.565  1.00 78.48           O
ATOM   1912  N   ALA B 247      32.629  20.117   5.904  1.00 37.44           N
ATOM   1913  CA  ALA B 247      32.261  18.877   5.284  1.00 37.44           C
ATOM   1914  CB  ALA B 247      33.116  18.556   4.047  1.00 37.44           C
ATOM   1915  C   ALA B 247      32.446  17.756   6.261  1.00 37.44           C
ATOM   1916  O   ALA B 247      31.576  16.900   6.410  1.00 37.44           O
ATOM   1917  N   GLU B 248      33.584  17.750   6.973  1.00 37.61           N
ATOM   1918  CA  GLU B 248      33.899  16.715   7.913  1.00 37.61           C
ATOM   1919  CB  GLU B 248      35.305  16.865   8.517  1.00 37.61           C
ATOM   1920  CG  GLU B 248      36.432  16.673   7.500  1.00 37.61           C
ATOM   1921  CD  GLU B 248      37.756  16.853   8.228  1.00 37.61           C
ATOM   1922  OE1 GLU B 248      37.882  17.847   8.990  1.00 37.61           O
ATOM   1923  OE2 GLU B 248      38.659  15.993   8.035  1.00 37.61           O
ATOM   1924  C   GLU B 248      32.927  16.764   9.049  1.00 37.61           C
ATOM   1925  O   GLU B 248      32.530  15.731   9.587  1.00 37.61           O
ATOM   1926  N   MET B 249      32.527  17.980   9.458  1.00 45.58           N
ATOM   1927  CA  MET B 249      31.654  18.120  10.590  1.00 45.58           C
ATOM   1928  CB  MET B 249      31.391  19.593  10.948  1.00 45.58           C
ATOM   1929  CG  MET B 249      32.630  20.311  11.489  1.00 45.58           C
ATOM   1930  SD  MET B 249      32.436  22.106  11.703  1.00 45.58           S
ATOM   1931  CE  MET B 249      31.190  21.992  13.019  1.00 45.58           C
ATOM   1932  C   MET B 249      30.337  17.470  10.301  1.00 45.58           C
ATOM   1933  O   MET B 249      29.785  16.753  11.133  1.00 45.58           O
ATOM   1934  N   LYS B 250      29.807  17.694   9.092  1.00113.33           N
ATOM   1935  CA  LYS B 250      28.526  17.184   8.707  1.00113.33           C
ATOM   1936  CB  LYS B 250      28.179  17.697   7.303  1.00113.33           C
ATOM   1937  CG  LYS B 250      26.723  17.590   6.883  1.00113.33           C
ATOM   1938  CD  LYS B 250      26.447  18.451   5.649  1.00113.33           C
ATOM   1939  CE  LYS B 250      26.945  19.889   5.817  1.00113.33           C
ATOM   1940  NZ  LYS B 250      27.025  20.571   4.506  1.00113.33           N
ATOM   1941  C   LYS B 250      28.577  15.687   8.662  1.00113.33           C
ATOM   1942  O   LYS B 250      27.622  15.013   9.046  1.00113.33           O
ATOM   1943  N   LEU B 251      29.691  15.118   8.161  1.00 36.47           N
ATOM   1944  CA  LEU B 251      29.787  13.687   8.065  1.00 36.47           C
ATOM   1945  CB  LEU B 251      31.084  13.214   7.387  1.00 36.47           C
ATOM   1946  CG  LEU B 251      31.186  13.605   5.902  1.00 36.47           C
ATOM   1947  CD1 LEU B 251      32.499  13.096   5.292  1.00 36.47           C
ATOM   1948  CD2 LEU B 251      29.949  13.144   5.111  1.00 36.47           C
ATOM   1949  C   LEU B 251      29.768  13.110   9.445  1.00 36.47           C
ATOM   1950  O   LEU B 251      29.065  12.137   9.710  1.00 36.47           O
ATOM   1951  N   ALA B 252      30.534  13.712  10.371  1.00 30.94           N
ATOM   1952  CA  ALA B 252      30.610  13.197  11.708  1.00 30.94           C
ATOM   1953  CB  ALA B 252      31.577  13.995  12.598  1.00 30.94           C
ATOM   1954  C   ALA B 252      29.257  13.264  12.344  1.00 30.94           C
ATOM   1955  O   ALA B 252      28.819  12.318  12.998  1.00 30.94           O
ATOM   1956  N   LEU B 253      28.543  14.384  12.141  1.00 55.33           N
ATOM   1957  CA  LEU B 253      27.291  14.590  12.810  1.00 55.33           C
ATOM   1958  CB  LEU B 253      26.686  15.962  12.459  1.00 55.33           C
ATOM   1959  CG  LEU B 253      25.344  16.264  13.148  1.00 55.33           C
ATOM   1960  CD1 LEU B 253      25.513  16.350  14.672  1.00 55.33           C
ATOM   1961  CD2 LEU B 253      24.686  17.521  12.555  1.00 55.33           C
ATOM   1962  C   LEU B 253      26.295  13.533  12.430  1.00 55.33           C
ATOM   1963  O   LEU B 253      25.720  12.876  13.297  1.00 55.33           O
ATOM   1964  N   VAL B 254      26.072  13.323  11.119  1.00 55.73           N
ATOM   1965  CA  VAL B 254      25.069  12.384  10.701  1.00 55.73           C
ATOM   1966  CB  VAL B 254      24.777  12.465   9.228  1.00 55.73           C
ATOM   1967  CG1 VAL B 254      24.248  13.875   8.917  1.00 55.73           C
ATOM   1968  CG2 VAL B 254      26.040  12.087   8.436  1.00 55.73           C
ATOM   1969  C   VAL B 254      25.482  10.977  11.009  1.00 55.73           C
ATOM   1970  O   VAL B 254      24.659  10.159  11.417  1.00 55.73           O
ATOM   1971  N   GLN B 255      26.756  10.628  10.752  1.00 71.41           N
ATOM   1972  CA  GLN B 255      27.143   9.272  10.993  1.00 71.41           C
ATOM   1973  CB  GLN B 255      28.520   8.934  10.398  1.00 71.41           C
ATOM   1974  CG  GLN B 255      28.561   9.017   8.871  1.00 71.41           C
ATOM   1975  CD  GLN B 255      29.971   8.666   8.418  1.00 71.41           C
ATOM   1976  OE1 GLN B 255      30.268   8.654   7.225  1.00 71.41           O
ATOM   1977  NE2 GLN B 255      30.866   8.367   9.397  1.00 71.41           N
ATOM   1978  C   GLN B 255      27.210   8.965  12.464  1.00 71.41           C
ATOM   1979  O   GLN B 255      26.614   7.991  12.916  1.00 71.41           O
ATOM   1980  N   ASN B 256      27.987   9.776  13.221  1.00 97.12           N
ATOM   1981  CA  ASN B 256      28.282   9.593  14.626  1.00 97.12           C
ATOM   1982  CB  ASN B 256      29.668  10.145  14.993  1.00 97.12           C
ATOM   1983  CG  ASN B 256      30.712   9.279  14.304  1.00 97.12           C
ATOM   1984  OD1 ASN B 256      30.812   9.262  13.078  1.00 97.12           O
ATOM   1985  ND2 ASN B 256      31.518   8.541  15.112  1.00 97.12           N
ATOM   1986  C   ASN B 256      27.314  10.156  15.637  1.00 97.12           C
ATOM   1987  O   ASN B 256      27.076   9.533  16.671  1.00 97.12           O
ATOM   1988  N   GLY B 257      26.774  11.374  15.422  1.00 49.40           N
ATOM   1989  CA  GLY B 257      25.922  11.965  16.423  1.00 49.40           C
ATOM   1990  C   GLY B 257      26.399  13.368  16.697  1.00 49.40           C
ATOM   1991  O   GLY B 257      27.356  13.841  16.085  1.00 49.40           O
ATOM   1992  N   PRO B 258      25.771  14.038  17.640  1.00 76.91           N
ATOM   1993  CA  PRO B 258      26.120  15.399  17.952  1.00 76.91           C
ATOM   1994  CD  PRO B 258      24.399  13.724  18.003  1.00 76.91           C
ATOM   1995  CB  PRO B 258      25.046  15.878  18.925  1.00 76.91           C
ATOM   1996  CG  PRO B 258      23.813  15.034  18.556  1.00 76.91           C
ATOM   1997  C   PRO B 258      27.518  15.453  18.482  1.00 76.91           C
ATOM   1998  O   PRO B 258      27.962  14.484  19.095  1.00 76.91           O
ATOM   1999  N   VAL B 259      28.239  16.567  18.239  1.00 95.85           N
ATOM   2000  CA  VAL B 259      29.604  16.663  18.670  1.00 95.85           C
ATOM   2001  CB  VAL B 259      30.591  16.548  17.545  1.00 95.85           C
ATOM   2002  CG1 VAL B 259      30.449  15.158  16.906  1.00 95.85           C
ATOM   2003  CG2 VAL B 259      30.356  17.712  16.567  1.00 95.85           C
ATOM   2004  C   VAL B 259      29.806  18.013  19.279  1.00 95.85           C
ATOM   2005  O   VAL B 259      29.047  18.946  19.019  1.00 95.85           O
ATOM   2006  N   SER B 260      30.841  18.139  20.134  1.00 40.04           N
ATOM   2007  CA  SER B 260      31.125  19.389  20.784  1.00 40.04           C
ATOM   2008  CB  SER B 260      32.015  19.238  22.030  1.00 40.04           C
ATOM   2009  OG  SER B 260      33.299  18.758  21.657  1.00 40.04           O
ATOM   2010  C   SER B 260      31.833  20.306  19.829  1.00 40.04           C
ATOM   2011  O   SER B 260      32.678  19.883  19.041  1.00 40.04           O
ATOM   2012  N   VAL B 261      31.496  21.612  19.890  1.00 43.63           N
ATOM   2013  CA  VAL B 261      32.123  22.607  19.063  1.00 43.63           C
ATOM   2014  CB  VAL B 261      31.284  23.051  17.897  1.00 43.63           C
ATOM   2015  CG1 VAL B 261      31.073  21.853  16.955  1.00 43.63           C
ATOM   2016  CG2 VAL B 261      29.977  23.661  18.431  1.00 43.63           C
ATOM   2017  C   VAL B 261      32.340  23.811  19.930  1.00 43.63           C
ATOM   2018  O   VAL B 261      31.764  23.918  21.011  1.00 43.63           O
ATOM   2019  N   SER B 262      33.219  24.736  19.492  1.00 83.97           N
ATOM   2020  CA  SER B 262      33.457  25.939  20.240  1.00 83.97           C
ATOM   2021  CB  SER B 262      34.819  25.964  20.955  1.00 83.97           C
ATOM   2022  OG  SER B 262      34.876  24.937  21.934  1.00 83.97           O
ATOM   2023  C   SER B 262      33.446  27.079  19.266  1.00 83.97           C
ATOM   2024  O   SER B 262      33.749  26.899  18.087  1.00 83.97           O
ATOM   2025  N   PHE B 263      33.064  28.287  19.736  1.00179.65           N
ATOM   2026  CA  PHE B 263      33.038  29.435  18.873  1.00179.65           C
ATOM   2027  CB  PHE B 263      31.736  29.575  18.054  1.00179.65           C
ATOM   2028  CG  PHE B 263      30.578  29.871  18.950  1.00179.65           C
ATOM   2029  CD1 PHE B 263      29.909  28.860  19.600  1.00179.65           C
ATOM   2030  CD2 PHE B 263      30.158  31.168  19.142  1.00179.65           C
ATOM   2031  CE1 PHE B 263      28.841  29.138  20.422  1.00179.65           C
ATOM   2032  CE2 PHE B 263      29.091  31.452  19.962  1.00179.65           C
ATOM   2033  CZ  PHE B 263      28.427  30.435  20.604  1.00179.65           C
ATOM   2034  C   PHE B 263      33.214  30.659  19.715  1.00179.65           C
ATOM   2035  O   PHE B 263      33.229  30.589  20.944  1.00179.65           O
ATOM   2036  N   GLU B 264      33.379  31.826  19.061  1.00105.19           N
ATOM   2037  CA  GLU B 264      33.585  33.046  19.793  1.00105.19           C
ATOM   2038  CB  GLU B 264      34.544  34.024  19.090  1.00105.19           C
ATOM   2039  CG  GLU B 264      34.773  35.328  19.858  1.00105.19           C
ATOM   2040  CD  GLU B 264      35.665  35.032  21.056  1.00105.19           C
ATOM   2041  OE1 GLU B 264      36.016  33.838  21.255  1.00105.19           O
ATOM   2042  OE2 GLU B 264      36.008  35.998  21.790  1.00105.19           O
ATOM   2043  C   GLU B 264      32.272  33.741  19.952  1.00105.19           C
ATOM   2044  O   GLU B 264      31.630  34.127  18.975  1.00105.19           O
ATOM   2045  N   VAL B 265      31.840  33.910  21.219  1.00 62.30           N
ATOM   2046  CA  VAL B 265      30.614  34.592  21.502  1.00 62.30           C
ATOM   2047  CB  VAL B 265      30.024  34.235  22.838  1.00 62.30           C
ATOM   2048  CG1 VAL B 265      28.829  35.162  23.115  1.00 62.30           C
ATOM   2049  CG2 VAL B 265      29.647  32.743  22.825  1.00 62.30           C
ATOM   2050  C   VAL B 265      30.902  36.057  21.507  1.00 62.30           C
ATOM   2051  O   VAL B 265      31.933  36.500  22.011  1.00 62.30           O
ATOM   2052  N   HIS B 266      29.984  36.851  20.925  1.00 54.08           N
ATOM   2053  CA  HIS B 266      30.161  38.272  20.881  1.00 54.08           C
ATOM   2054  ND1 HIS B 266      32.878  38.647  19.267  1.00 54.08           N
ATOM   2055  CG  HIS B 266      31.623  38.248  18.867  1.00 54.08           C
ATOM   2056  CB  HIS B 266      30.356  38.794  19.448  1.00 54.08           C
ATOM   2057  NE2 HIS B 266      33.173  37.072  17.726  1.00 54.08           N
ATOM   2058  CD2 HIS B 266      31.821  37.287  17.923  1.00 54.08           C
ATOM   2059  CE1 HIS B 266      33.768  37.911  18.555  1.00 54.08           C
ATOM   2060  C   HIS B 266      28.928  38.877  21.481  1.00 54.08           C
ATOM   2061  O   HIS B 266      27.886  38.229  21.536  1.00 54.08           O
ATOM   2062  N   PRO B 267      29.016  40.097  21.947  1.00 65.52           N
ATOM   2063  CA  PRO B 267      27.926  40.730  22.644  1.00 65.52           C
ATOM   2064  CD  PRO B 267      29.942  41.073  21.393  1.00 65.52           C
ATOM   2065  CB  PRO B 267      28.371  42.173  22.871  1.00 65.52           C
ATOM   2066  CG  PRO B 267      29.300  42.442  21.673  1.00 65.52           C
ATOM   2067  C   PRO B 267      26.644  40.679  21.873  1.00 65.52           C
ATOM   2068  O   PRO B 267      25.590  40.531  22.487  1.00 65.52           O
ATOM   2069  N   ASP B 268      26.701  40.803  20.539  1.00 68.18           N
ATOM   2070  CA  ASP B 268      25.521  40.800  19.730  1.00 68.18           C
ATOM   2071  CB  ASP B 268      25.843  41.026  18.252  1.00 68.18           C
ATOM   2072  CG  ASP B 268      26.821  39.933  17.872  1.00 68.18           C
ATOM   2073  OD1 ASP B 268      27.958  39.932  18.414  1.00 68.18           O
ATOM   2074  OD2 ASP B 268      26.455  39.088  17.021  1.00 68.18           O
ATOM   2075  C   ASP B 268      24.848  39.472  19.880  1.00 68.18           C
ATOM   2076  O   ASP B 268      23.626  39.370  19.800  1.00 68.18           O
ATOM   2077  N   PHE B 269      25.651  38.416  20.091  1.00124.34           N
ATOM   2078  CA  PHE B 269      25.189  37.067  20.250  1.00124.34           C
ATOM   2079  CB  PHE B 269      26.360  36.066  20.328  1.00124.34           C
ATOM   2080  CG  PHE B 269      25.846  34.664  20.368  1.00124.34           C
ATOM   2081  CD1 PHE B 269      25.575  33.985  19.201  1.00124.34           C
ATOM   2082  CD2 PHE B 269      25.637  34.023  21.567  1.00124.34           C
ATOM   2083  CE1 PHE B 269      25.103  32.693  19.229  1.00124.34           C
ATOM   2084  CE2 PHE B 269      25.168  32.730  21.601  1.00124.34           C
ATOM   2085  CZ  PHE B 269      24.900  32.060  20.431  1.00124.34           C
ATOM   2086  C   PHE B 269      24.381  36.984  21.512  1.00124.34           C
ATOM   2087  O   PHE B 269      23.400  36.246  21.583  1.00124.34           O
ATOM   2088  N   MET B 270      24.759  37.760  22.544  1.00116.37           N
ATOM   2089  CA  MET B 270      24.097  37.664  23.817  1.00116.37           C
ATOM   2090  CB  MET B 270      24.633  38.677  24.843  1.00116.37           C
ATOM   2091  CG  MET B 270      26.076  38.409  25.274  1.00116.37           C
ATOM   2092  SD  MET B 270      26.296  36.896  26.259  1.00116.37           S
ATOM   2093  CE  MET B 270      25.530  37.574  27.759  1.00116.37           C
ATOM   2094  C   MET B 270      22.629  37.942  23.646  1.00116.37           C
ATOM   2095  O   MET B 270      21.788  37.262  24.232  1.00116.37           O
ATOM   2096  N   HIS B 271      22.292  38.954  22.832  1.00144.31           N
ATOM   2097  CA  HIS B 271      20.956  39.421  22.568  1.00144.31           C
ATOM   2098  ND1 HIS B 271      22.934  42.073  22.743  0.00144.31           N
ATOM   2099  CG  HIS B 271      21.576  41.865  22.655  0.00144.31           C
ATOM   2100  CB  HIS B 271      20.946  40.775  21.842  1.00144.31           C
ATOM   2101  NE2 HIS B 271      21.970  43.624  24.011  0.00144.31           N
ATOM   2102  CD2 HIS B 271      21.002  42.821  23.435  0.00144.31           C
ATOM   2103  CE1 HIS B 271      23.114  43.137  23.566  0.00144.31           C
ATOM   2104  C   HIS B 271      20.165  38.463  21.722  1.00144.31           C
ATOM   2105  O   HIS B 271      18.948  38.582  21.658  1.00144.31           O
ATOM   2106  N   TYR B 272      20.823  37.538  21.001  1.00117.35           N
ATOM   2107  CA  TYR B 272      20.194  36.672  20.029  1.00117.35           C
ATOM   2108  CB  TYR B 272      21.150  35.529  19.625  1.00117.35           C
ATOM   2109  CG  TYR B 272      20.458  34.466  18.841  1.00117.35           C
ATOM   2110  CD1 TYR B 272      19.819  33.434  19.490  1.00117.35           C
ATOM   2111  CD2 TYR B 272      20.464  34.482  17.466  1.00117.35           C
ATOM   2112  CE1 TYR B 272      19.187  32.439  18.782  1.00117.35           C
ATOM   2113  CE2 TYR B 272      19.833  33.490  16.751  1.00117.35           C
ATOM   2114  CZ  TYR B 272      19.193  32.465  17.408  1.00117.35           C
ATOM   2115  OH  TYR B 272      18.546  31.445  16.676  1.00117.35           O
ATOM   2116  C   TYR B 272      18.897  36.086  20.513  1.00117.35           C
ATOM   2117  O   TYR B 272      18.850  35.402  21.534  1.00117.35           O
ATOM   2118  N   LYS B 273      17.782  36.471  19.842  1.00122.53           N
ATOM   2119  CA  LYS B 273      16.474  35.901  20.045  1.00122.53           C
ATOM   2120  CB  LYS B 273      15.334  36.883  19.729  1.00122.53           C
ATOM   2121  CG  LYS B 273      15.232  38.058  20.702  1.00122.53           C
ATOM   2122  CD  LYS B 273      16.383  39.058  20.588  1.00122.53           C
ATOM   2123  CE  LYS B 273      16.260  40.234  21.559  1.00122.53           C
ATOM   2124  NZ  LYS B 273      17.401  41.159  21.387  0.00122.53           N
ATOM   2125  C   LYS B 273      16.223  34.685  19.197  1.00122.53           C
ATOM   2126  O   LYS B 273      15.819  33.637  19.698  1.00122.53           O
ATOM   2127  N   SER B 274      16.459  34.808  17.868  1.00 53.39           N
ATOM   2128  CA  SER B 274      16.133  33.739  16.960  1.00 53.39           C
ATOM   2129  CB  SER B 274      14.619  33.536  16.774  1.00 53.39           C
ATOM   2130  OG  SER B 274      14.045  34.680  16.159  1.00 53.39           O
ATOM   2131  C   SER B 274      16.706  34.046  15.606  1.00 53.39           C
ATOM   2132  O   SER B 274      17.295  35.103  15.387  1.00 53.39           O
ATOM   2133  N   GLY B 275      16.537  33.106  14.650  1.00 25.16           N
ATOM   2134  CA  GLY B 275      17.030  33.303  13.314  1.00 25.16           C
ATOM   2135  C   GLY B 275      18.389  32.689  13.174  1.00 25.16           C
ATOM   2136  O   GLY B 275      18.832  31.913  14.020  1.00 25.16           O
ATOM   2137  N   VAL B 276      19.073  33.004  12.052  1.00 41.74           N
ATOM   2138  CA  VAL B 276      20.382  32.465  11.817  1.00 41.74           C
ATOM   2139  CB  VAL B 276      20.616  32.070  10.388  1.00 41.74           C
ATOM   2140  CG1 VAL B 276      22.076  31.612  10.239  1.00 41.74           C
ATOM   2141  CG2 VAL B 276      19.582  31.000  10.001  1.00 41.74           C
ATOM   2142  C   VAL B 276      21.371  33.536  12.149  1.00 41.74           C
ATOM   2143  O   VAL B 276      21.467  34.550  11.462  1.00 41.74           O
ATOM   2144  N   TYR B 277      22.165  33.289  13.207  1.00183.77           N
ATOM   2145  CA  TYR B 277      23.119  34.206  13.763  1.00183.77           C
ATOM   2146  CB  TYR B 277      23.619  33.737  15.141  1.00183.77           C
ATOM   2147  CG  TYR B 277      24.764  34.585  15.562  1.00183.77           C
ATOM   2148  CD1 TYR B 277      24.549  35.738  16.275  1.00183.77           C
ATOM   2149  CD2 TYR B 277      26.055  34.226  15.243  1.00183.77           C
ATOM   2150  CE1 TYR B 277      25.609  36.516  16.663  1.00183.77           C
ATOM   2151  CE2 TYR B 277      27.119  35.004  15.630  1.00183.77           C
ATOM   2152  CZ  TYR B 277      26.895  36.154  16.345  1.00183.77           C
ATOM   2153  OH  TYR B 277      27.979  36.962  16.749  1.00183.77           O
ATOM   2154  C   TYR B 277      24.308  34.370  12.871  1.00183.77           C
ATOM   2155  O   TYR B 277      24.761  33.420  12.234  1.00183.77           O
ATOM   2156  N   HIS B 278      24.821  35.621  12.784  1.00 92.67           N
ATOM   2157  CA  HIS B 278      25.977  35.895  11.977  1.00 92.67           C
ATOM   2158  ND1 HIS B 278      26.880  37.617   8.985  1.00 92.67           N
ATOM   2159  CG  HIS B 278      26.744  36.381   9.574  1.00 92.67           C
ATOM   2160  CB  HIS B 278      25.609  36.021  10.485  1.00 92.67           C
ATOM   2161  NE2 HIS B 278      28.612  36.402   8.308  1.00 92.67           N
ATOM   2162  CD2 HIS B 278      27.810  35.650   9.150  1.00 92.67           C
ATOM   2163  CE1 HIS B 278      28.012  37.575   8.239  1.00 92.67           C
ATOM   2164  C   HIS B 278      26.638  37.180  12.413  1.00 92.67           C
ATOM   2165  O   HIS B 278      25.997  38.070  12.971  1.00 92.67           O
ATOM   2166  N   ARG B 279      27.979  37.262  12.225  1.00217.66           N
ATOM   2167  CA  ARG B 279      28.736  38.490  12.349  1.00217.66           C
ATOM   2168  CB  ARG B 279      27.963  39.755  11.930  1.00217.66           C
ATOM   2169  CG  ARG B 279      27.794  39.917  10.420  0.00217.66           C
ATOM   2170  CD  ARG B 279      27.027  41.177  10.016  1.00217.66           C
ATOM   2171  NE  ARG B 279      26.947  41.192   8.529  1.00217.66           N
ATOM   2172  CZ  ARG B 279      26.173  42.121   7.895  1.00217.66           C
ATOM   2173  NH1 ARG B 279      25.472  43.037   8.624  1.00217.66           N
ATOM   2174  NH2 ARG B 279      26.100  42.132   6.532  1.00217.66           N
ATOM   2175  C   ARG B 279      29.321  38.796  13.695  1.00217.66           C
ATOM   2176  O   ARG B 279      28.955  38.212  14.715  1.00217.66           O
ATOM   2177  N   VAL B 280      30.304  39.740  13.651  1.00135.43           N
ATOM   2178  CA  VAL B 280      30.982  40.402  14.741  1.00135.43           C
ATOM   2179  CB  VAL B 280      30.345  40.129  16.082  1.00135.43           C
ATOM   2180  CG1 VAL B 280      31.089  40.802  17.250  1.00135.43           C
ATOM   2181  CG2 VAL B 280      28.912  40.661  15.945  1.00135.43           C
ATOM   2182  C   VAL B 280      32.445  40.062  14.687  1.00135.43           C
ATOM   2183  O   VAL B 280      32.882  39.280  13.846  1.00135.43           O
ATOM   2184  N   ALA B 281      33.274  40.740  15.502  1.00256.10           N
ATOM   2185  CA  ALA B 281      34.629  40.303  15.623  1.00256.10           C
ATOM   2186  CB  ALA B 281      34.766  38.787  15.836  1.00256.10           C
ATOM   2187  C   ALA B 281      35.430  40.645  14.421  1.00256.10           C
ATOM   2188  O   ALA B 281      35.164  41.584  13.672  1.00256.10           O
ATOM   2189  N   LEU B 282      36.534  39.895  14.325  1.00315.78           N
ATOM   2190  CA  LEU B 282      37.506  39.909  13.282  1.00315.78           C
ATOM   2191  CB  LEU B 282      38.437  41.136  13.306  1.00315.78           C
ATOM   2192  CG  LEU B 282      37.790  42.445  12.820  0.00315.78           C
ATOM   2193  CD1 LEU B 282      38.788  43.614  12.873  0.00315.78           C
ATOM   2194  CD2 LEU B 282      37.186  42.271  11.416  0.00315.78           C
ATOM   2195  C   LEU B 282      38.346  38.731  13.601  1.00315.78           C
ATOM   2196  O   LEU B 282      37.998  37.588  13.314  1.00315.78           O
ATOM   2197  N   GLU B 283      39.510  39.004  14.207  1.00 72.79           N
ATOM   2198  CA  GLU B 283      40.369  37.939  14.613  1.00 72.79           C
ATOM   2199  CB  GLU B 283      41.856  38.227  14.356  1.00 72.79           C
ATOM   2200  CG  GLU B 283      42.221  38.259  12.870  1.00 72.79           C
ATOM   2201  CD  GLU B 283      43.710  38.552  12.759  1.00 72.79           C
ATOM   2202  OE1 GLU B 283      44.317  38.932  13.796  1.00 72.79           O
ATOM   2203  OE2 GLU B 283      44.260  38.401  11.636  1.00 72.79           O
ATOM   2204  C   GLU B 283      40.193  37.774  16.117  1.00 72.79           C
ATOM   2205  O   GLU B 283      41.215  37.883  16.846  1.00 72.79           O
ATOM   2206  OXT GLU B 283      39.036  37.536  16.556  1.00 72.79           O
TER    2207      GLU B 283
ATOM   2208  N   SER C 284      50.807  28.877   5.624  1.00107.03           N
ATOM   2209  CA  SER C 284      52.203  29.331   5.717  1.00107.03           C
ATOM   2210  CB  SER C 284      52.277  30.712   6.389  1.00107.03           C
ATOM   2211  OG  SER C 284      51.630  31.683   5.580  1.00107.03           O
ATOM   2212  C   SER C 284      52.843  28.335   6.585  1.00107.03           C
ATOM   2213  O   SER C 284      52.836  27.148   6.271  1.00107.03           O
ATOM   2214  N   GLU C 285      53.446  28.776   7.694  1.00 99.39           N
ATOM   2215  CA  GLU C 285      53.828  27.723   8.564  1.00 99.39           C
ATOM   2216  CB  GLU C 285      54.686  28.186   9.753  1.00 99.39           C
ATOM   2217  CG  GLU C 285      56.059  28.727   9.350  1.00 99.39           C
ATOM   2218  CD  GLU C 285      56.928  27.551   8.929  1.00 99.39           C
ATOM   2219  OE1 GLU C 285      56.430  26.395   8.988  1.00 99.39           O
ATOM   2220  OE2 GLU C 285      58.103  27.793   8.544  1.00 99.39           O
ATOM   2221  C   GLU C 285      52.513  27.288   9.104  1.00 99.39           C
ATOM   2222  O   GLU C 285      51.734  28.140   9.523  1.00 99.39           O
ATOM   2223  N   LEU C 286      52.213  25.975   9.110  1.00179.68           N
ATOM   2224  CA  LEU C 286      50.915  25.597   9.578  1.00179.68           C
ATOM   2225  CB  LEU C 286      50.651  24.083   9.517  1.00179.68           C
ATOM   2226  CG  LEU C 286      50.660  23.516   8.085  1.00179.68           C
ATOM   2227  CD1 LEU C 286      49.506  24.089   7.249  1.00179.68           C
ATOM   2228  CD2 LEU C 286      52.033  23.703   7.419  1.00179.68           C
ATOM   2229  C   LEU C 286      50.865  26.007  10.991  1.00179.68           C
ATOM   2230  O   LEU C 286      51.724  25.653  11.796  1.00179.68           O
ATOM   2231  N   ASP C 287      49.871  26.841  11.306  1.00143.48           N
ATOM   2232  CA  ASP C 287      49.753  27.212  12.662  1.00143.48           C
ATOM   2233  CB  ASP C 287      50.427  28.555  12.982  1.00143.48           C
ATOM   2234  CG  ASP C 287      50.728  28.545  14.469  1.00143.48           C
ATOM   2235  OD1 ASP C 287      50.416  27.510  15.114  1.00143.48           O
ATOM   2236  OD2 ASP C 287      51.289  29.550  14.979  1.00143.48           O
ATOM   2237  C   ASP C 287      48.309  27.346  12.932  1.00143.48           C
ATOM   2238  O   ASP C 287      47.775  28.453  12.890  1.00143.48           O
ATOM   2239  N   PRO C 288      47.617  26.251  13.036  1.00245.73           N
ATOM   2240  CA  PRO C 288      46.359  26.314  13.685  1.00245.73           C
ATOM   2241  CD  PRO C 288      47.841  25.032  12.269  1.00245.73           C
ATOM   2242  CB  PRO C 288      45.645  25.038  13.184  1.00245.73           C
ATOM   2243  CG  PRO C 288      46.749  24.073  12.738  1.00245.73           C
ATOM   2244  C   PRO C 288      47.096  26.135  14.992  1.00245.73           C
ATOM   2245  O   PRO C 288      46.956  24.992  15.385  1.00245.73           O
ATOM   2246  N   PRO C 289      47.802  27.002  15.745  1.00172.84           N
ATOM   2247  CA  PRO C 289      48.533  26.594  16.952  1.00172.84           C
ATOM   2248  CD  PRO C 289      47.645  28.448  15.676  1.00172.84           C
ATOM   2249  CB  PRO C 289      49.014  27.904  17.572  1.00172.84           C
ATOM   2250  CG  PRO C 289      48.055  28.972  17.055  1.00172.84           C
ATOM   2251  C   PRO C 289      47.683  25.703  17.824  1.00172.84           C
ATOM   2252  O   PRO C 289      47.988  24.526  18.003  1.00172.84           O
ATOM   2253  N   PRO C 290      46.627  26.291  18.323  1.00212.02           N
ATOM   2254  CA  PRO C 290      45.417  25.532  18.453  1.00212.02           C
ATOM   2255  CD  PRO C 290      46.807  27.040  19.556  1.00212.02           C
ATOM   2256  CB  PRO C 290      44.485  26.369  19.311  1.00212.02           C
ATOM   2257  CG  PRO C 290      45.384  27.432  19.965  1.00212.02           C
ATOM   2258  C   PRO C 290      45.025  26.027  17.138  1.00212.02           C
ATOM   2259  O   PRO C 290      45.580  27.109  17.007  1.00212.02           O
ATOM   2260  N   TYR C 291      44.157  25.394  16.268  1.00308.46           N
ATOM   2261  CA  TYR C 291      43.622  26.053  15.100  1.00308.46           C
ATOM   2262  CB  TYR C 291      42.332  25.480  14.471  1.00308.46           C
ATOM   2263  CG  TYR C 291      41.526  24.704  15.459  1.00308.46           C
ATOM   2264  CD1 TYR C 291      40.615  25.157  16.385  1.00308.46           C
ATOM   2265  CD2 TYR C 291      41.724  23.371  15.388  1.00308.46           C
ATOM   2266  CE1 TYR C 291      39.985  24.223  17.197  1.00308.46           C
ATOM   2267  CE2 TYR C 291      41.132  22.429  16.164  1.00308.46           C
ATOM   2268  CZ  TYR C 291      40.242  22.861  17.086  1.00308.46           C
ATOM   2269  OH  TYR C 291      39.648  21.859  17.881  1.00308.46           O
ATOM   2270  C   TYR C 291      43.323  27.309  15.681  1.00308.46           C
ATOM   2271  O   TYR C 291      42.444  27.389  16.534  1.00308.46           O
ATOM   2272  N   PHE C 292      44.150  28.293  15.291  1.00225.11           N
ATOM   2273  CA  PHE C 292      44.101  29.259  16.305  1.00225.11           C
ATOM   2274  CB  PHE C 292      45.313  30.136  16.597  1.00225.11           C
ATOM   2275  CG  PHE C 292      44.900  30.864  17.837  1.00225.11           C
ATOM   2276  CD1 PHE C 292      45.101  30.295  19.072  1.00225.11           C
ATOM   2277  CD2 PHE C 292      44.283  32.093  17.779  1.00225.11           C
ATOM   2278  CE1 PHE C 292      44.723  30.925  20.233  1.00225.11           C
ATOM   2279  CE2 PHE C 292      43.900  32.736  18.935  1.00225.11           C
ATOM   2280  CZ  PHE C 292      44.120  32.156  20.163  1.00225.11           C
ATOM   2281  C   PHE C 292      43.077  30.166  15.898  1.00225.11           C
ATOM   2282  O   PHE C 292      43.275  31.042  15.062  1.00225.11           O
ATOM   2283  N   GLU C 293      41.932  29.905  16.494  1.00 98.71           N
ATOM   2284  CA  GLU C 293      40.827  30.716  16.276  1.00 98.71           C
ATOM   2285  CB  GLU C 293      39.704  30.027  15.490  1.00 98.71           C
ATOM   2286  CG  GLU C 293      40.130  29.668  14.066  1.00 98.71           C
ATOM   2287  CD  GLU C 293      38.884  29.308  13.273  1.00 98.71           C
ATOM   2288  OE1 GLU C 293      37.859  30.017  13.447  1.00 98.71           O
ATOM   2289  OE2 GLU C 293      38.939  28.326  12.485  1.00 98.71           O
ATOM   2290  C   GLU C 293      40.358  30.937  17.654  1.00 98.71           C
ATOM   2291  O   GLU C 293      40.095  29.983  18.385  1.00 98.71           O
ATOM   2292  N   GLU C 294      40.281  32.207  18.057  1.00 72.43           N
ATOM   2293  CA  GLU C 294      39.882  32.449  19.400  1.00 72.43           C
ATOM   2294  CB  GLU C 294      39.921  33.935  19.800  1.00 72.43           C
ATOM   2295  CG  GLU C 294      41.333  34.521  19.846  1.00 72.43           C
ATOM   2296  CD  GLU C 294      41.219  35.984  20.250  1.00 72.43           C
ATOM   2297  OE1 GLU C 294      40.068  36.451  20.464  1.00 72.43           O
ATOM   2298  OE2 GLU C 294      42.281  36.654  20.354  1.00 72.43           O
ATOM   2299  C   GLU C 294      38.475  31.979  19.542  1.00 72.43           C
ATOM   2300  O   GLU C 294      37.630  32.213  18.678  1.00 72.43           O
ATOM   2301  N   VAL C 295      38.214  31.268  20.651  1.00118.55           N
ATOM   2302  CA  VAL C 295      36.900  30.798  20.962  1.00118.55           C
ATOM   2303  CB  VAL C 295      36.747  29.316  20.790  1.00118.55           C
ATOM   2304  CG1 VAL C 295      36.959  28.972  19.306  1.00118.55           C
ATOM   2305  CG2 VAL C 295      37.729  28.609  21.740  1.00118.55           C
ATOM   2306  C   VAL C 295      36.703  31.091  22.417  1.00118.55           C
ATOM   2307  O   VAL C 295      37.669  31.364  23.129  1.00118.55           O
ATOM   2308  N   ASN C 296      35.443  31.112  22.899  1.00128.32           N
ATOM   2309  CA  ASN C 296      35.287  31.352  24.305  1.00128.32           C
ATOM   2310  CB  ASN C 296      35.117  32.846  24.638  1.00128.32           C
ATOM   2311  CG  ASN C 296      33.855  33.364  23.963  1.00128.32           C
ATOM   2312  OD1 ASN C 296      33.211  32.659  23.188  1.00128.32           O
ATOM   2313  ND2 ASN C 296      33.499  34.644  24.253  1.00128.32           N
ATOM   2314  C   ASN C 296      34.078  30.628  24.820  1.00128.32           C
ATOM   2315  O   ASN C 296      33.705  30.808  25.979  1.00128.32           O
ATOM   2316  N   HIS C 297      33.436  29.771  23.997  1.00 95.81           N
ATOM   2317  CA  HIS C 297      32.255  29.120  24.495  1.00 95.81           C
ATOM   2318  ND1 HIS C 297      28.600  29.183  24.252  1.00 95.81           N
ATOM   2319  CG  HIS C 297      29.760  29.492  24.924  1.00 95.81           C
ATOM   2320  CB  HIS C 297      31.005  29.987  24.258  1.00 95.81           C
ATOM   2321  NE2 HIS C 297      28.206  28.814  26.409  1.00 95.81           N
ATOM   2322  CD2 HIS C 297      29.503  29.261  26.240  1.00 95.81           C
ATOM   2323  CE1 HIS C 297      27.704  28.784  25.188  1.00 95.81           C
ATOM   2324  C   HIS C 297      32.091  27.792  23.806  1.00 95.81           C
ATOM   2325  O   HIS C 297      32.134  27.705  22.581  1.00 95.81           O
ATOM   2326  N   ALA C 298      31.876  26.710  24.590  1.00 47.59           N
ATOM   2327  CA  ALA C 298      31.741  25.391  24.023  1.00 47.59           C
ATOM   2328  CB  ALA C 298      32.513  24.309  24.798  1.00 47.59           C
ATOM   2329  C   ALA C 298      30.290  24.998  24.033  1.00 47.59           C
ATOM   2330  O   ALA C 298      29.594  25.214  25.024  1.00 47.59           O
ATOM   2331  N   VAL C 299      29.805  24.393  22.918  1.00 69.21           N
ATOM   2332  CA  VAL C 299      28.416  24.021  22.779  1.00 69.21           C
ATOM   2333  CB  VAL C 299      27.598  25.056  22.059  1.00 69.21           C
ATOM   2334  CG1 VAL C 299      27.505  26.309  22.947  1.00 69.21           C
ATOM   2335  CG2 VAL C 299      28.250  25.331  20.692  1.00 69.21           C
ATOM   2336  C   VAL C 299      28.297  22.717  22.023  1.00 69.21           C
ATOM   2337  O   VAL C 299      29.304  22.091  21.690  1.00 69.21           O
ATOM   2338  N   LEU C 300      27.040  22.261  21.764  1.00144.47           N
ATOM   2339  CA  LEU C 300      26.795  20.978  21.142  1.00144.47           C
ATOM   2340  CB  LEU C 300      25.868  20.107  22.011  1.00144.47           C
ATOM   2341  CG  LEU C 300      25.926  18.592  21.739  1.00144.47           C
ATOM   2342  CD1 LEU C 300      24.666  17.882  22.256  1.00144.47           C
ATOM   2343  CD2 LEU C 300      26.304  18.265  20.293  1.00144.47           C
ATOM   2344  C   LEU C 300      26.098  21.163  19.803  1.00144.47           C
ATOM   2345  O   LEU C 300      25.005  21.725  19.728  1.00144.47           O
ATOM   2346  N   LEU C 301      26.699  20.639  18.707  1.00 85.33           N
ATOM   2347  CA  LEU C 301      26.140  20.738  17.374  1.00 85.33           C
ATOM   2348  CB  LEU C 301      27.227  20.626  16.290  1.00 85.33           C
ATOM   2349  CG  LEU C 301      26.708  20.715  14.847  1.00 85.33           C
ATOM   2350  CD1 LEU C 301      26.146  22.117  14.542  1.00 85.33           C
ATOM   2351  CD2 LEU C 301      27.783  20.273  13.844  1.00 85.33           C
ATOM   2352  C   LEU C 301      25.194  19.576  17.192  1.00 85.33           C
ATOM   2353  O   LEU C 301      25.571  18.421  17.374  1.00 85.33           O
ATOM   2354  N   VAL C 302      23.889  19.877  17.013  1.00124.42           N
ATOM   2355  CA  VAL C 302      22.826  18.926  16.804  1.00124.42           C
ATOM   2356  CB  VAL C 302      21.631  19.283  17.630  1.00124.42           C
ATOM   2357  CG1 VAL C 302      22.091  19.267  19.098  1.00124.42           C
ATOM   2358  CG2 VAL C 302      21.079  20.644  17.176  1.00124.42           C
ATOM   2359  C   VAL C 302      22.392  18.670  15.378  1.00124.42           C
ATOM   2360  O   VAL C 302      21.797  17.626  15.110  1.00124.42           O
ATOM   2361  N   GLY C 303      22.571  19.631  14.439  1.00 46.32           N
ATOM   2362  CA  GLY C 303      22.037  19.401  13.113  1.00 46.32           C
ATOM   2363  C   GLY C 303      22.393  20.524  12.175  1.00 46.32           C
ATOM   2364  O   GLY C 303      23.163  21.418  12.519  1.00 46.32           O
ATOM   2365  N   TYR C 304      21.870  20.468  10.924  1.00 66.00           N
ATOM   2366  CA  TYR C 304      22.128  21.505   9.956  1.00 66.00           C
ATOM   2367  CB  TYR C 304      23.414  21.281   9.138  1.00 66.00           C
ATOM   2368  CG  TYR C 304      23.298  19.988   8.406  1.00 66.00           C
ATOM   2369  CD1 TYR C 304      22.640  19.920   7.200  1.00 66.00           C
ATOM   2370  CD2 TYR C 304      23.852  18.842   8.929  1.00 66.00           C
ATOM   2371  CE1 TYR C 304      22.535  18.725   6.526  1.00 66.00           C
ATOM   2372  CE2 TYR C 304      23.751  17.645   8.260  1.00 66.00           C
ATOM   2373  CZ  TYR C 304      23.091  17.586   7.057  1.00 66.00           C
ATOM   2374  OH  TYR C 304      22.986  16.358   6.368  1.00 66.00           O
ATOM   2375  C   TYR C 304      20.975  21.613   9.001  1.00 66.00           C
ATOM   2376  O   TYR C 304      20.158  20.701   8.886  1.00 66.00           O
ATOM   2377  N   GLY C 305      20.883  22.751   8.275  1.00 25.99           N
ATOM   2378  CA  GLY C 305      19.806  22.924   7.340  1.00 25.99           C
ATOM   2379  C   GLY C 305      20.112  24.088   6.457  1.00 25.99           C
ATOM   2380  O   GLY C 305      21.194  24.669   6.521  1.00 25.99           O
ATOM   2381  N   VAL C 306      19.158  24.430   5.568  1.00 29.27           N
ATOM   2382  CA  VAL C 306      19.328  25.564   4.712  1.00 29.27           C
ATOM   2383  CB  VAL C 306      19.554  25.200   3.274  1.00 29.27           C
ATOM   2384  CG1 VAL C 306      19.610  26.493   2.444  1.00 29.27           C
ATOM   2385  CG2 VAL C 306      20.827  24.342   3.181  1.00 29.27           C
ATOM   2386  C   VAL C 306      18.055  26.338   4.770  1.00 29.27           C
ATOM   2387  O   VAL C 306      16.964  25.771   4.706  1.00 29.27           O
ATOM   2388  N   ASP C 307      18.164  27.671   4.900  1.00 69.25           N
ATOM   2389  CA  ASP C 307      16.980  28.470   4.942  1.00 69.25           C
ATOM   2390  CB  ASP C 307      17.212  29.902   5.454  1.00 69.25           C
ATOM   2391  CG  ASP C 307      17.542  29.842   6.937  1.00 69.25           C
ATOM   2392  OD1 ASP C 307      17.014  28.930   7.628  1.00 69.25           O
ATOM   2393  OD2 ASP C 307      18.324  30.714   7.400  1.00 69.25           O
ATOM   2394  C   ASP C 307      16.511  28.589   3.537  1.00 69.25           C
ATOM   2395  O   ASP C 307      17.241  28.302   2.590  1.00 69.25           O
ATOM   2396  N   PRO C 308      15.283  28.981   3.388  1.00124.42           N
ATOM   2397  CA  PRO C 308      14.767  29.224   2.076  1.00124.42           C
ATOM   2398  CD  PRO C 308      14.242  28.595   4.327  1.00124.42           C
ATOM   2399  CB  PRO C 308      13.263  29.410   2.254  1.00124.42           C
ATOM   2400  CG  PRO C 308      12.943  28.569   3.504  1.00124.42           C
ATOM   2401  C   PRO C 308      15.499  30.423   1.571  1.00124.42           C
ATOM   2402  O   PRO C 308      15.494  30.673   0.367  1.00124.42           O
ATOM   2403  N   SER C 309      16.120  31.182   2.496  1.00 33.11           N
ATOM   2404  CA  SER C 309      16.902  32.330   2.158  1.00 33.11           C
ATOM   2405  CB  SER C 309      17.463  33.055   3.394  1.00 33.11           C
ATOM   2406  OG  SER C 309      18.226  34.183   2.993  1.00 33.11           O
ATOM   2407  C   SER C 309      18.058  31.817   1.371  1.00 33.11           C
ATOM   2408  O   SER C 309      18.663  32.543   0.584  1.00 33.11           O
ATOM   2409  N   GLY C 310      18.377  30.524   1.557  1.00 16.66           N
ATOM   2410  CA  GLY C 310      19.463  29.942   0.832  1.00 16.66           C
ATOM   2411  C   GLY C 310      20.687  29.981   1.688  1.00 16.66           C
ATOM   2412  O   GLY C 310      21.769  29.601   1.246  1.00 16.66           O
ATOM   2413  N   GLU C 311      20.551  30.444   2.946  1.00 51.67           N
ATOM   2414  CA  GLU C 311      21.695  30.501   3.810  1.00 51.67           C
ATOM   2415  CB  GLU C 311      21.636  31.661   4.818  1.00 51.67           C
ATOM   2416  CG  GLU C 311      22.851  31.731   5.745  1.00 51.67           C
ATOM   2417  CD  GLU C 311      22.660  32.917   6.680  1.00 51.67           C
ATOM   2418  OE1 GLU C 311      21.602  33.593   6.570  1.00 51.67           O
ATOM   2419  OE2 GLU C 311      23.566  33.160   7.520  1.00 51.67           O
ATOM   2420  C   GLU C 311      21.745  29.229   4.599  1.00 51.67           C
ATOM   2421  O   GLU C 311      20.756  28.824   5.206  1.00 51.67           O
ATOM   2422  N   LYS C 312      22.917  28.559   4.596  1.00 67.12           N
ATOM   2423  CA  LYS C 312      23.069  27.324   5.314  1.00 67.12           C
ATOM   2424  CB  LYS C 312      24.250  26.470   4.822  1.00 67.12           C
ATOM   2425  CG  LYS C 312      24.055  25.923   3.407  1.00 67.12           C
ATOM   2426  CD  LYS C 312      24.054  27.006   2.326  1.00 67.12           C
ATOM   2427  CE  LYS C 312      23.859  26.458   0.911  1.00 67.12           C
ATOM   2428  NZ  LYS C 312      23.867  27.567  -0.068  1.00 67.12           N
ATOM   2429  C   LYS C 312      23.308  27.640   6.756  1.00 67.12           C
ATOM   2430  O   LYS C 312      23.880  28.677   7.087  1.00 67.12           O
ATOM   2431  N   TYR C 313      22.843  26.755   7.663  1.00 69.85           N
ATOM   2432  CA  TYR C 313      23.055  27.007   9.059  1.00 69.85           C
ATOM   2433  CB  TYR C 313      21.900  27.772   9.736  1.00 69.85           C
ATOM   2434  CG  TYR C 313      20.620  27.030   9.542  1.00 69.85           C
ATOM   2435  CD1 TYR C 313      20.308  25.938  10.318  1.00 69.85           C
ATOM   2436  CD2 TYR C 313      19.719  27.444   8.587  1.00 69.85           C
ATOM   2437  CE1 TYR C 313      19.121  25.265  10.138  1.00 69.85           C
ATOM   2438  CE2 TYR C 313      18.531  26.776   8.402  1.00 69.85           C
ATOM   2439  CZ  TYR C 313      18.232  25.682   9.177  1.00 69.85           C
ATOM   2440  OH  TYR C 313      17.014  24.995   8.991  1.00 69.85           O
ATOM   2441  C   TYR C 313      23.283  25.727   9.806  1.00 69.85           C
ATOM   2442  O   TYR C 313      23.035  24.632   9.301  1.00 69.85           O
ATOM   2443  N   TRP C 314      23.805  25.860  11.046  1.00 98.96           N
ATOM   2444  CA  TRP C 314      24.022  24.749  11.930  1.00 98.96           C
ATOM   2445  CB  TRP C 314      25.391  24.768  12.643  1.00 98.96           C
ATOM   2446  CG  TRP C 314      26.630  24.649  11.777  1.00 98.96           C
ATOM   2447  CD2 TRP C 314      27.097  23.425  11.184  1.00 98.96           C
ATOM   2448  CD1 TRP C 314      27.525  25.615  11.417  1.00 98.96           C
ATOM   2449  NE1 TRP C 314      28.529  25.069  10.652  1.00 98.96           N
ATOM   2450  CE2 TRP C 314      28.275  23.723  10.498  1.00 98.96           C
ATOM   2451  CE3 TRP C 314      26.588  22.159  11.211  1.00 98.96           C
ATOM   2452  CZ2 TRP C 314      28.965  22.752   9.828  1.00 98.96           C
ATOM   2453  CZ3 TRP C 314      27.284  21.183  10.531  1.00 98.96           C
ATOM   2454  CH2 TRP C 314      28.450  21.475   9.853  1.00 98.96           C
ATOM   2455  C   TRP C 314      23.006  24.929  13.019  1.00 98.96           C
ATOM   2456  O   TRP C 314      22.601  26.054  13.311  1.00 98.96           O
ATOM   2457  N   ILE C 315      22.540  23.822  13.632  1.00 53.01           N
ATOM   2458  CA  ILE C 315      21.596  23.919  14.712  1.00 53.01           C
ATOM   2459  CB  ILE C 315      20.457  22.947  14.588  1.00 53.01           C
ATOM   2460  CG1 ILE C 315      19.672  23.209  13.292  1.00 53.01           C
ATOM   2461  CG2 ILE C 315      19.593  23.047  15.856  1.00 53.01           C
ATOM   2462  CD1 ILE C 315      18.687  22.094  12.940  1.00 53.01           C
ATOM   2463  C   ILE C 315      22.375  23.564  15.945  1.00 53.01           C
ATOM   2464  O   ILE C 315      22.908  22.456  16.040  1.00 53.01           O
ATOM   2465  N   VAL C 316      22.468  24.491  16.922  1.00 54.12           N
ATOM   2466  CA  VAL C 316      23.307  24.248  18.068  1.00 54.12           C
ATOM   2467  CB  VAL C 316      24.463  25.204  18.143  1.00 54.12           C
ATOM   2468  CG1 VAL C 316      25.304  24.875  19.386  1.00 54.12           C
ATOM   2469  CG2 VAL C 316      25.242  25.143  16.815  1.00 54.12           C
ATOM   2470  C   VAL C 316      22.550  24.374  19.364  1.00 54.12           C
ATOM   2471  O   VAL C 316      21.665  25.219  19.518  1.00 54.12           O
ATOM   2472  N   LYS C 317      22.918  23.523  20.350  1.00 62.86           N
ATOM   2473  CA  LYS C 317      22.326  23.486  21.665  1.00 62.86           C
ATOM   2474  CB  LYS C 317      22.244  22.051  22.212  1.00 62.86           C
ATOM   2475  CG  LYS C 317      21.628  21.922  23.605  1.00 62.86           C
ATOM   2476  CD  LYS C 317      21.566  20.472  24.090  1.00 62.86           C
ATOM   2477  CE  LYS C 317      21.066  20.320  25.528  1.00 62.86           C
ATOM   2478  NZ  LYS C 317      21.065  18.892  25.912  1.00 62.86           N
ATOM   2479  C   LYS C 317      23.218  24.245  22.610  1.00 62.86           C
ATOM   2480  O   LYS C 317      24.393  23.919  22.775  1.00 62.86           O
ATOM   2481  N   ASN C 318      22.668  25.282  23.272  1.00 75.21           N
ATOM   2482  CA  ASN C 318      23.420  26.108  24.180  1.00 75.21           C
ATOM   2483  CB  ASN C 318      22.937  27.569  24.126  1.00 75.21           C
ATOM   2484  CG  ASN C 318      24.056  28.501  24.558  1.00 75.21           C
ATOM   2485  OD1 ASN C 318      24.972  28.107  25.275  1.00 75.21           O
ATOM   2486  ND2 ASN C 318      23.984  29.779  24.100  1.00 75.21           N
ATOM   2487  C   ASN C 318      23.212  25.574  25.577  1.00 75.21           C
ATOM   2488  O   ASN C 318      22.398  24.675  25.779  1.00 75.21           O
ATOM   2489  N   SER C 319      23.971  26.078  26.582  1.00 98.16           N
ATOM   2490  CA  SER C 319      23.777  25.611  27.935  1.00 98.16           C
ATOM   2491  CB  SER C 319      25.035  24.937  28.509  1.00 98.16           C
ATOM   2492  OG  SER C 319      26.110  25.864  28.545  1.00 98.16           O
ATOM   2493  C   SER C 319      23.439  26.770  28.839  1.00 98.16           C
ATOM   2494  O   SER C 319      23.837  26.801  30.004  1.00 98.16           O
ATOM   2495  N   TRP C 320      22.744  27.777  28.280  1.00144.08           N
ATOM   2496  CA  TRP C 320      22.218  28.961  28.907  1.00144.08           C
ATOM   2497  CB  TRP C 320      22.292  30.188  27.987  1.00144.08           C
ATOM   2498  CG  TRP C 320      23.744  30.562  27.790  1.00144.08           C
ATOM   2499  CD2 TRP C 320      24.252  31.541  26.869  1.00144.08           C
ATOM   2500  CD1 TRP C 320      24.830  30.034  28.426  1.00144.08           C
ATOM   2501  NE1 TRP C 320      25.981  30.618  27.959  1.00144.08           N
ATOM   2502  CE2 TRP C 320      25.642  31.548  27.001  1.00144.08           C
ATOM   2503  CE3 TRP C 320      23.616  32.365  25.986  1.00144.08           C
ATOM   2504  CZ2 TRP C 320      26.419  32.379  26.246  1.00144.08           C
ATOM   2505  CZ3 TRP C 320      24.404  33.204  25.230  1.00144.08           C
ATOM   2506  CH2 TRP C 320      25.778  33.211  25.357  1.00144.08           C
ATOM   2507  C   TRP C 320      20.840  28.753  29.468  1.00144.08           C
ATOM   2508  O   TRP C 320      20.236  29.682  30.001  1.00144.08           O
ATOM   2509  N   GLY C 321      20.232  27.577  29.239  1.00 35.18           N
ATOM   2510  CA  GLY C 321      18.899  27.367  29.731  1.00 35.18           C
ATOM   2511  C   GLY C 321      17.959  27.498  28.570  1.00 35.18           C
ATOM   2512  O   GLY C 321      18.317  28.011  27.512  1.00 35.18           O
ATOM   2513  N   GLN C 322      16.719  27.008  28.764  1.00101.44           N
ATOM   2514  CA  GLN C 322      15.645  26.987  27.806  1.00101.44           C
ATOM   2515  CB  GLN C 322      14.437  26.175  28.301  1.00101.44           C
ATOM   2516  CG  GLN C 322      13.770  26.780  29.538  1.00101.44           C
ATOM   2517  CD  GLN C 322      12.594  25.896  29.928  1.00101.44           C
ATOM   2518  OE1 GLN C 322      11.892  26.169  30.900  1.00101.44           O
ATOM   2519  NE2 GLN C 322      12.375  24.800  29.153  1.00101.44           N
ATOM   2520  C   GLN C 322      15.161  28.377  27.535  1.00101.44           C
ATOM   2521  O   GLN C 322      14.604  28.658  26.476  1.00101.44           O
ATOM   2522  N   ASP C 323      15.320  29.276  28.518  1.00 98.03           N
ATOM   2523  CA  ASP C 323      14.818  30.617  28.438  1.00 98.03           C
ATOM   2524  CB  ASP C 323      15.061  31.424  29.727  1.00 98.03           C
ATOM   2525  CG  ASP C 323      16.562  31.559  29.950  1.00 98.03           C
ATOM   2526  OD1 ASP C 323      17.323  30.694  29.440  1.00 98.03           O
ATOM   2527  OD2 ASP C 323      16.967  32.532  30.640  1.00 98.03           O
ATOM   2528  C   ASP C 323      15.460  31.363  27.307  1.00 98.03           C
ATOM   2529  O   ASP C 323      14.871  32.307  26.781  1.00 98.03           O
ATOM   2530  N   TRP C 324      16.690  30.982  26.912  1.00 76.43           N
ATOM   2531  CA  TRP C 324      17.397  31.747  25.921  1.00 76.43           C
ATOM   2532  CB  TRP C 324      18.906  31.813  26.220  1.00 76.43           C
ATOM   2533  CG  TRP C 324      19.737  32.584  25.224  1.00 76.43           C
ATOM   2534  CD2 TRP C 324      20.399  31.985  24.099  1.00 76.43           C
ATOM   2535  CD1 TRP C 324      20.044  33.913  25.192  1.00 76.43           C
ATOM   2536  NE1 TRP C 324      20.860  34.180  24.118  1.00 76.43           N
ATOM   2537  CE2 TRP C 324      21.085  33.002  23.437  1.00 76.43           C
ATOM   2538  CE3 TRP C 324      20.434  30.694  23.657  1.00 76.43           C
ATOM   2539  CZ2 TRP C 324      21.823  32.740  22.317  1.00 76.43           C
ATOM   2540  CZ3 TRP C 324      21.174  30.434  22.524  1.00 76.43           C
ATOM   2541  CH2 TRP C 324      21.855  31.438  21.868  1.00 76.43           C
ATOM   2542  C   TRP C 324      17.234  31.177  24.538  1.00 76.43           C
ATOM   2543  O   TRP C 324      17.063  29.976  24.344  1.00 76.43           O
ATOM   2544  N   GLY C 325      17.243  32.078  23.533  1.00 36.53           N
ATOM   2545  CA  GLY C 325      17.235  31.744  22.133  1.00 36.53           C
ATOM   2546  C   GLY C 325      16.004  30.988  21.756  1.00 36.53           C
ATOM   2547  O   GLY C 325      14.901  31.287  22.210  1.00 36.53           O
ATOM   2548  N   GLU C 326      16.186  29.989  20.866  1.00 62.08           N
ATOM   2549  CA  GLU C 326      15.086  29.200  20.408  1.00 62.08           C
ATOM   2550  CB  GLU C 326      15.273  28.722  18.956  1.00 62.08           C
ATOM   2551  CG  GLU C 326      15.304  29.871  17.943  1.00 62.08           C
ATOM   2552  CD  GLU C 326      15.670  29.311  16.573  1.00 62.08           C
ATOM   2553  OE1 GLU C 326      16.260  28.198  16.519  1.00 62.08           O
ATOM   2554  OE2 GLU C 326      15.368  29.995  15.559  1.00 62.08           O
ATOM   2555  C   GLU C 326      15.033  27.988  21.279  1.00 62.08           C
ATOM   2556  O   GLU C 326      15.544  26.928  20.923  1.00 62.08           O
ATOM   2557  N   ASN C 327      14.375  28.121  22.445  1.00 45.88           N
ATOM   2558  CA  ASN C 327      14.218  27.040  23.374  1.00 45.88           C
ATOM   2559  CB  ASN C 327      13.364  25.887  22.818  1.00 45.88           C
ATOM   2560  CG  ASN C 327      11.935  26.391  22.673  1.00 45.88           C
ATOM   2561  OD1 ASN C 327      11.404  27.053  23.564  1.00 45.88           O
ATOM   2562  ND2 ASN C 327      11.295  26.077  21.515  1.00 45.88           N
ATOM   2563  C   ASN C 327      15.551  26.484  23.775  1.00 45.88           C
ATOM   2564  O   ASN C 327      15.682  25.278  23.980  1.00 45.88           O
ATOM   2565  N   GLY C 328      16.575  27.347  23.926  1.00 32.57           N
ATOM   2566  CA  GLY C 328      17.856  26.892  24.391  1.00 32.57           C
ATOM   2567  C   GLY C 328      18.780  26.619  23.240  1.00 32.57           C
ATOM   2568  O   GLY C 328      19.965  26.370  23.457  1.00 32.57           O
ATOM   2569  N   PHE C 329      18.279  26.674  21.988  1.00 65.82           N
ATOM   2570  CA  PHE C 329      19.091  26.378  20.836  1.00 65.82           C
ATOM   2571  CB  PHE C 329      18.464  25.339  19.887  1.00 65.82           C
ATOM   2572  CG  PHE C 329      18.471  23.990  20.520  1.00 65.82           C
ATOM   2573  CD1 PHE C 329      17.540  23.650  21.475  1.00 65.82           C
ATOM   2574  CD2 PHE C 329      19.403  23.053  20.137  1.00 65.82           C
ATOM   2575  CE1 PHE C 329      17.549  22.400  22.048  1.00 65.82           C
ATOM   2576  CE2 PHE C 329      19.416  21.802  20.706  1.00 65.82           C
ATOM   2577  CZ  PHE C 329      18.488  21.474  21.665  1.00 65.82           C
ATOM   2578  C   PHE C 329      19.260  27.614  20.004  1.00 65.82           C
ATOM   2579  O   PHE C 329      18.570  28.614  20.200  1.00 65.82           O
ATOM   2580  N   PHE C 330      20.240  27.578  19.069  1.00 73.51           N
ATOM   2581  CA  PHE C 330      20.419  28.680  18.165  1.00 73.51           C
ATOM   2582  CB  PHE C 330      21.391  29.770  18.665  1.00 73.51           C
ATOM   2583  CG  PHE C 330      22.772  29.222  18.810  1.00 73.51           C
ATOM   2584  CD1 PHE C 330      23.146  28.547  19.950  1.00 73.51           C
ATOM   2585  CD2 PHE C 330      23.703  29.401  17.811  1.00 73.51           C
ATOM   2586  CE1 PHE C 330      24.421  28.050  20.085  1.00 73.51           C
ATOM   2587  CE2 PHE C 330      24.980  28.906  17.940  1.00 73.51           C
ATOM   2588  CZ  PHE C 330      25.341  28.228  19.079  1.00 73.51           C
ATOM   2589  C   PHE C 330      20.929  28.152  16.859  1.00 73.51           C
ATOM   2590  O   PHE C 330      21.510  27.071  16.786  1.00 73.51           O
ATOM   2591  N   ARG C 331      20.696  28.911  15.771  1.00 69.22           N
ATOM   2592  CA  ARG C 331      21.179  28.491  14.491  1.00 69.22           C
ATOM   2593  CB  ARG C 331      20.083  28.424  13.418  1.00 69.22           C
ATOM   2594  CG  ARG C 331      18.994  27.414  13.787  1.00 69.22           C
ATOM   2595  CD  ARG C 331      18.121  26.978  12.612  1.00 69.22           C
ATOM   2596  NE  ARG C 331      17.430  28.182  12.079  1.00 69.22           N
ATOM   2597  CZ  ARG C 331      16.144  28.455  12.442  1.00 69.22           C
ATOM   2598  NH1 ARG C 331      15.504  27.668  13.355  1.00 69.22           N
ATOM   2599  NH2 ARG C 331      15.494  29.508  11.868  1.00 69.22           N
ATOM   2600  C   ARG C 331      22.211  29.497  14.095  1.00 69.22           C
ATOM   2601  O   ARG C 331      22.114  30.667  14.463  1.00 69.22           O
ATOM   2602  N   ILE C 332      23.263  29.047  13.383  1.00 62.61           N
ATOM   2603  CA  ILE C 332      24.325  29.932  13.005  1.00 62.61           C
ATOM   2604  CB  ILE C 332      25.519  29.805  13.909  1.00 62.61           C
ATOM   2605  CG1 ILE C 332      26.569  30.885  13.602  1.00 62.61           C
ATOM   2606  CG2 ILE C 332      26.039  28.362  13.815  1.00 62.61           C
ATOM   2607  CD1 ILE C 332      27.672  30.970  14.657  1.00 62.61           C
ATOM   2608  C   ILE C 332      24.760  29.603  11.608  1.00 62.61           C
ATOM   2609  O   ILE C 332      24.672  28.457  11.172  1.00 62.61           O
ATOM   2610  N   ARG C 333      25.272  30.619  10.881  1.00176.32           N
ATOM   2611  CA  ARG C 333      25.707  30.469   9.519  1.00176.32           C
ATOM   2612  CB  ARG C 333      26.386  31.740   8.975  1.00176.32           C
ATOM   2613  CG  ARG C 333      27.268  31.512   7.745  1.00176.32           C
ATOM   2614  CD  ARG C 333      26.530  30.979   6.517  0.00176.32           C
ATOM   2615  NE  ARG C 333      25.687  32.084   5.990  0.00176.32           N
ATOM   2616  CZ  ARG C 333      26.227  33.026   5.163  0.00176.32           C
ATOM   2617  NH1 ARG C 333      27.550  32.971   4.835  0.00176.32           N
ATOM   2618  NH2 ARG C 333      25.444  34.028   4.668  0.00176.32           N
ATOM   2619  C   ARG C 333      26.700  29.354   9.443  1.00176.32           C
ATOM   2620  O   ARG C 333      27.606  29.247  10.268  1.00176.32           O
ATOM   2621  N   ARG C 334      26.534  28.494   8.417  1.00163.75           N
ATOM   2622  CA  ARG C 334      27.362  27.340   8.212  1.00163.75           C
ATOM   2623  CB  ARG C 334      26.524  26.050   8.123  1.00163.75           C
ATOM   2624  CG  ARG C 334      27.265  24.827   7.582  1.00163.75           C
ATOM   2625  CD  ARG C 334      26.489  23.518   7.768  1.00163.75           C
ATOM   2626  NE  ARG C 334      25.090  23.725   7.294  1.00163.75           N
ATOM   2627  CZ  ARG C 334      24.744  23.442   6.004  1.00163.75           C
ATOM   2628  NH1 ARG C 334      25.683  22.982   5.127  1.00163.75           N
ATOM   2629  NH2 ARG C 334      23.453  23.606   5.593  1.00163.75           N
ATOM   2630  C   ARG C 334      28.108  27.487   6.915  1.00163.75           C
ATOM   2631  O   ARG C 334      27.579  28.011   5.936  1.00163.75           O
ATOM   2632  N   GLY C 335      29.381  27.031   6.888  1.00 49.38           N
ATOM   2633  CA  GLY C 335      30.167  27.021   5.679  1.00 49.38           C
ATOM   2634  C   GLY C 335      31.184  28.132   5.643  1.00 49.38           C
ATOM   2635  O   GLY C 335      32.115  28.095   4.838  1.00 49.38           O
ATOM   2636  N   VAL C 336      30.956  29.196   6.432  1.00164.84           N
ATOM   2637  CA  VAL C 336      31.786  30.363   6.597  1.00164.84           C
ATOM   2638  CB  VAL C 336      30.982  31.590   6.915  1.00164.84           C
ATOM   2639  CG1 VAL C 336      30.050  31.882   5.727  1.00164.84           C
ATOM   2640  CG2 VAL C 336      30.248  31.364   8.247  1.00164.84           C
ATOM   2641  C   VAL C 336      32.822  30.225   7.682  1.00164.84           C
ATOM   2642  O   VAL C 336      33.689  31.091   7.800  1.00164.84           O
ATOM   2643  N   ASP C 337      32.733  29.197   8.554  1.00 80.23           N
ATOM   2644  CA  ASP C 337      33.597  29.150   9.707  1.00 80.23           C
ATOM   2645  CB  ASP C 337      35.093  29.250   9.355  1.00 80.23           C
ATOM   2646  CG  ASP C 337      35.905  28.857  10.584  1.00 80.23           C
ATOM   2647  OD1 ASP C 337      35.285  28.445  11.601  1.00 80.23           O
ATOM   2648  OD2 ASP C 337      37.159  28.960  10.520  1.00 80.23           O
ATOM   2649  C   ASP C 337      33.224  30.323  10.564  1.00 80.23           C
ATOM   2650  O   ASP C 337      34.072  31.006  11.140  1.00 80.23           O
ATOM   2651  N   GLU C 338      31.901  30.563  10.671  1.00123.47           N
ATOM   2652  CA  GLU C 338      31.371  31.680  11.402  1.00123.47           C
ATOM   2653  CB  GLU C 338      29.835  31.747  11.369  1.00123.47           C
ATOM   2654  CG  GLU C 338      29.271  32.935  12.146  1.00123.47           C
ATOM   2655  CD  GLU C 338      29.634  34.187  11.365  1.00123.47           C
ATOM   2656  OE1 GLU C 338      29.874  34.061  10.135  1.00123.47           O
ATOM   2657  OE2 GLU C 338      29.683  35.282  11.987  1.00123.47           O
ATOM   2658  C   GLU C 338      31.787  31.592  12.837  1.00123.47           C
ATOM   2659  O   GLU C 338      31.510  30.621  13.534  1.00123.47           O
ATOM   2660  N   VAL C 339      32.472  32.649  13.301  1.00163.61           N
ATOM   2661  CA  VAL C 339      32.936  32.841  14.647  1.00163.61           C
ATOM   2662  CB  VAL C 339      31.856  33.158  15.652  1.00163.61           C
ATOM   2663  CG1 VAL C 339      31.148  34.447  15.203  1.00163.61           C
ATOM   2664  CG2 VAL C 339      30.925  31.951  15.848  1.00163.61           C
ATOM   2665  C   VAL C 339      33.724  31.650  15.119  1.00163.61           C
ATOM   2666  O   VAL C 339      33.702  31.338  16.308  1.00163.61           O
ATOM   2667  N   GLY C 340      34.448  30.966  14.201  1.00 47.33           N
ATOM   2668  CA  GLY C 340      35.345  29.892  14.541  1.00 47.33           C
ATOM   2669  C   GLY C 340      34.593  28.644  14.907  1.00 47.33           C
ATOM   2670  O   GLY C 340      35.143  27.742  15.534  1.00 47.33           O
ATOM   2671  N   ILE C 341      33.317  28.536  14.513  1.00 94.57           N
ATOM   2672  CA  ILE C 341      32.513  27.398  14.864  1.00 94.57           C
ATOM   2673  CB  ILE C 341      31.051  27.571  14.556  1.00 94.57           C
ATOM   2674  CG1 ILE C 341      30.234  26.511  15.315  1.00 94.57           C
ATOM   2675  CG2 ILE C 341      30.855  27.546  13.030  1.00 94.57           C
ATOM   2676  CD1 ILE C 341      28.741  26.825  15.398  1.00 94.57           C
ATOM   2677  C   ILE C 341      33.012  26.132  14.213  1.00 94.57           C
ATOM   2678  O   ILE C 341      32.708  25.026  14.650  1.00 94.57           O
ATOM   2679  N   GLU C 342      33.631  26.264  13.036  1.00161.94           N
ATOM   2680  CA  GLU C 342      34.183  25.197  12.243  1.00161.94           C
ATOM   2681  CB  GLU C 342      33.988  25.449  10.741  1.00161.94           C
ATOM   2682  CG  GLU C 342      32.486  25.402  10.430  1.00161.94           C
ATOM   2683  CD  GLU C 342      32.226  25.645   8.954  1.00161.94           C
ATOM   2684  OE1 GLU C 342      33.210  25.846   8.194  1.00161.94           O
ATOM   2685  OE2 GLU C 342      31.025  25.633   8.572  1.00161.94           O
ATOM   2686  C   GLU C 342      35.602  24.809  12.579  1.00161.94           C
ATOM   2687  O   GLU C 342      36.202  24.083  11.797  1.00161.94           O
ATOM   2688  N   SER C 343      36.258  25.446  13.574  1.00133.19           N
ATOM   2689  CA  SER C 343      37.648  25.192  13.889  1.00133.19           C
ATOM   2690  CB  SER C 343      38.316  26.431  14.507  1.00133.19           C
ATOM   2691  OG  SER C 343      37.728  26.725  15.766  1.00133.19           O
ATOM   2692  C   SER C 343      37.994  24.027  14.802  1.00133.19           C
ATOM   2693  O   SER C 343      39.065  23.449  14.677  1.00133.19           O
ATOM   2694  N   ILE C 344      37.236  23.887  15.896  1.00256.61           N
ATOM   2695  CA  ILE C 344      37.296  23.037  17.062  1.00256.61           C
ATOM   2696  CB  ILE C 344      37.278  23.893  18.316  1.00256.61           C
ATOM   2697  CG1 ILE C 344      37.905  23.204  19.550  1.00256.61           C
ATOM   2698  CG2 ILE C 344      35.841  24.379  18.518  1.00256.61           C
ATOM   2699  CD1 ILE C 344      38.310  24.154  20.671  1.00256.61           C
ATOM   2700  C   ILE C 344      36.446  21.790  17.226  1.00256.61           C
ATOM   2701  O   ILE C 344      36.292  21.375  18.373  1.00256.61           O
ATOM   2702  N   ALA C 345      35.633  21.324  16.262  1.00 72.27           N
ATOM   2703  CA  ALA C 345      34.720  20.251  16.601  1.00 72.27           C
ATOM   2704  CB  ALA C 345      33.883  19.763  15.405  1.00 72.27           C
ATOM   2705  C   ALA C 345      35.444  19.060  17.176  1.00 72.27           C
ATOM   2706  O   ALA C 345      36.518  18.688  16.704  1.00 72.27           O
ATOM   2707  N   VAL C 346      34.854  18.436  18.234  1.00 48.28           N
ATOM   2708  CA  VAL C 346      35.444  17.303  18.903  1.00 48.28           C
ATOM   2709  CB  VAL C 346      35.814  17.582  20.332  1.00 48.28           C
ATOM   2710  CG1 VAL C 346      36.290  16.272  20.982  1.00 48.28           C
ATOM   2711  CG2 VAL C 346      36.858  18.709  20.366  1.00 48.28           C
ATOM   2712  C   VAL C 346      34.438  16.193  18.955  1.00 48.28           C
ATOM   2713  O   VAL C 346      33.255  16.431  19.195  1.00 48.28           O
ATOM   2714  N   GLU C 347      34.892  14.938  18.746  1.00 84.47           N
ATOM   2715  CA  GLU C 347      34.005  13.810  18.767  1.00 84.47           C
ATOM   2716  CB  GLU C 347      33.926  13.098  17.407  1.00 84.47           C
ATOM   2717  CG  GLU C 347      32.989  11.892  17.379  1.00 84.47           C
ATOM   2718  CD  GLU C 347      33.043  11.321  15.969  1.00 84.47           C
ATOM   2719  OE1 GLU C 347      34.086  10.708  15.617  1.00 84.47           O
ATOM   2720  OE2 GLU C 347      32.044  11.498  15.223  1.00 84.47           O
ATOM   2721  C   GLU C 347      34.534  12.812  19.750  1.00 84.47           C
ATOM   2722  O   GLU C 347      35.747  12.676  19.922  1.00 84.47           O
ATOM   2723  N   ALA C 348      33.623  12.101  20.447  1.00 36.16           N
ATOM   2724  CA  ALA C 348      34.014  11.077  21.375  1.00 36.16           C
ATOM   2725  CB  ALA C 348      34.107  11.562  22.832  1.00 36.16           C
ATOM   2726  C   ALA C 348      32.938  10.039  21.318  1.00 36.16           C
ATOM   2727  O   ALA C 348      31.787  10.354  21.024  1.00 36.16           O
ATOM   2728  N   ASP C 349      33.290   8.763  21.579  1.00 36.33           N
ATOM   2729  CA  ASP C 349      32.315   7.709  21.532  1.00 36.33           C
ATOM   2730  CB  ASP C 349      32.708   6.553  20.595  1.00 36.33           C
ATOM   2731  CG  ASP C 349      32.653   7.070  19.165  1.00 36.33           C
ATOM   2732  OD1 ASP C 349      32.175   8.219  18.969  1.00 36.33           O
ATOM   2733  OD2 ASP C 349      33.085   6.320  18.249  1.00 36.33           O
ATOM   2734  C   ASP C 349      32.179   7.133  22.908  1.00 36.33           C
ATOM   2735  O   ASP C 349      33.132   6.585  23.458  1.00 36.33           O
ATOM   2736  N   VAL C 350      30.967   7.237  23.492  1.00 47.79           N
ATOM   2737  CA  VAL C 350      30.700   6.771  24.827  1.00 47.79           C
ATOM   2738  CB  VAL C 350      29.555   7.504  25.460  1.00 47.79           C
ATOM   2739  CG1 VAL C 350      29.322   6.944  26.868  1.00 47.79           C
ATOM   2740  CG2 VAL C 350      29.866   9.007  25.428  1.00 47.79           C
ATOM   2741  C   VAL C 350      30.370   5.300  24.790  1.00 47.79           C
ATOM   2742  O   VAL C 350      29.961   4.764  23.762  1.00 47.79           O
ATOM   2743  N   ILE C 351      30.585   4.599  25.927  1.00112.71           N
ATOM   2744  CA  ILE C 351      30.277   3.196  26.036  1.00112.71           C
ATOM   2745  CB  ILE C 351      31.324   2.425  26.794  1.00112.71           C
ATOM   2746  CG1 ILE C 351      32.690   2.440  26.086  1.00112.71           C
ATOM   2747  CG2 ILE C 351      30.772   1.009  27.026  1.00112.71           C
ATOM   2748  CD1 ILE C 351      32.737   1.613  24.805  1.00112.71           C
ATOM   2749  C   ILE C 351      29.038   3.088  26.877  1.00112.71           C
ATOM   2750  O   ILE C 351      29.085   3.291  28.090  1.00112.71           O
ATOM   2751  N   PRO C 352      27.941   2.732  26.260  1.00 70.66           N
ATOM   2752  CA  PRO C 352      26.688   2.616  26.964  1.00 70.66           C
ATOM   2753  CD  PRO C 352      27.744   3.106  24.868  1.00 70.66           C
ATOM   2754  CB  PRO C 352      25.611   2.543  25.885  1.00 70.66           C
ATOM   2755  CG  PRO C 352      26.229   3.306  24.701  1.00 70.66           C
ATOM   2756  C   PRO C 352      26.700   1.429  27.877  1.00 70.66           C
ATOM   2757  O   PRO C 352      27.616   0.613  27.791  1.00 70.66           O
ATOM   2758  N   PHE C 353      25.711   1.338  28.788  1.00 30.76           N
ATOM   2759  CA  PHE C 353      25.642   0.241  29.709  1.00 30.76           C
ATOM   2760  CB  PHE C 353      24.682   0.512  30.879  1.00 30.76           C
ATOM   2761  CG  PHE C 353      25.184   1.725  31.582  1.00 30.76           C
ATOM   2762  CD1 PHE C 353      24.838   2.978  31.129  1.00 30.76           C
ATOM   2763  CD2 PHE C 353      25.998   1.618  32.686  1.00 30.76           C
ATOM   2764  CE1 PHE C 353      25.293   4.108  31.767  1.00 30.76           C
ATOM   2765  CE2 PHE C 353      26.456   2.745  33.328  1.00 30.76           C
ATOM   2766  CZ  PHE C 353      26.105   3.992  32.868  1.00 30.76           C
ATOM   2767  C   PHE C 353      25.101  -0.954  28.940  1.00 30.76           C
ATOM   2768  O   PHE C 353      24.718  -0.771  27.754  1.00 30.76           O
ATOM   2769  OXT PHE C 353      25.057  -2.067  29.530  1.00 30.76           O
TER    2770      PHE C 353
ATOM   2771  N   ASP D 354      42.736 -27.314  29.922  1.00 36.47           N
ATOM   2772  CA  ASP D 354      41.464 -27.397  29.170  1.00 36.47           C
ATOM   2773  CB  ASP D 354      41.587 -28.401  28.012  1.00 36.47           C
ATOM   2774  CG  ASP D 354      42.618 -27.879  27.023  1.00 36.47           C
ATOM   2775  OD1 ASP D 354      43.239 -26.822  27.312  1.00 36.47           O
ATOM   2776  OD2 ASP D 354      42.797 -28.534  25.961  1.00 36.47           O
ATOM   2777  C   ASP D 354      40.398 -27.892  30.082  1.00 36.47           C
ATOM   2778  O   ASP D 354      40.682 -28.474  31.128  1.00 36.47           O
ATOM   2779  N   THR D 355      39.132 -27.624  29.721  1.00 43.86           N
ATOM   2780  CA  THR D 355      38.033 -28.142  30.472  1.00 43.86           C
ATOM   2781  CB  THR D 355      36.825 -27.252  30.488  1.00 43.86           C
ATOM   2782  OG1 THR D 355      36.334 -27.068  29.168  1.00 43.86           O
ATOM   2783  CG2 THR D 355      37.215 -25.900  31.109  1.00 43.86           C
ATOM   2784  C   THR D 355      37.658 -29.404  29.769  1.00 43.86           C
ATOM   2785  O   THR D 355      38.201 -29.725  28.715  1.00 43.86           O
ATOM   2786  N   PRO D 356      36.756 -30.135  30.343  1.00 70.89           N
ATOM   2787  CA  PRO D 356      36.329 -31.374  29.748  1.00 70.89           C
ATOM   2788  CD  PRO D 356      36.658 -30.165  31.794  1.00 70.89           C
ATOM   2789  CB  PRO D 356      35.569 -32.115  30.846  1.00 70.89           C
ATOM   2790  CG  PRO D 356      36.198 -31.588  32.148  1.00 70.89           C
ATOM   2791  C   PRO D 356      35.516 -31.162  28.506  1.00 70.89           C
ATOM   2792  O   PRO D 356      35.195 -32.146  27.841  1.00 70.89           O
ATOM   2793  N   ALA D 357      35.142 -29.909  28.187  1.00 62.11           N
ATOM   2794  CA  ALA D 357      34.254 -29.668  27.080  1.00 62.11           C
ATOM   2795  CB  ALA D 357      33.619 -28.267  27.106  1.00 62.11           C
ATOM   2796  C   ALA D 357      34.929 -29.824  25.751  1.00 62.11           C
ATOM   2797  O   ALA D 357      36.076 -29.424  25.556  1.00 62.11           O
ATOM   2798  N   ASN D 358      34.206 -30.449  24.795  1.00213.17           N
ATOM   2799  CA  ASN D 358      34.669 -30.507  23.441  1.00213.17           C
ATOM   2800  CB  ASN D 358      35.250 -31.879  23.024  1.00213.17           C
ATOM   2801  CG  ASN D 358      34.211 -32.975  23.143  1.00213.17           C
ATOM   2802  OD1 ASN D 358      33.591 -33.345  22.149  1.00213.17           O
ATOM   2803  ND2 ASN D 358      34.008 -33.505  24.379  1.00213.17           N
ATOM   2804  C   ASN D 358      33.500 -30.113  22.576  1.00213.17           C
ATOM   2805  O   ASN D 358      32.776 -30.944  22.029  1.00213.17           O
ATOM   2806  N   CYS D 359      33.298 -28.793  22.407  1.00 66.64           N
ATOM   2807  CA  CYS D 359      32.162 -28.330  21.660  1.00 66.64           C
ATOM   2808  CB  CYS D 359      31.401 -27.192  22.358  1.00 66.64           C
ATOM   2809  SG  CYS D 359      30.605 -27.804  23.871  1.00 66.64           S
ATOM   2810  C   CYS D 359      32.619 -27.870  20.312  1.00 66.64           C
ATOM   2811  O   CYS D 359      33.811 -27.683  20.076  1.00 66.64           O
ATOM   2812  N   THR D 360      31.666 -27.675  19.378  1.00 53.98           N
ATOM   2813  CA  THR D 360      32.053 -27.335  18.040  1.00 53.98           C
ATOM   2814  CB  THR D 360      31.512 -28.269  16.994  1.00 53.98           C
ATOM   2815  OG1 THR D 360      30.095 -28.198  16.957  1.00 53.98           O
ATOM   2816  CG2 THR D 360      31.964 -29.700  17.326  1.00 53.98           C
ATOM   2817  C   THR D 360      31.550 -25.975  17.681  1.00 53.98           C
ATOM   2818  O   THR D 360      30.720 -25.380  18.367  1.00 53.98           O
ATOM   2819  N   PHE D 361      32.066 -25.470  16.546  1.00 66.14           N
ATOM   2820  CA  PHE D 361      31.756 -24.180  16.005  1.00 66.14           C
ATOM   2821  CB  PHE D 361      32.488 -23.929  14.681  1.00 66.14           C
ATOM   2822  CG  PHE D 361      32.089 -22.608  14.118  1.00 66.14           C
ATOM   2823  CD1 PHE D 361      32.687 -21.447  14.549  1.00 66.14           C
ATOM   2824  CD2 PHE D 361      31.122 -22.535  13.141  1.00 66.14           C
ATOM   2825  CE1 PHE D 361      32.320 -20.232  14.019  1.00 66.14           C
ATOM   2826  CE2 PHE D 361      30.751 -21.324  12.607  1.00 66.14           C
ATOM   2827  CZ  PHE D 361      31.349 -20.169  13.048  1.00 66.14           C
ATOM   2828  C   PHE D 361      30.288 -24.124  15.713  1.00 66.14           C
ATOM   2829  O   PHE D 361      29.642 -23.098  15.925  1.00 66.14           O
ATOM   2830  N   GLU D 362      29.731 -25.234  15.196  1.00 81.02           N
ATOM   2831  CA  GLU D 362      28.340 -25.291  14.842  1.00 81.02           C
ATOM   2832  CB  GLU D 362      27.951 -26.631  14.194  1.00 81.02           C
ATOM   2833  CG  GLU D 362      26.521 -26.661  13.653  1.00 81.02           C
ATOM   2834  CD  GLU D 362      26.304 -28.011  12.984  1.00 81.02           C
ATOM   2835  OE1 GLU D 362      26.582 -29.049  13.642  1.00 81.02           O
ATOM   2836  OE2 GLU D 362      25.865 -28.021  11.803  1.00 81.02           O
ATOM   2837  C   GLU D 362      27.513 -25.112  16.078  1.00 81.02           C
ATOM   2838  O   GLU D 362      26.471 -24.459  16.047  1.00 81.02           O
ATOM   2839  N   ASP D 363      27.968 -25.675  17.211  1.00 54.08           N
ATOM   2840  CA  ASP D 363      27.210 -25.578  18.427  1.00 54.08           C
ATOM   2841  CB  ASP D 363      27.891 -26.283  19.613  1.00 54.08           C
ATOM   2842  CG  ASP D 363      27.799 -27.786  19.386  1.00 54.08           C
ATOM   2843  OD1 ASP D 363      26.770 -28.238  18.816  1.00 54.08           O
ATOM   2844  OD2 ASP D 363      28.754 -28.504  19.785  1.00 54.08           O
ATOM   2845  C   ASP D 363      27.075 -24.125  18.772  1.00 54.08           C
ATOM   2846  O   ASP D 363      26.070 -23.709  19.346  1.00 54.08           O
ATOM   2847  N   VAL D 364      28.121 -23.334  18.465  1.00 61.38           N
ATOM   2848  CA  VAL D 364      28.186 -21.920  18.738  1.00 61.38           C
ATOM   2849  CB  VAL D 364      29.572 -21.372  18.562  1.00 61.38           C
ATOM   2850  CG1 VAL D 364      29.528 -19.851  18.785  1.00 61.38           C
ATOM   2851  CG2 VAL D 364      30.522 -22.119  19.513  1.00 61.38           C
ATOM   2852  C   VAL D 364      27.277 -21.090  17.857  1.00 61.38           C
ATOM   2853  O   VAL D 364      26.781 -20.050  18.289  1.00 61.38           O
ATOM   2854  N   ALA D 365      27.068 -21.467  16.579  1.00 44.10           N
ATOM   2855  CA  ALA D 365      26.265 -20.620  15.724  1.00 44.10           C
ATOM   2856  CB  ALA D 365      26.283 -21.047  14.247  1.00 44.10           C
ATOM   2857  C   ALA D 365      24.839 -20.636  16.185  1.00 44.10           C
ATOM   2858  O   ALA D 365      24.321 -21.678  16.580  1.00 44.10           O
ATOM   2859  N   GLY D 366      24.160 -19.464  16.146  1.00 30.52           N
ATOM   2860  CA  GLY D 366      22.773 -19.425  16.529  1.00 30.52           C
ATOM   2861  C   GLY D 366      22.524 -18.255  17.430  1.00 30.52           C
ATOM   2862  O   GLY D 366      23.315 -17.314  17.489  1.00 30.52           O
ATOM   2863  N   LYS D 367      21.383 -18.281  18.157  1.00 94.67           N
ATOM   2864  CA  LYS D 367      21.088 -17.191  19.038  1.00 94.67           C
ATOM   2865  CB  LYS D 367      19.661 -16.628  18.935  1.00 94.67           C
ATOM   2866  CG  LYS D 367      19.430 -15.845  17.641  1.00 94.67           C
ATOM   2867  CD  LYS D 367      18.016 -15.278  17.505  1.00 94.67           C
ATOM   2868  CE  LYS D 367      17.919 -13.795  17.885  1.00 94.67           C
ATOM   2869  NZ  LYS D 367      18.288 -13.604  19.305  1.00 94.67           N
ATOM   2870  C   LYS D 367      21.336 -17.602  20.456  1.00 94.67           C
ATOM   2871  O   LYS D 367      21.014 -18.718  20.867  1.00 94.67           O
ATOM   2872  N   TRP D 368      21.944 -16.684  21.234  1.00 64.78           N
ATOM   2873  CA  TRP D 368      22.255 -16.958  22.607  1.00 64.78           C
ATOM   2874  CB  TRP D 368      23.769 -17.001  22.885  1.00 64.78           C
ATOM   2875  CG  TRP D 368      24.459 -18.218  22.312  1.00 64.78           C
ATOM   2876  CD2 TRP D 368      24.902 -19.334  23.101  1.00 64.78           C
ATOM   2877  CD1 TRP D 368      24.802 -18.500  21.021  1.00 64.78           C
ATOM   2878  NE1 TRP D 368      25.421 -19.727  20.955  1.00 64.78           N
ATOM   2879  CE2 TRP D 368      25.492 -20.250  22.229  1.00 64.78           C
ATOM   2880  CE3 TRP D 368      24.824 -19.576  24.442  1.00 64.78           C
ATOM   2881  CZ2 TRP D 368      26.015 -21.425  22.689  1.00 64.78           C
ATOM   2882  CZ3 TRP D 368      25.352 -20.761  24.902  1.00 64.78           C
ATOM   2883  CH2 TRP D 368      25.936 -21.668  24.043  1.00 64.78           C
ATOM   2884  C   TRP D 368      21.670 -15.873  23.451  1.00 64.78           C
ATOM   2885  O   TRP D 368      21.582 -14.718  23.039  1.00 64.78           O
ATOM   2886  N   THR D 369      21.230 -16.237  24.670  1.00 33.88           N
ATOM   2887  CA  THR D 369      20.694 -15.266  25.576  1.00 33.88           C
ATOM   2888  CB  THR D 369      19.361 -15.656  26.146  1.00 33.88           C
ATOM   2889  OG1 THR D 369      18.416 -15.842  25.103  1.00 33.88           O
ATOM   2890  CG2 THR D 369      18.889 -14.547  27.101  1.00 33.88           C
ATOM   2891  C   THR D 369      21.657 -15.193  26.717  1.00 33.88           C
ATOM   2892  O   THR D 369      21.999 -16.210  27.316  1.00 33.88           O
ATOM   2893  N   LEU D 370      22.135 -13.978  27.037  1.00 48.09           N
ATOM   2894  CA  LEU D 370      23.077 -13.826  28.105  1.00 48.09           C
ATOM   2895  CB  LEU D 370      24.280 -12.944  27.724  1.00 48.09           C
ATOM   2896  CG  LEU D 370      25.124 -13.515  26.570  1.00 48.09           C
ATOM   2897  CD1 LEU D 370      26.309 -12.594  26.236  1.00 48.09           C
ATOM   2898  CD2 LEU D 370      25.560 -14.959  26.862  1.00 48.09           C
ATOM   2899  C   LEU D 370      22.382 -13.139  29.240  1.00 48.09           C
ATOM   2900  O   LEU D 370      21.791 -12.070  29.075  1.00 48.09           O
ATOM   2901  N   TRP D 371      22.448 -13.759  30.436  1.00 63.98           N
ATOM   2902  CA  TRP D 371      21.862 -13.192  31.613  1.00 63.98           C
ATOM   2903  CB  TRP D 371      21.263 -14.264  32.539  1.00 63.98           C
ATOM   2904  CG  TRP D 371      20.137 -15.051  31.906  1.00 63.98           C
ATOM   2905  CD2 TRP D 371      18.740 -14.848  32.173  1.00 63.98           C
ATOM   2906  CD1 TRP D 371      20.211 -16.079  31.011  1.00 63.98           C
ATOM   2907  NE1 TRP D 371      18.950 -16.525  30.699  1.00 63.98           N
ATOM   2908  CE2 TRP D 371      18.034 -15.777  31.408  1.00 63.98           C
ATOM   2909  CE3 TRP D 371      18.097 -13.962  32.989  1.00 63.98           C
ATOM   2910  CZ2 TRP D 371      16.670 -15.835  31.449  1.00 63.98           C
ATOM   2911  CZ3 TRP D 371      16.721 -14.022  33.026  1.00 63.98           C
ATOM   2912  CH2 TRP D 371      16.021 -14.940  32.271  1.00 63.98           C
ATOM   2913  C   TRP D 371      23.023 -12.571  32.322  1.00 63.98           C
ATOM   2914  O   TRP D 371      24.012 -13.246  32.602  1.00 63.98           O
ATOM   2915  N   GLU D 372      22.923 -11.263  32.625  1.00102.18           N
ATOM   2916  CA  GLU D 372      24.014 -10.504  33.169  1.00102.18           C
ATOM   2917  CB  GLU D 372      24.153  -9.145  32.463  1.00102.18           C
ATOM   2918  CG  GLU D 372      25.176  -8.197  33.089  1.00102.18           C
ATOM   2919  CD  GLU D 372      24.846  -6.794  32.590  1.00102.18           C
ATOM   2920  OE1 GLU D 372      24.023  -6.111  33.259  1.00102.18           O
ATOM   2921  OE2 GLU D 372      25.400  -6.390  31.534  1.00102.18           O
ATOM   2922  C   GLU D 372      23.752 -10.182  34.605  1.00102.18           C
ATOM   2923  O   GLU D 372      22.674  -9.714  34.966  1.00102.18           O
ATOM   2924  N   GLY D 373      24.773 -10.406  35.455  1.00 66.43           N
ATOM   2925  CA  GLY D 373      24.701 -10.132  36.858  1.00 66.43           C
ATOM   2926  C   GLY D 373      25.433  -8.845  37.139  1.00 66.43           C
ATOM   2927  O   GLY D 373      25.354  -7.881  36.383  1.00 66.43           O
ATOM   2928  N   PRO D 374      26.243  -8.884  38.167  1.00201.21           N
ATOM   2929  CA  PRO D 374      26.753  -7.692  38.816  1.00201.21           C
ATOM   2930  CD  PRO D 374      27.174  -9.997  38.270  1.00201.21           C
ATOM   2931  CB  PRO D 374      28.017  -8.136  39.556  1.00201.21           C
ATOM   2932  CG  PRO D 374      28.482  -9.381  38.784  1.00201.21           C
ATOM   2933  C   PRO D 374      26.984  -6.403  38.064  1.00201.21           C
ATOM   2934  O   PRO D 374      25.996  -5.791  37.668  1.00201.21           O
ATOM   2935  N   ARG D 375      28.252  -5.980  37.863  1.00236.14           N
ATOM   2936  CA  ARG D 375      28.682  -4.779  37.177  1.00236.14           C
ATOM   2937  CB  ARG D 375      27.600  -3.829  36.636  1.00236.14           C
ATOM   2938  CG  ARG D 375      28.211  -2.907  35.575  1.00236.14           C
ATOM   2939  CD  ARG D 375      27.825  -1.432  35.683  1.00236.14           C
ATOM   2940  NE  ARG D 375      26.409  -1.282  35.249  1.00236.14           N
ATOM   2941  CZ  ARG D 375      26.111  -1.201  33.920  1.00236.14           C
ATOM   2942  NH1 ARG D 375      27.090  -1.388  32.987  1.00236.14           N
ATOM   2943  NH2 ARG D 375      24.833  -0.928  33.525  1.00236.14           N
ATOM   2944  C   ARG D 375      29.567  -3.960  38.079  1.00236.14           C
ATOM   2945  O   ARG D 375      29.161  -2.953  38.660  1.00236.14           O
ATOM   2946  N   GLY D 376      30.856  -4.330  38.133  1.00 61.31           N
ATOM   2947  CA  GLY D 376      31.807  -3.667  38.981  1.00 61.31           C
ATOM   2948  C   GLY D 376      33.091  -3.591  38.222  1.00 61.31           C
ATOM   2949  O   GLY D 376      33.099  -3.555  36.996  1.00 61.31           O
ATOM   2950  N   VAL D 377      34.227  -3.536  38.937  1.00121.01           N
ATOM   2951  CA  VAL D 377      35.493  -3.496  38.265  1.00121.01           C
ATOM   2952  CB  VAL D 377      36.416  -2.395  38.725  1.00121.01           C
ATOM   2953  CG1 VAL D 377      35.835  -1.066  38.212  1.00121.01           C
ATOM   2954  CG2 VAL D 377      36.528  -2.402  40.256  1.00121.01           C
ATOM   2955  C   VAL D 377      36.134  -4.852  38.341  1.00121.01           C
ATOM   2956  O   VAL D 377      35.556  -5.792  38.887  1.00121.01           O
ATOM   2957  N   LYS D 378      37.332  -4.997  37.732  1.00129.59           N
ATOM   2958  CA  LYS D 378      37.998  -6.271  37.623  1.00129.59           C
ATOM   2959  CB  LYS D 378      39.370  -6.185  36.924  1.00129.59           C
ATOM   2960  CG  LYS D 378      39.339  -5.597  35.515  1.00129.59           C
ATOM   2961  CD  LYS D 378      40.723  -5.221  34.983  1.00129.59           C
ATOM   2962  CE  LYS D 378      41.328  -3.993  35.666  1.00129.59           C
ATOM   2963  NZ  LYS D 378      41.671  -4.313  37.070  1.00129.59           N
ATOM   2964  C   LYS D 378      38.233  -6.813  38.998  1.00129.59           C
ATOM   2965  O   LYS D 378      38.116  -8.020  39.205  1.00129.59           O
ATOM   2966  N   PRO D 379      38.663  -6.016  39.935  1.00288.70           N
ATOM   2967  CA  PRO D 379      38.602  -6.506  41.281  1.00288.70           C
ATOM   2968  CD  PRO D 379      39.821  -5.159  39.725  0.00288.70           C
ATOM   2969  CB  PRO D 379      39.674  -5.758  42.068  1.00288.70           C
ATOM   2970  CG  PRO D 379      40.677  -5.310  40.991  0.00288.70           C
ATOM   2971  C   PRO D 379      37.235  -6.033  41.589  1.00288.70           C
ATOM   2972  O   PRO D 379      36.919  -4.963  41.104  1.00288.70           O
ATOM   2973  N   GLY D 380      36.418  -6.699  42.402  1.00241.22           N
ATOM   2974  CA  GLY D 380      35.097  -6.188  42.619  1.00241.22           C
ATOM   2975  C   GLY D 380      34.178  -7.241  42.125  1.00241.22           C
ATOM   2976  O   GLY D 380      33.121  -7.484  42.706  1.00241.22           O
ATOM   2977  N   ALA D 381      34.586  -7.916  41.039  1.00 73.01           N
ATOM   2978  CA  ALA D 381      33.794  -8.993  40.544  1.00 73.01           C
ATOM   2979  CB  ALA D 381      33.083  -8.684  39.216  1.00 73.01           C
ATOM   2980  C   ALA D 381      34.719 -10.135  40.285  1.00 73.01           C
ATOM   2981  O   ALA D 381      35.906  -9.951  40.012  1.00 73.01           O
ATOM   2982  N   SER D 382      34.184 -11.357  40.444  1.00109.01           N
ATOM   2983  CA  SER D 382      34.877 -12.570  40.126  1.00109.01           C
ATOM   2984  CB  SER D 382      35.592 -13.200  41.331  1.00109.01           C
ATOM   2985  OG  SER D 382      36.606 -12.327  41.807  1.00109.01           O
ATOM   2986  C   SER D 382      33.790 -13.507  39.719  1.00109.01           C
ATOM   2987  O   SER D 382      32.895 -13.793  40.512  1.00109.01           O
ATOM   2988  N   CYS D 383      33.848 -14.035  38.481  1.00 84.98           N
ATOM   2989  CA  CYS D 383      32.736 -14.826  38.027  1.00 84.98           C
ATOM   2990  CB  CYS D 383      32.433 -14.562  36.548  1.00 84.98           C
ATOM   2991  SG  CYS D 383      32.233 -12.779  36.281  1.00 84.98           S
ATOM   2992  C   CYS D 383      33.030 -16.284  38.202  1.00 84.98           C
ATOM   2993  O   CYS D 383      33.067 -17.053  37.241  1.00 84.98           O
ATOM   2994  N   ALA D 384      33.332 -16.671  39.451  1.00 74.13           N
ATOM   2995  CA  ALA D 384      33.502 -18.031  39.872  1.00 74.13           C
ATOM   2996  CB  ALA D 384      34.216 -18.145  41.230  1.00 74.13           C
ATOM   2997  C   ALA D 384      32.176 -18.711  40.017  1.00 74.13           C
ATOM   2998  O   ALA D 384      32.051 -19.911  39.777  1.00 74.13           O
ATOM   2999  N   ASN D 385      31.152 -17.951  40.461  1.00166.05           N
ATOM   3000  CA  ASN D 385      29.902 -18.550  40.822  1.00166.05           C
ATOM   3001  CB  ASN D 385      29.534 -18.291  42.302  1.00166.05           C
ATOM   3002  CG  ASN D 385      29.553 -16.795  42.599  1.00166.05           C
ATOM   3003  OD1 ASN D 385      30.524 -16.101  42.298  1.00166.05           O
ATOM   3004  ND2 ASN D 385      28.445 -16.281  43.197  1.00166.05           N
ATOM   3005  C   ASN D 385      28.776 -18.118  39.933  1.00166.05           C
ATOM   3006  O   ASN D 385      28.324 -18.915  39.114  1.00166.05           O
ATOM   3007  N   HIS D 386      28.254 -16.881  40.107  1.00120.78           N
ATOM   3008  CA  HIS D 386      27.090 -16.418  39.402  1.00120.78           C
ATOM   3009  ND1 HIS D 386      25.505 -18.058  41.778  1.00120.78           N
ATOM   3010  CG  HIS D 386      25.870 -18.428  40.500  1.00120.78           C
ATOM   3011  CB  HIS D 386      25.987 -17.506  39.296  1.00120.78           C
ATOM   3012  NE2 HIS D 386      25.918 -20.238  41.857  1.00120.78           N
ATOM   3013  CD2 HIS D 386      26.115 -19.767  40.571  1.00120.78           C
ATOM   3014  CE1 HIS D 386      25.552 -19.175  42.547  1.00120.78           C
ATOM   3015  C   HIS D 386      26.496 -15.339  40.257  1.00120.78           C
ATOM   3016  O   HIS D 386      27.100 -14.293  40.479  1.00120.78           O
ATOM   3017  N   GLN D 387      25.241 -15.576  40.693  1.00 90.58           N
ATOM   3018  CA  GLN D 387      24.470 -14.763  41.598  1.00 90.58           C
ATOM   3019  CB  GLN D 387      25.132 -13.491  42.173  1.00 90.58           C
ATOM   3020  CG  GLN D 387      26.341 -13.757  43.072  1.00 90.58           C
ATOM   3021  CD  GLN D 387      26.849 -12.413  43.581  1.00 90.58           C
ATOM   3022  OE1 GLN D 387      27.965 -12.305  44.085  1.00 90.58           O
ATOM   3023  NE2 GLN D 387      26.002 -11.356  43.450  1.00 90.58           N
ATOM   3024  C   GLN D 387      23.265 -14.305  40.856  1.00 90.58           C
ATOM   3025  O   GLN D 387      22.973 -14.790  39.764  1.00 90.58           O
ATOM   3026  N   GLY D 388      22.527 -13.352  41.457  1.00 42.93           N
ATOM   3027  CA  GLY D 388      21.321 -12.849  40.865  1.00 42.93           C
ATOM   3028  C   GLY D 388      21.640 -12.063  39.630  1.00 42.93           C
ATOM   3029  O   GLY D 388      22.608 -11.304  39.553  1.00 42.93           O
ATOM   3030  N   PRO D 389      20.838 -12.316  38.631  1.00172.58           N
ATOM   3031  CA  PRO D 389      20.982 -11.565  37.409  1.00172.58           C
ATOM   3032  CD  PRO D 389      20.536 -13.713  38.360  1.00172.58           C
ATOM   3033  CB  PRO D 389      20.559 -12.495  36.274  1.00172.58           C
ATOM   3034  CG  PRO D 389      20.761 -13.903  36.854  1.00172.58           C
ATOM   3035  C   PRO D 389      20.199 -10.289  37.399  1.00172.58           C
ATOM   3036  O   PRO D 389      19.036 -10.297  37.803  1.00172.58           O
ATOM   3037  N   TRP D 390      20.821  -9.185  36.950  1.00127.75           N
ATOM   3038  CA  TRP D 390      20.151  -7.929  36.785  1.00127.75           C
ATOM   3039  CB  TRP D 390      21.139  -6.759  36.661  1.00127.75           C
ATOM   3040  CG  TRP D 390      21.935  -6.512  37.919  1.00127.75           C
ATOM   3041  CD2 TRP D 390      21.506  -5.655  38.987  1.00127.75           C
ATOM   3042  CD1 TRP D 390      23.144  -7.022  38.294  1.00127.75           C
ATOM   3043  NE1 TRP D 390      23.495  -6.536  39.531  1.00127.75           N
ATOM   3044  CE2 TRP D 390      22.497  -5.691  39.968  1.00127.75           C
ATOM   3045  CE3 TRP D 390      20.380  -4.898  39.137  1.00127.75           C
ATOM   3046  CZ2 TRP D 390      22.373  -4.970  41.121  1.00127.75           C
ATOM   3047  CZ3 TRP D 390      20.259  -4.170  40.300  1.00127.75           C
ATOM   3048  CH2 TRP D 390      21.237  -4.206  41.273  1.00127.75           C
ATOM   3049  C   TRP D 390      19.326  -7.956  35.542  1.00127.75           C
ATOM   3050  O   TRP D 390      18.157  -7.572  35.555  1.00127.75           O
ATOM   3051  N   GLU D 391      19.917  -8.426  34.421  1.00100.50           N
ATOM   3052  CA  GLU D 391      19.174  -8.313  33.205  1.00100.50           C
ATOM   3053  CB  GLU D 391      19.423  -6.982  32.473  1.00100.50           C
ATOM   3054  CG  GLU D 391      18.888  -5.747  33.202  1.00100.50           C
ATOM   3055  CD  GLU D 391      17.409  -5.604  32.873  1.00100.50           C
ATOM   3056  OE1 GLU D 391      16.634  -6.543  33.196  1.00100.50           O
ATOM   3057  OE2 GLU D 391      17.037  -4.552  32.288  1.00100.50           O
ATOM   3058  C   GLU D 391      19.532  -9.379  32.227  1.00100.50           C
ATOM   3059  O   GLU D 391      20.626  -9.944  32.236  1.00100.50           O
ATOM   3060  N   ARG D 392      18.556  -9.686  31.350  1.00154.45           N
ATOM   3061  CA  ARG D 392      18.825 -10.471  30.189  1.00154.45           C
ATOM   3062  CB  ARG D 392      17.572 -11.176  29.643  1.00154.45           C
ATOM   3063  CG  ARG D 392      17.832 -12.086  28.442  1.00154.45           C
ATOM   3064  CD  ARG D 392      16.552 -12.646  27.814  1.00154.45           C
ATOM   3065  NE  ARG D 392      15.812 -13.384  28.877  1.00154.45           N
ATOM   3066  CZ  ARG D 392      14.659 -14.049  28.574  1.00154.45           C
ATOM   3067  NH1 ARG D 392      14.201 -14.073  27.288  1.00154.45           N
ATOM   3068  NH2 ARG D 392      13.964 -14.694  29.557  1.00154.45           N
ATOM   3069  C   ARG D 392      19.164  -9.370  29.271  1.00154.45           C
ATOM   3070  O   ARG D 392      18.458  -9.057  28.312  1.00154.45           O
ATOM   3071  N   LYS D 393      20.290  -8.729  29.597  1.00162.54           N
ATOM   3072  CA  LYS D 393      20.673  -7.586  28.865  1.00162.54           C
ATOM   3073  CB  LYS D 393      21.953  -6.907  29.379  1.00162.54           C
ATOM   3074  CG  LYS D 393      22.326  -5.670  28.559  1.00162.54           C
ATOM   3075  CD  LYS D 393      21.283  -4.552  28.611  1.00162.54           C
ATOM   3076  CE  LYS D 393      21.558  -3.482  29.670  1.00162.54           C
ATOM   3077  NZ  LYS D 393      21.380  -4.048  31.025  1.00162.54           N
ATOM   3078  C   LYS D 393      20.907  -8.047  27.494  1.00162.54           C
ATOM   3079  O   LYS D 393      20.668  -7.303  26.544  1.00162.54           O
ATOM   3080  N   VAL D 394      21.365  -9.297  27.310  1.00100.60           N
ATOM   3081  CA  VAL D 394      21.670  -9.360  25.935  1.00100.60           C
ATOM   3082  CB  VAL D 394      23.139  -9.198  25.670  1.00100.60           C
ATOM   3083  CG1 VAL D 394      23.392  -9.306  24.157  1.00100.60           C
ATOM   3084  CG2 VAL D 394      23.598  -7.869  26.291  1.00100.60           C
ATOM   3085  C   VAL D 394      21.248 -10.587  25.220  1.00100.60           C
ATOM   3086  O   VAL D 394      21.353 -11.708  25.707  1.00100.60           O
ATOM   3087  N   ARG D 395      20.772 -10.355  23.986  1.00 74.55           N
ATOM   3088  CA  ARG D 395      20.468 -11.402  23.067  1.00 74.55           C
ATOM   3089  CB  ARG D 395      19.059 -11.286  22.463  1.00 74.55           C
ATOM   3090  CG  ARG D 395      17.955 -11.325  23.522  1.00 74.55           C
ATOM   3091  CD  ARG D 395      16.539 -11.211  22.953  1.00 74.55           C
ATOM   3092  NE  ARG D 395      15.596 -11.268  24.106  1.00 74.55           N
ATOM   3093  CZ  ARG D 395      14.305 -10.853  23.955  1.00 74.55           C
ATOM   3094  NH1 ARG D 395      13.871 -10.405  22.741  1.00 74.55           N
ATOM   3095  NH2 ARG D 395      13.448 -10.881  25.017  1.00 74.55           N
ATOM   3096  C   ARG D 395      21.458 -11.183  21.963  1.00 74.55           C
ATOM   3097  O   ARG D 395      21.584 -10.067  21.457  1.00 74.55           O
ATOM   3098  N   VAL D 396      22.214 -12.236  21.579  1.00106.08           N
ATOM   3099  CA  VAL D 396      23.209 -12.066  20.561  1.00106.08           C
ATOM   3100  CB  VAL D 396      24.607 -12.316  21.045  1.00106.08           C
ATOM   3101  CG1 VAL D 396      25.567 -12.104  19.867  1.00106.08           C
ATOM   3102  CG2 VAL D 396      24.890 -11.433  22.263  1.00106.08           C
ATOM   3103  C   VAL D 396      22.987 -13.121  19.520  1.00106.08           C
ATOM   3104  O   VAL D 396      22.599 -14.246  19.834  1.00106.08           O
ATOM   3105  N   THR D 397      23.243 -12.767  18.242  1.00 38.54           N
ATOM   3106  CA  THR D 397      23.104 -13.713  17.172  1.00 38.54           C
ATOM   3107  CB  THR D 397      22.152 -13.267  16.105  1.00 38.54           C
ATOM   3108  OG1 THR D 397      20.873 -13.015  16.670  1.00 38.54           O
ATOM   3109  CG2 THR D 397      22.037 -14.388  15.057  1.00 38.54           C
ATOM   3110  C   THR D 397      24.459 -13.869  16.549  1.00 38.54           C
ATOM   3111  O   THR D 397      25.123 -12.887  16.215  1.00 38.54           O
ATOM   3112  N   LEU D 398      24.905 -15.130  16.383  1.00 64.68           N
ATOM   3113  CA  LEU D 398      26.206 -15.405  15.838  1.00 64.68           C
ATOM   3114  CB  LEU D 398      27.002 -16.388  16.712  1.00 64.68           C
ATOM   3115  CG  LEU D 398      27.100 -15.962  18.192  1.00 64.68           C
ATOM   3116  CD1 LEU D 398      28.006 -16.914  18.989  1.00 64.68           C
ATOM   3117  CD2 LEU D 398      27.500 -14.487  18.340  1.00 64.68           C
ATOM   3118  C   LEU D 398      26.005 -16.066  14.507  1.00 64.68           C
ATOM   3119  O   LEU D 398      25.319 -17.082  14.405  1.00 64.68           O
ATOM   3120  N   LEU D 399      26.616 -15.520  13.436  1.00115.48           N
ATOM   3121  CA  LEU D 399      26.355 -16.102  12.151  1.00115.48           C
ATOM   3122  CB  LEU D 399      25.525 -15.180  11.249  1.00115.48           C
ATOM   3123  CG  LEU D 399      24.125 -14.914  11.835  1.00115.48           C
ATOM   3124  CD1 LEU D 399      24.219 -14.056  13.104  1.00115.48           C
ATOM   3125  CD2 LEU D 399      23.149 -14.349  10.793  1.00115.48           C
ATOM   3126  C   LEU D 399      27.631 -16.482  11.466  1.00115.48           C
ATOM   3127  O   LEU D 399      28.675 -15.876  11.700  1.00115.48           O
ATOM   3128  N   SER D 400      27.518 -17.465  10.539  1.00182.89           N
ATOM   3129  CA  SER D 400      28.558 -18.133   9.788  1.00182.89           C
ATOM   3130  CB  SER D 400      28.049 -18.615   8.415  1.00182.89           C
ATOM   3131  OG  SER D 400      27.690 -17.500   7.611  1.00182.89           O
ATOM   3132  C   SER D 400      29.761 -17.241   9.614  1.00182.89           C
ATOM   3133  O   SER D 400      29.625 -16.047   9.362  1.00182.89           O
ATOM   3134  N   PRO D 401      30.873 -17.855   9.321  1.00285.97           N
ATOM   3135  CA  PRO D 401      32.174 -17.444   9.795  1.00285.97           C
ATOM   3136  CD  PRO D 401      30.983 -18.159   7.899  1.00285.97           C
ATOM   3137  CB  PRO D 401      33.029 -17.102   8.571  1.00285.97           C
ATOM   3138  CG  PRO D 401      32.074 -17.220   7.378  1.00285.97           C
ATOM   3139  C   PRO D 401      32.363 -16.467  10.930  1.00285.97           C
ATOM   3140  O   PRO D 401      32.843 -16.996  11.933  1.00285.97           O
ATOM   3141  N   ASN D 402      32.100 -15.142  10.936  1.00186.94           N
ATOM   3142  CA  ASN D 402      32.429 -14.578  12.230  1.00186.94           C
ATOM   3143  CB  ASN D 402      33.925 -14.222  12.347  1.00186.94           C
ATOM   3144  CG  ASN D 402      34.259 -13.166  11.296  1.00186.94           C
ATOM   3145  OD1 ASN D 402      34.297 -13.447  10.100  1.00186.94           O
ATOM   3146  ND2 ASN D 402      34.510 -11.909  11.749  1.00186.94           N
ATOM   3147  C   ASN D 402      31.676 -13.319  12.571  1.00186.94           C
ATOM   3148  O   ASN D 402      32.261 -12.409  13.157  1.00186.94           O
ATOM   3149  N   LYS D 403      30.355 -13.239  12.324  1.00107.51           N
ATOM   3150  CA  LYS D 403      29.684 -12.000  12.612  1.00107.51           C
ATOM   3151  CB  LYS D 403      28.763 -11.534  11.468  1.00107.51           C
ATOM   3152  CG  LYS D 403      29.491 -11.125  10.185  1.00107.51           C
ATOM   3153  CD  LYS D 403      30.378  -9.890  10.341  1.00107.51           C
ATOM   3154  CE  LYS D 403      31.098  -9.490   9.052  1.00107.51           C
ATOM   3155  NZ  LYS D 403      31.772  -8.185   9.230  1.00107.51           N
ATOM   3156  C   LYS D 403      28.794 -12.172  13.802  1.00107.51           C
ATOM   3157  O   LYS D 403      28.133 -13.198  13.957  1.00107.51           O
ATOM   3158  N   VAL D 404      28.763 -11.151  14.686  1.00101.35           N
ATOM   3159  CA  VAL D 404      27.887 -11.198  15.817  1.00101.35           C
ATOM   3160  CB  VAL D 404      28.625 -11.265  17.115  1.00101.35           C
ATOM   3161  CG1 VAL D 404      29.413 -12.585  17.158  1.00101.35           C
ATOM   3162  CG2 VAL D 404      29.538 -10.041  17.196  1.00101.35           C
ATOM   3163  C   VAL D 404      27.071  -9.938  15.782  1.00101.35           C
ATOM   3164  O   VAL D 404      27.563  -8.894  15.356  1.00101.35           O
ATOM   3165  N   VAL D 405      25.782 -10.010  16.185  1.00 46.01           N
ATOM   3166  CA  VAL D 405      24.955  -8.831  16.169  1.00 46.01           C
ATOM   3167  CB  VAL D 405      24.222  -8.634  14.874  1.00 46.01           C
ATOM   3168  CG1 VAL D 405      25.256  -8.432  13.753  1.00 46.01           C
ATOM   3169  CG2 VAL D 405      23.287  -9.834  14.654  1.00 46.01           C
ATOM   3170  C   VAL D 405      23.919  -8.974  17.245  1.00 46.01           C
ATOM   3171  O   VAL D 405      23.576 -10.088  17.637  1.00 46.01           O
ATOM   3172  N   ASP D 406      23.430  -7.832  17.782  1.00 83.63           N
ATOM   3173  CA  ASP D 406      22.422  -7.843  18.808  1.00 83.63           C
ATOM   3174  CB  ASP D 406      22.858  -7.094  20.083  1.00 83.63           C
ATOM   3175  CG  ASP D 406      23.200  -5.647  19.746  1.00 83.63           C
ATOM   3176  OD1 ASP D 406      22.894  -5.200  18.607  1.00 83.63           O
ATOM   3177  OD2 ASP D 406      23.780  -4.966  20.634  1.00 83.63           O
ATOM   3178  C   ASP D 406      21.125  -7.273  18.294  1.00 83.63           C
ATOM   3179  O   ASP D 406      20.963  -7.004  17.104  1.00 83.63           O
ATOM   3180  N   GLN D 407      20.160  -7.085  19.222  1.00 96.37           N
ATOM   3181  CA  GLN D 407      18.837  -6.575  18.960  1.00 96.37           C
ATOM   3182  CB  GLN D 407      17.924  -6.643  20.194  1.00 96.37           C
ATOM   3183  CG  GLN D 407      17.667  -8.076  20.665  1.00 96.37           C
ATOM   3184  CD  GLN D 407      16.928  -8.806  19.553  1.00 96.37           C
ATOM   3185  OE1 GLN D 407      17.113 -10.005  19.350  1.00 96.37           O
ATOM   3186  NE2 GLN D 407      16.063  -8.064  18.810  1.00 96.37           N
ATOM   3187  C   GLN D 407      18.904  -5.141  18.520  1.00 96.37           C
ATOM   3188  O   GLN D 407      18.113  -4.695  17.689  1.00 96.37           O
ATOM   3189  N   PHE D 408      19.870  -4.387  19.071  1.00 80.86           N
ATOM   3190  CA  PHE D 408      20.064  -2.982  18.832  1.00 80.86           C
ATOM   3191  CB  PHE D 408      21.213  -2.380  19.661  1.00 80.86           C
ATOM   3192  CG  PHE D 408      20.827  -2.436  21.099  1.00 80.86           C
ATOM   3193  CD1 PHE D 408      21.013  -3.588  21.828  1.00 80.86           C
ATOM   3194  CD2 PHE D 408      20.286  -1.334  21.722  1.00 80.86           C
ATOM   3195  CE1 PHE D 408      20.661  -3.642  23.156  1.00 80.86           C
ATOM   3196  CE2 PHE D 408      19.932  -1.383  23.049  1.00 80.86           C
ATOM   3197  CZ  PHE D 408      20.118  -2.538  23.769  1.00 80.86           C
ATOM   3198  C   PHE D 408      20.400  -2.771  17.388  1.00 80.86           C
ATOM   3199  O   PHE D 408      20.221  -1.671  16.872  1.00 80.86           O
ATOM   3200  N   GLY D 409      20.961  -3.788  16.706  1.00 29.60           N
ATOM   3201  CA  GLY D 409      21.294  -3.615  15.321  1.00 29.60           C
ATOM   3202  C   GLY D 409      22.774  -3.425  15.207  1.00 29.60           C
ATOM   3203  O   GLY D 409      23.291  -3.150  14.125  1.00 29.60           O
ATOM   3204  N   ASN D 410      23.496  -3.563  16.335  1.00 42.74           N
ATOM   3205  CA  ASN D 410      24.924  -3.400  16.335  1.00 42.74           C
ATOM   3206  CB  ASN D 410      25.511  -3.212  17.745  1.00 42.74           C
ATOM   3207  CG  ASN D 410      24.997  -1.894  18.308  1.00 42.74           C
ATOM   3208  OD1 ASN D 410      25.137  -0.840  17.688  1.00 42.74           O
ATOM   3209  ND2 ASN D 410      24.376  -1.952  19.516  1.00 42.74           N
ATOM   3210  C   ASN D 410      25.552  -4.629  15.747  1.00 42.74           C
ATOM   3211  O   ASN D 410      25.008  -5.729  15.846  1.00 42.74           O
ATOM   3212  N   GLU D 411      26.732  -4.461  15.109  1.00100.76           N
ATOM   3213  CA  GLU D 411      27.416  -5.566  14.491  1.00100.76           C
ATOM   3214  CB  GLU D 411      27.595  -5.396  12.971  1.00100.76           C
ATOM   3215  CG  GLU D 411      28.163  -6.631  12.267  1.00100.76           C
ATOM   3216  CD  GLU D 411      29.682  -6.601  12.369  1.00100.76           C
ATOM   3217  OE1 GLU D 411      30.231  -5.543  12.777  1.00100.76           O
ATOM   3218  OE2 GLU D 411      30.314  -7.638  12.034  1.00100.76           O
ATOM   3219  C   GLU D 411      28.782  -5.703  15.102  1.00100.76           C
ATOM   3220  O   GLU D 411      29.386  -4.721  15.532  1.00100.76           O
ATOM   3221  N   GLY D 412      29.309  -6.948  15.149  1.00 26.02           N
ATOM   3222  CA  GLY D 412      30.598  -7.190  15.744  1.00 26.02           C
ATOM   3223  C   GLY D 412      31.121  -8.510  15.251  1.00 26.02           C
ATOM   3224  O   GLY D 412      30.690  -9.010  14.212  1.00 26.02           O
ATOM   3225  N   THR D 413      32.075  -9.114  16.001  1.00 47.44           N
ATOM   3226  CA  THR D 413      32.681 -10.349  15.567  1.00 47.44           C
ATOM   3227  CB  THR D 413      34.067 -10.116  15.023  1.00 47.44           C
ATOM   3228  OG1 THR D 413      34.008  -9.209  13.932  1.00 47.44           O
ATOM   3229  CG2 THR D 413      34.700 -11.441  14.568  1.00 47.44           C
ATOM   3230  C   THR D 413      32.798 -11.311  16.723  1.00 47.44           C
ATOM   3231  O   THR D 413      32.708 -10.914  17.883  1.00 47.44           O
ATOM   3232  N   TRP D 414      32.959 -12.628  16.432  1.00145.28           N
ATOM   3233  CA  TRP D 414      33.181 -13.578  17.488  1.00145.28           C
ATOM   3234  CB  TRP D 414      31.928 -14.277  18.043  1.00145.28           C
ATOM   3235  CG  TRP D 414      31.711 -15.686  17.543  1.00145.28           C
ATOM   3236  CD2 TRP D 414      31.100 -16.066  16.302  1.00145.28           C
ATOM   3237  CD1 TRP D 414      32.058 -16.846  18.173  1.00145.28           C
ATOM   3238  NE1 TRP D 414      31.699 -17.925  17.406  1.00145.28           N
ATOM   3239  CE2 TRP D 414      31.110 -17.462  16.250  1.00145.28           C
ATOM   3240  CE3 TRP D 414      30.575 -15.319  15.288  1.00145.28           C
ATOM   3241  CZ2 TRP D 414      30.592 -18.133  15.180  1.00145.28           C
ATOM   3242  CZ3 TRP D 414      30.054 -16.001  14.210  1.00145.28           C
ATOM   3243  CH2 TRP D 414      30.062 -17.379  14.158  1.00145.28           C
ATOM   3244  C   TRP D 414      34.041 -14.676  16.931  1.00145.28           C
ATOM   3245  O   TRP D 414      34.244 -14.781  15.721  1.00145.28           O
ATOM   3246  N   THR D 415      34.613 -15.504  17.829  1.00120.72           N
ATOM   3247  CA  THR D 415      35.393 -16.633  17.414  1.00120.72           C
ATOM   3248  CB  THR D 415      36.864 -16.339  17.321  1.00120.72           C
ATOM   3249  OG1 THR D 415      37.566 -17.482  16.856  1.00120.72           O
ATOM   3250  CG2 THR D 415      37.380 -15.920  18.709  1.00120.72           C
ATOM   3251  C   THR D 415      35.218 -17.688  18.456  1.00120.72           C
ATOM   3252  O   THR D 415      35.028 -17.376  19.630  1.00120.72           O
ATOM   3253  N   MET D 416      35.235 -18.974  18.057  1.00 98.63           N
ATOM   3254  CA  MET D 416      35.199 -19.996  19.058  1.00 98.63           C
ATOM   3255  CB  MET D 416      34.726 -21.361  18.526  1.00 98.63           C
ATOM   3256  CG  MET D 416      34.677 -22.461  19.588  1.00 98.63           C
ATOM   3257  SD  MET D 416      33.826 -23.978  19.056  1.00 98.63           S
ATOM   3258  CE  MET D 416      35.016 -24.396  17.750  1.00 98.63           C
ATOM   3259  C   MET D 416      36.623 -20.112  19.492  1.00 98.63           C
ATOM   3260  O   MET D 416      37.521 -19.694  18.763  1.00 98.63           O
ATOM   3261  N   VAL D 417      36.878 -20.611  20.714  1.00 83.30           N
ATOM   3262  CA  VAL D 417      38.243 -20.772  21.124  1.00 83.30           C
ATOM   3263  CB  VAL D 417      38.537 -20.189  22.476  1.00 83.30           C
ATOM   3264  CG1 VAL D 417      39.988 -20.534  22.853  1.00 83.30           C
ATOM   3265  CG2 VAL D 417      38.248 -18.679  22.431  1.00 83.30           C
ATOM   3266  C   VAL D 417      38.445 -22.241  21.220  1.00 83.30           C
ATOM   3267  O   VAL D 417      38.061 -22.831  22.232  1.00 83.30           O
ATOM   3268  N   TYR D 418      39.087 -22.854  20.189  1.00234.41           N
ATOM   3269  CA  TYR D 418      39.256 -24.278  20.226  1.00234.41           C
ATOM   3270  CB  TYR D 418      40.211 -24.774  21.333  1.00234.41           C
ATOM   3271  CG  TYR D 418      40.506 -26.221  21.091  1.00234.41           C
ATOM   3272  CD1 TYR D 418      41.210 -26.609  19.973  1.00234.41           C
ATOM   3273  CD2 TYR D 418      40.119 -27.190  21.988  1.00234.41           C
ATOM   3274  CE1 TYR D 418      41.495 -27.933  19.736  1.00234.41           C
ATOM   3275  CE2 TYR D 418      40.400 -28.518  21.760  1.00234.41           C
ATOM   3276  CZ  TYR D 418      41.087 -28.892  20.630  1.00234.41           C
ATOM   3277  OH  TYR D 418      41.377 -30.252  20.390  1.00234.41           O
ATOM   3278  C   TYR D 418      37.872 -24.822  20.406  1.00234.41           C
ATOM   3279  O   TYR D 418      36.965 -24.413  19.682  1.00234.41           O
ATOM   3280  N   ASN D 419      37.697 -25.849  21.259  1.00161.36           N
ATOM   3281  CA  ASN D 419      36.362 -26.312  21.534  1.00161.36           C
ATOM   3282  CB  ASN D 419      36.223 -27.841  21.367  1.00161.36           C
ATOM   3283  CG  ASN D 419      37.134 -28.586  22.341  1.00161.36           C
ATOM   3284  OD1 ASN D 419      37.793 -27.997  23.196  1.00161.36           O
ATOM   3285  ND2 ASN D 419      37.187 -29.937  22.194  1.00161.36           N
ATOM   3286  C   ASN D 419      35.977 -25.967  22.958  1.00161.36           C
ATOM   3287  O   ASN D 419      35.050 -26.559  23.513  1.00161.36           O
ATOM   3288  N   GLN D 420      36.719 -25.036  23.596  1.00107.15           N
ATOM   3289  CA  GLN D 420      36.540 -24.627  24.976  1.00107.15           C
ATOM   3290  CB  GLN D 420      37.816 -24.007  25.568  1.00107.15           C
ATOM   3291  CG  GLN D 420      38.959 -25.008  25.707  1.00107.15           C
ATOM   3292  CD  GLN D 420      38.614 -25.930  26.864  1.00107.15           C
ATOM   3293  OE1 GLN D 420      38.928 -25.640  28.017  1.00107.15           O
ATOM   3294  NE2 GLN D 420      37.943 -27.072  26.553  1.00107.15           N
ATOM   3295  C   GLN D 420      35.448 -23.638  25.280  1.00107.15           C
ATOM   3296  O   GLN D 420      34.739 -23.783  26.278  1.00107.15           O
ATOM   3297  N   GLY D 421      35.307 -22.579  24.458  1.00 40.08           N
ATOM   3298  CA  GLY D 421      34.390 -21.518  24.789  1.00 40.08           C
ATOM   3299  C   GLY D 421      34.480 -20.513  23.682  1.00 40.08           C
ATOM   3300  O   GLY D 421      34.940 -20.844  22.591  1.00 40.08           O
ATOM   3301  N   PHE D 422      34.044 -19.256  23.932  1.00 61.29           N
ATOM   3302  CA  PHE D 422      34.035 -18.293  22.865  1.00 61.29           C
ATOM   3303  CB  PHE D 422      32.694 -18.273  22.110  1.00 61.29           C
ATOM   3304  CG  PHE D 422      31.624 -17.996  23.116  1.00 61.29           C
ATOM   3305  CD1 PHE D 422      31.060 -19.029  23.830  1.00 61.29           C
ATOM   3306  CD2 PHE D 422      31.184 -16.714  23.353  1.00 61.29           C
ATOM   3307  CE1 PHE D 422      30.076 -18.790  24.761  1.00 61.29           C
ATOM   3308  CE2 PHE D 422      30.200 -16.468  24.283  1.00 61.29           C
ATOM   3309  CZ  PHE D 422      29.643 -17.506  24.989  1.00 61.29           C
ATOM   3310  C   PHE D 422      34.267 -16.901  23.369  1.00 61.29           C
ATOM   3311  O   PHE D 422      34.165 -16.617  24.561  1.00 61.29           O
ATOM   3312  N   HIS D 423      34.614 -15.993  22.429  1.00 76.46           N
ATOM   3313  CA  HIS D 423      34.811 -14.607  22.732  1.00 76.46           C
ATOM   3314  ND1 HIS D 423      36.803 -12.553  24.535  1.00 76.46           N
ATOM   3315  CG  HIS D 423      36.532 -12.802  23.207  1.00 76.46           C
ATOM   3316  CB  HIS D 423      36.284 -14.171  22.648  1.00 76.46           C
ATOM   3317  NE2 HIS D 423      36.829 -10.585  23.503  1.00 76.46           N
ATOM   3318  CD2 HIS D 423      36.551 -11.589  22.591  1.00 76.46           C
ATOM   3319  CE1 HIS D 423      36.972 -11.213  24.656  1.00 76.46           C
ATOM   3320  C   HIS D 423      34.050 -13.837  21.695  1.00 76.46           C
ATOM   3321  O   HIS D 423      34.145 -14.119  20.500  1.00 76.46           O
ATOM   3322  N   ILE D 424      33.244 -12.850  22.139  1.00 44.97           N
ATOM   3323  CA  ILE D 424      32.479 -12.045  21.232  1.00 44.97           C
ATOM   3324  CB  ILE D 424      30.997 -12.197  21.421  1.00 44.97           C
ATOM   3325  CG1 ILE D 424      30.569 -13.655  21.191  1.00 44.97           C
ATOM   3326  CG2 ILE D 424      30.290 -11.199  20.489  1.00 44.97           C
ATOM   3327  CD1 ILE D 424      29.139 -13.946  21.644  1.00 44.97           C
ATOM   3328  C   ILE D 424      32.806 -10.613  21.516  1.00 44.97           C
ATOM   3329  O   ILE D 424      32.849 -10.193  22.672  1.00 44.97           O
ATOM   3330  N   ASN D 425      33.075  -9.826  20.454  1.00 39.98           N
ATOM   3331  CA  ASN D 425      33.328  -8.425  20.632  1.00 39.98           C
ATOM   3332  CB  ASN D 425      34.630  -7.945  19.970  1.00 39.98           C
ATOM   3333  CG  ASN D 425      35.797  -8.565  20.724  1.00 39.98           C
ATOM   3334  OD1 ASN D 425      35.711  -8.817  21.925  1.00 39.98           O
ATOM   3335  ND2 ASN D 425      36.921  -8.820  20.002  1.00 39.98           N
ATOM   3336  C   ASN D 425      32.199  -7.725  19.949  1.00 39.98           C
ATOM   3337  O   ASN D 425      32.067  -7.793  18.726  1.00 39.98           O
ATOM   3338  N   VAL D 426      31.335  -7.043  20.728  1.00 57.04           N
ATOM   3339  CA  VAL D 426      30.222  -6.381  20.125  1.00 57.04           C
ATOM   3340  CB  VAL D 426      28.947  -7.163  20.240  1.00 57.04           C
ATOM   3341  CG1 VAL D 426      27.816  -6.371  19.566  1.00 57.04           C
ATOM   3342  CG2 VAL D 426      29.173  -8.580  19.712  1.00 57.04           C
ATOM   3343  C   VAL D 426      29.937  -5.155  20.927  1.00 57.04           C
ATOM   3344  O   VAL D 426      29.969  -5.191  22.155  1.00 57.04           O
ATOM   3345  N   ASN D 427      29.636  -4.040  20.238  1.00 77.47           N
ATOM   3346  CA  ASN D 427      29.209  -2.819  20.862  1.00 77.47           C
ATOM   3347  CB  ASN D 427      27.767  -2.907  21.392  1.00 77.47           C
ATOM   3348  CG  ASN D 427      27.226  -1.495  21.565  1.00 77.47           C
ATOM   3349  OD1 ASN D 427      26.947  -0.804  20.587  1.00 77.47           O
ATOM   3350  ND2 ASN D 427      27.055  -1.057  22.841  1.00 77.47           N
ATOM   3351  C   ASN D 427      30.119  -2.409  21.990  1.00 77.47           C
ATOM   3352  O   ASN D 427      29.648  -2.030  23.060  1.00 77.47           O
ATOM   3353  N   GLY D 428      31.450  -2.477  21.792  1.00 29.61           N
ATOM   3354  CA  GLY D 428      32.374  -1.973  22.773  1.00 29.61           C
ATOM   3355  C   GLY D 428      32.472  -2.867  23.977  1.00 29.61           C
ATOM   3356  O   GLY D 428      32.994  -2.446  25.009  1.00 29.61           O
ATOM   3357  N   ARG D 429      31.976  -4.118  23.896  1.00 72.07           N
ATOM   3358  CA  ARG D 429      32.078  -5.008  25.023  1.00 72.07           C
ATOM   3359  CB  ARG D 429      30.737  -5.267  25.735  1.00 72.07           C
ATOM   3360  CG  ARG D 429      30.216  -4.052  26.505  1.00 72.07           C
ATOM   3361  CD  ARG D 429      28.924  -4.317  27.283  1.00 72.07           C
ATOM   3362  NE  ARG D 429      27.820  -4.469  26.294  1.00 72.07           N
ATOM   3363  CZ  ARG D 429      27.109  -3.373  25.897  1.00 72.07           C
ATOM   3364  NH1 ARG D 429      27.416  -2.142  26.401  1.00 72.07           N
ATOM   3365  NH2 ARG D 429      26.090  -3.507  24.999  1.00 72.07           N
ATOM   3366  C   ARG D 429      32.595  -6.327  24.539  1.00 72.07           C
ATOM   3367  O   ARG D 429      32.416  -6.687  23.377  1.00 72.07           O
ATOM   3368  N   SER D 430      33.283  -7.078  25.427  1.00 78.31           N
ATOM   3369  CA  SER D 430      33.796  -8.366  25.056  1.00 78.31           C
ATOM   3370  CB  SER D 430      35.323  -8.489  25.195  1.00 78.31           C
ATOM   3371  OG  SER D 430      35.968  -7.611  24.284  1.00 78.31           O
ATOM   3372  C   SER D 430      33.181  -9.371  25.983  1.00 78.31           C
ATOM   3373  O   SER D 430      33.138  -9.161  27.194  1.00 78.31           O
ATOM   3374  N   TYR D 431      32.690 -10.501  25.426  1.00 51.39           N
ATOM   3375  CA  TYR D 431      32.069 -11.523  26.223  1.00 51.39           C
ATOM   3376  CB  TYR D 431      30.654 -11.909  25.753  1.00 51.39           C
ATOM   3377  CG  TYR D 431      29.742 -10.750  25.967  1.00 51.39           C
ATOM   3378  CD1 TYR D 431      29.213 -10.504  27.213  1.00 51.39           C
ATOM   3379  CD2 TYR D 431      29.408  -9.917  24.924  1.00 51.39           C
ATOM   3380  CE1 TYR D 431      28.367  -9.439  27.417  1.00 51.39           C
ATOM   3381  CE2 TYR D 431      28.563  -8.850  25.122  1.00 51.39           C
ATOM   3382  CZ  TYR D 431      28.042  -8.610  26.370  1.00 51.39           C
ATOM   3383  OH  TYR D 431      27.174  -7.516  26.578  1.00 51.39           O
ATOM   3384  C   TYR D 431      32.894 -12.771  26.118  1.00 51.39           C
ATOM   3385  O   TYR D 431      33.293 -13.169  25.024  1.00 51.39           O
ATOM   3386  N   PHE D 432      33.191 -13.410  27.273  1.00 85.70           N
ATOM   3387  CA  PHE D 432      33.941 -14.637  27.273  1.00 85.70           C
ATOM   3388  CB  PHE D 432      35.445 -14.439  27.558  1.00 85.70           C
ATOM   3389  CG  PHE D 432      36.071 -15.766  27.844  1.00 85.70           C
ATOM   3390  CD1 PHE D 432      36.310 -16.677  26.841  1.00 85.70           C
ATOM   3391  CD2 PHE D 432      36.399 -16.108  29.138  1.00 85.70           C
ATOM   3392  CE1 PHE D 432      36.882 -17.897  27.122  1.00 85.70           C
ATOM   3393  CE2 PHE D 432      36.974 -17.325  29.424  1.00 85.70           C
ATOM   3394  CZ  PHE D 432      37.218 -18.223  28.414  1.00 85.70           C
ATOM   3395  C   PHE D 432      33.390 -15.589  28.292  1.00 85.70           C
ATOM   3396  O   PHE D 432      32.994 -15.197  29.388  1.00 85.70           O
ATOM   3397  N   GLY D 433      33.364 -16.891  27.939  1.00 40.79           N
ATOM   3398  CA  GLY D 433      32.884 -17.903  28.836  1.00 40.79           C
ATOM   3399  C   GLY D 433      33.261 -19.235  28.264  1.00 40.79           C
ATOM   3400  O   GLY D 433      33.452 -19.382  27.057  1.00 40.79           O
ATOM   3401  N   TYR D 434      33.336 -20.260  29.134  1.00 96.35           N
ATOM   3402  CA  TYR D 434      33.646 -21.589  28.693  1.00 96.35           C
ATOM   3403  CB  TYR D 434      34.529 -22.434  29.637  1.00 96.35           C
ATOM   3404  CG  TYR D 434      35.990 -22.177  29.468  1.00 96.35           C
ATOM   3405  CD1 TYR D 434      36.664 -22.724  28.400  1.00 96.35           C
ATOM   3406  CD2 TYR D 434      36.701 -21.440  30.383  1.00 96.35           C
ATOM   3407  CE1 TYR D 434      38.014 -22.523  28.233  1.00 96.35           C
ATOM   3408  CE2 TYR D 434      38.052 -21.234  30.223  1.00 96.35           C
ATOM   3409  CZ  TYR D 434      38.712 -21.775  29.148  1.00 96.35           C
ATOM   3410  OH  TYR D 434      40.098 -21.566  28.987  1.00 96.35           O
ATOM   3411  C   TYR D 434      32.349 -22.323  28.631  1.00 96.35           C
ATOM   3412  O   TYR D 434      31.405 -22.002  29.351  1.00 96.35           O
ATOM   3413  N   SER D 435      32.259 -23.310  27.720  1.00 34.79           N
ATOM   3414  CA  SER D 435      31.046 -24.067  27.593  1.00 34.79           C
ATOM   3415  CB  SER D 435      31.077 -25.097  26.451  1.00 34.79           C
ATOM   3416  OG  SER D 435      31.198 -24.437  25.200  1.00 34.79           O
ATOM   3417  C   SER D 435      30.862 -24.812  28.881  1.00 34.79           C
ATOM   3418  O   SER D 435      31.832 -25.157  29.553  1.00 34.79           O
ATOM   3419  N   ALA D 436      29.593 -25.078  29.254  1.00 42.50           N
ATOM   3420  CA  ALA D 436      29.270 -25.675  30.522  1.00 42.50           C
ATOM   3421  CB  ALA D 436      27.789 -25.512  30.909  1.00 42.50           C
ATOM   3422  C   ALA D 436      29.582 -27.142  30.579  1.00 42.50           C
ATOM   3423  O   ALA D 436      29.514 -27.862  29.583  1.00 42.50           O
ATOM   3424  N   PHE D 437      29.960 -27.606  31.792  1.00 57.61           N
ATOM   3425  CA  PHE D 437      30.197 -28.997  32.060  1.00 57.61           C
ATOM   3426  CB  PHE D 437      31.621 -29.471  31.701  1.00 57.61           C
ATOM   3427  CG  PHE D 437      32.624 -28.728  32.518  1.00 57.61           C
ATOM   3428  CD1 PHE D 437      33.014 -29.199  33.750  1.00 57.61           C
ATOM   3429  CD2 PHE D 437      33.181 -27.562  32.046  1.00 57.61           C
ATOM   3430  CE1 PHE D 437      33.941 -28.517  34.502  1.00 57.61           C
ATOM   3431  CE2 PHE D 437      34.108 -26.874  32.794  1.00 57.61           C
ATOM   3432  CZ  PHE D 437      34.491 -27.352  34.024  1.00 57.61           C
ATOM   3433  C   PHE D 437      29.962 -29.208  33.528  1.00 57.61           C
ATOM   3434  O   PHE D 437      30.141 -28.290  34.327  1.00 57.61           O
ATOM   3435  N   LYS D 438      29.529 -30.426  33.927  1.00 63.51           N
ATOM   3436  CA  LYS D 438      29.278 -30.673  35.323  1.00 63.51           C
ATOM   3437  CB  LYS D 438      27.792 -30.895  35.654  1.00 63.51           C
ATOM   3438  CG  LYS D 438      26.927 -29.649  35.450  1.00 63.51           C
ATOM   3439  CD  LYS D 438      25.425 -29.936  35.488  1.00 63.51           C
ATOM   3440  CE  LYS D 438      24.902 -30.254  36.890  0.00 63.51           C
ATOM   3441  NZ  LYS D 438      23.446 -30.513  36.840  0.00 63.51           N
ATOM   3442  C   LYS D 438      30.001 -31.919  35.729  1.00 63.51           C
ATOM   3443  O   LYS D 438      30.038 -32.901  34.990  1.00 63.51           O
ATOM   3444  N   LYS D 439      30.599 -31.910  36.938  1.00 70.33           N
ATOM   3445  CA  LYS D 439      31.315 -33.074  37.371  1.00 70.33           C
ATOM   3446  CB  LYS D 439      32.736 -32.777  37.883  1.00 70.33           C
ATOM   3447  CG  LYS D 439      33.708 -32.306  36.799  1.00 70.33           C
ATOM   3448  CD  LYS D 439      35.024 -31.762  37.360  1.00 70.33           C
ATOM   3449  CE  LYS D 439      35.896 -32.834  38.019  1.00 70.33           C
ATOM   3450  NZ  LYS D 439      37.145 -32.229  38.533  1.00 70.33           N
ATOM   3451  C   LYS D 439      30.578 -33.710  38.506  1.00 70.33           C
ATOM   3452  O   LYS D 439      30.509 -33.173  39.610  1.00 70.33           O
ATOM   3453  N   GLU D 440      29.995 -34.889  38.231  1.00 84.52           N
ATOM   3454  CA  GLU D 440      29.328 -35.699  39.206  1.00 84.52           C
ATOM   3455  CB  GLU D 440      28.619 -36.907  38.570  0.00 84.52           C
ATOM   3456  CG  GLU D 440      27.717 -37.673  39.538  0.00 84.52           C
ATOM   3457  CD  GLU D 440      26.375 -36.958  39.579  0.00 84.52           C
ATOM   3458  OE1 GLU D 440      26.157 -36.066  38.716  0.00 84.52           O
ATOM   3459  OE2 GLU D 440      25.549 -37.295  40.469  0.00 84.52           O
ATOM   3460  C   GLU D 440      30.406 -36.233  40.092  1.00 84.52           C
ATOM   3461  O   GLU D 440      30.201 -36.483  41.277  1.00 84.52           O
ATOM   3462  N   GLY D 441      31.601 -36.406  39.500  1.00 66.93           N
ATOM   3463  CA  GLY D 441      32.776 -36.966  40.095  1.00 66.93           C
ATOM   3464  C   GLY D 441      33.141 -38.091  39.191  1.00 66.93           C
ATOM   3465  O   GLY D 441      34.204 -38.094  38.574  1.00 66.93           O
ATOM   3466  N   GLN D 442      32.262 -39.097  39.087  1.00201.03           N
ATOM   3467  CA  GLN D 442      32.514 -40.141  38.147  1.00201.03           C
ATOM   3468  CB  GLN D 442      31.657 -41.392  38.402  1.00201.03           C
ATOM   3469  CG  GLN D 442      31.916 -42.525  37.406  1.00201.03           C
ATOM   3470  CD  GLN D 442      31.014 -43.694  37.775  1.00201.03           C
ATOM   3471  OE1 GLN D 442      30.019 -43.527  38.481  1.00201.03           O
ATOM   3472  NE2 GLN D 442      31.362 -44.912  37.281  1.00201.03           N
ATOM   3473  C   GLN D 442      32.179 -39.644  36.780  1.00201.03           C
ATOM   3474  O   GLN D 442      32.899 -39.884  35.812  1.00201.03           O
ATOM   3475  N   LYS D 443      31.071 -38.890  36.685  1.00124.81           N
ATOM   3476  CA  LYS D 443      30.565 -38.567  35.386  1.00124.81           C
ATOM   3477  CB  LYS D 443      29.052 -38.813  35.277  1.00124.81           C
ATOM   3478  CG  LYS D 443      28.479 -38.568  33.881  1.00124.81           C
ATOM   3479  CD  LYS D 443      27.019 -38.997  33.740  0.00124.81           C
ATOM   3480  CE  LYS D 443      26.021 -37.931  34.196  0.00124.81           C
ATOM   3481  NZ  LYS D 443      26.181 -37.674  35.645  0.00124.81           N
ATOM   3482  C   LYS D 443      30.789 -37.129  35.064  1.00124.81           C
ATOM   3483  O   LYS D 443      30.646 -36.245  35.906  1.00124.81           O
ATOM   3484  N   VAL D 444      31.159 -36.867  33.796  1.00 37.19           N
ATOM   3485  CA  VAL D 444      31.333 -35.521  33.345  1.00 37.19           C
ATOM   3486  CB  VAL D 444      32.703 -35.252  32.796  1.00 37.19           C
ATOM   3487  CG1 VAL D 444      32.747 -33.810  32.263  1.00 37.19           C
ATOM   3488  CG2 VAL D 444      33.737 -35.545  33.897  1.00 37.19           C
ATOM   3489  C   VAL D 444      30.357 -35.320  32.230  1.00 37.19           C
ATOM   3490  O   VAL D 444      30.275 -36.134  31.310  1.00 37.19           O
ATOM   3491  N   THR D 445      29.570 -34.228  32.294  1.00 34.73           N
ATOM   3492  CA  THR D 445      28.617 -33.982  31.250  1.00 34.73           C
ATOM   3493  CB  THR D 445      27.196 -34.014  31.728  1.00 34.73           C
ATOM   3494  OG1 THR D 445      26.911 -35.271  32.324  1.00 34.73           O
ATOM   3495  CG2 THR D 445      26.267 -33.783  30.525  1.00 34.73           C
ATOM   3496  C   THR D 445      28.883 -32.611  30.717  1.00 34.73           C
ATOM   3497  O   THR D 445      29.101 -31.668  31.476  1.00 34.73           O
ATOM   3498  N   SER D 446      28.867 -32.465  29.378  1.00 36.73           N
ATOM   3499  CA  SER D 446      29.140 -31.181  28.802  1.00 36.73           C
ATOM   3500  CB  SER D 446      30.236 -31.214  27.722  1.00 36.73           C
ATOM   3501  OG  SER D 446      31.475 -31.608  28.295  1.00 36.73           O
ATOM   3502  C   SER D 446      27.893 -30.691  28.146  1.00 36.73           C
ATOM   3503  O   SER D 446      27.100 -31.478  27.629  1.00 36.73           O
ATOM   3504  N   TYR D 447      27.667 -29.362  28.207  1.00 57.18           N
ATOM   3505  CA  TYR D 447      26.530 -28.779  27.558  1.00 57.18           C
ATOM   3506  CB  TYR D 447      25.523 -28.178  28.551  1.00 57.18           C
ATOM   3507  CG  TYR D 447      25.007 -29.310  29.375  1.00 57.18           C
ATOM   3508  CD1 TYR D 447      23.936 -30.060  28.947  1.00 57.18           C
ATOM   3509  CD2 TYR D 447      25.604 -29.628  30.573  1.00 57.18           C
ATOM   3510  CE1 TYR D 447      23.460 -31.105  29.705  1.00 57.18           C
ATOM   3511  CE2 TYR D 447      25.135 -30.672  31.336  1.00 57.18           C
ATOM   3512  CZ  TYR D 447      24.060 -31.411  30.902  1.00 57.18           C
ATOM   3513  OH  TYR D 447      23.575 -32.481  31.683  1.00 57.18           O
ATOM   3514  C   TYR D 447      27.040 -27.678  26.678  1.00 57.18           C
ATOM   3515  O   TYR D 447      27.449 -26.619  27.152  1.00 57.18           O
ATOM   3516  N   CYS D 448      27.029 -27.920  25.356  1.00 64.50           N
ATOM   3517  CA  CYS D 448      27.486 -26.996  24.357  1.00 64.50           C
ATOM   3518  CB  CYS D 448      27.723 -27.677  23.001  1.00 64.50           C
ATOM   3519  SG  CYS D 448      29.051 -28.905  23.161  1.00 64.50           S
ATOM   3520  C   CYS D 448      26.507 -25.872  24.203  1.00 64.50           C
ATOM   3521  O   CYS D 448      26.828 -24.827  23.635  1.00 64.50           O
ATOM   3522  N   HIS D 449      25.249 -26.117  24.611  1.00137.59           N
ATOM   3523  CA  HIS D 449      24.179 -25.161  24.554  1.00137.59           C
ATOM   3524  ND1 HIS D 449      22.937 -27.490  26.663  1.00137.59           N
ATOM   3525  CG  HIS D 449      22.581 -26.247  26.193  1.00137.59           C
ATOM   3526  CB  HIS D 449      22.791 -25.784  24.783  1.00137.59           C
ATOM   3527  NE2 HIS D 449      22.043 -26.393  28.379  1.00137.59           N
ATOM   3528  CD2 HIS D 449      22.037 -25.589  27.254  1.00137.59           C
ATOM   3529  CE1 HIS D 449      22.593 -27.524  27.976  1.00137.59           C
ATOM   3530  C   HIS D 449      24.355 -24.094  25.598  1.00137.59           C
ATOM   3531  O   HIS D 449      23.844 -22.989  25.433  1.00137.59           O
ATOM   3532  N   LYS D 450      25.024 -24.399  26.731  1.00142.85           N
ATOM   3533  CA  LYS D 450      25.108 -23.427  27.792  1.00142.85           C
ATOM   3534  CB  LYS D 450      24.444 -23.884  29.100  1.00142.85           C
ATOM   3535  CG  LYS D 450      25.090 -25.126  29.715  1.00142.85           C
ATOM   3536  CD  LYS D 450      24.697 -25.352  31.176  1.00142.85           C
ATOM   3537  CE  LYS D 450      23.189 -25.334  31.425  1.00142.85           C
ATOM   3538  NZ  LYS D 450      22.605 -26.652  31.096  1.00142.85           N
ATOM   3539  C   LYS D 450      26.533 -23.103  28.123  1.00142.85           C
ATOM   3540  O   LYS D 450      27.467 -23.679  27.567  1.00142.85           O
ATOM   3541  N   THR D 451      26.721 -22.134  29.052  1.00 48.77           N
ATOM   3542  CA  THR D 451      28.039 -21.700  29.426  1.00 48.77           C
ATOM   3543  CB  THR D 451      28.336 -20.282  29.032  1.00 48.77           C
ATOM   3544  OG1 THR D 451      27.502 -19.387  29.755  1.00 48.77           O
ATOM   3545  CG2 THR D 451      28.092 -20.127  27.521  1.00 48.77           C
ATOM   3546  C   THR D 451      28.188 -21.733  30.918  1.00 48.77           C
ATOM   3547  O   THR D 451      27.219 -21.784  31.674  1.00 48.77           O
ATOM   3548  N   VAL D 452      29.457 -21.737  31.364  1.00122.91           N
ATOM   3549  CA  VAL D 452      29.815 -21.638  32.747  1.00122.91           C
ATOM   3550  CB  VAL D 452      31.216 -22.115  33.003  1.00122.91           C
ATOM   3551  CG1 VAL D 452      31.295 -23.612  32.659  1.00122.91           C
ATOM   3552  CG2 VAL D 452      32.186 -21.237  32.195  1.00122.91           C
ATOM   3553  C   VAL D 452      29.740 -20.167  33.028  1.00122.91           C
ATOM   3554  O   VAL D 452      29.542 -19.397  32.091  1.00122.91           O
ATOM   3555  N   PRO D 453      29.793 -19.718  34.256  1.00 77.55           N
ATOM   3556  CA  PRO D 453      29.757 -18.302  34.514  1.00 77.55           C
ATOM   3557  CD  PRO D 453      30.353 -20.462  35.373  1.00 77.55           C
ATOM   3558  CB  PRO D 453      29.968 -18.157  36.019  1.00 77.55           C
ATOM   3559  CG  PRO D 453      30.824 -19.389  36.370  1.00 77.55           C
ATOM   3560  C   PRO D 453      30.876 -17.666  33.743  1.00 77.55           C
ATOM   3561  O   PRO D 453      32.000 -18.159  33.830  1.00 77.55           O
ATOM   3562  N   GLY D 454      30.608 -16.558  33.019  1.00 46.93           N
ATOM   3563  CA  GLY D 454      31.628 -15.952  32.212  1.00 46.93           C
ATOM   3564  C   GLY D 454      31.806 -14.513  32.594  1.00 46.93           C
ATOM   3565  O   GLY D 454      31.136 -14.003  33.492  1.00 46.93           O
ATOM   3566  N   LEU D 455      32.746 -13.830  31.899  1.00115.45           N
ATOM   3567  CA  LEU D 455      33.084 -12.460  32.172  1.00115.45           C
ATOM   3568  CB  LEU D 455      34.596 -12.245  32.371  1.00115.45           C
ATOM   3569  CG  LEU D 455      35.187 -12.839  33.662  1.00115.45           C
ATOM   3570  CD1 LEU D 455      34.800 -12.000  34.886  1.00115.45           C
ATOM   3571  CD2 LEU D 455      34.818 -14.323  33.815  1.00115.45           C
ATOM   3572  C   LEU D 455      32.731 -11.599  30.992  1.00115.45           C
ATOM   3573  O   LEU D 455      33.031 -11.935  29.847  1.00115.45           O
ATOM   3574  N   ALA D 456      32.080 -10.446  31.257  1.00 49.25           N
ATOM   3575  CA  ALA D 456      31.784  -9.492  30.226  1.00 49.25           C
ATOM   3576  CB  ALA D 456      30.278  -9.313  29.963  1.00 49.25           C
ATOM   3577  C   ALA D 456      32.308  -8.183  30.737  1.00 49.25           C
ATOM   3578  O   ALA D 456      32.181  -7.879  31.922  1.00 49.25           O
ATOM   3579  N   HIS D 457      32.952  -7.383  29.864  1.00 62.84           N
ATOM   3580  CA  HIS D 457      33.465  -6.104  30.274  1.00 62.84           C
ATOM   3581  ND1 HIS D 457      36.261  -8.193  30.404  1.00 62.84           N
ATOM   3582  CG  HIS D 457      35.899  -6.878  30.206  1.00 62.84           C
ATOM   3583  CB  HIS D 457      34.828  -6.174  30.989  1.00 62.84           C
ATOM   3584  NE2 HIS D 457      37.561  -7.417  28.776  1.00 62.84           N
ATOM   3585  CD2 HIS D 457      36.703  -6.421  29.207  1.00 62.84           C
ATOM   3586  CE1 HIS D 457      37.259  -8.462  29.525  1.00 62.84           C
ATOM   3587  C   HIS D 457      33.649  -5.279  29.042  1.00 62.84           C
ATOM   3588  O   HIS D 457      33.758  -5.811  27.939  1.00 62.84           O
ATOM   3589  N   ASP D 458      33.701  -3.941  29.198  1.00 64.93           N
ATOM   3590  CA  ASP D 458      33.866  -3.120  28.035  1.00 64.93           C
ATOM   3591  CB  ASP D 458      33.578  -1.620  28.267  1.00 64.93           C
ATOM   3592  CG  ASP D 458      34.479  -1.037  29.351  1.00 64.93           C
ATOM   3593  OD1 ASP D 458      35.567  -1.608  29.628  1.00 64.93           O
ATOM   3594  OD2 ASP D 458      34.067   0.003  29.930  1.00 64.93           O
ATOM   3595  C   ASP D 458      35.254  -3.327  27.521  1.00 64.93           C
ATOM   3596  O   ASP D 458      36.105  -3.897  28.199  1.00 64.93           O
ATOM   3597  N   VAL D 459      35.511  -2.849  26.294  1.00116.42           N
ATOM   3598  CA  VAL D 459      36.755  -3.051  25.609  1.00116.42           C
ATOM   3599  CB  VAL D 459      36.772  -2.355  24.279  1.00116.42           C
ATOM   3600  CG1 VAL D 459      36.537  -0.850  24.498  1.00116.42           C
ATOM   3601  CG2 VAL D 459      38.103  -2.668  23.586  1.00116.42           C
ATOM   3602  C   VAL D 459      37.895  -2.512  26.427  1.00116.42           C
ATOM   3603  O   VAL D 459      39.009  -3.026  26.361  1.00116.42           O
ATOM   3604  N   ASN D 460      37.667  -1.421  27.175  1.00 92.10           N
ATOM   3605  CA  ASN D 460      38.691  -0.799  27.974  1.00 92.10           C
ATOM   3606  CB  ASN D 460      38.267   0.584  28.493  1.00 92.10           C
ATOM   3607  CG  ASN D 460      38.144   1.512  27.292  1.00 92.10           C
ATOM   3608  OD1 ASN D 460      38.349   1.101  26.151  1.00 92.10           O
ATOM   3609  ND2 ASN D 460      37.809   2.804  27.555  1.00 92.10           N
ATOM   3610  C   ASN D 460      39.068  -1.638  29.166  1.00 92.10           C
ATOM   3611  O   ASN D 460      40.197  -1.556  29.636  1.00 92.10           O
ATOM   3612  N   ILE D 461      38.099  -2.402  29.702  1.00239.23           N
ATOM   3613  CA  ILE D 461      38.059  -3.288  30.844  1.00239.23           C
ATOM   3614  CB  ILE D 461      39.262  -4.174  31.092  1.00239.23           C
ATOM   3615  CG1 ILE D 461      40.489  -3.406  31.606  1.00239.23           C
ATOM   3616  CG2 ILE D 461      39.523  -4.958  29.795  1.00239.23           C
ATOM   3617  CD1 ILE D 461      41.597  -4.314  32.138  1.00239.23           C
ATOM   3618  C   ILE D 461      37.817  -2.475  32.082  1.00239.23           C
ATOM   3619  O   ILE D 461      38.313  -2.796  33.163  1.00239.23           O
ATOM   3620  N   ARG D 462      36.987  -1.416  31.958  1.00148.37           N
ATOM   3621  CA  ARG D 462      36.614  -0.613  33.094  1.00148.37           C
ATOM   3622  CB  ARG D 462      36.031   0.743  32.672  1.00148.37           C
ATOM   3623  CG  ARG D 462      36.943   1.520  31.725  1.00148.37           C
ATOM   3624  CD  ARG D 462      38.107   2.228  32.412  1.00148.37           C
ATOM   3625  NE  ARG D 462      38.866   2.916  31.333  1.00148.37           N
ATOM   3626  CZ  ARG D 462      40.007   2.374  30.816  1.00148.37           C
ATOM   3627  NH1 ARG D 462      40.539   1.241  31.358  1.00148.37           N
ATOM   3628  NH2 ARG D 462      40.634   3.002  29.780  1.00148.37           N
ATOM   3629  C   ARG D 462      35.545  -1.287  33.903  1.00148.37           C
ATOM   3630  O   ARG D 462      35.732  -1.636  35.070  1.00148.37           O
ATOM   3631  N   HIS D 463      34.394  -1.552  33.243  1.00 74.01           N
ATOM   3632  CA  HIS D 463      33.261  -2.108  33.920  1.00 74.01           C
ATOM   3633  ND1 HIS D 463      32.561   0.987  34.356  1.00 74.01           N
ATOM   3634  CG  HIS D 463      31.818  -0.159  34.521  1.00 74.01           C
ATOM   3635  CB  HIS D 463      31.936  -1.376  33.657  1.00 74.01           C
ATOM   3636  NE2 HIS D 463      31.271   1.316  36.137  1.00 74.01           N
ATOM   3637  CD2 HIS D 463      31.033   0.059  35.613  1.00 74.01           C
ATOM   3638  CE1 HIS D 463      32.196   1.835  35.350  1.00 74.01           C
ATOM   3639  C   HIS D 463      33.124  -3.534  33.518  1.00 74.01           C
ATOM   3640  O   HIS D 463      33.260  -3.887  32.348  1.00 74.01           O
ATOM   3641  N   TRP D 464      32.849  -4.387  34.524  1.00 97.36           N
ATOM   3642  CA  TRP D 464      32.788  -5.814  34.377  1.00 97.36           C
ATOM   3643  CB  TRP D 464      33.933  -6.534  35.113  1.00 97.36           C
ATOM   3644  CG  TRP D 464      35.306  -6.346  34.512  1.00 97.36           C
ATOM   3645  CD2 TRP D 464      36.203  -7.423  34.197  1.00 97.36           C
ATOM   3646  CD1 TRP D 464      35.971  -5.192  34.219  1.00 97.36           C
ATOM   3647  NE1 TRP D 464      37.217  -5.481  33.719  1.00 97.36           N
ATOM   3648  CE2 TRP D 464      37.377  -6.852  33.708  1.00 97.36           C
ATOM   3649  CE3 TRP D 464      36.066  -8.777  34.317  1.00 97.36           C
ATOM   3650  CZ2 TRP D 464      38.435  -7.628  33.328  1.00 97.36           C
ATOM   3651  CZ3 TRP D 464      37.130  -9.558  33.924  1.00 97.36           C
ATOM   3652  CH2 TRP D 464      38.292  -8.994  33.439  1.00 97.36           C
ATOM   3653  C   TRP D 464      31.534  -6.322  35.013  1.00 97.36           C
ATOM   3654  O   TRP D 464      30.961  -5.671  35.884  1.00 97.36           O
ATOM   3655  N   SER D 465      31.076  -7.513  34.560  1.00 86.76           N
ATOM   3656  CA  SER D 465      29.934  -8.185  35.110  1.00 86.76           C
ATOM   3657  CB  SER D 465      28.597  -7.745  34.487  1.00 86.76           C
ATOM   3658  OG  SER D 465      27.523  -8.459  35.082  1.00 86.76           O
ATOM   3659  C   SER D 465      30.108  -9.648  34.813  1.00 86.76           C
ATOM   3660  O   SER D 465      31.016 -10.044  34.082  1.00 86.76           O
ATOM   3661  N   CYS D 466      29.238 -10.491  35.407  1.00 51.35           N
ATOM   3662  CA  CYS D 466      29.293 -11.917  35.213  1.00 51.35           C
ATOM   3663  CB  CYS D 466      29.271 -12.696  36.536  1.00 51.35           C
ATOM   3664  SG  CYS D 466      30.724 -12.286  37.535  1.00 51.35           S
ATOM   3665  C   CYS D 466      28.052 -12.288  34.470  1.00 51.35           C
ATOM   3666  O   CYS D 466      27.020 -11.645  34.639  1.00 51.35           O
ATOM   3667  N   PHE D 467      28.115 -13.324  33.607  1.00 62.34           N
ATOM   3668  CA  PHE D 467      26.936 -13.698  32.881  1.00 62.34           C
ATOM   3669  CB  PHE D 467      26.804 -13.020  31.505  1.00 62.34           C
ATOM   3670  CG  PHE D 467      27.844 -13.584  30.598  1.00 62.34           C
ATOM   3671  CD1 PHE D 467      29.144 -13.136  30.645  1.00 62.34           C
ATOM   3672  CD2 PHE D 467      27.508 -14.562  29.690  1.00 62.34           C
ATOM   3673  CE1 PHE D 467      30.092 -13.665  29.799  1.00 62.34           C
ATOM   3674  CE2 PHE D 467      28.452 -15.093  28.843  1.00 62.34           C
ATOM   3675  CZ  PHE D 467      29.749 -14.643  28.894  1.00 62.34           C
ATOM   3676  C   PHE D 467      26.937 -15.178  32.636  1.00 62.34           C
ATOM   3677  O   PHE D 467      27.945 -15.867  32.790  1.00 62.34           O
ATOM   3678  N   TYR D 468      25.753 -15.694  32.255  1.00175.72           N
ATOM   3679  CA  TYR D 468      25.503 -17.083  31.981  1.00175.72           C
ATOM   3680  CB  TYR D 468      24.554 -17.593  33.083  1.00175.72           C
ATOM   3681  CG  TYR D 468      24.111 -19.007  32.975  1.00175.72           C
ATOM   3682  CD1 TYR D 468      24.945 -20.051  33.300  1.00175.72           C
ATOM   3683  CD2 TYR D 468      22.815 -19.269  32.598  1.00175.72           C
ATOM   3684  CE1 TYR D 468      24.489 -21.347  33.218  1.00175.72           C
ATOM   3685  CE2 TYR D 468      22.355 -20.559  32.515  1.00175.72           C
ATOM   3686  CZ  TYR D 468      23.197 -21.599  32.821  1.00175.72           C
ATOM   3687  OH  TYR D 468      22.725 -22.925  32.740  1.00175.72           O
ATOM   3688  C   TYR D 468      24.803 -17.082  30.654  1.00175.72           C
ATOM   3689  O   TYR D 468      23.947 -16.234  30.412  1.00175.72           O
ATOM   3690  N   GLY D 469      25.143 -18.016  29.743  1.00 31.89           N
ATOM   3691  CA  GLY D 469      24.505 -17.970  28.454  1.00 31.89           C
ATOM   3692  C   GLY D 469      23.833 -19.274  28.163  1.00 31.89           C
ATOM   3693  O   GLY D 469      24.295 -20.340  28.568  1.00 31.89           O
ATOM   3694  N   GLN D 470      22.696 -19.198  27.439  1.00 58.85           N
ATOM   3695  CA  GLN D 470      21.965 -20.358  27.011  1.00 58.85           C
ATOM   3696  CB  GLN D 470      20.552 -20.481  27.608  1.00 58.85           C
ATOM   3697  CG  GLN D 470      20.452 -20.671  29.119  1.00 58.85           C
ATOM   3698  CD  GLN D 470      18.961 -20.761  29.425  1.00 58.85           C
ATOM   3699  OE1 GLN D 470      18.546 -20.841  30.580  1.00 58.85           O
ATOM   3700  NE2 GLN D 470      18.128 -20.744  28.348  1.00 58.85           N
ATOM   3701  C   GLN D 470      21.692 -20.145  25.560  1.00 58.85           C
ATOM   3702  O   GLN D 470      21.322 -19.042  25.158  1.00 58.85           O
ATOM   3703  N   LYS D 471      21.862 -21.185  24.721  1.00127.28           N
ATOM   3704  CA  LYS D 471      21.540 -20.957  23.344  1.00127.28           C
ATOM   3705  CB  LYS D 471      22.371 -21.773  22.335  1.00127.28           C
ATOM   3706  CG  LYS D 471      22.145 -23.278  22.379  1.00127.28           C
ATOM   3707  CD  LYS D 471      22.853 -24.028  21.247  1.00127.28           C
ATOM   3708  CE  LYS D 471      22.119 -23.985  19.905  1.00127.28           C
ATOM   3709  NZ  LYS D 471      22.859 -24.778  18.898  1.00127.28           N
ATOM   3710  C   LYS D 471      20.091 -21.263  23.166  1.00127.28           C
ATOM   3711  O   LYS D 471      19.607 -22.310  23.588  1.00127.28           O
ATOM   3712  N   SER D 472      19.346 -20.327  22.547  1.00109.59           N
ATOM   3713  CA  SER D 472      17.954 -20.598  22.359  1.00109.59           C
ATOM   3714  CB  SER D 472      17.041 -19.429  22.760  1.00109.59           C
ATOM   3715  OG  SER D 472      15.682 -19.777  22.541  1.00109.59           O
ATOM   3716  C   SER D 472      17.739 -20.840  20.904  1.00109.59           C
ATOM   3717  O   SER D 472      16.932 -20.172  20.260  1.00109.59           O
ATOM   3718  N   GLY D 473      18.420 -21.862  20.361  1.00 22.87           N
ATOM   3719  CA  GLY D 473      18.274 -22.151  18.968  1.00 22.87           C
ATOM   3720  C   GLY D 473      19.132 -21.155  18.200  1.00 22.87           C
ATOM   3721  O   GLY D 473      20.384 -21.223  18.324  1.00 22.87           O
ATOM   3722  OXT GLY D 473      18.541 -20.312  17.473  1.00 22.87           O
TER    3723      GLY D 473
ATOM   3724  N   LEU E 474      58.623 -10.304   1.281  1.00 51.88           N
ATOM   3725  CA  LEU E 474      58.676 -11.442   2.222  1.00 51.88           C
ATOM   3726  CB  LEU E 474      57.388 -12.276   2.089  1.00 51.88           C
ATOM   3727  CG  LEU E 474      57.217 -13.373   3.153  1.00 51.88           C
ATOM   3728  CD1 LEU E 474      57.076 -12.765   4.559  1.00 51.88           C
ATOM   3729  CD2 LEU E 474      56.047 -14.308   2.801  1.00 51.88           C
ATOM   3730  C   LEU E 474      59.871 -12.282   1.890  1.00 51.88           C
ATOM   3731  O   LEU E 474      60.095 -12.633   0.732  1.00 51.88           O
ATOM   3732  N   PRO E 475      60.657 -12.578   2.895  1.00156.34           N
ATOM   3733  CA  PRO E 475      61.874 -13.330   2.715  1.00156.34           C
ATOM   3734  CD  PRO E 475      60.727 -11.703   4.053  1.00156.34           C
ATOM   3735  CB  PRO E 475      62.750 -13.019   3.933  1.00156.34           C
ATOM   3736  CG  PRO E 475      61.801 -12.344   4.941  1.00156.34           C
ATOM   3737  C   PRO E 475      61.648 -14.795   2.512  1.00156.34           C
ATOM   3738  O   PRO E 475      60.571 -15.293   2.832  1.00156.34           O
ATOM   3739  N   PRO E 476      62.607 -15.451   1.912  1.00 88.57           N
ATOM   3740  CA  PRO E 476      62.572 -16.879   1.744  1.00 88.57           C
ATOM   3741  CD  PRO E 476      63.447 -14.807   0.918  1.00 88.57           C
ATOM   3742  CB  PRO E 476      63.567 -17.204   0.627  1.00 88.57           C
ATOM   3743  CG  PRO E 476      64.400 -15.920   0.458  1.00 88.57           C
ATOM   3744  C   PRO E 476      62.865 -17.583   3.030  1.00 88.57           C
ATOM   3745  O   PRO E 476      62.486 -18.746   3.169  1.00 88.57           O
ATOM   3746  N   ALA E 477      63.566 -16.915   3.970  1.00 36.93           N
ATOM   3747  CA  ALA E 477      63.898 -17.550   5.211  1.00 36.93           C
ATOM   3748  CB  ALA E 477      65.313 -18.152   5.233  1.00 36.93           C
ATOM   3749  C   ALA E 477      63.842 -16.512   6.286  1.00 36.93           C
ATOM   3750  O   ALA E 477      64.087 -15.334   6.032  1.00 36.93           O
ATOM   3751  N   PHE E 478      63.483 -16.924   7.522  1.00 54.20           N
ATOM   3752  CA  PHE E 478      63.449 -15.976   8.599  1.00 54.20           C
ATOM   3753  CB  PHE E 478      62.111 -15.224   8.708  1.00 54.20           C
ATOM   3754  CG  PHE E 478      62.286 -14.147   9.724  1.00 54.20           C
ATOM   3755  CD1 PHE E 478      62.139 -14.412  11.066  1.00 54.20           C
ATOM   3756  CD2 PHE E 478      62.599 -12.867   9.328  1.00 54.20           C
ATOM   3757  CE1 PHE E 478      62.303 -13.413  11.998  1.00 54.20           C
ATOM   3758  CE2 PHE E 478      62.764 -11.865  10.255  1.00 54.20           C
ATOM   3759  CZ  PHE E 478      62.615 -12.138  11.593  1.00 54.20           C
ATOM   3760  C   PHE E 478      63.658 -16.708   9.892  1.00 54.20           C
ATOM   3761  O   PHE E 478      63.172 -17.823  10.081  1.00 54.20           O
ATOM   3762  N   ASP E 479      64.409 -16.082  10.820  1.00 84.88           N
ATOM   3763  CA  ASP E 479      64.661 -16.658  12.109  1.00 84.88           C
ATOM   3764  CB  ASP E 479      65.961 -17.483  12.142  1.00 84.88           C
ATOM   3765  CG  ASP E 479      66.009 -18.298  13.427  1.00 84.88           C
ATOM   3766  OD1 ASP E 479      65.291 -17.934  14.396  1.00 84.88           O
ATOM   3767  OD2 ASP E 479      66.769 -19.303  13.453  1.00 84.88           O
ATOM   3768  C   ASP E 479      64.817 -15.504  13.054  1.00 84.88           C
ATOM   3769  O   ASP E 479      65.746 -14.709  12.926  1.00 84.88           O
ATOM   3770  N   TRP E 480      63.907 -15.385  14.038  1.00103.71           N
ATOM   3771  CA  TRP E 480      63.921 -14.288  14.966  1.00103.71           C
ATOM   3772  CB  TRP E 480      62.653 -14.165  15.823  1.00103.71           C
ATOM   3773  CG  TRP E 480      61.506 -13.574  15.040  1.00103.71           C
ATOM   3774  CD2 TRP E 480      61.453 -12.192  14.649  1.00103.71           C
ATOM   3775  CD1 TRP E 480      60.386 -14.162  14.533  1.00103.71           C
ATOM   3776  NE1 TRP E 480      59.632 -13.230  13.857  1.00103.71           N
ATOM   3777  CE2 TRP E 480      60.279 -12.014  13.919  1.00103.71           C
ATOM   3778  CE3 TRP E 480      62.315 -11.158  14.878  1.00103.71           C
ATOM   3779  CZ2 TRP E 480      59.948 -10.793  13.403  1.00103.71           C
ATOM   3780  CZ3 TRP E 480      61.977  -9.927  14.362  1.00103.71           C
ATOM   3781  CH2 TRP E 480      60.816  -9.749  13.638  1.00103.71           C
ATOM   3782  C   TRP E 480      65.125 -14.342  15.846  1.00103.71           C
ATOM   3783  O   TRP E 480      65.470 -13.348  16.484  1.00103.71           O
ATOM   3784  N   ARG E 481      65.720 -15.537  15.992  1.00 95.46           N
ATOM   3785  CA  ARG E 481      66.917 -15.721  16.760  1.00 95.46           C
ATOM   3786  CB  ARG E 481      67.274 -17.206  16.931  1.00 95.46           C
ATOM   3787  CG  ARG E 481      66.229 -17.979  17.739  1.00 95.46           C
ATOM   3788  CD  ARG E 481      66.520 -19.476  17.845  1.00 95.46           C
ATOM   3789  NE  ARG E 481      66.463 -20.032  16.464  1.00 95.46           N
ATOM   3790  CZ  ARG E 481      66.733 -21.352  16.246  1.00 95.46           C
ATOM   3791  NH1 ARG E 481      67.035 -22.170  17.296  1.00 95.46           N
ATOM   3792  NH2 ARG E 481      66.702 -21.853  14.976  1.00 95.46           N
ATOM   3793  C   ARG E 481      68.058 -15.047  16.066  1.00 95.46           C
ATOM   3794  O   ARG E 481      68.967 -14.532  16.715  1.00 95.46           O
ATOM   3795  N   ASP E 482      68.072 -15.060  14.719  1.00 60.46           N
ATOM   3796  CA  ASP E 482      69.199 -14.472  14.057  1.00 60.46           C
ATOM   3797  CB  ASP E 482      70.115 -15.528  13.412  1.00 60.46           C
ATOM   3798  CG  ASP E 482      71.388 -14.852  12.921  1.00 60.46           C
ATOM   3799  OD1 ASP E 482      71.482 -13.602  13.036  1.00 60.46           O
ATOM   3800  OD2 ASP E 482      72.285 -15.582  12.422  1.00 60.46           O
ATOM   3801  C   ASP E 482      68.737 -13.564  12.965  1.00 60.46           C
ATOM   3802  O   ASP E 482      68.620 -13.977  11.812  1.00 60.46           O
ATOM   3803  N   VAL E 483      68.456 -12.291  13.299  1.00124.83           N
ATOM   3804  CA  VAL E 483      68.138 -11.361  12.262  1.00124.83           C
ATOM   3805  CB  VAL E 483      66.876 -10.588  12.529  1.00124.83           C
ATOM   3806  CG1 VAL E 483      66.940  -9.998  13.945  1.00124.83           C
ATOM   3807  CG2 VAL E 483      66.700  -9.535  11.423  1.00124.83           C
ATOM   3808  C   VAL E 483      69.311 -10.437  12.179  1.00124.83           C
ATOM   3809  O   VAL E 483      69.437  -9.476  12.936  1.00124.83           O
ATOM   3810  N   ASN E 484      70.202 -10.716  11.212  1.00 48.12           N
ATOM   3811  CA  ASN E 484      71.390  -9.943  11.016  1.00 48.12           C
ATOM   3812  CB  ASN E 484      71.102  -8.476  10.650  1.00 48.12           C
ATOM   3813  CG  ASN E 484      70.494  -8.455   9.255  1.00 48.12           C
ATOM   3814  OD1 ASN E 484      70.989  -9.111   8.339  1.00 48.12           O
ATOM   3815  ND2 ASN E 484      69.385  -7.687   9.086  1.00 48.12           N
ATOM   3816  C   ASN E 484      72.251  -9.967  12.245  1.00 48.12           C
ATOM   3817  O   ASN E 484      72.902  -8.975  12.569  1.00 48.12           O
ATOM   3818  N   GLY E 485      72.285 -11.107  12.962  1.00 28.60           N
ATOM   3819  CA  GLY E 485      73.186 -11.261  14.071  1.00 28.60           C
ATOM   3820  C   GLY E 485      72.497 -11.041  15.387  1.00 28.60           C
ATOM   3821  O   GLY E 485      72.963 -11.539  16.411  1.00 28.60           O
ATOM   3822  N   VAL E 486      71.372 -10.303  15.417  1.00 96.68           N
ATOM   3823  CA  VAL E 486      70.748 -10.049  16.689  1.00 96.68           C
ATOM   3824  CB  VAL E 486      70.037  -8.728  16.760  1.00 96.68           C
ATOM   3825  CG1 VAL E 486      71.076  -7.607  16.589  1.00 96.68           C
ATOM   3826  CG2 VAL E 486      68.922  -8.708  15.704  1.00 96.68           C
ATOM   3827  C   VAL E 486      69.751 -11.125  17.018  1.00 96.68           C
ATOM   3828  O   VAL E 486      69.112 -11.689  16.131  1.00 96.68           O
ATOM   3829  N   ASN E 487      69.607 -11.436  18.329  1.00 71.05           N
ATOM   3830  CA  ASN E 487      68.686 -12.447  18.785  1.00 71.05           C
ATOM   3831  CB  ASN E 487      69.341 -13.505  19.689  1.00 71.05           C
ATOM   3832  CG  ASN E 487      68.279 -14.524  20.076  1.00 71.05           C
ATOM   3833  OD1 ASN E 487      67.318 -14.750  19.343  1.00 71.05           O
ATOM   3834  ND2 ASN E 487      68.450 -15.153  21.269  1.00 71.05           N
ATOM   3835  C   ASN E 487      67.595 -11.798  19.599  1.00 71.05           C
ATOM   3836  O   ASN E 487      67.860 -11.070  20.553  1.00 71.05           O
ATOM   3837  N   TYR E 488      66.340 -11.960  19.133  1.00133.91           N
ATOM   3838  CA  TYR E 488      65.092 -11.523  19.708  1.00133.91           C
ATOM   3839  CB  TYR E 488      64.085 -11.080  18.639  1.00133.91           C
ATOM   3840  CG  TYR E 488      64.687  -9.834  18.083  1.00133.91           C
ATOM   3841  CD1 TYR E 488      64.538  -8.638  18.749  1.00133.91           C
ATOM   3842  CD2 TYR E 488      65.411  -9.858  16.914  1.00133.91           C
ATOM   3843  CE1 TYR E 488      65.092  -7.482  18.253  1.00133.91           C
ATOM   3844  CE2 TYR E 488      65.968  -8.704  16.413  1.00133.91           C
ATOM   3845  CZ  TYR E 488      65.809  -7.514  17.082  1.00133.91           C
ATOM   3846  OH  TYR E 488      66.380  -6.330  16.568  1.00133.91           O
ATOM   3847  C   TYR E 488      64.431 -12.474  20.681  1.00133.91           C
ATOM   3848  O   TYR E 488      63.509 -12.077  21.390  1.00133.91           O
ATOM   3849  N   LEU E 489      64.759 -13.783  20.646  1.00170.63           N
ATOM   3850  CA  LEU E 489      64.042 -14.761  21.431  1.00170.63           C
ATOM   3851  CB  LEU E 489      64.047 -16.140  20.758  1.00170.63           C
ATOM   3852  CG  LEU E 489      63.443 -16.136  19.346  1.00170.63           C
ATOM   3853  CD1 LEU E 489      63.485 -17.542  18.732  1.00170.63           C
ATOM   3854  CD2 LEU E 489      62.035 -15.521  19.338  1.00170.63           C
ATOM   3855  C   LEU E 489      64.654 -14.960  22.790  1.00170.63           C
ATOM   3856  O   LEU E 489      65.874 -14.987  22.948  1.00170.63           O
ATOM   3857  N   SER E 490      63.792 -15.142  23.817  1.00 57.47           N
ATOM   3858  CA  SER E 490      64.240 -15.356  25.172  1.00 57.47           C
ATOM   3859  CB  SER E 490      63.150 -15.104  26.226  1.00 57.47           C
ATOM   3860  OG  SER E 490      62.086 -16.026  26.047  1.00 57.47           O
ATOM   3861  C   SER E 490      64.648 -16.795  25.260  1.00 57.47           C
ATOM   3862  O   SER E 490      64.319 -17.569  24.369  1.00 57.47           O
ATOM   3863  N   PRO E 491      65.335 -17.179  26.307  1.00 77.98           N
ATOM   3864  CA  PRO E 491      65.862 -18.516  26.421  1.00 77.98           C
ATOM   3865  CD  PRO E 491      66.165 -16.215  27.013  1.00 77.98           C
ATOM   3866  CB  PRO E 491      66.861 -18.472  27.575  1.00 77.98           C
ATOM   3867  CG  PRO E 491      67.353 -17.014  27.572  1.00 77.98           C
ATOM   3868  C   PRO E 491      64.842 -19.597  26.565  1.00 77.98           C
ATOM   3869  O   PRO E 491      63.722 -19.322  26.997  1.00 77.98           O
ATOM   3870  N   VAL E 492      65.229 -20.835  26.180  1.00 43.35           N
ATOM   3871  CA  VAL E 492      64.376 -21.980  26.283  1.00 43.35           C
ATOM   3872  CB  VAL E 492      64.934 -23.196  25.600  1.00 43.35           C
ATOM   3873  CG1 VAL E 492      63.989 -24.383  25.848  1.00 43.35           C
ATOM   3874  CG2 VAL E 492      65.148 -22.869  24.112  1.00 43.35           C
ATOM   3875  C   VAL E 492      64.233 -22.300  27.738  1.00 43.35           C
ATOM   3876  O   VAL E 492      65.149 -22.091  28.533  1.00 43.35           O
ATOM   3877  N   ARG E 493      63.046 -22.801  28.124  1.00152.00           N
ATOM   3878  CA  ARG E 493      62.778 -23.125  29.499  1.00152.00           C
ATOM   3879  CB  ARG E 493      61.764 -22.173  30.161  1.00152.00           C
ATOM   3880  CG  ARG E 493      62.327 -20.784  30.472  1.00152.00           C
ATOM   3881  CD  ARG E 493      61.254 -19.739  30.795  1.00152.00           C
ATOM   3882  NE  ARG E 493      60.304 -20.322  31.787  1.00152.00           N
ATOM   3883  CZ  ARG E 493      60.507 -20.173  33.130  1.00152.00           C
ATOM   3884  NH1 ARG E 493      61.616 -19.530  33.594  1.00152.00           N
ATOM   3885  NH2 ARG E 493      59.586 -20.651  34.016  1.00152.00           N
ATOM   3886  C   ARG E 493      62.177 -24.496  29.541  1.00152.00           C
ATOM   3887  O   ARG E 493      61.871 -25.086  28.506  1.00152.00           O
ATOM   3888  N   ASN E 494      62.030 -25.058  30.759  1.00 44.15           N
ATOM   3889  CA  ASN E 494      61.449 -26.365  30.889  1.00 44.15           C
ATOM   3890  CB  ASN E 494      62.377 -27.371  31.594  1.00 44.15           C
ATOM   3891  CG  ASN E 494      61.849 -28.778  31.352  1.00 44.15           C
ATOM   3892  OD1 ASN E 494      60.648 -28.987  31.188  1.00 44.15           O
ATOM   3893  ND2 ASN E 494      62.774 -29.774  31.326  1.00 44.15           N
ATOM   3894  C   ASN E 494      60.195 -26.246  31.711  1.00 44.15           C
ATOM   3895  O   ASN E 494      60.212 -25.729  32.827  1.00 44.15           O
ATOM   3896  N   GLN E 495      59.062 -26.716  31.150  1.00 66.36           N
ATOM   3897  CA  GLN E 495      57.769 -26.700  31.785  1.00 66.36           C
ATOM   3898  CB  GLN E 495      56.614 -27.004  30.813  1.00 66.36           C
ATOM   3899  CG  GLN E 495      56.655 -28.402  30.195  1.00 66.36           C
ATOM   3900  CD  GLN E 495      55.458 -28.532  29.263  1.00 66.36           C
ATOM   3901  OE1 GLN E 495      54.308 -28.393  29.683  1.00 66.36           O
ATOM   3902  NE2 GLN E 495      55.729 -28.797  27.959  1.00 66.36           N
ATOM   3903  C   GLN E 495      57.728 -27.687  32.910  1.00 66.36           C
ATOM   3904  O   GLN E 495      56.958 -27.526  33.856  1.00 66.36           O
ATOM   3905  N   GLY E 496      58.513 -28.777  32.809  1.00 28.12           N
ATOM   3906  CA  GLY E 496      58.509 -29.747  33.863  1.00 28.12           C
ATOM   3907  C   GLY E 496      57.288 -30.595  33.684  1.00 28.12           C
ATOM   3908  O   GLY E 496      56.756 -30.711  32.583  1.00 28.12           O
ATOM   3909  N   SER E 497      56.828 -31.216  34.787  1.00 90.76           N
ATOM   3910  CA  SER E 497      55.722 -32.135  34.804  1.00 90.76           C
ATOM   3911  CB  SER E 497      55.645 -32.935  36.116  1.00 90.76           C
ATOM   3912  OG  SER E 497      56.802 -33.744  36.263  1.00 90.76           O
ATOM   3913  C   SER E 497      54.392 -31.452  34.638  1.00 90.76           C
ATOM   3914  O   SER E 497      53.399 -32.118  34.355  1.00 90.76           O
ATOM   3915  N   CYS E 498      54.317 -30.121  34.826  1.00 62.97           N
ATOM   3916  CA  CYS E 498      53.050 -29.430  34.792  1.00 62.97           C
ATOM   3917  CB  CYS E 498      53.153 -28.046  35.469  1.00 62.97           C
ATOM   3918  SG  CYS E 498      51.618 -27.075  35.490  1.00 62.97           S
ATOM   3919  C   CYS E 498      52.611 -29.228  33.364  1.00 62.97           C
ATOM   3920  O   CYS E 498      53.427 -28.951  32.490  1.00 62.97           O
ATOM   3921  N   GLY E 499      51.289 -29.347  33.085  1.00 54.92           N
ATOM   3922  CA  GLY E 499      50.818 -29.194  31.727  1.00 54.92           C
ATOM   3923  C   GLY E 499      50.663 -27.728  31.467  1.00 54.92           C
ATOM   3924  O   GLY E 499      49.568 -27.231  31.200  1.00 54.92           O
ATOM   3925  N   SER E 500      51.802 -27.019  31.567  1.00100.58           N
ATOM   3926  CA  SER E 500      51.955 -25.596  31.462  1.00100.58           C
ATOM   3927  CB  SER E 500      53.055 -25.089  32.411  1.00100.58           C
ATOM   3928  OG  SER E 500      53.069 -23.670  32.440  1.00100.58           O
ATOM   3929  C   SER E 500      52.266 -25.076  30.077  1.00100.58           C
ATOM   3930  O   SER E 500      52.496 -23.876  29.933  1.00100.58           O
ATOM   3931  N   CYS E 501      52.257 -25.906  29.016  1.00 63.68           N
ATOM   3932  CA  CYS E 501      52.758 -25.485  27.725  1.00 63.68           C
ATOM   3933  CB  CYS E 501      52.550 -26.554  26.638  1.00 63.68           C
ATOM   3934  SG  CYS E 501      50.798 -26.962  26.380  1.00 63.68           S
ATOM   3935  C   CYS E 501      52.126 -24.203  27.245  1.00 63.68           C
ATOM   3936  O   CYS E 501      52.830 -23.305  26.785  1.00 63.68           O
ATOM   3937  N   TYR E 502      50.800 -24.044  27.384  1.00 66.32           N
ATOM   3938  CA  TYR E 502      50.129 -22.877  26.876  1.00 66.32           C
ATOM   3939  CB  TYR E 502      48.607 -22.902  27.125  1.00 66.32           C
ATOM   3940  CG  TYR E 502      48.348 -22.905  28.594  1.00 66.32           C
ATOM   3941  CD1 TYR E 502      48.445 -24.068  29.324  1.00 66.32           C
ATOM   3942  CD2 TYR E 502      47.991 -21.744  29.243  1.00 66.32           C
ATOM   3943  CE1 TYR E 502      48.200 -24.072  30.677  1.00 66.32           C
ATOM   3944  CE2 TYR E 502      47.745 -21.741  30.596  1.00 66.32           C
ATOM   3945  CZ  TYR E 502      47.852 -22.906  31.316  1.00 66.32           C
ATOM   3946  OH  TYR E 502      47.599 -22.906  32.704  1.00 66.32           O
ATOM   3947  C   TYR E 502      50.690 -21.638  27.516  1.00 66.32           C
ATOM   3948  O   TYR E 502      50.803 -20.597  26.866  1.00 66.32           O
ATOM   3949  N   ALA E 503      50.997 -21.696  28.825  1.00 41.82           N
ATOM   3950  CA  ALA E 503      51.539 -20.559  29.519  1.00 41.82           C
ATOM   3951  CB  ALA E 503      51.669 -20.794  31.033  1.00 41.82           C
ATOM   3952  C   ALA E 503      52.907 -20.226  28.995  1.00 41.82           C
ATOM   3953  O   ALA E 503      53.229 -19.058  28.779  1.00 41.82           O
ATOM   3954  N   PHE E 504      53.757 -21.251  28.778  1.00 58.02           N
ATOM   3955  CA  PHE E 504      55.096 -21.018  28.306  1.00 58.02           C
ATOM   3956  CB  PHE E 504      55.949 -22.300  28.237  1.00 58.02           C
ATOM   3957  CG  PHE E 504      56.407 -22.630  29.618  1.00 58.02           C
ATOM   3958  CD1 PHE E 504      55.575 -23.243  30.528  1.00 58.02           C
ATOM   3959  CD2 PHE E 504      57.694 -22.328  29.999  1.00 58.02           C
ATOM   3960  CE1 PHE E 504      56.021 -23.538  31.796  1.00 58.02           C
ATOM   3961  CE2 PHE E 504      58.144 -22.621  31.264  1.00 58.02           C
ATOM   3962  CZ  PHE E 504      57.306 -23.227  32.168  1.00 58.02           C
ATOM   3963  C   PHE E 504      55.056 -20.410  26.936  1.00 58.02           C
ATOM   3964  O   PHE E 504      55.776 -19.454  26.654  1.00 58.02           O
ATOM   3965  N   SER E 505      54.207 -20.945  26.040  1.00 30.33           N
ATOM   3966  CA  SER E 505      54.134 -20.428  24.702  1.00 30.33           C
ATOM   3967  CB  SER E 505      53.115 -21.180  23.829  1.00 30.33           C
ATOM   3968  OG  SER E 505      51.803 -20.996  24.341  1.00 30.33           O
ATOM   3969  C   SER E 505      53.702 -18.997  24.771  1.00 30.33           C
ATOM   3970  O   SER E 505      54.245 -18.136  24.081  1.00 30.33           O
ATOM   3971  N   SER E 506      52.714 -18.704  25.633  1.00 36.83           N
ATOM   3972  CA  SER E 506      52.184 -17.374  25.740  1.00 36.83           C
ATOM   3973  CB  SER E 506      51.039 -17.271  26.762  1.00 36.83           C
ATOM   3974  OG  SER E 506      49.930 -18.045  26.331  1.00 36.83           O
ATOM   3975  C   SER E 506      53.255 -16.420  26.174  1.00 36.83           C
ATOM   3976  O   SER E 506      53.435 -15.372  25.556  1.00 36.83           O
ATOM   3977  N   VAL E 507      54.002 -16.759  27.244  1.00 31.99           N
ATOM   3978  CA  VAL E 507      55.021 -15.888  27.762  1.00 31.99           C
ATOM   3979  CB  VAL E 507      55.689 -16.441  28.986  1.00 31.99           C
ATOM   3980  CG1 VAL E 507      56.825 -15.490  29.397  1.00 31.99           C
ATOM   3981  CG2 VAL E 507      54.622 -16.648  30.074  1.00 31.99           C
ATOM   3982  C   VAL E 507      56.081 -15.713  26.720  1.00 31.99           C
ATOM   3983  O   VAL E 507      56.591 -14.612  26.518  1.00 31.99           O
ATOM   3984  N   GLY E 508      56.429 -16.804  26.016  1.00 25.59           N
ATOM   3985  CA  GLY E 508      57.488 -16.751  25.052  1.00 25.59           C
ATOM   3986  C   GLY E 508      57.155 -15.760  23.982  1.00 25.59           C
ATOM   3987  O   GLY E 508      58.017 -15.000  23.543  1.00 25.59           O
ATOM   3988  N   MET E 509      55.895 -15.750  23.514  1.00 48.34           N
ATOM   3989  CA  MET E 509      55.523 -14.841  22.469  1.00 48.34           C
ATOM   3990  CB  MET E 509      54.063 -15.043  22.028  1.00 48.34           C
ATOM   3991  CG  MET E 509      53.610 -14.100  20.914  1.00 48.34           C
ATOM   3992  SD  MET E 509      51.997 -14.521  20.187  1.00 48.34           S
ATOM   3993  CE  MET E 509      51.030 -14.236  21.697  1.00 48.34           C
ATOM   3994  C   MET E 509      55.675 -13.427  22.950  1.00 48.34           C
ATOM   3995  O   MET E 509      56.292 -12.590  22.293  1.00 48.34           O
ATOM   3996  N   MET E 510      55.158 -13.141  24.154  1.00127.19           N
ATOM   3997  CA  MET E 510      55.157 -11.814  24.699  1.00127.19           C
ATOM   3998  CB  MET E 510      54.486 -11.784  26.085  1.00127.19           C
ATOM   3999  CG  MET E 510      53.097 -12.433  26.118  1.00127.19           C
ATOM   4000  SD  MET E 510      51.767 -11.520  25.283  1.00127.19           S
ATOM   4001  CE  MET E 510      51.453 -10.424  26.697  1.00127.19           C
ATOM   4002  C   MET E 510      56.569 -11.347  24.910  1.00127.19           C
ATOM   4003  O   MET E 510      56.894 -10.183  24.683  1.00127.19           O
ATOM   4004  N   GLU E 511      57.446 -12.249  25.383  1.00 52.78           N
ATOM   4005  CA  GLU E 511      58.801 -11.885  25.702  1.00 52.78           C
ATOM   4006  CB  GLU E 511      59.543 -13.027  26.417  1.00 52.78           C
ATOM   4007  CG  GLU E 511      58.974 -13.289  27.816  1.00 52.78           C
ATOM   4008  CD  GLU E 511      59.558 -14.584  28.359  1.00 52.78           C
ATOM   4009  OE1 GLU E 511      60.083 -15.387  27.543  1.00 52.78           O
ATOM   4010  OE2 GLU E 511      59.479 -14.790  29.599  1.00 52.78           O
ATOM   4011  C   GLU E 511      59.565 -11.498  24.467  1.00 52.78           C
ATOM   4012  O   GLU E 511      60.315 -10.521  24.484  1.00 52.78           O
ATOM   4013  N   ALA E 512      59.421 -12.265  23.367  1.00 40.58           N
ATOM   4014  CA  ALA E 512      60.136 -11.961  22.156  1.00 40.58           C
ATOM   4015  CB  ALA E 512      59.958 -13.045  21.077  1.00 40.58           C
ATOM   4016  C   ALA E 512      59.646 -10.665  21.576  1.00 40.58           C
ATOM   4017  O   ALA E 512      60.436  -9.816  21.166  1.00 40.58           O
ATOM   4018  N   ARG E 513      58.314 -10.470  21.555  1.00 52.29           N
ATOM   4019  CA  ARG E 513      57.712  -9.308  20.957  1.00 52.29           C
ATOM   4020  CB  ARG E 513      56.175  -9.350  20.992  1.00 52.29           C
ATOM   4021  CG  ARG E 513      55.584 -10.406  20.058  1.00 52.29           C
ATOM   4022  CD  ARG E 513      54.056 -10.465  20.078  1.00 52.29           C
ATOM   4023  NE  ARG E 513      53.643 -11.457  19.048  1.00 52.29           N
ATOM   4024  CZ  ARG E 513      53.349 -11.040  17.783  1.00 52.29           C
ATOM   4025  NH1 ARG E 513      53.364  -9.709  17.484  1.00 52.29           N
ATOM   4026  NH2 ARG E 513      53.042 -11.952  16.815  1.00 52.29           N
ATOM   4027  C   ARG E 513      58.152  -8.072  21.677  1.00 52.29           C
ATOM   4028  O   ARG E 513      58.322  -7.016  21.071  1.00 52.29           O
ATOM   4029  N   LEU E 514      58.308  -8.167  23.005  1.00128.81           N
ATOM   4030  CA  LEU E 514      58.753  -7.065  23.808  1.00128.81           C
ATOM   4031  CB  LEU E 514      58.905  -7.486  25.280  1.00128.81           C
ATOM   4032  CG  LEU E 514      59.374  -6.371  26.228  1.00128.81           C
ATOM   4033  CD1 LEU E 514      58.247  -5.377  26.509  1.00128.81           C
ATOM   4034  CD2 LEU E 514      60.004  -6.946  27.508  1.00128.81           C
ATOM   4035  C   LEU E 514      60.127  -6.708  23.341  1.00128.81           C
ATOM   4036  O   LEU E 514      60.469  -5.535  23.205  1.00128.81           O
ATOM   4037  N   ARG E 515      60.957  -7.737  23.086  1.00 67.16           N
ATOM   4038  CA  ARG E 515      62.326  -7.528  22.709  1.00 67.16           C
ATOM   4039  CB  ARG E 515      63.124  -8.839  22.622  1.00 67.16           C
ATOM   4040  CG  ARG E 515      63.278  -9.517  23.986  1.00 67.16           C
ATOM   4041  CD  ARG E 515      64.223 -10.719  23.989  1.00 67.16           C
ATOM   4042  NE  ARG E 515      64.256 -11.246  25.383  1.00 67.16           N
ATOM   4043  CZ  ARG E 515      65.277 -12.058  25.785  1.00 67.16           C
ATOM   4044  NH1 ARG E 515      66.283 -12.370  24.916  1.00 67.16           N
ATOM   4045  NH2 ARG E 515      65.293 -12.554  27.057  1.00 67.16           N
ATOM   4046  C   ARG E 515      62.407  -6.826  21.388  1.00 67.16           C
ATOM   4047  O   ARG E 515      63.161  -5.868  21.235  1.00 67.16           O
ATOM   4048  N   LEU E 516      61.620  -7.274  20.396  1.00 96.30           N
ATOM   4049  CA  LEU E 516      61.668  -6.693  19.082  1.00 96.30           C
ATOM   4050  CB  LEU E 516      60.749  -7.450  18.094  1.00 96.30           C
ATOM   4051  CG  LEU E 516      60.861  -7.088  16.592  1.00 96.30           C
ATOM   4052  CD1 LEU E 516      59.880  -7.936  15.770  1.00 96.30           C
ATOM   4053  CD2 LEU E 516      60.686  -5.589  16.298  1.00 96.30           C
ATOM   4054  C   LEU E 516      61.212  -5.268  19.165  1.00 96.30           C
ATOM   4055  O   LEU E 516      61.831  -4.372  18.593  1.00 96.30           O
ATOM   4056  N   ARG E 517      60.118  -5.011  19.904  1.00 78.79           N
ATOM   4057  CA  ARG E 517      59.540  -3.698  19.934  1.00 78.79           C
ATOM   4058  CB  ARG E 517      58.267  -3.633  20.795  1.00 78.79           C
ATOM   4059  CG  ARG E 517      57.108  -4.446  20.216  1.00 78.79           C
ATOM   4060  CD  ARG E 517      56.347  -3.718  19.106  1.00 78.79           C
ATOM   4061  NE  ARG E 517      55.305  -4.650  18.592  1.00 78.79           N
ATOM   4062  CZ  ARG E 517      55.604  -5.503  17.569  1.00 78.79           C
ATOM   4063  NH1 ARG E 517      56.854  -5.498  17.022  1.00 78.79           N
ATOM   4064  NH2 ARG E 517      54.654  -6.359  17.093  1.00 78.79           N
ATOM   4065  C   ARG E 517      60.517  -2.718  20.503  1.00 78.79           C
ATOM   4066  O   ARG E 517      60.632  -1.587  20.039  1.00 78.79           O
ATOM   4067  N   THR E 518      61.188  -3.145  21.575  1.00166.34           N
ATOM   4068  CA  THR E 518      62.146  -2.461  22.388  1.00166.34           C
ATOM   4069  CB  THR E 518      62.191  -3.143  23.718  1.00166.34           C
ATOM   4070  OG1 THR E 518      62.815  -2.320  24.674  1.00166.34           O
ATOM   4071  CG2 THR E 518      62.960  -4.462  23.582  1.00166.34           C
ATOM   4072  C   THR E 518      63.510  -2.469  21.762  1.00166.34           C
ATOM   4073  O   THR E 518      64.395  -1.732  22.193  1.00166.34           O
ATOM   4074  N   ASN E 519      63.740  -3.352  20.772  1.00 69.75           N
ATOM   4075  CA  ASN E 519      65.041  -3.484  20.182  1.00 69.75           C
ATOM   4076  CB  ASN E 519      65.593  -2.167  19.609  1.00 69.75           C
ATOM   4077  CG  ASN E 519      66.802  -2.500  18.745  1.00 69.75           C
ATOM   4078  OD1 ASN E 519      67.243  -3.646  18.680  1.00 69.75           O
ATOM   4079  ND2 ASN E 519      67.360  -1.464  18.062  1.00 69.75           N
ATOM   4080  C   ASN E 519      65.985  -3.976  21.232  1.00 69.75           C
ATOM   4081  O   ASN E 519      67.120  -3.515  21.346  1.00 69.75           O
ATOM   4082  N   ASN E 520      65.502  -4.949  22.028  1.00 70.00           N
ATOM   4083  CA  ASN E 520      66.244  -5.630  23.047  1.00 70.00           C
ATOM   4084  CB  ASN E 520      67.523  -6.300  22.512  1.00 70.00           C
ATOM   4085  CG  ASN E 520      67.110  -7.473  21.631  1.00 70.00           C
ATOM   4086  OD1 ASN E 520      66.210  -8.237  21.975  1.00 70.00           O
ATOM   4087  ND2 ASN E 520      67.783  -7.620  20.458  1.00 70.00           N
ATOM   4088  C   ASN E 520      66.625  -4.703  24.156  1.00 70.00           C
ATOM   4089  O   ASN E 520      67.476  -5.050  24.973  1.00 70.00           O
ATOM   4090  N   THR E 521      66.025  -3.498  24.249  1.00137.69           N
ATOM   4091  CA  THR E 521      66.413  -2.749  25.407  1.00137.69           C
ATOM   4092  CB  THR E 521      66.195  -1.253  25.382  1.00137.69           C
ATOM   4093  OG1 THR E 521      64.830  -0.895  25.456  1.00137.69           O
ATOM   4094  CG2 THR E 521      66.816  -0.706  24.086  1.00137.69           C
ATOM   4095  C   THR E 521      65.757  -3.383  26.601  1.00137.69           C
ATOM   4096  O   THR E 521      66.327  -3.377  27.690  1.00137.69           O
ATOM   4097  N   VAL E 522      64.533  -3.945  26.426  1.00 54.52           N
ATOM   4098  CA  VAL E 522      63.842  -4.602  27.514  1.00 54.52           C
ATOM   4099  CB  VAL E 522      62.432  -4.123  27.699  1.00 54.52           C
ATOM   4100  CG1 VAL E 522      61.774  -4.958  28.811  1.00 54.52           C
ATOM   4101  CG2 VAL E 522      62.462  -2.613  27.985  1.00 54.52           C
ATOM   4102  C   VAL E 522      63.771  -6.088  27.233  1.00 54.52           C
ATOM   4103  O   VAL E 522      63.207  -6.521  26.232  1.00 54.52           O
ATOM   4104  N   GLN E 523      64.448  -6.866  28.100  1.00173.79           N
ATOM   4105  CA  GLN E 523      64.660  -8.295  28.204  1.00173.79           C
ATOM   4106  CB  GLN E 523      66.063  -8.650  28.722  1.00173.79           C
ATOM   4107  CG  GLN E 523      66.323  -8.192  30.158  1.00173.79           C
ATOM   4108  CD  GLN E 523      67.740  -8.606  30.527  1.00173.79           C
ATOM   4109  OE1 GLN E 523      68.450  -9.216  29.728  1.00173.79           O
ATOM   4110  NE2 GLN E 523      68.167  -8.269  31.774  1.00173.79           N
ATOM   4111  C   GLN E 523      63.680  -9.118  29.018  1.00173.79           C
ATOM   4112  O   GLN E 523      63.915 -10.315  29.162  1.00173.79           O
ATOM   4113  N   THR E 524      62.674  -8.523  29.693  1.00143.56           N
ATOM   4114  CA  THR E 524      61.888  -9.190  30.715  1.00143.56           C
ATOM   4115  CB  THR E 524      60.615  -8.470  31.054  1.00143.56           C
ATOM   4116  OG1 THR E 524      60.054  -9.005  32.245  1.00143.56           O
ATOM   4117  CG2 THR E 524      59.628  -8.642  29.890  1.00143.56           C
ATOM   4118  C   THR E 524      61.525 -10.626  30.445  1.00143.56           C
ATOM   4119  O   THR E 524      61.271 -11.047  29.318  1.00143.56           O
ATOM   4120  N   MET E 525      61.546 -11.429  31.538  1.00122.14           N
ATOM   4121  CA  MET E 525      61.141 -12.806  31.518  1.00122.14           C
ATOM   4122  CB  MET E 525      62.138 -13.756  32.206  1.00122.14           C
ATOM   4123  CG  MET E 525      63.477 -13.867  31.475  1.00122.14           C
ATOM   4124  SD  MET E 525      64.678 -14.981  32.264  1.00122.14           S
ATOM   4125  CE  MET E 525      65.076 -13.847  33.626  1.00122.14           C
ATOM   4126  C   MET E 525      59.871 -12.837  32.312  1.00122.14           C
ATOM   4127  O   MET E 525      59.869 -12.533  33.503  1.00122.14           O
ATOM   4128  N   LEU E 526      58.752 -13.203  31.655  1.00 58.37           N
ATOM   4129  CA  LEU E 526      57.455 -13.207  32.277  1.00 58.37           C
ATOM   4130  CB  LEU E 526      56.304 -13.152  31.257  1.00 58.37           C
ATOM   4131  CG  LEU E 526      56.288 -11.859  30.423  1.00 58.37           C
ATOM   4132  CD1 LEU E 526      55.116 -11.853  29.429  1.00 58.37           C
ATOM   4133  CD2 LEU E 526      56.303 -10.610  31.324  1.00 58.37           C
ATOM   4134  C   LEU E 526      57.290 -14.466  33.081  1.00 58.37           C
ATOM   4135  O   LEU E 526      58.065 -15.409  32.936  1.00 58.37           O
ATOM   4136  N   SER E 527      56.263 -14.498  33.966  1.00 63.50           N
ATOM   4137  CA  SER E 527      56.075 -15.629  34.843  1.00 63.50           C
ATOM   4138  CB  SER E 527      55.779 -15.209  36.292  1.00 63.50           C
ATOM   4139  OG  SER E 527      55.493 -16.354  37.080  1.00 63.50           O
ATOM   4140  C   SER E 527      54.925 -16.506  34.411  1.00 63.50           C
ATOM   4141  O   SER E 527      53.762 -16.107  34.447  1.00 63.50           O
ATOM   4142  N   PRO E 528      55.240 -17.714  34.005  1.00 83.55           N
ATOM   4143  CA  PRO E 528      54.227 -18.676  33.640  1.00 83.55           C
ATOM   4144  CD  PRO E 528      56.480 -17.944  33.282  1.00 83.55           C
ATOM   4145  CB  PRO E 528      54.956 -19.794  32.900  1.00 83.55           C
ATOM   4146  CG  PRO E 528      56.189 -19.095  32.305  1.00 83.55           C
ATOM   4147  C   PRO E 528      53.471 -19.171  34.835  1.00 83.55           C
ATOM   4148  O   PRO E 528      52.321 -19.586  34.698  1.00 83.55           O
ATOM   4149  N   GLN E 529      54.113 -19.153  36.015  1.00 59.33           N
ATOM   4150  CA  GLN E 529      53.530 -19.680  37.218  1.00 59.33           C
ATOM   4151  CB  GLN E 529      54.513 -19.700  38.399  1.00 59.33           C
ATOM   4152  CG  GLN E 529      53.885 -20.261  39.674  1.00 59.33           C
ATOM   4153  CD  GLN E 529      53.445 -21.684  39.363  1.00 59.33           C
ATOM   4154  OE1 GLN E 529      54.132 -22.416  38.653  1.00 59.33           O
ATOM   4155  NE2 GLN E 529      52.259 -22.083  39.896  1.00 59.33           N
ATOM   4156  C   GLN E 529      52.348 -18.863  37.638  1.00 59.33           C
ATOM   4157  O   GLN E 529      51.343 -19.406  38.097  1.00 59.33           O
ATOM   4158  N   ASP E 530      52.434 -17.530  37.492  1.00 80.69           N
ATOM   4159  CA  ASP E 530      51.355 -16.704  37.947  1.00 80.69           C
ATOM   4160  CB  ASP E 530      51.621 -15.209  37.699  1.00 80.69           C
ATOM   4161  CG  ASP E 530      50.552 -14.398  38.418  1.00 80.69           C
ATOM   4162  OD1 ASP E 530      49.597 -15.021  38.953  1.00 80.69           O
ATOM   4163  OD2 ASP E 530      50.680 -13.145  38.446  1.00 80.69           O
ATOM   4164  C   ASP E 530      50.127 -17.093  37.184  1.00 80.69           C
ATOM   4165  O   ASP E 530      49.037 -17.188  37.749  1.00 80.69           O
ATOM   4166  N   VAL E 531      50.278 -17.334  35.867  1.00 40.74           N
ATOM   4167  CA  VAL E 531      49.161 -17.721  35.057  1.00 40.74           C
ATOM   4168  CB  VAL E 531      49.533 -17.895  33.612  1.00 40.74           C
ATOM   4169  CG1 VAL E 531      48.320 -18.462  32.856  1.00 40.74           C
ATOM   4170  CG2 VAL E 531      50.031 -16.545  33.066  1.00 40.74           C
ATOM   4171  C   VAL E 531      48.640 -19.037  35.541  1.00 40.74           C
ATOM   4172  O   VAL E 531      47.435 -19.216  35.716  1.00 40.74           O
ATOM   4173  N   VAL E 532      49.548 -19.997  35.789  1.00 53.89           N
ATOM   4174  CA  VAL E 532      49.131 -21.307  36.212  1.00 53.89           C
ATOM   4175  CB  VAL E 532      50.284 -22.252  36.396  1.00 53.89           C
ATOM   4176  CG1 VAL E 532      49.749 -23.577  36.968  1.00 53.89           C
ATOM   4177  CG2 VAL E 532      51.012 -22.406  35.049  1.00 53.89           C
ATOM   4178  C   VAL E 532      48.398 -21.230  37.520  1.00 53.89           C
ATOM   4179  O   VAL E 532      47.384 -21.901  37.703  1.00 53.89           O
ATOM   4180  N   SER E 533      48.918 -20.462  38.494  1.00121.50           N
ATOM   4181  CA  SER E 533      48.273 -20.413  39.782  1.00121.50           C
ATOM   4182  CB  SER E 533      49.247 -20.041  40.918  1.00121.50           C
ATOM   4183  OG  SER E 533      49.890 -18.806  40.648  1.00121.50           O
ATOM   4184  C   SER E 533      47.069 -19.504  39.849  1.00121.50           C
ATOM   4185  O   SER E 533      46.086 -19.841  40.507  1.00121.50           O
ATOM   4186  N   CYS E 534      47.176 -18.278  39.292  1.00103.33           N
ATOM   4187  CA  CYS E 534      46.156 -17.258  39.349  1.00103.33           C
ATOM   4188  CB  CYS E 534      46.771 -15.857  39.344  1.00103.33           C
ATOM   4189  SG  CYS E 534      47.647 -15.645  40.905  1.00103.33           S
ATOM   4190  C   CYS E 534      45.057 -17.259  38.323  1.00103.33           C
ATOM   4191  O   CYS E 534      43.922 -16.916  38.648  1.00103.33           O
ATOM   4192  N   SER E 535      45.356 -17.615  37.058  1.00 75.78           N
ATOM   4193  CA  SER E 535      44.434 -17.335  35.989  1.00 75.78           C
ATOM   4194  CB  SER E 535      45.116 -17.346  34.609  1.00 75.78           C
ATOM   4195  OG  SER E 535      44.171 -17.065  33.587  1.00 75.78           O
ATOM   4196  C   SER E 535      43.243 -18.250  35.919  1.00 75.78           C
ATOM   4197  O   SER E 535      43.359 -19.471  35.837  1.00 75.78           O
ATOM   4198  N   GLY E 536      42.046 -17.624  35.952  1.00 67.11           N
ATOM   4199  CA  GLY E 536      40.737 -18.212  35.823  1.00 67.11           C
ATOM   4200  C   GLY E 536      40.460 -18.609  34.397  1.00 67.11           C
ATOM   4201  O   GLY E 536      39.542 -19.383  34.121  1.00 67.11           O
ATOM   4202  N   LEU E 537      41.167 -17.951  33.458  1.00129.92           N
ATOM   4203  CA  LEU E 537      41.077 -18.105  32.030  1.00129.92           C
ATOM   4204  CB  LEU E 537      41.882 -17.041  31.264  1.00129.92           C
ATOM   4205  CG  LEU E 537      41.380 -15.604  31.494  1.00129.92           C
ATOM   4206  CD1 LEU E 537      41.541 -15.185  32.964  1.00129.92           C
ATOM   4207  CD2 LEU E 537      42.043 -14.619  30.518  1.00129.92           C
ATOM   4208  C   LEU E 537      41.615 -19.444  31.615  1.00129.92           C
ATOM   4209  O   LEU E 537      41.469 -19.825  30.454  1.00129.92           O
ATOM   4210  N   SER E 538      42.374 -20.120  32.503  1.00110.30           N
ATOM   4211  CA  SER E 538      42.956 -21.397  32.185  1.00110.30           C
ATOM   4212  CB  SER E 538      44.451 -21.312  31.832  1.00110.30           C
ATOM   4213  OG  SER E 538      44.631 -20.546  30.649  1.00110.30           O
ATOM   4214  C   SER E 538      42.831 -22.339  33.358  1.00110.30           C
ATOM   4215  O   SER E 538      42.346 -21.991  34.432  1.00110.30           O
ATOM   4216  N   GLN E 539      43.211 -23.604  33.089  1.00195.04           N
ATOM   4217  CA  GLN E 539      43.227 -24.809  33.879  1.00195.04           C
ATOM   4218  CB  GLN E 539      43.069 -26.065  33.004  1.00195.04           C
ATOM   4219  CG  GLN E 539      41.630 -26.294  32.519  1.00195.04           C
ATOM   4220  CD  GLN E 539      41.039 -25.004  31.951  1.00195.04           C
ATOM   4221  OE1 GLN E 539      40.004 -24.535  32.419  1.00195.04           O
ATOM   4222  NE2 GLN E 539      41.694 -24.415  30.915  1.00195.04           N
ATOM   4223  C   GLN E 539      44.388 -25.002  34.825  1.00195.04           C
ATOM   4224  O   GLN E 539      44.422 -26.023  35.508  1.00195.04           O
ATOM   4225  N   GLY E 540      45.446 -24.167  34.806  1.00 49.48           N
ATOM   4226  CA  GLY E 540      46.547 -24.447  35.696  1.00 49.48           C
ATOM   4227  C   GLY E 540      47.397 -25.482  35.019  1.00 49.48           C
ATOM   4228  O   GLY E 540      47.742 -25.337  33.850  1.00 49.48           O
ATOM   4229  N   CYS E 541      47.793 -26.536  35.759  1.00 79.22           N
ATOM   4230  CA  CYS E 541      48.588 -27.626  35.258  1.00 79.22           C
ATOM   4231  CB  CYS E 541      49.161 -28.537  36.355  1.00 79.22           C
ATOM   4232  SG  CYS E 541      50.613 -27.767  37.117  1.00 79.22           S
ATOM   4233  C   CYS E 541      47.775 -28.463  34.318  1.00 79.22           C
ATOM   4234  O   CYS E 541      48.312 -29.324  33.622  1.00 79.22           O
ATOM   4235  N   ASP E 542      46.443 -28.290  34.372  1.00 78.17           N
ATOM   4236  CA  ASP E 542      45.445 -28.969  33.589  1.00 78.17           C
ATOM   4237  CB  ASP E 542      44.023 -28.757  34.134  1.00 78.17           C
ATOM   4238  CG  ASP E 542      43.924 -29.486  35.466  1.00 78.17           C
ATOM   4239  OD1 ASP E 542      44.889 -30.219  35.812  1.00 78.17           O
ATOM   4240  OD2 ASP E 542      42.881 -29.323  36.154  1.00 78.17           O
ATOM   4241  C   ASP E 542      45.450 -28.522  32.147  1.00 78.17           C
ATOM   4242  O   ASP E 542      44.807 -29.159  31.312  1.00 78.17           O
ATOM   4243  N   GLY E 543      46.084 -27.375  31.815  1.00 41.42           N
ATOM   4244  CA  GLY E 543      46.101 -26.947  30.435  1.00 41.42           C
ATOM   4245  C   GLY E 543      45.439 -25.601  30.298  1.00 41.42           C
ATOM   4246  O   GLY E 543      44.926 -25.045  31.266  1.00 41.42           O
ATOM   4247  N   GLY E 544      45.459 -25.034  29.065  1.00 33.32           N
ATOM   4248  CA  GLY E 544      44.874 -23.745  28.791  1.00 33.32           C
ATOM   4249  C   GLY E 544      45.135 -23.393  27.348  1.00 33.32           C
ATOM   4250  O   GLY E 544      45.657 -24.211  26.589  1.00 33.32           O
ATOM   4251  N   PHE E 545      44.761 -22.157  26.925  1.00 72.04           N
ATOM   4252  CA  PHE E 545      44.963 -21.760  25.548  1.00 72.04           C
ATOM   4253  CB  PHE E 545      43.659 -21.724  24.735  1.00 72.04           C
ATOM   4254  CG  PHE E 545      43.170 -23.128  24.652  1.00 72.04           C
ATOM   4255  CD1 PHE E 545      42.461 -23.679  25.693  1.00 72.04           C
ATOM   4256  CD2 PHE E 545      43.419 -23.892  23.535  1.00 72.04           C
ATOM   4257  CE1 PHE E 545      42.009 -24.974  25.622  1.00 72.04           C
ATOM   4258  CE2 PHE E 545      42.969 -25.189  23.459  1.00 72.04           C
ATOM   4259  CZ  PHE E 545      42.263 -25.732  24.504  1.00 72.04           C
ATOM   4260  C   PHE E 545      45.577 -20.384  25.474  1.00 72.04           C
ATOM   4261  O   PHE E 545      45.168 -19.461  26.176  1.00 72.04           O
ATOM   4262  N   PRO E 546      46.527 -20.221  24.576  1.00 71.80           N
ATOM   4263  CA  PRO E 546      47.251 -18.981  24.411  1.00 71.80           C
ATOM   4264  CD  PRO E 546      47.272 -21.358  24.061  1.00 71.80           C
ATOM   4265  CB  PRO E 546      48.333 -19.274  23.375  1.00 71.80           C
ATOM   4266  CG  PRO E 546      48.606 -20.780  23.558  1.00 71.80           C
ATOM   4267  C   PRO E 546      46.380 -17.809  24.077  1.00 71.80           C
ATOM   4268  O   PRO E 546      46.703 -16.692  24.477  1.00 71.80           O
ATOM   4269  N   TYR E 547      45.264 -18.029  23.366  1.00 56.06           N
ATOM   4270  CA  TYR E 547      44.398 -16.946  23.000  1.00 56.06           C
ATOM   4271  CB  TYR E 547      43.171 -17.463  22.226  1.00 56.06           C
ATOM   4272  CG  TYR E 547      42.261 -16.343  21.849  1.00 56.06           C
ATOM   4273  CD1 TYR E 547      41.310 -15.884  22.732  1.00 56.06           C
ATOM   4274  CD2 TYR E 547      42.348 -15.762  20.604  1.00 56.06           C
ATOM   4275  CE1 TYR E 547      40.463 -14.859  22.380  1.00 56.06           C
ATOM   4276  CE2 TYR E 547      41.504 -14.737  20.247  1.00 56.06           C
ATOM   4277  CZ  TYR E 547      40.560 -14.283  21.136  1.00 56.06           C
ATOM   4278  OH  TYR E 547      39.691 -13.232  20.773  1.00 56.06           O
ATOM   4279  C   TYR E 547      43.925 -16.315  24.278  1.00 56.06           C
ATOM   4280  O   TYR E 547      43.870 -15.093  24.398  1.00 56.06           O
ATOM   4281  N   LEU E 548      43.538 -17.146  25.262  1.00 91.19           N
ATOM   4282  CA  LEU E 548      43.060 -16.673  26.530  1.00 91.19           C
ATOM   4283  CB  LEU E 548      42.315 -17.753  27.329  1.00 91.19           C
ATOM   4284  CG  LEU E 548      40.981 -18.155  26.672  1.00 91.19           C
ATOM   4285  CD1 LEU E 548      40.256 -19.232  27.486  1.00 91.19           C
ATOM   4286  CD2 LEU E 548      40.097 -16.923  26.413  1.00 91.19           C
ATOM   4287  C   LEU E 548      44.155 -16.108  27.402  1.00 91.19           C
ATOM   4288  O   LEU E 548      43.868 -15.283  28.267  1.00 91.19           O
ATOM   4289  N   ILE E 549      45.380 -16.677  27.364  1.00143.30           N
ATOM   4290  CA  ILE E 549      46.461 -16.172  28.184  1.00143.30           C
ATOM   4291  CB  ILE E 549      47.415 -17.260  28.579  1.00143.30           C
ATOM   4292  CG1 ILE E 549      46.652 -18.354  29.343  1.00143.30           C
ATOM   4293  CG2 ILE E 549      48.556 -16.629  29.395  1.00143.30           C
ATOM   4294  CD1 ILE E 549      45.932 -17.832  30.586  1.00143.30           C
ATOM   4295  C   ILE E 549      47.272 -15.056  27.588  1.00143.30           C
ATOM   4296  O   ILE E 549      47.388 -13.967  28.150  1.00143.30           O
ATOM   4297  N   ALA E 550      47.866 -15.307  26.404  1.00 61.15           N
ATOM   4298  CA  ALA E 550      48.712 -14.318  25.813  1.00 61.15           C
ATOM   4299  CB  ALA E 550      49.353 -14.789  24.497  1.00 61.15           C
ATOM   4300  C   ALA E 550      47.843 -13.150  25.502  1.00 61.15           C
ATOM   4301  O   ALA E 550      48.284 -12.005  25.601  1.00 61.15           O
ATOM   4302  N   GLY E 551      46.635 -13.421  24.961  1.00 86.23           N
ATOM   4303  CA  GLY E 551      45.738 -12.338  24.673  1.00 86.23           C
ATOM   4304  C   GLY E 551      44.872 -11.811  25.795  1.00 86.23           C
ATOM   4305  O   GLY E 551      45.121 -10.744  26.351  1.00 86.23           O
ATOM   4306  N   ARG E 552      43.860 -12.611  26.210  1.00142.16           N
ATOM   4307  CA  ARG E 552      42.822 -12.110  27.085  1.00142.16           C
ATOM   4308  CB  ARG E 552      41.634 -13.080  27.206  1.00142.16           C
ATOM   4309  CG  ARG E 552      40.423 -12.478  27.924  1.00142.16           C
ATOM   4310  CD  ARG E 552      39.220 -13.421  27.993  1.00142.16           C
ATOM   4311  NE  ARG E 552      39.305 -14.187  29.269  1.00142.16           N
ATOM   4312  CZ  ARG E 552      38.726 -13.686  30.399  1.00142.16           C
ATOM   4313  NH1 ARG E 552      38.080 -12.485  30.359  1.00142.16           N
ATOM   4314  NH2 ARG E 552      38.784 -14.389  31.568  1.00142.16           N
ATOM   4315  C   ARG E 552      43.299 -11.809  28.472  1.00142.16           C
ATOM   4316  O   ARG E 552      43.075 -10.718  28.994  1.00142.16           O
ATOM   4317  N   TYR E 553      43.993 -12.771  29.102  1.00 69.79           N
ATOM   4318  CA  TYR E 553      44.431 -12.621  30.459  1.00 69.79           C
ATOM   4319  CB  TYR E 553      45.124 -13.907  30.950  1.00 69.79           C
ATOM   4320  CG  TYR E 553      45.419 -13.825  32.409  1.00 69.79           C
ATOM   4321  CD1 TYR E 553      44.410 -13.986  33.330  1.00 69.79           C
ATOM   4322  CD2 TYR E 553      46.704 -13.621  32.857  1.00 69.79           C
ATOM   4323  CE1 TYR E 553      44.673 -13.926  34.677  1.00 69.79           C
ATOM   4324  CE2 TYR E 553      46.973 -13.560  34.204  1.00 69.79           C
ATOM   4325  CZ  TYR E 553      45.957 -13.710  35.116  1.00 69.79           C
ATOM   4326  OH  TYR E 553      46.230 -13.649  36.499  1.00 69.79           O
ATOM   4327  C   TYR E 553      45.409 -11.490  30.503  1.00 69.79           C
ATOM   4328  O   TYR E 553      45.387 -10.659  31.409  1.00 69.79           O
ATOM   4329  N   ALA E 554      46.296 -11.423  29.498  1.00 35.91           N
ATOM   4330  CA  ALA E 554      47.296 -10.396  29.474  1.00 35.91           C
ATOM   4331  CB  ALA E 554      48.215 -10.492  28.245  1.00 35.91           C
ATOM   4332  C   ALA E 554      46.631  -9.052  29.431  1.00 35.91           C
ATOM   4333  O   ALA E 554      47.072  -8.118  30.098  1.00 35.91           O
ATOM   4334  N   GLN E 555      45.571  -8.900  28.615  1.00 67.82           N
ATOM   4335  CA  GLN E 555      44.918  -7.623  28.511  1.00 67.82           C
ATOM   4336  CB  GLN E 555      43.919  -7.567  27.344  1.00 67.82           C
ATOM   4337  CG  GLN E 555      43.208  -6.219  27.207  1.00 67.82           C
ATOM   4338  CD  GLN E 555      42.263  -6.321  26.017  1.00 67.82           C
ATOM   4339  OE1 GLN E 555      41.284  -7.067  26.047  1.00 67.82           O
ATOM   4340  NE2 GLN E 555      42.565  -5.559  24.933  1.00 67.82           N
ATOM   4341  C   GLN E 555      44.158  -7.275  29.764  1.00 67.82           C
ATOM   4342  O   GLN E 555      44.231  -6.146  30.247  1.00 67.82           O
ATOM   4343  N   ASP E 556      43.361  -8.226  30.294  1.00102.53           N
ATOM   4344  CA  ASP E 556      42.527  -7.946  31.429  1.00102.53           C
ATOM   4345  CB  ASP E 556      41.468  -9.041  31.649  1.00102.53           C
ATOM   4346  CG  ASP E 556      40.500  -9.009  30.473  1.00102.53           C
ATOM   4347  OD1 ASP E 556      40.580  -8.047  29.664  1.00102.53           O
ATOM   4348  OD2 ASP E 556      39.671  -9.952  30.366  1.00102.53           O
ATOM   4349  C   ASP E 556      43.276  -7.805  32.729  1.00102.53           C
ATOM   4350  O   ASP E 556      43.094  -6.822  33.447  1.00102.53           O
ATOM   4351  N   TYR E 557      44.015  -8.868  33.125  1.00120.84           N
ATOM   4352  CA  TYR E 557      44.783  -8.921  34.346  1.00120.84           C
ATOM   4353  CB  TYR E 557      44.771 -10.323  34.971  1.00120.84           C
ATOM   4354  CG  TYR E 557      43.341 -10.576  35.309  1.00120.84           C
ATOM   4355  CD1 TYR E 557      42.830 -10.180  36.523  1.00120.84           C
ATOM   4356  CD2 TYR E 557      42.505 -11.186  34.402  1.00120.84           C
ATOM   4357  CE1 TYR E 557      41.509 -10.404  36.834  1.00120.84           C
ATOM   4358  CE2 TYR E 557      41.184 -11.413  34.707  1.00120.84           C
ATOM   4359  CZ  TYR E 557      40.684 -11.023  35.926  1.00120.84           C
ATOM   4360  OH  TYR E 557      39.329 -11.255  36.244  1.00120.84           O
ATOM   4361  C   TYR E 557      46.202  -8.437  34.265  1.00120.84           C
ATOM   4362  O   TYR E 557      46.699  -7.783  35.180  1.00120.84           O
ATOM   4363  N   GLY E 558      46.923  -8.796  33.185  1.00 39.27           N
ATOM   4364  CA  GLY E 558      48.309  -8.420  33.078  1.00 39.27           C
ATOM   4365  C   GLY E 558      49.177  -9.558  33.541  1.00 39.27           C
ATOM   4366  O   GLY E 558      48.721 -10.471  34.229  1.00 39.27           O
ATOM   4367  N   LEU E 559      50.477  -9.514  33.164  1.00104.12           N
ATOM   4368  CA  LEU E 559      51.415 -10.550  33.505  1.00104.12           C
ATOM   4369  CB  LEU E 559      52.114 -11.200  32.298  1.00104.12           C
ATOM   4370  CG  LEU E 559      51.162 -11.874  31.292  1.00104.12           C
ATOM   4371  CD1 LEU E 559      50.283 -12.931  31.976  1.00104.12           C
ATOM   4372  CD2 LEU E 559      50.370 -10.840  30.477  1.00104.12           C
ATOM   4373  C   LEU E 559      52.506  -9.948  34.343  1.00104.12           C
ATOM   4374  O   LEU E 559      52.806  -8.761  34.238  1.00104.12           O
ATOM   4375  N   VAL E 560      53.136 -10.774  35.205  1.00 62.43           N
ATOM   4376  CA  VAL E 560      54.194 -10.312  36.064  1.00 62.43           C
ATOM   4377  CB  VAL E 560      53.965 -10.623  37.514  1.00 62.43           C
ATOM   4378  CG1 VAL E 560      52.697  -9.885  37.977  1.00 62.43           C
ATOM   4379  CG2 VAL E 560      53.896 -12.151  37.688  1.00 62.43           C
ATOM   4380  C   VAL E 560      55.462 -11.004  35.661  1.00 62.43           C
ATOM   4381  O   VAL E 560      55.444 -11.966  34.896  1.00 62.43           O
ATOM   4382  N   ASP E 561      56.613 -10.500  36.152  1.00 44.79           N
ATOM   4383  CA  ASP E 561      57.894 -11.062  35.815  1.00 44.79           C
ATOM   4384  CB  ASP E 561      59.070 -10.122  36.130  1.00 44.79           C
ATOM   4385  CG  ASP E 561      58.984  -8.935  35.181  1.00 44.79           C
ATOM   4386  OD1 ASP E 561      58.116  -8.969  34.268  1.00 44.79           O
ATOM   4387  OD2 ASP E 561      59.787  -7.980  35.354  1.00 44.79           O
ATOM   4388  C   ASP E 561      58.111 -12.335  36.582  1.00 44.79           C
ATOM   4389  O   ASP E 561      57.424 -12.625  37.561  1.00 44.79           O
ATOM   4390  N   GLU E 562      59.112 -13.126  36.140  1.00104.48           N
ATOM   4391  CA  GLU E 562      59.426 -14.408  36.718  1.00104.48           C
ATOM   4392  CB  GLU E 562      60.624 -15.095  36.042  1.00104.48           C
ATOM   4393  CG  GLU E 562      60.289 -15.767  34.715  1.00104.48           C
ATOM   4394  CD  GLU E 562      59.676 -17.118  35.047  1.00104.48           C
ATOM   4395  OE1 GLU E 562      59.699 -17.506  36.246  1.00104.48           O
ATOM   4396  OE2 GLU E 562      59.179 -17.784  34.102  1.00104.48           O
ATOM   4397  C   GLU E 562      59.805 -14.246  38.155  1.00104.48           C
ATOM   4398  O   GLU E 562      59.405 -15.039  39.007  1.00104.48           O
ATOM   4399  N   GLN E 563      60.578 -13.193  38.466  1.00 90.49           N
ATOM   4400  CA  GLN E 563      61.066 -12.999  39.802  1.00 90.49           C
ATOM   4401  CB  GLN E 563      61.971 -11.763  39.937  1.00 90.49           C
ATOM   4402  CG  GLN E 563      61.253 -10.438  39.674  1.00 90.49           C
ATOM   4403  CD  GLN E 563      62.269  -9.318  39.846  1.00 90.49           C
ATOM   4404  OE1 GLN E 563      61.951  -8.141  39.679  1.00 90.49           O
ATOM   4405  NE2 GLN E 563      63.531  -9.692  40.190  1.00 90.49           N
ATOM   4406  C   GLN E 563      59.908 -12.822  40.728  1.00 90.49           C
ATOM   4407  O   GLN E 563      59.964 -13.229  41.889  1.00 90.49           O
ATOM   4408  N   CYS E 564      58.830 -12.183  40.243  1.00 46.90           N
ATOM   4409  CA  CYS E 564      57.702 -11.919  41.089  1.00 46.90           C
ATOM   4410  CB  CYS E 564      56.587 -11.143  40.370  1.00 46.90           C
ATOM   4411  SG  CYS E 564      55.278 -10.642  41.520  1.00 46.90           S
ATOM   4412  C   CYS E 564      57.112 -13.215  41.556  1.00 46.90           C
ATOM   4413  O   CYS E 564      56.787 -13.360  42.735  1.00 46.90           O
ATOM   4414  N   ALA E 565      56.921 -14.185  40.636  1.00 69.92           N
ATOM   4415  CA  ALA E 565      56.404 -15.454  41.063  1.00 69.92           C
ATOM   4416  CB  ALA E 565      54.922 -15.657  40.700  1.00 69.92           C
ATOM   4417  C   ALA E 565      57.187 -16.503  40.339  1.00 69.92           C
ATOM   4418  O   ALA E 565      56.881 -16.835  39.196  1.00 69.92           O
ATOM   4419  N   PRO E 566      58.130 -17.099  41.016  1.00 76.21           N
ATOM   4420  CA  PRO E 566      58.991 -18.059  40.377  1.00 76.21           C
ATOM   4421  CD  PRO E 566      58.808 -16.407  42.101  1.00 76.21           C
ATOM   4422  CB  PRO E 566      60.130 -18.314  41.360  1.00 76.21           C
ATOM   4423  CG  PRO E 566      60.234 -16.985  42.132  1.00 76.21           C
ATOM   4424  C   PRO E 566      58.244 -19.284  39.960  1.00 76.21           C
ATOM   4425  O   PRO E 566      57.228 -19.599  40.577  1.00 76.21           O
ATOM   4426  N   TYR E 567      58.740 -19.988  38.921  1.00 99.55           N
ATOM   4427  CA  TYR E 567      58.026 -21.105  38.366  1.00 99.55           C
ATOM   4428  CB  TYR E 567      58.493 -21.419  36.930  1.00 99.55           C
ATOM   4429  CG  TYR E 567      57.654 -22.508  36.360  1.00 99.55           C
ATOM   4430  CD1 TYR E 567      56.339 -22.270  36.033  1.00 99.55           C
ATOM   4431  CD2 TYR E 567      58.186 -23.754  36.122  1.00 99.55           C
ATOM   4432  CE1 TYR E 567      55.559 -23.266  35.497  1.00 99.55           C
ATOM   4433  CE2 TYR E 567      57.410 -24.754  35.584  1.00 99.55           C
ATOM   4434  CZ  TYR E 567      56.093 -24.511  35.274  1.00 99.55           C
ATOM   4435  OH  TYR E 567      55.294 -25.535  34.722  1.00 99.55           O
ATOM   4436  C   TYR E 567      58.204 -22.318  39.234  1.00 99.55           C
ATOM   4437  O   TYR E 567      59.328 -22.719  39.532  1.00 99.55           O
ATOM   4438  N   THR E 568      57.065 -22.822  39.773  1.00175.21           N
ATOM   4439  CA  THR E 568      56.932 -24.017  40.572  1.00175.21           C
ATOM   4440  CB  THR E 568      55.729 -23.997  41.464  1.00175.21           C
ATOM   4441  OG1 THR E 568      54.551 -23.965  40.676  1.00175.21           O
ATOM   4442  CG2 THR E 568      55.774 -22.768  42.368  1.00175.21           C
ATOM   4443  C   THR E 568      56.751 -25.262  39.758  1.00175.21           C
ATOM   4444  O   THR E 568      57.354 -26.296  40.042  1.00175.21           O
ATOM   4445  N   GLY E 569      55.886 -25.190  38.723  1.00 42.46           N
ATOM   4446  CA  GLY E 569      55.527 -26.360  37.973  1.00 42.46           C
ATOM   4447  C   GLY E 569      54.410 -27.062  38.691  1.00 42.46           C
ATOM   4448  O   GLY E 569      54.180 -28.251  38.475  1.00 42.46           O
ATOM   4449  N   LYS E 570      53.685 -26.345  39.576  1.00 94.32           N
ATOM   4450  CA  LYS E 570      52.622 -26.970  40.311  1.00 94.32           C
ATOM   4451  CB  LYS E 570      53.026 -27.354  41.745  1.00 94.32           C
ATOM   4452  CG  LYS E 570      54.098 -28.444  41.801  1.00 94.32           C
ATOM   4453  CD  LYS E 570      54.752 -28.593  43.177  1.00 94.32           C
ATOM   4454  CE  LYS E 570      55.734 -27.469  43.512  1.00 94.32           C
ATOM   4455  NZ  LYS E 570      56.318 -27.689  44.854  1.00 94.32           N
ATOM   4456  C   LYS E 570      51.465 -26.018  40.425  1.00 94.32           C
ATOM   4457  O   LYS E 570      51.545 -24.840  40.088  1.00 94.32           O
ATOM   4458  N   ASP E 571      50.350 -26.562  40.940  1.00111.09           N
ATOM   4459  CA  ASP E 571      49.053 -25.995  41.190  1.00111.09           C
ATOM   4460  CB  ASP E 571      47.985 -27.065  41.469  1.00111.09           C
ATOM   4461  CG  ASP E 571      47.739 -27.817  40.169  1.00111.09           C
ATOM   4462  OD1 ASP E 571      47.816 -27.170  39.090  1.00111.09           O
ATOM   4463  OD2 ASP E 571      47.469 -29.046  40.236  1.00111.09           O
ATOM   4464  C   ASP E 571      49.104 -25.078  42.378  1.00111.09           C
ATOM   4465  O   ASP E 571      48.074 -24.839  43.008  1.00111.09           O
ATOM   4466  N   SER E 572      50.317 -24.660  42.798  1.00 63.78           N
ATOM   4467  CA  SER E 572      50.493 -23.849  43.977  1.00 63.78           C
ATOM   4468  CB  SER E 572      51.890 -23.212  44.081  1.00 63.78           C
ATOM   4469  OG  SER E 572      52.064 -22.248  43.053  1.00 63.78           O
ATOM   4470  C   SER E 572      49.496 -22.730  44.019  1.00 63.78           C
ATOM   4471  O   SER E 572      48.923 -22.332  43.006  1.00 63.78           O
ATOM   4472  N   SER E 573      49.245 -22.209  45.238  1.00 84.12           N
ATOM   4473  CA  SER E 573      48.281 -21.163  45.428  1.00 84.12           C
ATOM   4474  CB  SER E 573      47.963 -20.881  46.907  1.00 84.12           C
ATOM   4475  OG  SER E 573      47.365 -22.021  47.504  1.00 84.12           O
ATOM   4476  C   SER E 573      48.845 -19.916  44.840  1.00 84.12           C
ATOM   4477  O   SER E 573      50.006 -19.881  44.439  1.00 84.12           O
ATOM   4478  N   CYS E 574      48.041 -18.834  44.795  1.00135.56           N
ATOM   4479  CA  CYS E 574      48.485 -17.605  44.198  1.00135.56           C
ATOM   4480  CB  CYS E 574      47.342 -16.744  43.652  1.00135.56           C
ATOM   4481  SG  CYS E 574      46.843 -17.169  41.974  1.00135.56           S
ATOM   4482  C   CYS E 574      49.172 -16.671  45.162  1.00135.56           C
ATOM   4483  O   CYS E 574      48.582 -15.629  45.451  1.00135.56           O
ATOM   4484  N   PRO E 575      50.328 -16.924  45.733  1.00141.72           N
ATOM   4485  CA  PRO E 575      50.941 -15.793  46.386  1.00141.72           C
ATOM   4486  CD  PRO E 575      50.474 -18.103  46.575  1.00141.72           C
ATOM   4487  CB  PRO E 575      51.481 -16.267  47.734  1.00141.72           C
ATOM   4488  CG  PRO E 575      51.586 -17.784  47.579  1.00141.72           C
ATOM   4489  C   PRO E 575      52.019 -15.234  45.509  1.00141.72           C
ATOM   4490  O   PRO E 575      52.611 -16.004  44.759  1.00141.72           O
ATOM   4491  N   ARG E 576      52.334 -13.929  45.616  1.00 94.61           N
ATOM   4492  CA  ARG E 576      53.391 -13.335  44.843  1.00 94.61           C
ATOM   4493  CB  ARG E 576      52.989 -13.026  43.390  1.00 94.61           C
ATOM   4494  CG  ARG E 576      51.799 -12.073  43.272  1.00 94.61           C
ATOM   4495  CD  ARG E 576      51.387 -11.792  41.825  1.00 94.61           C
ATOM   4496  NE  ARG E 576      50.226 -10.858  41.862  1.00 94.61           N
ATOM   4497  CZ  ARG E 576      50.435  -9.510  41.921  1.00 94.61           C
ATOM   4498  NH1 ARG E 576      51.708  -9.018  41.946  1.00 94.61           N
ATOM   4499  NH2 ARG E 576      49.371  -8.655  41.953  1.00 94.61           N
ATOM   4500  C   ARG E 576      53.739 -12.034  45.509  1.00 94.61           C
ATOM   4501  O   ARG E 576      53.116 -11.655  46.497  1.00 94.61           O
ATOM   4502  N   GLU E 577      54.769 -11.325  45.000  1.00 54.72           N
ATOM   4503  CA  GLU E 577      55.174 -10.065  45.575  1.00 54.72           C
ATOM   4504  CB  GLU E 577      56.653  -9.726  45.326  1.00 54.72           C
ATOM   4505  CG  GLU E 577      57.624 -10.673  46.036  1.00 54.72           C
ATOM   4506  CD  GLU E 577      59.042 -10.229  45.705  1.00 54.72           C
ATOM   4507  OE1 GLU E 577      59.188  -9.225  44.958  1.00 54.72           O
ATOM   4508  OE2 GLU E 577      59.998 -10.887  46.195  1.00 54.72           O
ATOM   4509  C   GLU E 577      54.350  -8.962  44.959  1.00 54.72           C
ATOM   4510  O   GLU E 577      53.512  -9.219  44.098  1.00 54.72           O
ATOM   4511  N   SER E 578      54.494  -7.705  45.447  1.00110.72           N
ATOM   4512  CA  SER E 578      53.827  -6.601  44.795  1.00110.72           C
ATOM   4513  CB  SER E 578      53.848  -5.297  45.611  1.00110.72           C
ATOM   4514  OG  SER E 578      55.184  -4.846  45.778  1.00110.72           O
ATOM   4515  C   SER E 578      54.626  -6.370  43.531  1.00110.72           C
ATOM   4516  O   SER E 578      55.837  -6.177  43.629  1.00110.72           O
ATOM   4517  N   CYS E 579      54.000  -6.339  42.319  1.00 66.37           N
ATOM   4518  CA  CYS E 579      54.842  -6.324  41.138  1.00 66.37           C
ATOM   4519  CB  CYS E 579      55.191  -7.746  40.672  1.00 66.37           C
ATOM   4520  SG  CYS E 579      55.827  -8.758  42.039  1.00 66.37           S
ATOM   4521  C   CYS E 579      54.171  -5.646  39.971  1.00 66.37           C
ATOM   4522  O   CYS E 579      52.949  -5.522  39.911  1.00 66.37           O
ATOM   4523  N   ASP E 580      54.991  -5.201  38.987  1.00 34.91           N
ATOM   4524  CA  ASP E 580      54.514  -4.539  37.800  1.00 34.91           C
ATOM   4525  CB  ASP E 580      55.619  -3.811  37.015  1.00 34.91           C
ATOM   4526  CG  ASP E 580      56.078  -2.619  37.842  1.00 34.91           C
ATOM   4527  OD1 ASP E 580      55.407  -2.315  38.865  1.00 34.91           O
ATOM   4528  OD2 ASP E 580      57.108  -1.999  37.466  1.00 34.91           O
ATOM   4529  C   ASP E 580      53.918  -5.567  36.887  1.00 34.91           C
ATOM   4530  O   ASP E 580      54.285  -6.741  36.935  1.00 34.91           O
ATOM   4531  N   ARG E 581      52.970  -5.143  36.020  1.00124.21           N
ATOM   4532  CA  ARG E 581      52.335  -6.099  35.153  1.00124.21           C
ATOM   4533  CB  ARG E 581      50.879  -6.404  35.547  1.00124.21           C
ATOM   4534  CG  ARG E 581      50.746  -7.033  36.936  1.00124.21           C
ATOM   4535  CD  ARG E 581      49.303  -7.358  37.328  1.00124.21           C
ATOM   4536  NE  ARG E 581      48.967  -8.681  36.732  1.00124.21           N
ATOM   4537  CZ  ARG E 581      49.232  -9.826  37.426  1.00124.21           C
ATOM   4538  NH1 ARG E 581      49.770  -9.755  38.678  1.00124.21           N
ATOM   4539  NH2 ARG E 581      48.957 -11.042  36.870  1.00124.21           N
ATOM   4540  C   ARG E 581      52.316  -5.592  33.740  1.00124.21           C
ATOM   4541  O   ARG E 581      52.025  -4.425  33.482  1.00124.21           O
ATOM   4542  N   VAL E 582      52.638  -6.483  32.779  1.00 46.63           N
ATOM   4543  CA  VAL E 582      52.618  -6.155  31.379  1.00 46.63           C
ATOM   4544  CB  VAL E 582      53.682  -6.857  30.586  1.00 46.63           C
ATOM   4545  CG1 VAL E 582      53.495  -6.508  29.100  1.00 46.63           C
ATOM   4546  CG2 VAL E 582      55.055  -6.463  31.154  1.00 46.63           C
ATOM   4547  C   VAL E 582      51.291  -6.581  30.820  1.00 46.63           C
ATOM   4548  O   VAL E 582      50.769  -7.633  31.185  1.00 46.63           O
ATOM   4549  N   TYR E 583      50.724  -5.780  29.889  1.00 59.53           N
ATOM   4550  CA  TYR E 583      49.418  -6.064  29.348  1.00 59.53           C
ATOM   4551  CB  TYR E 583      48.391  -4.947  29.613  1.00 59.53           C
ATOM   4552  CG  TYR E 583      48.162  -4.822  31.081  1.00 59.53           C
ATOM   4553  CD1 TYR E 583      49.056  -4.140  31.874  1.00 59.53           C
ATOM   4554  CD2 TYR E 583      47.043  -5.373  31.664  1.00 59.53           C
ATOM   4555  CE1 TYR E 583      48.843  -4.018  33.228  1.00 59.53           C
ATOM   4556  CE2 TYR E 583      46.825  -5.255  33.016  1.00 59.53           C
ATOM   4557  CZ  TYR E 583      47.727  -4.577  33.801  1.00 59.53           C
ATOM   4558  OH  TYR E 583      47.505  -4.454  35.189  1.00 59.53           O
ATOM   4559  C   TYR E 583      49.523  -6.174  27.852  1.00 59.53           C
ATOM   4560  O   TYR E 583      50.511  -5.752  27.254  1.00 59.53           O
ATOM   4561  N   SER E 584      48.498  -6.782  27.211  1.00 42.94           N
ATOM   4562  CA  SER E 584      48.485  -6.929  25.780  1.00 42.94           C
ATOM   4563  CB  SER E 584      48.118  -8.347  25.311  1.00 42.94           C
ATOM   4564  OG  SER E 584      49.108  -9.273  25.730  1.00 42.94           O
ATOM   4565  C   SER E 584      47.448  -6.001  25.217  1.00 42.94           C
ATOM   4566  O   SER E 584      46.280  -6.044  25.596  1.00 42.94           O
ATOM   4567  N   SER E 585      47.874  -5.131  24.281  1.00 87.99           N
ATOM   4568  CA  SER E 585      47.025  -4.159  23.652  1.00 87.99           C
ATOM   4569  CB  SER E 585      47.823  -3.124  22.846  1.00 87.99           C
ATOM   4570  OG  SER E 585      46.934  -2.196  22.248  1.00 87.99           O
ATOM   4571  C   SER E 585      46.070  -4.813  22.697  1.00 87.99           C
ATOM   4572  O   SER E 585      45.000  -4.264  22.432  1.00 87.99           O
ATOM   4573  N   GLY E 586      46.429  -5.984  22.127  1.00 33.22           N
ATOM   4574  CA  GLY E 586      45.530  -6.600  21.184  1.00 33.22           C
ATOM   4575  C   GLY E 586      45.908  -8.040  20.996  1.00 33.22           C
ATOM   4576  O   GLY E 586      47.048  -8.432  21.243  1.00 33.22           O
ATOM   4577  N   TYR E 587      44.924  -8.877  20.590  1.00 73.28           N
ATOM   4578  CA  TYR E 587      45.175 -10.268  20.320  1.00 73.28           C
ATOM   4579  CB  TYR E 587      45.198 -11.143  21.588  1.00 73.28           C
ATOM   4580  CG  TYR E 587      43.953 -10.909  22.376  1.00 73.28           C
ATOM   4581  CD1 TYR E 587      43.854  -9.819  23.213  1.00 73.28           C
ATOM   4582  CD2 TYR E 587      42.892 -11.780  22.296  1.00 73.28           C
ATOM   4583  CE1 TYR E 587      42.715  -9.595  23.950  1.00 73.28           C
ATOM   4584  CE2 TYR E 587      41.750 -11.562  23.031  1.00 73.28           C
ATOM   4585  CZ  TYR E 587      41.659 -10.470  23.859  1.00 73.28           C
ATOM   4586  OH  TYR E 587      40.487 -10.249  24.613  1.00 73.28           O
ATOM   4587  C   TYR E 587      44.140 -10.796  19.365  1.00 73.28           C
ATOM   4588  O   TYR E 587      43.021 -10.288  19.305  1.00 73.28           O
ATOM   4589  N   ARG E 588      44.503 -11.829  18.568  1.00104.31           N
ATOM   4590  CA  ARG E 588      43.556 -12.429  17.664  1.00104.31           C
ATOM   4591  CB  ARG E 588      43.211 -11.544  16.453  1.00104.31           C
ATOM   4592  CG  ARG E 588      44.418 -11.221  15.570  1.00104.31           C
ATOM   4593  CD  ARG E 588      45.230 -10.017  16.051  1.00104.31           C
ATOM   4594  NE  ARG E 588      46.358  -9.834  15.094  1.00104.31           N
ATOM   4595  CZ  ARG E 588      46.889  -8.593  14.894  1.00104.31           C
ATOM   4596  NH1 ARG E 588      46.387  -7.518  15.569  1.00104.31           N
ATOM   4597  NH2 ARG E 588      47.921  -8.427  14.016  1.00104.31           N
ATOM   4598  C   ARG E 588      44.132 -13.705  17.119  1.00104.31           C
ATOM   4599  O   ARG E 588      45.336 -13.946  17.191  1.00104.31           O
ATOM   4600  N   TYR E 589      43.263 -14.578  16.567  1.00 85.68           N
ATOM   4601  CA  TYR E 589      43.733 -15.776  15.920  1.00 85.68           C
ATOM   4602  CB  TYR E 589      42.670 -16.873  15.707  1.00 85.68           C
ATOM   4603  CG  TYR E 589      42.384 -17.612  16.970  1.00 85.68           C
ATOM   4604  CD1 TYR E 589      43.254 -18.588  17.402  1.00 85.68           C
ATOM   4605  CD2 TYR E 589      41.245 -17.364  17.703  1.00 85.68           C
ATOM   4606  CE1 TYR E 589      43.007 -19.294  18.555  1.00 85.68           C
ATOM   4607  CE2 TYR E 589      40.993 -18.068  18.857  1.00 85.68           C
ATOM   4608  CZ  TYR E 589      41.875 -19.033  19.286  1.00 85.68           C
ATOM   4609  OH  TYR E 589      41.618 -19.758  20.469  1.00 85.68           O
ATOM   4610  C   TYR E 589      44.155 -15.349  14.551  1.00 85.68           C
ATOM   4611  O   TYR E 589      43.473 -14.551  13.915  1.00 85.68           O
ATOM   4612  N   VAL E 590      45.304 -15.840  14.051  1.00 51.85           N
ATOM   4613  CA  VAL E 590      45.694 -15.431  12.734  1.00 51.85           C
ATOM   4614  CB  VAL E 590      47.015 -15.985  12.277  1.00 51.85           C
ATOM   4615  CG1 VAL E 590      48.107 -15.530  13.260  1.00 51.85           C
ATOM   4616  CG2 VAL E 590      46.896 -17.509  12.123  1.00 51.85           C
ATOM   4617  C   VAL E 590      44.643 -15.935  11.799  1.00 51.85           C
ATOM   4618  O   VAL E 590      44.194 -17.077  11.912  1.00 51.85           O
ATOM   4619  N   GLY E 591      44.239 -15.083  10.833  1.00 33.39           N
ATOM   4620  CA  GLY E 591      43.190 -15.449   9.932  1.00 33.39           C
ATOM   4621  C   GLY E 591      41.951 -14.729  10.377  1.00 33.39           C
ATOM   4622  O   GLY E 591      40.950 -14.707   9.664  1.00 33.39           O
ATOM   4623  N   GLY E 592      41.982 -14.135  11.586  1.00 39.94           N
ATOM   4624  CA  GLY E 592      40.897 -13.319  12.061  1.00 39.94           C
ATOM   4625  C   GLY E 592      40.055 -14.047  13.064  1.00 39.94           C
ATOM   4626  O   GLY E 592      39.498 -13.429  13.971  1.00 39.94           O
ATOM   4627  N   TYR E 593      39.901 -15.373  12.913  1.00 81.68           N
ATOM   4628  CA  TYR E 593      39.134 -16.130  13.860  1.00 81.68           C
ATOM   4629  CB  TYR E 593      37.613 -16.057  13.611  1.00 81.68           C
ATOM   4630  CG  TYR E 593      37.334 -16.375  12.182  1.00 81.68           C
ATOM   4631  CD1 TYR E 593      37.488 -15.406  11.217  1.00 81.68           C
ATOM   4632  CD2 TYR E 593      36.907 -17.627  11.804  1.00 81.68           C
ATOM   4633  CE1 TYR E 593      37.231 -15.682   9.895  1.00 81.68           C
ATOM   4634  CE2 TYR E 593      36.648 -17.909  10.483  1.00 81.68           C
ATOM   4635  CZ  TYR E 593      36.811 -16.937   9.527  1.00 81.68           C
ATOM   4636  OH  TYR E 593      36.545 -17.227   8.171  1.00 81.68           O
ATOM   4637  C   TYR E 593      39.601 -17.547  13.782  1.00 81.68           C
ATOM   4638  O   TYR E 593      40.419 -17.903  12.938  1.00 81.68           O
ATOM   4639  N   TYR E 594      39.082 -18.398  14.680  1.00213.22           N
ATOM   4640  CA  TYR E 594      39.467 -19.773  14.769  1.00213.22           C
ATOM   4641  CB  TYR E 594      38.813 -20.279  16.069  1.00213.22           C
ATOM   4642  CG  TYR E 594      39.109 -21.669  16.485  1.00213.22           C
ATOM   4643  CD1 TYR E 594      40.211 -21.926  17.265  1.00213.22           C
ATOM   4644  CD2 TYR E 594      38.264 -22.695  16.136  1.00213.22           C
ATOM   4645  CE1 TYR E 594      40.485 -23.203  17.677  1.00213.22           C
ATOM   4646  CE2 TYR E 594      38.528 -23.977  16.548  1.00213.22           C
ATOM   4647  CZ  TYR E 594      39.641 -24.223  17.315  1.00213.22           C
ATOM   4648  OH  TYR E 594      39.918 -25.532  17.749  1.00213.22           O
ATOM   4649  C   TYR E 594      38.883 -20.437  13.550  1.00213.22           C
ATOM   4650  O   TYR E 594      37.671 -20.553  13.396  1.00213.22           O
ATOM   4651  N   GLY E 595      39.759 -20.939  12.662  1.00 79.98           N
ATOM   4652  CA  GLY E 595      39.377 -21.618  11.453  1.00 79.98           C
ATOM   4653  C   GLY E 595      40.001 -20.968  10.251  1.00 79.98           C
ATOM   4654  O   GLY E 595      40.051 -21.571   9.182  1.00 79.98           O
ATOM   4655  N   GLY E 596      40.432 -19.705  10.402  1.00 91.73           N
ATOM   4656  CA  GLY E 596      41.047 -18.819   9.445  1.00 91.73           C
ATOM   4657  C   GLY E 596      42.506 -19.058   9.150  1.00 91.73           C
ATOM   4658  O   GLY E 596      43.052 -18.454   8.234  1.00 91.73           O
ATOM   4659  N   CYS E 597      43.227 -19.811   9.987  1.00 75.53           N
ATOM   4660  CA  CYS E 597      44.666 -19.870   9.910  1.00 75.53           C
ATOM   4661  CB  CYS E 597      45.324 -20.590  11.102  1.00 75.53           C
ATOM   4662  SG  CYS E 597      47.136 -20.428  11.111  1.00 75.53           S
ATOM   4663  C   CYS E 597      45.160 -20.546   8.671  1.00 75.53           C
ATOM   4664  O   CYS E 597      44.523 -21.445   8.128  1.00 75.53           O
ATOM   4665  N   ASN E 598      46.327 -20.076   8.173  1.00 71.85           N
ATOM   4666  CA  ASN E 598      46.988 -20.710   7.068  1.00 71.85           C
ATOM   4667  CB  ASN E 598      46.404 -20.366   5.680  1.00 71.85           C
ATOM   4668  CG  ASN E 598      46.518 -18.875   5.414  1.00 71.85           C
ATOM   4669  OD1 ASN E 598      47.617 -18.332   5.328  1.00 71.85           O
ATOM   4670  ND2 ASN E 598      45.352 -18.193   5.257  1.00 71.85           N
ATOM   4671  C   ASN E 598      48.444 -20.340   7.128  1.00 71.85           C
ATOM   4672  O   ASN E 598      48.847 -19.469   7.897  1.00 71.85           O
ATOM   4673  N   GLU E 599      49.276 -21.026   6.320  1.00 79.81           N
ATOM   4674  CA  GLU E 599      50.705 -20.862   6.326  1.00 79.81           C
ATOM   4675  CB  GLU E 599      51.394 -21.822   5.348  1.00 79.81           C
ATOM   4676  CG  GLU E 599      52.915 -21.683   5.319  1.00 79.81           C
ATOM   4677  CD  GLU E 599      53.387 -22.276   4.001  1.00 79.81           C
ATOM   4678  OE1 GLU E 599      52.509 -22.598   3.158  1.00 79.81           O
ATOM   4679  OE2 GLU E 599      54.626 -22.403   3.813  1.00 79.81           O
ATOM   4680  C   GLU E 599      51.092 -19.482   5.889  1.00 79.81           C
ATOM   4681  O   GLU E 599      51.964 -18.857   6.494  1.00 79.81           O
ATOM   4682  N   ALA E 600      50.449 -18.969   4.824  1.00 39.97           N
ATOM   4683  CA  ALA E 600      50.827 -17.696   4.282  1.00 39.97           C
ATOM   4684  CB  ALA E 600      49.977 -17.298   3.062  1.00 39.97           C
ATOM   4685  C   ALA E 600      50.643 -16.636   5.323  1.00 39.97           C
ATOM   4686  O   ALA E 600      51.531 -15.817   5.541  1.00 39.97           O
ATOM   4687  N   GLU E 601      49.493 -16.646   6.021  1.00110.64           N
ATOM   4688  CA  GLU E 601      49.212 -15.642   7.006  1.00110.64           C
ATOM   4689  CB  GLU E 601      47.783 -15.709   7.570  1.00110.64           C
ATOM   4690  CG  GLU E 601      47.448 -14.512   8.461  1.00110.64           C
ATOM   4691  CD  GLU E 601      47.476 -13.263   7.587  1.00110.64           C
ATOM   4692  OE1 GLU E 601      47.166 -13.388   6.373  1.00110.64           O
ATOM   4693  OE2 GLU E 601      47.818 -12.172   8.117  1.00110.64           O
ATOM   4694  C   GLU E 601      50.164 -15.787   8.147  1.00110.64           C
ATOM   4695  O   GLU E 601      50.564 -14.799   8.761  1.00110.64           O
ATOM   4696  N   MET E 602      50.541 -17.033   8.478  1.00 44.52           N
ATOM   4697  CA  MET E 602      51.415 -17.242   9.596  1.00 44.52           C
ATOM   4698  CB  MET E 602      51.665 -18.735   9.872  1.00 44.52           C
ATOM   4699  CG  MET E 602      50.420 -19.466  10.382  1.00 44.52           C
ATOM   4700  SD  MET E 602      50.590 -21.273  10.494  1.00 44.52           S
ATOM   4701  CE  MET E 602      51.838 -21.252  11.813  1.00 44.52           C
ATOM   4702  C   MET E 602      52.736 -16.583   9.338  1.00 44.52           C
ATOM   4703  O   MET E 602      53.278 -15.905  10.209  1.00 44.52           O
ATOM   4704  N   LYS E 603      53.295 -16.749   8.126  1.00137.93           N
ATOM   4705  CA  LYS E 603      54.585 -16.182   7.865  1.00137.93           C
ATOM   4706  CB  LYS E 603      55.262 -16.776   6.616  1.00137.93           C
ATOM   4707  CG  LYS E 603      54.492 -16.635   5.306  1.00137.93           C
ATOM   4708  CD  LYS E 603      55.239 -17.264   4.130  1.00137.93           C
ATOM   4709  CE  LYS E 603      55.084 -18.785   4.110  1.00137.93           C
ATOM   4710  NZ  LYS E 603      55.678 -19.366   2.886  1.00137.93           N
ATOM   4711  C   LYS E 603      54.518 -14.682   7.820  1.00137.93           C
ATOM   4712  O   LYS E 603      55.472 -14.009   8.209  1.00137.93           O
ATOM   4713  N   LEU E 604      53.406 -14.099   7.327  1.00 84.07           N
ATOM   4714  CA  LEU E 604      53.321 -12.664   7.325  1.00 84.07           C
ATOM   4715  CB  LEU E 604      52.065 -12.106   6.626  1.00 84.07           C
ATOM   4716  CG  LEU E 604      52.143 -12.070   5.084  1.00 84.07           C
ATOM   4717  CD1 LEU E 604      53.164 -11.024   4.611  1.00 84.07           C
ATOM   4718  CD2 LEU E 604      52.410 -13.453   4.477  1.00 84.07           C
ATOM   4719  C   LEU E 604      53.320 -12.173   8.740  1.00 84.07           C
ATOM   4720  O   LEU E 604      54.018 -11.216   9.071  1.00 84.07           O
ATOM   4721  N   ALA E 605      52.548 -12.831   9.624  1.00 30.85           N
ATOM   4722  CA  ALA E 605      52.469 -12.396  10.990  1.00 30.85           C
ATOM   4723  CB  ALA E 605      51.496 -13.243  11.828  1.00 30.85           C
ATOM   4724  C   ALA E 605      53.821 -12.504  11.625  1.00 30.85           C
ATOM   4725  O   ALA E 605      54.259 -11.600  12.336  1.00 30.85           O
ATOM   4726  N   LEU E 606      54.534 -13.611  11.358  1.00 55.29           N
ATOM   4727  CA  LEU E 606      55.785 -13.858  12.015  1.00 55.29           C
ATOM   4728  CB  LEU E 606      56.386 -15.210  11.589  1.00 55.29           C
ATOM   4729  CG  LEU E 606      57.706 -15.570  12.293  1.00 55.29           C
ATOM   4730  CD1 LEU E 606      57.493 -15.751  13.804  1.00 55.29           C
ATOM   4731  CD2 LEU E 606      58.368 -16.794  11.640  1.00 55.29           C
ATOM   4732  C   LEU E 606      56.784 -12.784  11.694  1.00 55.29           C
ATOM   4733  O   LEU E 606      57.363 -12.182  12.597  1.00 55.29           O
ATOM   4734  N   VAL E 607      57.003 -12.496  10.398  1.00 54.97           N
ATOM   4735  CA  VAL E 607      58.005 -11.534  10.031  1.00 54.97           C
ATOM   4736  CB  VAL E 607      58.289 -11.531   8.554  1.00 54.97           C
ATOM   4737  CG1 VAL E 607      58.820 -12.920   8.163  1.00 54.97           C
ATOM   4738  CG2 VAL E 607      57.019 -11.114   7.793  1.00 54.97           C
ATOM   4739  C   VAL E 607      57.598 -10.147  10.422  1.00 54.97           C
ATOM   4740  O   VAL E 607      58.424  -9.358  10.879  1.00 54.97           O
ATOM   4741  N   GLN E 608      56.325  -9.777  10.188  1.00101.90           N
ATOM   4742  CA  GLN E 608      55.945  -8.435  10.517  1.00101.90           C
ATOM   4743  CB  GLN E 608      54.570  -8.047   9.948  1.00101.90           C
ATOM   4744  CG  GLN E 608      54.159  -6.613  10.292  1.00101.90           C
ATOM   4745  CD  GLN E 608      52.792  -6.348   9.678  1.00101.90           C
ATOM   4746  OE1 GLN E 608      52.195  -7.226   9.057  1.00101.90           O
ATOM   4747  NE2 GLN E 608      52.279  -5.101   9.858  1.00101.90           N
ATOM   4748  C   GLN E 608      55.873  -8.227  12.005  1.00101.90           C
ATOM   4749  O   GLN E 608      56.465  -7.282  12.519  1.00101.90           O
ATOM   4750  N   ASN E 609      55.094  -9.084  12.705  1.00102.71           N
ATOM   4751  CA  ASN E 609      54.788  -9.001  14.116  1.00102.71           C
ATOM   4752  CB  ASN E 609      53.413  -9.611  14.437  1.00102.71           C
ATOM   4753  CG  ASN E 609      52.343  -8.727  13.813  1.00102.71           C
ATOM   4754  OD1 ASN E 609      51.560  -9.175  12.977  1.00102.71           O
ATOM   4755  ND2 ASN E 609      52.305  -7.433  14.231  1.00102.71           N
ATOM   4756  C   ASN E 609      55.761  -9.618  15.092  1.00102.71           C
ATOM   4757  O   ASN E 609      55.997  -9.053  16.159  1.00102.71           O
ATOM   4758  N   GLY E 610      56.310 -10.817  14.804  1.00 49.61           N
ATOM   4759  CA  GLY E 610      57.164 -11.466  15.768  1.00 49.61           C
ATOM   4760  C   GLY E 610      56.687 -12.882  15.963  1.00 49.61           C
ATOM   4761  O   GLY E 610      55.728 -13.315  15.326  1.00 49.61           O
ATOM   4762  N   PRO E 611      57.315 -13.610  16.863  1.00 75.67           N
ATOM   4763  CA  PRO E 611      56.957 -14.985  17.094  1.00 75.67           C
ATOM   4764  CD  PRO E 611      58.691 -13.332  17.241  1.00 75.67           C
ATOM   4765  CB  PRO E 611      58.023 -15.536  18.038  1.00 75.67           C
ATOM   4766  CG  PRO E 611      59.264 -14.680  17.718  1.00 75.67           C
ATOM   4767  C   PRO E 611      55.562 -15.064  17.624  1.00 75.67           C
ATOM   4768  O   PRO E 611      55.124 -14.129  18.292  1.00 75.67           O
ATOM   4769  N   VAL E 612      54.840 -16.159  17.318  1.00 94.89           N
ATOM   4770  CA  VAL E 612      53.477 -16.278  17.750  1.00 94.89           C
ATOM   4771  CB  VAL E 612      52.483 -16.106  16.639  1.00 94.89           C
ATOM   4772  CG1 VAL E 612      52.621 -14.687  16.066  1.00 94.89           C
ATOM   4773  CG2 VAL E 612      52.711 -17.221  15.604  1.00 94.89           C
ATOM   4774  C   VAL E 612      53.280 -17.659  18.283  1.00 94.89           C
ATOM   4775  O   VAL E 612      54.043 -18.572  17.969  1.00 94.89           O
ATOM   4776  N   SER E 613      52.244 -17.834  19.129  1.00 76.75           N
ATOM   4777  CA  SER E 613      51.964 -19.117  19.710  1.00 76.75           C
ATOM   4778  CB  SER E 613      51.073 -19.034  20.963  1.00 76.75           C
ATOM   4779  OG  SER E 613      50.833 -20.336  21.478  1.00 76.75           O
ATOM   4780  C   SER E 613      51.253 -19.976  18.706  1.00 76.75           C
ATOM   4781  O   SER E 613      50.409 -19.504  17.943  1.00 76.75           O
ATOM   4782  N   VAL E 614      51.586 -21.285  18.690  1.00 46.26           N
ATOM   4783  CA  VAL E 614      50.950 -22.227  17.807  1.00 46.26           C
ATOM   4784  CB  VAL E 614      51.784 -22.604  16.614  1.00 46.26           C
ATOM   4785  CG1 VAL E 614      51.996 -21.354  15.744  1.00 46.26           C
ATOM   4786  CG2 VAL E 614      53.091 -23.248  17.108  1.00 46.26           C
ATOM   4787  C   VAL E 614      50.729 -23.480  18.601  1.00 46.26           C
ATOM   4788  O   VAL E 614      51.312 -23.655  19.671  1.00 46.26           O
ATOM   4789  N   SER E 615      49.841 -24.373  18.114  1.00 85.86           N
ATOM   4790  CA  SER E 615      49.605 -25.619  18.791  1.00 85.86           C
ATOM   4791  CB  SER E 615      48.240 -25.687  19.498  1.00 85.86           C
ATOM   4792  OG  SER E 615      48.173 -24.710  20.526  1.00 85.86           O
ATOM   4793  C   SER E 615      49.619 -26.703  17.755  1.00 85.86           C
ATOM   4794  O   SER E 615      49.326 -26.456  16.586  1.00 85.86           O
ATOM   4795  N   PHE E 616      49.992 -27.938  18.156  1.00179.76           N
ATOM   4796  CA  PHE E 616      50.009 -29.032  17.223  1.00179.76           C
ATOM   4797  CB  PHE E 616      51.307 -29.125  16.391  1.00179.76           C
ATOM   4798  CG  PHE E 616      52.465 -29.482  17.262  1.00179.76           C
ATOM   4799  CD1 PHE E 616      53.145 -28.515  17.967  1.00179.76           C
ATOM   4800  CD2 PHE E 616      52.877 -30.790  17.374  1.00179.76           C
ATOM   4801  CE1 PHE E 616      54.214 -28.849  18.767  1.00179.76           C
ATOM   4802  CE2 PHE E 616      53.946 -31.129  18.171  1.00179.76           C
ATOM   4803  CZ  PHE E 616      54.620 -30.158  18.869  1.00179.76           C
ATOM   4804  C   PHE E 616      49.834 -30.306  17.990  1.00179.76           C
ATOM   4805  O   PHE E 616      49.833 -30.311  19.220  1.00179.76           O
ATOM   4806  N   GLU E 617      49.656 -31.430  17.267  1.00103.33           N
ATOM   4807  CA  GLU E 617      49.449 -32.687  17.931  1.00103.33           C
ATOM   4808  CB  GLU E 617      48.480 -33.621  17.181  1.00103.33           C
ATOM   4809  CG  GLU E 617      48.250 -34.965  17.877  1.00103.33           C
ATOM   4810  CD  GLU E 617      47.371 -34.731  19.098  1.00103.33           C
ATOM   4811  OE1 GLU E 617      47.034 -33.547  19.370  1.00103.33           O
ATOM   4812  OE2 GLU E 617      47.026 -35.734  19.778  1.00103.33           O
ATOM   4813  C   GLU E 617      50.760 -33.395  18.041  1.00103.33           C
ATOM   4814  O   GLU E 617      51.400 -33.715  17.041  1.00103.33           O
ATOM   4815  N   VAL E 618      51.192 -33.645  19.293  1.00 62.13           N
ATOM   4816  CA  VAL E 618      52.415 -34.349  19.532  1.00 62.13           C
ATOM   4817  CB  VAL E 618      53.019 -34.061  20.879  1.00 62.13           C
ATOM   4818  CG1 VAL E 618      54.208 -35.011  21.100  1.00 62.13           C
ATOM   4819  CG2 VAL E 618      53.407 -32.573  20.938  1.00 62.13           C
ATOM   4820  C   VAL E 618      52.111 -35.809  19.474  1.00 62.13           C
ATOM   4821  O   VAL E 618      51.093 -36.267  19.988  1.00 62.13           O
ATOM   4822  N   HIS E 619      53.000 -36.581  18.824  1.00 57.57           N
ATOM   4823  CA  HIS E 619      52.810 -37.998  18.725  1.00 57.57           C
ATOM   4824  ND1 HIS E 619      50.043 -39.139  17.131  1.00 57.57           N
ATOM   4825  CG  HIS E 619      51.031 -38.192  16.982  1.00 57.57           C
ATOM   4826  CB  HIS E 619      52.476 -38.449  17.292  1.00 57.57           C
ATOM   4827  NE2 HIS E 619      49.039 -37.280  16.442  1.00 57.57           N
ATOM   4828  CD2 HIS E 619      50.400 -37.061  16.560  1.00 57.57           C
ATOM   4829  CE1 HIS E 619      48.872 -38.541  16.796  1.00 57.57           C
ATOM   4830  C   HIS E 619      54.069 -38.646  19.219  1.00 57.57           C
ATOM   4831  O   HIS E 619      55.112 -37.999  19.285  1.00 57.57           O
ATOM   4832  N   PRO E 620      54.007 -39.900  19.592  1.00 64.02           N
ATOM   4833  CA  PRO E 620      55.128 -40.574  20.190  1.00 64.02           C
ATOM   4834  CD  PRO E 620      53.043 -40.841  19.041  1.00 64.02           C
ATOM   4835  CB  PRO E 620      54.697 -42.031  20.344  1.00 64.02           C
ATOM   4836  CG  PRO E 620      53.698 -42.224  19.190  1.00 64.02           C
ATOM   4837  C   PRO E 620      56.384 -40.466  19.382  1.00 64.02           C
ATOM   4838  O   PRO E 620      57.455 -40.392  19.980  1.00 64.02           O
ATOM   4839  N   ASP E 621      56.301 -40.463  18.039  1.00 51.99           N
ATOM   4840  CA  ASP E 621      57.506 -40.413  17.264  1.00 51.99           C
ATOM   4841  CB  ASP E 621      57.294 -40.562  15.744  1.00 51.99           C
ATOM   4842  CG  ASP E 621      56.504 -39.383  15.199  1.00 51.99           C
ATOM   4843  OD1 ASP E 621      55.695 -38.791  15.962  1.00 51.99           O
ATOM   4844  OD2 ASP E 621      56.693 -39.065  13.994  1.00 51.99           O
ATOM   4845  C   ASP E 621      58.181 -39.106  17.533  1.00 51.99           C
ATOM   4846  O   ASP E 621      59.404 -39.003  17.474  1.00 51.99           O
ATOM   4847  N   PHE E 622      57.380 -38.069  17.832  1.00123.03           N
ATOM   4848  CA  PHE E 622      57.838 -36.735  18.096  1.00123.03           C
ATOM   4849  CB  PHE E 622      56.663 -35.745  18.244  1.00123.03           C
ATOM   4850  CG  PHE E 622      57.179 -34.349  18.367  1.00123.03           C
ATOM   4851  CD1 PHE E 622      57.451 -33.604  17.241  1.00123.03           C
ATOM   4852  CD2 PHE E 622      57.392 -33.781  19.602  1.00123.03           C
ATOM   4853  CE1 PHE E 622      57.923 -32.316  17.344  1.00123.03           C
ATOM   4854  CE2 PHE E 622      57.862 -32.493  19.711  1.00123.03           C
ATOM   4855  CZ  PHE E 622      58.131 -31.757  18.582  1.00123.03           C
ATOM   4856  C   PHE E 622      58.647 -36.733  19.358  1.00123.03           C
ATOM   4857  O   PHE E 622      59.622 -35.993  19.478  1.00123.03           O
ATOM   4858  N   MET E 623      58.275 -37.580  20.336  1.00 46.36           N
ATOM   4859  CA  MET E 623      58.938 -37.570  21.611  1.00 46.36           C
ATOM   4860  CB  MET E 623      58.404 -38.655  22.560  1.00 46.36           C
ATOM   4861  CG  MET E 623      56.948 -38.444  22.979  1.00 46.36           C
ATOM   4862  SD  MET E 623      56.283 -39.744  24.062  1.00 46.36           S
ATOM   4863  CE  MET E 623      57.338 -39.327  25.480  1.00 46.36           C
ATOM   4864  C   MET E 623      60.404 -37.839  21.414  1.00 46.36           C
ATOM   4865  O   MET E 623      61.250 -37.209  22.045  1.00 46.36           O
ATOM   4866  N   HIS E 624      60.728 -38.791  20.525  1.00120.27           N
ATOM   4867  CA  HIS E 624      62.055 -39.256  20.221  1.00120.27           C
ATOM   4868  ND1 HIS E 624      61.476 -42.272  21.174  0.00120.27           N
ATOM   4869  CG  HIS E 624      61.170 -41.603  20.013  0.00120.27           C
ATOM   4870  CB  HIS E 624      62.035 -40.549  19.392  1.00120.27           C
ATOM   4871  NE2 HIS E 624      59.511 -43.055  20.490  0.00120.27           N
ATOM   4872  CD2 HIS E 624      59.966 -42.093  19.607  0.00120.27           C
ATOM   4873  CE1 HIS E 624      60.450 -43.129  21.415  0.00120.27           C
ATOM   4874  C   HIS E 624      62.848 -38.252  19.434  1.00120.27           C
ATOM   4875  O   HIS E 624      64.060 -38.399  19.319  1.00120.27           O
ATOM   4876  N   TYR E 625      62.192 -37.256  18.812  1.00117.05           N
ATOM   4877  CA  TYR E 625      62.808 -36.329  17.889  1.00117.05           C
ATOM   4878  CB  TYR E 625      61.842 -35.173  17.552  1.00117.05           C
ATOM   4879  CG  TYR E 625      62.533 -34.071  16.825  1.00117.05           C
ATOM   4880  CD1 TYR E 625      63.177 -33.078  17.527  1.00117.05           C
ATOM   4881  CD2 TYR E 625      62.527 -34.017  15.450  1.00117.05           C
ATOM   4882  CE1 TYR E 625      63.809 -32.048  16.871  1.00117.05           C
ATOM   4883  CE2 TYR E 625      63.157 -32.988  14.788  1.00117.05           C
ATOM   4884  CZ  TYR E 625      63.801 -32.003  15.498  1.00117.05           C
ATOM   4885  OH  TYR E 625      64.448 -30.946  14.821  1.00117.05           O
ATOM   4886  C   TYR E 625      64.103 -35.757  18.391  1.00117.05           C
ATOM   4887  O   TYR E 625      64.156 -35.087  19.424  1.00117.05           O
ATOM   4888  N   LYS E 626      65.211 -36.127  17.700  1.00147.06           N
ATOM   4889  CA  LYS E 626      66.524 -35.588  17.936  1.00147.06           C
ATOM   4890  CB  LYS E 626      67.632 -36.584  17.564  1.00147.06           C
ATOM   4891  CG  LYS E 626      67.436 -37.952  18.217  1.00147.06           C
ATOM   4892  CD  LYS E 626      67.241 -37.890  19.733  1.00147.06           C
ATOM   4893  CE  LYS E 626      66.907 -39.246  20.356  1.00147.06           C
ATOM   4894  NZ  LYS E 626      66.616 -39.086  21.797  0.00147.06           N
ATOM   4895  C   LYS E 626      66.792 -34.328  17.156  1.00147.06           C
ATOM   4896  O   LYS E 626      67.190 -33.308  17.718  1.00147.06           O
ATOM   4897  N   SER E 627      66.562 -34.380  15.818  1.00 93.06           N
ATOM   4898  CA  SER E 627      66.916 -33.269  14.972  1.00 93.06           C
ATOM   4899  CB  SER E 627      68.441 -33.126  14.801  1.00 93.06           C
ATOM   4900  OG  SER E 627      68.758 -32.020  13.969  1.00 93.06           O
ATOM   4901  C   SER E 627      66.320 -33.490  13.606  1.00 93.06           C
ATOM   4902  O   SER E 627      65.726 -34.532  13.331  1.00 93.06           O
ATOM   4903  N   GLY E 628      66.469 -32.494  12.704  1.00 27.68           N
ATOM   4904  CA  GLY E 628      65.961 -32.612  11.364  1.00 27.68           C
ATOM   4905  C   GLY E 628      64.603 -31.986  11.268  1.00 27.68           C
ATOM   4906  O   GLY E 628      64.160 -31.269  12.165  1.00 27.68           O
ATOM   4907  N   VAL E 629      63.919 -32.223  10.127  1.00 42.18           N
ATOM   4908  CA  VAL E 629      62.609 -31.672   9.923  1.00 42.18           C
ATOM   4909  CB  VAL E 629      62.372 -31.198   8.519  1.00 42.18           C
ATOM   4910  CG1 VAL E 629      60.909 -30.738   8.398  1.00 42.18           C
ATOM   4911  CG2 VAL E 629      63.401 -30.103   8.191  1.00 42.18           C
ATOM   4912  C   VAL E 629      61.622 -32.762  10.196  1.00 42.18           C
ATOM   4913  O   VAL E 629      61.524 -33.731   9.447  1.00 42.18           O
ATOM   4914  N   TYR E 630      60.833 -32.585  11.271  1.00182.74           N
ATOM   4915  CA  TYR E 630      59.892 -33.552  11.764  1.00182.74           C
ATOM   4916  CB  TYR E 630      59.433 -33.231  13.198  1.00182.74           C
ATOM   4917  CG  TYR E 630      58.293 -34.112  13.576  1.00182.74           C
ATOM   4918  CD1 TYR E 630      58.512 -35.337  14.162  1.00182.74           C
ATOM   4919  CD2 TYR E 630      56.999 -33.706  13.343  1.00182.74           C
ATOM   4920  CE1 TYR E 630      57.455 -36.141  14.515  1.00182.74           C
ATOM   4921  CE2 TYR E 630      55.937 -34.506  13.695  1.00182.74           C
ATOM   4922  CZ  TYR E 630      56.167 -35.726  14.284  1.00182.74           C
ATOM   4923  OH  TYR E 630      55.083 -36.551  14.650  1.00182.74           O
ATOM   4924  C   TYR E 630      58.678 -33.638  10.893  1.00182.74           C
ATOM   4925  O   TYR E 630      58.216 -32.638  10.346  1.00182.74           O
ATOM   4926  N   HIS E 631      58.161 -34.877  10.711  1.00119.93           N
ATOM   4927  CA  HIS E 631      56.975 -35.062   9.924  1.00119.93           C
ATOM   4928  ND1 HIS E 631      55.461 -33.962   7.041  1.00119.93           N
ATOM   4929  CG  HIS E 631      56.055 -35.096   7.544  1.00119.93           C
ATOM   4930  CB  HIS E 631      57.275 -35.089   8.415  1.00119.93           C
ATOM   4931  NE2 HIS E 631      54.278 -35.686   6.285  1.00119.93           N
ATOM   4932  CD2 HIS E 631      55.320 -36.139   7.073  1.00119.93           C
ATOM   4933  CE1 HIS E 631      54.404 -34.372   6.295  1.00119.93           C
ATOM   4934  C   HIS E 631      56.323 -36.378  10.272  1.00119.93           C
ATOM   4935  O   HIS E 631      56.971 -37.298  10.770  1.00119.93           O
ATOM   4936  N   ARG E 632      54.986 -36.460  10.070  1.00266.65           N
ATOM   4937  CA  ARG E 632      54.247 -37.704  10.119  1.00266.65           C
ATOM   4938  CB  ARG E 632      55.059 -38.925   9.643  1.00266.65           C
ATOM   4939  CG  ARG E 632      55.402 -38.921   8.153  0.00266.65           C
ATOM   4940  CD  ARG E 632      56.223 -40.135   7.711  1.00266.65           C
ATOM   4941  NE  ARG E 632      55.330 -41.327   7.758  1.00266.65           N
ATOM   4942  CZ  ARG E 632      54.556 -41.644   6.680  1.00266.65           C
ATOM   4943  NH1 ARG E 632      54.598 -40.868   5.557  1.00266.65           N
ATOM   4944  NH2 ARG E 632      53.742 -42.738   6.723  1.00266.65           N
ATOM   4945  C   ARG E 632      53.689 -38.079  11.458  1.00266.65           C
ATOM   4946  O   ARG E 632      54.136 -37.593  12.494  1.00266.65           O
ATOM   4947  N   VAL E 633      52.647 -38.957  11.401  1.00174.52           N
ATOM   4948  CA  VAL E 633      51.956 -39.664  12.460  1.00174.52           C
ATOM   4949  CB  VAL E 633      52.335 -39.334  13.877  1.00174.52           C
ATOM   4950  CG1 VAL E 633      53.789 -39.760  14.124  1.00174.52           C
ATOM   4951  CG2 VAL E 633      51.995 -37.862  14.165  1.00174.52           C
ATOM   4952  C   VAL E 633      50.486 -39.414  12.357  1.00174.52           C
ATOM   4953  O   VAL E 633      50.005 -38.737  11.451  1.00174.52           O
ATOM   4954  N   ALA E 634      49.722 -40.046  13.269  1.00233.78           N
ATOM   4955  CA  ALA E 634      48.339 -39.712  13.427  1.00233.78           C
ATOM   4956  CB  ALA E 634      48.113 -38.257  13.876  1.00233.78           C
ATOM   4957  C   ALA E 634      47.548 -39.931  12.188  1.00233.78           C
ATOM   4958  O   ALA E 634      47.810 -40.795  11.353  1.00233.78           O
ATOM   4959  N   LEU E 635      46.440 -39.177  12.153  1.00206.96           N
ATOM   4960  CA  LEU E 635      45.505 -39.143  11.083  1.00206.96           C
ATOM   4961  CB  LEU E 635      44.622 -40.400  11.016  1.00206.96           C
ATOM   4962  CG  LEU E 635      43.604 -40.383   9.861  0.00206.96           C
ATOM   4963  CD1 LEU E 635      44.305 -40.384   8.495  0.00206.96           C
ATOM   4964  CD2 LEU E 635      42.581 -41.520  10.006  0.00206.96           C
ATOM   4965  C   LEU E 635      44.634 -37.990  11.433  1.00206.96           C
ATOM   4966  O   LEU E 635      44.942 -36.837  11.143  1.00206.96           O
ATOM   4967  N   GLU E 636      43.495 -38.295  12.073  1.00 43.55           N
ATOM   4968  CA  GLU E 636      42.616 -37.252  12.499  1.00 43.55           C
ATOM   4969  CB  GLU E 636      41.136 -37.552  12.210  1.00 43.55           C
ATOM   4970  CG  GLU E 636      40.193 -36.419  12.620  1.00 43.55           C
ATOM   4971  CD  GLU E 636      38.772 -36.844  12.283  1.00 43.55           C
ATOM   4972  OE1 GLU E 636      38.600 -37.985  11.778  1.00 43.55           O
ATOM   4973  OE2 GLU E 636      37.839 -36.031  12.523  1.00 43.55           O
ATOM   4974  C   GLU E 636      42.768 -37.121  14.008  1.00 43.55           C
ATOM   4975  O   GLU E 636      41.740 -37.274  14.721  1.00 43.55           O
ATOM   4976  OXT GLU E 636      43.913 -36.867  14.468  1.00 43.55           O
TER    4977      GLU E 636
ATOM   4978  N   SER F 637      31.881 -27.138   5.012  1.00166.45           N
ATOM   4979  CA  SER F 637      30.660 -27.822   4.534  1.00166.45           C
ATOM   4980  CB  SER F 637      30.973 -28.699   3.313  1.00166.45           C
ATOM   4981  OG  SER F 637      31.879 -29.734   3.671  1.00166.45           O
ATOM   4982  C   SER F 637      30.042 -28.690   5.585  1.00166.45           C
ATOM   4983  O   SER F 637      30.081 -29.916   5.501  1.00166.45           O
ATOM   4984  N   GLU F 638      29.449 -28.071   6.623  1.00182.87           N
ATOM   4985  CA  GLU F 638      29.461 -26.647   6.737  1.00182.87           C
ATOM   4986  CB  GLU F 638      28.249 -26.025   7.458  1.00182.87           C
ATOM   4987  CG  GLU F 638      28.153 -26.345   8.949  1.00182.87           C
ATOM   4988  CD  GLU F 638      27.156 -25.366   9.556  1.00182.87           C
ATOM   4989  OE1 GLU F 638      27.583 -24.232   9.902  1.00182.87           O
ATOM   4990  OE2 GLU F 638      25.955 -25.731   9.673  1.00182.87           O
ATOM   4991  C   GLU F 638      30.675 -26.314   7.526  1.00182.87           C
ATOM   4992  O   GLU F 638      31.294 -27.198   8.110  1.00182.87           O
ATOM   4993  N   LEU F 639      31.047 -25.023   7.566  1.00113.48           N
ATOM   4994  CA  LEU F 639      32.249 -24.629   8.237  1.00113.48           C
ATOM   4995  CB  LEU F 639      32.430 -23.090   8.183  1.00113.48           C
ATOM   4996  CG  LEU F 639      33.700 -22.484   8.825  1.00113.48           C
ATOM   4997  CD1 LEU F 639      33.782 -20.976   8.538  1.00113.48           C
ATOM   4998  CD2 LEU F 639      33.792 -22.759  10.332  1.00113.48           C
ATOM   4999  C   LEU F 639      32.150 -25.098   9.655  1.00113.48           C
ATOM   5000  O   LEU F 639      31.191 -24.809  10.369  1.00113.48           O
ATOM   5001  N   ASP F 640      33.153 -25.891  10.073  1.00106.23           N
ATOM   5002  CA  ASP F 640      33.275 -26.376  11.415  1.00106.23           C
ATOM   5003  CB  ASP F 640      32.677 -27.779  11.636  1.00106.23           C
ATOM   5004  CG  ASP F 640      31.162 -27.664  11.731  1.00106.23           C
ATOM   5005  OD1 ASP F 640      30.687 -26.736  12.440  1.00106.23           O
ATOM   5006  OD2 ASP F 640      30.462 -28.498  11.099  1.00106.23           O
ATOM   5007  C   ASP F 640      34.729 -26.502  11.618  1.00106.23           C
ATOM   5008  O   ASP F 640      35.230 -27.629  11.634  1.00106.23           O
ATOM   5009  N   PRO F 641      35.349 -25.346  11.827  1.00199.25           N
ATOM   5010  CA  PRO F 641      36.780 -25.184  11.809  1.00199.25           C
ATOM   5011  CD  PRO F 641      34.732 -24.371  12.709  1.00199.25           C
ATOM   5012  CB  PRO F 641      37.074 -23.831  12.451  1.00199.25           C
ATOM   5013  CG  PRO F 641      35.892 -23.646  13.414  1.00199.25           C
ATOM   5014  C   PRO F 641      37.403 -26.258  12.525  1.00199.25           C
ATOM   5015  O   PRO F 641      37.173 -26.400  13.737  1.00199.25           O
ATOM   5016  N   PRO F 642      37.760 -27.040  11.494  1.00187.26           N
ATOM   5017  CA  PRO F 642      38.540 -28.244  11.467  1.00187.26           C
ATOM   5018  CD  PRO F 642      37.356 -26.668  10.136  1.00187.26           C
ATOM   5019  CB  PRO F 642      38.198 -28.933  10.156  1.00187.26           C
ATOM   5020  CG  PRO F 642      37.968 -27.744   9.223  1.00187.26           C
ATOM   5021  C   PRO F 642      40.029 -28.102  11.536  1.00187.26           C
ATOM   5022  O   PRO F 642      40.575 -28.990  12.178  1.00187.26           O
ATOM   5023  N   PRO F 643      40.783 -27.216  10.896  1.00156.68           N
ATOM   5024  CA  PRO F 643      42.183 -27.202  11.169  1.00156.68           C
ATOM   5025  CD  PRO F 643      40.362 -26.019  10.181  1.00156.68           C
ATOM   5026  CB  PRO F 643      42.781 -26.121  10.268  1.00156.68           C
ATOM   5027  CG  PRO F 643      41.617 -25.130  10.087  1.00156.68           C
ATOM   5028  C   PRO F 643      42.162 -26.811  12.592  1.00156.68           C
ATOM   5029  O   PRO F 643      42.783 -27.441  13.437  1.00156.68           O
ATOM   5030  N   TYR F 644      41.368 -25.789  12.895  1.00105.20           N
ATOM   5031  CA  TYR F 644      41.296 -25.384  14.239  1.00105.20           C
[truncated: 477,852 more chars]
