# Supplementary material for: Evolutionary Analysis of Dipeptidyl Peptidase I
Source: Int J Mol Sci. 2022 Feb 6;23(3):1852. doi: 10.3390/ijms23031852 (PMC8836896; doi:10.3390/ijms23031852)
Supplement: Supplementary file 1 [file ijms-23-01852-s001.zip › Supplementary File S2 Homology models/Modeller/Frankliniella occidentalis/mod.B99990005.pdb]

EXPDTA    THEORETICAL MODEL, MODELLER 10.1 2021/11/04 15:03:09
REMARK   6 MODELLER OBJECTIVE FUNCTION:     11800.8477
REMARK   6 MODELLER BEST TEMPLATE % SEQ ID:  57.102
REMARK   6 SEQUENCE: mod
REMARK   6 ALIGNMENT: alignment.pir
REMARK   6 SCRIPT: model.py
REMARK   6 DOPE score: -155059.93750
REMARK   6 GA341 score: 1.00000
REMARK   6 DOPE-HR score: -124392.52344
REMARK   6 TEMPLATE: 1K3B 1:A - 119:A MODELS 1:A - 120:A AT 57.1%
REMARK   6 TEMPLATE: 1K3B 120:B - 283:B MODELS 121:B - 283:B AT 57.1%
REMARK   6 TEMPLATE: 1K3B 284:C - 351:C MODELS 284:C - 353:C AT 57.1%
REMARK   6 TEMPLATE: 1K3B 353:D - 471:D MODELS 354:D - 473:D AT 57.1%
REMARK   6 TEMPLATE: 1K3B 472:E - 635:E MODELS 474:E - 636:E AT 57.1%
REMARK   6 TEMPLATE: 1K3B 636:F - 703:F MODELS 637:F - 706:F AT 57.1%
REMARK   6 TEMPLATE: 1K3B 705:G - 823:G MODELS 707:G - 826:G AT 57.1%
REMARK   6 TEMPLATE: 1K3B 824:H - 987:H MODELS 827:H - 989:H AT 57.1%
REMARK   6 TEMPLATE: 1K3B 988:I - 1055:I MODELS 990:I - 1059:I AT 57.1%
REMARK   6 TEMPLATE: 1K3B 1057:J - 1175:J MODELS 1060:J - 1179:J AT 57.1%
REMARK   6 TEMPLATE: 1K3B 1176:K - 1339:K MODELS 1180:K - 1342:K AT 57.1%
REMARK   6 TEMPLATE: 1K3B 1340:L - 1407:L MODELS 1343:L - 1412:L AT 57.1%
SSBOND   1 CYS A    6    CYS A   95                          1555   1555  2.03
SSBOND   2 CYS A   30    CYS A  113                          1555   1555  2.03
SSBOND   3 CYS B  145    CYS B  188                          1555   1555  2.02
SSBOND   4 CYS B  181    CYS B  221                          1555   1555  2.03
SSBOND   5 CYS B  211    CYS B  226                          1555   1555  2.03
SSBOND   6 CYS D  359    CYS D  448                          1555   1555  2.03
SSBOND   7 CYS D  383    CYS D  466                          1555   1555  2.02
SSBOND   8 CYS E  498    CYS E  541                          1555   1555  2.03
SSBOND   9 CYS E  534    CYS E  574                          1555   1555  2.04
SSBOND  10 CYS E  564    CYS E  579                          1555   1555  2.04
SSBOND  11 CYS G  712    CYS G  801                          1555   1555  2.01
SSBOND  12 CYS G  736    CYS G  819                          1555   1555  2.03
SSBOND  13 CYS H  851    CYS H  894                          1555   1555  2.03
SSBOND  14 CYS H  887    CYS H  927                          1555   1555  2.03
SSBOND  15 CYS H  917    CYS H  932                          1555   1555  2.02
SSBOND  16 CYS J 1065    CYS J 1154                          1555   1555  2.03
SSBOND  17 CYS J 1089    CYS J 1172                          1555   1555  2.03
SSBOND  18 CYS K 1204    CYS K 1247                          1555   1555  2.02
SSBOND  19 CYS K 1240    CYS K 1280                          1555   1555  2.03
SSBOND  20 CYS K 1270    CYS K 1285                          1555   1555  2.02
ATOM      1  N   ASP A   1      38.757  23.283  34.080  1.00 35.14           N
ATOM      2  CA  ASP A   1      39.951  23.634  33.275  1.00 35.14           C
ATOM      3  CB  ASP A   1      39.659  24.848  32.377  1.00 35.14           C
ATOM      4  CG  ASP A   1      38.584  24.467  31.368  1.00 35.14           C
ATOM      5  OD1 ASP A   1      38.041  23.335  31.474  1.00 35.14           O
ATOM      6  OD2 ASP A   1      38.291  25.308  30.477  1.00 35.14           O
ATOM      7  C   ASP A   1      41.063  24.008  34.194  1.00 35.14           C
ATOM      8  O   ASP A   1      40.839  24.318  35.362  1.00 35.14           O
ATOM      9  N   THR A   2      42.306  23.939  33.687  1.00 44.74           N
ATOM     10  CA  THR A   2      43.439  24.369  34.444  1.00 44.74           C
ATOM     11  CB  THR A   2      44.696  23.599  34.158  1.00 44.74           C
ATOM     12  OG1 THR A   2      45.072  23.762  32.798  1.00 44.74           O
ATOM     13  CG2 THR A   2      44.451  22.111  34.469  1.00 44.74           C
ATOM     14  C   THR A   2      43.659  25.783  34.018  1.00 44.74           C
ATOM     15  O   THR A   2      42.990  26.278  33.114  1.00 44.74           O
ATOM     16  N   PRO A   3      44.567  26.452  34.660  1.00 71.42           N
ATOM     17  CA  PRO A   3      44.843  27.825  34.325  1.00 71.42           C
ATOM     18  CD  PRO A   3      44.817  26.173  36.066  1.00 71.42           C
ATOM     19  CB  PRO A   3      45.665  28.373  35.490  1.00 71.42           C
ATOM     20  CG  PRO A   3      45.216  27.520  36.689  1.00 71.42           C
ATOM     21  C   PRO A   3      45.531  27.967  32.999  1.00 71.42           C
ATOM     22  O   PRO A   3      45.715  29.097  32.551  1.00 71.42           O
ATOM     23  N   ALA A   4      45.950  26.852  32.370  1.00 58.86           N
ATOM     24  CA  ALA A   4      46.727  26.925  31.160  1.00 58.86           C
ATOM     25  CB  ALA A   4      47.417  25.598  30.809  1.00 58.86           C
ATOM     26  C   ALA A   4      45.915  27.332  29.967  1.00 58.86           C
ATOM     27  O   ALA A   4      44.775  26.906  29.784  1.00 58.86           O
ATOM     28  N   ASN A   5      46.518  28.194  29.117  1.00140.78           N
ATOM     29  CA  ASN A   5      45.932  28.608  27.874  1.00140.78           C
ATOM     30  CB  ASN A   5      45.520  30.093  27.886  1.00140.78           C
ATOM     31  CG  ASN A   5      44.694  30.403  26.645  1.00140.78           C
ATOM     32  OD1 ASN A   5      44.747  29.685  25.648  1.00140.78           O
ATOM     33  ND2 ASN A   5      43.909  31.512  26.704  1.00140.78           N
ATOM     34  C   ASN A   5      47.015  28.450  26.846  1.00140.78           C
ATOM     35  O   ASN A   5      47.635  29.432  26.438  1.00140.78           O
ATOM     36  N   CYS A   6      47.251  27.209  26.369  1.00 71.01           N
ATOM     37  CA  CYS A   6      48.326  26.991  25.440  1.00 71.01           C
ATOM     38  CB  CYS A   6      49.233  25.803  25.801  1.00 71.01           C
ATOM     39  SG  CYS A   6      50.186  26.163  27.305  1.00 71.01           S
ATOM     40  C   CYS A   6      47.782  26.803  24.059  1.00 71.01           C
ATOM     41  O   CYS A   6      46.590  26.571  23.862  1.00 71.01           O
ATOM     42  N   THR A   7      48.682  26.890  23.058  1.00 63.81           N
ATOM     43  CA  THR A   7      48.298  26.898  21.678  1.00 63.81           C
ATOM     44  CB  THR A   7      48.934  28.037  20.934  1.00 63.81           C
ATOM     45  OG1 THR A   7      50.344  27.881  20.903  1.00 63.81           O
ATOM     46  CG2 THR A   7      48.559  29.354  21.632  1.00 63.81           C
ATOM     47  C   THR A   7      48.774  25.657  20.988  1.00 63.81           C
ATOM     48  O   THR A   7      49.680  24.961  21.443  1.00 63.81           O
ATOM     49  N   PHE A   8      48.150  25.394  19.825  1.00 67.92           N
ATOM     50  CA  PHE A   8      48.409  24.286  18.952  1.00 67.92           C
ATOM     51  CB  PHE A   8      47.508  24.369  17.703  1.00 67.92           C
ATOM     52  CG  PHE A   8      47.717  23.183  16.828  1.00 67.92           C
ATOM     53  CD1 PHE A   8      47.050  22.005  17.074  1.00 67.92           C
ATOM     54  CD2 PHE A   8      48.567  23.256  15.750  1.00 67.92           C
ATOM     55  CE1 PHE A   8      47.238  20.913  16.262  1.00 67.92           C
ATOM     56  CE2 PHE A   8      48.759  22.167  14.934  1.00 67.92           C
ATOM     57  CZ  PHE A   8      48.095  20.992  15.190  1.00 67.92           C
ATOM     58  C   PHE A   8      49.843  24.393  18.523  1.00 67.92           C
ATOM     59  O   PHE A   8      50.562  23.396  18.445  1.00 67.92           O
ATOM     60  N   GLU A   9      50.295  25.628  18.232  1.00 87.31           N
ATOM     61  CA  GLU A   9      51.640  25.858  17.789  1.00 87.31           C
ATOM     62  CB  GLU A   9      51.908  27.322  17.390  1.00 87.31           C
ATOM     63  CG  GLU A   9      51.740  28.320  18.535  1.00 87.31           C
ATOM     64  CD  GLU A   9      52.040  29.711  17.995  1.00 87.31           C
ATOM     65  OE1 GLU A   9      52.365  29.817  16.782  1.00 87.31           O
ATOM     66  OE2 GLU A   9      51.941  30.687  18.785  1.00 87.31           O
ATOM     67  C   GLU A   9      52.596  25.497  18.889  1.00 87.31           C
ATOM     68  O   GLU A   9      53.674  24.967  18.626  1.00 87.31           O
ATOM     69  N   ASP A  10      52.219  25.755  20.156  1.00 59.07           N
ATOM     70  CA  ASP A  10      53.098  25.475  21.262  1.00 59.07           C
ATOM     71  CB  ASP A  10      52.451  25.743  22.634  1.00 59.07           C
ATOM     72  CG  ASP A  10      52.275  27.239  22.846  1.00 59.07           C
ATOM     73  OD1 ASP A  10      53.220  28.008  22.527  1.00 59.07           O
ATOM     74  OD2 ASP A  10      51.182  27.634  23.331  1.00 59.07           O
ATOM     75  C   ASP A  10      53.407  24.010  21.245  1.00 59.07           C
ATOM     76  O   ASP A  10      54.507  23.595  21.606  1.00 59.07           O
ATOM     77  N   VAL A  11      52.403  23.192  20.880  1.00 67.69           N
ATOM     78  CA  VAL A  11      52.489  21.756  20.831  1.00 67.69           C
ATOM     79  CB  VAL A  11      51.147  21.091  20.764  1.00 67.69           C
ATOM     80  CG1 VAL A  11      51.341  19.592  20.477  1.00 67.69           C
ATOM     81  CG2 VAL A  11      50.444  21.345  22.107  1.00 67.69           C
ATOM     82  C   VAL A  11      53.336  21.228  19.698  1.00 67.69           C
ATOM     83  O   VAL A  11      53.944  20.168  19.831  1.00 67.69           O
ATOM     84  N   ALA A  12      53.375  21.896  18.529  1.00 42.96           N
ATOM     85  CA  ALA A  12      54.129  21.331  17.436  1.00 42.96           C
ATOM     86  CB  ALA A  12      53.923  22.068  16.102  1.00 42.96           C
ATOM     87  C   ALA A  12      55.590  21.383  17.763  1.00 42.96           C
ATOM     88  O   ALA A  12      56.068  22.364  18.325  1.00 42.96           O
ATOM     89  N   GLY A  13      56.347  20.314  17.417  1.00 29.37           N
ATOM     90  CA  GLY A  13      57.763  20.338  17.667  1.00 29.37           C
ATOM     91  C   GLY A  13      58.209  19.026  18.241  1.00 29.37           C
ATOM     92  O   GLY A  13      57.522  18.011  18.128  1.00 29.37           O
ATOM     93  N   LYS A  14      59.408  19.024  18.869  1.00 65.43           N
ATOM     94  CA  LYS A  14      59.932  17.817  19.446  1.00 65.43           C
ATOM     95  CB  LYS A  14      61.432  17.593  19.192  1.00 65.43           C
ATOM     96  CG  LYS A  14      61.779  17.286  17.733  1.00 65.43           C
ATOM     97  CD  LYS A  14      63.284  17.299  17.458  1.00 65.43           C
ATOM     98  CE  LYS A  14      64.036  16.163  18.156  1.00 65.43           C
ATOM     99  NZ  LYS A  14      65.481  16.242  17.844  1.00 65.43           N
ATOM    100  C   LYS A  14      59.749  17.872  20.931  1.00 65.43           C
ATOM    101  O   LYS A  14      59.978  18.902  21.565  1.00 65.43           O
ATOM    102  N   TRP A  15      59.319  16.740  21.523  1.00 52.38           N
ATOM    103  CA  TRP A  15      59.106  16.678  22.942  1.00 52.38           C
ATOM    104  CB  TRP A  15      57.630  16.488  23.332  1.00 52.38           C
ATOM    105  CG  TRP A  15      56.752  17.686  23.054  1.00 52.38           C
ATOM    106  CD2 TRP A  15      56.322  18.618  24.058  1.00 52.38           C
ATOM    107  CD1 TRP A  15      56.200  18.103  21.878  1.00 52.38           C
ATOM    108  NE1 TRP A  15      55.459  19.242  22.085  1.00 52.38           N
ATOM    109  CE2 TRP A  15      55.524  19.570  23.422  1.00 52.38           C
ATOM    110  CE3 TRP A  15      56.570  18.678  25.399  1.00 52.38           C
ATOM    111  CZ2 TRP A  15      54.959  20.597  24.122  1.00 52.38           C
ATOM    112  CZ3 TRP A  15      56.001  19.716  26.102  1.00 52.38           C
ATOM    113  CH2 TRP A  15      55.211  20.658  25.475  1.00 52.38           C
ATOM    114  C   TRP A  15      59.856  15.498  23.478  1.00 52.38           C
ATOM    115  O   TRP A  15      59.971  14.462  22.825  1.00 52.38           O
ATOM    116  N   THR A  16      60.407  15.641  24.699  1.00102.97           N
ATOM    117  CA  THR A  16      61.093  14.545  25.318  1.00102.97           C
ATOM    118  CB  THR A  16      62.459  14.904  25.825  1.00102.97           C
ATOM    119  OG1 THR A  16      62.362  15.901  26.832  1.00102.97           O
ATOM    120  CG2 THR A  16      63.302  15.420  24.646  1.00102.97           C
ATOM    121  C   THR A  16      60.269  14.150  26.499  1.00102.97           C
ATOM    122  O   THR A  16      59.928  14.981  27.338  1.00102.97           O
ATOM    123  N   LEU A  17      59.906  12.859  26.586  1.00 84.27           N
ATOM    124  CA  LEU A  17      59.104  12.422  27.689  1.00 84.27           C
ATOM    125  CB  LEU A  17      57.880  11.592  27.267  1.00 84.27           C
ATOM    126  CG  LEU A  17      56.863  12.382  26.422  1.00 84.27           C
ATOM    127  CD1 LEU A  17      57.473  12.826  25.083  1.00 84.27           C
ATOM    128  CD2 LEU A  17      55.552  11.598  26.248  1.00 84.27           C
ATOM    129  C   LEU A  17      59.950  11.554  28.566  1.00 84.27           C
ATOM    130  O   LEU A  17      60.563  10.587  28.108  1.00 84.27           O
ATOM    131  N   TRP A  18      60.003  11.899  29.869  1.00 52.03           N
ATOM    132  CA  TRP A  18      60.735  11.104  30.806  1.00 52.03           C
ATOM    133  CB  TRP A  18      61.468  11.927  31.879  1.00 52.03           C
ATOM    134  CG  TRP A  18      62.605  12.760  31.335  1.00 52.03           C
ATOM    135  CD2 TRP A  18      63.939  12.267  31.139  1.00 52.03           C
ATOM    136  CD1 TRP A  18      62.611  14.063  30.935  1.00 52.03           C
ATOM    137  NE1 TRP A  18      63.867  14.416  30.501  1.00 52.03           N
ATOM    138  CE2 TRP A  18      64.694  13.318  30.620  1.00 52.03           C
ATOM    139  CE3 TRP A  18      64.489  11.038  31.369  1.00 52.03           C
ATOM    140  CZ2 TRP A  18      66.018  13.157  30.323  1.00 52.03           C
ATOM    141  CZ3 TRP A  18      65.824  10.879  31.069  1.00 52.03           C
ATOM    142  CH2 TRP A  18      66.573  11.917  30.557  1.00 52.03           C
ATOM    143  C   TRP A  18      59.700  10.282  31.492  1.00 52.03           C
ATOM    144  O   TRP A  18      58.720  10.813  32.012  1.00 52.03           O
ATOM    145  N   GLU A  19      59.895   8.951  31.501  1.00 72.42           N
ATOM    146  CA  GLU A  19      58.888   8.089  32.040  1.00 72.42           C
ATOM    147  CB  GLU A  19      58.491   6.954  31.083  1.00 72.42           C
ATOM    148  CG  GLU A  19      57.714   7.444  29.862  1.00 72.42           C
ATOM    149  CD  GLU A  19      56.285   7.734  30.297  1.00 72.42           C
ATOM    150  OE1 GLU A  19      55.985   7.544  31.506  1.00 72.42           O
ATOM    151  OE2 GLU A  19      55.475   8.150  29.427  1.00 72.42           O
ATOM    152  C   GLU A  19      59.372   7.456  33.303  1.00 72.42           C
ATOM    153  O   GLU A  19      60.487   6.941  33.380  1.00 72.42           O
ATOM    154  N   GLY A  20      58.495   7.467  34.325  1.00 73.40           N
ATOM    155  CA  GLY A  20      58.763   6.892  35.608  1.00 73.40           C
ATOM    156  C   GLY A  20      58.176   5.530  35.554  1.00 73.40           C
ATOM    157  O   GLY A  20      58.314   4.892  34.521  1.00 73.40           O
ATOM    158  N   PRO A  21      57.371   5.201  36.542  1.00243.76           N
ATOM    159  CA  PRO A  21      56.867   3.881  36.904  1.00243.76           C
ATOM    160  CD  PRO A  21      56.620   6.263  37.191  1.00243.76           C
ATOM    161  CB  PRO A  21      55.636   4.138  37.777  1.00243.76           C
ATOM    162  CG  PRO A  21      55.813   5.573  38.296  1.00243.76           C
ATOM    163  C   PRO A  21      56.567   2.834  35.849  1.00243.76           C
ATOM    164  O   PRO A  21      57.263   2.724  34.847  1.00243.76           O
ATOM    165  N   ARG A  22      55.703   1.861  36.178  1.00291.90           N
ATOM    166  CA  ARG A  22      55.328   0.862  35.211  1.00291.90           C
ATOM    167  CB  ARG A  22      56.548   0.112  34.604  1.00291.90           C
ATOM    168  CG  ARG A  22      57.614  -0.370  35.607  1.00291.90           C
ATOM    169  CD  ARG A  22      57.425  -1.734  36.276  1.00291.90           C
ATOM    170  NE  ARG A  22      58.367  -2.691  35.631  1.00291.90           N
ATOM    171  CZ  ARG A  22      58.847  -3.751  36.346  1.00291.90           C
ATOM    172  NH1 ARG A  22      58.446  -3.939  37.637  1.00291.90           N
ATOM    173  NH2 ARG A  22      59.732  -4.618  35.774  1.00291.90           N
ATOM    174  C   ARG A  22      54.401  -0.113  35.865  1.00291.90           C
ATOM    175  O   ARG A  22      54.750  -1.261  36.127  1.00291.90           O
ATOM    176  N   GLY A  23      53.136   0.283  36.069  1.00 62.29           N
ATOM    177  CA  GLY A  23      52.279  -0.610  36.786  1.00 62.29           C
ATOM    178  C   GLY A  23      50.949  -0.669  36.110  1.00 62.29           C
ATOM    179  O   GLY A  23      50.842  -0.525  34.896  1.00 62.29           O
ATOM    180  N   VAL A  24      49.905  -0.913  36.916  1.00 53.82           N
ATOM    181  CA  VAL A  24      48.556  -1.040  36.439  1.00 53.82           C
ATOM    182  CB  VAL A  24      47.841  -2.174  37.135  1.00 53.82           C
ATOM    183  CG1 VAL A  24      46.392  -2.316  36.636  1.00 53.82           C
ATOM    184  CG2 VAL A  24      48.686  -3.443  36.945  1.00 53.82           C
ATOM    185  C   VAL A  24      47.897   0.270  36.762  1.00 53.82           C
ATOM    186  O   VAL A  24      48.511   1.152  37.363  1.00 53.82           O
ATOM    187  N   LYS A  25      46.633   0.460  36.320  1.00112.64           N
ATOM    188  CA  LYS A  25      45.909   1.673  36.562  1.00112.64           C
ATOM    189  CB  LYS A  25      44.470   1.644  36.008  1.00112.64           C
ATOM    190  CG  LYS A  25      44.362   1.379  34.509  1.00112.64           C
ATOM    191  CD  LYS A  25      42.943   1.039  34.048  1.00112.64           C
ATOM    192  CE  LYS A  25      42.465  -0.342  34.504  1.00112.64           C
ATOM    193  NZ  LYS A  25      42.173  -0.323  35.955  1.00112.64           N
ATOM    194  C   LYS A  25      45.779   1.863  38.048  1.00112.64           C
ATOM    195  O   LYS A  25      45.744   3.000  38.518  1.00112.64           O
ATOM    196  N   PRO A  26      45.585   0.809  38.799  1.00158.56           N
ATOM    197  CA  PRO A  26      45.557   0.958  40.234  1.00158.56           C
ATOM    198  CD  PRO A  26      44.686  -0.249  38.356  0.00158.56           C
ATOM    199  CB  PRO A  26      44.810  -0.260  40.774  1.00158.56           C
ATOM    200  CG  PRO A  26      43.910  -0.691  39.606  0.00158.56           C
ATOM    201  C   PRO A  26      46.905   1.126  40.864  1.00158.56           C
ATOM    202  O   PRO A  26      46.993   1.727  41.933  1.00158.56           O
ATOM    203  N   GLY A  27      47.954   0.563  40.236  1.00 34.27           N
ATOM    204  CA  GLY A  27      49.295   0.568  40.750  1.00 34.27           C
ATOM    205  C   GLY A  27      49.853   1.952  40.760  1.00 34.27           C
ATOM    206  O   GLY A  27      50.634   2.308  41.641  1.00 34.27           O
ATOM    207  N   ALA A  28      49.501   2.769  39.754  1.00 49.51           N
ATOM    208  CA  ALA A  28      50.112   4.060  39.682  1.00 49.51           C
ATOM    209  CB  ALA A  28      50.944   4.271  38.405  1.00 49.51           C
ATOM    210  C   ALA A  28      49.065   5.125  39.701  1.00 49.51           C
ATOM    211  O   ALA A  28      47.883   4.878  39.462  1.00 49.51           O
ATOM    212  N   SER A  29      49.502   6.342  40.081  1.00105.58           N
ATOM    213  CA  SER A  29      48.695   7.525  40.052  1.00105.58           C
ATOM    214  CB  SER A  29      47.999   7.830  41.390  1.00105.58           C
ATOM    215  OG  SER A  29      48.965   8.084  42.399  1.00105.58           O
ATOM    216  C   SER A  29      49.672   8.624  39.789  1.00105.58           C
ATOM    217  O   SER A  29      50.621   8.802  40.552  1.00105.58           O
ATOM    218  N   CYS A  30      49.457   9.410  38.716  1.00 81.47           N
ATOM    219  CA  CYS A  30      50.453  10.379  38.351  1.00 81.47           C
ATOM    220  CB  CYS A  30      50.595  10.470  36.827  1.00 81.47           C
ATOM    221  SG  CYS A  30      50.840   8.807  36.144  1.00 81.47           S
ATOM    222  C   CYS A  30      50.077  11.734  38.871  1.00 81.47           C
ATOM    223  O   CYS A  30      49.871  12.678  38.108  1.00 81.47           O
ATOM    224  N   ALA A  31      49.892  11.824  40.198  1.00 71.38           N
ATOM    225  CA  ALA A  31      49.668  13.037  40.929  1.00 71.38           C
ATOM    226  CB  ALA A  31      49.093  12.782  42.332  1.00 71.38           C
ATOM    227  C   ALA A  31      50.947  13.802  41.108  1.00 71.38           C
ATOM    228  O   ALA A  31      50.950  15.032  41.122  1.00 71.38           O
ATOM    229  N   ASN A  32      52.070  13.073  41.288  1.00115.52           N
ATOM    230  CA  ASN A  32      53.305  13.699  41.671  1.00115.52           C
ATOM    231  CB  ASN A  32      53.919  13.067  42.931  1.00115.52           C
ATOM    232  CG  ASN A  32      53.007  13.384  44.108  1.00115.52           C
ATOM    233  OD1 ASN A  32      52.609  14.530  44.309  1.00115.52           O
ATOM    234  ND2 ASN A  32      52.660  12.339  44.905  1.00115.52           N
ATOM    235  C   ASN A  32      54.326  13.582  40.587  1.00115.52           C
ATOM    236  O   ASN A  32      54.604  14.574  39.916  1.00115.52           O
ATOM    237  N   HIS A  33      54.957  12.391  40.461  1.00120.36           N
ATOM    238  CA  HIS A  33      56.007  12.125  39.516  1.00120.36           C
ATOM    239  ND1 HIS A  33      58.168  15.213  40.462  1.00120.36           N
ATOM    240  CG  HIS A  33      57.344  14.110  40.491  1.00120.36           C
ATOM    241  CB  HIS A  33      56.941  13.334  39.265  1.00120.36           C
ATOM    242  NE2 HIS A  33      57.644  14.870  42.595  1.00120.36           N
ATOM    243  CD2 HIS A  33      57.035  13.914  41.803  1.00120.36           C
ATOM    244  CE1 HIS A  33      58.313  15.628  41.746  1.00120.36           C
ATOM    245  C   HIS A  33      56.835  11.018  40.104  1.00120.36           C
ATOM    246  O   HIS A  33      56.403   9.869  40.145  1.00120.36           O
ATOM    247  N   GLN A  34      58.077  11.355  40.516  1.00 75.69           N
ATOM    248  CA  GLN A  34      59.035  10.495  41.168  1.00 75.69           C
ATOM    249  CB  GLN A  34      58.535   9.110  41.638  1.00 75.69           C
ATOM    250  CG  GLN A  34      57.470   9.185  42.733  1.00 75.69           C
ATOM    251  CD  GLN A  34      57.074   7.762  43.101  1.00 75.69           C
ATOM    252  OE1 GLN A  34      57.599   6.796  42.550  1.00 75.69           O
ATOM    253  NE2 GLN A  34      56.117   7.626  44.058  1.00 75.69           N
ATOM    254  C   GLN A  34      60.158  10.266  40.216  1.00 75.69           C
ATOM    255  O   GLN A  34      60.278  10.953  39.203  1.00 75.69           O
ATOM    256  N   GLY A  35      61.027   9.288  40.542  1.00 43.32           N
ATOM    257  CA  GLY A  35      62.188   9.010  39.745  1.00 43.32           C
ATOM    258  C   GLY A  35      61.789   8.453  38.412  1.00 43.32           C
ATOM    259  O   GLY A  35      60.844   7.674  38.275  1.00 43.32           O
ATOM    260  N   PRO A  36      62.489   8.923  37.413  1.00 90.17           N
ATOM    261  CA  PRO A  36      62.269   8.414  36.085  1.00 90.17           C
ATOM    262  CD  PRO A  36      62.831  10.336  37.395  1.00 90.17           C
ATOM    263  CB  PRO A  36      62.434   9.601  35.132  1.00 90.17           C
ATOM    264  CG  PRO A  36      63.240  10.626  35.944  1.00 90.17           C
ATOM    265  C   PRO A  36      63.153   7.262  35.724  1.00 90.17           C
ATOM    266  O   PRO A  36      64.344   7.300  36.034  1.00 90.17           O
ATOM    267  N   TRP A  37      62.588   6.226  35.075  1.00103.05           N
ATOM    268  CA  TRP A  37      63.361   5.130  34.578  1.00103.05           C
ATOM    269  CB  TRP A  37      62.507   3.902  34.218  1.00103.05           C
ATOM    270  CG  TRP A  37      61.838   3.255  35.407  1.00103.05           C
ATOM    271  CD2 TRP A  37      61.443   1.875  35.456  1.00103.05           C
ATOM    272  CD1 TRP A  37      61.508   3.793  36.616  1.00103.05           C
ATOM    273  NE1 TRP A  37      60.925   2.837  37.413  1.00103.05           N
ATOM    274  CE2 TRP A  37      60.881   1.651  36.710  1.00103.05           C
ATOM    275  CE3 TRP A  37      61.544   0.877  34.528  1.00103.05           C
ATOM    276  CZ2 TRP A  37      60.409   0.418  37.062  1.00103.05           C
ATOM    277  CZ3 TRP A  37      61.065  -0.364  34.884  1.00103.05           C
ATOM    278  CH2 TRP A  37      60.509  -0.588  36.126  1.00103.05           C
ATOM    279  C   TRP A  37      64.075   5.551  33.340  1.00103.05           C
ATOM    280  O   TRP A  37      65.278   5.333  33.206  1.00103.05           O
ATOM    281  N   GLU A  38      63.349   6.185  32.392  1.00152.33           N
ATOM    282  CA  GLU A  38      64.036   6.469  31.172  1.00152.33           C
ATOM    283  CB  GLU A  38      64.105   5.263  30.219  1.00152.33           C
ATOM    284  CG  GLU A  38      62.733   4.783  29.740  1.00152.33           C
ATOM    285  CD  GLU A  38      62.022   4.130  30.917  1.00152.33           C
ATOM    286  OE1 GLU A  38      62.638   3.236  31.557  1.00152.33           O
ATOM    287  OE2 GLU A  38      60.856   4.518  31.193  1.00152.33           O
ATOM    288  C   GLU A  38      63.403   7.574  30.399  1.00152.33           C
ATOM    289  O   GLU A  38      62.228   7.905  30.564  1.00152.33           O
ATOM    290  N   ARG A  39      64.225   8.200  29.530  1.00142.11           N
ATOM    291  CA  ARG A  39      63.671   9.088  28.565  1.00142.11           C
ATOM    292  CB  ARG A  39      64.706  10.018  27.907  1.00142.11           C
ATOM    293  CG  ARG A  39      64.099  10.966  26.871  1.00142.11           C
ATOM    294  CD  ARG A  39      65.121  11.902  26.224  1.00142.11           C
ATOM    295  NE  ARG A  39      66.077  11.060  25.449  1.00142.11           N
ATOM    296  CZ  ARG A  39      67.088  11.652  24.747  1.00142.11           C
ATOM    297  NH1 ARG A  39      67.213  13.011  24.747  1.00142.11           N
ATOM    298  NH2 ARG A  39      67.973  10.885  24.046  1.00142.11           N
ATOM    299  C   ARG A  39      63.239   8.098  27.569  1.00142.11           C
ATOM    300  O   ARG A  39      63.886   7.867  26.546  1.00142.11           O
ATOM    301  N   LYS A  40      62.107   7.464  27.896  1.00 84.90           N
ATOM    302  CA  LYS A  40      61.658   6.414  27.070  1.00 84.90           C
ATOM    303  CB  LYS A  40      60.357   5.746  27.540  1.00 84.90           C
ATOM    304  CG  LYS A  40      59.105   6.601  27.344  1.00 84.90           C
ATOM    305  CD  LYS A  40      57.812   5.788  27.430  1.00 84.90           C
ATOM    306  CE  LYS A  40      57.684   4.727  26.337  1.00 84.90           C
ATOM    307  NZ  LYS A  40      56.488   3.892  26.585  1.00 84.90           N
ATOM    308  C   LYS A  40      61.392   7.046  25.771  1.00 84.90           C
ATOM    309  O   LYS A  40      61.615   6.435  24.728  1.00 84.90           O
ATOM    310  N   VAL A  41      60.919   8.308  25.764  1.00104.50           N
ATOM    311  CA  VAL A  41      60.581   8.602  24.424  1.00104.50           C
ATOM    312  CB  VAL A  41      59.118   8.333  24.132  1.00104.50           C
ATOM    313  CG1 VAL A  41      58.791   8.739  22.685  1.00104.50           C
ATOM    314  CG2 VAL A  41      58.790   6.858  24.422  1.00104.50           C
ATOM    315  C   VAL A  41      60.829   9.999  23.985  1.00104.50           C
ATOM    316  O   VAL A  41      60.637  10.966  24.716  1.00104.50           O
ATOM    317  N   ARG A  42      61.251  10.103  22.713  1.00 81.29           N
ATOM    318  CA  ARG A  42      61.355  11.355  22.037  1.00 81.29           C
ATOM    319  CB  ARG A  42      62.692  11.549  21.303  1.00 81.29           C
ATOM    320  CG  ARG A  42      63.903  11.580  22.235  1.00 81.29           C
ATOM    321  CD  ARG A  42      65.233  11.773  21.504  1.00 81.29           C
ATOM    322  NE  ARG A  42      65.406  10.615  20.580  1.00 81.29           N
ATOM    323  CZ  ARG A  42      65.983   9.462  21.029  1.00 81.29           C
ATOM    324  NH1 ARG A  42      66.395   9.362  22.326  1.00 81.29           N
ATOM    325  NH2 ARG A  42      66.145   8.406  20.179  1.00 81.29           N
ATOM    326  C   ARG A  42      60.283  11.279  20.992  1.00 81.29           C
ATOM    327  O   ARG A  42      60.202  10.295  20.257  1.00 81.29           O
ATOM    328  N   VAL A  43      59.406  12.300  20.913  1.00 35.71           N
ATOM    329  CA  VAL A  43      58.346  12.247  19.947  1.00 35.71           C
ATOM    330  CB  VAL A  43      56.986  12.075  20.558  1.00 35.71           C
ATOM    331  CG1 VAL A  43      56.944  10.720  21.284  1.00 35.71           C
ATOM    332  CG2 VAL A  43      56.701  13.282  21.468  1.00 35.71           C
ATOM    333  C   VAL A  43      58.328  13.536  19.188  1.00 35.71           C
ATOM    334  O   VAL A  43      58.616  14.598  19.737  1.00 35.71           O
ATOM    335  N   THR A  44      57.990  13.456  17.883  1.00102.87           N
ATOM    336  CA  THR A  44      57.917  14.619  17.047  1.00102.87           C
ATOM    337  CB  THR A  44      58.789  14.537  15.825  1.00102.87           C
ATOM    338  OG1 THR A  44      58.767  15.772  15.125  1.00102.87           O
ATOM    339  CG2 THR A  44      58.291  13.396  14.921  1.00102.87           C
ATOM    340  C   THR A  44      56.496  14.773  16.598  1.00102.87           C
ATOM    341  O   THR A  44      55.867  13.824  16.130  1.00102.87           O
ATOM    342  N   LEU A  45      55.950  15.996  16.746  1.00 60.21           N
ATOM    343  CA  LEU A  45      54.585  16.260  16.380  1.00 60.21           C
ATOM    344  CB  LEU A  45      53.801  16.970  17.498  1.00 60.21           C
ATOM    345  CG  LEU A  45      53.837  16.230  18.849  1.00 60.21           C
ATOM    346  CD1 LEU A  45      52.944  16.925  19.891  1.00 60.21           C
ATOM    347  CD2 LEU A  45      53.524  14.737  18.690  1.00 60.21           C
ATOM    348  C   LEU A  45      54.602  17.204  15.213  1.00 60.21           C
ATOM    349  O   LEU A  45      55.186  18.284  15.288  1.00 60.21           O
ATOM    350  N   LEU A  46      53.934  16.833  14.101  1.00 69.55           N
ATOM    351  CA  LEU A  46      53.989  17.674  12.935  1.00 69.55           C
ATOM    352  CB  LEU A  46      54.641  16.989  11.722  1.00 69.55           C
ATOM    353  CG  LEU A  46      56.121  16.630  11.944  1.00 69.55           C
ATOM    354  CD1 LEU A  46      56.724  15.947  10.707  1.00 69.55           C
ATOM    355  CD2 LEU A  46      56.928  17.852  12.405  1.00 69.55           C
ATOM    356  C   LEU A  46      52.615  18.102  12.516  1.00 69.55           C
ATOM    357  O   LEU A  46      51.642  17.375  12.711  1.00 69.55           O
ATOM    358  N   SER A  47      52.560  19.270  11.831  1.00179.71           N
ATOM    359  CA  SER A  47      51.403  20.000  11.358  1.00179.71           C
ATOM    360  CB  SER A  47      51.739  20.829  10.103  1.00179.71           C
ATOM    361  OG  SER A  47      52.078  19.970   9.025  1.00179.71           O
ATOM    362  C   SER A  47      50.257  19.059  11.082  1.00179.71           C
ATOM    363  O   SER A  47      50.455  17.966  10.557  1.00179.71           O
ATOM    364  N   PRO A  48      49.078  19.618  11.026  1.00327.26           N
ATOM    365  CA  PRO A  48      47.864  18.993  11.498  1.00327.26           C
ATOM    366  CD  PRO A  48      48.810  20.246   9.733  1.00327.26           C
ATOM    367  CB  PRO A  48      46.943  18.826  10.294  1.00327.26           C
ATOM    368  CG  PRO A  48      47.334  20.002   9.396  1.00327.26           C
ATOM    369  C   PRO A  48      47.874  17.783  12.402  1.00327.26           C
ATOM    370  O   PRO A  48      47.452  18.031  13.532  1.00327.26           O
ATOM    371  N   ASN A  49      48.248  16.522  12.095  1.00198.34           N
ATOM    372  CA  ASN A  49      48.124  15.685  13.271  1.00198.34           C
ATOM    373  CB  ASN A  49      46.668  15.243  13.531  1.00198.34           C
ATOM    374  CG  ASN A  49      46.173  14.375  12.378  1.00198.34           C
ATOM    375  OD1 ASN A  49      45.695  13.261  12.588  1.00198.34           O
ATOM    376  ND2 ASN A  49      46.264  14.898  11.126  1.00198.34           N
ATOM    377  C   ASN A  49      48.970  14.437  13.243  1.00198.34           C
ATOM    378  O   ASN A  49      48.499  13.376  13.651  1.00198.34           O
ATOM    379  N   LYS A  50      50.263  14.509  12.869  1.00103.36           N
ATOM    380  CA  LYS A  50      51.007  13.280  12.833  1.00103.36           C
ATOM    381  CB  LYS A  50      51.730  13.041  11.496  1.00103.36           C
ATOM    382  CG  LYS A  50      50.769  12.867  10.317  1.00103.36           C
ATOM    383  CD  LYS A  50      49.793  11.702  10.492  1.00103.36           C
ATOM    384  CE  LYS A  50      48.829  11.527   9.317  1.00103.36           C
ATOM    385  NZ  LYS A  50      47.923  10.384   9.570  1.00103.36           N
ATOM    386  C   LYS A  50      52.046  13.276  13.913  1.00103.36           C
ATOM    387  O   LYS A  50      52.678  14.293  14.197  1.00103.36           O
ATOM    388  N   VAL A  51      52.239  12.104  14.559  1.00 99.17           N
ATOM    389  CA  VAL A  51      53.232  11.989  15.587  1.00 99.17           C
ATOM    390  CB  VAL A  51      52.640  11.680  16.925  1.00 99.17           C
ATOM    391  CG1 VAL A  51      51.722  12.843  17.334  1.00 99.17           C
ATOM    392  CG2 VAL A  51      51.892  10.349  16.811  1.00 99.17           C
ATOM    393  C   VAL A  51      54.136  10.854  15.197  1.00 99.17           C
ATOM    394  O   VAL A  51      53.682   9.875  14.605  1.00 99.17           O
ATOM    395  N   VAL A  52      55.453  10.968  15.487  1.00103.34           N
ATOM    396  CA  VAL A  52      56.376   9.922  15.127  1.00103.34           C
ATOM    397  CB  VAL A  52      56.993  10.136  13.774  1.00103.34           C
ATOM    398  CG1 VAL A  52      58.090   9.082  13.548  1.00103.34           C
ATOM    399  CG2 VAL A  52      55.873  10.110  12.721  1.00103.34           C
ATOM    400  C   VAL A  52      57.498   9.917  16.124  1.00103.34           C
ATOM    401  O   VAL A  52      57.801  10.947  16.726  1.00103.34           O
ATOM    402  N   ASP A  53      58.115   8.734  16.354  1.00 82.96           N
ATOM    403  CA  ASP A  53      59.221   8.616  17.268  1.00 82.96           C
ATOM    404  CB  ASP A  53      58.982   7.568  18.373  1.00 82.96           C
ATOM    405  CG  ASP A  53      58.736   6.200  17.748  1.00 82.96           C
ATOM    406  OD1 ASP A  53      58.916   6.057  16.509  1.00 82.96           O
ATOM    407  OD2 ASP A  53      58.360   5.274  18.515  1.00 82.96           O
ATOM    408  C   ASP A  53      60.500   8.298  16.537  1.00 82.96           C
ATOM    409  O   ASP A  53      60.565   8.314  15.308  1.00 82.96           O
ATOM    410  N   GLN A  54      61.562   8.004  17.321  1.00121.98           N
ATOM    411  CA  GLN A  54      62.889   7.688  16.854  1.00121.98           C
ATOM    412  CB  GLN A  54      63.904   7.570  18.008  1.00121.98           C
ATOM    413  CG  GLN A  54      65.338   7.258  17.565  1.00121.98           C
ATOM    414  CD  GLN A  54      65.477   5.758  17.345  1.00121.98           C
ATOM    415  OE1 GLN A  54      64.601   4.978  17.715  1.00121.98           O
ATOM    416  NE2 GLN A  54      66.615   5.339  16.728  1.00121.98           N
ATOM    417  C   GLN A  54      62.877   6.385  16.108  1.00121.98           C
ATOM    418  O   GLN A  54      63.611   6.206  15.137  1.00121.98           O
ATOM    419  N   PHE A  55      62.027   5.442  16.551  1.00133.54           N
ATOM    420  CA  PHE A  55      61.932   4.114  16.010  1.00133.54           C
ATOM    421  CB  PHE A  55      60.929   3.226  16.765  1.00133.54           C
ATOM    422  CG  PHE A  55      61.454   3.012  18.143  1.00133.54           C
ATOM    423  CD1 PHE A  55      62.381   2.027  18.394  1.00133.54           C
ATOM    424  CD2 PHE A  55      61.015   3.795  19.186  1.00133.54           C
ATOM    425  CE1 PHE A  55      62.865   1.828  19.666  1.00133.54           C
ATOM    426  CE2 PHE A  55      61.496   3.601  20.459  1.00133.54           C
ATOM    427  CZ  PHE A  55      62.423   2.616  20.701  1.00133.54           C
ATOM    428  C   PHE A  55      61.478   4.195  14.587  1.00133.54           C
ATOM    429  O   PHE A  55      61.696   3.261  13.818  1.00133.54           O
ATOM    430  N   GLY A  56      60.772   5.276  14.205  1.00 31.68           N
ATOM    431  CA  GLY A  56      60.323   5.384  12.846  1.00 31.68           C
ATOM    432  C   GLY A  56      58.860   5.076  12.801  1.00 31.68           C
ATOM    433  O   GLY A  56      58.269   4.989  11.726  1.00 31.68           O
ATOM    434  N   ASN A  57      58.235   4.895  13.979  1.00 50.09           N
ATOM    435  CA  ASN A  57      56.833   4.590  14.035  1.00 50.09           C
ATOM    436  CB  ASN A  57      56.419   3.963  15.371  1.00 50.09           C
ATOM    437  CG  ASN A  57      57.121   2.614  15.469  1.00 50.09           C
ATOM    438  OD1 ASN A  57      56.964   1.753  14.606  1.00 50.09           O
ATOM    439  ND2 ASN A  57      57.920   2.426  16.553  1.00 50.09           N
ATOM    440  C   ASN A  57      56.044   5.851  13.833  1.00 50.09           C
ATOM    441  O   ASN A  57      56.495   6.941  14.178  1.00 50.09           O
ATOM    442  N   GLU A  58      54.830   5.721  13.252  1.00118.49           N
ATOM    443  CA  GLU A  58      53.987   6.857  12.986  1.00118.49           C
ATOM    444  CB  GLU A  58      53.603   7.008  11.503  1.00118.49           C
ATOM    445  CG  GLU A  58      52.785   5.835  10.955  1.00118.49           C
ATOM    446  CD  GLU A  58      53.726   4.665  10.707  1.00118.49           C
ATOM    447  OE1 GLU A  58      54.967   4.876  10.773  1.00118.49           O
ATOM    448  OE2 GLU A  58      53.216   3.545  10.440  1.00118.49           O
ATOM    449  C   GLU A  58      52.705   6.731  13.762  1.00118.49           C
ATOM    450  O   GLU A  58      52.267   5.628  14.089  1.00118.49           O
ATOM    451  N   GLY A  59      52.064   7.884  14.070  1.00 31.74           N
ATOM    452  CA  GLY A  59      50.849   7.871  14.848  1.00 31.74           C
ATOM    453  C   GLY A  59      50.180   9.210  14.711  1.00 31.74           C
ATOM    454  O   GLY A  59      50.468   9.955  13.776  1.00 31.74           O
ATOM    455  N   THR A  60      49.261   9.555  15.647  1.00 51.07           N
ATOM    456  CA  THR A  60      48.539  10.798  15.546  1.00 51.07           C
ATOM    457  CB  THR A  60      47.135  10.584  15.047  1.00 51.07           C
ATOM    458  OG1 THR A  60      47.170   9.913  13.796  1.00 51.07           O
ATOM    459  CG2 THR A  60      46.422  11.936  14.879  1.00 51.07           C
ATOM    460  C   THR A  60      48.458  11.465  16.897  1.00 51.07           C
ATOM    461  O   THR A  60      48.694  10.829  17.924  1.00 51.07           O
ATOM    462  N   TRP A  61      48.159  12.792  16.922  1.00145.68           N
ATOM    463  CA  TRP A  61      47.976  13.489  18.168  1.00145.68           C
ATOM    464  CB  TRP A  61      49.211  14.219  18.729  1.00145.68           C
ATOM    465  CG  TRP A  61      49.321  15.677  18.341  1.00145.68           C
ATOM    466  CD2 TRP A  61      50.072  16.219  17.244  1.00145.68           C
ATOM    467  CD1 TRP A  61      48.750  16.742  18.976  1.00145.68           C
ATOM    468  NE1 TRP A  61      49.094  17.910  18.346  1.00145.68           N
ATOM    469  CE2 TRP A  61      49.909  17.606  17.279  1.00145.68           C
ATOM    470  CE3 TRP A  61      50.837  15.616  16.289  1.00145.68           C
ATOM    471  CZ2 TRP A  61      50.509  18.413  16.358  1.00145.68           C
ATOM    472  CZ3 TRP A  61      51.437  16.438  15.362  1.00145.68           C
ATOM    473  CH2 TRP A  61      51.279  17.807  15.394  1.00145.68           C
ATOM    474  C   TRP A  61      46.971  14.582  17.941  1.00145.68           C
ATOM    475  O   TRP A  61      46.634  14.923  16.806  1.00145.68           O
ATOM    476  N   THR A  62      46.429  15.132  19.046  1.00121.72           N
ATOM    477  CA  THR A  62      45.533  16.251  18.963  1.00121.72           C
ATOM    478  CB  THR A  62      44.084  15.855  18.929  1.00121.72           C
ATOM    479  OG1 THR A  62      43.261  17.006  18.819  1.00121.72           O
ATOM    480  CG2 THR A  62      43.750  15.076  20.213  1.00121.72           C
ATOM    481  C   THR A  62      45.741  17.049  20.205  1.00121.72           C
ATOM    482  O   THR A  62      46.069  16.500  21.254  1.00121.72           O
ATOM    483  N   MET A  63      45.602  18.382  20.121  1.00135.67           N
ATOM    484  CA  MET A  63      45.661  19.133  21.338  1.00135.67           C
ATOM    485  CB  MET A  63      45.982  20.627  21.192  1.00135.67           C
ATOM    486  CG  MET A  63      46.142  21.296  22.560  1.00135.67           C
ATOM    487  SD  MET A  63      46.522  23.068  22.508  1.00135.67           S
ATOM    488  CE  MET A  63      47.980  22.812  21.463  1.00135.67           C
ATOM    489  C   MET A  63      44.284  19.026  21.896  1.00135.67           C
ATOM    490  O   MET A  63      43.348  18.716  21.162  1.00135.67           O
ATOM    491  N   VAL A  64      44.123  19.202  23.219  1.00140.06           N
ATOM    492  CA  VAL A  64      42.797  19.199  23.758  1.00140.06           C
ATOM    493  CB  VAL A  64      42.605  18.210  24.883  1.00140.06           C
ATOM    494  CG1 VAL A  64      42.664  16.798  24.273  1.00140.06           C
ATOM    495  CG2 VAL A  64      43.690  18.416  25.956  1.00140.06           C
ATOM    496  C   VAL A  64      42.542  20.590  24.231  1.00140.06           C
ATOM    497  O   VAL A  64      42.989  20.974  25.312  1.00140.06           O
ATOM    498  N   TYR A  65      41.786  21.369  23.419  1.00280.46           N
ATOM    499  CA  TYR A  65      41.501  22.733  23.755  1.00280.46           C
ATOM    500  CB  TYR A  65      40.569  22.966  24.967  1.00280.46           C
ATOM    501  CG  TYR A  65      40.217  24.429  25.035  1.00280.46           C
ATOM    502  CD1 TYR A  65      39.541  25.055  24.010  1.00280.46           C
ATOM    503  CD2 TYR A  65      40.521  25.184  26.147  1.00280.46           C
ATOM    504  CE1 TYR A  65      39.199  26.384  24.056  1.00280.46           C
ATOM    505  CE2 TYR A  65      40.185  26.519  26.209  1.00280.46           C
ATOM    506  CZ  TYR A  65      39.526  27.124  25.164  1.00280.46           C
ATOM    507  OH  TYR A  65      39.183  28.491  25.232  1.00280.46           O
ATOM    508  C   TYR A  65      42.857  23.323  23.965  1.00280.46           C
ATOM    509  O   TYR A  65      43.733  23.071  23.141  1.00280.46           O
ATOM    510  N   ASN A  66      43.035  24.222  24.953  1.00179.98           N
ATOM    511  CA  ASN A  66      44.364  24.700  25.264  1.00179.98           C
ATOM    512  CB  ASN A  66      44.440  26.204  25.585  1.00179.98           C
ATOM    513  CG  ASN A  66      43.421  26.578  26.657  1.00179.98           C
ATOM    514  OD1 ASN A  66      42.906  25.732  27.385  1.00179.98           O
ATOM    515  ND2 ASN A  66      43.100  27.897  26.738  1.00179.98           N
ATOM    516  C   ASN A  66      44.889  24.054  26.519  1.00179.98           C
ATOM    517  O   ASN A  66      45.815  24.576  27.140  1.00179.98           O
ATOM    518  N   GLN A  67      44.272  22.941  26.945  1.00195.86           N
ATOM    519  CA  GLN A  67      44.568  22.265  28.182  1.00195.86           C
ATOM    520  CB  GLN A  67      43.342  21.443  28.599  1.00195.86           C
ATOM    521  CG  GLN A  67      43.265  21.161  30.088  1.00195.86           C
ATOM    522  CD  GLN A  67      42.789  22.432  30.780  1.00195.86           C
ATOM    523  OE1 GLN A  67      41.886  22.391  31.612  1.00195.86           O
ATOM    524  NE2 GLN A  67      43.414  23.592  30.441  1.00195.86           N
ATOM    525  C   GLN A  67      45.767  21.345  28.199  1.00195.86           C
ATOM    526  O   GLN A  67      46.555  21.355  29.146  1.00195.86           O
ATOM    527  N   GLY A  68      45.926  20.502  27.156  1.00 37.14           N
ATOM    528  CA  GLY A  68      46.954  19.494  27.150  1.00 37.14           C
ATOM    529  C   GLY A  68      46.822  18.752  25.853  1.00 37.14           C
ATOM    530  O   GLY A  68      46.233  19.273  24.908  1.00 37.14           O
ATOM    531  N   PHE A  69      47.369  17.516  25.770  1.00 61.63           N
ATOM    532  CA  PHE A  69      47.333  16.815  24.515  1.00 61.63           C
ATOM    533  CB  PHE A  69      48.585  17.084  23.661  1.00 61.63           C
ATOM    534  CG  PHE A  69      49.767  16.689  24.482  1.00 61.63           C
ATOM    535  CD1 PHE A  69      50.341  17.590  25.351  1.00 61.63           C
ATOM    536  CD2 PHE A  69      50.303  15.424  24.395  1.00 61.63           C
ATOM    537  CE1 PHE A  69      51.429  17.239  26.116  1.00 61.63           C
ATOM    538  CE2 PHE A  69      51.392  15.067  25.159  1.00 61.63           C
ATOM    539  CZ  PHE A  69      51.958  15.975  26.020  1.00 61.63           C
ATOM    540  C   PHE A  69      47.258  15.329  24.713  1.00 61.63           C
ATOM    541  O   PHE A  69      47.500  14.807  25.801  1.00 61.63           O
ATOM    542  N   HIS A  70      46.889  14.611  23.627  1.00 73.91           N
ATOM    543  CA  HIS A  70      46.822  13.179  23.622  1.00 73.91           C
ATOM    544  ND1 HIS A  70      45.278  10.373  24.697  1.00 73.91           N
ATOM    545  CG  HIS A  70      45.310  11.141  23.555  1.00 73.91           C
ATOM    546  CB  HIS A  70      45.383  12.639  23.550  1.00 73.91           C
ATOM    547  NE2 HIS A  70      45.194   8.963  22.981  1.00 73.91           N
ATOM    548  CD2 HIS A  70      45.259  10.263  22.515  1.00 73.91           C
ATOM    549  CE1 HIS A  70      45.208   9.078  24.296  1.00 73.91           C
ATOM    550  C   HIS A  70      47.531  12.722  22.385  1.00 73.91           C
ATOM    551  O   HIS A  70      47.292  13.238  21.293  1.00 73.91           O
ATOM    552  N   ILE A  71      48.450  11.748  22.534  1.00 46.33           N
ATOM    553  CA  ILE A  71      49.179  11.234  21.409  1.00 46.33           C
ATOM    554  CB  ILE A  71      50.653  11.505  21.496  1.00 46.33           C
ATOM    555  CG1 ILE A  71      50.921  13.017  21.564  1.00 46.33           C
ATOM    556  CG2 ILE A  71      51.340  10.816  20.306  1.00 46.33           C
ATOM    557  CD1 ILE A  71      52.357  13.364  21.953  1.00 46.33           C
ATOM    558  C   ILE A  71      49.009   9.745  21.389  1.00 46.33           C
ATOM    559  O   ILE A  71      49.148   9.077  22.414  1.00 46.33           O
ATOM    560  N   ASN A  72      48.674   9.189  20.209  1.00 80.94           N
ATOM    561  CA  ASN A  72      48.566   7.759  20.099  1.00 80.94           C
ATOM    562  CB  ASN A  72      47.241   7.287  19.474  1.00 80.94           C
ATOM    563  CG  ASN A  72      47.175   5.770  19.587  1.00 80.94           C
ATOM    564  OD1 ASN A  72      48.120   5.066  19.235  1.00 80.94           O
ATOM    565  ND2 ASN A  72      46.027   5.251  20.097  1.00 80.94           N
ATOM    566  C   ASN A  72      49.671   7.332  19.177  1.00 80.94           C
ATOM    567  O   ASN A  72      49.648   7.633  17.989  1.00 80.94           O
ATOM    568  N   VAL A  73      50.681   6.617  19.712  1.00 70.79           N
ATOM    569  CA  VAL A  73      51.769   6.227  18.874  1.00 70.79           C
ATOM    570  CB  VAL A  73      53.008   7.047  19.098  1.00 70.79           C
ATOM    571  CG1 VAL A  73      54.109   6.545  18.155  1.00 70.79           C
ATOM    572  CG2 VAL A  73      52.659   8.533  18.984  1.00 70.79           C
ATOM    573  C   VAL A  73      52.182   4.865  19.307  1.00 70.79           C
ATOM    574  O   VAL A  73      52.171   4.573  20.497  1.00 70.79           O
ATOM    575  N   ASN A  74      52.588   4.005  18.347  1.00222.77           N
ATOM    576  CA  ASN A  74      53.018   2.693  18.725  1.00222.77           C
ATOM    577  CB  ASN A  74      54.225   2.651  19.683  1.00222.77           C
ATOM    578  CG  ASN A  74      55.504   2.734  18.870  1.00222.77           C
ATOM    579  OD1 ASN A  74      55.464   2.761  17.643  1.00222.77           O
ATOM    580  ND2 ASN A  74      56.671   2.739  19.570  1.00222.77           N
ATOM    581  C   ASN A  74      51.883   2.009  19.395  1.00222.77           C
ATOM    582  O   ASN A  74      50.824   1.731  18.873  1.00222.77           O
ATOM    583  N   GLY A  75      52.134   1.471  20.553  1.00194.44           N
ATOM    584  CA  GLY A  75      51.079   0.827  21.270  1.00194.44           C
ATOM    585  C   GLY A  75      50.339   1.729  22.175  1.00194.44           C
ATOM    586  O   GLY A  75      49.310   1.324  22.717  1.00194.44           O
ATOM    587  N   ARG A  76      50.928   2.904  22.476  1.00205.72           N
ATOM    588  CA  ARG A  76      50.442   3.606  23.620  1.00205.72           C
ATOM    589  CB  ARG A  76      51.515   3.739  24.710  1.00205.72           C
ATOM    590  CG  ARG A  76      52.774   4.467  24.244  1.00205.72           C
ATOM    591  CD  ARG A  76      53.964   4.250  25.178  1.00205.72           C
ATOM    592  NE  ARG A  76      54.383   2.828  25.028  1.00205.72           N
ATOM    593  CZ  ARG A  76      55.244   2.472  24.030  1.00205.72           C
ATOM    594  NH1 ARG A  76      55.721   3.418  23.170  1.00205.72           N
ATOM    595  NH2 ARG A  76      55.627   1.169  23.893  1.00205.72           N
ATOM    596  C   ARG A  76      49.869   4.956  23.366  1.00205.72           C
ATOM    597  O   ARG A  76      49.995   5.543  22.293  1.00205.72           O
ATOM    598  N   SER A  77      49.170   5.452  24.411  1.00 41.64           N
ATOM    599  CA  SER A  77      48.545   6.737  24.393  1.00 41.64           C
ATOM    600  CB  SER A  77      47.035   6.688  24.682  1.00 41.64           C
ATOM    601  OG  SER A  77      46.806   6.221  26.003  1.00 41.64           O
ATOM    602  C   SER A  77      49.181   7.561  25.472  1.00 41.64           C
ATOM    603  O   SER A  77      49.363   7.094  26.596  1.00 41.64           O
ATOM    604  N   TYR A  78      49.531   8.823  25.146  1.00104.31           N
ATOM    605  CA  TYR A  78      50.152   9.708  26.094  1.00104.31           C
ATOM    606  CB  TYR A  78      51.446  10.369  25.586  1.00104.31           C
ATOM    607  CG  TYR A  78      52.518   9.349  25.417  1.00104.31           C
ATOM    608  CD1 TYR A  78      52.581   8.572  24.283  1.00104.31           C
ATOM    609  CD2 TYR A  78      53.473   9.183  26.393  1.00104.31           C
ATOM    610  CE1 TYR A  78      53.581   7.639  24.130  1.00104.31           C
ATOM    611  CE2 TYR A  78      54.474   8.253  26.246  1.00104.31           C
ATOM    612  CZ  TYR A  78      54.527   7.478  25.113  1.00104.31           C
ATOM    613  OH  TYR A  78      55.555   6.524  24.960  1.00104.31           O
ATOM    614  C   TYR A  78      49.213  10.849  26.344  1.00104.31           C
ATOM    615  O   TYR A  78      48.645  11.411  25.408  1.00104.31           O
ATOM    616  N   PHE A  79      49.010  11.205  27.632  1.00 87.22           N
ATOM    617  CA  PHE A  79      48.165  12.318  27.974  1.00 87.22           C
ATOM    618  CB  PHE A  79      46.727  11.895  28.334  1.00 87.22           C
ATOM    619  CG  PHE A  79      46.037  13.029  29.013  1.00 87.22           C
ATOM    620  CD1 PHE A  79      45.615  14.138  28.316  1.00 87.22           C
ATOM    621  CD2 PHE A  79      45.836  12.986  30.374  1.00 87.22           C
ATOM    622  CE1 PHE A  79      44.986  15.175  28.966  1.00 87.22           C
ATOM    623  CE2 PHE A  79      45.206  14.016  31.029  1.00 87.22           C
ATOM    624  CZ  PHE A  79      44.777  15.115  30.323  1.00 87.22           C
ATOM    625  C   PHE A  79      48.746  13.080  29.128  1.00 87.22           C
ATOM    626  O   PHE A  79      49.280  12.503  30.073  1.00 87.22           O
ATOM    627  N   GLY A  80      48.640  14.425  29.072  1.00 39.97           N
ATOM    628  CA  GLY A  80      49.144  15.265  30.123  1.00 39.97           C
ATOM    629  C   GLY A  80      48.610  16.649  29.906  1.00 39.97           C
ATOM    630  O   GLY A  80      48.250  17.025  28.791  1.00 39.97           O
ATOM    631  N   TYR A  81      48.596  17.467  30.979  1.00105.53           N
ATOM    632  CA  TYR A  81      48.108  18.814  30.877  1.00105.53           C
ATOM    633  CB  TYR A  81      47.402  19.380  32.120  1.00105.53           C
ATOM    634  CG  TYR A  81      46.290  18.497  32.531  1.00105.53           C
ATOM    635  CD1 TYR A  81      45.033  18.632  31.993  1.00105.53           C
ATOM    636  CD2 TYR A  81      46.535  17.530  33.473  1.00105.53           C
ATOM    637  CE1 TYR A  81      44.021  17.797  32.398  1.00105.53           C
ATOM    638  CE2 TYR A  81      45.531  16.696  33.881  1.00105.53           C
ATOM    639  CZ  TYR A  81      44.282  16.832  33.341  1.00105.53           C
ATOM    640  OH  TYR A  81      43.274  15.961  33.776  1.00105.53           O
ATOM    641  C   TYR A  81      49.336  19.658  30.830  1.00105.53           C
ATOM    642  O   TYR A  81      50.382  19.276  31.351  1.00105.53           O
ATOM    643  N   SER A  82      49.248  20.830  30.176  1.00 76.60           N
ATOM    644  CA  SER A  82      50.396  21.689  30.120  1.00 76.60           C
ATOM    645  CB  SER A  82      50.215  22.914  29.207  1.00 76.60           C
ATOM    646  OG  SER A  82      49.186  23.750  29.712  1.00 76.60           O
ATOM    647  C   SER A  82      50.654  22.167  31.518  1.00 76.60           C
ATOM    648  O   SER A  82      49.736  22.272  32.329  1.00 76.60           O
ATOM    649  N   ALA A  83      51.931  22.467  31.831  1.00 42.75           N
ATOM    650  CA  ALA A  83      52.340  22.808  33.168  1.00 42.75           C
ATOM    651  CB  ALA A  83      53.860  22.707  33.382  1.00 42.75           C
ATOM    652  C   ALA A  83      51.927  24.190  33.579  1.00 42.75           C
ATOM    653  O   ALA A  83      51.838  25.113  32.770  1.00 42.75           O
ATOM    654  N   PHE A  84      51.645  24.338  34.894  1.00 60.19           N
ATOM    655  CA  PHE A  84      51.331  25.605  35.491  1.00 60.19           C
ATOM    656  CB  PHE A  84      49.843  25.998  35.385  1.00 60.19           C
ATOM    657  CG  PHE A  84      48.998  24.978  36.070  1.00 60.19           C
ATOM    658  CD1 PHE A  84      48.724  25.077  37.415  1.00 60.19           C
ATOM    659  CD2 PHE A  84      48.471  23.922  35.362  1.00 60.19           C
ATOM    660  CE1 PHE A  84      47.942  24.136  38.043  1.00 60.19           C
ATOM    661  CE2 PHE A  84      47.689  22.978  35.984  1.00 60.19           C
ATOM    662  CZ  PHE A  84      47.422  23.085  37.327  1.00 60.19           C
ATOM    663  C   PHE A  84      51.716  25.513  36.938  1.00 60.19           C
ATOM    664  O   PHE A  84      51.713  24.428  37.519  1.00 60.19           O
ATOM    665  N   LYS A  85      52.085  26.650  37.563  1.00 78.55           N
ATOM    666  CA  LYS A  85      52.477  26.601  38.945  1.00 78.55           C
ATOM    667  CB  LYS A  85      53.978  26.858  39.156  1.00 78.55           C
ATOM    668  CG  LYS A  85      54.427  28.226  38.644  1.00 78.55           C
ATOM    669  CD  LYS A  85      55.823  28.625  39.122  1.00 78.55           C
ATOM    670  CE  LYS A  85      56.279  29.993  38.612  0.00 78.55           C
ATOM    671  NZ  LYS A  85      57.633  30.299  39.124  0.00 78.55           N
ATOM    672  C   LYS A  85      51.728  27.656  39.694  1.00 78.55           C
ATOM    673  O   LYS A  85      51.563  28.777  39.215  1.00 78.55           O
ATOM    674  N   LYS A  86      51.251  27.318  40.909  1.00 42.28           N
ATOM    675  CA  LYS A  86      50.513  28.289  41.661  1.00 42.28           C
ATOM    676  CB  LYS A  86      49.164  27.770  42.190  1.00 42.28           C
ATOM    677  CG  LYS A  86      48.124  27.498  41.102  1.00 42.28           C
ATOM    678  CD  LYS A  86      46.900  26.736  41.614  1.00 42.28           C
ATOM    679  CE  LYS A  86      45.848  26.459  40.537  1.00 42.28           C
ATOM    680  NZ  LYS A  86      44.707  25.722  41.123  1.00 42.28           N
ATOM    681  C   LYS A  86      51.313  28.695  42.855  1.00 42.28           C
ATOM    682  O   LYS A  86      51.498  27.925  43.796  1.00 42.28           O
ATOM    683  N   GLU A  87      51.819  29.940  42.821  1.00109.62           N
ATOM    684  CA  GLU A  87      52.522  30.536  43.916  1.00109.62           C
ATOM    685  CB  GLU A  87      53.167  31.887  43.556  0.00109.62           C
ATOM    686  CG  GLU A  87      54.383  31.785  42.627  0.00109.62           C
ATOM    687  CD  GLU A  87      53.909  31.667  41.184  0.00109.62           C
ATOM    688  OE1 GLU A  87      53.372  30.589  40.815  0.00109.62           O
ATOM    689  OE2 GLU A  87      54.086  32.659  40.427  0.00109.62           O
ATOM    690  C   GLU A  87      51.493  30.789  44.970  1.00109.62           C
ATOM    691  O   GLU A  87      51.780  30.785  46.163  1.00109.62           O
ATOM    692  N   GLY A  88      50.246  31.008  44.517  1.00 65.95           N
ATOM    693  CA  GLY A  88      49.100  31.326  45.314  1.00 65.95           C
ATOM    694  C   GLY A  88      48.580  32.595  44.733  1.00 65.95           C
ATOM    695  O   GLY A  88      47.461  32.652  44.229  1.00 65.95           O
ATOM    696  N   GLN A  89      49.384  33.665  44.789  1.00197.52           N
ATOM    697  CA  GLN A  89      48.968  34.869  44.146  1.00197.52           C
ATOM    698  CB  GLN A  89      49.788  36.093  44.587  1.00197.52           C
ATOM    699  CG  GLN A  89      49.578  36.480  46.052  1.00197.52           C
ATOM    700  CD  GLN A  89      48.192  37.095  46.184  1.00197.52           C
ATOM    701  OE1 GLN A  89      47.443  37.181  45.212  1.00197.52           O
ATOM    702  NE2 GLN A  89      47.839  37.537  47.420  1.00197.52           N
ATOM    703  C   GLN A  89      49.162  34.717  42.676  1.00197.52           C
ATOM    704  O   GLN A  89      48.314  35.094  41.869  1.00197.52           O
ATOM    705  N   LYS A  90      50.296  34.108  42.292  1.00 72.18           N
ATOM    706  CA  LYS A  90      50.641  34.132  40.904  1.00 72.18           C
ATOM    707  CB  LYS A  90      52.084  34.607  40.675  1.00 72.18           C
ATOM    708  CG  LYS A  90      52.498  34.652  39.205  1.00 72.18           C
ATOM    709  CD  LYS A  90      53.848  35.327  38.972  0.00 72.18           C
ATOM    710  CE  LYS A  90      54.267  35.366  37.501  0.00 72.18           C
ATOM    711  NZ  LYS A  90      55.600  35.996  37.375  0.00 72.18           N
ATOM    712  C   LYS A  90      50.523  32.778  40.295  1.00 72.18           C
ATOM    713  O   LYS A  90      50.863  31.763  40.900  1.00 72.18           O
ATOM    714  N   VAL A  91      50.015  32.746  39.049  1.00 36.68           N
ATOM    715  CA  VAL A  91      49.915  31.515  38.328  1.00 36.68           C
ATOM    716  CB  VAL A  91      48.521  31.211  37.865  1.00 36.68           C
ATOM    717  CG1 VAL A  91      48.548  29.918  37.033  1.00 36.68           C
ATOM    718  CG2 VAL A  91      47.600  31.145  39.096  1.00 36.68           C
ATOM    719  C   VAL A  91      50.769  31.666  37.110  1.00 36.68           C
ATOM    720  O   VAL A  91      50.679  32.665  36.397  1.00 36.68           O
ATOM    721  N   THR A  92      51.644  30.675  36.850  1.00 33.83           N
ATOM    722  CA  THR A  92      52.487  30.759  35.693  1.00 33.83           C
ATOM    723  CB  THR A  92      53.948  30.819  36.026  1.00 33.83           C
ATOM    724  OG1 THR A  92      54.212  31.938  36.860  1.00 33.83           O
ATOM    725  CG2 THR A  92      54.748  30.940  34.718  1.00 33.83           C
ATOM    726  C   THR A  92      52.262  29.521  34.888  1.00 33.83           C
ATOM    727  O   THR A  92      52.196  28.418  35.429  1.00 33.83           O
ATOM    728  N   SER A  93      52.138  29.674  33.556  1.00 36.81           N
ATOM    729  CA  SER A  93      51.895  28.528  32.731  1.00 36.81           C
ATOM    730  CB  SER A  93      50.689  28.693  31.789  1.00 36.81           C
ATOM    731  OG  SER A  93      49.495  28.835  32.544  1.00 36.81           O
ATOM    732  C   SER A  93      53.095  28.312  31.871  1.00 36.81           C
ATOM    733  O   SER A  93      53.769  29.263  31.476  1.00 36.81           O
ATOM    734  N   TYR A  94      53.421  27.028  31.610  1.00 56.50           N
ATOM    735  CA  TYR A  94      54.522  26.711  30.749  1.00 56.50           C
ATOM    736  CB  TYR A  94      55.669  26.001  31.486  1.00 56.50           C
ATOM    737  CG  TYR A  94      56.201  26.972  32.483  1.00 56.50           C
ATOM    738  CD1 TYR A  94      57.167  27.884  32.125  1.00 56.50           C
ATOM    739  CD2 TYR A  94      55.728  26.977  33.776  1.00 56.50           C
ATOM    740  CE1 TYR A  94      57.659  28.782  33.042  1.00 56.50           C
ATOM    741  CE2 TYR A  94      56.216  27.873  34.698  1.00 56.50           C
ATOM    742  CZ  TYR A  94      57.185  28.776  34.331  1.00 56.50           C
ATOM    743  OH  TYR A  94      57.688  29.698  35.275  1.00 56.50           O
ATOM    744  C   TYR A  94      54.004  25.784  29.691  1.00 56.50           C
ATOM    745  O   TYR A  94      53.723  24.616  29.951  1.00 56.50           O
ATOM    746  N   CYS A  95      53.864  26.304  28.460  1.00 63.76           N
ATOM    747  CA  CYS A  95      53.377  25.574  27.323  1.00 63.76           C
ATOM    748  CB  CYS A  95      52.959  26.497  26.169  1.00 63.76           C
ATOM    749  SG  CYS A  95      51.557  27.529  26.682  1.00 63.76           S
ATOM    750  C   CYS A  95      54.414  24.605  26.843  1.00 63.76           C
ATOM    751  O   CYS A  95      54.113  23.679  26.091  1.00 63.76           O
ATOM    752  N   HIS A  96      55.686  24.877  27.183  1.00106.98           N
ATOM    753  CA  HIS A  96      56.813  24.062  26.830  1.00106.98           C
ATOM    754  ND1 HIS A  96      58.986  24.204  29.389  1.00106.98           N
ATOM    755  CG  HIS A  96      58.437  25.092  28.491  1.00106.98           C
ATOM    756  CB  HIS A  96      58.161  24.769  27.052  1.00106.98           C
ATOM    757  NE2 HIS A  96      58.637  26.096  30.501  1.00106.98           N
ATOM    758  CD2 HIS A  96      58.228  26.242  29.187  1.00106.98           C
ATOM    759  CE1 HIS A  96      59.084  24.856  30.574  1.00106.98           C
ATOM    760  C   HIS A  96      56.833  22.789  27.628  1.00106.98           C
ATOM    761  O   HIS A  96      57.423  21.802  27.194  1.00106.98           O
ATOM    762  N   LYS A  97      56.250  22.780  28.844  1.00115.57           N
ATOM    763  CA  LYS A  97      56.352  21.610  29.678  1.00115.57           C
ATOM    764  CB  LYS A  97      57.108  21.865  30.994  1.00115.57           C
ATOM    765  CG  LYS A  97      56.416  22.871  31.913  1.00115.57           C
ATOM    766  CD  LYS A  97      56.966  22.875  33.340  1.00115.57           C
ATOM    767  CE  LYS A  97      58.371  23.470  33.454  1.00115.57           C
ATOM    768  NZ  LYS A  97      58.823  23.434  34.863  1.00115.57           N
ATOM    769  C   LYS A  97      54.996  21.087  30.045  1.00115.57           C
ATOM    770  O   LYS A  97      53.970  21.681  29.717  1.00115.57           O
ATOM    771  N   THR A  98      54.971  19.923  30.736  1.00 48.67           N
ATOM    772  CA  THR A  98      53.726  19.314  31.116  1.00 48.67           C
ATOM    773  CB  THR A  98      53.452  18.016  30.413  1.00 48.67           C
ATOM    774  OG1 THR A  98      54.410  17.040  30.797  1.00 48.67           O
ATOM    775  CG2 THR A  98      53.516  18.252  28.895  1.00 48.67           C
ATOM    776  C   THR A  98      53.732  18.998  32.581  1.00 48.67           C
ATOM    777  O   THR A  98      54.770  18.973  33.241  1.00 48.67           O
ATOM    778  N   VAL A  99      52.519  18.785  33.124  1.00122.66           N
ATOM    779  CA  VAL A  99      52.308  18.357  34.474  1.00122.66           C
ATOM    780  CB  VAL A  99      50.904  18.624  34.941  1.00122.66           C
ATOM    781  CG1 VAL A  99      50.672  20.145  34.946  1.00122.66           C
ATOM    782  CG2 VAL A  99      49.932  17.849  34.036  1.00122.66           C
ATOM    783  C   VAL A  99      52.523  16.875  34.416  1.00122.66           C
ATOM    784  O   VAL A  99      52.685  16.344  33.319  1.00122.66           O
ATOM    785  N   PRO A 100      52.629  16.175  35.513  1.00 77.03           N
ATOM    786  CA  PRO A 100      52.792  14.748  35.448  1.00 77.03           C
ATOM    787  CD  PRO A 100      52.148  16.612  36.814  1.00 77.03           C
ATOM    788  CB  PRO A 100      52.760  14.266  36.896  1.00 77.03           C
ATOM    789  CG  PRO A 100      51.868  15.312  37.590  1.00 77.03           C
ATOM    790  C   PRO A 100      51.646  14.190  34.659  1.00 77.03           C
ATOM    791  O   PRO A 100      50.505  14.544  34.952  1.00 77.03           O
ATOM    792  N   GLY A 101      51.915  13.293  33.685  1.00 44.98           N
ATOM    793  CA  GLY A 101      50.862  12.776  32.860  1.00 44.98           C
ATOM    794  C   GLY A 101      50.846  11.279  32.922  1.00 44.98           C
ATOM    795  O   GLY A 101      51.652  10.658  33.617  1.00 44.98           O
ATOM    796  N   LEU A 102      49.891  10.667  32.184  1.00 53.48           N
ATOM    797  CA  LEU A 102      49.739   9.241  32.192  1.00 53.48           C
ATOM    798  CB  LEU A 102      48.335   8.783  32.622  1.00 53.48           C
ATOM    799  CG  LEU A 102      47.982   9.165  34.072  1.00 53.48           C
ATOM    800  CD1 LEU A 102      47.930  10.691  34.251  1.00 53.48           C
ATOM    801  CD2 LEU A 102      46.693   8.467  34.535  1.00 53.48           C
ATOM    802  C   LEU A 102      49.978   8.690  30.816  1.00 53.48           C
ATOM    803  O   LEU A 102      49.508   9.231  29.816  1.00 53.48           O
ATOM    804  N   ALA A 103      50.741   7.579  30.743  1.00 48.11           N
ATOM    805  CA  ALA A 103      50.994   6.904  29.503  1.00 48.11           C
ATOM    806  CB  ALA A 103      52.467   6.953  29.062  1.00 48.11           C
ATOM    807  C   ALA A 103      50.650   5.467  29.748  1.00 48.11           C
ATOM    808  O   ALA A 103      50.958   4.927  30.810  1.00 48.11           O
ATOM    809  N   HIS A 104      49.974   4.813  28.780  1.00 63.58           N
ATOM    810  CA  HIS A 104      49.617   3.433  28.950  1.00 63.58           C
ATOM    811  ND1 HIS A 104      46.704   5.171  29.773  1.00 63.58           N
ATOM    812  CG  HIS A 104      47.144   3.971  29.258  1.00 63.58           C
ATOM    813  CB  HIS A 104      48.336   3.219  29.778  1.00 63.58           C
ATOM    814  NE2 HIS A 104      45.321   4.649  28.113  1.00 63.58           N
ATOM    815  CD2 HIS A 104      46.288   3.669  28.245  1.00 63.58           C
ATOM    816  CE1 HIS A 104      45.612   5.531  29.052  1.00 63.58           C
ATOM    817  C   HIS A 104      49.364   2.879  27.586  1.00 63.58           C
ATOM    818  O   HIS A 104      49.077   3.623  26.651  1.00 63.58           O
ATOM    819  N   ASP A 105      49.454   1.543  27.437  1.00 63.01           N
ATOM    820  CA  ASP A 105      49.220   0.956  26.155  1.00 63.01           C
ATOM    821  CB  ASP A 105      49.636  -0.529  26.071  1.00 63.01           C
ATOM    822  CG  ASP A 105      48.924  -1.346  27.143  1.00 63.01           C
ATOM    823  OD1 ASP A 105      47.709  -1.118  27.381  1.00 63.01           O
ATOM    824  OD2 ASP A 105      49.607  -2.208  27.757  1.00 63.01           O
ATOM    825  C   ASP A 105      47.773   1.135  25.823  1.00 63.01           C
ATOM    826  O   ASP A 105      46.959   1.469  26.680  1.00 63.01           O
ATOM    827  N   VAL A 106      47.422   0.905  24.548  1.00119.59           N
ATOM    828  CA  VAL A 106      46.105   1.134  24.029  1.00119.59           C
ATOM    829  CB  VAL A 106      45.999   0.743  22.583  1.00119.59           C
ATOM    830  CG1 VAL A 106      46.355  -0.747  22.440  1.00119.59           C
ATOM    831  CG2 VAL A 106      44.583   1.077  22.098  1.00119.59           C
ATOM    832  C   VAL A 106      45.090   0.334  24.796  1.00119.59           C
ATOM    833  O   VAL A 106      43.943   0.753  24.925  1.00119.59           O
ATOM    834  N   ASN A 107      45.461  -0.868  25.273  1.00 85.95           N
ATOM    835  CA  ASN A 107      44.570  -1.737  26.003  1.00 85.95           C
ATOM    836  CB  ASN A 107      45.146  -3.153  26.178  1.00 85.95           C
ATOM    837  CG  ASN A 107      45.208  -3.809  24.806  1.00 85.95           C
ATOM    838  OD1 ASN A 107      44.238  -3.789  24.049  1.00 85.95           O
ATOM    839  ND2 ASN A 107      46.384  -4.404  24.470  1.00 85.95           N
ATOM    840  C   ASN A 107      44.274  -1.205  27.382  1.00 85.95           C
ATOM    841  O   ASN A 107      43.229  -1.497  27.954  1.00 85.95           O
ATOM    842  N   ILE A 108      45.237  -0.461  27.948  1.00244.74           N
ATOM    843  CA  ILE A 108      45.369   0.156  29.245  1.00244.74           C
ATOM    844  CB  ILE A 108      44.197   0.944  29.780  1.00244.74           C
ATOM    845  CG1 ILE A 108      43.005   0.071  30.181  1.00244.74           C
ATOM    846  CG2 ILE A 108      43.847   2.007  28.726  1.00244.74           C
ATOM    847  CD1 ILE A 108      42.003   0.817  31.062  1.00244.74           C
ATOM    848  C   ILE A 108      45.759  -0.887  30.249  1.00244.74           C
ATOM    849  O   ILE A 108      45.316  -0.866  31.397  1.00244.74           O
ATOM    850  N   ARG A 109      46.655  -1.812  29.838  1.00141.13           N
ATOM    851  CA  ARG A 109      47.201  -2.802  30.731  1.00141.13           C
ATOM    852  CB  ARG A 109      47.841  -3.972  29.972  1.00141.13           C
ATOM    853  CG  ARG A 109      46.844  -4.718  29.096  1.00141.13           C
ATOM    854  CD  ARG A 109      46.037  -5.759  29.861  1.00141.13           C
ATOM    855  NE  ARG A 109      44.992  -6.245  28.927  1.00141.13           N
ATOM    856  CZ  ARG A 109      43.738  -5.715  28.972  1.00141.13           C
ATOM    857  NH1 ARG A 109      43.418  -4.787  29.918  1.00141.13           N
ATOM    858  NH2 ARG A 109      42.808  -6.126  28.066  1.00141.13           N
ATOM    859  C   ARG A 109      48.291  -2.225  31.579  1.00141.13           C
ATOM    860  O   ARG A 109      48.202  -2.173  32.805  1.00141.13           O
ATOM    861  N   HIS A 110      49.341  -1.704  30.908  1.00 99.79           N
ATOM    862  CA  HIS A 110      50.485  -1.215  31.622  1.00 99.79           C
ATOM    863  ND1 HIS A 110      52.728  -3.450  32.739  1.00 99.79           N
ATOM    864  CG  HIS A 110      52.077  -3.145  31.565  1.00 99.79           C
ATOM    865  CB  HIS A 110      51.829  -1.744  31.097  1.00 99.79           C
ATOM    866  NE2 HIS A 110      52.125  -5.385  31.828  1.00 99.79           N
ATOM    867  CD2 HIS A 110      51.716  -4.339  31.019  1.00 99.79           C
ATOM    868  CE1 HIS A 110      52.730  -4.802  32.847  1.00 99.79           C
ATOM    869  C   HIS A 110      50.479   0.273  31.548  1.00 99.79           C
ATOM    870  O   HIS A 110      50.225   0.858  30.497  1.00 99.79           O
ATOM    871  N   TRP A 111      50.761   0.907  32.705  1.00 91.73           N
ATOM    872  CA  TRP A 111      50.714   2.333  32.873  1.00 91.73           C
ATOM    873  CB  TRP A 111      49.606   2.770  33.848  1.00 91.73           C
ATOM    874  CG  TRP A 111      48.200   2.588  33.329  1.00 91.73           C
ATOM    875  CD2 TRP A 111      47.218   3.635  33.286  1.00 91.73           C
ATOM    876  CD1 TRP A 111      47.583   1.459  32.876  1.00 91.73           C
ATOM    877  NE1 TRP A 111      46.284   1.742  32.530  1.00 91.73           N
ATOM    878  CE2 TRP A 111      46.043   3.076  32.785  1.00 91.73           C
ATOM    879  CE3 TRP A 111      47.287   4.951  33.643  1.00 91.73           C
ATOM    880  CZ2 TRP A 111      44.914   3.829  32.634  1.00 91.73           C
ATOM    881  CZ3 TRP A 111      46.148   5.709  33.480  1.00 91.73           C
ATOM    882  CH2 TRP A 111      44.985   5.159  32.985  1.00 91.73           C
ATOM    883  C   TRP A 111      51.998   2.815  33.471  1.00 91.73           C
ATOM    884  O   TRP A 111      52.750   2.050  34.073  1.00 91.73           O
ATOM    885  N   SER A 112      52.278   4.123  33.286  1.00 88.22           N
ATOM    886  CA  SER A 112      53.435   4.769  33.840  1.00 88.22           C
ATOM    887  CB  SER A 112      54.707   4.588  32.995  1.00 88.22           C
ATOM    888  OG  SER A 112      55.074   3.217  32.954  1.00 88.22           O
ATOM    889  C   SER A 112      53.129   6.238  33.876  1.00 88.22           C
ATOM    890  O   SER A 112      52.140   6.692  33.300  1.00 88.22           O
ATOM    891  N   CYS A 113      53.975   7.020  34.578  1.00 49.34           N
ATOM    892  CA  CYS A 113      53.785   8.443  34.683  1.00 49.34           C
ATOM    893  CB  CYS A 113      53.828   8.938  36.136  1.00 49.34           C
ATOM    894  SG  CYS A 113      52.505   8.167  37.105  1.00 49.34           S
ATOM    895  C   CYS A 113      54.922   9.080  33.949  1.00 49.34           C
ATOM    896  O   CYS A 113      56.008   8.510  33.893  1.00 49.34           O
ATOM    897  N   PHE A 114      54.702  10.269  33.341  1.00 59.12           N
ATOM    898  CA  PHE A 114      55.775  10.885  32.611  1.00 59.12           C
ATOM    899  CB  PHE A 114      55.795  10.525  31.115  1.00 59.12           C
ATOM    900  CG  PHE A 114      54.606  11.145  30.458  1.00 59.12           C
ATOM    901  CD1 PHE A 114      53.372  10.540  30.509  1.00 59.12           C
ATOM    902  CD2 PHE A 114      54.733  12.336  29.779  1.00 59.12           C
ATOM    903  CE1 PHE A 114      52.282  11.118  29.899  1.00 59.12           C
ATOM    904  CE2 PHE A 114      53.647  12.919  29.168  1.00 59.12           C
ATOM    905  CZ  PHE A 114      52.418  12.309  29.226  1.00 59.12           C
ATOM    906  C   PHE A 114      55.649  12.377  32.681  1.00 59.12           C
ATOM    907  O   PHE A 114      54.617  12.922  33.075  1.00 59.12           O
ATOM    908  N   TYR A 115      56.741  13.073  32.303  1.00 79.78           N
ATOM    909  CA  TYR A 115      56.756  14.507  32.295  1.00 79.78           C
ATOM    910  CB  TYR A 115      57.751  15.060  33.316  1.00 79.78           C
ATOM    911  CG  TYR A 115      57.664  14.071  34.418  1.00 79.78           C
ATOM    912  CD1 TYR A 115      56.668  14.112  35.364  1.00 79.78           C
ATOM    913  CD2 TYR A 115      58.588  13.053  34.455  1.00 79.78           C
ATOM    914  CE1 TYR A 115      56.626  13.154  36.349  1.00 79.78           C
ATOM    915  CE2 TYR A 115      58.550  12.097  35.436  1.00 79.78           C
ATOM    916  CZ  TYR A 115      57.566  12.149  36.388  1.00 79.78           C
ATOM    917  OH  TYR A 115      57.528  11.163  37.397  1.00 79.78           O
ATOM    918  C   TYR A 115      57.326  14.838  30.951  1.00 79.78           C
ATOM    919  O   TYR A 115      58.211  14.132  30.468  1.00 79.78           O
ATOM    920  N   GLY A 116      56.850  15.914  30.304  1.00 29.18           N
ATOM    921  CA  GLY A 116      57.378  16.198  29.002  1.00 29.18           C
ATOM    922  C   GLY A 116      57.920  17.592  28.965  1.00 29.18           C
ATOM    923  O   GLY A 116      57.424  18.490  29.644  1.00 29.18           O
ATOM    924  N   GLN A 117      58.976  17.789  28.153  1.00 33.94           N
ATOM    925  CA  GLN A 117      59.564  19.077  27.966  1.00 33.94           C
ATOM    926  CB  GLN A 117      60.939  19.234  28.638  1.00 33.94           C
ATOM    927  CG  GLN A 117      60.885  19.134  30.165  1.00 33.94           C
ATOM    928  CD  GLN A 117      62.302  19.297  30.697  1.00 33.94           C
ATOM    929  OE1 GLN A 117      63.248  19.482  29.933  1.00 33.94           O
ATOM    930  NE2 GLN A 117      62.456  19.223  32.046  1.00 33.94           N
ATOM    931  C   GLN A 117      59.775  19.231  26.492  1.00 33.94           C
ATOM    932  O   GLN A 117      60.196  18.289  25.821  1.00 33.94           O
ATOM    933  N   LYS A 118      59.468  20.427  25.949  1.00 50.32           N
ATOM    934  CA  LYS A 118      59.617  20.663  24.543  1.00 50.32           C
ATOM    935  CB  LYS A 118      58.758  21.840  24.046  1.00 50.32           C
ATOM    936  CG  LYS A 118      58.721  21.995  22.525  1.00 50.32           C
ATOM    937  CD  LYS A 118      57.661  22.988  22.041  1.00 50.32           C
ATOM    938  CE  LYS A 118      57.685  23.219  20.529  1.00 50.32           C
ATOM    939  NZ  LYS A 118      56.693  24.253  20.158  1.00 50.32           N
ATOM    940  C   LYS A 118      61.054  20.995  24.278  1.00 50.32           C
ATOM    941  O   LYS A 118      61.601  21.946  24.835  1.00 50.32           O
ATOM    942  N   SER A 119      61.695  20.171  23.428  1.00 99.32           N
ATOM    943  CA  SER A 119      63.070  20.275  23.030  1.00 99.32           C
ATOM    944  CB  SER A 119      63.647  18.918  22.584  1.00 99.32           C
ATOM    945  OG  SER A 119      65.009  19.051  22.199  1.00 99.32           O
ATOM    946  C   SER A 119      63.204  21.232  21.887  1.00 99.32           C
ATOM    947  O   SER A 119      64.279  21.354  21.310  1.00 99.32           O
ATOM    948  N   GLY A 120      62.115  21.900  21.468  1.00 20.66           N
ATOM    949  CA  GLY A 120      62.241  22.799  20.354  1.00 20.66           C
ATOM    950  C   GLY A 120      61.479  22.168  19.198  1.00 20.66           C
ATOM    951  O   GLY A 120      60.259  21.903  19.368  1.00 20.66           O
ATOM    952  OXT GLY A 120      62.109  21.939  18.131  1.00 20.66           O
TER     953      GLY A 120
ATOM    954  N   LEU B 121      21.324  11.203   3.889  1.00 58.20           N
ATOM    955  CA  LEU B 121      21.248  12.087   5.072  1.00 58.20           C
ATOM    956  CB  LEU B 121      22.467  13.033   5.095  1.00 58.20           C
ATOM    957  CG  LEU B 121      22.632  13.849   6.392  1.00 58.20           C
ATOM    958  CD1 LEU B 121      22.885  12.925   7.595  1.00 58.20           C
ATOM    959  CD2 LEU B 121      23.727  14.920   6.244  1.00 58.20           C
ATOM    960  C   LEU B 121      19.975  12.882   5.022  1.00 58.20           C
ATOM    961  O   LEU B 121      19.628  13.461   3.994  1.00 58.20           O
ATOM    962  N   PRO B 122      19.266  12.879   6.126  1.00 76.87           N
ATOM    963  CA  PRO B 122      17.986  13.546   6.197  1.00 76.87           C
ATOM    964  CD  PRO B 122      19.304  11.701   6.980  1.00 76.87           C
ATOM    965  CB  PRO B 122      17.266  12.943   7.401  1.00 76.87           C
ATOM    966  CG  PRO B 122      17.881  11.540   7.534  1.00 76.87           C
ATOM    967  C   PRO B 122      18.080  15.039   6.287  1.00 76.87           C
ATOM    968  O   PRO B 122      19.139  15.564   6.623  1.00 76.87           O
ATOM    969  N   PRO B 123      17.019  15.707   5.912  1.00131.32           N
ATOM    970  CA  PRO B 123      16.946  17.137   6.064  1.00131.32           C
ATOM    971  CD  PRO B 123      16.261  15.249   4.759  1.00131.32           C
ATOM    972  CB  PRO B 123      15.822  17.603   5.142  1.00131.32           C
ATOM    973  CG  PRO B 123      15.774  16.522   4.049  1.00131.32           C
ATOM    974  C   PRO B 123      16.735  17.525   7.495  1.00131.32           C
ATOM    975  O   PRO B 123      17.048  18.661   7.852  1.00131.32           O
ATOM    976  N   ALA B 124      16.174  16.617   8.320  1.00 35.80           N
ATOM    977  CA  ALA B 124      15.917  16.944   9.693  1.00 35.80           C
ATOM    978  CB  ALA B 124      14.466  17.381   9.959  1.00 35.80           C
ATOM    979  C   ALA B 124      16.166  15.716  10.512  1.00 35.80           C
ATOM    980  O   ALA B 124      15.998  14.597  10.029  1.00 35.80           O
ATOM    981  N   PHE B 125      16.607  15.899  11.776  1.00 53.57           N
ATOM    982  CA  PHE B 125      16.831  14.760  12.622  1.00 53.57           C
ATOM    983  CB  PHE B 125      18.234  14.144  12.459  1.00 53.57           C
ATOM    984  CG  PHE B 125      18.304  12.939  13.332  1.00 53.57           C
ATOM    985  CD1 PHE B 125      18.637  13.051  14.663  1.00 53.57           C
ATOM    986  CD2 PHE B 125      18.037  11.693  12.814  1.00 53.57           C
ATOM    987  CE1 PHE B 125      18.698  11.936  15.464  1.00 53.57           C
ATOM    988  CE2 PHE B 125      18.098  10.573  13.609  1.00 53.57           C
ATOM    989  CZ  PHE B 125      18.429  10.695  14.936  1.00 53.57           C
ATOM    990  C   PHE B 125      16.692  15.184  14.055  1.00 53.57           C
ATOM    991  O   PHE B 125      17.100  16.279  14.440  1.00 53.57           O
ATOM    992  N   ASP B 126      16.094  14.304  14.885  1.00 85.38           N
ATOM    993  CA  ASP B 126      15.928  14.569  16.285  1.00 85.38           C
ATOM    994  CB  ASP B 126      14.577  15.237  16.605  1.00 85.38           C
ATOM    995  CG  ASP B 126      14.595  15.756  18.037  1.00 85.38           C
ATOM    996  OD1 ASP B 126      15.437  15.274  18.839  1.00 85.38           O
ATOM    997  OD2 ASP B 126      13.761  16.650  18.344  1.00 85.38           O
ATOM    998  C   ASP B 126      15.960  13.231  16.964  1.00 85.38           C
ATOM    999  O   ASP B 126      15.086  12.395  16.745  1.00 85.38           O
ATOM   1000  N   TRP B 127      16.973  12.998  17.817  1.00103.66           N
ATOM   1001  CA  TRP B 127      17.145  11.736  18.482  1.00103.66           C
ATOM   1002  CB  TRP B 127      18.498  11.574  19.191  1.00103.66           C
ATOM   1003  CG  TRP B 127      19.611  11.310  18.209  1.00103.66           C
ATOM   1004  CD2 TRP B 127      19.753  10.070  17.495  1.00103.66           C
ATOM   1005  CD1 TRP B 127      20.619  12.120  17.777  1.00103.66           C
ATOM   1006  NE1 TRP B 127      21.385  11.461  16.844  1.00103.66           N
ATOM   1007  CE2 TRP B 127      20.859  10.199  16.660  1.00103.66           C
ATOM   1008  CE3 TRP B 127      19.012   8.923  17.529  1.00103.66           C
ATOM   1009  CZ2 TRP B 127      21.248   9.177  15.840  1.00103.66           C
ATOM   1010  CZ3 TRP B 127      19.410   7.892  16.708  1.00103.66           C
ATOM   1011  CH2 TRP B 127      20.507   8.017  15.880  1.00103.66           C
ATOM   1012  C   TRP B 127      16.037  11.482  19.450  1.00103.66           C
ATOM   1013  O   TRP B 127      15.838  10.346  19.880  1.00103.66           O
ATOM   1014  N   ARG B 128      15.369  12.556  19.905  1.00 93.32           N
ATOM   1015  CA  ARG B 128      14.248  12.457  20.794  1.00 93.32           C
ATOM   1016  CB  ARG B 128      13.795  13.831  21.314  1.00 93.32           C
ATOM   1017  CG  ARG B 128      14.853  14.516  22.186  1.00 93.32           C
ATOM   1018  CD  ARG B 128      14.451  15.912  22.663  1.00 93.32           C
ATOM   1019  NE  ARG B 128      14.312  16.767  21.451  1.00 93.32           N
ATOM   1020  CZ  ARG B 128      13.958  18.079  21.575  1.00 93.32           C
ATOM   1021  NH1 ARG B 128      13.750  18.617  22.812  1.00 93.32           N
ATOM   1022  NH2 ARG B 128      13.808  18.852  20.460  1.00 93.32           N
ATOM   1023  C   ARG B 128      13.096  11.834  20.068  1.00 93.32           C
ATOM   1024  O   ARG B 128      12.303  11.108  20.664  1.00 93.32           O
ATOM   1025  N   ASP B 129      12.942  12.125  18.761  1.00 60.76           N
ATOM   1026  CA  ASP B 129      11.802  11.578  18.085  1.00 60.76           C
ATOM   1027  CB  ASP B 129      10.736  12.645  17.776  1.00 60.76           C
ATOM   1028  CG  ASP B 129       9.474  11.964  17.266  1.00 60.76           C
ATOM   1029  OD1 ASP B 129       9.499  10.718  17.083  1.00 60.76           O
ATOM   1030  OD2 ASP B 129       8.464  12.686  17.051  1.00 60.76           O
ATOM   1031  C   ASP B 129      12.215  10.977  16.781  1.00 60.76           C
ATOM   1032  O   ASP B 129      12.180  11.640  15.745  1.00 60.76           O
ATOM   1033  N   VAL B 130      12.625   9.695  16.793  1.00125.20           N
ATOM   1034  CA  VAL B 130      12.907   9.046  15.551  1.00125.20           C
ATOM   1035  CB  VAL B 130      14.258   8.388  15.524  1.00125.20           C
ATOM   1036  CG1 VAL B 130      14.409   7.505  16.770  1.00125.20           C
ATOM   1037  CG2 VAL B 130      14.409   7.625  14.198  1.00125.20           C
ATOM   1038  C   VAL B 130      11.824   8.032  15.371  1.00125.20           C
ATOM   1039  O   VAL B 130      11.864   6.931  15.920  1.00125.20           O
ATOM   1040  N   ASN B 131      10.819   8.391  14.555  1.00 83.62           N
ATOM   1041  CA  ASN B 131       9.701   7.533  14.303  1.00 83.62           C
ATOM   1042  CB  ASN B 131      10.113   6.190  13.672  1.00 83.62           C
ATOM   1043  CG  ASN B 131       8.866   5.503  13.129  1.00 83.62           C
ATOM   1044  OD1 ASN B 131       7.747   5.981  13.311  1.00 83.62           O
ATOM   1045  ND2 ASN B 131       9.063   4.345  12.445  1.00 83.62           N
ATOM   1046  C   ASN B 131       8.959   7.251  15.579  1.00 83.62           C
ATOM   1047  O   ASN B 131       8.412   6.163  15.756  1.00 83.62           O
ATOM   1048  N   GLY B 132       8.913   8.228  16.506  1.00 28.44           N
ATOM   1049  CA  GLY B 132       8.115   8.087  17.694  1.00 28.44           C
ATOM   1050  C   GLY B 132       8.940   7.657  18.872  1.00 28.44           C
ATOM   1051  O   GLY B 132       8.534   7.869  20.014  1.00 28.44           O
ATOM   1052  N   VAL B 133      10.120   7.047  18.650  1.00 95.59           N
ATOM   1053  CA  VAL B 133      10.887   6.584  19.777  1.00 95.59           C
ATOM   1054  CB  VAL B 133      11.711   5.364  19.481  1.00 95.59           C
ATOM   1055  CG1 VAL B 133      10.760   4.205  19.142  1.00 95.59           C
ATOM   1056  CG2 VAL B 133      12.702   5.701  18.357  1.00 95.59           C
ATOM   1057  C   VAL B 133      11.817   7.658  20.268  1.00 95.59           C
ATOM   1058  O   VAL B 133      12.307   8.477  19.492  1.00 95.59           O
ATOM   1059  N   ASN B 134      12.071   7.678  21.600  1.00 73.74           N
ATOM   1060  CA  ASN B 134      12.943   8.644  22.222  1.00 73.74           C
ATOM   1061  CB  ASN B 134      12.289   9.371  23.409  1.00 73.74           C
ATOM   1062  CG  ASN B 134      13.296  10.361  23.980  1.00 73.74           C
ATOM   1063  OD1 ASN B 134      13.920  11.128  23.251  1.00 73.74           O
ATOM   1064  ND2 ASN B 134      13.471  10.330  25.329  1.00 73.74           N
ATOM   1065  C   ASN B 134      14.167   7.948  22.761  1.00 73.74           C
ATOM   1066  O   ASN B 134      14.068   7.007  23.545  1.00 73.74           O
ATOM   1067  N   TYR B 135      15.343   8.335  22.231  1.00131.80           N
ATOM   1068  CA  TYR B 135      16.676   7.911  22.572  1.00131.80           C
ATOM   1069  CB  TYR B 135      17.574   7.802  21.337  1.00131.80           C
ATOM   1070  CG  TYR B 135      16.987   6.653  20.591  1.00131.80           C
ATOM   1071  CD1 TYR B 135      17.282   5.363  20.972  1.00131.80           C
ATOM   1072  CD2 TYR B 135      16.146   6.856  19.522  1.00131.80           C
ATOM   1073  CE1 TYR B 135      16.752   4.289  20.297  1.00131.80           C
ATOM   1074  CE2 TYR B 135      15.612   5.785  18.844  1.00131.80           C
ATOM   1075  CZ  TYR B 135      15.913   4.500  19.230  1.00131.80           C
ATOM   1076  OH  TYR B 135      15.365   3.404  18.532  1.00131.80           O
ATOM   1077  C   TYR B 135      17.375   8.694  23.662  1.00131.80           C
ATOM   1078  O   TYR B 135      18.403   8.248  24.171  1.00131.80           O
ATOM   1079  N   LEU B 136      16.947   9.941  23.948  1.00170.46           N
ATOM   1080  CA  LEU B 136      17.674  10.795  24.861  1.00170.46           C
ATOM   1081  CB  LEU B 136      17.484  12.279  24.514  1.00170.46           C
ATOM   1082  CG  LEU B 136      17.926  12.637  23.088  1.00170.46           C
ATOM   1083  CD1 LEU B 136      17.714  14.133  22.809  1.00170.46           C
ATOM   1084  CD2 LEU B 136      19.369  12.181  22.812  1.00170.46           C
ATOM   1085  C   LEU B 136      17.197  10.638  26.279  1.00170.46           C
ATOM   1086  O   LEU B 136      16.004  10.518  26.548  1.00170.46           O
ATOM   1087  N   SER B 137      18.154  10.662  27.235  1.00 49.09           N
ATOM   1088  CA  SER B 137      17.843  10.556  28.639  1.00 49.09           C
ATOM   1089  CB  SER B 137      19.063  10.212  29.505  1.00 49.09           C
ATOM   1090  OG  SER B 137      20.025  11.251  29.412  1.00 49.09           O
ATOM   1091  C   SER B 137      17.326  11.894  29.087  1.00 49.09           C
ATOM   1092  O   SER B 137      17.468  12.886  28.375  1.00 49.09           O
ATOM   1093  N   PRO B 138      16.749  11.947  30.262  1.00 71.38           N
ATOM   1094  CA  PRO B 138      16.128  13.156  30.740  1.00 71.38           C
ATOM   1095  CD  PRO B 138      16.105  10.762  30.809  1.00 71.38           C
ATOM   1096  CB  PRO B 138      15.309  12.748  31.963  1.00 71.38           C
ATOM   1097  CG  PRO B 138      14.946  11.280  31.677  1.00 71.38           C
ATOM   1098  C   PRO B 138      17.065  14.288  31.001  1.00 71.38           C
ATOM   1099  O   PRO B 138      18.255  14.062  31.219  1.00 71.38           O
ATOM   1100  N   VAL B 139      16.533  15.526  30.954  1.00 90.10           N
ATOM   1101  CA  VAL B 139      17.327  16.695  31.186  1.00 90.10           C
ATOM   1102  CB  VAL B 139      16.653  17.966  30.762  1.00 90.10           C
ATOM   1103  CG1 VAL B 139      15.654  18.373  31.855  1.00 90.10           C
ATOM   1104  CG2 VAL B 139      17.724  19.018  30.436  1.00 90.10           C
ATOM   1105  C   VAL B 139      17.571  16.762  32.660  1.00 90.10           C
ATOM   1106  O   VAL B 139      16.716  16.381  33.458  1.00 90.10           O
ATOM   1107  N   ARG B 140      18.769  17.232  33.057  1.00148.22           N
ATOM   1108  CA  ARG B 140      19.131  17.311  34.446  1.00148.22           C
ATOM   1109  CB  ARG B 140      20.276  16.356  34.826  1.00148.22           C
ATOM   1110  CG  ARG B 140      19.866  14.883  34.856  1.00148.22           C
ATOM   1111  CD  ARG B 140      21.048  13.911  34.888  1.00148.22           C
ATOM   1112  NE  ARG B 140      22.027  14.386  35.909  1.00148.22           N
ATOM   1113  CZ  ARG B 140      21.908  14.017  37.218  1.00148.22           C
ATOM   1114  NH1 ARG B 140      20.840  13.274  37.627  1.00148.22           N
ATOM   1115  NH2 ARG B 140      22.864  14.378  38.122  1.00148.22           N
ATOM   1116  C   ARG B 140      19.618  18.700  34.724  1.00148.22           C
ATOM   1117  O   ARG B 140      19.744  19.521  33.816  1.00148.22           O
ATOM   1118  N   ASN B 141      19.865  19.006  36.016  1.00 41.97           N
ATOM   1119  CA  ASN B 141      20.352  20.309  36.377  1.00 41.97           C
ATOM   1120  CB  ASN B 141      19.428  21.046  37.364  1.00 41.97           C
ATOM   1121  CG  ASN B 141      19.805  22.521  37.377  1.00 41.97           C
ATOM   1122  OD1 ASN B 141      20.969  22.882  37.214  1.00 41.97           O
ATOM   1123  ND2 ASN B 141      18.788  23.403  37.572  1.00 41.97           N
ATOM   1124  C   ASN B 141      21.691  20.142  37.042  1.00 41.97           C
ATOM   1125  O   ASN B 141      21.832  19.397  38.011  1.00 41.97           O
ATOM   1126  N   GLN B 142      22.718  20.834  36.507  1.00 66.33           N
ATOM   1127  CA  GLN B 142      24.068  20.813  37.007  1.00 66.33           C
ATOM   1128  CB  GLN B 142      25.078  21.448  36.031  1.00 66.33           C
ATOM   1129  CG  GLN B 142      24.847  22.934  35.756  1.00 66.33           C
ATOM   1130  CD  GLN B 142      25.915  23.394  34.771  1.00 66.33           C
ATOM   1131  OE1 GLN B 142      27.111  23.311  35.043  1.00 66.33           O
ATOM   1132  NE2 GLN B 142      25.470  23.885  33.584  1.00 66.33           N
ATOM   1133  C   GLN B 142      24.144  21.525  38.319  1.00 66.33           C
ATOM   1134  O   GLN B 142      25.020  21.243  39.136  1.00 66.33           O
ATOM   1135  N   GLY B 143      23.263  22.519  38.534  1.00 27.53           N
ATOM   1136  CA  GLY B 143      23.289  23.220  39.781  1.00 27.53           C
ATOM   1137  C   GLY B 143      24.423  24.192  39.724  1.00 27.53           C
ATOM   1138  O   GLY B 143      24.833  24.626  38.649  1.00 27.53           O
ATOM   1139  N   SER B 144      24.949  24.553  40.909  1.00 52.31           N
ATOM   1140  CA  SER B 144      25.974  25.542  41.075  1.00 52.31           C
ATOM   1141  CB  SER B 144      26.130  25.985  42.541  1.00 52.31           C
ATOM   1142  OG  SER B 144      26.553  24.893  43.344  1.00 52.31           O
ATOM   1143  C   SER B 144      27.328  25.092  40.595  1.00 52.31           C
ATOM   1144  O   SER B 144      28.183  25.940  40.348  1.00 52.31           O
ATOM   1145  N   CYS B 145      27.601  23.776  40.461  1.00128.33           N
ATOM   1146  CA  CYS B 145      28.951  23.421  40.084  1.00128.33           C
ATOM   1147  CB  CYS B 145      29.445  22.020  40.476  1.00128.33           C
ATOM   1148  SG  CYS B 145      30.145  22.011  42.140  1.00128.33           S
ATOM   1149  C   CYS B 145      29.176  23.524  38.615  1.00128.33           C
ATOM   1150  O   CYS B 145      28.269  23.336  37.809  1.00128.33           O
ATOM   1151  N   GLY B 146      30.442  23.800  38.235  1.00 59.32           N
ATOM   1152  CA  GLY B 146      30.770  23.938  36.845  1.00 59.32           C
ATOM   1153  C   GLY B 146      30.999  22.563  36.303  1.00 59.32           C
ATOM   1154  O   GLY B 146      32.095  22.224  35.857  1.00 59.32           O
ATOM   1155  N   SER B 147      29.931  21.743  36.368  1.00149.28           N
ATOM   1156  CA  SER B 147      29.863  20.367  35.959  1.00149.28           C
ATOM   1157  CB  SER B 147      28.875  19.542  36.804  1.00149.28           C
ATOM   1158  OG  SER B 147      29.418  19.263  38.084  1.00149.28           O
ATOM   1159  C   SER B 147      29.461  20.136  34.523  1.00149.28           C
ATOM   1160  O   SER B 147      29.315  18.979  34.133  1.00149.28           O
ATOM   1161  N   CYS B 148      29.295  21.173  33.680  1.00 65.24           N
ATOM   1162  CA  CYS B 148      28.700  20.989  32.374  1.00 65.24           C
ATOM   1163  CB  CYS B 148      28.707  22.282  31.539  1.00 65.24           C
ATOM   1164  SG  CYS B 148      30.384  22.910  31.228  1.00 65.24           S
ATOM   1165  C   CYS B 148      29.377  19.910  31.567  1.00 65.24           C
ATOM   1166  O   CYS B 148      28.700  19.067  30.979  1.00 65.24           O
ATOM   1167  N   TYR B 149      30.718  19.854  31.555  1.00 66.00           N
ATOM   1168  CA  TYR B 149      31.420  18.892  30.745  1.00 66.00           C
ATOM   1169  CB  TYR B 149      32.952  19.014  30.861  1.00 66.00           C
ATOM   1170  CG  TYR B 149      33.364  18.731  32.267  1.00 66.00           C
ATOM   1171  CD1 TYR B 149      33.252  19.698  33.240  1.00 66.00           C
ATOM   1172  CD2 TYR B 149      33.878  17.501  32.610  1.00 66.00           C
ATOM   1173  CE1 TYR B 149      33.637  19.440  34.535  1.00 66.00           C
ATOM   1174  CE2 TYR B 149      34.264  17.236  33.903  1.00 66.00           C
ATOM   1175  CZ  TYR B 149      34.144  18.206  34.868  1.00 66.00           C
ATOM   1176  OH  TYR B 149      34.538  17.937  36.196  1.00 66.00           O
ATOM   1177  C   TYR B 149      31.026  17.496  31.140  1.00 66.00           C
ATOM   1178  O   TYR B 149      30.925  16.611  30.289  1.00 66.00           O
ATOM   1179  N   ALA B 150      30.853  17.245  32.451  1.00 42.61           N
ATOM   1180  CA  ALA B 150      30.477  15.939  32.924  1.00 42.61           C
ATOM   1181  CB  ALA B 150      30.481  15.845  34.460  1.00 42.61           C
ATOM   1182  C   ALA B 150      29.092  15.591  32.457  1.00 42.61           C
ATOM   1183  O   ALA B 150      28.841  14.470  32.016  1.00 42.61           O
ATOM   1184  N   PHE B 151      28.149  16.550  32.545  1.00 59.95           N
ATOM   1185  CA  PHE B 151      26.788  16.298  32.155  1.00 59.95           C
ATOM   1186  CB  PHE B 151      25.850  17.483  32.456  1.00 59.95           C
ATOM   1187  CG  PHE B 151      25.559  17.483  33.921  1.00 59.95           C
ATOM   1188  CD1 PHE B 151      26.463  17.968  34.840  1.00 59.95           C
ATOM   1189  CD2 PHE B 151      24.354  16.997  34.374  1.00 59.95           C
ATOM   1190  CE1 PHE B 151      26.170  17.958  36.186  1.00 59.95           C
ATOM   1191  CE2 PHE B 151      24.055  16.985  35.716  1.00 59.95           C
ATOM   1192  CZ  PHE B 151      24.965  17.465  36.626  1.00 59.95           C
ATOM   1193  C   PHE B 151      26.726  16.000  30.685  1.00 59.95           C
ATOM   1194  O   PHE B 151      26.054  15.061  30.262  1.00 59.95           O
ATOM   1195  N   SER B 152      27.433  16.790  29.857  1.00 75.30           N
ATOM   1196  CA  SER B 152      27.392  16.562  28.440  1.00 75.30           C
ATOM   1197  CB  SER B 152      28.218  17.580  27.648  1.00 75.30           C
ATOM   1198  OG  SER B 152      27.624  18.860  27.782  1.00 75.30           O
ATOM   1199  C   SER B 152      27.948  15.204  28.154  1.00 75.30           C
ATOM   1200  O   SER B 152      27.409  14.460  27.337  1.00 75.30           O
ATOM   1201  N   SER B 153      29.043  14.840  28.841  1.00 36.97           N
ATOM   1202  CA  SER B 153      29.684  13.578  28.604  1.00 36.97           C
ATOM   1203  CB  SER B 153      30.937  13.374  29.473  1.00 36.97           C
ATOM   1204  OG  SER B 153      31.930  14.330  29.128  1.00 36.97           O
ATOM   1205  C   SER B 153      28.742  12.452  28.906  1.00 36.97           C
ATOM   1206  O   SER B 153      28.581  11.548  28.089  1.00 36.97           O
ATOM   1207  N   VAL B 154      28.088  12.480  30.085  1.00 91.93           N
ATOM   1208  CA  VAL B 154      27.203  11.415  30.473  1.00 91.93           C
ATOM   1209  CB  VAL B 154      26.641  11.586  31.858  1.00 91.93           C
ATOM   1210  CG1 VAL B 154      27.807  11.555  32.861  1.00 91.93           C
ATOM   1211  CG2 VAL B 154      25.809  12.877  31.905  1.00 91.93           C
ATOM   1212  C   VAL B 154      26.052  11.368  29.518  1.00 91.93           C
ATOM   1213  O   VAL B 154      25.610  10.292  29.119  1.00 91.93           O
ATOM   1214  N   GLY B 155      25.547  12.547  29.109  1.00 25.51           N
ATOM   1215  CA  GLY B 155      24.399  12.597  28.253  1.00 25.51           C
ATOM   1216  C   GLY B 155      24.697  11.893  26.966  1.00 25.51           C
ATOM   1217  O   GLY B 155      23.856  11.162  26.444  1.00 25.51           O
ATOM   1218  N   MET B 156      25.898  12.108  26.403  1.00 49.97           N
ATOM   1219  CA  MET B 156      26.232  11.484  25.156  1.00 49.97           C
ATOM   1220  CB  MET B 156      27.618  11.928  24.656  1.00 49.97           C
ATOM   1221  CG  MET B 156      28.038  11.299  23.330  1.00 49.97           C
ATOM   1222  SD  MET B 156      29.530  12.038  22.597  1.00 49.97           S
ATOM   1223  CE  MET B 156      30.659  11.531  23.926  1.00 49.97           C
ATOM   1224  C   MET B 156      26.242   9.991  25.319  1.00 49.97           C
ATOM   1225  O   MET B 156      25.619   9.262  24.549  1.00 49.97           O
ATOM   1226  N   MET B 157      26.913   9.497  26.372  1.00 42.60           N
ATOM   1227  CA  MET B 157      27.046   8.083  26.576  1.00 42.60           C
ATOM   1228  CB  MET B 157      27.937   7.739  27.784  1.00 42.60           C
ATOM   1229  CG  MET B 157      29.396   8.161  27.603  1.00 42.60           C
ATOM   1230  SD  MET B 157      30.474   7.772  29.014  1.00 42.60           S
ATOM   1231  CE  MET B 157      30.428   5.974  28.756  1.00 42.60           C
ATOM   1232  C   MET B 157      25.705   7.458  26.824  1.00 42.60           C
ATOM   1233  O   MET B 157      25.444   6.340  26.385  1.00 42.60           O
ATOM   1234  N   GLU B 158      24.825   8.150  27.565  1.00 49.79           N
ATOM   1235  CA  GLU B 158      23.548   7.587  27.915  1.00 49.79           C
ATOM   1236  CB  GLU B 158      22.800   8.459  28.937  1.00 49.79           C
ATOM   1237  CG  GLU B 158      23.535   8.515  30.281  1.00 49.79           C
ATOM   1238  CD  GLU B 158      22.754   9.391  31.248  1.00 49.79           C
ATOM   1239  OE1 GLU B 158      21.662   9.880  30.858  1.00 49.79           O
ATOM   1240  OE2 GLU B 158      23.245   9.589  32.391  1.00 49.79           O
ATOM   1241  C   GLU B 158      22.686   7.404  26.696  1.00 49.79           C
ATOM   1242  O   GLU B 158      22.023   6.377  26.557  1.00 49.79           O
ATOM   1243  N   ALA B 159      22.651   8.401  25.788  1.00 39.21           N
ATOM   1244  CA  ALA B 159      21.839   8.293  24.607  1.00 39.21           C
ATOM   1245  CB  ALA B 159      21.815   9.595  23.784  1.00 39.21           C
ATOM   1246  C   ALA B 159      22.367   7.207  23.712  1.00 39.21           C
ATOM   1247  O   ALA B 159      21.607   6.394  23.188  1.00 39.21           O
ATOM   1248  N   ARG B 160      23.701   7.153  23.541  1.00 53.04           N
ATOM   1249  CA  ARG B 160      24.327   6.213  22.652  1.00 53.04           C
ATOM   1250  CB  ARG B 160      25.855   6.386  22.585  1.00 53.04           C
ATOM   1251  CG  ARG B 160      26.294   7.666  21.869  1.00 53.04           C
ATOM   1252  CD  ARG B 160      27.812   7.870  21.864  1.00 53.04           C
ATOM   1253  NE  ARG B 160      28.098   9.107  21.083  1.00 53.04           N
ATOM   1254  CZ  ARG B 160      28.462   9.017  19.770  1.00 53.04           C
ATOM   1255  NH1 ARG B 160      28.612   7.794  19.186  1.00 53.04           N
ATOM   1256  NH2 ARG B 160      28.685  10.147  19.040  1.00 53.04           N
ATOM   1257  C   ARG B 160      24.056   4.812  23.108  1.00 53.04           C
ATOM   1258  O   ARG B 160      23.894   3.910  22.290  1.00 53.04           O
ATOM   1259  N   LEU B 161      24.038   4.581  24.427  1.00 42.51           N
ATOM   1260  CA  LEU B 161      23.755   3.272  24.944  1.00 42.51           C
ATOM   1261  CB  LEU B 161      23.837   3.188  26.470  1.00 42.51           C
ATOM   1262  CG  LEU B 161      25.275   3.301  27.006  1.00 42.51           C
ATOM   1263  CD1 LEU B 161      25.319   3.210  28.540  1.00 42.51           C
ATOM   1264  CD2 LEU B 161      26.177   2.258  26.322  1.00 42.51           C
ATOM   1265  C   LEU B 161      22.354   2.925  24.554  1.00 42.51           C
ATOM   1266  O   LEU B 161      22.062   1.780  24.207  1.00 42.51           O
ATOM   1267  N   ARG B 162      21.438   3.910  24.625  1.00 71.14           N
ATOM   1268  CA  ARG B 162      20.059   3.660  24.328  1.00 71.14           C
ATOM   1269  CB  ARG B 162      19.159   4.869  24.622  1.00 71.14           C
ATOM   1270  CG  ARG B 162      19.031   5.130  26.125  1.00 71.14           C
ATOM   1271  CD  ARG B 162      18.056   6.246  26.501  1.00 71.14           C
ATOM   1272  NE  ARG B 162      17.999   6.290  27.989  1.00 71.14           N
ATOM   1273  CZ  ARG B 162      17.190   7.190  28.620  1.00 71.14           C
ATOM   1274  NH1 ARG B 162      16.450   8.073  27.889  1.00 71.14           N
ATOM   1275  NH2 ARG B 162      17.117   7.204  29.983  1.00 71.14           N
ATOM   1276  C   ARG B 162      19.899   3.258  22.892  1.00 71.14           C
ATOM   1277  O   ARG B 162      19.208   2.287  22.593  1.00 71.14           O
ATOM   1278  N   LEU B 163      20.556   3.977  21.963  1.00 55.00           N
ATOM   1279  CA  LEU B 163      20.459   3.686  20.557  1.00 55.00           C
ATOM   1280  CB  LEU B 163      21.353   4.607  19.702  1.00 55.00           C
ATOM   1281  CG  LEU B 163      20.914   6.077  19.629  1.00 55.00           C
ATOM   1282  CD1 LEU B 163      21.885   6.904  18.770  1.00 55.00           C
ATOM   1283  CD2 LEU B 163      19.478   6.182  19.108  1.00 55.00           C
ATOM   1284  C   LEU B 163      20.993   2.312  20.296  1.00 55.00           C
ATOM   1285  O   LEU B 163      20.378   1.514  19.591  1.00 55.00           O
ATOM   1286  N   ARG B 164      22.160   1.998  20.884  1.00 47.81           N
ATOM   1287  CA  ARG B 164      22.825   0.759  20.597  1.00 47.81           C
ATOM   1288  CB  ARG B 164      24.173   0.627  21.326  1.00 47.81           C
ATOM   1289  CG  ARG B 164      25.234   1.606  20.823  1.00 47.81           C
ATOM   1290  CD  ARG B 164      26.578   1.478  21.544  1.00 47.81           C
ATOM   1291  NE  ARG B 164      27.507   2.477  20.940  1.00 47.81           N
ATOM   1292  CZ  ARG B 164      28.259   2.137  19.857  1.00 47.81           C
ATOM   1293  NH1 ARG B 164      28.166   0.882  19.323  1.00 47.81           N
ATOM   1294  NH2 ARG B 164      29.109   3.051  19.299  1.00 47.81           N
ATOM   1295  C   ARG B 164      21.974  -0.401  21.011  1.00 47.81           C
ATOM   1296  O   ARG B 164      21.892  -1.402  20.303  1.00 47.81           O
ATOM   1297  N   THR B 165      21.379  -0.303  22.210  1.00 85.26           N
ATOM   1298  CA  THR B 165      20.532  -1.272  22.847  1.00 85.26           C
ATOM   1299  CB  THR B 165      20.517  -1.129  24.341  1.00 85.26           C
ATOM   1300  OG1 THR B 165      19.990   0.135  24.715  1.00 85.26           O
ATOM   1301  CG2 THR B 165      21.959  -1.273  24.853  1.00 85.26           C
ATOM   1302  C   THR B 165      19.123  -1.189  22.351  1.00 85.26           C
ATOM   1303  O   THR B 165      18.311  -2.056  22.665  1.00 85.26           O
ATOM   1304  N   ASN B 166      18.763  -0.110  21.630  1.00 96.61           N
ATOM   1305  CA  ASN B 166      17.402   0.071  21.210  1.00 96.61           C
ATOM   1306  CB  ASN B 166      16.866  -1.047  20.300  1.00 96.61           C
ATOM   1307  CG  ASN B 166      17.415  -0.794  18.904  1.00 96.61           C
ATOM   1308  OD1 ASN B 166      17.507   0.351  18.461  1.00 96.61           O
ATOM   1309  ND2 ASN B 166      17.792  -1.887  18.188  1.00 96.61           N
ATOM   1310  C   ASN B 166      16.533   0.182  22.421  1.00 96.61           C
ATOM   1311  O   ASN B 166      15.484  -0.453  22.524  1.00 96.61           O
ATOM   1312  N   ASN B 167      16.984   1.021  23.372  1.00 64.30           N
ATOM   1313  CA  ASN B 167      16.291   1.357  24.582  1.00 64.30           C
ATOM   1314  CB  ASN B 167      14.889   1.940  24.329  1.00 64.30           C
ATOM   1315  CG  ASN B 167      15.064   3.322  23.711  1.00 64.30           C
ATOM   1316  OD1 ASN B 167      15.902   4.110  24.148  1.00 64.30           O
ATOM   1317  ND2 ASN B 167      14.254   3.629  22.662  1.00 64.30           N
ATOM   1318  C   ASN B 167      16.163   0.164  25.475  1.00 64.30           C
ATOM   1319  O   ASN B 167      15.376   0.181  26.420  1.00 64.30           O
ATOM   1320  N   THR B 168      16.944  -0.902  25.219  1.00 33.17           N
ATOM   1321  CA  THR B 168      16.916  -2.028  26.106  1.00 33.17           C
ATOM   1322  CB  THR B 168      17.716  -3.196  25.608  1.00 33.17           C
ATOM   1323  OG1 THR B 168      17.202  -3.648  24.364  1.00 33.17           O
ATOM   1324  CG2 THR B 168      17.642  -4.323  26.652  1.00 33.17           C
ATOM   1325  C   THR B 168      17.518  -1.586  27.405  1.00 33.17           C
ATOM   1326  O   THR B 168      17.009  -1.922  28.474  1.00 33.17           O
ATOM   1327  N   VAL B 169      18.628  -0.816  27.332  1.00 54.55           N
ATOM   1328  CA  VAL B 169      19.305  -0.342  28.513  1.00 54.55           C
ATOM   1329  CB  VAL B 169      20.762  -0.697  28.545  1.00 54.55           C
ATOM   1330  CG1 VAL B 169      21.394  -0.056  29.792  1.00 54.55           C
ATOM   1331  CG2 VAL B 169      20.895  -2.228  28.492  1.00 54.55           C
ATOM   1332  C   VAL B 169      19.218   1.164  28.553  1.00 54.55           C
ATOM   1333  O   VAL B 169      19.626   1.853  27.623  1.00 54.55           O
ATOM   1334  N   GLN B 170      18.573   1.664  29.625  1.00173.75           N
ATOM   1335  CA  GLN B 170      18.257   3.007  30.061  1.00173.75           C
ATOM   1336  CB  GLN B 170      16.903   3.093  30.788  1.00173.75           C
ATOM   1337  CG  GLN B 170      15.703   2.758  29.899  1.00173.75           C
ATOM   1338  CD  GLN B 170      15.616   1.245  29.756  1.00173.75           C
ATOM   1339  OE1 GLN B 170      14.942   0.732  28.864  1.00173.75           O
ATOM   1340  NE2 GLN B 170      16.311   0.506  30.662  1.00173.75           N
ATOM   1341  C   GLN B 170      19.258   3.726  30.941  1.00173.75           C
ATOM   1342  O   GLN B 170      18.957   4.839  31.366  1.00173.75           O
ATOM   1343  N   THR B 171      20.370   3.095  31.370  1.00145.23           N
ATOM   1344  CA  THR B 171      21.233   3.594  32.425  1.00145.23           C
ATOM   1345  CB  THR B 171      22.588   2.949  32.423  1.00145.23           C
ATOM   1346  OG1 THR B 171      23.301   3.301  33.600  1.00145.23           O
ATOM   1347  CG2 THR B 171      23.356   3.418  31.176  1.00145.23           C
ATOM   1348  C   THR B 171      21.449   5.083  32.458  1.00145.23           C
ATOM   1349  O   THR B 171      21.553   5.761  31.436  1.00145.23           O
ATOM   1350  N   MET B 172      21.471   5.628  33.700  1.00130.75           N
ATOM   1351  CA  MET B 172      21.773   7.011  33.943  1.00130.75           C
ATOM   1352  CB  MET B 172      20.754   7.729  34.848  1.00130.75           C
ATOM   1353  CG  MET B 172      20.504   7.032  36.186  1.00130.75           C
ATOM   1354  SD  MET B 172      19.629   5.446  36.040  1.00130.75           S
ATOM   1355  CE  MET B 172      19.089   5.403  37.773  1.00130.75           C
ATOM   1356  C   MET B 172      23.106   7.002  34.629  1.00130.75           C
ATOM   1357  O   MET B 172      23.245   6.455  35.721  1.00130.75           O
ATOM   1358  N   LEU B 173      24.119   7.604  33.981  1.00 57.83           N
ATOM   1359  CA  LEU B 173      25.472   7.609  34.476  1.00 57.83           C
ATOM   1360  CB  LEU B 173      26.510   7.877  33.374  1.00 57.83           C
ATOM   1361  CG  LEU B 173      26.538   6.796  32.280  1.00 57.83           C
ATOM   1362  CD1 LEU B 173      27.594   7.112  31.209  1.00 57.83           C
ATOM   1363  CD2 LEU B 173      26.708   5.393  32.881  1.00 57.83           C
ATOM   1364  C   LEU B 173      25.619   8.676  35.518  1.00 57.83           C
ATOM   1365  O   LEU B 173      24.766   9.553  35.648  1.00 57.83           O
ATOM   1366  N   SER B 174      26.726   8.621  36.300  1.00 68.87           N
ATOM   1367  CA  SER B 174      26.914   9.553  37.382  1.00 68.87           C
ATOM   1368  CB  SER B 174      27.384   8.873  38.676  1.00 68.87           C
ATOM   1369  OG  SER B 174      27.678   9.854  39.658  1.00 68.87           O
ATOM   1370  C   SER B 174      27.943  10.606  37.057  1.00 68.87           C
ATOM   1371  O   SER B 174      29.130  10.323  36.902  1.00 68.87           O
ATOM   1372  N   PRO B 175      27.501  11.836  36.959  1.00163.66           N
ATOM   1373  CA  PRO B 175      28.381  12.957  36.731  1.00163.66           C
ATOM   1374  CD  PRO B 175      26.134  12.127  36.567  1.00163.66           C
ATOM   1375  CB  PRO B 175      27.486  14.116  36.281  1.00163.66           C
ATOM   1376  CG  PRO B 175      26.053  13.660  36.616  1.00163.66           C
ATOM   1377  C   PRO B 175      29.213  13.268  37.939  1.00163.66           C
ATOM   1378  O   PRO B 175      30.307  13.812  37.799  1.00163.66           O
ATOM   1379  N   GLN B 176      28.706  12.932  39.137  1.00 60.22           N
ATOM   1380  CA  GLN B 176      29.366  13.250  40.373  1.00 60.22           C
ATOM   1381  CB  GLN B 176      28.515  12.921  41.609  1.00 60.22           C
ATOM   1382  CG  GLN B 176      29.227  13.255  42.918  1.00 60.22           C
ATOM   1383  CD  GLN B 176      29.531  14.747  42.887  1.00 60.22           C
ATOM   1384  OE1 GLN B 176      28.725  15.548  42.414  1.00 60.22           O
ATOM   1385  NE2 GLN B 176      30.734  15.132  43.393  1.00 60.22           N
ATOM   1386  C   GLN B 176      30.645  12.479  40.501  1.00 60.22           C
ATOM   1387  O   GLN B 176      31.650  13.003  40.985  1.00 60.22           O
ATOM   1388  N   ASP B 177      30.648  11.203  40.066  1.00 81.30           N
ATOM   1389  CA  ASP B 177      31.829  10.409  40.235  1.00 81.30           C
ATOM   1390  CB  ASP B 177      31.651   8.985  39.679  1.00 81.30           C
ATOM   1391  CG  ASP B 177      32.858   8.150  40.083  1.00 81.30           C
ATOM   1392  OD1 ASP B 177      33.804   8.726  40.684  1.00 81.30           O
ATOM   1393  OD2 ASP B 177      32.850   6.923  39.794  1.00 81.30           O
ATOM   1394  C   ASP B 177      32.936  11.071  39.478  1.00 81.30           C
ATOM   1395  O   ASP B 177      34.068  11.146  39.956  1.00 81.30           O
ATOM   1396  N   VAL B 178      32.632  11.572  38.264  1.00 41.23           N
ATOM   1397  CA  VAL B 178      33.626  12.233  37.471  1.00 41.23           C
ATOM   1398  CB  VAL B 178      33.097  12.671  36.135  1.00 41.23           C
ATOM   1399  CG1 VAL B 178      34.175  13.510  35.431  1.00 41.23           C
ATOM   1400  CG2 VAL B 178      32.665  11.424  35.344  1.00 41.23           C
ATOM   1401  C   VAL B 178      34.088  13.461  38.191  1.00 41.23           C
ATOM   1402  O   VAL B 178      35.288  13.712  38.300  1.00 41.23           O
ATOM   1403  N   VAL B 179      33.140  14.256  38.722  1.00 57.89           N
ATOM   1404  CA  VAL B 179      33.501  15.479  39.389  1.00 57.89           C
ATOM   1405  CB  VAL B 179      32.311  16.255  39.886  1.00 57.89           C
ATOM   1406  CG1 VAL B 179      32.813  17.459  40.704  1.00 57.89           C
ATOM   1407  CG2 VAL B 179      31.441  16.653  38.681  1.00 57.89           C
ATOM   1408  C   VAL B 179      34.371  15.194  40.579  1.00 57.89           C
ATOM   1409  O   VAL B 179      35.345  15.903  40.820  1.00 57.89           O
ATOM   1410  N   SER B 180      34.014  14.189  41.399  1.00121.77           N
ATOM   1411  CA  SER B 180      34.790  13.926  42.584  1.00121.77           C
ATOM   1412  CB  SER B 180      33.969  13.225  43.685  1.00121.77           C
ATOM   1413  OG  SER B 180      33.399  12.020  43.198  1.00121.77           O
ATOM   1414  C   SER B 180      36.061  13.145  42.348  1.00121.77           C
ATOM   1415  O   SER B 180      37.077  13.427  42.981  1.00121.77           O
ATOM   1416  N   CYS B 181      35.992  12.060  41.545  1.00103.23           N
ATOM   1417  CA  CYS B 181      37.086  11.153  41.289  1.00103.23           C
ATOM   1418  CB  CYS B 181      36.580   9.732  41.029  1.00103.23           C
ATOM   1419  SG  CYS B 181      35.888   9.109  42.572  1.00103.23           S
ATOM   1420  C   CYS B 181      38.067  11.474  40.198  1.00103.23           C
ATOM   1421  O   CYS B 181      39.253  11.179  40.341  1.00103.23           O
ATOM   1422  N   SER B 182      37.613  12.059  39.073  1.00 75.38           N
ATOM   1423  CA  SER B 182      38.442  12.098  37.898  1.00 75.38           C
ATOM   1424  CB  SER B 182      37.626  12.320  36.611  1.00 75.38           C
ATOM   1425  OG  SER B 182      38.483  12.342  35.479  1.00 75.38           O
ATOM   1426  C   SER B 182      39.544  13.120  37.930  1.00 75.38           C
ATOM   1427  O   SER B 182      39.328  14.313  38.127  1.00 75.38           O
ATOM   1428  N   GLY B 183      40.782  12.619  37.728  1.00 66.98           N
ATOM   1429  CA  GLY B 183      42.023  13.342  37.623  1.00 66.98           C
ATOM   1430  C   GLY B 183      42.118  14.058  36.303  1.00 66.98           C
ATOM   1431  O   GLY B 183      42.941  14.959  36.130  1.00 66.98           O
ATOM   1432  N   LEU B 184      41.369  13.548  35.306  1.00129.99           N
ATOM   1433  CA  LEU B 184      41.286  14.005  33.944  1.00129.99           C
ATOM   1434  CB  LEU B 184      40.508  13.037  33.037  1.00129.99           C
ATOM   1435  CG  LEU B 184      41.178  11.658  32.892  1.00129.99           C
ATOM   1436  CD1 LEU B 184      41.235  10.922  34.240  1.00129.99           C
ATOM   1437  CD2 LEU B 184      40.511  10.826  31.786  1.00129.99           C
ATOM   1438  C   LEU B 184      40.589  15.334  33.881  1.00129.99           C
ATOM   1439  O   LEU B 184      40.586  15.967  32.826  1.00129.99           O
ATOM   1440  N   SER B 185      39.889  15.734  34.961  1.00110.52           N
ATOM   1441  CA  SER B 185      39.189  16.990  34.978  1.00110.52           C
ATOM   1442  CB  SER B 185      37.675  16.844  34.747  1.00110.52           C
ATOM   1443  OG  SER B 185      37.428  16.325  33.449  1.00110.52           O
ATOM   1444  C   SER B 185      39.369  17.671  36.313  1.00110.52           C
ATOM   1445  O   SER B 185      39.999  17.156  37.235  1.00110.52           O
ATOM   1446  N   GLN B 186      38.869  18.920  36.362  1.00182.86           N
ATOM   1447  CA  GLN B 186      38.857  19.921  37.398  1.00182.86           C
ATOM   1448  CB  GLN B 186      38.877  21.343  36.813  1.00182.86           C
ATOM   1449  CG  GLN B 186      40.247  21.704  36.218  1.00182.86           C
ATOM   1450  CD  GLN B 186      40.579  20.751  35.071  1.00182.86           C
ATOM   1451  OE1 GLN B 186      39.877  20.709  34.063  1.00182.86           O
ATOM   1452  NE2 GLN B 186      41.674  19.957  35.230  1.00182.86           N
ATOM   1453  C   GLN B 186      37.784  19.807  38.454  1.00182.86           C
ATOM   1454  O   GLN B 186      37.743  20.656  39.342  1.00182.86           O
ATOM   1455  N   GLY B 187      36.793  18.901  38.339  1.00 49.73           N
ATOM   1456  CA  GLY B 187      35.771  18.878  39.353  1.00 49.73           C
ATOM   1457  C   GLY B 187      34.779  19.942  38.987  1.00 49.73           C
ATOM   1458  O   GLY B 187      34.333  20.014  37.846  1.00 49.73           O
ATOM   1459  N   CYS B 188      34.378  20.769  39.968  1.00 74.11           N
ATOM   1460  CA  CYS B 188      33.447  21.849  39.797  1.00 74.11           C
ATOM   1461  CB  CYS B 188      32.948  22.405  41.131  1.00 74.11           C
ATOM   1462  SG  CYS B 188      31.968  21.146  41.989  1.00 74.11           S
ATOM   1463  C   CYS B 188      34.091  22.952  39.010  1.00 74.11           C
ATOM   1464  O   CYS B 188      33.422  23.888  38.576  1.00 74.11           O
ATOM   1465  N   ASP B 189      35.431  22.902  38.915  1.00 78.76           N
ATOM   1466  CA  ASP B 189      36.295  23.825  38.226  1.00 78.76           C
ATOM   1467  CB  ASP B 189      37.775  23.642  38.601  1.00 78.76           C
ATOM   1468  CG  ASP B 189      37.946  24.092  40.045  1.00 78.76           C
ATOM   1469  OD1 ASP B 189      36.975  24.668  40.603  1.00 78.76           O
ATOM   1470  OD2 ASP B 189      39.048  23.862  40.610  1.00 78.76           O
ATOM   1471  C   ASP B 189      36.185  23.696  36.726  1.00 78.76           C
ATOM   1472  O   ASP B 189      36.713  24.542  36.004  1.00 78.76           O
ATOM   1473  N   GLY B 190      35.587  22.602  36.202  1.00 42.17           N
ATOM   1474  CA  GLY B 190      35.476  22.477  34.766  1.00 42.17           C
ATOM   1475  C   GLY B 190      36.237  21.271  34.281  1.00 42.17           C
ATOM   1476  O   GLY B 190      36.907  20.590  35.056  1.00 42.17           O
ATOM   1477  N   GLY B 191      36.121  20.971  32.963  1.00 34.75           N
ATOM   1478  CA  GLY B 191      36.775  19.838  32.354  1.00 34.75           C
ATOM   1479  C   GLY B 191      36.394  19.783  30.895  1.00 34.75           C
ATOM   1480  O   GLY B 191      35.741  20.693  30.383  1.00 34.75           O
ATOM   1481  N   PHE B 192      36.810  18.705  30.179  1.00 76.11           N
ATOM   1482  CA  PHE B 192      36.506  18.595  28.769  1.00 76.11           C
ATOM   1483  CB  PHE B 192      37.733  18.821  27.869  1.00 76.11           C
ATOM   1484  CG  PHE B 192      38.182  20.228  28.067  1.00 76.11           C
ATOM   1485  CD1 PHE B 192      38.944  20.563  29.161  1.00 76.11           C
ATOM   1486  CD2 PHE B 192      37.849  21.207  27.159  1.00 76.11           C
ATOM   1487  CE1 PHE B 192      39.364  21.858  29.352  1.00 76.11           C
ATOM   1488  CE2 PHE B 192      38.266  22.505  27.346  1.00 76.11           C
ATOM   1489  CZ  PHE B 192      39.025  22.832  28.444  1.00 76.11           C
ATOM   1490  C   PHE B 192      35.980  17.216  28.448  1.00 76.11           C
ATOM   1491  O   PHE B 192      36.522  16.207  28.898  1.00 76.11           O
ATOM   1492  N   PRO B 193      34.958  17.156  27.620  1.00 71.67           N
ATOM   1493  CA  PRO B 193      34.315  15.915  27.252  1.00 71.67           C
ATOM   1494  CD  PRO B 193      34.080  18.299  27.431  1.00 71.67           C
ATOM   1495  CB  PRO B 193      33.112  16.314  26.401  1.00 71.67           C
ATOM   1496  CG  PRO B 193      32.747  17.715  26.929  1.00 71.67           C
ATOM   1497  C   PRO B 193      35.235  14.930  26.597  1.00 71.67           C
ATOM   1498  O   PRO B 193      35.042  13.727  26.765  1.00 71.67           O
ATOM   1499  N   TYR B 194      36.250  15.403  25.858  1.00 57.24           N
ATOM   1500  CA  TYR B 194      37.159  14.510  25.197  1.00 57.24           C
ATOM   1501  CB  TYR B 194      38.248  15.299  24.447  1.00 57.24           C
ATOM   1502  CG  TYR B 194      39.196  14.382  23.751  1.00 57.24           C
ATOM   1503  CD1 TYR B 194      40.273  13.840  24.418  1.00 57.24           C
ATOM   1504  CD2 TYR B 194      39.018  14.079  22.422  1.00 57.24           C
ATOM   1505  CE1 TYR B 194      41.149  13.005  23.771  1.00 57.24           C
ATOM   1506  CE2 TYR B 194      39.895  13.241  21.766  1.00 57.24           C
ATOM   1507  CZ  TYR B 194      40.964  12.704  22.445  1.00 57.24           C
ATOM   1508  OH  TYR B 194      41.864  11.848  21.775  1.00 57.24           O
ATOM   1509  C   TYR B 194      37.807  13.672  26.255  1.00 57.24           C
ATOM   1510  O   TYR B 194      37.969  12.462  26.099  1.00 57.24           O
ATOM   1511  N   LEU B 195      38.229  14.311  27.367  1.00 93.04           N
ATOM   1512  CA  LEU B 195      38.868  13.632  28.457  1.00 93.04           C
ATOM   1513  CB  LEU B 195      39.561  14.599  29.444  1.00 93.04           C
ATOM   1514  CG  LEU B 195      40.797  15.306  28.858  1.00 93.04           C
ATOM   1515  CD1 LEU B 195      41.440  16.254  29.882  1.00 93.04           C
ATOM   1516  CD2 LEU B 195      41.801  14.289  28.288  1.00 93.04           C
ATOM   1517  C   LEU B 195      37.918  12.781  29.264  1.00 93.04           C
ATOM   1518  O   LEU B 195      38.357  11.818  29.887  1.00 93.04           O
ATOM   1519  N   ILE B 196      36.655  13.216  29.453  1.00142.77           N
ATOM   1520  CA  ILE B 196      35.707  12.444  30.225  1.00142.77           C
ATOM   1521  CB  ILE B 196      34.718  13.324  30.933  1.00142.77           C
ATOM   1522  CG1 ILE B 196      35.472  14.291  31.859  1.00142.77           C
ATOM   1523  CG2 ILE B 196      33.716  12.424  31.676  1.00142.77           C
ATOM   1524  CD1 ILE B 196      36.353  13.580  32.886  1.00142.77           C
ATOM   1525  C   ILE B 196      34.925  11.409  29.467  1.00142.77           C
ATOM   1526  O   ILE B 196      34.954  10.218  29.779  1.00142.77           O
ATOM   1527  N   ALA B 197      34.195  11.848  28.422  1.00 61.00           N
ATOM   1528  CA  ALA B 197      33.370  10.930  27.700  1.00 61.00           C
ATOM   1529  CB  ALA B 197      32.564  11.607  26.579  1.00 61.00           C
ATOM   1530  C   ALA B 197      34.290   9.945  27.067  1.00 61.00           C
ATOM   1531  O   ALA B 197      33.951   8.768  26.948  1.00 61.00           O
ATOM   1532  N   GLY B 198      35.411  10.442  26.500  1.00 86.41           N
ATOM   1533  CA  GLY B 198      36.354   9.537  25.905  1.00 86.41           C
ATOM   1534  C   GLY B 198      37.371   8.870  26.804  1.00 86.41           C
ATOM   1535  O   GLY B 198      37.262   7.690  27.129  1.00 86.41           O
ATOM   1536  N   ARG B 199      38.357   9.655  27.298  1.00 70.99           N
ATOM   1537  CA  ARG B 199      39.513   9.077  27.948  1.00 70.99           C
ATOM   1538  CB  ARG B 199      40.641  10.098  28.179  1.00 70.99           C
ATOM   1539  CG  ARG B 199      41.929   9.455  28.695  1.00 70.99           C
ATOM   1540  CD  ARG B 199      43.064  10.452  28.933  1.00 70.99           C
ATOM   1541  NE  ARG B 199      44.236   9.677  29.433  1.00 70.99           N
ATOM   1542  CZ  ARG B 199      44.375   9.431  30.765  1.00 70.99           C
ATOM   1543  NH1 ARG B 199      43.438   9.894  31.648  1.00 70.99           N
ATOM   1544  NH2 ARG B 199      45.449   8.719  31.222  1.00 70.99           N
ATOM   1545  C   ARG B 199      39.208   8.445  29.271  1.00 70.99           C
ATOM   1546  O   ARG B 199      39.571   7.296  29.516  1.00 70.99           O
ATOM   1547  N   TYR B 200      38.514   9.180  30.154  1.00 64.77           N
ATOM   1548  CA  TYR B 200      38.236   8.696  31.475  1.00 64.77           C
ATOM   1549  CB  TYR B 200      37.507   9.768  32.310  1.00 64.77           C
ATOM   1550  CG  TYR B 200      37.343   9.308  33.719  1.00 64.77           C
ATOM   1551  CD1 TYR B 200      38.412   9.329  34.586  1.00 64.77           C
ATOM   1552  CD2 TYR B 200      36.118   8.887  34.183  1.00 64.77           C
ATOM   1553  CE1 TYR B 200      38.266   8.918  35.889  1.00 64.77           C
ATOM   1554  CE2 TYR B 200      35.966   8.474  35.485  1.00 64.77           C
ATOM   1555  CZ  TYR B 200      37.041   8.489  36.341  1.00 64.77           C
ATOM   1556  OH  TYR B 200      36.888   8.066  37.679  1.00 64.77           O
ATOM   1557  C   TYR B 200      37.357   7.495  31.348  1.00 64.77           C
ATOM   1558  O   TYR B 200      37.538   6.494  32.039  1.00 64.77           O
ATOM   1559  N   ALA B 201      36.378   7.560  30.432  1.00 36.57           N
ATOM   1560  CA  ALA B 201      35.463   6.468  30.265  1.00 36.57           C
ATOM   1561  CB  ALA B 201      34.416   6.736  29.170  1.00 36.57           C
ATOM   1562  C   ALA B 201      36.222   5.237  29.868  1.00 36.57           C
ATOM   1563  O   ALA B 201      35.928   4.142  30.345  1.00 36.57           O
ATOM   1564  N   GLN B 202      37.200   5.369  28.953  1.00 64.86           N
ATOM   1565  CA  GLN B 202      37.944   4.223  28.505  1.00 64.86           C
ATOM   1566  CB  GLN B 202      38.815   4.552  27.278  1.00 64.86           C
ATOM   1567  CG  GLN B 202      39.581   3.355  26.714  1.00 64.86           C
ATOM   1568  CD  GLN B 202      40.387   3.847  25.518  1.00 64.86           C
ATOM   1569  OE1 GLN B 202      41.285   4.676  25.655  1.00 64.86           O
ATOM   1570  NE2 GLN B 202      40.048   3.332  24.305  1.00 64.86           N
ATOM   1571  C   GLN B 202      38.854   3.686  29.578  1.00 64.86           C
ATOM   1572  O   GLN B 202      38.918   2.477  29.796  1.00 64.86           O
ATOM   1573  N   ASP B 203      39.624   4.570  30.240  1.00100.89           N
ATOM   1574  CA  ASP B 203      40.591   4.134  31.210  1.00100.89           C
ATOM   1575  CB  ASP B 203      41.583   5.251  31.576  1.00100.89           C
ATOM   1576  CG  ASP B 203      42.422   5.563  30.343  1.00100.89           C
ATOM   1577  OD1 ASP B 203      42.332   4.790  29.353  1.00100.89           O
ATOM   1578  OD2 ASP B 203      43.160   6.584  30.375  1.00100.89           O
ATOM   1579  C   ASP B 203      39.993   3.646  32.504  1.00100.89           C
ATOM   1580  O   ASP B 203      40.321   2.552  32.963  1.00100.89           O
ATOM   1581  N   TYR B 204      39.225   4.524  33.190  1.00120.17           N
ATOM   1582  CA  TYR B 204      38.590   4.240  34.454  1.00120.17           C
ATOM   1583  CB  TYR B 204      38.580   5.467  35.376  1.00120.17           C
ATOM   1584  CG  TYR B 204      40.023   5.764  35.608  1.00120.17           C
ATOM   1585  CD1 TYR B 204      40.708   5.150  36.631  1.00120.17           C
ATOM   1586  CD2 TYR B 204      40.698   6.637  34.786  1.00120.17           C
ATOM   1587  CE1 TYR B 204      42.041   5.416  36.840  1.00120.17           C
ATOM   1588  CE2 TYR B 204      42.031   6.906  34.989  1.00120.17           C
ATOM   1589  CZ  TYR B 204      42.704   6.297  36.020  1.00120.17           C
ATOM   1590  OH  TYR B 204      44.072   6.570  36.232  1.00120.17           O
ATOM   1591  C   TYR B 204      37.209   3.654  34.391  1.00120.17           C
ATOM   1592  O   TYR B 204      36.863   2.775  35.180  1.00120.17           O
ATOM   1593  N   GLY B 205      36.353   4.164  33.485  1.00 39.31           N
ATOM   1594  CA  GLY B 205      34.996   3.688  33.414  1.00 39.31           C
ATOM   1595  C   GLY B 205      34.093   4.611  34.189  1.00 39.31           C
ATOM   1596  O   GLY B 205      34.545   5.399  35.020  1.00 39.31           O
ATOM   1597  N   LEU B 206      32.768   4.519  33.922  1.00104.47           N
ATOM   1598  CA  LEU B 206      31.790   5.361  34.559  1.00104.47           C
ATOM   1599  CB  LEU B 206      30.919   6.174  33.584  1.00104.47           C
ATOM   1600  CG  LEU B 206      31.704   7.128  32.666  1.00104.47           C
ATOM   1601  CD1 LEU B 206      32.565   8.106  33.479  1.00104.47           C
ATOM   1602  CD2 LEU B 206      32.484   6.365  31.585  1.00104.47           C
ATOM   1603  C   LEU B 206      30.843   4.492  35.336  1.00104.47           C
ATOM   1604  O   LEU B 206      30.629   3.329  34.999  1.00104.47           O
ATOM   1605  N   VAL B 207      30.243   5.050  36.408  1.00 61.18           N
ATOM   1606  CA  VAL B 207      29.321   4.312  37.231  1.00 61.18           C
ATOM   1607  CB  VAL B 207      29.675   4.335  38.691  1.00 61.18           C
ATOM   1608  CG1 VAL B 207      31.039   3.650  38.875  1.00 61.18           C
ATOM   1609  CG2 VAL B 207      29.637   5.792  39.185  1.00 61.18           C
ATOM   1610  C   VAL B 207      27.965   4.941  37.097  1.00 61.18           C
ATOM   1611  O   VAL B 207      27.827   6.042  36.569  1.00 61.18           O
ATOM   1612  N   ASP B 208      26.914   4.226  37.552  1.00 43.38           N
ATOM   1613  CA  ASP B 208      25.564   4.715  37.460  1.00 43.38           C
ATOM   1614  CB  ASP B 208      24.502   3.620  37.659  1.00 43.38           C
ATOM   1615  CG  ASP B 208      24.563   2.691  36.455  1.00 43.38           C
ATOM   1616  OD1 ASP B 208      25.300   3.022  35.488  1.00 43.38           O
ATOM   1617  OD2 ASP B 208      23.868   1.639  36.483  1.00 43.38           O
ATOM   1618  C   ASP B 208      25.337   5.768  38.504  1.00 43.38           C
ATOM   1619  O   ASP B 208      26.092   5.892  39.467  1.00 43.38           O
ATOM   1620  N   GLU B 209      24.258   6.561  38.331  1.00 72.63           N
ATOM   1621  CA  GLU B 209      23.989   7.650  39.227  1.00 72.63           C
ATOM   1622  CB  GLU B 209      22.839   8.572  38.794  1.00 72.63           C
ATOM   1623  CG  GLU B 209      22.627   9.707  39.797  1.00 72.63           C
ATOM   1624  CD  GLU B 209      21.956  10.859  39.074  1.00 72.63           C
ATOM   1625  OE1 GLU B 209      22.208  10.997  37.847  1.00 72.63           O
ATOM   1626  OE2 GLU B 209      21.204  11.623  39.736  1.00 72.63           O
ATOM   1627  C   GLU B 209      23.702   7.146  40.608  1.00 72.63           C
ATOM   1628  O   GLU B 209      24.086   7.773  41.594  1.00 72.63           O
ATOM   1629  N   GLN B 210      23.033   5.987  40.720  1.00114.87           N
ATOM   1630  CA  GLN B 210      22.672   5.460  42.006  1.00114.87           C
ATOM   1631  CB  GLN B 210      21.922   4.117  41.932  1.00114.87           C
ATOM   1632  CG  GLN B 210      20.552   4.185  41.253  1.00114.87           C
ATOM   1633  CD  GLN B 210      20.734   3.969  39.756  1.00114.87           C
ATOM   1634  OE1 GLN B 210      21.426   4.727  39.080  1.00114.87           O
ATOM   1635  NE2 GLN B 210      20.090   2.898  39.220  1.00114.87           N
ATOM   1636  C   GLN B 210      23.921   5.211  42.789  1.00114.87           C
ATOM   1637  O   GLN B 210      23.941   5.358  44.011  1.00114.87           O
ATOM   1638  N   CYS B 211      24.997   4.796  42.099  1.00 49.36           N
ATOM   1639  CA  CYS B 211      26.221   4.471  42.772  1.00 49.36           C
ATOM   1640  CB  CYS B 211      27.314   3.975  41.812  1.00 49.36           C
ATOM   1641  SG  CYS B 211      28.777   3.392  42.711  1.00 49.36           S
ATOM   1642  C   CYS B 211      26.753   5.690  43.458  1.00 49.36           C
ATOM   1643  O   CYS B 211      27.186   5.616  44.609  1.00 49.36           O
ATOM   1644  N   ALA B 212      26.773   6.844  42.756  1.00 71.34           N
ATOM   1645  CA  ALA B 212      27.238   8.034  43.406  1.00 71.34           C
ATOM   1646  CB  ALA B 212      28.664   8.433  42.988  1.00 71.34           C
ATOM   1647  C   ALA B 212      26.327   9.147  42.993  1.00 71.34           C
ATOM   1648  O   ALA B 212      26.534   9.782  41.961  1.00 71.34           O
ATOM   1649  N   PRO B 213      25.375   9.449  43.829  1.00162.61           N
ATOM   1650  CA  PRO B 213      24.366  10.445  43.572  1.00162.61           C
ATOM   1651  CD  PRO B 213      25.401   9.020  45.216  1.00162.61           C
ATOM   1652  CB  PRO B 213      23.479  10.445  44.815  1.00162.61           C
ATOM   1653  CG  PRO B 213      24.427   9.968  45.933  1.00162.61           C
ATOM   1654  C   PRO B 213      24.995  11.785  43.339  1.00162.61           C
ATOM   1655  O   PRO B 213      26.060  12.045  43.897  1.00162.61           O
ATOM   1656  N   TYR B 214      24.343  12.654  42.534  1.00103.35           N
ATOM   1657  CA  TYR B 214      24.920  13.924  42.179  1.00103.35           C
ATOM   1658  CB  TYR B 214      24.295  14.494  40.888  1.00103.35           C
ATOM   1659  CG  TYR B 214      24.961  15.779  40.534  1.00103.35           C
ATOM   1660  CD1 TYR B 214      26.259  15.786  40.076  1.00103.35           C
ATOM   1661  CD2 TYR B 214      24.282  16.971  40.625  1.00103.35           C
ATOM   1662  CE1 TYR B 214      26.878  16.967  39.739  1.00103.35           C
ATOM   1663  CE2 TYR B 214      24.896  18.155  40.288  1.00103.35           C
ATOM   1664  CZ  TYR B 214      26.198  18.156  39.846  1.00103.35           C
ATOM   1665  OH  TYR B 214      26.829  19.370  39.500  1.00103.35           O
ATOM   1666  C   TYR B 214      24.736  14.903  43.304  1.00103.35           C
ATOM   1667  O   TYR B 214      23.620  15.120  43.775  1.00103.35           O
ATOM   1668  N   THR B 215      25.881  15.391  43.847  1.00175.55           N
ATOM   1669  CA  THR B 215      26.003  16.392  44.879  1.00175.55           C
ATOM   1670  CB  THR B 215      27.290  16.301  45.637  1.00175.55           C
ATOM   1671  OG1 THR B 215      28.377  16.559  44.764  1.00175.55           O
ATOM   1672  CG2 THR B 215      27.439  14.907  46.241  1.00175.55           C
ATOM   1673  C   THR B 215      26.001  17.792  44.350  1.00175.55           C
ATOM   1674  O   THR B 215      25.363  18.681  44.913  1.00175.55           O
ATOM   1675  N   GLY B 216      26.746  18.022  43.247  1.00 50.31           N
ATOM   1676  CA  GLY B 216      26.935  19.355  42.757  1.00 50.31           C
ATOM   1677  C   GLY B 216      28.012  19.997  43.574  1.00 50.31           C
ATOM   1678  O   GLY B 216      28.008  21.213  43.751  1.00 50.31           O
ATOM   1679  N   LYS B 217      28.953  19.194  44.116  1.00 96.11           N
ATOM   1680  CA  LYS B 217      30.015  19.746  44.910  1.00 96.11           C
ATOM   1681  CB  LYS B 217      29.708  19.742  46.418  1.00 96.11           C
ATOM   1682  CG  LYS B 217      28.551  20.664  46.803  1.00 96.11           C
ATOM   1683  CD  LYS B 217      28.013  20.422  48.215  1.00 96.11           C
ATOM   1684  CE  LYS B 217      27.166  19.154  48.337  1.00 96.11           C
ATOM   1685  NZ  LYS B 217      26.689  18.995  49.730  1.00 96.11           N
ATOM   1686  C   LYS B 217      31.256  18.921  44.716  1.00 96.11           C
ATOM   1687  O   LYS B 217      31.241  17.841  44.132  1.00 96.11           O
ATOM   1688  N   ASP B 218      32.368  19.454  45.246  1.00111.83           N
ATOM   1689  CA  ASP B 218      33.726  18.978  45.256  1.00111.83           C
ATOM   1690  CB  ASP B 218      34.733  20.059  45.682  1.00111.83           C
ATOM   1691  CG  ASP B 218      34.808  21.086  44.561  1.00111.83           C
ATOM   1692  OD1 ASP B 218      34.703  20.672  43.376  1.00111.83           O
ATOM   1693  OD2 ASP B 218      34.975  22.295  44.874  1.00111.83           O
ATOM   1694  C   ASP B 218      33.869  17.825  46.206  1.00111.83           C
ATOM   1695  O   ASP B 218      34.975  17.558  46.678  1.00111.83           O
ATOM   1696  N   SER B 219      32.743  17.209  46.624  1.00 64.04           N
ATOM   1697  CA  SER B 219      32.753  16.147  47.601  1.00 64.04           C
ATOM   1698  CB  SER B 219      31.430  15.366  47.672  1.00 64.04           C
ATOM   1699  OG  SER B 219      31.232  14.633  46.471  1.00 64.04           O
ATOM   1700  C   SER B 219      33.835  15.150  47.306  1.00 64.04           C
ATOM   1701  O   SER B 219      34.325  15.037  46.186  1.00 64.04           O
ATOM   1702  N   SER B 220      34.256  14.410  48.353  1.00 79.60           N
ATOM   1703  CA  SER B 220      35.314  13.448  48.220  1.00 79.60           C
ATOM   1704  CB  SER B 220      35.828  12.914  49.568  1.00 79.60           C
ATOM   1705  OG  SER B 220      36.869  11.972  49.362  1.00 79.60           O
ATOM   1706  C   SER B 220      34.785  12.295  47.438  1.00 79.60           C
ATOM   1707  O   SER B 220      33.588  12.209  47.172  1.00 79.60           O
ATOM   1708  N   CYS B 221      35.665  11.338  47.072  1.00137.30           N
ATOM   1709  CA  CYS B 221      35.257  10.218  46.266  1.00137.30           C
ATOM   1710  CB  CYS B 221      36.402   9.597  45.463  1.00137.30           C
ATOM   1711  SG  CYS B 221      36.716  10.411  43.887  1.00137.30           S
ATOM   1712  C   CYS B 221      34.728   9.044  47.056  1.00137.30           C
ATOM   1713  O   CYS B 221      35.394   8.009  47.029  1.00137.30           O
ATOM   1714  N   PRO B 222      33.639   9.077  47.792  1.00158.91           N
ATOM   1715  CA  PRO B 222      33.165   7.781  48.219  1.00158.91           C
ATOM   1716  CD  PRO B 222      33.603   9.994  48.926  1.00158.91           C
ATOM   1717  CB  PRO B 222      32.665   7.913  49.654  1.00158.91           C
ATOM   1718  CG  PRO B 222      33.389   9.149  50.184  1.00158.91           C
ATOM   1719  C   PRO B 222      32.074   7.307  47.309  1.00158.91           C
ATOM   1720  O   PRO B 222      31.370   8.151  46.764  1.00158.91           O
ATOM   1721  N   ARG B 223      31.871   5.983  47.168  1.00 52.01           N
ATOM   1722  CA  ARG B 223      30.803   5.461  46.355  1.00 52.01           C
ATOM   1723  CB  ARG B 223      31.123   5.455  44.851  1.00 52.01           C
ATOM   1724  CG  ARG B 223      32.347   4.608  44.495  1.00 52.01           C
ATOM   1725  CD  ARG B 223      32.674   4.598  43.001  1.00 52.01           C
ATOM   1726  NE  ARG B 223      33.879   3.740  42.814  1.00 52.01           N
ATOM   1727  CZ  ARG B 223      35.126   4.291  42.902  1.00 52.01           C
ATOM   1728  NH1 ARG B 223      35.269   5.627  43.155  1.00 52.01           N
ATOM   1729  NH2 ARG B 223      36.231   3.507  42.733  1.00 52.01           N
ATOM   1730  C   ARG B 223      30.599   4.033  46.769  1.00 52.01           C
ATOM   1731  O   ARG B 223      31.312   3.525  47.630  1.00 52.01           O
ATOM   1732  N   GLU B 224      29.594   3.348  46.182  1.00 87.03           N
ATOM   1733  CA  GLU B 224      29.329   1.963  46.494  1.00 87.03           C
ATOM   1734  CB  GLU B 224      27.869   1.549  46.237  1.00 87.03           C
ATOM   1735  CG  GLU B 224      26.858   2.229  47.159  1.00 87.03           C
ATOM   1736  CD  GLU B 224      26.951   1.575  48.530  1.00 87.03           C
ATOM   1737  OE1 GLU B 224      27.791   0.649  48.688  1.00 87.03           O
ATOM   1738  OE2 GLU B 224      26.182   1.990  49.438  1.00 87.03           O
ATOM   1739  C   GLU B 224      30.194   1.107  45.605  1.00 87.03           C
ATOM   1740  O   GLU B 224      30.924   1.626  44.765  1.00 87.03           O
ATOM   1741  N   SER B 225      30.209  -0.232  45.818  1.00107.79           N
ATOM   1742  CA  SER B 225      30.908  -1.090  44.889  1.00107.79           C
ATOM   1743  CB  SER B 225      31.083  -2.534  45.389  1.00107.79           C
ATOM   1744  OG  SER B 225      31.779  -3.304  44.421  1.00107.79           O
ATOM   1745  C   SER B 225      30.007  -1.129  43.675  1.00107.79           C
ATOM   1746  O   SER B 225      28.836  -1.475  43.819  1.00107.79           O
ATOM   1747  N   CYS B 226      30.504  -0.825  42.440  1.00 66.52           N
ATOM   1748  CA  CYS B 226      29.549  -0.680  41.359  1.00 66.52           C
ATOM   1749  CB  CYS B 226      29.032   0.765  41.249  1.00 66.52           C
ATOM   1750  SG  CYS B 226      28.459   1.393  42.852  1.00 66.52           S
ATOM   1751  C   CYS B 226      30.147  -1.021  40.020  1.00 66.52           C
ATOM   1752  O   CYS B 226      31.361  -0.991  39.826  1.00 66.52           O
ATOM   1753  N   ASP B 227      29.266  -1.340  39.041  1.00 35.06           N
ATOM   1754  CA  ASP B 227      29.661  -1.683  37.698  1.00 35.06           C
ATOM   1755  CB  ASP B 227      28.533  -2.328  36.874  1.00 35.06           C
ATOM   1756  CG  ASP B 227      28.239  -3.695  37.470  1.00 35.06           C
ATOM   1757  OD1 ASP B 227      29.043  -4.153  38.325  1.00 35.06           O
ATOM   1758  OD2 ASP B 227      27.206  -4.300  37.078  1.00 35.06           O
ATOM   1759  C   ASP B 227      30.073  -0.431  36.985  1.00 35.06           C
ATOM   1760  O   ASP B 227      29.609   0.661  37.310  1.00 35.06           O
ATOM   1761  N   ARG B 228      30.968  -0.564  35.981  1.00 46.04           N
ATOM   1762  CA  ARG B 228      31.434   0.605  35.282  1.00 46.04           C
ATOM   1763  CB  ARG B 228      32.894   0.968  35.583  1.00 46.04           C
ATOM   1764  CG  ARG B 228      33.118   1.501  37.001  1.00 46.04           C
ATOM   1765  CD  ARG B 228      34.575   1.861  37.295  1.00 46.04           C
ATOM   1766  NE  ARG B 228      34.623   2.443  38.665  1.00 46.04           N
ATOM   1767  CZ  ARG B 228      34.524   3.794  38.836  1.00 46.04           C
ATOM   1768  NH1 ARG B 228      34.419   4.617  37.752  1.00 46.04           N
ATOM   1769  NH2 ARG B 228      34.531   4.324  40.094  1.00 46.04           N
ATOM   1770  C   ARG B 228      31.333   0.398  33.799  1.00 46.04           C
ATOM   1771  O   ARG B 228      31.684  -0.661  33.277  1.00 46.04           O
ATOM   1772  N   VAL B 229      30.846   1.435  33.084  1.00 54.27           N
ATOM   1773  CA  VAL B 229      30.732   1.381  31.658  1.00 54.27           C
ATOM   1774  CB  VAL B 229      29.513   2.066  31.135  1.00 54.27           C
ATOM   1775  CG1 VAL B 229      29.542   1.929  29.615  1.00 54.27           C
ATOM   1776  CG2 VAL B 229      28.272   1.440  31.795  1.00 54.27           C
ATOM   1777  C   VAL B 229      31.939   2.071  31.073  1.00 54.27           C
ATOM   1778  O   VAL B 229      32.400   3.083  31.603  1.00 54.27           O
ATOM   1779  N   TYR B 230      32.471   1.550  29.940  1.00 59.05           N
ATOM   1780  CA  TYR B 230      33.680   2.084  29.362  1.00 59.05           C
ATOM   1781  CB  TYR B 230      34.830   1.066  29.296  1.00 59.05           C
ATOM   1782  CG  TYR B 230      35.237   0.689  30.680  1.00 59.05           C
ATOM   1783  CD1 TYR B 230      34.511  -0.234  31.397  1.00 59.05           C
ATOM   1784  CD2 TYR B 230      36.355   1.248  31.258  1.00 59.05           C
ATOM   1785  CE1 TYR B 230      34.886  -0.586  32.672  1.00 59.05           C
ATOM   1786  CE2 TYR B 230      36.734   0.901  32.532  1.00 59.05           C
ATOM   1787  CZ  TYR B 230      35.999  -0.017  33.242  1.00 59.05           C
ATOM   1788  OH  TYR B 230      36.388  -0.377  34.550  1.00 59.05           O
ATOM   1789  C   TYR B 230      33.406   2.494  27.943  1.00 59.05           C
ATOM   1790  O   TYR B 230      32.398   2.110  27.352  1.00 59.05           O
ATOM   1791  N   SER B 231      34.308   3.324  27.365  1.00 41.34           N
ATOM   1792  CA  SER B 231      34.158   3.769  26.004  1.00 41.34           C
ATOM   1793  CB  SER B 231      34.344   5.286  25.832  1.00 41.34           C
ATOM   1794  OG  SER B 231      33.319   5.986  26.521  1.00 41.34           O
ATOM   1795  C   SER B 231      35.205   3.093  25.167  1.00 41.34           C
ATOM   1796  O   SER B 231      36.399   3.176  25.448  1.00 41.34           O
ATOM   1797  N   SER B 232      34.762   2.397  24.101  1.00 43.51           N
ATOM   1798  CA  SER B 232      35.631   1.673  23.214  1.00 43.51           C
ATOM   1799  CB  SER B 232      34.867   0.699  22.299  1.00 43.51           C
ATOM   1800  OG  SER B 232      33.984   1.415  21.447  1.00 43.51           O
ATOM   1801  C   SER B 232      36.414   2.608  22.337  1.00 43.51           C
ATOM   1802  O   SER B 232      37.481   2.236  21.850  1.00 43.51           O
ATOM   1803  N   GLY B 233      35.907   3.836  22.085  1.00 31.68           N
ATOM   1804  CA  GLY B 233      36.643   4.728  21.224  1.00 31.68           C
ATOM   1805  C   GLY B 233      36.141   6.133  21.399  1.00 31.68           C
ATOM   1806  O   GLY B 233      35.008   6.353  21.824  1.00 31.68           O
ATOM   1807  N   TYR B 234      37.010   7.129  21.105  1.00 72.60           N
ATOM   1808  CA  TYR B 234      36.624   8.513  21.177  1.00 72.60           C
ATOM   1809  CB  TYR B 234      36.676   9.089  22.607  1.00 72.60           C
ATOM   1810  CG  TYR B 234      38.021   8.829  23.194  1.00 72.60           C
ATOM   1811  CD1 TYR B 234      38.315   7.601  23.744  1.00 72.60           C
ATOM   1812  CD2 TYR B 234      38.984   9.811  23.214  1.00 72.60           C
ATOM   1813  CE1 TYR B 234      39.550   7.352  24.296  1.00 72.60           C
ATOM   1814  CE2 TYR B 234      40.222   9.568  23.764  1.00 72.60           C
ATOM   1815  CZ  TYR B 234      40.507   8.338  24.305  1.00 72.60           C
ATOM   1816  OH  TYR B 234      41.776   8.091  24.870  1.00 72.60           O
ATOM   1817  C   TYR B 234      37.507   9.334  20.277  1.00 72.60           C
ATOM   1818  O   TYR B 234      38.648   8.958  20.006  1.00 72.60           O
ATOM   1819  N   ARG B 235      36.986  10.474  19.772  1.00173.60           N
ATOM   1820  CA  ARG B 235      37.781  11.345  18.941  1.00173.60           C
ATOM   1821  CB  ARG B 235      38.050  10.771  17.538  1.00173.60           C
ATOM   1822  CG  ARG B 235      38.896  11.694  16.659  1.00173.60           C
ATOM   1823  CD  ARG B 235      39.159  11.132  15.260  1.00173.60           C
ATOM   1824  NE  ARG B 235      37.871  11.179  14.512  1.00173.60           N
ATOM   1825  CZ  ARG B 235      37.838  10.857  13.186  1.00173.60           C
ATOM   1826  NH1 ARG B 235      38.985  10.488  12.545  1.00173.60           N
ATOM   1827  NH2 ARG B 235      36.657  10.903  12.502  1.00173.60           N
ATOM   1828  C   ARG B 235      37.054  12.642  18.746  1.00173.60           C
ATOM   1829  O   ARG B 235      35.848  12.741  18.971  1.00173.60           O
ATOM   1830  N   TYR B 236      37.791  13.699  18.335  1.00 85.84           N
ATOM   1831  CA  TYR B 236      37.163  14.955  18.009  1.00 85.84           C
ATOM   1832  CB  TYR B 236      38.103  16.175  17.938  1.00 85.84           C
ATOM   1833  CG  TYR B 236      38.475  16.642  19.301  1.00 85.84           C
ATOM   1834  CD1 TYR B 236      37.569  17.360  20.050  1.00 85.84           C
ATOM   1835  CD2 TYR B 236      39.726  16.397  19.817  1.00 85.84           C
ATOM   1836  CE1 TYR B 236      37.895  17.811  21.306  1.00 85.84           C
ATOM   1837  CE2 TYR B 236      40.058  16.846  21.073  1.00 85.84           C
ATOM   1838  CZ  TYR B 236      39.143  17.551  21.817  1.00 85.84           C
ATOM   1839  OH  TYR B 236      39.489  18.007  23.106  1.00 85.84           O
ATOM   1840  C   TYR B 236      36.635  14.780  16.621  1.00 85.84           C
ATOM   1841  O   TYR B 236      37.314  14.208  15.774  1.00 85.84           O
ATOM   1842  N   VAL B 237      35.402  15.240  16.336  1.00 57.12           N
ATOM   1843  CA  VAL B 237      34.936  15.059  14.993  1.00 57.12           C
ATOM   1844  CB  VAL B 237      33.515  15.487  14.741  1.00 57.12           C
ATOM   1845  CG1 VAL B 237      32.593  14.714  15.697  1.00 57.12           C
ATOM   1846  CG2 VAL B 237      33.410  17.013  14.841  1.00 57.12           C
ATOM   1847  C   VAL B 237      35.832  15.869  14.118  1.00 57.12           C
ATOM   1848  O   VAL B 237      36.187  16.999  14.455  1.00 57.12           O
ATOM   1849  N   GLY B 238      36.213  15.300  12.955  1.00 34.15           N
ATOM   1850  CA  GLY B 238      37.137  15.975  12.098  1.00 34.15           C
ATOM   1851  C   GLY B 238      38.470  15.309  12.275  1.00 34.15           C
ATOM   1852  O   GLY B 238      39.391  15.525  11.490  1.00 34.15           O
ATOM   1853  N   GLY B 239      38.613  14.480  13.328  1.00 42.78           N
ATOM   1854  CA  GLY B 239      39.812  13.711  13.521  1.00 42.78           C
ATOM   1855  C   GLY B 239      40.684  14.275  14.605  1.00 42.78           C
ATOM   1856  O   GLY B 239      41.364  13.521  15.300  1.00 42.78           O
ATOM   1857  N   TYR B 240      40.729  15.611  14.761  1.00 78.00           N
ATOM   1858  CA  TYR B 240      41.529  16.205  15.802  1.00 78.00           C
ATOM   1859  CB  TYR B 240      43.017  16.337  15.423  1.00 78.00           C
ATOM   1860  CG  TYR B 240      43.104  16.947  14.067  1.00 78.00           C
ATOM   1861  CD1 TYR B 240      42.994  16.151  12.949  1.00 78.00           C
ATOM   1862  CD2 TYR B 240      43.299  18.298  13.904  1.00 78.00           C
ATOM   1863  CE1 TYR B 240      43.072  16.692  11.688  1.00 78.00           C
ATOM   1864  CE2 TYR B 240      43.379  18.846  12.644  1.00 78.00           C
ATOM   1865  CZ  TYR B 240      43.266  18.044  11.535  1.00 78.00           C
ATOM   1866  OH  TYR B 240      43.346  18.606  10.244  1.00 78.00           O
ATOM   1867  C   TYR B 240      40.957  17.551  16.095  1.00 78.00           C
ATOM   1868  O   TYR B 240      40.046  17.992  15.397  1.00 78.00           O
ATOM   1869  N   TYR B 241      41.453  18.254  17.138  1.00135.97           N
ATOM   1870  CA  TYR B 241      40.824  19.527  17.364  1.00135.97           C
ATOM   1871  CB  TYR B 241      41.066  20.256  18.707  1.00135.97           C
ATOM   1872  CG  TYR B 241      40.181  21.471  18.624  1.00135.97           C
ATOM   1873  CD1 TYR B 241      40.622  22.659  18.073  1.00135.97           C
ATOM   1874  CD2 TYR B 241      38.880  21.418  19.076  1.00135.97           C
ATOM   1875  CE1 TYR B 241      39.813  23.762  17.974  1.00135.97           C
ATOM   1876  CE2 TYR B 241      38.058  22.520  18.990  1.00135.97           C
ATOM   1877  CZ  TYR B 241      38.524  23.690  18.434  1.00135.97           C
ATOM   1878  OH  TYR B 241      37.696  24.826  18.345  1.00135.97           O
ATOM   1879  C   TYR B 241      41.244  20.462  16.284  1.00135.97           C
ATOM   1880  O   TYR B 241      42.434  20.675  16.040  1.00135.97           O
ATOM   1881  N   GLY B 242      40.225  21.116  15.686  1.00 67.58           N
ATOM   1882  CA  GLY B 242      40.409  22.096  14.659  1.00 67.58           C
ATOM   1883  C   GLY B 242      39.811  21.599  13.372  1.00 67.58           C
ATOM   1884  O   GLY B 242      39.660  22.372  12.430  1.00 67.58           O
ATOM   1885  N   GLY B 243      39.533  20.283  13.291  1.00 88.82           N
ATOM   1886  CA  GLY B 243      38.935  19.544  12.212  1.00 88.82           C
ATOM   1887  C   GLY B 243      37.438  19.681  12.099  1.00 88.82           C
ATOM   1888  O   GLY B 243      36.854  19.239  11.116  1.00 88.82           O
ATOM   1889  N   CYS B 244      36.748  20.149  13.149  1.00128.97           N
ATOM   1890  CA  CYS B 244      35.302  20.129  13.198  1.00128.97           C
ATOM   1891  CB  CYS B 244      34.710  20.636  14.524  1.00128.97           C
ATOM   1892  SG  CYS B 244      34.900  19.476  15.900  1.00128.97           S
ATOM   1893  C   CYS B 244      34.642  20.977  12.155  1.00128.97           C
ATOM   1894  O   CYS B 244      35.146  22.023  11.756  1.00128.97           O
ATOM   1895  N   ASN B 245      33.467  20.506  11.675  1.00 81.40           N
ATOM   1896  CA  ASN B 245      32.642  21.283  10.794  1.00 81.40           C
ATOM   1897  CB  ASN B 245      33.109  21.306   9.323  1.00 81.40           C
ATOM   1898  CG  ASN B 245      33.124  19.899   8.756  1.00 81.40           C
ATOM   1899  OD1 ASN B 245      32.104  19.215   8.742  1.00 81.40           O
ATOM   1900  ND2 ASN B 245      34.309  19.455   8.260  1.00 81.40           N
ATOM   1901  C   ASN B 245      31.231  20.768  10.895  1.00 81.40           C
ATOM   1902  O   ASN B 245      30.975  19.724  11.492  1.00 81.40           O
ATOM   1903  N   GLU B 246      30.270  21.523  10.323  1.00 77.00           N
ATOM   1904  CA  GLU B 246      28.862  21.230  10.398  1.00 77.00           C
ATOM   1905  CB  GLU B 246      28.026  22.300   9.684  1.00 77.00           C
ATOM   1906  CG  GLU B 246      26.521  22.047   9.733  1.00 77.00           C
ATOM   1907  CD  GLU B 246      25.898  22.914   8.651  1.00 77.00           C
ATOM   1908  OE1 GLU B 246      26.676  23.482   7.839  1.00 77.00           O
ATOM   1909  OE2 GLU B 246      24.643  23.017   8.614  1.00 77.00           O
ATOM   1910  C   GLU B 246      28.534  19.939   9.717  1.00 77.00           C
ATOM   1911  O   GLU B 246      27.778  19.125  10.249  1.00 77.00           O
ATOM   1912  N   ALA B 247      29.102  19.717   8.516  1.00 38.14           N
ATOM   1913  CA  ALA B 247      28.768  18.555   7.742  1.00 38.14           C
ATOM   1914  CB  ALA B 247      29.509  18.508   6.396  1.00 38.14           C
ATOM   1915  C   ALA B 247      29.142  17.320   8.503  1.00 38.14           C
ATOM   1916  O   ALA B 247      28.362  16.373   8.589  1.00 38.14           O
ATOM   1917  N   GLU B 248      30.347  17.314   9.097  1.00 34.76           N
ATOM   1918  CA  GLU B 248      30.850  16.184   9.823  1.00 34.76           C
ATOM   1919  CB  GLU B 248      32.285  16.404  10.333  1.00 34.76           C
ATOM   1920  CG  GLU B 248      33.324  16.517   9.215  1.00 34.76           C
ATOM   1921  CD  GLU B 248      34.682  16.759   9.859  1.00 34.76           C
ATOM   1922  OE1 GLU B 248      34.732  16.863  11.114  1.00 34.76           O
ATOM   1923  OE2 GLU B 248      35.687  16.846   9.105  1.00 34.76           O
ATOM   1924  C   GLU B 248      29.989  15.970  11.023  1.00 34.76           C
ATOM   1925  O   GLU B 248      29.730  14.835  11.420  1.00 34.76           O
ATOM   1926  N   MET B 249      29.537  17.069  11.647  1.00 52.06           N
ATOM   1927  CA  MET B 249      28.761  16.955  12.848  1.00 52.06           C
ATOM   1928  CB  MET B 249      28.464  18.325  13.482  1.00 52.06           C
ATOM   1929  CG  MET B 249      29.719  18.984  14.066  1.00 52.06           C
ATOM   1930  SD  MET B 249      29.516  20.717  14.577  1.00 52.06           S
ATOM   1931  CE  MET B 249      28.321  20.372  15.901  1.00 52.06           C
ATOM   1932  C   MET B 249      27.469  16.249  12.561  1.00 52.06           C
ATOM   1933  O   MET B 249      27.065  15.361  13.309  1.00 52.06           O
ATOM   1934  N   LYS B 250      26.787  16.604  11.457  1.00122.42           N
ATOM   1935  CA  LYS B 250      25.524  15.979  11.171  1.00122.42           C
ATOM   1936  CB  LYS B 250      24.792  16.582   9.961  1.00122.42           C
ATOM   1937  CG  LYS B 250      24.258  17.989  10.206  1.00122.42           C
ATOM   1938  CD  LYS B 250      23.736  18.682   8.947  1.00122.42           C
ATOM   1939  CE  LYS B 250      24.840  19.295   8.084  1.00122.42           C
ATOM   1940  NZ  LYS B 250      24.264  20.312   7.176  1.00122.42           N
ATOM   1941  C   LYS B 250      25.722  14.533  10.857  1.00122.42           C
ATOM   1942  O   LYS B 250      24.877  13.701  11.183  1.00122.42           O
ATOM   1943  N   LEU B 251      26.824  14.195  10.170  1.00126.04           N
ATOM   1944  CA  LEU B 251      27.027  12.829   9.793  1.00126.04           C
ATOM   1945  CB  LEU B 251      28.265  12.660   8.893  1.00126.04           C
ATOM   1946  CG  LEU B 251      28.348  11.297   8.183  1.00126.04           C
ATOM   1947  CD1 LEU B 251      28.517  10.139   9.175  1.00126.04           C
ATOM   1948  CD2 LEU B 251      27.160  11.104   7.225  1.00126.04           C
ATOM   1949  C   LEU B 251      27.204  12.026  11.047  1.00126.04           C
ATOM   1950  O   LEU B 251      26.625  10.951  11.196  1.00126.04           O
ATOM   1951  N   ALA B 252      27.997  12.549  12.003  1.00 34.04           N
ATOM   1952  CA  ALA B 252      28.245  11.841  13.227  1.00 34.04           C
ATOM   1953  CB  ALA B 252      29.227  12.581  14.152  1.00 34.04           C
ATOM   1954  C   ALA B 252      26.957  11.679  13.976  1.00 34.04           C
ATOM   1955  O   ALA B 252      26.661  10.606  14.501  1.00 34.04           O
ATOM   1956  N   LEU B 253      26.140  12.745  14.019  1.00 56.86           N
ATOM   1957  CA  LEU B 253      24.946  12.733  14.815  1.00 56.86           C
ATOM   1958  CB  LEU B 253      24.207  14.081  14.734  1.00 56.86           C
ATOM   1959  CG  LEU B 253      22.926  14.163  15.581  1.00 56.86           C
ATOM   1960  CD1 LEU B 253      23.249  14.045  17.079  1.00 56.86           C
ATOM   1961  CD2 LEU B 253      22.120  15.430  15.249  1.00 56.86           C
ATOM   1962  C   LEU B 253      24.001  11.657  14.362  1.00 56.86           C
ATOM   1963  O   LEU B 253      23.577  10.822  15.159  1.00 56.86           O
ATOM   1964  N   VAL B 254      23.651  11.630  13.064  1.00116.72           N
ATOM   1965  CA  VAL B 254      22.697  10.665  12.598  1.00116.72           C
ATOM   1966  CB  VAL B 254      22.154  11.005  11.236  1.00116.72           C
ATOM   1967  CG1 VAL B 254      23.322  11.268  10.276  1.00116.72           C
ATOM   1968  CG2 VAL B 254      21.217   9.872  10.787  1.00116.72           C
ATOM   1969  C   VAL B 254      23.256   9.274  12.605  1.00116.72           C
ATOM   1970  O   VAL B 254      22.547   8.322  12.932  1.00116.72           O
ATOM   1971  N   GLN B 255      24.520   9.094  12.183  1.00112.15           N
ATOM   1972  CA  GLN B 255      25.027   7.753  12.161  1.00112.15           C
ATOM   1973  CB  GLN B 255      26.360   7.638  11.402  1.00112.15           C
ATOM   1974  CG  GLN B 255      26.921   6.214  11.371  1.00112.15           C
ATOM   1975  CD  GLN B 255      28.231   6.239  10.598  1.00112.15           C
ATOM   1976  OE1 GLN B 255      28.849   5.201  10.367  1.00112.15           O
ATOM   1977  NE2 GLN B 255      28.671   7.458  10.188  1.00112.15           N
ATOM   1978  C   GLN B 255      25.272   7.238  13.552  1.00112.15           C
ATOM   1979  O   GLN B 255      24.812   6.152  13.897  1.00112.15           O
ATOM   1980  N   ASN B 256      26.056   7.999  14.360  1.00 88.34           N
ATOM   1981  CA  ASN B 256      26.513   7.649  15.685  1.00 88.34           C
ATOM   1982  CB  ASN B 256      27.866   8.306  16.011  1.00 88.34           C
ATOM   1983  CG  ASN B 256      28.919   7.692  15.100  1.00 88.34           C
ATOM   1984  OD1 ASN B 256      29.022   6.471  14.983  1.00 88.34           O
ATOM   1985  ND2 ASN B 256      29.719   8.560  14.427  1.00 88.34           N
ATOM   1986  C   ASN B 256      25.606   7.951  16.855  1.00 88.34           C
ATOM   1987  O   ASN B 256      25.526   7.153  17.788  1.00 88.34           O
ATOM   1988  N   GLY B 257      24.945   9.126  16.890  1.00 50.32           N
ATOM   1989  CA  GLY B 257      24.150   9.470  18.044  1.00 50.32           C
ATOM   1990  C   GLY B 257      24.534  10.853  18.506  1.00 50.32           C
ATOM   1991  O   GLY B 257      25.384  11.504  17.901  1.00 50.32           O
ATOM   1992  N   PRO B 258      23.951  11.309  19.597  1.00 76.37           N
ATOM   1993  CA  PRO B 258      24.224  12.633  20.094  1.00 76.37           C
ATOM   1994  CD  PRO B 258      22.650  10.822  20.026  1.00 76.37           C
ATOM   1995  CB  PRO B 258      23.226  12.864  21.225  1.00 76.37           C
ATOM   1996  CG  PRO B 258      22.029  11.976  20.835  1.00 76.37           C
ATOM   1997  C   PRO B 258      25.657  12.732  20.505  1.00 76.37           C
ATOM   1998  O   PRO B 258      26.234  11.724  20.908  1.00 76.37           O
ATOM   1999  N   VAL B 259      26.258  13.934  20.391  1.00 96.41           N
ATOM   2000  CA  VAL B 259      27.646  14.088  20.719  1.00 96.41           C
ATOM   2001  CB  VAL B 259      28.525  14.243  19.513  1.00 96.41           C
ATOM   2002  CG1 VAL B 259      28.414  12.974  18.654  1.00 96.41           C
ATOM   2003  CG2 VAL B 259      28.119  15.530  18.776  1.00 96.41           C
ATOM   2004  C   VAL B 259      27.795  15.340  21.522  1.00 96.41           C
ATOM   2005  O   VAL B 259      26.941  16.224  21.480  1.00 96.41           O
ATOM   2006  N   SER B 260      28.895  15.429  22.298  1.00 82.41           N
ATOM   2007  CA  SER B 260      29.139  16.583  23.120  1.00 82.41           C
ATOM   2008  CB  SER B 260      30.163  16.324  24.239  1.00 82.41           C
ATOM   2009  OG  SER B 260      29.663  15.349  25.142  1.00 82.41           O
ATOM   2010  C   SER B 260      29.671  17.702  22.271  1.00 82.41           C
ATOM   2011  O   SER B 260      30.468  17.490  21.357  1.00 82.41           O
ATOM   2012  N   VAL B 261      29.235  18.944  22.573  1.00 44.78           N
ATOM   2013  CA  VAL B 261      29.695  20.111  21.871  1.00 44.78           C
ATOM   2014  CB  VAL B 261      28.714  20.649  20.867  1.00 44.78           C
ATOM   2015  CG1 VAL B 261      28.511  19.597  19.762  1.00 44.78           C
ATOM   2016  CG2 VAL B 261      27.419  21.039  21.599  1.00 44.78           C
ATOM   2017  C   VAL B 261      29.899  21.181  22.901  1.00 44.78           C
ATOM   2018  O   VAL B 261      29.427  21.063  24.030  1.00 44.78           O
ATOM   2019  N   SER B 262      30.650  22.243  22.547  1.00 86.35           N
ATOM   2020  CA  SER B 262      30.866  23.334  23.458  1.00 86.35           C
ATOM   2021  CB  SER B 262      32.284  23.374  24.052  1.00 86.35           C
ATOM   2022  OG  SER B 262      32.515  22.218  24.843  1.00 86.35           O
ATOM   2023  C   SER B 262      30.672  24.605  22.686  1.00 86.35           C
ATOM   2024  O   SER B 262      30.874  24.639  21.473  1.00 86.35           O
ATOM   2025  N   PHE B 263      30.242  25.685  23.373  1.00180.88           N
ATOM   2026  CA  PHE B 263      30.049  26.948  22.714  1.00180.88           C
ATOM   2027  CB  PHE B 263      28.668  27.096  22.037  1.00180.88           C
ATOM   2028  CG  PHE B 263      27.580  27.146  23.058  1.00180.88           C
ATOM   2029  CD1 PHE B 263      27.058  25.990  23.591  1.00180.88           C
ATOM   2030  CD2 PHE B 263      27.078  28.354  23.487  1.00180.88           C
ATOM   2031  CE1 PHE B 263      26.053  26.039  24.530  1.00180.88           C
ATOM   2032  CE2 PHE B 263      26.073  28.409  24.425  1.00180.88           C
ATOM   2033  CZ  PHE B 263      25.555  27.250  24.949  1.00180.88           C
ATOM   2034  C   PHE B 263      30.210  28.037  23.727  1.00180.88           C
ATOM   2035  O   PHE B 263      30.362  27.775  24.920  1.00180.88           O
ATOM   2036  N   GLU B 264      30.204  29.305  23.269  1.00110.44           N
ATOM   2037  CA  GLU B 264      30.384  30.395  24.187  1.00110.44           C
ATOM   2038  CB  GLU B 264      31.173  31.576  23.592  1.00110.44           C
ATOM   2039  CG  GLU B 264      31.374  32.747  24.560  1.00110.44           C
ATOM   2040  CD  GLU B 264      32.435  32.351  25.580  1.00110.44           C
ATOM   2041  OE1 GLU B 264      32.907  31.184  25.525  1.00110.44           O
ATOM   2042  OE2 GLU B 264      32.785  33.214  26.429  1.00110.44           O
ATOM   2043  C   GLU B 264      29.040  30.904  24.613  1.00110.44           C
ATOM   2044  O   GLU B 264      28.213  31.324  23.804  1.00110.44           O
ATOM   2045  N   VAL B 265      28.767  30.865  25.926  1.00 64.33           N
ATOM   2046  CA  VAL B 265      27.516  31.377  26.394  1.00 64.33           C
ATOM   2047  CB  VAL B 265      27.078  30.784  27.705  1.00 64.33           C
ATOM   2048  CG1 VAL B 265      25.838  31.543  28.202  1.00 64.33           C
ATOM   2049  CG2 VAL B 265      26.830  29.279  27.501  1.00 64.33           C
ATOM   2050  C   VAL B 265      27.680  32.850  26.582  1.00 64.33           C
ATOM   2051  O   VAL B 265      28.709  33.314  27.071  1.00 64.33           O
ATOM   2052  N   HIS B 266      26.655  33.625  26.180  1.00109.97           N
ATOM   2053  CA  HIS B 266      26.692  35.054  26.309  1.00109.97           C
ATOM   2054  ND1 HIS B 266      28.016  37.849  24.892  1.00109.97           N
ATOM   2055  CG  HIS B 266      26.780  37.260  25.033  1.00109.97           C
ATOM   2056  CB  HIS B 266      26.542  35.780  24.959  1.00109.97           C
ATOM   2057  NE2 HIS B 266      26.565  39.496  25.242  1.00109.97           N
ATOM   2058  CD2 HIS B 266      25.904  38.281  25.247  1.00109.97           C
ATOM   2059  CE1 HIS B 266      27.830  39.187  25.026  1.00109.97           C
ATOM   2060  C   HIS B 266      25.515  35.418  27.162  1.00109.97           C
ATOM   2061  O   HIS B 266      24.605  34.610  27.336  1.00109.97           O
ATOM   2062  N   PRO B 267      25.499  36.602  27.712  1.00148.27           N
ATOM   2063  CA  PRO B 267      24.409  36.970  28.571  1.00148.27           C
ATOM   2064  CD  PRO B 267      26.733  37.267  28.100  1.00148.27           C
ATOM   2065  CB  PRO B 267      24.820  38.290  29.215  1.00148.27           C
ATOM   2066  CG  PRO B 267      26.356  38.179  29.283  1.00148.27           C
ATOM   2067  C   PRO B 267      23.076  36.983  27.893  1.00148.27           C
ATOM   2068  O   PRO B 267      22.076  36.745  28.568  1.00148.27           O
ATOM   2069  N   ASP B 268      23.019  37.255  26.578  1.00 51.08           N
ATOM   2070  CA  ASP B 268      21.746  37.270  25.924  1.00 51.08           C
ATOM   2071  CB  ASP B 268      21.781  37.770  24.465  1.00 51.08           C
ATOM   2072  CG  ASP B 268      22.590  36.821  23.595  1.00 51.08           C
ATOM   2073  OD1 ASP B 268      23.515  36.153  24.127  1.00 51.08           O
ATOM   2074  OD2 ASP B 268      22.295  36.763  22.371  1.00 51.08           O
ATOM   2075  C   ASP B 268      21.208  35.875  25.951  1.00 51.08           C
ATOM   2076  O   ASP B 268      19.999  35.657  25.973  1.00 51.08           O
ATOM   2077  N   PHE B 269      22.119  34.889  25.945  1.00119.87           N
ATOM   2078  CA  PHE B 269      21.789  33.494  25.945  1.00119.87           C
ATOM   2079  CB  PHE B 269      23.043  32.609  25.783  1.00119.87           C
ATOM   2080  CG  PHE B 269      22.646  31.178  25.629  1.00119.87           C
ATOM   2081  CD1 PHE B 269      22.321  30.673  24.390  1.00119.87           C
ATOM   2082  CD2 PHE B 269      22.595  30.339  26.718  1.00119.87           C
ATOM   2083  CE1 PHE B 269      21.957  29.355  24.238  1.00119.87           C
ATOM   2084  CE2 PHE B 269      22.233  29.020  26.571  1.00119.87           C
ATOM   2085  CZ  PHE B 269      21.913  28.524  25.331  1.00119.87           C
ATOM   2086  C   PHE B 269      21.113  33.164  27.241  1.00119.87           C
ATOM   2087  O   PHE B 269      20.207  32.334  27.284  1.00119.87           O
ATOM   2088  N   MET B 270      21.522  33.824  28.339  1.00117.30           N
ATOM   2089  CA  MET B 270      20.995  33.477  29.630  1.00117.30           C
ATOM   2090  CB  MET B 270      21.540  34.379  30.752  1.00117.30           C
ATOM   2091  CG  MET B 270      20.992  34.025  32.136  1.00117.30           C
ATOM   2092  SD  MET B 270      21.619  35.069  33.485  1.00117.30           S
ATOM   2093  CE  MET B 270      20.675  34.227  34.788  1.00117.30           C
ATOM   2094  C   MET B 270      19.499  33.621  29.633  1.00117.30           C
ATOM   2095  O   MET B 270      18.795  32.753  30.144  1.00117.30           O
ATOM   2096  N   HIS B 271      18.971  34.717  29.064  1.00102.97           N
ATOM   2097  CA  HIS B 271      17.558  34.994  29.044  1.00102.97           C
ATOM   2098  ND1 HIS B 271      18.849  37.776  27.423  0.00102.97           N
ATOM   2099  CG  HIS B 271      17.653  37.109  27.563  0.00102.97           C
ATOM   2100  CB  HIS B 271      17.190  36.478  28.840  1.00102.97           C
ATOM   2101  NE2 HIS B 271      17.806  37.924  25.465  0.00102.97           N
ATOM   2102  CD2 HIS B 271      17.029  37.206  26.356  0.00102.97           C
ATOM   2103  CE1 HIS B 271      18.887  38.244  26.151  0.00102.97           C
ATOM   2104  C   HIS B 271      16.803  34.152  28.052  1.00102.97           C
ATOM   2105  O   HIS B 271      15.579  34.201  28.039  1.00102.97           O
ATOM   2106  N   TYR B 272      17.488  33.424  27.149  1.00119.54           N
ATOM   2107  CA  TYR B 272      16.856  32.684  26.081  1.00119.54           C
ATOM   2108  CB  TYR B 272      17.860  31.730  25.399  1.00119.54           C
ATOM   2109  CG  TYR B 272      17.174  30.744  24.513  1.00119.54           C
ATOM   2110  CD1 TYR B 272      16.696  29.564  25.036  1.00119.54           C
ATOM   2111  CD2 TYR B 272      17.023  30.980  23.166  1.00119.54           C
ATOM   2112  CE1 TYR B 272      16.070  28.637  24.235  1.00119.54           C
ATOM   2113  CE2 TYR B 272      16.399  30.057  22.359  1.00119.54           C
ATOM   2114  CZ  TYR B 272      15.919  28.883  22.892  1.00119.54           C
ATOM   2115  OH  TYR B 272      15.280  27.933  22.065  1.00119.54           O
ATOM   2116  C   TYR B 272      15.672  31.891  26.554  1.00119.54           C
ATOM   2117  O   TYR B 272      15.784  31.044  27.439  1.00119.54           O
ATOM   2118  N   LYS B 273      14.471  32.269  26.054  1.00177.07           N
ATOM   2119  CA  LYS B 273      13.239  31.559  26.273  1.00177.07           C
ATOM   2120  CB  LYS B 273      12.030  32.507  26.292  1.00177.07           C
ATOM   2121  CG  LYS B 273      12.196  33.595  27.355  1.00177.07           C
ATOM   2122  CD  LYS B 273      12.433  33.033  28.758  1.00177.07           C
ATOM   2123  CE  LYS B 273      13.016  34.054  29.737  1.00177.07           C
ATOM   2124  NZ  LYS B 273      12.296  35.339  29.620  0.00177.07           N
ATOM   2125  C   LYS B 273      12.974  30.485  25.254  1.00177.07           C
ATOM   2126  O   LYS B 273      12.678  29.345  25.605  1.00177.07           O
ATOM   2127  N   SER B 274      13.074  30.834  23.948  1.00 90.87           N
ATOM   2128  CA  SER B 274      12.716  29.901  22.913  1.00 90.87           C
ATOM   2129  CB  SER B 274      11.197  29.639  22.850  1.00 90.87           C
ATOM   2130  OG  SER B 274      10.882  28.709  21.824  1.00 90.87           O
ATOM   2131  C   SER B 274      13.145  30.459  21.584  1.00 90.87           C
ATOM   2132  O   SER B 274      13.619  31.589  21.495  1.00 90.87           O
ATOM   2133  N   GLY B 275      12.981  29.666  20.501  1.00 26.03           N
ATOM   2134  CA  GLY B 275      13.335  30.115  19.182  1.00 26.03           C
ATOM   2135  C   GLY B 275      14.719  29.658  18.837  1.00 26.03           C
ATOM   2136  O   GLY B 275      15.301  28.807  19.509  1.00 26.03           O
ATOM   2137  N   VAL B 276      15.265  30.201  17.726  1.00 41.72           N
ATOM   2138  CA  VAL B 276      16.584  29.829  17.300  1.00 41.72           C
ATOM   2139  CB  VAL B 276      16.712  29.686  15.813  1.00 41.72           C
ATOM   2140  CG1 VAL B 276      18.185  29.397  15.473  1.00 41.72           C
ATOM   2141  CG2 VAL B 276      15.735  28.597  15.339  1.00 41.72           C
ATOM   2142  C   VAL B 276      17.510  30.926  17.721  1.00 41.72           C
ATOM   2143  O   VAL B 276      17.459  32.037  17.198  1.00 41.72           O
ATOM   2144  N   TYR B 277      18.419  30.601  18.659  1.00181.02           N
ATOM   2145  CA  TYR B 277      19.333  31.524  19.270  1.00181.02           C
ATOM   2146  CB  TYR B 277      19.971  30.947  20.546  1.00181.02           C
ATOM   2147  CG  TYR B 277      21.055  31.851  21.022  1.00181.02           C
ATOM   2148  CD1 TYR B 277      20.779  32.890  21.880  1.00181.02           C
ATOM   2149  CD2 TYR B 277      22.352  31.656  20.605  1.00181.02           C
ATOM   2150  CE1 TYR B 277      21.785  33.717  22.321  1.00181.02           C
ATOM   2151  CE2 TYR B 277      23.362  32.479  21.043  1.00181.02           C
ATOM   2152  CZ  TYR B 277      23.077  33.511  21.904  1.00181.02           C
ATOM   2153  OH  TYR B 277      24.108  34.358  22.360  1.00181.02           O
ATOM   2154  C   TYR B 277      20.430  31.918  18.332  1.00181.02           C
ATOM   2155  O   TYR B 277      20.900  31.113  17.529  1.00181.02           O
ATOM   2156  N   HIS B 278      20.830  33.210  18.396  1.00 88.66           N
ATOM   2157  CA  HIS B 278      21.884  33.714  17.562  1.00 88.66           C
ATOM   2158  ND1 HIS B 278      22.528  36.146  15.201  1.00 88.66           N
ATOM   2159  CG  HIS B 278      22.410  34.774  15.299  1.00 88.66           C
ATOM   2160  CB  HIS B 278      21.383  34.093  16.156  1.00 88.66           C
ATOM   2161  NE2 HIS B 278      24.096  35.277  13.886  1.00 88.66           N
ATOM   2162  CD2 HIS B 278      23.374  34.262  14.492  1.00 88.66           C
ATOM   2163  CE1 HIS B 278      23.549  36.389  14.344  1.00 88.66           C
ATOM   2164  C   HIS B 278      22.495  34.957  18.155  1.00 88.66           C
ATOM   2165  O   HIS B 278      21.852  35.693  18.902  1.00 88.66           O
ATOM   2166  N   ARG B 279      23.803  35.171  17.867  1.00249.94           N
ATOM   2167  CA  ARG B 279      24.486  36.425  18.098  1.00249.94           C
ATOM   2168  CB  ARG B 279      23.587  37.646  17.816  1.00249.94           C
ATOM   2169  CG  ARG B 279      24.310  38.994  17.853  0.00249.94           C
ATOM   2170  CD  ARG B 279      23.393  40.186  17.568  1.00249.94           C
ATOM   2171  NE  ARG B 279      22.910  40.052  16.165  1.00249.94           N
ATOM   2172  CZ  ARG B 279      21.874  40.822  15.721  1.00249.94           C
ATOM   2173  NH1 ARG B 279      21.278  41.715  16.565  1.00249.94           N
ATOM   2174  NH2 ARG B 279      21.433  40.699  14.436  1.00249.94           N
ATOM   2175  C   ARG B 279      25.106  36.599  19.455  1.00249.94           C
ATOM   2176  O   ARG B 279      24.778  35.893  20.405  1.00249.94           O
ATOM   2177  N   VAL B 280      26.085  37.547  19.504  1.00171.78           N
ATOM   2178  CA  VAL B 280      26.809  38.097  20.630  1.00171.78           C
ATOM   2179  CB  VAL B 280      26.586  37.462  21.976  1.00171.78           C
ATOM   2180  CG1 VAL B 280      25.135  37.711  22.413  1.00171.78           C
ATOM   2181  CG2 VAL B 280      27.042  35.993  21.935  1.00171.78           C
ATOM   2182  C   VAL B 280      28.277  38.014  20.359  1.00171.78           C
ATOM   2183  O   VAL B 280      28.713  37.588  19.291  1.00171.78           O
ATOM   2184  N   ALA B 281      29.080  38.511  21.319  1.00231.65           N
ATOM   2185  CA  ALA B 281      30.496  38.289  21.280  1.00231.65           C
ATOM   2186  CB  ALA B 281      30.882  36.805  21.401  1.00231.65           C
ATOM   2187  C   ALA B 281      31.128  38.829  20.044  1.00231.65           C
ATOM   2188  O   ALA B 281      30.708  39.819  19.444  1.00231.65           O
ATOM   2189  N   LEU B 282      32.275  38.211  19.739  1.00257.73           N
ATOM   2190  CA  LEU B 282      33.065  38.508  18.593  1.00257.73           C
ATOM   2191  CB  LEU B 282      33.803  39.854  18.721  1.00257.73           C
ATOM   2192  CG  LEU B 282      34.498  40.355  17.434  0.00257.73           C
ATOM   2193  CD1 LEU B 282      35.197  41.702  17.687  0.00257.73           C
ATOM   2194  CD2 LEU B 282      35.442  39.311  16.824  0.00257.73           C
ATOM   2195  C   LEU B 282      34.064  37.407  18.598  1.00257.73           C
ATOM   2196  O   LEU B 282      33.840  36.323  18.059  1.00257.73           O
ATOM   2197  N   GLU B 283      35.228  37.672  19.219  1.00 44.28           N
ATOM   2198  CA  GLU B 283      36.231  36.666  19.314  1.00 44.28           C
ATOM   2199  CB  GLU B 283      37.639  37.182  18.971  1.00 44.28           C
ATOM   2200  CG  GLU B 283      38.717  36.093  19.009  1.00 44.28           C
ATOM   2201  CD  GLU B 283      40.047  36.737  18.651  1.00 44.28           C
ATOM   2202  OE1 GLU B 283      40.060  37.971  18.399  1.00 44.28           O
ATOM   2203  OE2 GLU B 283      41.070  36.002  18.626  1.00 44.28           O
ATOM   2204  C   GLU B 283      36.262  36.188  20.761  1.00 44.28           C
ATOM   2205  O   GLU B 283      37.353  36.269  21.386  1.00 44.28           O
ATOM   2206  OXT GLU B 283      35.197  35.738  21.258  1.00 44.28           O
TER    2207      GLU B 283
ATOM   2208  N   SER C 284      46.443  30.073   8.095  1.00106.67           N
ATOM   2209  CA  SER C 284      47.782  30.666   8.224  1.00106.67           C
ATOM   2210  CB  SER C 284      47.746  31.891   9.153  1.00106.67           C
ATOM   2211  OG  SER C 284      46.951  32.917   8.577  1.00106.67           O
ATOM   2212  C   SER C 284      48.581  29.607   8.853  1.00106.67           C
ATOM   2213  O   SER C 284      48.646  28.495   8.334  1.00106.67           O
ATOM   2214  N   GLU C 285      49.247  29.913   9.971  1.00135.60           N
ATOM   2215  CA  GLU C 285      49.788  28.772  10.616  1.00135.60           C
ATOM   2216  CB  GLU C 285      50.748  29.111  11.769  1.00135.60           C
ATOM   2217  CG  GLU C 285      51.336  27.879  12.461  1.00135.60           C
ATOM   2218  CD  GLU C 285      52.419  27.306  11.561  1.00135.60           C
ATOM   2219  OE1 GLU C 285      52.643  27.886  10.466  1.00135.60           O
ATOM   2220  OE2 GLU C 285      53.037  26.281  11.959  1.00135.60           O
ATOM   2221  C   GLU C 285      48.577  28.136  11.193  1.00135.60           C
ATOM   2222  O   GLU C 285      47.777  28.830  11.813  1.00135.60           O
ATOM   2223  N   LEU C 286      48.389  26.815  11.022  1.00123.31           N
ATOM   2224  CA  LEU C 286      47.173  26.253  11.524  1.00123.31           C
ATOM   2225  CB  LEU C 286      47.014  24.752  11.231  1.00123.31           C
ATOM   2226  CG  LEU C 286      46.902  24.425   9.730  1.00123.31           C
ATOM   2227  CD1 LEU C 286      48.185  24.808   8.978  1.00123.31           C
ATOM   2228  CD2 LEU C 286      46.495  22.959   9.507  1.00123.31           C
ATOM   2229  C   LEU C 286      47.199  26.425  12.988  1.00123.31           C
ATOM   2230  O   LEU C 286      48.195  26.141  13.653  1.00123.31           O
ATOM   2231  N   ASP C 287      46.095  26.964  13.514  1.00113.72           N
ATOM   2232  CA  ASP C 287      46.012  27.145  14.913  1.00113.72           C
ATOM   2233  CB  ASP C 287      46.613  28.472  15.415  1.00113.72           C
ATOM   2234  CG  ASP C 287      48.130  28.353  15.482  1.00113.72           C
ATOM   2235  OD1 ASP C 287      48.619  27.395  16.138  1.00113.72           O
ATOM   2236  OD2 ASP C 287      48.820  29.220  14.882  1.00113.72           O
ATOM   2237  C   ASP C 287      44.577  27.182  15.275  1.00113.72           C
ATOM   2238  O   ASP C 287      43.978  28.253  15.191  1.00113.72           O
ATOM   2239  N   PRO C 288      43.931  26.099  15.582  1.00221.21           N
ATOM   2240  CA  PRO C 288      42.774  26.276  16.401  1.00221.21           C
ATOM   2241  CD  PRO C 288      43.924  24.877  14.801  1.00221.21           C
ATOM   2242  CB  PRO C 288      41.960  24.991  16.218  1.00221.21           C
ATOM   2243  CG  PRO C 288      42.931  23.984  15.559  1.00221.21           C
ATOM   2244  C   PRO C 288      43.746  26.288  17.565  1.00221.21           C
ATOM   2245  O   PRO C 288      43.951  25.136  17.919  1.00221.21           O
ATOM   2246  N   PRO C 289      44.367  27.248  18.270  1.00170.03           N
ATOM   2247  CA  PRO C 289      45.417  26.779  19.146  1.00170.03           C
ATOM   2248  CD  PRO C 289      44.622  28.636  17.878  1.00170.03           C
ATOM   2249  CB  PRO C 289      46.346  27.969  19.409  1.00170.03           C
ATOM   2250  CG  PRO C 289      45.549  29.199  18.960  1.00170.03           C
ATOM   2251  C   PRO C 289      44.981  25.950  20.309  1.00170.03           C
ATOM   2252  O   PRO C 289      45.532  24.870  20.513  1.00170.03           O
ATOM   2253  N   PRO C 290      44.018  26.416  21.041  1.00226.75           N
ATOM   2254  CA  PRO C 290      43.369  25.569  21.999  1.00226.75           C
ATOM   2255  CD  PRO C 290      44.183  27.759  21.585  1.00226.75           C
ATOM   2256  CB  PRO C 290      42.818  26.486  23.078  1.00226.75           C
ATOM   2257  CG  PRO C 290      43.778  27.682  23.052  1.00226.75           C
ATOM   2258  C   PRO C 290      42.299  24.988  21.160  1.00226.75           C
ATOM   2259  O   PRO C 290      42.554  24.751  19.980  1.00226.75           O
ATOM   2260  N   TYR C 291      41.146  24.622  21.740  1.00281.63           N
ATOM   2261  CA  TYR C 291      40.129  24.495  20.767  1.00281.63           C
ATOM   2262  CB  TYR C 291      38.697  24.222  21.311  1.00281.63           C
ATOM   2263  CG  TYR C 291      38.566  22.982  22.153  1.00281.63           C
ATOM   2264  CD1 TYR C 291      39.330  21.852  21.958  1.00281.63           C
ATOM   2265  CD2 TYR C 291      37.658  22.972  23.192  1.00281.63           C
ATOM   2266  CE1 TYR C 291      39.166  20.749  22.774  1.00281.63           C
ATOM   2267  CE2 TYR C 291      37.491  21.879  24.007  1.00281.63           C
ATOM   2268  CZ  TYR C 291      38.248  20.756  23.796  1.00281.63           C
ATOM   2269  OH  TYR C 291      38.090  19.625  24.624  1.00281.63           O
ATOM   2270  C   TYR C 291      40.179  25.946  20.433  1.00281.63           C
ATOM   2271  O   TYR C 291      39.813  26.732  21.305  1.00281.63           O
ATOM   2272  N   PHE C 292      40.660  26.407  19.244  1.00291.33           N
ATOM   2273  CA  PHE C 292      40.810  27.762  19.598  1.00291.33           C
ATOM   2274  CB  PHE C 292      42.119  28.483  19.500  1.00291.33           C
ATOM   2275  CG  PHE C 292      41.810  29.462  20.579  1.00291.33           C
ATOM   2276  CD1 PHE C 292      41.379  28.935  21.774  1.00291.33           C
ATOM   2277  CD2 PHE C 292      41.817  30.828  20.431  1.00291.33           C
ATOM   2278  CE1 PHE C 292      41.046  29.711  22.854  1.00291.33           C
ATOM   2279  CE2 PHE C 292      41.485  31.623  21.509  1.00291.33           C
ATOM   2280  CZ  PHE C 292      41.110  31.073  22.717  1.00291.33           C
ATOM   2281  C   PHE C 292      39.777  28.634  19.076  1.00291.33           C
ATOM   2282  O   PHE C 292      39.973  29.485  18.208  1.00291.33           O
ATOM   2283  N   GLU C 293      38.637  28.416  19.708  1.00 90.11           N
ATOM   2284  CA  GLU C 293      37.525  29.268  19.640  1.00 90.11           C
ATOM   2285  CB  GLU C 293      36.359  28.737  18.792  1.00 90.11           C
ATOM   2286  CG  GLU C 293      36.678  28.709  17.296  1.00 90.11           C
ATOM   2287  CD  GLU C 293      35.416  28.292  16.558  1.00 90.11           C
ATOM   2288  OE1 GLU C 293      34.310  28.593  17.079  1.00 90.11           O
ATOM   2289  OE2 GLU C 293      35.538  27.672  15.468  1.00 90.11           O
ATOM   2290  C   GLU C 293      37.120  29.261  21.068  1.00 90.11           C
ATOM   2291  O   GLU C 293      36.977  28.194  21.666  1.00 90.11           O
ATOM   2292  N   GLU C 294      36.964  30.444  21.673  1.00 67.84           N
ATOM   2293  CA  GLU C 294      36.666  30.447  23.070  1.00 67.84           C
ATOM   2294  CB  GLU C 294      36.647  31.851  23.700  1.00 67.84           C
ATOM   2295  CG  GLU C 294      38.026  32.513  23.755  1.00 67.84           C
ATOM   2296  CD  GLU C 294      37.866  33.884  24.397  1.00 67.84           C
ATOM   2297  OE1 GLU C 294      36.707  34.253  24.724  1.00 67.84           O
ATOM   2298  OE2 GLU C 294      38.902  34.581  24.567  1.00 67.84           O
ATOM   2299  C   GLU C 294      35.320  29.835  23.274  1.00 67.84           C
ATOM   2300  O   GLU C 294      34.374  30.104  22.534  1.00 67.84           O
ATOM   2301  N   VAL C 295      35.224  28.966  24.299  1.00 61.17           N
ATOM   2302  CA  VAL C 295      33.995  28.319  24.652  1.00 61.17           C
ATOM   2303  CB  VAL C 295      33.973  26.875  24.235  1.00 61.17           C
ATOM   2304  CG1 VAL C 295      32.668  26.225  24.722  1.00 61.17           C
ATOM   2305  CG2 VAL C 295      34.166  26.813  22.711  1.00 61.17           C
ATOM   2306  C   VAL C 295      33.924  28.358  26.152  1.00 61.17           C
ATOM   2307  O   VAL C 295      34.935  28.595  26.812  1.00 61.17           O
ATOM   2308  N   ASN C 296      32.720  28.195  26.743  1.00129.42           N
ATOM   2309  CA  ASN C 296      32.683  28.186  28.178  1.00129.42           C
ATOM   2310  CB  ASN C 296      32.443  29.584  28.776  1.00129.42           C
ATOM   2311  CG  ASN C 296      31.086  30.095  28.314  1.00129.42           C
ATOM   2312  OD1 ASN C 296      30.415  29.473  27.492  1.00129.42           O
ATOM   2313  ND2 ASN C 296      30.673  31.276  28.848  1.00129.42           N
ATOM   2314  C   ASN C 296      31.585  27.283  28.667  1.00129.42           C
ATOM   2315  O   ASN C 296      31.317  27.245  29.868  1.00129.42           O
ATOM   2316  N   HIS C 297      30.929  26.512  27.774  1.00 96.38           N
ATOM   2317  CA  HIS C 297      29.850  25.691  28.253  1.00 96.38           C
ATOM   2318  ND1 HIS C 297      26.180  25.479  28.299  1.00 96.38           N
ATOM   2319  CG  HIS C 297      27.373  25.770  28.923  1.00 96.38           C
ATOM   2320  CB  HIS C 297      28.518  26.467  28.256  1.00 96.38           C
ATOM   2321  NE2 HIS C 297      26.003  24.739  30.388  1.00 96.38           N
ATOM   2322  CD2 HIS C 297      27.248  25.309  30.197  1.00 96.38           C
ATOM   2323  CE1 HIS C 297      25.398  24.865  29.221  1.00 96.38           C
ATOM   2324  C   HIS C 297      29.723  24.474  27.375  1.00 96.38           C
ATOM   2325  O   HIS C 297      29.661  24.581  26.152  1.00 96.38           O
ATOM   2326  N   ALA C 298      29.663  23.270  27.989  1.00 49.58           N
ATOM   2327  CA  ALA C 298      29.582  22.053  27.221  1.00 49.58           C
ATOM   2328  CB  ALA C 298      30.508  20.939  27.741  1.00 49.58           C
ATOM   2329  C   ALA C 298      28.175  21.532  27.287  1.00 49.58           C
ATOM   2330  O   ALA C 298      27.565  21.525  28.355  1.00 49.58           O
ATOM   2331  N   VAL C 299      27.634  21.056  26.136  1.00 70.91           N
ATOM   2332  CA  VAL C 299      26.274  20.576  26.049  1.00 70.91           C
ATOM   2333  CB  VAL C 299      25.309  21.625  25.572  1.00 70.91           C
ATOM   2334  CG1 VAL C 299      25.199  22.714  26.656  1.00 70.91           C
ATOM   2335  CG2 VAL C 299      25.802  22.167  24.220  1.00 70.91           C
ATOM   2336  C   VAL C 299      26.192  19.397  25.103  1.00 70.91           C
ATOM   2337  O   VAL C 299      27.208  18.931  24.588  1.00 70.91           O
ATOM   2338  N   LEU C 300      24.958  18.866  24.884  1.00144.51           N
ATOM   2339  CA  LEU C 300      24.740  17.681  24.083  1.00144.51           C
ATOM   2340  CB  LEU C 300      24.116  16.572  24.966  1.00144.51           C
ATOM   2341  CG  LEU C 300      23.807  15.207  24.323  1.00144.51           C
ATOM   2342  CD1 LEU C 300      22.504  15.235  23.518  1.00144.51           C
ATOM   2343  CD2 LEU C 300      25.008  14.688  23.519  1.00144.51           C
ATOM   2344  C   LEU C 300      23.884  17.980  22.866  1.00144.51           C
ATOM   2345  O   LEU C 300      22.742  18.425  22.974  1.00144.51           O
ATOM   2346  N   LEU C 301      24.425  17.715  21.651  1.00 84.23           N
ATOM   2347  CA  LEU C 301      23.746  17.961  20.398  1.00 84.23           C
ATOM   2348  CB  LEU C 301      24.728  18.131  19.232  1.00 84.23           C
ATOM   2349  CG  LEU C 301      24.074  18.398  17.867  1.00 84.23           C
ATOM   2350  CD1 LEU C 301      23.371  19.764  17.842  1.00 84.23           C
ATOM   2351  CD2 LEU C 301      25.088  18.227  16.724  1.00 84.23           C
ATOM   2352  C   LEU C 301      22.882  16.761  20.103  1.00 84.23           C
ATOM   2353  O   LEU C 301      23.370  15.633  20.060  1.00 84.23           O
ATOM   2354  N   VAL C 302      21.545  16.964  20.082  1.00124.92           N
ATOM   2355  CA  VAL C 302      20.540  15.964  19.812  1.00124.92           C
ATOM   2356  CB  VAL C 302      19.394  16.099  20.762  1.00124.92           C
ATOM   2357  CG1 VAL C 302      19.966  15.914  22.178  1.00124.92           C
ATOM   2358  CG2 VAL C 302      18.709  17.457  20.553  1.00124.92           C
ATOM   2359  C   VAL C 302      19.999  15.888  18.404  1.00124.92           C
ATOM   2360  O   VAL C 302      19.468  14.845  18.020  1.00124.92           O
ATOM   2361  N   GLY C 303      20.009  16.994  17.622  1.00 46.31           N
ATOM   2362  CA  GLY C 303      19.367  16.924  16.327  1.00 46.31           C
ATOM   2363  C   GLY C 303      19.542  18.206  15.557  1.00 46.31           C
ATOM   2364  O   GLY C 303      20.264  19.106  15.979  1.00 46.31           O
ATOM   2365  N   TYR C 304      18.911  18.292  14.358  1.00 72.33           N
ATOM   2366  CA  TYR C 304      18.991  19.486  13.553  1.00 72.33           C
ATOM   2367  CB  TYR C 304      20.220  19.527  12.620  1.00 72.33           C
ATOM   2368  CG  TYR C 304      20.207  18.351  11.700  1.00 72.33           C
ATOM   2369  CD1 TYR C 304      19.475  18.376  10.535  1.00 72.33           C
ATOM   2370  CD2 TYR C 304      20.938  17.222  11.999  1.00 72.33           C
ATOM   2371  CE1 TYR C 304      19.472  17.292   9.687  1.00 72.33           C
ATOM   2372  CE2 TYR C 304      20.937  16.135  11.157  1.00 72.33           C
ATOM   2373  CZ  TYR C 304      20.202  16.169   9.997  1.00 72.33           C
ATOM   2374  OH  TYR C 304      20.197  15.056   9.129  1.00 72.33           O
ATOM   2375  C   TYR C 304      17.748  19.633  12.723  1.00 72.33           C
ATOM   2376  O   TYR C 304      16.995  18.679  12.531  1.00 72.33           O
ATOM   2377  N   GLY C 305      17.500  20.856  12.201  1.00 24.49           N
ATOM   2378  CA  GLY C 305      16.327  21.073  11.399  1.00 24.49           C
ATOM   2379  C   GLY C 305      16.461  22.381  10.690  1.00 24.49           C
ATOM   2380  O   GLY C 305      17.501  23.035  10.751  1.00 24.49           O
ATOM   2381  N   VAL C 306      15.401  22.773   9.956  1.00 83.48           N
ATOM   2382  CA  VAL C 306      15.402  24.035   9.280  1.00 83.48           C
ATOM   2383  CB  VAL C 306      15.526  23.918   7.789  1.00 83.48           C
ATOM   2384  CG1 VAL C 306      14.303  23.154   7.253  1.00 83.48           C
ATOM   2385  CG2 VAL C 306      15.681  25.330   7.200  1.00 83.48           C
ATOM   2386  C   VAL C 306      14.090  24.684   9.566  1.00 83.48           C
ATOM   2387  O   VAL C 306      13.040  24.044   9.523  1.00 83.48           O
ATOM   2388  N   ASP C 307      14.121  25.992   9.879  1.00 66.00           N
ATOM   2389  CA  ASP C 307      12.900  26.685  10.148  1.00 66.00           C
ATOM   2390  CB  ASP C 307      13.098  28.041  10.849  1.00 66.00           C
ATOM   2391  CG  ASP C 307      13.588  27.783  12.265  1.00 66.00           C
ATOM   2392  OD1 ASP C 307      13.561  26.598  12.689  1.00 66.00           O
ATOM   2393  OD2 ASP C 307      13.992  28.766  12.941  1.00 66.00           O
ATOM   2394  C   ASP C 307      12.282  26.971   8.828  1.00 66.00           C
ATOM   2395  O   ASP C 307      12.928  26.894   7.785  1.00 66.00           O
ATOM   2396  N   PRO C 308      11.020  27.276   8.858  1.00124.98           N
ATOM   2397  CA  PRO C 308      10.354  27.671   7.654  1.00124.98           C
ATOM   2398  CD  PRO C 308      10.113  26.666   9.817  1.00124.98           C
ATOM   2399  CB  PRO C 308       8.868  27.700   7.998  1.00124.98           C
ATOM   2400  CG  PRO C 308       8.740  26.655   9.124  1.00124.98           C
ATOM   2401  C   PRO C 308      10.944  28.992   7.287  1.00124.98           C
ATOM   2402  O   PRO C 308      10.801  29.422   6.144  1.00124.98           O
ATOM   2403  N   SER C 309      11.597  29.650   8.264  1.00 79.67           N
ATOM   2404  CA  SER C 309      12.258  30.899   8.047  1.00 79.67           C
ATOM   2405  CB  SER C 309      12.894  31.471   9.326  1.00 79.67           C
ATOM   2406  OG  SER C 309      11.887  31.765  10.282  1.00 79.67           O
ATOM   2407  C   SER C 309      13.361  30.603   7.091  1.00 79.67           C
ATOM   2408  O   SER C 309      13.836  31.481   6.374  1.00 79.67           O
ATOM   2409  N   GLY C 310      13.782  29.326   7.052  1.00 17.65           N
ATOM   2410  CA  GLY C 310      14.826  28.942   6.155  1.00 17.65           C
ATOM   2411  C   GLY C 310      16.124  28.954   6.894  1.00 17.65           C
ATOM   2412  O   GLY C 310      17.176  28.721   6.302  1.00 17.65           O
ATOM   2413  N   GLU C 311      16.093  29.225   8.213  1.00 80.48           N
ATOM   2414  CA  GLU C 311      17.326  29.242   8.949  1.00 80.48           C
ATOM   2415  CB  GLU C 311      17.340  30.263  10.099  1.00 80.48           C
ATOM   2416  CG  GLU C 311      17.307  31.717   9.618  1.00 80.48           C
ATOM   2417  CD  GLU C 311      17.326  32.621  10.841  1.00 80.48           C
ATOM   2418  OE1 GLU C 311      17.369  32.080  11.978  1.00 80.48           O
ATOM   2419  OE2 GLU C 311      17.298  33.867  10.654  1.00 80.48           O
ATOM   2420  C   GLU C 311      17.530  27.884   9.544  1.00 80.48           C
ATOM   2421  O   GLU C 311      16.630  27.322  10.168  1.00 80.48           O
ATOM   2422  N   LYS C 312      18.738  27.315   9.347  1.00 54.48           N
ATOM   2423  CA  LYS C 312      19.053  26.008   9.854  1.00 54.48           C
ATOM   2424  CB  LYS C 312      20.276  25.362   9.178  1.00 54.48           C
ATOM   2425  CG  LYS C 312      20.058  25.005   7.707  1.00 54.48           C
ATOM   2426  CD  LYS C 312      21.355  24.672   6.967  1.00 54.48           C
ATOM   2427  CE  LYS C 312      21.143  24.247   5.513  1.00 54.48           C
ATOM   2428  NZ  LYS C 312      20.495  22.918   5.465  1.00 54.48           N
ATOM   2429  C   LYS C 312      19.376  26.129  11.309  1.00 54.48           C
ATOM   2430  O   LYS C 312      19.869  27.161  11.761  1.00 54.48           O
ATOM   2431  N   TYR C 313      19.074  25.072  12.092  1.00 66.74           N
ATOM   2432  CA  TYR C 313      19.366  25.129  13.495  1.00 66.74           C
ATOM   2433  CB  TYR C 313      18.182  25.627  14.346  1.00 66.74           C
ATOM   2434  CG  TYR C 313      17.010  24.731  14.124  1.00 66.74           C
ATOM   2435  CD1 TYR C 313      16.876  23.558  14.830  1.00 66.74           C
ATOM   2436  CD2 TYR C 313      16.038  25.069  13.210  1.00 66.74           C
ATOM   2437  CE1 TYR C 313      15.792  22.736  14.627  1.00 66.74           C
ATOM   2438  CE2 TYR C 313      14.952  24.252  13.003  1.00 66.74           C
ATOM   2439  CZ  TYR C 313      14.829  23.082  13.711  1.00 66.74           C
ATOM   2440  OH  TYR C 313      13.716  22.239  13.501  1.00 66.74           O
ATOM   2441  C   TYR C 313      19.780  23.779  14.002  1.00 66.74           C
ATOM   2442  O   TYR C 313      19.581  22.755  13.347  1.00 66.74           O
ATOM   2443  N   TRP C 314      20.405  23.770  15.201  1.00100.61           N
ATOM   2444  CA  TRP C 314      20.802  22.562  15.871  1.00100.61           C
ATOM   2445  CB  TRP C 314      22.224  22.613  16.469  1.00100.61           C
ATOM   2446  CG  TRP C 314      23.382  22.774  15.505  1.00100.61           C
ATOM   2447  CD2 TRP C 314      23.921  21.720  14.690  1.00100.61           C
ATOM   2448  CD1 TRP C 314      24.133  23.884  15.241  1.00100.61           C
ATOM   2449  NE1 TRP C 314      25.117  23.584  14.329  1.00100.61           N
ATOM   2450  CE2 TRP C 314      24.996  22.255  13.980  1.00100.61           C
ATOM   2451  CE3 TRP C 314      23.555  20.411  14.552  1.00100.61           C
ATOM   2452  CZ2 TRP C 314      25.723  21.487  13.115  1.00100.61           C
ATOM   2453  CZ3 TRP C 314      24.288  19.641  13.675  1.00100.61           C
ATOM   2454  CH2 TRP C 314      25.351  20.169  12.973  1.00100.61           C
ATOM   2455  C   TRP C 314      19.882  22.472  17.053  1.00100.61           C
ATOM   2456  O   TRP C 314      19.417  23.493  17.556  1.00100.61           O
ATOM   2457  N   ILE C 315      19.567  21.243  17.513  1.00 53.44           N
ATOM   2458  CA  ILE C 315      18.728  21.088  18.671  1.00 53.44           C
ATOM   2459  CB  ILE C 315      17.652  20.056  18.489  1.00 53.44           C
ATOM   2460  CG1 ILE C 315      16.722  20.456  17.330  1.00 53.44           C
ATOM   2461  CG2 ILE C 315      16.915  19.882  19.827  1.00 53.44           C
ATOM   2462  CD1 ILE C 315      15.785  19.332  16.888  1.00 53.44           C
ATOM   2463  C   ILE C 315      19.647  20.614  19.754  1.00 53.44           C
ATOM   2464  O   ILE C 315      20.271  19.562  19.628  1.00 53.44           O
ATOM   2465  N   VAL C 316      19.765  21.388  20.860  1.00 53.34           N
ATOM   2466  CA  VAL C 316      20.729  21.053  21.879  1.00 53.34           C
ATOM   2467  CB  VAL C 316      21.800  22.095  22.012  1.00 53.34           C
ATOM   2468  CG1 VAL C 316      22.782  21.663  23.115  1.00 53.34           C
ATOM   2469  CG2 VAL C 316      22.454  22.316  20.632  1.00 53.34           C
ATOM   2470  C   VAL C 316      20.091  20.901  23.234  1.00 53.34           C
ATOM   2471  O   VAL C 316      19.162  21.620  23.589  1.00 53.34           O
ATOM   2472  N   LYS C 317      20.625  19.948  24.032  1.00 64.22           N
ATOM   2473  CA  LYS C 317      20.158  19.642  25.366  1.00 64.22           C
ATOM   2474  CB  LYS C 317      20.256  18.140  25.667  1.00 64.22           C
ATOM   2475  CG  LYS C 317      19.789  17.721  27.062  1.00 64.22           C
ATOM   2476  CD  LYS C 317      19.871  16.208  27.269  1.00 64.22           C
ATOM   2477  CE  LYS C 317      19.551  15.754  28.694  1.00 64.22           C
ATOM   2478  NZ  LYS C 317      19.739  14.290  28.803  1.00 64.22           N
ATOM   2479  C   LYS C 317      21.071  20.327  26.348  1.00 64.22           C
ATOM   2480  O   LYS C 317      22.277  20.095  26.361  1.00 64.22           O
ATOM   2481  N   ASN C 318      20.498  21.191  27.210  1.00 80.11           N
ATOM   2482  CA  ASN C 318      21.258  21.929  28.185  1.00 80.11           C
ATOM   2483  CB  ASN C 318      20.678  23.341  28.397  1.00 80.11           C
ATOM   2484  CG  ASN C 318      21.772  24.272  28.894  1.00 80.11           C
ATOM   2485  OD1 ASN C 318      22.779  23.837  29.448  1.00 80.11           O
ATOM   2486  ND2 ASN C 318      21.570  25.600  28.680  1.00 80.11           N
ATOM   2487  C   ASN C 318      21.205  21.176  29.494  1.00 80.11           C
ATOM   2488  O   ASN C 318      20.453  20.216  29.635  1.00 80.11           O
ATOM   2489  N   SER C 319      22.118  21.505  30.435  1.00109.65           N
ATOM   2490  CA  SER C 319      22.201  20.938  31.763  1.00109.65           C
ATOM   2491  CB  SER C 319      23.641  20.564  32.150  1.00109.65           C
ATOM   2492  OG  SER C 319      24.464  21.720  32.156  1.00109.65           O
ATOM   2493  C   SER C 319      21.651  21.823  32.858  1.00109.65           C
ATOM   2494  O   SER C 319      22.019  21.636  34.019  1.00109.65           O
ATOM   2495  N   TRP C 320      20.902  22.883  32.503  1.00144.41           N
ATOM   2496  CA  TRP C 320      20.306  23.873  33.368  1.00144.41           C
ATOM   2497  CB  TRP C 320      20.189  25.239  32.676  1.00144.41           C
ATOM   2498  CG  TRP C 320      21.578  25.783  32.433  1.00144.41           C
ATOM   2499  CD2 TRP C 320      21.911  26.936  31.644  1.00144.41           C
ATOM   2500  CD1 TRP C 320      22.760  25.276  32.890  1.00144.41           C
ATOM   2501  NE1 TRP C 320      23.808  26.036  32.434  1.00144.41           N
ATOM   2502  CE2 TRP C 320      23.302  27.062  31.665  1.00144.41           C
ATOM   2503  CE3 TRP C 320      21.127  27.816  30.956  1.00144.41           C
ATOM   2504  CZ2 TRP C 320      23.931  28.072  30.995  1.00144.41           C
ATOM   2505  CZ3 TRP C 320      21.766  28.836  30.285  1.00144.41           C
ATOM   2506  CH2 TRP C 320      23.140  28.961  30.303  1.00144.41           C
ATOM   2507  C   TRP C 320      19.003  23.444  33.985  1.00144.41           C
ATOM   2508  O   TRP C 320      18.382  24.213  34.718  1.00144.41           O
ATOM   2509  N   GLY C 321      18.466  22.270  33.613  1.00 36.50           N
ATOM   2510  CA  GLY C 321      17.211  21.864  34.182  1.00 36.50           C
ATOM   2511  C   GLY C 321      16.146  22.090  33.150  1.00 36.50           C
ATOM   2512  O   GLY C 321      16.360  22.783  32.158  1.00 36.50           O
ATOM   2513  N   GLN C 322      14.967  21.478  33.378  1.00 59.75           N
ATOM   2514  CA  GLN C 322      13.807  21.512  32.528  1.00 59.75           C
ATOM   2515  CB  GLN C 322      12.684  20.582  33.018  1.00 59.75           C
ATOM   2516  CG  GLN C 322      13.048  19.097  33.024  1.00 59.75           C
ATOM   2517  CD  GLN C 322      11.841  18.320  33.527  1.00 59.75           C
ATOM   2518  OE1 GLN C 322      11.886  17.098  33.664  1.00 59.75           O
ATOM   2519  NE2 GLN C 322      10.728  19.046  33.817  1.00 59.75           N
ATOM   2520  C   GLN C 322      13.217  22.889  32.513  1.00 59.75           C
ATOM   2521  O   GLN C 322      12.560  23.285  31.554  1.00 59.75           O
ATOM   2522  N   ASP C 323      13.398  23.636  33.611  1.00 46.22           N
ATOM   2523  CA  ASP C 323      12.794  24.925  33.790  1.00 46.22           C
ATOM   2524  CB  ASP C 323      13.116  25.546  35.160  1.00 46.22           C
ATOM   2525  CG  ASP C 323      12.392  24.732  36.223  1.00 46.22           C
ATOM   2526  OD1 ASP C 323      11.583  23.845  35.841  1.00 46.22           O
ATOM   2527  OD2 ASP C 323      12.634  24.991  37.432  1.00 46.22           O
ATOM   2528  C   ASP C 323      13.266  25.887  32.743  1.00 46.22           C
ATOM   2529  O   ASP C 323      12.553  26.836  32.416  1.00 46.22           O
ATOM   2530  N   TRP C 324      14.483  25.689  32.203  1.00 77.09           N
ATOM   2531  CA  TRP C 324      15.031  26.656  31.291  1.00 77.09           C
ATOM   2532  CB  TRP C 324      16.552  26.816  31.468  1.00 77.09           C
ATOM   2533  CG  TRP C 324      17.216  27.804  30.540  1.00 77.09           C
ATOM   2534  CD2 TRP C 324      17.809  27.448  29.282  1.00 77.09           C
ATOM   2535  CD1 TRP C 324      17.409  29.146  30.694  1.00 77.09           C
ATOM   2536  NE1 TRP C 324      18.090  29.648  29.610  1.00 77.09           N
ATOM   2537  CE2 TRP C 324      18.343  28.614  28.733  1.00 77.09           C
ATOM   2538  CE3 TRP C 324      17.906  26.247  28.638  1.00 77.09           C
ATOM   2539  CZ2 TRP C 324      18.983  28.596  27.527  1.00 77.09           C
ATOM   2540  CZ3 TRP C 324      18.549  26.233  27.420  1.00 77.09           C
ATOM   2541  CH2 TRP C 324      19.077  27.385  26.876  1.00 77.09           C
ATOM   2542  C   TRP C 324      14.781  26.293  29.853  1.00 77.09           C
ATOM   2543  O   TRP C 324      14.691  25.125  29.482  1.00 77.09           O
ATOM   2544  N   GLY C 325      14.616  27.335  29.011  1.00 36.36           N
ATOM   2545  CA  GLY C 325      14.501  27.219  27.581  1.00 36.36           C
ATOM   2546  C   GLY C 325      13.302  26.423  27.191  1.00 36.36           C
ATOM   2547  O   GLY C 325      12.229  26.546  27.779  1.00 36.36           O
ATOM   2548  N   GLU C 326      13.471  25.596  26.137  1.00 62.24           N
ATOM   2549  CA  GLU C 326      12.393  24.790  25.658  1.00 62.24           C
ATOM   2550  CB  GLU C 326      12.451  24.569  24.136  1.00 62.24           C
ATOM   2551  CG  GLU C 326      12.272  25.859  23.332  1.00 62.24           C
ATOM   2552  CD  GLU C 326      12.413  25.531  21.850  1.00 62.24           C
ATOM   2553  OE1 GLU C 326      13.074  24.508  21.528  1.00 62.24           O
ATOM   2554  OE2 GLU C 326      11.862  26.302  21.020  1.00 62.24           O
ATOM   2555  C   GLU C 326      12.526  23.455  26.314  1.00 62.24           C
ATOM   2556  O   GLU C 326      13.091  22.522  25.746  1.00 62.24           O
ATOM   2557  N   ASN C 327      11.971  23.333  27.533  1.00 47.03           N
ATOM   2558  CA  ASN C 327      11.992  22.106  28.274  1.00 47.03           C
ATOM   2559  CB  ASN C 327      11.198  20.978  27.591  1.00 47.03           C
ATOM   2560  CG  ASN C 327       9.724  21.359  27.617  1.00 47.03           C
ATOM   2561  OD1 ASN C 327       9.208  21.824  28.633  1.00 47.03           O
ATOM   2562  ND2 ASN C 327       9.026  21.164  26.467  1.00 47.03           N
ATOM   2563  C   ASN C 327      13.399  21.628  28.475  1.00 47.03           C
ATOM   2564  O   ASN C 327      13.649  20.423  28.474  1.00 47.03           O
ATOM   2565  N   GLY C 328      14.357  22.554  28.681  1.00 34.07           N
ATOM   2566  CA  GLY C 328      15.709  22.158  28.965  1.00 34.07           C
ATOM   2567  C   GLY C 328      16.541  22.155  27.715  1.00 34.07           C
ATOM   2568  O   GLY C 328      17.757  21.986  27.794  1.00 34.07           O
ATOM   2569  N   PHE C 329      15.923  22.360  26.534  1.00 69.95           N
ATOM   2570  CA  PHE C 329      16.648  22.322  25.290  1.00 69.95           C
ATOM   2571  CB  PHE C 329      16.028  21.371  24.249  1.00 69.95           C
ATOM   2572  CG  PHE C 329      16.219  19.957  24.680  1.00 69.95           C
ATOM   2573  CD1 PHE C 329      15.454  19.413  25.686  1.00 69.95           C
ATOM   2574  CD2 PHE C 329      17.154  19.165  24.053  1.00 69.95           C
ATOM   2575  CE1 PHE C 329      15.631  18.105  26.073  1.00 69.95           C
ATOM   2576  CE2 PHE C 329      17.334  17.857  24.435  1.00 69.95           C
ATOM   2577  CZ  PHE C 329      16.573  17.325  25.447  1.00 69.95           C
ATOM   2578  C   PHE C 329      16.634  23.680  24.653  1.00 69.95           C
ATOM   2579  O   PHE C 329      15.883  24.566  25.062  1.00 69.95           O
ATOM   2580  N   PHE C 330      17.521  23.884  23.650  1.00 73.33           N
ATOM   2581  CA  PHE C 330      17.523  25.123  22.924  1.00 73.33           C
ATOM   2582  CB  PHE C 330      18.447  26.213  23.510  1.00 73.33           C
ATOM   2583  CG  PHE C 330      19.876  25.786  23.450  1.00 73.33           C
ATOM   2584  CD1 PHE C 330      20.413  24.985  24.432  1.00 73.33           C
ATOM   2585  CD2 PHE C 330      20.687  26.205  22.419  1.00 73.33           C
ATOM   2586  CE1 PHE C 330      21.733  24.600  24.380  1.00 73.33           C
ATOM   2587  CE2 PHE C 330      22.008  25.823  22.362  1.00 73.33           C
ATOM   2588  CZ  PHE C 330      22.533  25.018  23.343  1.00 73.33           C
ATOM   2589  C   PHE C 330      17.939  24.853  21.510  1.00 73.33           C
ATOM   2590  O   PHE C 330      18.585  23.850  21.209  1.00 73.33           O
ATOM   2591  N   ARG C 331      17.549  25.754  20.586  1.00109.99           N
ATOM   2592  CA  ARG C 331      17.914  25.601  19.211  1.00109.99           C
ATOM   2593  CB  ARG C 331      16.721  25.725  18.252  1.00109.99           C
ATOM   2594  CG  ARG C 331      15.627  24.698  18.541  1.00109.99           C
ATOM   2595  CD  ARG C 331      14.427  24.800  17.603  1.00109.99           C
ATOM   2596  NE  ARG C 331      13.310  24.050  18.241  1.00109.99           N
ATOM   2597  CZ  ARG C 331      12.055  24.124  17.711  1.00109.99           C
ATOM   2598  NH1 ARG C 331      11.842  24.830  16.562  1.00109.99           N
ATOM   2599  NH2 ARG C 331      11.015  23.496  18.333  1.00109.99           N
ATOM   2600  C   ARG C 331      18.849  26.730  18.919  1.00109.99           C
ATOM   2601  O   ARG C 331      18.719  27.808  19.494  1.00109.99           O
ATOM   2602  N   ILE C 332      19.852  26.490  18.052  1.00 61.31           N
ATOM   2603  CA  ILE C 332      20.800  27.518  17.745  1.00 61.31           C
ATOM   2604  CB  ILE C 332      22.080  27.368  18.520  1.00 61.31           C
ATOM   2605  CG1 ILE C 332      22.996  28.587  18.323  1.00 61.31           C
ATOM   2606  CG2 ILE C 332      22.716  26.021  18.141  1.00 61.31           C
ATOM   2607  CD1 ILE C 332      24.178  28.618  19.293  1.00 61.31           C
ATOM   2608  C   ILE C 332      21.125  27.454  16.283  1.00 61.31           C
ATOM   2609  O   ILE C 332      21.087  26.386  15.674  1.00 61.31           O
ATOM   2610  N   ARG C 333      21.479  28.615  15.692  1.00164.44           N
ATOM   2611  CA  ARG C 333      21.795  28.719  14.294  1.00164.44           C
ATOM   2612  CB  ARG C 333      22.348  30.104  13.916  1.00164.44           C
ATOM   2613  CG  ARG C 333      23.133  30.119  12.602  1.00164.44           C
ATOM   2614  CD  ARG C 333      22.293  29.905  11.345  0.00164.44           C
ATOM   2615  NE  ARG C 333      21.976  31.256  10.810  0.00164.44           N
ATOM   2616  CZ  ARG C 333      22.887  31.909  10.032  0.00164.44           C
ATOM   2617  NH1 ARG C 333      24.074  31.310   9.722  0.00164.44           N
ATOM   2618  NH2 ARG C 333      22.619  33.166   9.575  0.00164.44           N
ATOM   2619  C   ARG C 333      22.853  27.718  13.959  1.00164.44           C
ATOM   2620  O   ARG C 333      23.837  27.563  14.679  1.00164.44           O
ATOM   2621  N   ARG C 334      22.656  27.018  12.823  1.00160.88           N
ATOM   2622  CA  ARG C 334      23.550  25.990  12.371  1.00160.88           C
ATOM   2623  CB  ARG C 334      22.818  24.654  12.135  1.00160.88           C
ATOM   2624  CG  ARG C 334      23.621  23.609  11.357  1.00160.88           C
ATOM   2625  CD  ARG C 334      22.990  22.212  11.379  1.00160.88           C
ATOM   2626  NE  ARG C 334      21.572  22.325  10.930  1.00160.88           N
ATOM   2627  CZ  ARG C 334      21.245  22.165   9.615  1.00160.88           C
ATOM   2628  NH1 ARG C 334      22.218  21.918   8.690  1.00160.88           N
ATOM   2629  NH2 ARG C 334      19.939  22.241   9.225  1.00160.88           N
ATOM   2630  C   ARG C 334      24.159  26.403  11.062  1.00160.88           C
ATOM   2631  O   ARG C 334      23.505  27.019  10.223  1.00160.88           O
ATOM   2632  N   GLY C 335      25.456  26.076  10.866  1.00 47.79           N
ATOM   2633  CA  GLY C 335      26.121  26.323   9.612  1.00 47.79           C
ATOM   2634  C   GLY C 335      27.033  27.521   9.670  1.00 47.79           C
ATOM   2635  O   GLY C 335      27.880  27.698   8.794  1.00 47.79           O
ATOM   2636  N   VAL C 336      26.796  28.425  10.636  1.00156.44           N
ATOM   2637  CA  VAL C 336      27.537  29.629  10.916  1.00156.44           C
ATOM   2638  CB  VAL C 336      26.661  30.704  11.498  1.00156.44           C
ATOM   2639  CG1 VAL C 336      26.198  30.253  12.893  1.00156.44           C
ATOM   2640  CG2 VAL C 336      27.428  32.037  11.489  1.00156.44           C
ATOM   2641  C   VAL C 336      28.687  29.422  11.867  1.00156.44           C
ATOM   2642  O   VAL C 336      29.502  30.329  12.038  1.00156.44           O
ATOM   2643  N   ASP C 337      28.763  28.269  12.567  1.00 79.25           N
ATOM   2644  CA  ASP C 337      29.739  28.127  13.617  1.00 79.25           C
ATOM   2645  CB  ASP C 337      31.177  28.436  13.160  1.00 79.25           C
ATOM   2646  CG  ASP C 337      32.143  27.949  14.233  1.00 79.25           C
ATOM   2647  OD1 ASP C 337      31.671  27.333  15.225  1.00 79.25           O
ATOM   2648  OD2 ASP C 337      33.370  28.187  14.071  1.00 79.25           O
ATOM   2649  C   ASP C 337      29.355  29.109  14.682  1.00 79.25           C
ATOM   2650  O   ASP C 337      30.194  29.775  15.289  1.00 79.25           O
ATOM   2651  N   GLU C 338      28.032  29.196  14.935  1.00122.17           N
ATOM   2652  CA  GLU C 338      27.477  30.124  15.878  1.00122.17           C
ATOM   2653  CB  GLU C 338      25.946  30.026  15.994  1.00122.17           C
ATOM   2654  CG  GLU C 338      25.347  31.032  16.976  1.00122.17           C
ATOM   2655  CD  GLU C 338      25.474  32.411  16.348  1.00122.17           C
ATOM   2656  OE1 GLU C 338      25.441  32.489  15.091  1.00122.17           O
ATOM   2657  OE2 GLU C 338      25.607  33.401  17.115  1.00122.17           O
ATOM   2658  C   GLU C 338      28.052  29.880  17.235  1.00122.17           C
ATOM   2659  O   GLU C 338      27.891  28.826  17.846  1.00122.17           O
ATOM   2660  N   VAL C 339      28.740  30.914  17.733  1.00120.35           N
ATOM   2661  CA  VAL C 339      29.364  31.008  19.014  1.00120.35           C
ATOM   2662  CB  VAL C 339      28.412  31.244  20.134  1.00120.35           C
ATOM   2663  CG1 VAL C 339      29.279  31.635  21.333  1.00120.35           C
ATOM   2664  CG2 VAL C 339      27.396  32.324  19.724  1.00120.35           C
ATOM   2665  C   VAL C 339      30.224  29.795  19.273  1.00120.35           C
ATOM   2666  O   VAL C 339      30.285  29.279  20.390  1.00120.35           O
ATOM   2667  N   GLY C 340      30.917  29.308  18.222  1.00 45.99           N
ATOM   2668  CA  GLY C 340      31.893  28.261  18.339  1.00 45.99           C
ATOM   2669  C   GLY C 340      31.257  26.918  18.560  1.00 45.99           C
ATOM   2670  O   GLY C 340      31.919  25.979  18.993  1.00 45.99           O
ATOM   2671  N   ILE C 341      29.963  26.764  18.256  1.00 93.36           N
ATOM   2672  CA  ILE C 341      29.288  25.515  18.488  1.00 93.36           C
ATOM   2673  CB  ILE C 341      27.795  25.598  18.335  1.00 93.36           C
ATOM   2674  CG1 ILE C 341      27.142  24.363  18.979  1.00 93.36           C
ATOM   2675  CG2 ILE C 341      27.455  25.790  16.847  1.00 93.36           C
ATOM   2676  CD1 ILE C 341      25.644  24.519  19.234  1.00 93.36           C
ATOM   2677  C   ILE C 341      29.821  24.415  17.603  1.00 93.36           C
ATOM   2678  O   ILE C 341      29.649  23.231  17.882  1.00 93.36           O
ATOM   2679  N   GLU C 342      30.310  24.780  16.414  1.00161.59           N
ATOM   2680  CA  GLU C 342      30.859  23.904  15.414  1.00161.59           C
ATOM   2681  CB  GLU C 342      30.504  24.372  13.996  1.00161.59           C
ATOM   2682  CG  GLU C 342      28.988  24.237  13.803  1.00161.59           C
ATOM   2683  CD  GLU C 342      28.563  24.760  12.444  1.00161.59           C
ATOM   2684  OE1 GLU C 342      29.448  25.195  11.661  1.00161.59           O
ATOM   2685  OE2 GLU C 342      27.332  24.729  12.175  1.00161.59           O
ATOM   2686  C   GLU C 342      32.328  23.591  15.560  1.00161.59           C
ATOM   2687  O   GLU C 342      32.895  23.035  14.628  1.00161.59           O
ATOM   2688  N   SER C 343      33.031  24.130  16.578  1.00135.98           N
ATOM   2689  CA  SER C 343      34.461  23.966  16.733  1.00135.98           C
ATOM   2690  CB  SER C 343      35.067  25.160  17.487  1.00135.98           C
ATOM   2691  OG  SER C 343      34.514  25.243  18.792  1.00135.98           O
ATOM   2692  C   SER C 343      34.992  22.708  17.404  1.00135.98           C
ATOM   2693  O   SER C 343      36.086  22.254  17.097  1.00135.98           O
ATOM   2694  N   ILE C 344      34.364  22.335  18.521  1.00298.90           N
ATOM   2695  CA  ILE C 344      34.594  21.339  19.535  1.00298.90           C
ATOM   2696  CB  ILE C 344      34.579  22.047  20.866  1.00298.90           C
ATOM   2697  CG1 ILE C 344      35.335  21.249  21.922  1.00298.90           C
ATOM   2698  CG2 ILE C 344      33.127  22.384  21.212  1.00298.90           C
ATOM   2699  CD1 ILE C 344      36.650  20.812  21.325  1.00298.90           C
ATOM   2700  C   ILE C 344      33.868  20.002  19.572  1.00298.90           C
ATOM   2701  O   ILE C 344      33.854  19.400  20.643  1.00298.90           O
ATOM   2702  N   ALA C 345      33.009  19.612  18.614  1.00 72.58           N
ATOM   2703  CA  ALA C 345      32.224  18.416  18.849  1.00 72.58           C
ATOM   2704  CB  ALA C 345      31.323  18.037  17.662  1.00 72.58           C
ATOM   2705  C   ALA C 345      33.097  17.227  19.163  1.00 72.58           C
ATOM   2706  O   ALA C 345      34.148  17.040  18.553  1.00 72.58           O
ATOM   2707  N   VAL C 346      32.666  16.394  20.152  1.00 45.94           N
ATOM   2708  CA  VAL C 346      33.414  15.235  20.567  1.00 45.94           C
ATOM   2709  CB  VAL C 346      33.919  15.327  21.980  1.00 45.94           C
ATOM   2710  CG1 VAL C 346      34.551  13.979  22.364  1.00 45.94           C
ATOM   2711  CG2 VAL C 346      34.885  16.518  22.087  1.00 45.94           C
ATOM   2712  C   VAL C 346      32.511  14.042  20.525  1.00 45.94           C
ATOM   2713  O   VAL C 346      31.344  14.124  20.903  1.00 45.94           O
ATOM   2714  N   GLU C 347      33.037  12.883  20.065  1.00 82.14           N
ATOM   2715  CA  GLU C 347      32.239  11.695  19.998  1.00 82.14           C
ATOM   2716  CB  GLU C 347      32.012  11.186  18.564  1.00 82.14           C
ATOM   2717  CG  GLU C 347      33.309  10.829  17.834  1.00 82.14           C
ATOM   2718  CD  GLU C 347      32.945  10.346  16.438  1.00 82.14           C
ATOM   2719  OE1 GLU C 347      31.727  10.322  16.118  1.00 82.14           O
ATOM   2720  OE2 GLU C 347      33.882   9.993  15.672  1.00 82.14           O
ATOM   2721  C   GLU C 347      32.951  10.606  20.742  1.00 82.14           C
ATOM   2722  O   GLU C 347      34.179  10.564  20.779  1.00 82.14           O
ATOM   2723  N   ALA C 348      32.175   9.712  21.385  1.00 35.26           N
ATOM   2724  CA  ALA C 348      32.742   8.598  22.092  1.00 35.26           C
ATOM   2725  CB  ALA C 348      32.926   8.851  23.597  1.00 35.26           C
ATOM   2726  C   ALA C 348      31.759   7.482  21.944  1.00 35.26           C
ATOM   2727  O   ALA C 348      30.562   7.725  21.806  1.00 35.26           O
ATOM   2728  N   ASP C 349      32.242   6.225  21.948  1.00 35.14           N
ATOM   2729  CA  ASP C 349      31.362   5.100  21.801  1.00 35.14           C
ATOM   2730  CB  ASP C 349      31.763   4.155  20.655  1.00 35.14           C
ATOM   2731  CG  ASP C 349      31.518   4.883  19.341  1.00 35.14           C
ATOM   2732  OD1 ASP C 349      30.924   5.993  19.382  1.00 35.14           O
ATOM   2733  OD2 ASP C 349      31.918   4.337  18.279  1.00 35.14           O
ATOM   2734  C   ASP C 349      31.405   4.305  23.068  1.00 35.14           C
ATOM   2735  O   ASP C 349      32.446   3.773  23.447  1.00 35.14           O
ATOM   2736  N   VAL C 350      30.251   4.206  23.752  1.00 45.18           N
ATOM   2737  CA  VAL C 350      30.126   3.517  25.005  1.00 45.18           C
ATOM   2738  CB  VAL C 350      28.951   4.026  25.780  1.00 45.18           C
ATOM   2739  CG1 VAL C 350      28.847   3.234  27.082  1.00 45.18           C
ATOM   2740  CG2 VAL C 350      29.122   5.541  25.988  1.00 45.18           C
ATOM   2741  C   VAL C 350      29.930   2.047  24.754  1.00 45.18           C
ATOM   2742  O   VAL C 350      29.473   1.642  23.686  1.00 45.18           O
ATOM   2743  N   ILE C 351      30.313   1.196  25.733  1.00 51.45           N
ATOM   2744  CA  ILE C 351      30.106  -0.220  25.589  1.00 51.45           C
ATOM   2745  CB  ILE C 351      31.315  -1.037  25.941  1.00 51.45           C
ATOM   2746  CG1 ILE C 351      32.477  -0.702  24.989  1.00 51.45           C
ATOM   2747  CG2 ILE C 351      30.912  -2.520  25.925  1.00 51.45           C
ATOM   2748  CD1 ILE C 351      33.823  -1.267  25.441  1.00 51.45           C
ATOM   2749  C   ILE C 351      29.007  -0.599  26.535  1.00 51.45           C
ATOM   2750  O   ILE C 351      29.177  -0.593  27.754  1.00 51.45           O
ATOM   2751  N   PRO C 352      27.882  -0.952  25.971  1.00 71.12           N
ATOM   2752  CA  PRO C 352      26.726  -1.302  26.758  1.00 71.12           C
ATOM   2753  CD  PRO C 352      27.509  -0.381  24.686  1.00 71.12           C
ATOM   2754  CB  PRO C 352      25.546  -1.290  25.789  1.00 71.12           C
ATOM   2755  CG  PRO C 352      25.975  -0.294  24.698  1.00 71.12           C
ATOM   2756  C   PRO C 352      26.917  -2.622  27.433  1.00 71.12           C
ATOM   2757  O   PRO C 352      27.858  -3.341  27.101  1.00 71.12           O
ATOM   2758  N   PHE C 353      26.061  -2.933  28.425  1.00 81.11           N
ATOM   2759  CA  PHE C 353      26.133  -4.199  29.089  1.00 81.11           C
ATOM   2760  CB  PHE C 353      25.825  -4.104  30.596  1.00 81.11           C
ATOM   2761  CG  PHE C 353      26.100  -5.428  31.225  1.00 81.11           C
ATOM   2762  CD1 PHE C 353      27.397  -5.838  31.431  1.00 81.11           C
ATOM   2763  CD2 PHE C 353      25.073  -6.248  31.634  1.00 81.11           C
ATOM   2764  CE1 PHE C 353      27.665  -7.054  32.015  1.00 81.11           C
ATOM   2765  CE2 PHE C 353      25.335  -7.464  32.218  1.00 81.11           C
ATOM   2766  CZ  PHE C 353      26.633  -7.871  32.408  1.00 81.11           C
ATOM   2767  C   PHE C 353      25.039  -5.022  28.419  1.00 81.11           C
ATOM   2768  O   PHE C 353      25.059  -5.096  27.162  1.00 81.11           O
ATOM   2769  OXT PHE C 353      24.162  -5.568  29.140  1.00 81.11           O
TER    2770      PHE C 353
ATOM   2771  N   ASP D 354      45.361 -29.671  23.308  1.00 35.30           N
ATOM   2772  CA  ASP D 354      44.032 -29.774  22.665  1.00 35.30           C
ATOM   2773  CB  ASP D 354      44.124 -30.608  21.376  1.00 35.30           C
ATOM   2774  CG  ASP D 354      45.025 -29.884  20.385  1.00 35.30           C
ATOM   2775  OD1 ASP D 354      45.574 -28.811  20.753  1.00 35.30           O
ATOM   2776  OD2 ASP D 354      45.177 -30.397  19.244  1.00 35.30           O
ATOM   2777  C   ASP D 354      43.102 -30.480  23.593  1.00 35.30           C
ATOM   2778  O   ASP D 354      43.533 -31.168  24.516  1.00 35.30           O
ATOM   2779  N   THR D 355      41.788 -30.282  23.388  1.00 43.60           N
ATOM   2780  CA  THR D 355      40.799 -30.979  24.148  1.00 43.60           C
ATOM   2781  CB  THR D 355      39.544 -30.187  24.371  1.00 43.60           C
ATOM   2782  OG1 THR D 355      38.924 -29.892  23.128  1.00 43.60           O
ATOM   2783  CG2 THR D 355      39.909 -28.883  25.103  1.00 43.60           C
ATOM   2784  C   THR D 355      40.447 -32.159  23.304  1.00 43.60           C
ATOM   2785  O   THR D 355      40.917 -32.286  22.175  1.00 43.60           O
ATOM   2786  N   PRO D 356      39.647 -33.036  23.828  1.00 70.73           N
ATOM   2787  CA  PRO D 356      39.256 -34.209  23.090  1.00 70.73           C
ATOM   2788  CD  PRO D 356      39.670 -33.278  25.262  1.00 70.73           C
ATOM   2789  CB  PRO D 356      38.636 -35.153  24.117  1.00 70.73           C
ATOM   2790  CG  PRO D 356      39.332 -34.767  25.435  1.00 70.73           C
ATOM   2791  C   PRO D 356      38.326 -33.887  21.959  1.00 70.73           C
ATOM   2792  O   PRO D 356      38.019 -34.788  21.179  1.00 70.73           O
ATOM   2793  N   ALA D 357      37.837 -32.636  21.864  1.00 59.91           N
ATOM   2794  CA  ALA D 357      36.840 -32.308  20.880  1.00 59.91           C
ATOM   2795  CB  ALA D 357      36.116 -30.981  21.165  1.00 59.91           C
ATOM   2796  C   ALA D 357      37.401 -32.221  19.492  1.00 59.91           C
ATOM   2797  O   ALA D 357      38.498 -31.711  19.267  1.00 59.91           O
ATOM   2798  N   ASN D 358      36.626 -32.746  18.518  1.00139.56           N
ATOM   2799  CA  ASN D 358      36.951 -32.652  17.123  1.00139.56           C
ATOM   2800  CB  ASN D 358      37.301 -34.015  16.497  1.00139.56           C
ATOM   2801  CG  ASN D 358      37.833 -33.791  15.088  1.00139.56           C
ATOM   2802  OD1 ASN D 358      37.837 -32.670  14.581  1.00139.56           O
ATOM   2803  ND2 ASN D 358      38.289 -34.890  14.431  1.00139.56           N
ATOM   2804  C   ASN D 358      35.698 -32.169  16.453  1.00139.56           C
ATOM   2805  O   ASN D 358      34.975 -32.955  15.840  1.00139.56           O
ATOM   2806  N   CYS D 359      35.424 -30.850  16.524  1.00 69.35           N
ATOM   2807  CA  CYS D 359      34.200 -30.339  15.970  1.00 69.35           C
ATOM   2808  CB  CYS D 359      33.459 -29.369  16.905  1.00 69.35           C
ATOM   2809  SG  CYS D 359      32.802 -30.255  18.347  1.00 69.35           S
ATOM   2810  C   CYS D 359      34.476 -29.657  14.669  1.00 69.35           C
ATOM   2811  O   CYS D 359      35.615 -29.327  14.346  1.00 69.35           O
ATOM   2812  N   THR D 360      33.402 -29.419  13.891  1.00 59.35           N
ATOM   2813  CA  THR D 360      33.532 -28.904  12.563  1.00 59.35           C
ATOM   2814  CB  THR D 360      32.765 -29.722  11.567  1.00 59.35           C
ATOM   2815  OG1 THR D 360      31.378 -29.674  11.864  1.00 59.35           O
ATOM   2816  CG2 THR D 360      33.272 -31.173  11.617  1.00 59.35           C
ATOM   2817  C   THR D 360      32.964 -27.524  12.475  1.00 59.35           C
ATOM   2818  O   THR D 360      32.198 -27.067  13.322  1.00 59.35           O
ATOM   2819  N   PHE D 361      33.344 -26.843  11.380  1.00 71.52           N
ATOM   2820  CA  PHE D 361      32.958 -25.512  11.026  1.00 71.52           C
ATOM   2821  CB  PHE D 361      33.585 -25.142   9.665  1.00 71.52           C
ATOM   2822  CG  PHE D 361      33.289 -23.730   9.297  1.00 71.52           C
ATOM   2823  CD1 PHE D 361      34.073 -22.707   9.778  1.00 71.52           C
ATOM   2824  CD2 PHE D 361      32.244 -23.432   8.455  1.00 71.52           C
ATOM   2825  CE1 PHE D 361      33.808 -21.402   9.436  1.00 71.52           C
ATOM   2826  CE2 PHE D 361      31.974 -22.128   8.110  1.00 71.52           C
ATOM   2827  CZ  PHE D 361      32.757 -21.111   8.601  1.00 71.52           C
ATOM   2828  C   PHE D 361      31.463 -25.516  10.880  1.00 71.52           C
ATOM   2829  O   PHE D 361      30.777 -24.588  11.308  1.00 71.52           O
ATOM   2830  N   GLU D 362      30.918 -26.580  10.261  1.00 87.20           N
ATOM   2831  CA  GLU D 362      29.506 -26.691  10.031  1.00 87.20           C
ATOM   2832  CB  GLU D 362      29.130 -27.915   9.180  1.00 87.20           C
ATOM   2833  CG  GLU D 362      29.589 -29.246   9.775  1.00 87.20           C
ATOM   2834  CD  GLU D 362      29.151 -30.353   8.827  1.00 87.20           C
ATOM   2835  OE1 GLU D 362      28.256 -30.085   7.981  1.00 87.20           O
ATOM   2836  OE2 GLU D 362      29.700 -31.482   8.940  1.00 87.20           O
ATOM   2837  C   GLU D 362      28.779 -26.785  11.341  1.00 87.20           C
ATOM   2838  O   GLU D 362      27.690 -26.232  11.492  1.00 87.20           O
ATOM   2839  N   ASP D 363      29.364 -27.478  12.333  1.00 57.21           N
ATOM   2840  CA  ASP D 363      28.709 -27.644  13.602  1.00 57.21           C
ATOM   2841  CB  ASP D 363      29.533 -28.467  14.606  1.00 57.21           C
ATOM   2842  CG  ASP D 363      29.495 -29.926  14.170  1.00 57.21           C
ATOM   2843  OD1 ASP D 363      28.487 -30.328  13.529  1.00 57.21           O
ATOM   2844  OD2 ASP D 363      30.472 -30.659  14.477  1.00 57.21           O
ATOM   2845  C   ASP D 363      28.488 -26.287  14.202  1.00 57.21           C
ATOM   2846  O   ASP D 363      27.511 -26.068  14.916  1.00 57.21           O
ATOM   2847  N   VAL D 364      29.434 -25.363  13.958  1.00 60.06           N
ATOM   2848  CA  VAL D 364      29.429 -24.013  14.459  1.00 60.06           C
ATOM   2849  CB  VAL D 364      30.745 -23.319  14.272  1.00 60.06           C
ATOM   2850  CG1 VAL D 364      30.605 -21.875  14.783  1.00 60.06           C
ATOM   2851  CG2 VAL D 364      31.838 -24.133  14.986  1.00 60.06           C
ATOM   2852  C   VAL D 364      28.383 -23.143  13.806  1.00 60.06           C
ATOM   2853  O   VAL D 364      27.866 -22.219  14.434  1.00 60.06           O
ATOM   2854  N   ALA D 365      28.074 -23.352  12.511  1.00 42.25           N
ATOM   2855  CA  ALA D 365      27.141 -22.462  11.868  1.00 42.25           C
ATOM   2856  CB  ALA D 365      27.054 -22.657  10.345  1.00 42.25           C
ATOM   2857  C   ALA D 365      25.771 -22.683  12.434  1.00 42.25           C
ATOM   2858  O   ALA D 365      25.369 -23.820  12.668  1.00 42.25           O
ATOM   2859  N   GLY D 366      25.008 -21.590  12.669  1.00 30.26           N
ATOM   2860  CA  GLY D 366      23.671 -21.758  13.169  1.00 30.26           C
ATOM   2861  C   GLY D 366      23.388 -20.746  14.238  1.00 30.26           C
ATOM   2862  O   GLY D 366      24.068 -19.726  14.354  1.00 30.26           O
ATOM   2863  N   LYS D 367      22.338 -21.014  15.049  1.00 93.30           N
ATOM   2864  CA  LYS D 367      21.958 -20.113  16.099  1.00 93.30           C
ATOM   2865  CB  LYS D 367      20.439 -19.896  16.202  1.00 93.30           C
ATOM   2866  CG  LYS D 367      19.844 -19.174  14.991  1.00 93.30           C
ATOM   2867  CD  LYS D 367      19.889 -19.998  13.702  1.00 93.30           C
ATOM   2868  CE  LYS D 367      19.294 -19.277  12.491  1.00 93.30           C
ATOM   2869  NZ  LYS D 367      20.228 -18.231  12.016  1.00 93.30           N
ATOM   2870  C   LYS D 367      22.424 -20.680  17.404  1.00 93.30           C
ATOM   2871  O   LYS D 367      22.289 -21.875  17.664  1.00 93.30           O
ATOM   2872  N   TRP D 368      23.002 -19.816  18.264  1.00 56.50           N
ATOM   2873  CA  TRP D 368      23.498 -20.257  19.539  1.00 56.50           C
ATOM   2874  CB  TRP D 368      25.028 -20.152  19.661  1.00 56.50           C
ATOM   2875  CG  TRP D 368      25.788 -21.111  18.774  1.00 56.50           C
ATOM   2876  CD2 TRP D 368      26.385 -22.335  19.232  1.00 56.50           C
ATOM   2877  CD1 TRP D 368      26.067 -21.020  17.442  1.00 56.50           C
ATOM   2878  NE1 TRP D 368      26.792 -22.116  17.038  1.00 56.50           N
ATOM   2879  CE2 TRP D 368      26.997 -22.931  18.129  1.00 56.50           C
ATOM   2880  CE3 TRP D 368      26.420 -22.913  20.468  1.00 56.50           C
ATOM   2881  CZ2 TRP D 368      27.657 -24.121  18.248  1.00 56.50           C
ATOM   2882  CZ3 TRP D 368      27.087 -24.113  20.584  1.00 56.50           C
ATOM   2883  CH2 TRP D 368      27.692 -24.705  19.495  1.00 56.50           C
ATOM   2884  C   TRP D 368      22.916 -19.376  20.601  1.00 56.50           C
ATOM   2885  O   TRP D 368      22.727 -18.177  20.400  1.00 56.50           O
ATOM   2886  N   THR D 369      22.597 -19.963  21.770  1.00105.33           N
ATOM   2887  CA  THR D 369      22.109 -19.163  22.855  1.00105.33           C
ATOM   2888  CB  THR D 369      20.807 -19.638  23.440  1.00105.33           C
ATOM   2889  OG1 THR D 369      20.333 -18.705  24.399  1.00105.33           O
ATOM   2890  CG2 THR D 369      21.007 -21.017  24.088  1.00105.33           C
ATOM   2891  C   THR D 369      23.157 -19.204  23.918  1.00105.33           C
ATOM   2892  O   THR D 369      23.635 -20.269  24.307  1.00105.33           O
ATOM   2893  N   LEU D 370      23.572 -18.020  24.401  1.00 47.91           N
ATOM   2894  CA  LEU D 370      24.593 -17.983  25.405  1.00 47.91           C
ATOM   2895  CB  LEU D 370      25.737 -17.006  25.079  1.00 47.91           C
ATOM   2896  CG  LEU D 370      26.524 -17.382  23.811  1.00 47.91           C
ATOM   2897  CD1 LEU D 370      27.659 -16.381  23.540  1.00 47.91           C
ATOM   2898  CD2 LEU D 370      27.010 -18.839  23.866  1.00 47.91           C
ATOM   2899  C   LEU D 370      23.969 -17.524  26.685  1.00 47.91           C
ATOM   2900  O   LEU D 370      23.323 -16.476  26.739  1.00 47.91           O
ATOM   2901  N   TRP D 371      24.146 -18.323  27.758  1.00 94.69           N
ATOM   2902  CA  TRP D 371      23.651 -17.929  29.042  1.00 94.69           C
ATOM   2903  CB  TRP D 371      23.105 -19.085  29.898  1.00 94.69           C
ATOM   2904  CG  TRP D 371      21.808 -19.674  29.400  1.00 94.69           C
ATOM   2905  CD2 TRP D 371      21.718 -20.784  28.495  1.00 94.69           C
ATOM   2906  CD1 TRP D 371      20.527 -19.315  29.700  1.00 94.69           C
ATOM   2907  NE1 TRP D 371      19.643 -20.131  29.037  1.00 94.69           N
ATOM   2908  CE2 TRP D 371      20.362 -21.042  28.293  1.00 94.69           C
ATOM   2909  CE3 TRP D 371      22.685 -21.531  27.886  1.00 94.69           C
ATOM   2910  CZ2 TRP D 371      19.951 -22.053  27.474  1.00 94.69           C
ATOM   2911  CZ3 TRP D 371      22.268 -22.549  27.059  1.00 94.69           C
ATOM   2912  CH2 TRP D 371      20.927 -22.804  26.859  1.00 94.69           C
ATOM   2913  C   TRP D 371      24.834 -17.372  29.752  1.00 94.69           C
ATOM   2914  O   TRP D 371      25.879 -18.018  29.834  1.00 94.69           O
ATOM   2915  N   GLU D 372      24.697 -16.145  30.284  1.00107.34           N
ATOM   2916  CA  GLU D 372      25.834 -15.511  30.876  1.00107.34           C
ATOM   2917  CB  GLU D 372      26.101 -14.105  30.317  1.00107.34           C
ATOM   2918  CG  GLU D 372      27.463 -13.534  30.703  1.00107.34           C
ATOM   2919  CD  GLU D 372      28.513 -14.189  29.817  1.00107.34           C
ATOM   2920  OE1 GLU D 372      28.160 -14.576  28.671  1.00107.34           O
ATOM   2921  OE2 GLU D 372      29.681 -14.311  30.273  1.00107.34           O
ATOM   2922  C   GLU D 372      25.633 -15.382  32.352  1.00107.34           C
ATOM   2923  O   GLU D 372      24.578 -14.961  32.825  1.00107.34           O
ATOM   2924  N   GLY D 373      26.689 -15.732  33.112  1.00 72.45           N
ATOM   2925  CA  GLY D 373      26.694 -15.678  34.543  1.00 72.45           C
ATOM   2926  C   GLY D 373      27.299 -14.369  34.894  1.00 72.45           C
ATOM   2927  O   GLY D 373      26.955 -13.392  34.247  1.00 72.45           O
ATOM   2928  N   PRO D 374      28.304 -14.398  35.742  1.00200.84           N
ATOM   2929  CA  PRO D 374      28.906 -13.280  36.460  1.00200.84           C
ATOM   2930  CD  PRO D 374      29.232 -15.513  35.625  1.00200.84           C
ATOM   2931  CB  PRO D 374      30.243 -13.803  36.988  1.00200.84           C
ATOM   2932  CG  PRO D 374      30.599 -14.957  36.041  1.00200.84           C
ATOM   2933  C   PRO D 374      29.079 -11.923  35.808  1.00200.84           C
ATOM   2934  O   PRO D 374      28.265 -11.490  35.000  1.00200.84           O
ATOM   2935  N   ARG D 375      29.989 -11.096  36.338  1.00276.11           N
ATOM   2936  CA  ARG D 375      30.219  -9.831  35.695  1.00276.11           C
ATOM   2937  CB  ARG D 375      28.958  -8.937  35.648  1.00276.11           C
ATOM   2938  CG  ARG D 375      28.306  -8.657  37.005  1.00276.11           C
ATOM   2939  CD  ARG D 375      26.901  -8.063  36.889  1.00276.11           C
ATOM   2940  NE  ARG D 375      27.014  -6.784  36.134  1.00276.11           N
ATOM   2941  CZ  ARG D 375      25.931  -6.293  35.463  1.00276.11           C
ATOM   2942  NH1 ARG D 375      24.750  -6.977  35.481  1.00276.11           N
ATOM   2943  NH2 ARG D 375      26.030  -5.119  34.773  1.00276.11           N
ATOM   2944  C   ARG D 375      31.272  -9.113  36.480  1.00276.11           C
ATOM   2945  O   ARG D 375      30.989  -8.173  37.221  1.00276.11           O
ATOM   2946  N   GLY D 376      32.546  -9.482  36.278  1.00 59.71           N
ATOM   2947  CA  GLY D 376      33.555  -8.871  37.089  1.00 59.71           C
ATOM   2948  C   GLY D 376      34.726  -8.541  36.231  1.00 59.71           C
ATOM   2949  O   GLY D 376      34.590  -8.262  35.043  1.00 59.71           O
ATOM   2950  N   VAL D 377      35.921  -8.538  36.847  1.00 95.74           N
ATOM   2951  CA  VAL D 377      37.135  -8.241  36.152  1.00 95.74           C
ATOM   2952  CB  VAL D 377      38.104  -7.429  36.959  1.00 95.74           C
ATOM   2953  CG1 VAL D 377      37.468  -6.062  37.261  1.00 95.74           C
ATOM   2954  CG2 VAL D 377      38.487  -8.230  38.215  1.00 95.74           C
ATOM   2955  C   VAL D 377      37.789  -9.548  35.849  1.00 95.74           C
ATOM   2956  O   VAL D 377      37.282 -10.607  36.215  1.00 95.74           O
ATOM   2957  N   LYS D 378      38.919  -9.506  35.119  1.00105.60           N
ATOM   2958  CA  LYS D 378      39.610 -10.717  34.789  1.00105.60           C
ATOM   2959  CB  LYS D 378      40.763 -10.549  33.766  1.00105.60           C
ATOM   2960  CG  LYS D 378      41.822  -9.493  34.086  1.00105.60           C
ATOM   2961  CD  LYS D 378      43.077  -9.597  33.217  1.00105.60           C
ATOM   2962  CE  LYS D 378      44.136  -8.542  33.540  1.00105.60           C
ATOM   2963  NZ  LYS D 378      45.310  -8.720  32.658  1.00105.60           N
ATOM   2964  C   LYS D 378      40.091 -11.392  36.048  1.00105.60           C
ATOM   2965  O   LYS D 378      40.229 -12.614  36.043  1.00105.60           O
ATOM   2966  N   PRO D 379      40.451 -10.693  37.101  1.00 83.55           N
ATOM   2967  CA  PRO D 379      40.774 -11.367  38.335  1.00 83.55           C
ATOM   2968  CD  PRO D 379      41.112  -9.401  37.013  0.00 83.55           C
ATOM   2969  CB  PRO D 379      41.681 -10.419  39.123  1.00 83.55           C
ATOM   2970  CG  PRO D 379      41.477  -9.047  38.461  0.00 83.55           C
ATOM   2971  C   PRO D 379      39.568 -11.795  39.113  1.00 83.55           C
ATOM   2972  O   PRO D 379      39.667 -12.742  39.892  1.00 83.55           O
ATOM   2973  N   GLY D 380      38.440 -11.079  38.943  1.00 33.96           N
ATOM   2974  CA  GLY D 380      37.224 -11.312  39.671  1.00 33.96           C
ATOM   2975  C   GLY D 380      36.623 -12.623  39.291  1.00 33.96           C
ATOM   2976  O   GLY D 380      36.015 -13.299  40.118  1.00 33.96           O
ATOM   2977  N   ALA D 381      36.741 -13.008  38.009  1.00 48.53           N
ATOM   2978  CA  ALA D 381      36.073 -14.204  37.596  1.00 48.53           C
ATOM   2979  CB  ALA D 381      35.000 -13.964  36.522  1.00 48.53           C
ATOM   2980  C   ALA D 381      37.063 -15.165  37.018  1.00 48.53           C
ATOM   2981  O   ALA D 381      38.183 -14.805  36.658  1.00 48.53           O
ATOM   2982  N   SER D 382      36.662 -16.452  37.008  1.00 58.95           N
ATOM   2983  CA  SER D 382      37.401 -17.510  36.391  1.00 58.95           C
ATOM   2984  CB  SER D 382      38.340 -18.254  37.357  1.00 58.95           C
ATOM   2985  OG  SER D 382      39.028 -19.287  36.670  1.00 58.95           O
ATOM   2986  C   SER D 382      36.348 -18.476  35.953  1.00 58.95           C
ATOM   2987  O   SER D 382      35.569 -18.953  36.778  1.00 58.95           O
ATOM   2988  N   CYS D 383      36.306 -18.811  34.648  1.00 83.11           N
ATOM   2989  CA  CYS D 383      35.214 -19.619  34.186  1.00 83.11           C
ATOM   2990  CB  CYS D 383      34.711 -19.126  32.825  1.00 83.11           C
ATOM   2991  SG  CYS D 383      34.371 -17.347  32.935  1.00 83.11           S
ATOM   2992  C   CYS D 383      35.632 -21.055  34.072  1.00 83.11           C
ATOM   2993  O   CYS D 383      35.661 -21.635  32.986  1.00 83.11           O
ATOM   2994  N   ALA D 384      36.064 -21.627  35.209  1.00 71.63           N
ATOM   2995  CA  ALA D 384      36.372 -23.016  35.387  1.00 71.63           C
ATOM   2996  CB  ALA D 384      37.223 -23.275  36.642  1.00 71.63           C
ATOM   2997  C   ALA D 384      35.121 -23.835  35.525  1.00 71.63           C
ATOM   2998  O   ALA D 384      35.069 -24.985  35.090  1.00 71.63           O
ATOM   2999  N   ASN D 385      34.086 -23.262  36.179  1.00148.53           N
ATOM   3000  CA  ASN D 385      32.913 -24.012  36.543  1.00148.53           C
ATOM   3001  CB  ASN D 385      32.578 -23.888  38.040  1.00148.53           C
ATOM   3002  CG  ASN D 385      31.474 -24.882  38.376  1.00148.53           C
ATOM   3003  OD1 ASN D 385      30.396 -24.863  37.782  1.00148.53           O
ATOM   3004  ND2 ASN D 385      31.749 -25.782  39.357  1.00148.53           N
ATOM   3005  C   ASN D 385      31.722 -23.534  35.782  1.00148.53           C
ATOM   3006  O   ASN D 385      31.282 -24.221  34.864  1.00148.53           O
ATOM   3007  N   HIS D 386      31.128 -22.395  36.216  1.00153.99           N
ATOM   3008  CA  HIS D 386      29.972 -21.792  35.606  1.00153.99           C
ATOM   3009  ND1 HIS D 386      26.754 -21.712  34.355  1.00153.99           N
ATOM   3010  CG  HIS D 386      28.005 -22.189  34.038  1.00153.99           C
ATOM   3011  CB  HIS D 386      28.961 -22.798  35.022  1.00153.99           C
ATOM   3012  NE2 HIS D 386      27.017 -21.391  32.171  1.00153.99           N
ATOM   3013  CD2 HIS D 386      28.149 -21.985  32.699  1.00153.99           C
ATOM   3014  CE1 HIS D 386      26.207 -21.246  33.204  1.00153.99           C
ATOM   3015  C   HIS D 386      29.278 -21.061  36.721  1.00153.99           C
ATOM   3016  O   HIS D 386      29.718 -19.985  37.122  1.00153.99           O
ATOM   3017  N   GLN D 387      28.147 -21.632  37.206  1.00 75.93           N
ATOM   3018  CA  GLN D 387      27.364 -21.140  38.312  1.00 75.93           C
ATOM   3019  CB  GLN D 387      28.007 -20.077  39.225  1.00 75.93           C
ATOM   3020  CG  GLN D 387      29.232 -20.592  39.987  1.00 75.93           C
ATOM   3021  CD  GLN D 387      29.769 -19.454  40.843  1.00 75.93           C
ATOM   3022  OE1 GLN D 387      29.244 -18.342  40.820  1.00 75.93           O
ATOM   3023  NE2 GLN D 387      30.850 -19.736  41.618  1.00 75.93           N
ATOM   3024  C   GLN D 387      26.087 -20.570  37.777  1.00 75.93           C
ATOM   3025  O   GLN D 387      25.717 -20.818  36.631  1.00 75.93           O
ATOM   3026  N   GLY D 388      25.369 -19.796  38.616  1.00 42.92           N
ATOM   3027  CA  GLY D 388      24.092 -19.256  38.242  1.00 42.92           C
ATOM   3028  C   GLY D 388      24.237 -18.243  37.147  1.00 42.92           C
ATOM   3029  O   GLY D 388      25.166 -17.434  37.110  1.00 42.92           O
ATOM   3030  N   PRO D 389      23.328 -18.340  36.209  1.00 90.02           N
ATOM   3031  CA  PRO D 389      23.297 -17.378  35.136  1.00 90.02           C
ATOM   3032  CD  PRO D 389      22.931 -19.662  35.752  1.00 90.02           C
ATOM   3033  CB  PRO D 389      22.901 -18.147  33.875  1.00 90.02           C
ATOM   3034  CG  PRO D 389      22.230 -19.423  34.406  1.00 90.02           C
ATOM   3035  C   PRO D 389      22.405 -16.204  35.395  1.00 90.02           C
ATOM   3036  O   PRO D 389      21.300 -16.391  35.904  1.00 90.02           O
ATOM   3037  N   TRP D 390      22.870 -14.986  35.056  1.00122.59           N
ATOM   3038  CA  TRP D 390      22.067 -13.804  35.142  1.00122.59           C
ATOM   3039  CB  TRP D 390      22.894 -12.510  35.052  1.00122.59           C
ATOM   3040  CG  TRP D 390      23.789 -12.267  36.242  1.00122.59           C
ATOM   3041  CD2 TRP D 390      23.345 -11.661  37.466  1.00122.59           C
ATOM   3042  CD1 TRP D 390      25.112 -12.553  36.409  1.00122.59           C
ATOM   3043  NE1 TRP D 390      25.523 -12.161  37.661  1.00122.59           N
ATOM   3044  CE2 TRP D 390      24.444 -11.611  38.323  1.00122.59           C
ATOM   3045  CE3 TRP D 390      22.122 -11.186  37.844  1.00122.59           C
ATOM   3046  CZ2 TRP D 390      24.334 -11.081  39.578  1.00122.59           C
ATOM   3047  CZ3 TRP D 390      22.014 -10.654  39.108  1.00122.59           C
ATOM   3048  CH2 TRP D 390      23.100 -10.603  39.959  1.00122.59           C
ATOM   3049  C   TRP D 390      21.098 -13.784  34.010  1.00122.59           C
ATOM   3050  O   TRP D 390      19.903 -13.575  34.211  1.00122.59           O
ATOM   3051  N   GLU D 391      21.590 -14.016  32.772  1.00110.18           N
ATOM   3052  CA  GLU D 391      20.657 -13.868  31.701  1.00110.18           C
ATOM   3053  CB  GLU D 391      20.410 -12.399  31.321  1.00110.18           C
ATOM   3054  CG  GLU D 391      19.312 -12.209  30.273  1.00110.18           C
ATOM   3055  CD  GLU D 391      19.177 -10.717  30.004  1.00110.18           C
ATOM   3056  OE1 GLU D 391      19.934  -9.932  30.634  1.00110.18           O
ATOM   3057  OE2 GLU D 391      18.314 -10.343  29.165  1.00110.18           O
ATOM   3058  C   GLU D 391      21.097 -14.566  30.460  1.00110.18           C
ATOM   3059  O   GLU D 391      22.267 -14.908  30.279  1.00110.18           O
ATOM   3060  N   ARG D 392      20.109 -14.833  29.579  1.00176.16           N
ATOM   3061  CA  ARG D 392      20.479 -15.269  28.280  1.00176.16           C
ATOM   3062  CB  ARG D 392      19.331 -15.914  27.473  1.00176.16           C
ATOM   3063  CG  ARG D 392      18.078 -15.056  27.296  1.00176.16           C
ATOM   3064  CD  ARG D 392      16.946 -15.789  26.572  1.00176.16           C
ATOM   3065  NE  ARG D 392      15.784 -14.861  26.487  1.00176.16           N
ATOM   3066  CZ  ARG D 392      15.680 -13.988  25.442  1.00176.16           C
ATOM   3067  NH1 ARG D 392      16.641 -13.964  24.473  1.00176.16           N
ATOM   3068  NH2 ARG D 392      14.612 -13.142  25.366  1.00176.16           N
ATOM   3069  C   ARG D 392      20.898 -13.983  27.695  1.00176.16           C
ATOM   3070  O   ARG D 392      20.132 -13.265  27.049  1.00176.16           O
ATOM   3071  N   LYS D 393      22.172 -13.666  27.974  1.00105.91           N
ATOM   3072  CA  LYS D 393      22.695 -12.418  27.564  1.00105.91           C
ATOM   3073  CB  LYS D 393      24.172 -12.200  27.927  1.00105.91           C
ATOM   3074  CG  LYS D 393      24.370 -11.903  29.414  1.00105.91           C
ATOM   3075  CD  LYS D 393      23.607 -10.668  29.897  1.00105.91           C
ATOM   3076  CE  LYS D 393      23.792 -10.381  31.388  1.00105.91           C
ATOM   3077  NZ  LYS D 393      23.024  -9.174  31.770  1.00105.91           N
ATOM   3078  C   LYS D 393      22.553 -12.426  26.107  1.00105.91           C
ATOM   3079  O   LYS D 393      22.245 -11.394  25.513  1.00105.91           O
ATOM   3080  N   VAL D 394      22.737 -13.592  25.460  1.00148.77           N
ATOM   3081  CA  VAL D 394      22.543 -13.287  24.100  1.00148.77           C
ATOM   3082  CB  VAL D 394      23.721 -12.555  23.516  1.00148.77           C
ATOM   3083  CG1 VAL D 394      24.906 -13.531  23.429  1.00148.77           C
ATOM   3084  CG2 VAL D 394      23.318 -11.922  22.173  1.00148.77           C
ATOM   3085  C   VAL D 394      22.291 -14.451  23.218  1.00148.77           C
ATOM   3086  O   VAL D 394      22.702 -15.580  23.472  1.00148.77           O
ATOM   3087  N   ARG D 395      21.587 -14.146  22.114  1.00105.57           N
ATOM   3088  CA  ARG D 395      21.366 -15.080  21.062  1.00105.57           C
ATOM   3089  CB  ARG D 395      19.913 -15.122  20.562  1.00105.57           C
ATOM   3090  CG  ARG D 395      18.928 -15.676  21.592  1.00105.57           C
ATOM   3091  CD  ARG D 395      17.485 -15.713  21.089  1.00105.57           C
ATOM   3092  NE  ARG D 395      17.450 -16.626  19.911  1.00105.57           N
ATOM   3093  CZ  ARG D 395      16.264 -17.163  19.500  1.00105.57           C
ATOM   3094  NH1 ARG D 395      15.114 -16.874  20.175  1.00105.57           N
ATOM   3095  NH2 ARG D 395      16.231 -17.988  18.414  1.00105.57           N
ATOM   3096  C   ARG D 395      22.209 -14.574  19.935  1.00105.57           C
ATOM   3097  O   ARG D 395      22.182 -13.385  19.621  1.00105.57           O
ATOM   3098  N   VAL D 396      23.015 -15.461  19.318  1.00 33.71           N
ATOM   3099  CA  VAL D 396      23.858 -15.020  18.247  1.00 33.71           C
ATOM   3100  CB  VAL D 396      25.318 -15.015  18.597  1.00 33.71           C
ATOM   3101  CG1 VAL D 396      25.547 -14.009  19.738  1.00 33.71           C
ATOM   3102  CG2 VAL D 396      25.747 -16.452  18.937  1.00 33.71           C
ATOM   3103  C   VAL D 396      23.683 -15.956  17.096  1.00 33.71           C
ATOM   3104  O   VAL D 396      23.493 -17.159  17.279  1.00 33.71           O
ATOM   3105  N   THR D 397      23.732 -15.407  15.865  1.00106.17           N
ATOM   3106  CA  THR D 397      23.604 -16.217  14.691  1.00106.17           C
ATOM   3107  CB  THR D 397      22.508 -15.785  13.764  1.00106.17           C
ATOM   3108  OG1 THR D 397      22.768 -14.482  13.268  1.00106.17           O
ATOM   3109  CG2 THR D 397      21.177 -15.803  14.536  1.00106.17           C
ATOM   3110  C   THR D 397      24.895 -16.130  13.943  1.00106.17           C
ATOM   3111  O   THR D 397      25.440 -15.047  13.729  1.00106.17           O
ATOM   3112  N   LEU D 398      25.424 -17.299  13.535  1.00 56.07           N
ATOM   3113  CA  LEU D 398      26.676 -17.346  12.834  1.00 56.07           C
ATOM   3114  CB  LEU D 398      27.676 -18.323  13.473  1.00 56.07           C
ATOM   3115  CG  LEU D 398      27.969 -17.991  14.946  1.00 56.07           C
ATOM   3116  CD1 LEU D 398      28.980 -18.977  15.551  1.00 56.07           C
ATOM   3117  CD2 LEU D 398      28.376 -16.521  15.118  1.00 56.07           C
ATOM   3118  C   LEU D 398      26.403 -17.841  11.450  1.00 56.07           C
ATOM   3119  O   LEU D 398      25.812 -18.903  11.265  1.00 56.07           O
ATOM   3120  N   LEU D 399      26.852 -17.093  10.423  1.00118.47           N
ATOM   3121  CA  LEU D 399      26.519 -17.523   9.097  1.00118.47           C
ATOM   3122  CB  LEU D 399      25.506 -16.587   8.426  1.00118.47           C
ATOM   3123  CG  LEU D 399      24.148 -16.512   9.149  1.00118.47           C
ATOM   3124  CD1 LEU D 399      23.433 -17.871   9.136  1.00118.47           C
ATOM   3125  CD2 LEU D 399      24.284 -15.916  10.561  1.00118.47           C
ATOM   3126  C   LEU D 399      27.757 -17.674   8.257  1.00118.47           C
ATOM   3127  O   LEU D 399      28.769 -17.019   8.502  1.00118.47           O
ATOM   3128  N   SER D 400      27.642 -18.512   7.196  1.00171.84           N
ATOM   3129  CA  SER D 400      28.670 -18.999   6.298  1.00171.84           C
ATOM   3130  CB  SER D 400      28.088 -19.433   4.936  1.00171.84           C
ATOM   3131  OG  SER D 400      28.900 -20.427   4.324  1.00171.84           O
ATOM   3132  C   SER D 400      29.744 -17.950   6.134  1.00171.84           C
ATOM   3133  O   SER D 400      29.446 -16.761   6.081  1.00171.84           O
ATOM   3134  N   PRO D 401      30.873 -18.363   5.627  1.00326.52           N
ATOM   3135  CA  PRO D 401      32.179 -17.893   6.043  1.00326.52           C
ATOM   3136  CD  PRO D 401      30.820 -18.336   4.167  1.00326.52           C
ATOM   3137  CB  PRO D 401      32.832 -17.214   4.843  1.00326.52           C
ATOM   3138  CG  PRO D 401      32.203 -17.927   3.650  1.00326.52           C
ATOM   3139  C   PRO D 401      32.391 -17.103   7.311  1.00326.52           C
ATOM   3140  O   PRO D 401      33.020 -17.730   8.164  1.00326.52           O
ATOM   3141  N   ASN D 402      32.009 -15.832   7.562  1.00195.82           N
ATOM   3142  CA  ASN D 402      32.398 -15.461   8.908  1.00195.82           C
ATOM   3143  CB  ASN D 402      33.882 -15.052   9.005  1.00195.82           C
ATOM   3144  CG  ASN D 402      34.120 -13.790   8.181  1.00195.82           C
ATOM   3145  OD1 ASN D 402      34.640 -12.795   8.685  1.00195.82           O
ATOM   3146  ND2 ASN D 402      33.749 -13.829   6.874  1.00195.82           N
ATOM   3147  C   ASN D 402      31.598 -14.325   9.492  1.00195.82           C
ATOM   3148  O   ASN D 402      32.171 -13.451  10.144  1.00195.82           O
ATOM   3149  N   LYS D 403      30.255 -14.325   9.383  1.00159.03           N
ATOM   3150  CA  LYS D 403      29.547 -13.198   9.925  1.00159.03           C
ATOM   3151  CB  LYS D 403      28.531 -12.590   8.943  1.00159.03           C
ATOM   3152  CG  LYS D 403      29.172 -12.022   7.675  1.00159.03           C
ATOM   3153  CD  LYS D 403      30.198 -10.921   7.947  1.00159.03           C
ATOM   3154  CE  LYS D 403      29.592  -9.669   8.583  1.00159.03           C
ATOM   3155  NZ  LYS D 403      28.610  -9.060   7.658  1.00159.03           N
ATOM   3156  C   LYS D 403      28.779 -13.620  11.139  1.00159.03           C
ATOM   3157  O   LYS D 403      28.215 -14.712  11.184  1.00159.03           O
ATOM   3158  N   VAL D 404      28.751 -12.745  12.171  1.00 38.91           N
ATOM   3159  CA  VAL D 404      28.005 -13.027  13.364  1.00 38.91           C
ATOM   3160  CB  VAL D 404      28.865 -13.108  14.589  1.00 38.91           C
ATOM   3161  CG1 VAL D 404      27.964 -13.393  15.803  1.00 38.91           C
ATOM   3162  CG2 VAL D 404      29.964 -14.157  14.352  1.00 38.91           C
ATOM   3163  C   VAL D 404      27.072 -11.871  13.574  1.00 38.91           C
ATOM   3164  O   VAL D 404      27.421 -10.733  13.267  1.00 38.91           O
ATOM   3165  N   VAL D 405      25.840 -12.128  14.070  1.00 49.79           N
ATOM   3166  CA  VAL D 405      24.941 -11.036  14.339  1.00 49.79           C
ATOM   3167  CB  VAL D 405      24.104 -10.615  13.164  1.00 49.79           C
ATOM   3168  CG1 VAL D 405      25.038 -10.082  12.066  1.00 49.79           C
ATOM   3169  CG2 VAL D 405      23.230 -11.796  12.719  1.00 49.79           C
ATOM   3170  C   VAL D 405      24.015 -11.449  15.446  1.00 49.79           C
ATOM   3171  O   VAL D 405      23.792 -12.639  15.662  1.00 49.79           O
ATOM   3172  N   ASP D 406      23.498 -10.462  16.214  1.00 83.41           N
ATOM   3173  CA  ASP D 406      22.599 -10.724  17.308  1.00 83.41           C
ATOM   3174  CB  ASP D 406      23.095 -10.137  18.645  1.00 83.41           C
ATOM   3175  CG  ASP D 406      23.283  -8.630  18.514  1.00 83.41           C
ATOM   3176  OD1 ASP D 406      22.828  -8.048  17.493  1.00 83.41           O
ATOM   3177  OD2 ASP D 406      23.895  -8.039  19.445  1.00 83.41           O
ATOM   3178  C   ASP D 406      21.213 -10.211  17.013  1.00 83.41           C
ATOM   3179  O   ASP D 406      20.906  -9.782  15.901  1.00 83.41           O
ATOM   3180  N   GLN D 407      20.341 -10.262  18.046  1.00 97.42           N
ATOM   3181  CA  GLN D 407      18.959  -9.856  18.000  1.00 97.42           C
ATOM   3182  CB  GLN D 407      18.195 -10.201  19.290  1.00 97.42           C
ATOM   3183  CG  GLN D 407      16.725  -9.774  19.254  1.00 97.42           C
ATOM   3184  CD  GLN D 407      16.090 -10.166  20.579  1.00 97.42           C
ATOM   3185  OE1 GLN D 407      14.893  -9.977  20.789  1.00 97.42           O
ATOM   3186  NE2 GLN D 407      16.913 -10.731  21.502  1.00 97.42           N
ATOM   3187  C   GLN D 407      18.857  -8.369  17.804  1.00 97.42           C
ATOM   3188  O   GLN D 407      17.944  -7.880  17.139  1.00 97.42           O
ATOM   3189  N   PHE D 408      19.807  -7.615  18.383  1.00 79.96           N
ATOM   3190  CA  PHE D 408      19.853  -6.176  18.363  1.00 79.96           C
ATOM   3191  CB  PHE D 408      21.028  -5.596  19.167  1.00 79.96           C
ATOM   3192  CG  PHE D 408      20.814  -5.926  20.604  1.00 79.96           C
ATOM   3193  CD1 PHE D 408      21.221  -7.140  21.107  1.00 79.96           C
ATOM   3194  CD2 PHE D 408      20.206  -5.025  21.447  1.00 79.96           C
ATOM   3195  CE1 PHE D 408      21.025  -7.452  22.431  1.00 79.96           C
ATOM   3196  CE2 PHE D 408      20.007  -5.331  22.773  1.00 79.96           C
ATOM   3197  CZ  PHE D 408      20.417  -6.546  23.268  1.00 79.96           C
ATOM   3198  C   PHE D 408      20.021  -5.716  16.949  1.00 79.96           C
ATOM   3199  O   PHE D 408      19.705  -4.572  16.633  1.00 79.96           O
ATOM   3200  N   GLY D 409      20.585  -6.564  16.068  1.00 31.54           N
ATOM   3201  CA  GLY D 409      20.755  -6.161  14.702  1.00 31.54           C
ATOM   3202  C   GLY D 409      22.192  -5.804  14.480  1.00 31.54           C
ATOM   3203  O   GLY D 409      22.559  -5.310  13.414  1.00 31.54           O
ATOM   3204  N   ASN D 410      23.044  -6.043  15.495  1.00 43.24           N
ATOM   3205  CA  ASN D 410      24.446  -5.742  15.387  1.00 43.24           C
ATOM   3206  CB  ASN D 410      25.164  -5.715  16.748  1.00 43.24           C
ATOM   3207  CG  ASN D 410      24.615  -4.546  17.555  1.00 43.24           C
ATOM   3208  OD1 ASN D 410      24.645  -3.399  17.111  1.00 43.24           O
ATOM   3209  ND2 ASN D 410      24.090  -4.843  18.773  1.00 43.24           N
ATOM   3210  C   ASN D 410      25.106  -6.801  14.550  1.00 43.24           C
ATOM   3211  O   ASN D 410      24.667  -7.950  14.517  1.00 43.24           O
ATOM   3212  N   GLU D 411      26.193  -6.425  13.838  1.00109.76           N
ATOM   3213  CA  GLU D 411      26.897  -7.360  12.999  1.00109.76           C
ATOM   3214  CB  GLU D 411      26.879  -6.976  11.507  1.00109.76           C
ATOM   3215  CG  GLU D 411      27.518  -5.620  11.198  1.00109.76           C
ATOM   3216  CD  GLU D 411      29.021  -5.810  11.049  1.00109.76           C
ATOM   3217  OE1 GLU D 411      29.468  -6.987  10.991  1.00109.76           O
ATOM   3218  OE2 GLU D 411      29.742  -4.779  10.983  1.00109.76           O
ATOM   3219  C   GLU D 411      28.329  -7.441  13.446  1.00109.76           C
ATOM   3220  O   GLU D 411      28.886  -6.475  13.966  1.00109.76           O
ATOM   3221  N   GLY D 412      28.967  -8.618  13.244  1.00 25.47           N
ATOM   3222  CA  GLY D 412      30.326  -8.814  13.676  1.00 25.47           C
ATOM   3223  C   GLY D 412      30.901 -10.004  12.961  1.00 25.47           C
ATOM   3224  O   GLY D 412      30.398 -10.412  11.914  1.00 25.47           O
ATOM   3225  N   THR D 413      31.993 -10.585  13.515  1.00104.27           N
ATOM   3226  CA  THR D 413      32.647 -11.689  12.861  1.00104.27           C
ATOM   3227  CB  THR D 413      33.963 -11.313  12.246  1.00104.27           C
ATOM   3228  OG1 THR D 413      34.458 -12.383  11.455  1.00104.27           O
ATOM   3229  CG2 THR D 413      34.954 -10.977  13.372  1.00104.27           C
ATOM   3230  C   THR D 413      32.918 -12.805  13.831  1.00104.27           C
ATOM   3231  O   THR D 413      32.806 -12.649  15.045  1.00104.27           O
ATOM   3232  N   TRP D 414      33.271 -13.989  13.282  1.00165.21           N
ATOM   3233  CA  TRP D 414      33.538 -15.183  14.040  1.00165.21           C
ATOM   3234  CB  TRP D 414      32.260 -16.007  14.249  1.00165.21           C
ATOM   3235  CG  TRP D 414      32.493 -17.437  14.659  1.00165.21           C
ATOM   3236  CD2 TRP D 414      32.751 -18.476  13.703  1.00165.21           C
ATOM   3237  CD1 TRP D 414      32.513 -18.025  15.888  1.00165.21           C
ATOM   3238  NE1 TRP D 414      32.763 -19.371  15.754  1.00165.21           N
ATOM   3239  CE2 TRP D 414      32.913 -19.661  14.415  1.00165.21           C
ATOM   3240  CE3 TRP D 414      32.844 -18.442  12.341  1.00165.21           C
ATOM   3241  CZ2 TRP D 414      33.176 -20.838  13.774  1.00165.21           C
ATOM   3242  CZ3 TRP D 414      33.106 -19.630  11.696  1.00165.21           C
ATOM   3243  CH2 TRP D 414      33.268 -20.805  12.400  1.00165.21           C
ATOM   3244  C   TRP D 414      34.486 -16.055  13.276  1.00165.21           C
ATOM   3245  O   TRP D 414      34.621 -15.943  12.058  1.00165.21           O
ATOM   3246  N   THR D 415      35.199 -16.938  14.005  1.00120.86           N
ATOM   3247  CA  THR D 415      36.060 -17.902  13.384  1.00120.86           C
ATOM   3248  CB  THR D 415      37.483 -17.438  13.258  1.00120.86           C
ATOM   3249  OG1 THR D 415      38.264 -18.417  12.588  1.00120.86           O
ATOM   3250  CG2 THR D 415      38.049 -17.170  14.664  1.00120.86           C
ATOM   3251  C   THR D 415      36.061 -19.101  14.269  1.00120.86           C
ATOM   3252  O   THR D 415      35.953 -18.983  15.487  1.00120.86           O
ATOM   3253  N   MET D 416      36.143 -20.304  13.679  1.00128.10           N
ATOM   3254  CA  MET D 416      36.282 -21.460  14.513  1.00128.10           C
ATOM   3255  CB  MET D 416      35.873 -22.786  13.850  1.00128.10           C
ATOM   3256  CG  MET D 416      35.893 -23.962  14.830  1.00128.10           C
ATOM   3257  SD  MET D 416      35.277 -25.533  14.152  1.00128.10           S
ATOM   3258  CE  MET D 416      35.501 -26.474  15.691  1.00128.10           C
ATOM   3259  C   MET D 416      37.743 -21.505  14.806  1.00128.10           C
ATOM   3260  O   MET D 416      38.533 -20.908  14.077  1.00128.10           O
ATOM   3261  N   VAL D 417      38.145 -22.141  15.920  1.00 79.40           N
ATOM   3262  CA  VAL D 417      39.548 -22.262  16.179  1.00 79.40           C
ATOM   3263  CB  VAL D 417      39.930 -21.865  17.574  1.00 79.40           C
ATOM   3264  CG1 VAL D 417      41.431 -22.140  17.769  1.00 79.40           C
ATOM   3265  CG2 VAL D 417      39.527 -20.397  17.793  1.00 79.40           C
ATOM   3266  C   VAL D 417      39.836 -23.712  16.038  1.00 79.40           C
ATOM   3267  O   VAL D 417      39.606 -24.472  16.980  1.00 79.40           O
ATOM   3268  N   TYR D 418      40.377 -24.109  14.864  1.00274.11           N
ATOM   3269  CA  TYR D 418      40.673 -25.486  14.623  1.00274.11           C
ATOM   3270  CB  TYR D 418      41.845 -26.090  15.439  1.00274.11           C
ATOM   3271  CG  TYR D 418      42.172 -27.480  14.946  1.00274.11           C
ATOM   3272  CD1 TYR D 418      42.533 -27.723  13.639  1.00274.11           C
ATOM   3273  CD2 TYR D 418      42.168 -28.556  15.806  1.00274.11           C
ATOM   3274  CE1 TYR D 418      42.849 -28.977  13.179  1.00274.11           C
ATOM   3275  CE2 TYR D 418      42.482 -29.823  15.364  1.00274.11           C
ATOM   3276  CZ  TYR D 418      42.822 -30.038  14.049  1.00274.11           C
ATOM   3277  OH  TYR D 418      43.143 -31.336  13.596  1.00274.11           O
ATOM   3278  C   TYR D 418      39.363 -26.168  14.880  1.00274.11           C
ATOM   3279  O   TYR D 418      38.337 -25.696  14.394  1.00274.11           O
ATOM   3280  N   ASN D 419      39.398 -27.383  15.440  1.00167.83           N
ATOM   3281  CA  ASN D 419      38.261 -28.160  15.876  1.00167.83           C
ATOM   3282  CB  ASN D 419      38.465 -29.689  15.780  1.00167.83           C
ATOM   3283  CG  ASN D 419      39.680 -30.120  16.582  1.00167.83           C
ATOM   3284  OD1 ASN D 419      40.150 -29.402  17.461  1.00167.83           O
ATOM   3285  ND2 ASN D 419      40.211 -31.331  16.259  1.00167.83           N
ATOM   3286  C   ASN D 419      37.838 -27.857  17.299  1.00167.83           C
ATOM   3287  O   ASN D 419      36.878 -28.449  17.791  1.00167.83           O
ATOM   3288  N   GLN D 420      38.650 -27.076  18.040  1.00109.03           N
ATOM   3289  CA  GLN D 420      38.543 -26.839  19.466  1.00109.03           C
ATOM   3290  CB  GLN D 420      39.836 -26.206  19.997  1.00109.03           C
ATOM   3291  CG  GLN D 420      41.070 -27.066  19.723  1.00109.03           C
ATOM   3292  CD  GLN D 420      41.007 -28.274  20.640  1.00109.03           C
ATOM   3293  OE1 GLN D 420      41.761 -28.366  21.606  1.00109.03           O
ATOM   3294  NE2 GLN D 420      40.079 -29.224  20.342  1.00109.03           N
ATOM   3295  C   GLN D 420      37.417 -25.986  20.002  1.00109.03           C
ATOM   3296  O   GLN D 420      36.801 -26.349  21.006  1.00109.03           O
ATOM   3297  N   GLY D 421      37.130 -24.820  19.392  1.00 36.78           N
ATOM   3298  CA  GLY D 421      36.155 -23.920  19.953  1.00 36.78           C
ATOM   3299  C   GLY D 421      36.047 -22.757  19.016  1.00 36.78           C
ATOM   3300  O   GLY D 421      36.402 -22.880  17.845  1.00 36.78           O
ATOM   3301  N   PHE D 422      35.552 -21.593  19.504  1.00 63.24           N
ATOM   3302  CA  PHE D 422      35.353 -20.492  18.602  1.00 63.24           C
ATOM   3303  CB  PHE D 422      33.937 -20.493  18.009  1.00 63.24           C
ATOM   3304  CG  PHE D 422      32.981 -20.437  19.154  1.00 63.24           C
ATOM   3305  CD1 PHE D 422      32.575 -21.595  19.778  1.00 63.24           C
ATOM   3306  CD2 PHE D 422      32.491 -19.235  19.611  1.00 63.24           C
ATOM   3307  CE1 PHE D 422      31.696 -21.557  20.835  1.00 63.24           C
ATOM   3308  CE2 PHE D 422      31.611 -19.190  20.668  1.00 63.24           C
ATOM   3309  CZ  PHE D 422      31.212 -20.352  21.283  1.00 63.24           C
ATOM   3310  C   PHE D 422      35.523 -19.173  19.299  1.00 63.24           C
ATOM   3311  O   PHE D 422      35.509 -19.086  20.526  1.00 63.24           O
ATOM   3312  N   HIS D 423      35.708 -18.101  18.493  1.00108.29           N
ATOM   3313  CA  HIS D 423      35.817 -16.762  18.992  1.00108.29           C
ATOM   3314  ND1 HIS D 423      38.953 -17.962  19.221  1.00108.29           N
ATOM   3315  CG  HIS D 423      38.280 -16.836  19.634  1.00108.29           C
ATOM   3316  CB  HIS D 423      37.219 -16.147  18.829  1.00108.29           C
ATOM   3317  NE2 HIS D 423      39.769 -17.434  21.221  1.00108.29           N
ATOM   3318  CD2 HIS D 423      38.790 -16.526  20.859  1.00108.29           C
ATOM   3319  CE1 HIS D 423      39.832 -18.278  20.207  1.00108.29           C
ATOM   3320  C   HIS D 423      34.890 -15.924  18.165  1.00108.29           C
ATOM   3321  O   HIS D 423      34.885 -16.011  16.937  1.00108.29           O
ATOM   3322  N   ILE D 424      34.060 -15.098  18.831  1.00 41.50           N
ATOM   3323  CA  ILE D 424      33.147 -14.241  18.132  1.00 41.50           C
ATOM   3324  CB  ILE D 424      31.708 -14.565  18.407  1.00 41.50           C
ATOM   3325  CG1 ILE D 424      31.391 -16.003  17.966  1.00 41.50           C
ATOM   3326  CG2 ILE D 424      30.834 -13.505  17.715  1.00 41.50           C
ATOM   3327  CD1 ILE D 424      30.048 -16.513  18.485  1.00 41.50           C
ATOM   3328  C   ILE D 424      33.380 -12.845  18.618  1.00 41.50           C
ATOM   3329  O   ILE D 424      33.494 -12.606  19.820  1.00 41.50           O
ATOM   3330  N   ASN D 425      33.488 -11.884  17.680  1.00 39.08           N
ATOM   3331  CA  ASN D 425      33.642 -10.513  18.069  1.00 39.08           C
ATOM   3332  CB  ASN D 425      34.854  -9.818  17.424  1.00 39.08           C
ATOM   3333  CG  ASN D 425      36.118 -10.425  18.016  1.00 39.08           C
ATOM   3334  OD1 ASN D 425      36.246 -10.561  19.232  1.00 39.08           O
ATOM   3335  ND2 ASN D 425      37.080 -10.805  17.133  1.00 39.08           N
ATOM   3336  C   ASN D 425      32.420  -9.810  17.582  1.00 39.08           C
ATOM   3337  O   ASN D 425      32.198  -9.698  16.376  1.00 39.08           O
ATOM   3338  N   VAL D 426      31.573  -9.340  18.515  1.00 43.92           N
ATOM   3339  CA  VAL D 426      30.399  -8.648  18.087  1.00 43.92           C
ATOM   3340  CB  VAL D 426      29.219  -9.552  17.885  1.00 43.92           C
ATOM   3341  CG1 VAL D 426      27.996  -8.688  17.537  1.00 43.92           C
ATOM   3342  CG2 VAL D 426      29.577 -10.590  16.807  1.00 43.92           C
ATOM   3343  C   VAL D 426      30.028  -7.666  19.154  1.00 43.92           C
ATOM   3344  O   VAL D 426      30.162  -7.938  20.345  1.00 43.92           O
ATOM   3345  N   ASN D 427      29.556  -6.480  18.725  1.00 74.85           N
ATOM   3346  CA  ASN D 427      29.068  -5.449  19.596  1.00 74.85           C
ATOM   3347  CB  ASN D 427      27.712  -5.809  20.230  1.00 74.85           C
ATOM   3348  CG  ASN D 427      27.046  -4.524  20.703  1.00 74.85           C
ATOM   3349  OD1 ASN D 427      26.573  -3.727  19.894  1.00 74.85           O
ATOM   3350  ND2 ASN D 427      26.995  -4.319  22.046  1.00 74.85           N
ATOM   3351  C   ASN D 427      30.046  -5.121  20.693  1.00 74.85           C
ATOM   3352  O   ASN D 427      29.652  -4.946  21.844  1.00 74.85           O
ATOM   3353  N   GLY D 428      31.353  -5.029  20.376  1.00 28.76           N
ATOM   3354  CA  GLY D 428      32.323  -4.590  21.345  1.00 28.76           C
ATOM   3355  C   GLY D 428      32.615  -5.649  22.371  1.00 28.76           C
ATOM   3356  O   GLY D 428      33.203  -5.347  23.410  1.00 28.76           O
ATOM   3357  N   ARG D 429      32.216  -6.912  22.126  1.00141.55           N
ATOM   3358  CA  ARG D 429      32.509  -7.957  23.073  1.00141.55           C
ATOM   3359  CB  ARG D 429      31.276  -8.488  23.827  1.00141.55           C
ATOM   3360  CG  ARG D 429      30.696  -7.501  24.842  1.00141.55           C
ATOM   3361  CD  ARG D 429      30.001  -6.296  24.208  1.00141.55           C
ATOM   3362  NE  ARG D 429      28.731  -6.784  23.601  1.00141.55           N
ATOM   3363  CZ  ARG D 429      27.605  -6.887  24.366  1.00141.55           C
ATOM   3364  NH1 ARG D 429      27.641  -6.535  25.685  1.00141.55           N
ATOM   3365  NH2 ARG D 429      26.443  -7.342  23.814  1.00141.55           N
ATOM   3366  C   ARG D 429      33.099  -9.115  22.329  1.00141.55           C
ATOM   3367  O   ARG D 429      32.851  -9.296  21.138  1.00141.55           O
ATOM   3368  N   SER D 430      33.926  -9.925  23.024  1.00 33.69           N
ATOM   3369  CA  SER D 430      34.521 -11.077  22.411  1.00 33.69           C
ATOM   3370  CB  SER D 430      36.059 -11.061  22.435  1.00 33.69           C
ATOM   3371  OG  SER D 430      36.527 -11.111  23.775  1.00 33.69           O
ATOM   3372  C   SER D 430      34.076 -12.270  23.199  1.00 33.69           C
ATOM   3373  O   SER D 430      34.118 -12.259  24.428  1.00 33.69           O
ATOM   3374  N   TYR D 431      33.639 -13.339  22.500  1.00 94.00           N
ATOM   3375  CA  TYR D 431      33.175 -14.520  23.173  1.00 94.00           C
ATOM   3376  CB  TYR D 431      31.735 -14.912  22.799  1.00 94.00           C
ATOM   3377  CG  TYR D 431      30.843 -13.833  23.310  1.00 94.00           C
ATOM   3378  CD1 TYR D 431      30.660 -12.676  22.588  1.00 94.00           C
ATOM   3379  CD2 TYR D 431      30.189 -13.978  24.512  1.00 94.00           C
ATOM   3380  CE1 TYR D 431      29.839 -11.678  23.058  1.00 94.00           C
ATOM   3381  CE2 TYR D 431      29.366 -12.984  24.987  1.00 94.00           C
ATOM   3382  CZ  TYR D 431      29.190 -11.832  24.260  1.00 94.00           C
ATOM   3383  OH  TYR D 431      28.346 -10.811  24.744  1.00 94.00           O
ATOM   3384  C   TYR D 431      34.063 -15.661  22.786  1.00 94.00           C
ATOM   3385  O   TYR D 431      34.378 -15.844  21.610  1.00 94.00           O
ATOM   3386  N   PHE D 432      34.519 -16.443  23.790  1.00 83.20           N
ATOM   3387  CA  PHE D 432      35.355 -17.578  23.520  1.00 83.20           C
ATOM   3388  CB  PHE D 432      36.858 -17.284  23.693  1.00 83.20           C
ATOM   3389  CG  PHE D 432      37.579 -18.588  23.693  1.00 83.20           C
ATOM   3390  CD1 PHE D 432      37.773 -19.290  22.526  1.00 83.20           C
ATOM   3391  CD2 PHE D 432      38.036 -19.118  24.878  1.00 83.20           C
ATOM   3392  CE1 PHE D 432      38.430 -20.497  22.539  1.00 83.20           C
ATOM   3393  CE2 PHE D 432      38.696 -20.323  24.898  1.00 83.20           C
ATOM   3394  CZ  PHE D 432      38.892 -21.013  23.726  1.00 83.20           C
ATOM   3395  C   PHE D 432      34.989 -18.721  24.418  1.00 83.20           C
ATOM   3396  O   PHE D 432      34.674 -18.541  25.593  1.00 83.20           O
ATOM   3397  N   GLY D 433      35.032 -19.950  23.863  1.00 40.11           N
ATOM   3398  CA  GLY D 433      34.724 -21.132  24.618  1.00 40.11           C
ATOM   3399  C   GLY D 433      35.148 -22.319  23.808  1.00 40.11           C
ATOM   3400  O   GLY D 433      35.233 -22.261  22.582  1.00 40.11           O
ATOM   3401  N   TYR D 434      35.387 -23.454  24.493  1.00 93.26           N
ATOM   3402  CA  TYR D 434      35.761 -24.658  23.813  1.00 93.26           C
ATOM   3403  CB  TYR D 434      36.828 -25.530  24.509  1.00 93.26           C
ATOM   3404  CG  TYR D 434      38.199 -24.998  24.268  1.00 93.26           C
ATOM   3405  CD1 TYR D 434      38.798 -25.231  23.053  1.00 93.26           C
ATOM   3406  CD2 TYR D 434      38.885 -24.273  25.218  1.00 93.26           C
ATOM   3407  CE1 TYR D 434      40.062 -24.768  22.784  1.00 93.26           C
ATOM   3408  CE2 TYR D 434      40.154 -23.807  24.954  1.00 93.26           C
ATOM   3409  CZ  TYR D 434      40.743 -24.057  23.736  1.00 93.26           C
ATOM   3410  OH  TYR D 434      42.040 -23.590  23.449  1.00 93.26           O
ATOM   3411  C   TYR D 434      34.532 -25.502  23.748  1.00 93.26           C
ATOM   3412  O   TYR D 434      33.642 -25.388  24.588  1.00 93.26           O
ATOM   3413  N   SER D 435      34.434 -26.342  22.701  1.00 72.45           N
ATOM   3414  CA  SER D 435      33.276 -27.176  22.547  1.00 72.45           C
ATOM   3415  CB  SER D 435      33.275 -28.000  21.249  1.00 72.45           C
ATOM   3416  OG  SER D 435      32.103 -28.799  21.177  1.00 72.45           O
ATOM   3417  C   SER D 435      33.268 -28.131  23.706  1.00 72.45           C
ATOM   3418  O   SER D 435      34.320 -28.491  24.235  1.00 72.45           O
ATOM   3419  N   ALA D 436      32.062 -28.562  24.125  1.00 42.45           N
ATOM   3420  CA  ALA D 436      31.903 -29.378  25.297  1.00 42.45           C
ATOM   3421  CB  ALA D 436      30.456 -29.406  25.824  1.00 42.45           C
ATOM   3422  C   ALA D 436      32.323 -30.802  25.083  1.00 42.45           C
ATOM   3423  O   ALA D 436      32.212 -31.359  23.991  1.00 42.45           O
ATOM   3424  N   PHE D 437      32.847 -31.414  26.168  1.00 61.80           N
ATOM   3425  CA  PHE D 437      33.205 -32.802  26.185  1.00 61.80           C
ATOM   3426  CB  PHE D 437      34.629 -33.090  25.664  1.00 61.80           C
ATOM   3427  CG  PHE D 437      35.626 -32.366  26.502  1.00 61.80           C
ATOM   3428  CD1 PHE D 437      36.127 -32.935  27.650  1.00 61.80           C
ATOM   3429  CD2 PHE D 437      36.068 -31.116  26.133  1.00 61.80           C
ATOM   3430  CE1 PHE D 437      37.050 -32.265  28.419  1.00 61.80           C
ATOM   3431  CE2 PHE D 437      36.991 -30.442  26.898  1.00 61.80           C
ATOM   3432  CZ  PHE D 437      37.483 -31.016  28.044  1.00 61.80           C
ATOM   3433  C   PHE D 437      33.090 -33.258  27.608  1.00 61.80           C
ATOM   3434  O   PHE D 437      33.253 -32.464  28.533  1.00 61.80           O
ATOM   3435  N   LYS D 438      32.779 -34.553  27.829  1.00104.24           N
ATOM   3436  CA  LYS D 438      32.630 -35.009  29.183  1.00104.24           C
ATOM   3437  CB  LYS D 438      31.185 -35.386  29.544  1.00104.24           C
ATOM   3438  CG  LYS D 438      30.659 -36.585  28.756  1.00104.24           C
ATOM   3439  CD  LYS D 438      29.376 -37.175  29.342  1.00104.24           C
ATOM   3440  CE  LYS D 438      28.936 -38.483  28.681  0.00104.24           C
ATOM   3441  NZ  LYS D 438      28.489 -38.228  27.294  0.00104.24           N
ATOM   3442  C   LYS D 438      33.466 -36.231  29.367  1.00104.24           C
ATOM   3443  O   LYS D 438      33.562 -37.075  28.477  1.00104.24           O
ATOM   3444  N   LYS D 439      34.104 -36.352  30.548  1.00 46.24           N
ATOM   3445  CA  LYS D 439      34.928 -37.493  30.796  1.00 46.24           C
ATOM   3446  CB  LYS D 439      36.327 -37.115  31.308  1.00 46.24           C
ATOM   3447  CG  LYS D 439      37.129 -36.356  30.246  1.00 46.24           C
ATOM   3448  CD  LYS D 439      38.364 -35.627  30.776  1.00 46.24           C
ATOM   3449  CE  LYS D 439      39.134 -34.884  29.682  1.00 46.24           C
ATOM   3450  NZ  LYS D 439      40.275 -34.147  30.270  1.00 46.24           N
ATOM   3451  C   LYS D 439      34.244 -38.353  31.812  1.00 46.24           C
ATOM   3452  O   LYS D 439      34.171 -38.031  32.997  1.00 46.24           O
ATOM   3453  N   GLU D 440      33.707 -39.479  31.316  1.00 70.43           N
ATOM   3454  CA  GLU D 440      33.006 -40.506  32.025  1.00 70.43           C
ATOM   3455  CB  GLU D 440      32.224 -41.459  31.108  0.00 70.43           C
ATOM   3456  CG  GLU D 440      31.316 -42.424  31.873  0.00 70.43           C
ATOM   3457  CD  GLU D 440      30.598 -43.307  30.864  0.00 70.43           C
ATOM   3458  OE1 GLU D 440      31.303 -44.030  30.106  0.00 70.43           O
ATOM   3459  OE2 GLU D 440      29.342 -43.272  30.834  0.00 70.43           O
ATOM   3460  C   GLU D 440      33.987 -41.321  32.798  1.00 70.43           C
ATOM   3461  O   GLU D 440      33.598 -42.099  33.666  1.00 70.43           O
ATOM   3462  N   GLY D 441      35.297 -41.174  32.515  1.00 58.47           N
ATOM   3463  CA  GLY D 441      36.208 -42.106  33.105  1.00 58.47           C
ATOM   3464  C   GLY D 441      36.460 -43.131  32.050  1.00 58.47           C
ATOM   3465  O   GLY D 441      35.846 -44.195  32.007  1.00 58.47           O
ATOM   3466  N   GLN D 442      37.377 -42.766  31.134  1.00134.66           N
ATOM   3467  CA  GLN D 442      37.790 -43.545  30.005  1.00134.66           C
ATOM   3468  CB  GLN D 442      38.008 -45.027  30.356  1.00134.66           C
ATOM   3469  CG  GLN D 442      38.560 -45.855  29.195  1.00134.66           C
ATOM   3470  CD  GLN D 442      40.023 -45.476  29.013  1.00134.66           C
ATOM   3471  OE1 GLN D 442      40.550 -44.627  29.730  1.00134.66           O
ATOM   3472  NE2 GLN D 442      40.702 -46.124  28.029  1.00134.66           N
ATOM   3473  C   GLN D 442      36.732 -43.469  28.955  1.00134.66           C
ATOM   3474  O   GLN D 442      36.886 -44.020  27.869  1.00134.66           O
ATOM   3475  N   LYS D 443      35.640 -42.740  29.220  1.00 51.97           N
ATOM   3476  CA  LYS D 443      34.698 -42.560  28.159  1.00 51.97           C
ATOM   3477  CB  LYS D 443      33.247 -42.948  28.493  1.00 51.97           C
ATOM   3478  CG  LYS D 443      32.310 -42.729  27.303  1.00 51.97           C
ATOM   3479  CD  LYS D 443      30.900 -43.285  27.495  0.00 51.97           C
ATOM   3480  CE  LYS D 443      29.977 -43.038  26.302  0.00 51.97           C
ATOM   3481  NZ  LYS D 443      28.639 -43.612  26.571  0.00 51.97           N
ATOM   3482  C   LYS D 443      34.682 -41.102  27.869  1.00 51.97           C
ATOM   3483  O   LYS D 443      34.488 -40.287  28.766  1.00 51.97           O
ATOM   3484  N   VAL D 444      34.902 -40.721  26.598  1.00 37.48           N
ATOM   3485  CA  VAL D 444      34.899 -39.322  26.284  1.00 37.48           C
ATOM   3486  CB  VAL D 444      36.174 -38.851  25.646  1.00 37.48           C
ATOM   3487  CG1 VAL D 444      36.008 -37.372  25.251  1.00 37.48           C
ATOM   3488  CG2 VAL D 444      37.335 -39.111  26.620  1.00 37.48           C
ATOM   3489  C   VAL D 444      33.801 -39.071  25.302  1.00 37.48           C
ATOM   3490  O   VAL D 444      33.681 -39.764  24.292  1.00 37.48           O
ATOM   3491  N   THR D 445      32.955 -38.065  25.592  1.00 37.40           N
ATOM   3492  CA  THR D 445      31.902 -37.740  24.677  1.00 37.40           C
ATOM   3493  CB  THR D 445      30.530 -37.985  25.233  1.00 37.40           C
ATOM   3494  OG1 THR D 445      30.392 -39.348  25.609  1.00 37.40           O
ATOM   3495  CG2 THR D 445      29.490 -37.628  24.158  1.00 37.40           C
ATOM   3496  C   THR D 445      32.013 -36.281  24.379  1.00 37.40           C
ATOM   3497  O   THR D 445      32.201 -35.459  25.275  1.00 37.40           O
ATOM   3498  N   SER D 446      31.899 -35.912  23.092  1.00 84.85           N
ATOM   3499  CA  SER D 446      32.015 -34.525  22.764  1.00 84.85           C
ATOM   3500  CB  SER D 446      33.098 -34.236  21.712  1.00 84.85           C
ATOM   3501  OG  SER D 446      32.854 -35.001  20.543  1.00 84.85           O
ATOM   3502  C   SER D 446      30.695 -34.057  22.249  1.00 84.85           C
ATOM   3503  O   SER D 446      29.944 -34.822  21.643  1.00 84.85           O
ATOM   3504  N   TYR D 447      30.359 -32.785  22.550  1.00 57.44           N
ATOM   3505  CA  TYR D 447      29.132 -32.209  22.086  1.00 57.44           C
ATOM   3506  CB  TYR D 447      28.187 -31.825  23.234  1.00 57.44           C
ATOM   3507  CG  TYR D 447      27.811 -33.090  23.926  1.00 57.44           C
ATOM   3508  CD1 TYR D 447      26.721 -33.819  23.510  1.00 57.44           C
ATOM   3509  CD2 TYR D 447      28.558 -33.551  24.986  1.00 57.44           C
ATOM   3510  CE1 TYR D 447      26.376 -34.988  24.147  1.00 57.44           C
ATOM   3511  CE2 TYR D 447      28.219 -34.720  25.626  1.00 57.44           C
ATOM   3512  CZ  TYR D 447      27.125 -35.439  25.206  1.00 57.44           C
ATOM   3513  OH  TYR D 447      26.770 -36.636  25.861  1.00 57.44           O
ATOM   3514  C   TYR D 447      29.484 -30.951  21.357  1.00 57.44           C
ATOM   3515  O   TYR D 447      29.861 -29.949  21.962  1.00 57.44           O
ATOM   3516  N   CYS D 448      29.368 -30.986  20.020  1.00 66.19           N
ATOM   3517  CA  CYS D 448      29.668 -29.872  19.165  1.00 66.19           C
ATOM   3518  CB  CYS D 448      29.853 -30.292  17.700  1.00 66.19           C
ATOM   3519  SG  CYS D 448      31.302 -31.379  17.560  1.00 66.19           S
ATOM   3520  C   CYS D 448      28.598 -28.828  19.276  1.00 66.19           C
ATOM   3521  O   CYS D 448      28.789 -27.681  18.874  1.00 66.19           O
ATOM   3522  N   HIS D 449      27.403 -29.248  19.727  1.00 67.46           N
ATOM   3523  CA  HIS D 449      26.252 -28.410  19.919  1.00 67.46           C
ATOM   3524  ND1 HIS D 449      25.135 -31.344  18.727  1.00 67.46           N
ATOM   3525  CG  HIS D 449      24.627 -30.080  18.932  1.00 67.46           C
ATOM   3526  CB  HIS D 449      24.962 -29.224  20.118  1.00 67.46           C
ATOM   3527  NE2 HIS D 449      23.802 -30.907  17.001  1.00 67.46           N
ATOM   3528  CD2 HIS D 449      23.814 -29.830  17.869  1.00 67.46           C
ATOM   3529  CE1 HIS D 449      24.610 -31.792  17.559  1.00 67.46           C
ATOM   3530  C   HIS D 449      26.418 -27.531  21.130  1.00 67.46           C
ATOM   3531  O   HIS D 449      25.760 -26.501  21.245  1.00 67.46           O
ATOM   3532  N   LYS D 450      27.261 -27.945  22.097  1.00133.07           N
ATOM   3533  CA  LYS D 450      27.368 -27.273  23.368  1.00133.07           C
ATOM   3534  CB  LYS D 450      27.063 -28.263  24.505  1.00133.07           C
ATOM   3535  CG  LYS D 450      27.137 -27.694  25.916  1.00133.07           C
ATOM   3536  CD  LYS D 450      26.750 -28.712  26.992  1.00133.07           C
ATOM   3537  CE  LYS D 450      25.490 -29.514  26.656  1.00133.07           C
ATOM   3538  NZ  LYS D 450      25.198 -30.475  27.743  1.00133.07           N
ATOM   3539  C   LYS D 450      28.771 -26.779  23.593  1.00133.07           C
ATOM   3540  O   LYS D 450      29.692 -27.111  22.848  1.00133.07           O
ATOM   3541  N   THR D 451      28.959 -25.944  24.648  1.00 47.53           N
ATOM   3542  CA  THR D 451      30.262 -25.425  24.960  1.00 47.53           C
ATOM   3543  CB  THR D 451      30.388 -23.944  24.754  1.00 47.53           C
ATOM   3544  OG1 THR D 451      29.544 -23.251  25.661  1.00 47.53           O
ATOM   3545  CG2 THR D 451      29.997 -23.610  23.304  1.00 47.53           C
ATOM   3546  C   THR D 451      30.567 -25.669  26.410  1.00 47.53           C
ATOM   3547  O   THR D 451      29.687 -25.932  27.227  1.00 47.53           O
ATOM   3548  N   VAL D 452      31.872 -25.615  26.741  1.00116.32           N
ATOM   3549  CA  VAL D 452      32.374 -25.705  28.082  1.00116.32           C
ATOM   3550  CB  VAL D 452      33.850 -26.004  28.105  1.00116.32           C
ATOM   3551  CG1 VAL D 452      34.595 -24.778  27.553  1.00116.32           C
ATOM   3552  CG2 VAL D 452      34.285 -26.428  29.518  1.00116.32           C
ATOM   3553  C   VAL D 452      32.157 -24.328  28.624  1.00116.32           C
ATOM   3554  O   VAL D 452      31.720 -23.455  27.875  1.00116.32           O
ATOM   3555  N   PRO D 453      32.371 -24.068  29.884  1.00 90.38           N
ATOM   3556  CA  PRO D 453      32.197 -22.714  30.321  1.00 90.38           C
ATOM   3557  CD  PRO D 453      32.042 -24.995  30.947  1.00 90.38           C
ATOM   3558  CB  PRO D 453      32.251 -22.746  31.852  1.00 90.38           C
ATOM   3559  CG  PRO D 453      32.494 -24.232  32.204  1.00 90.38           C
ATOM   3560  C   PRO D 453      33.206 -21.855  29.629  1.00 90.38           C
ATOM   3561  O   PRO D 453      34.371 -22.244  29.569  1.00 90.38           O
ATOM   3562  N   GLY D 454      32.783 -20.679  29.121  1.00 46.07           N
ATOM   3563  CA  GLY D 454      33.669 -19.854  28.357  1.00 46.07           C
ATOM   3564  C   GLY D 454      33.763 -18.486  28.958  1.00 46.07           C
ATOM   3565  O   GLY D 454      33.144 -18.189  29.981  1.00 46.07           O
ATOM   3566  N   LEU D 455      34.570 -17.615  28.303  1.00106.63           N
ATOM   3567  CA  LEU D 455      34.839 -16.291  28.768  1.00106.63           C
ATOM   3568  CB  LEU D 455      36.346 -15.955  28.790  1.00106.63           C
ATOM   3569  CG  LEU D 455      37.232 -16.892  29.635  1.00106.63           C
ATOM   3570  CD1 LEU D 455      38.705 -16.457  29.571  1.00106.63           C
ATOM   3571  CD2 LEU D 455      36.730 -17.000  31.079  1.00106.63           C
ATOM   3572  C   LEU D 455      34.282 -15.291  27.786  1.00106.63           C
ATOM   3573  O   LEU D 455      34.473 -15.420  26.578  1.00106.63           O
ATOM   3574  N   ALA D 456      33.581 -14.260  28.294  1.00 49.31           N
ATOM   3575  CA  ALA D 456      33.098 -13.197  27.461  1.00 49.31           C
ATOM   3576  CB  ALA D 456      31.564 -13.149  27.346  1.00 49.31           C
ATOM   3577  C   ALA D 456      33.532 -11.932  28.137  1.00 49.31           C
ATOM   3578  O   ALA D 456      33.426 -11.810  29.356  1.00 49.31           O
ATOM   3579  N   HIS D 457      34.067 -10.964  27.365  1.00 59.71           N
ATOM   3580  CA  HIS D 457      34.480  -9.717  27.945  1.00 59.71           C
ATOM   3581  ND1 HIS D 457      37.438 -11.489  27.532  1.00 59.71           N
ATOM   3582  CG  HIS D 457      36.970 -10.196  27.613  1.00 59.71           C
ATOM   3583  CB  HIS D 457      35.893  -9.748  28.560  1.00 59.71           C
ATOM   3584  NE2 HIS D 457      38.589 -10.305  26.043  1.00 59.71           N
ATOM   3585  CD2 HIS D 457      37.685  -9.487  26.696  1.00 59.71           C
ATOM   3586  CE1 HIS D 457      38.404 -11.498  26.579  1.00 59.71           C
ATOM   3587  C   HIS D 457      34.476  -8.696  26.856  1.00 59.71           C
ATOM   3588  O   HIS D 457      34.521  -9.033  25.674  1.00 59.71           O
ATOM   3589  N   ASP D 458      34.427  -7.403  27.229  1.00 56.78           N
ATOM   3590  CA  ASP D 458      34.413  -6.386  26.219  1.00 56.78           C
ATOM   3591  CB  ASP D 458      34.031  -4.988  26.753  1.00 56.78           C
ATOM   3592  CG  ASP D 458      34.968  -4.563  27.878  1.00 56.78           C
ATOM   3593  OD1 ASP D 458      36.115  -5.075  27.949  1.00 56.78           O
ATOM   3594  OD2 ASP D 458      34.528  -3.717  28.701  1.00 56.78           O
ATOM   3595  C   ASP D 458      35.758  -6.373  25.562  1.00 56.78           C
ATOM   3596  O   ASP D 458      36.712  -6.960  26.064  1.00 56.78           O
ATOM   3597  N   VAL D 459      35.864  -5.690  24.408  1.00110.17           N
ATOM   3598  CA  VAL D 459      37.061  -5.682  23.612  1.00110.17           C
ATOM   3599  CB  VAL D 459      36.934  -4.825  22.384  1.00110.17           C
ATOM   3600  CG1 VAL D 459      35.845  -5.426  21.479  1.00110.17           C
ATOM   3601  CG2 VAL D 459      36.652  -3.376  22.817  1.00110.17           C
ATOM   3602  C   VAL D 459      38.222  -5.161  24.414  1.00110.17           C
ATOM   3603  O   VAL D 459      39.363  -5.549  24.176  1.00110.17           O
ATOM   3604  N   ASN D 460      37.978  -4.220  25.342  1.00 93.69           N
ATOM   3605  CA  ASN D 460      39.024  -3.648  26.157  1.00 93.69           C
ATOM   3606  CB  ASN D 460      38.549  -2.419  26.951  1.00 93.69           C
ATOM   3607  CG  ASN D 460      38.280  -1.296  25.960  1.00 93.69           C
ATOM   3608  OD1 ASN D 460      37.165  -0.786  25.867  1.00 93.69           O
ATOM   3609  ND2 ASN D 460      39.333  -0.895  25.198  1.00 93.69           N
ATOM   3610  C   ASN D 460      39.545  -4.649  27.153  1.00 93.69           C
ATOM   3611  O   ASN D 460      40.700  -4.585  27.562  1.00 93.69           O
ATOM   3612  N   ILE D 461      38.666  -5.555  27.609  1.00178.57           N
ATOM   3613  CA  ILE D 461      38.872  -6.606  28.569  1.00178.57           C
ATOM   3614  CB  ILE D 461      40.206  -7.283  28.388  1.00178.57           C
ATOM   3615  CG1 ILE D 461      40.302  -7.775  26.932  1.00178.57           C
ATOM   3616  CG2 ILE D 461      40.338  -8.452  29.382  1.00178.57           C
ATOM   3617  CD1 ILE D 461      41.691  -8.263  26.523  1.00178.57           C
ATOM   3618  C   ILE D 461      38.697  -6.022  29.950  1.00178.57           C
ATOM   3619  O   ILE D 461      39.330  -6.438  30.921  1.00178.57           O
ATOM   3620  N   ARG D 462      37.767  -5.048  30.079  1.00198.12           N
ATOM   3621  CA  ARG D 462      37.438  -4.471  31.359  1.00198.12           C
ATOM   3622  CB  ARG D 462      36.710  -3.120  31.229  1.00198.12           C
ATOM   3623  CG  ARG D 462      37.510  -2.028  30.517  1.00198.12           C
ATOM   3624  CD  ARG D 462      38.535  -1.328  31.409  1.00198.12           C
ATOM   3625  NE  ARG D 462      39.809  -2.086  31.283  1.00198.12           N
ATOM   3626  CZ  ARG D 462      40.658  -1.800  30.255  1.00198.12           C
ATOM   3627  NH1 ARG D 462      40.349  -0.801  29.376  1.00198.12           N
ATOM   3628  NH2 ARG D 462      41.803  -2.525  30.098  1.00198.12           N
ATOM   3629  C   ARG D 462      36.505  -5.355  32.135  1.00198.12           C
ATOM   3630  O   ARG D 462      36.817  -5.835  33.224  1.00198.12           O
ATOM   3631  N   HIS D 463      35.337  -5.644  31.521  1.00 93.91           N
ATOM   3632  CA  HIS D 463      34.276  -6.356  32.172  1.00 93.91           C
ATOM   3633  ND1 HIS D 463      31.485  -5.853  33.999  1.00 93.91           N
ATOM   3634  CG  HIS D 463      31.797  -6.282  32.728  1.00 93.91           C
ATOM   3635  CB  HIS D 463      32.907  -5.711  31.905  1.00 93.91           C
ATOM   3636  NE2 HIS D 463      30.038  -7.463  33.496  1.00 93.91           N
ATOM   3637  CD2 HIS D 463      30.904  -7.266  32.437  1.00 93.91           C
ATOM   3638  CE1 HIS D 463      30.425  -6.591  34.410  1.00 93.91           C
ATOM   3639  C   HIS D 463      34.248  -7.737  31.605  1.00 93.91           C
ATOM   3640  O   HIS D 463      34.281  -7.915  30.387  1.00 93.91           O
ATOM   3641  N   TRP D 464      34.181  -8.745  32.502  1.00 84.59           N
ATOM   3642  CA  TRP D 464      34.224 -10.137  32.135  1.00 84.59           C
ATOM   3643  CB  TRP D 464      35.479 -10.850  32.679  1.00 84.59           C
ATOM   3644  CG  TRP D 464      36.791 -10.429  32.062  1.00 84.59           C
ATOM   3645  CD2 TRP D 464      37.703 -11.334  31.421  1.00 84.59           C
ATOM   3646  CD1 TRP D 464      37.386  -9.201  32.036  1.00 84.59           C
ATOM   3647  NE1 TRP D 464      38.607  -9.283  31.409  1.00 84.59           N
ATOM   3648  CE2 TRP D 464      38.818 -10.593  31.031  1.00 84.59           C
ATOM   3649  CE3 TRP D 464      37.624 -12.678  31.190  1.00 84.59           C
ATOM   3650  CZ2 TRP D 464      39.872 -11.186  30.396  1.00 84.59           C
ATOM   3651  CZ3 TRP D 464      38.687 -13.272  30.543  1.00 84.59           C
ATOM   3652  CH2 TRP D 464      39.788 -12.539  30.155  1.00 84.59           C
ATOM   3653  C   TRP D 464      33.064 -10.854  32.752  1.00 84.59           C
ATOM   3654  O   TRP D 464      32.468 -10.393  33.722  1.00 84.59           O
ATOM   3655  N   SER D 465      32.708 -12.018  32.166  1.00 84.42           N
ATOM   3656  CA  SER D 465      31.663 -12.868  32.667  1.00 84.42           C
ATOM   3657  CB  SER D 465      30.251 -12.438  32.245  1.00 84.42           C
ATOM   3658  OG  SER D 465      29.292 -13.328  32.794  1.00 84.42           O
ATOM   3659  C   SER D 465      31.906 -14.239  32.108  1.00 84.42           C
ATOM   3660  O   SER D 465      32.741 -14.419  31.225  1.00 84.42           O
ATOM   3661  N   CYS D 466      31.176 -15.247  32.631  1.00 51.41           N
ATOM   3662  CA  CYS D 466      31.315 -16.610  32.189  1.00 51.41           C
ATOM   3663  CB  CYS D 466      31.448 -17.598  33.359  1.00 51.41           C
ATOM   3664  SG  CYS D 466      32.922 -17.233  34.340  1.00 51.41           S
ATOM   3665  C   CYS D 466      30.046 -16.963  31.486  1.00 51.41           C
ATOM   3666  O   CYS D 466      28.991 -16.440  31.835  1.00 51.41           O
ATOM   3667  N   PHE D 467      30.111 -17.848  30.466  1.00 60.41           N
ATOM   3668  CA  PHE D 467      28.908 -18.203  29.773  1.00 60.41           C
ATOM   3669  CB  PHE D 467      28.618 -17.332  28.536  1.00 60.41           C
ATOM   3670  CG  PHE D 467      29.638 -17.631  27.489  1.00 60.41           C
ATOM   3671  CD1 PHE D 467      30.879 -17.036  27.516  1.00 60.41           C
ATOM   3672  CD2 PHE D 467      29.345 -18.509  26.470  1.00 60.41           C
ATOM   3673  CE1 PHE D 467      31.811 -17.317  26.544  1.00 60.41           C
ATOM   3674  CE2 PHE D 467      30.272 -18.793  25.496  1.00 60.41           C
ATOM   3675  CZ  PHE D 467      31.510 -18.198  25.533  1.00 60.41           C
ATOM   3676  C   PHE D 467      29.000 -19.619  29.287  1.00 60.41           C
ATOM   3677  O   PHE D 467      30.067 -20.229  29.238  1.00 60.41           O
ATOM   3678  N   TYR D 468      27.826 -20.173  28.933  1.00119.69           N
ATOM   3679  CA  TYR D 468      27.658 -21.501  28.418  1.00119.69           C
ATOM   3680  CB  TYR D 468      26.843 -22.347  29.409  1.00119.69           C
ATOM   3681  CG  TYR D 468      26.289 -23.548  28.736  1.00119.69           C
ATOM   3682  CD1 TYR D 468      25.049 -23.475  28.144  1.00119.69           C
ATOM   3683  CD2 TYR D 468      26.983 -24.733  28.700  1.00119.69           C
ATOM   3684  CE1 TYR D 468      24.502 -24.565  27.515  1.00119.69           C
ATOM   3685  CE2 TYR D 468      26.438 -25.827  28.074  1.00119.69           C
ATOM   3686  CZ  TYR D 468      25.200 -25.746  27.481  1.00119.69           C
ATOM   3687  OH  TYR D 468      24.641 -26.869  26.837  1.00119.69           O
ATOM   3688  C   TYR D 468      26.843 -21.339  27.175  1.00119.69           C
ATOM   3689  O   TYR D 468      25.915 -20.533  27.146  1.00119.69           O
ATOM   3690  N   GLY D 469      27.155 -22.096  26.105  1.00 29.73           N
ATOM   3691  CA  GLY D 469      26.391 -21.910  24.905  1.00 29.73           C
ATOM   3692  C   GLY D 469      25.814 -23.216  24.465  1.00 29.73           C
ATOM   3693  O   GLY D 469      26.412 -24.276  24.651  1.00 29.73           O
ATOM   3694  N   GLN D 470      24.605 -23.156  23.869  1.00115.77           N
ATOM   3695  CA  GLN D 470      23.979 -24.326  23.328  1.00115.77           C
ATOM   3696  CB  GLN D 470      22.793 -24.849  24.160  1.00115.77           C
ATOM   3697  CG  GLN D 470      21.588 -23.906  24.206  1.00115.77           C
ATOM   3698  CD  GLN D 470      20.704 -24.177  22.996  1.00115.77           C
ATOM   3699  OE1 GLN D 470      20.884 -25.167  22.289  1.00115.77           O
ATOM   3700  NE2 GLN D 470      19.718 -23.274  22.752  1.00115.77           N
ATOM   3701  C   GLN D 470      23.460 -23.939  21.980  1.00115.77           C
ATOM   3702  O   GLN D 470      22.934 -22.840  21.804  1.00115.77           O
ATOM   3703  N   LYS D 471      23.613 -24.839  20.989  1.00 53.24           N
ATOM   3704  CA  LYS D 471      23.171 -24.565  19.652  1.00 53.24           C
ATOM   3705  CB  LYS D 471      23.865 -25.464  18.613  1.00 53.24           C
ATOM   3706  CG  LYS D 471      23.579 -25.098  17.157  1.00 53.24           C
ATOM   3707  CD  LYS D 471      24.475 -25.844  16.166  1.00 53.24           C
ATOM   3708  CE  LYS D 471      24.092 -25.623  14.701  1.00 53.24           C
ATOM   3709  NZ  LYS D 471      24.935 -26.469  13.826  1.00 53.24           N
ATOM   3710  C   LYS D 471      21.699 -24.828  19.586  1.00 53.24           C
ATOM   3711  O   LYS D 471      21.234 -25.931  19.868  1.00 53.24           O
ATOM   3712  N   SER D 472      20.934 -23.778  19.233  1.00 99.47           N
ATOM   3713  CA  SER D 472      19.504 -23.780  19.105  1.00 99.47           C
ATOM   3714  CB  SER D 472      18.904 -22.375  19.295  1.00 99.47           C
ATOM   3715  OG  SER D 472      17.490 -22.408  19.165  1.00 99.47           O
ATOM   3716  C   SER D 472      19.112 -24.272  17.746  1.00 99.47           C
ATOM   3717  O   SER D 472      17.941 -24.215  17.387  1.00 99.47           O
ATOM   3718  N   GLY D 473      20.071 -24.713  16.917  1.00 20.24           N
ATOM   3719  CA  GLY D 473      19.698 -25.162  15.606  1.00 20.24           C
ATOM   3720  C   GLY D 473      20.216 -24.117  14.627  1.00 20.24           C
ATOM   3721  O   GLY D 473      21.455 -23.887  14.611  1.00 20.24           O
ATOM   3722  OXT GLY D 473      19.381 -23.531  13.888  1.00 20.24           O
TER    3723      GLY D 473
ATOM   3724  N   LEU E 474      56.892  -7.006  -3.361  1.00 57.58           N
ATOM   3725  CA  LEU E 474      57.189  -8.233  -2.595  1.00 57.58           C
ATOM   3726  CB  LEU E 474      55.983  -9.194  -2.662  1.00 57.58           C
ATOM   3727  CG  LEU E 474      56.070 -10.414  -1.724  1.00 57.58           C
ATOM   3728  CD1 LEU E 474      56.087  -9.977  -0.250  1.00 57.58           C
ATOM   3729  CD2 LEU E 474      54.946 -11.423  -2.015  1.00 57.58           C
ATOM   3730  C   LEU E 474      58.409  -8.890  -3.167  1.00 57.58           C
ATOM   3731  O   LEU E 474      58.538  -9.046  -4.381  1.00 57.58           O
ATOM   3732  N   PRO E 475      59.316  -9.242  -2.288  1.00 79.04           N
ATOM   3733  CA  PRO E 475      60.572  -9.825  -2.696  1.00 79.04           C
ATOM   3734  CD  PRO E 475      59.457  -8.458  -1.070  1.00 79.04           C
ATOM   3735  CB  PRO E 475      61.514  -9.663  -1.505  1.00 79.04           C
ATOM   3736  CG  PRO E 475      60.961  -8.438  -0.758  1.00 79.04           C
ATOM   3737  C   PRO E 475      60.452 -11.252  -3.131  1.00 79.04           C
ATOM   3738  O   PRO E 475      59.453 -11.899  -2.827  1.00 79.04           O
ATOM   3739  N   PRO E 476      61.409 -11.701  -3.900  1.00 89.34           N
ATOM   3740  CA  PRO E 476      61.490 -13.080  -4.298  1.00 89.34           C
ATOM   3741  CD  PRO E 476      62.089 -10.823  -4.835  1.00 89.34           C
ATOM   3742  CB  PRO E 476      62.402 -13.118  -5.527  1.00 89.34           C
ATOM   3743  CG  PRO E 476      63.093 -11.742  -5.546  1.00 89.34           C
ATOM   3744  C   PRO E 476      61.973 -13.938  -3.169  1.00 89.34           C
ATOM   3745  O   PRO E 476      61.727 -15.144  -3.195  1.00 89.34           O
ATOM   3746  N   ALA E 477      62.686 -13.349  -2.186  1.00 37.69           N
ATOM   3747  CA  ALA E 477      63.198 -14.132  -1.099  1.00 37.69           C
ATOM   3748  CB  ALA E 477      64.651 -14.593  -1.306  1.00 37.69           C
ATOM   3749  C   ALA E 477      63.175 -13.285   0.135  1.00 37.69           C
ATOM   3750  O   ALA E 477      63.291 -12.062   0.058  1.00 37.69           O
ATOM   3751  N   PHE E 478      62.989 -13.919   1.314  1.00 54.87           N
ATOM   3752  CA  PHE E 478      63.009 -13.164   2.535  1.00 54.87           C
ATOM   3753  CB  PHE E 478      61.658 -12.522   2.897  1.00 54.87           C
ATOM   3754  CG  PHE E 478      61.864 -11.745   4.153  1.00 54.87           C
ATOM   3755  CD1 PHE E 478      61.723 -12.344   5.384  1.00 54.87           C
ATOM   3756  CD2 PHE E 478      62.206 -10.414   4.097  1.00 54.87           C
ATOM   3757  CE1 PHE E 478      61.917 -11.626   6.540  1.00 54.87           C
ATOM   3758  CE2 PHE E 478      62.401  -9.690   5.250  1.00 54.87           C
ATOM   3759  CZ  PHE E 478      62.256 -10.296   6.475  1.00 54.87           C
ATOM   3760  C   PHE E 478      63.392 -14.069   3.669  1.00 54.87           C
ATOM   3761  O   PHE E 478      63.011 -15.238   3.712  1.00 54.87           O
ATOM   3762  N   ASP E 479      64.177 -13.530   4.625  1.00 84.61           N
ATOM   3763  CA  ASP E 479      64.592 -14.271   5.780  1.00 84.61           C
ATOM   3764  CB  ASP E 479      65.952 -14.968   5.578  1.00 84.61           C
ATOM   3765  CG  ASP E 479      66.190 -15.959   6.709  1.00 84.61           C
ATOM   3766  OD1 ASP E 479      65.536 -15.819   7.776  1.00 84.61           O
ATOM   3767  OD2 ASP E 479      67.033 -16.875   6.516  1.00 84.61           O
ATOM   3768  C   ASP E 479      64.741 -13.269   6.887  1.00 84.61           C
ATOM   3769  O   ASP E 479      65.584 -12.377   6.818  1.00 84.61           O
ATOM   3770  N   TRP E 480      63.924 -13.397   7.949  1.00103.48           N
ATOM   3771  CA  TRP E 480      63.932 -12.468   9.046  1.00103.48           C
ATOM   3772  CB  TRP E 480      62.749 -12.617  10.012  1.00103.48           C
ATOM   3773  CG  TRP E 480      61.493 -12.003   9.445  1.00103.48           C
ATOM   3774  CD2 TRP E 480      61.289 -10.583   9.362  1.00103.48           C
ATOM   3775  CD1 TRP E 480      60.390 -12.586   8.897  1.00103.48           C
ATOM   3776  NE1 TRP E 480      59.506 -11.617   8.482  1.00103.48           N
ATOM   3777  CE2 TRP E 480      60.048 -10.380   8.761  1.00103.48           C
ATOM   3778  CE3 TRP E 480      62.075  -9.536   9.752  1.00103.48           C
ATOM   3779  CZ2 TRP E 480      59.572  -9.119   8.539  1.00103.48           C
ATOM   3780  CZ3 TRP E 480      61.590  -8.267   9.532  1.00103.48           C
ATOM   3781  CH2 TRP E 480      60.362  -8.063   8.936  1.00103.48           C
ATOM   3782  C   TRP E 480      65.214 -12.540   9.807  1.00103.48           C
ATOM   3783  O   TRP E 480      65.532 -11.629  10.570  1.00103.48           O
ATOM   3784  N   ARG E 481      65.918 -13.679   9.707  1.00 95.05           N
ATOM   3785  CA  ARG E 481      67.193 -13.862  10.338  1.00 95.05           C
ATOM   3786  CB  ARG E 481      67.688 -15.313  10.237  1.00 95.05           C
ATOM   3787  CG  ARG E 481      66.790 -16.305  10.979  1.00 95.05           C
ATOM   3788  CD  ARG E 481      67.241 -17.759  10.839  1.00 95.05           C
ATOM   3789  NE  ARG E 481      67.155 -18.107   9.393  1.00 95.05           N
ATOM   3790  CZ  ARG E 481      67.560 -19.335   8.958  1.00 95.05           C
ATOM   3791  NH1 ARG E 481      68.026 -20.256   9.852  1.00 95.05           N
ATOM   3792  NH2 ARG E 481      67.497 -19.642   7.630  1.00 95.05           N
ATOM   3793  C   ARG E 481      68.203 -12.981   9.674  1.00 95.05           C
ATOM   3794  O   ARG E 481      69.125 -12.490  10.323  1.00 95.05           O
ATOM   3795  N   ASP E 482      68.089 -12.782   8.346  1.00 60.05           N
ATOM   3796  CA  ASP E 482      69.098 -11.994   7.702  1.00 60.05           C
ATOM   3797  CB  ASP E 482      70.035 -12.846   6.828  1.00 60.05           C
ATOM   3798  CG  ASP E 482      71.215 -11.994   6.384  1.00 60.05           C
ATOM   3799  OD1 ASP E 482      71.199 -10.766   6.664  1.00 60.05           O
ATOM   3800  OD2 ASP E 482      72.149 -12.561   5.757  1.00 60.05           O
ATOM   3801  C   ASP E 482      68.465 -10.973   6.813  1.00 60.05           C
ATOM   3802  O   ASP E 482      68.270 -11.211   5.621  1.00 60.05           O
ATOM   3803  N   VAL E 483      68.118  -9.800   7.373  1.00125.22           N
ATOM   3804  CA  VAL E 483      67.622  -8.745   6.546  1.00125.22           C
ATOM   3805  CB  VAL E 483      66.346  -8.146   7.069  1.00125.22           C
ATOM   3806  CG1 VAL E 483      66.524  -7.802   8.556  1.00125.22           C
ATOM   3807  CG2 VAL E 483      65.972  -6.941   6.190  1.00125.22           C
ATOM   3808  C   VAL E 483      68.707  -7.714   6.517  1.00125.22           C
ATOM   3809  O   VAL E 483      68.839  -6.882   7.413  1.00125.22           O
ATOM   3810  N   ASN E 484      69.513  -7.743   5.442  1.00 62.36           N
ATOM   3811  CA  ASN E 484      70.603  -6.827   5.290  1.00 62.36           C
ATOM   3812  CB  ASN E 484      70.153  -5.356   5.260  1.00 62.36           C
ATOM   3813  CG  ASN E 484      69.351  -5.133   3.986  1.00 62.36           C
ATOM   3814  OD1 ASN E 484      68.167  -4.806   4.033  1.00 62.36           O
ATOM   3815  ND2 ASN E 484      70.014  -5.313   2.812  1.00 62.36           N
ATOM   3816  C   ASN E 484      71.587  -6.986   6.414  1.00 62.36           C
ATOM   3817  O   ASN E 484      72.204  -6.012   6.843  1.00 62.36           O
ATOM   3818  N   GLY E 485      71.769  -8.222   6.920  1.00 28.03           N
ATOM   3819  CA  GLY E 485      72.782  -8.478   7.909  1.00 28.03           C
ATOM   3820  C   GLY E 485      72.208  -8.524   9.296  1.00 28.03           C
ATOM   3821  O   GLY E 485      72.814  -9.112  10.190  1.00 28.03           O
ATOM   3822  N   VAL E 486      71.028  -7.921   9.528  1.00 37.80           N
ATOM   3823  CA  VAL E 486      70.489  -7.908  10.865  1.00 37.80           C
ATOM   3824  CB  VAL E 486      69.623  -6.716  11.146  1.00 37.80           C
ATOM   3825  CG1 VAL E 486      69.038  -6.858  12.561  1.00 37.80           C
ATOM   3826  CG2 VAL E 486      70.460  -5.442  10.939  1.00 37.80           C
ATOM   3827  C   VAL E 486      69.650  -9.131  11.109  1.00 37.80           C
ATOM   3828  O   VAL E 486      69.002  -9.644  10.198  1.00 37.80           O
ATOM   3829  N   ASN E 487      69.652  -9.632  12.369  1.00 70.52           N
ATOM   3830  CA  ASN E 487      68.878 -10.794  12.732  1.00 70.52           C
ATOM   3831  CB  ASN E 487      69.709 -11.900  13.403  1.00 70.52           C
ATOM   3832  CG  ASN E 487      68.780 -13.065  13.717  1.00 70.52           C
ATOM   3833  OD1 ASN E 487      67.772 -13.275  13.044  1.00 70.52           O
ATOM   3834  ND2 ASN E 487      69.122 -13.843  14.779  1.00 70.52           N
ATOM   3835  C   ASN E 487      67.815 -10.393  13.724  1.00 70.52           C
ATOM   3836  O   ASN E 487      68.104  -9.807  14.765  1.00 70.52           O
ATOM   3837  N   TYR E 488      66.540 -10.596  13.336  1.00134.28           N
ATOM   3838  CA  TYR E 488      65.322 -10.376  14.073  1.00134.28           C
ATOM   3839  CB  TYR E 488      64.191  -9.850  13.181  1.00134.28           C
ATOM   3840  CG  TYR E 488      64.651  -8.481  12.811  1.00134.28           C
ATOM   3841  CD1 TYR E 488      64.483  -7.433  13.688  1.00134.28           C
ATOM   3842  CD2 TYR E 488      65.263  -8.243  11.602  1.00134.28           C
ATOM   3843  CE1 TYR E 488      64.907  -6.167  13.364  1.00134.28           C
ATOM   3844  CE2 TYR E 488      65.691  -6.978  11.272  1.00134.28           C
ATOM   3845  CZ  TYR E 488      65.512  -5.938  12.153  1.00134.28           C
ATOM   3846  OH  TYR E 488      65.951  -4.639  11.814  1.00134.28           O
ATOM   3847  C   TYR E 488      64.829 -11.529  14.920  1.00134.28           C
ATOM   3848  O   TYR E 488      63.951 -11.335  15.758  1.00134.28           O
ATOM   3849  N   LEU E 489      65.243 -12.783  14.640  1.00 65.76           N
ATOM   3850  CA  LEU E 489      64.668 -13.907  15.338  1.00 65.76           C
ATOM   3851  CB  LEU E 489      64.564 -15.170  14.463  1.00 65.76           C
ATOM   3852  CG  LEU E 489      63.945 -16.375  15.195  1.00 65.76           C
ATOM   3853  CD1 LEU E 489      62.487 -16.101  15.597  1.00 65.76           C
ATOM   3854  CD2 LEU E 489      64.106 -17.667  14.377  1.00 65.76           C
ATOM   3855  C   LEU E 489      65.443 -14.284  16.571  1.00 65.76           C
ATOM   3856  O   LEU E 489      66.670 -14.241  16.603  1.00 65.76           O
ATOM   3857  N   SER E 490      64.708 -14.694  17.632  1.00 57.13           N
ATOM   3858  CA  SER E 490      65.303 -15.080  18.888  1.00 57.13           C
ATOM   3859  CB  SER E 490      64.307 -15.101  20.058  1.00 57.13           C
ATOM   3860  OG  SER E 490      63.306 -16.077  19.816  1.00 57.13           O
ATOM   3861  C   SER E 490      65.830 -16.468  18.704  1.00 57.13           C
ATOM   3862  O   SER E 490      65.483 -17.121  17.727  1.00 57.13           O
ATOM   3863  N   PRO E 491      66.643 -16.944  19.616  1.00 77.82           N
ATOM   3864  CA  PRO E 491      67.284 -18.226  19.470  1.00 77.82           C
ATOM   3865  CD  PRO E 491      67.453 -16.026  20.402  1.00 77.82           C
ATOM   3866  CB  PRO E 491      68.379 -18.267  20.533  1.00 77.82           C
ATOM   3867  CG  PRO E 491      68.749 -16.786  20.729  1.00 77.82           C
ATOM   3868  C   PRO E 491      66.372 -19.407  19.514  1.00 77.82           C
ATOM   3869  O   PRO E 491      65.278 -19.309  20.072  1.00 77.82           O
ATOM   3870  N   VAL E 492      66.820 -20.528  18.903  1.00 43.43           N
ATOM   3871  CA  VAL E 492      66.075 -21.749  18.883  1.00 43.43           C
ATOM   3872  CB  VAL E 492      66.664 -22.786  17.968  1.00 43.43           C
ATOM   3873  CG1 VAL E 492      65.841 -24.079  18.086  1.00 43.43           C
ATOM   3874  CG2 VAL E 492      66.719 -22.209  16.543  1.00 43.43           C
ATOM   3875  C   VAL E 492      66.092 -22.307  20.271  1.00 43.43           C
ATOM   3876  O   VAL E 492      67.052 -22.133  21.019  1.00 43.43           O
ATOM   3877  N   ARG E 493      64.994 -22.983  20.657  1.00113.48           N
ATOM   3878  CA  ARG E 493      64.901 -23.541  21.978  1.00113.48           C
ATOM   3879  CB  ARG E 493      63.911 -22.795  22.885  1.00113.48           C
ATOM   3880  CG  ARG E 493      64.331 -21.356  23.186  1.00113.48           C
ATOM   3881  CD  ARG E 493      63.349 -20.625  24.100  1.00113.48           C
ATOM   3882  NE  ARG E 493      63.381 -21.321  25.416  1.00113.48           N
ATOM   3883  CZ  ARG E 493      62.537 -20.931  26.415  1.00113.48           C
ATOM   3884  NH1 ARG E 493      61.657 -19.909  26.203  1.00113.48           N
ATOM   3885  NH2 ARG E 493      62.575 -21.563  27.624  1.00113.48           N
ATOM   3886  C   ARG E 493      64.405 -24.950  21.851  1.00113.48           C
ATOM   3887  O   ARG E 493      64.042 -25.397  20.764  1.00113.48           O
ATOM   3888  N   ASN E 494      64.417 -25.704  22.970  1.00 44.11           N
ATOM   3889  CA  ASN E 494      63.953 -27.064  22.931  1.00 44.11           C
ATOM   3890  CB  ASN E 494      65.021 -28.076  23.388  1.00 44.11           C
ATOM   3891  CG  ASN E 494      64.589 -29.472  22.961  1.00 44.11           C
ATOM   3892  OD1 ASN E 494      63.402 -29.754  22.812  1.00 44.11           O
ATOM   3893  ND2 ASN E 494      65.586 -30.376  22.758  1.00 44.11           N
ATOM   3894  C   ASN E 494      62.774 -27.196  23.855  1.00 44.11           C
ATOM   3895  O   ASN E 494      62.849 -26.860  25.035  1.00 44.11           O
ATOM   3896  N   GLN E 495      61.638 -27.681  23.312  1.00 68.78           N
ATOM   3897  CA  GLN E 495      60.411 -27.892  24.035  1.00 68.78           C
ATOM   3898  CB  GLN E 495      59.206 -28.143  23.108  1.00 68.78           C
ATOM   3899  CG  GLN E 495      59.305 -29.412  22.261  1.00 68.78           C
ATOM   3900  CD  GLN E 495      58.042 -29.501  21.415  1.00 68.78           C
ATOM   3901  OE1 GLN E 495      56.929 -29.555  21.935  1.00 68.78           O
ATOM   3902  NE2 GLN E 495      58.219 -29.504  20.066  1.00 68.78           N
ATOM   3903  C   GLN E 495      60.553 -29.044  24.981  1.00 68.78           C
ATOM   3904  O   GLN E 495      59.860 -29.108  25.997  1.00 68.78           O
ATOM   3905  N   GLY E 496      61.412 -30.022  24.643  1.00 27.86           N
ATOM   3906  CA  GLY E 496      61.583 -31.143  25.520  1.00 27.86           C
ATOM   3907  C   GLY E 496      60.426 -32.065  25.295  1.00 27.86           C
ATOM   3908  O   GLY E 496      59.803 -32.051  24.235  1.00 27.86           O
ATOM   3909  N   SER E 497      60.125 -32.903  26.305  1.00 50.23           N
ATOM   3910  CA  SER E 497      59.104 -33.913  26.245  1.00 50.23           C
ATOM   3911  CB  SER E 497      59.239 -34.956  27.370  1.00 50.23           C
ATOM   3912  OG  SER E 497      59.049 -34.342  28.637  1.00 50.23           O
ATOM   3913  C   SER E 497      57.712 -33.347  26.323  1.00 50.23           C
ATOM   3914  O   SER E 497      56.751 -34.058  26.041  1.00 50.23           O
ATOM   3915  N   CYS E 498      57.548 -32.072  26.722  1.00 64.39           N
ATOM   3916  CA  CYS E 498      56.233 -31.509  26.908  1.00 64.39           C
ATOM   3917  CB  CYS E 498      56.284 -30.247  27.794  1.00 64.39           C
ATOM   3918  SG  CYS E 498      54.680 -29.449  28.101  1.00 64.39           S
ATOM   3919  C   CYS E 498      55.645 -31.133  25.573  1.00 64.39           C
ATOM   3920  O   CYS E 498      56.352 -30.658  24.692  1.00 64.39           O
ATOM   3921  N   GLY E 499      54.317 -31.319  25.386  1.00 54.64           N
ATOM   3922  CA  GLY E 499      53.725 -31.001  24.111  1.00 54.64           C
ATOM   3923  C   GLY E 499      53.422 -29.534  24.106  1.00 54.64           C
ATOM   3924  O   GLY E 499      52.268 -29.118  23.996  1.00 54.64           O
ATOM   3925  N   SER E 500      54.493 -28.730  24.253  1.00153.16           N
ATOM   3926  CA  SER E 500      54.455 -27.298  24.347  1.00153.16           C
ATOM   3927  CB  SER E 500      55.456 -26.733  25.372  1.00153.16           C
ATOM   3928  OG  SER E 500      56.790 -26.942  24.945  1.00153.16           O
ATOM   3929  C   SER E 500      54.639 -26.549  23.048  1.00153.16           C
ATOM   3930  O   SER E 500      54.786 -25.329  23.088  1.00153.16           O
ATOM   3931  N   CYS E 501      54.604 -27.201  21.869  1.00 63.51           N
ATOM   3932  CA  CYS E 501      54.962 -26.538  20.635  1.00 63.51           C
ATOM   3933  CB  CYS E 501      54.747 -27.435  19.404  1.00 63.51           C
ATOM   3934  SG  CYS E 501      53.015 -27.946  19.203  1.00 63.51           S
ATOM   3935  C   CYS E 501      54.187 -25.262  20.423  1.00 63.51           C
ATOM   3936  O   CYS E 501      54.771 -24.240  20.065  1.00 63.51           O
ATOM   3937  N   TYR E 502      52.870 -25.253  20.687  1.00 66.43           N
ATOM   3938  CA  TYR E 502      52.065 -24.086  20.430  1.00 66.43           C
ATOM   3939  CB  TYR E 502      50.577 -24.287  20.777  1.00 66.43           C
ATOM   3940  CG  TYR E 502      50.444 -24.536  22.242  1.00 66.43           C
ATOM   3941  CD1 TYR E 502      50.689 -25.784  22.768  1.00 66.43           C
ATOM   3942  CD2 TYR E 502      50.062 -23.521  23.089  1.00 66.43           C
ATOM   3943  CE1 TYR E 502      50.563 -26.013  24.119  1.00 66.43           C
ATOM   3944  CE2 TYR E 502      49.934 -23.744  24.440  1.00 66.43           C
ATOM   3945  CZ  TYR E 502      50.185 -24.991  24.957  1.00 66.43           C
ATOM   3946  OH  TYR E 502      50.054 -25.222  26.343  1.00 66.43           O
ATOM   3947  C   TYR E 502      52.581 -22.919  21.224  1.00 66.43           C
ATOM   3948  O   TYR E 502      52.549 -21.782  20.751  1.00 66.43           O
ATOM   3949  N   ALA E 503      53.013 -23.157  22.476  1.00 42.69           N
ATOM   3950  CA  ALA E 503      53.525 -22.101  23.309  1.00 42.69           C
ATOM   3951  CB  ALA E 503      53.826 -22.574  24.742  1.00 42.69           C
ATOM   3952  C   ALA E 503      54.805 -21.557  22.740  1.00 42.69           C
ATOM   3953  O   ALA E 503      55.007 -20.344  22.695  1.00 42.69           O
ATOM   3954  N   PHE E 504      55.714 -22.446  22.290  1.00 55.91           N
ATOM   3955  CA  PHE E 504      56.976 -22.008  21.758  1.00 55.91           C
ATOM   3956  CB  PHE E 504      57.940 -23.163  21.426  1.00 55.91           C
ATOM   3957  CG  PHE E 504      58.589 -23.602  22.696  1.00 55.91           C
ATOM   3958  CD1 PHE E 504      57.931 -24.400  23.604  1.00 55.91           C
ATOM   3959  CD2 PHE E 504      59.880 -23.213  22.972  1.00 55.91           C
ATOM   3960  CE1 PHE E 504      58.552 -24.792  24.769  1.00 55.91           C
ATOM   3961  CE2 PHE E 504      60.504 -23.603  24.134  1.00 55.91           C
ATOM   3962  CZ  PHE E 504      59.839 -24.394  25.037  1.00 55.91           C
ATOM   3963  C   PHE E 504      56.758 -21.204  20.511  1.00 55.91           C
ATOM   3964  O   PHE E 504      57.370 -20.153  20.328  1.00 55.91           O
ATOM   3965  N   SER E 505      55.873 -21.672  19.612  1.00 30.94           N
ATOM   3966  CA  SER E 505      55.633 -20.961  18.387  1.00 30.94           C
ATOM   3967  CB  SER E 505      54.594 -21.654  17.490  1.00 30.94           C
ATOM   3968  OG  SER E 505      53.327 -21.667  18.131  1.00 30.94           O
ATOM   3969  C   SER E 505      55.098 -19.605  18.725  1.00 30.94           C
ATOM   3970  O   SER E 505      55.506 -18.598  18.149  1.00 30.94           O
ATOM   3971  N   SER E 506      54.174 -19.546  19.699  1.00 38.04           N
ATOM   3972  CA  SER E 506      53.552 -18.306  20.064  1.00 38.04           C
ATOM   3973  CB  SER E 506      52.486 -18.476  21.159  1.00 38.04           C
ATOM   3974  OG  SER E 506      51.409 -19.262  20.670  1.00 38.04           O
ATOM   3975  C   SER E 506      54.576 -17.335  20.569  1.00 38.04           C
ATOM   3976  O   SER E 506      54.612 -16.189  20.123  1.00 38.04           O
ATOM   3977  N   VAL E 507      55.444 -17.766  21.507  1.00 91.24           N
ATOM   3978  CA  VAL E 507      56.428 -16.885  22.075  1.00 91.24           C
ATOM   3979  CB  VAL E 507      57.239 -17.526  23.164  1.00 91.24           C
ATOM   3980  CG1 VAL E 507      56.293 -17.905  24.316  1.00 91.24           C
ATOM   3981  CG2 VAL E 507      58.015 -18.716  22.576  1.00 91.24           C
ATOM   3982  C   VAL E 507      57.372 -16.452  20.998  1.00 91.24           C
ATOM   3983  O   VAL E 507      57.772 -15.290  20.940  1.00 91.24           O
ATOM   3984  N   GLY E 508      57.741 -17.382  20.099  1.00 25.90           N
ATOM   3985  CA  GLY E 508      58.698 -17.077  19.077  1.00 25.90           C
ATOM   3986  C   GLY E 508      58.187 -15.966  18.214  1.00 25.90           C
ATOM   3987  O   GLY E 508      58.940 -15.069  17.840  1.00 25.90           O
ATOM   3988  N   MET E 509      56.893 -16.003  17.854  1.00 48.94           N
ATOM   3989  CA  MET E 509      56.354 -14.980  17.006  1.00 48.94           C
ATOM   3990  CB  MET E 509      54.882 -15.252  16.649  1.00 48.94           C
ATOM   3991  CG  MET E 509      54.252 -14.193  15.745  1.00 48.94           C
ATOM   3992  SD  MET E 509      52.616 -14.645  15.093  1.00 48.94           S
ATOM   3993  CE  MET E 509      51.777 -14.680  16.703  1.00 48.94           C
ATOM   3994  C   MET E 509      56.431 -13.652  17.700  1.00 48.94           C
ATOM   3995  O   MET E 509      56.911 -12.664  17.146  1.00 48.94           O
ATOM   3996  N   MET E 510      56.005 -13.610  18.973  1.00129.34           N
ATOM   3997  CA  MET E 510      55.944 -12.386  19.723  1.00129.34           C
ATOM   3998  CB  MET E 510      55.378 -12.629  21.133  1.00129.34           C
ATOM   3999  CG  MET E 510      54.063 -13.419  21.142  1.00129.34           C
ATOM   4000  SD  MET E 510      52.607 -12.574  20.456  1.00129.34           S
ATOM   4001  CE  MET E 510      52.097 -11.835  22.035  1.00129.34           C
ATOM   4002  C   MET E 510      57.328 -11.830  19.900  1.00129.34           C
ATOM   4003  O   MET E 510      57.533 -10.618  19.852  1.00129.34           O
ATOM   4004  N   GLU E 511      58.317 -12.708  20.146  1.00 53.57           N
ATOM   4005  CA  GLU E 511      59.660 -12.268  20.415  1.00 53.57           C
ATOM   4006  CB  GLU E 511      60.555 -13.428  20.885  1.00 53.57           C
ATOM   4007  CG  GLU E 511      60.137 -13.940  22.267  1.00 53.57           C
ATOM   4008  CD  GLU E 511      60.873 -15.237  22.567  1.00 53.57           C
ATOM   4009  OE1 GLU E 511      61.491 -15.802  21.627  1.00 53.57           O
ATOM   4010  OE2 GLU E 511      60.819 -15.686  23.744  1.00 53.57           O
ATOM   4011  C   GLU E 511      60.274 -11.624  19.204  1.00 53.57           C
ATOM   4012  O   GLU E 511      60.938 -10.594  19.323  1.00 53.57           O
ATOM   4013  N   ALA E 512      60.093 -12.219  18.007  1.00 39.30           N
ATOM   4014  CA  ALA E 512      60.666 -11.661  16.812  1.00 39.30           C
ATOM   4015  CB  ALA E 512      60.475 -12.570  15.584  1.00 39.30           C
ATOM   4016  C   ALA E 512      60.016 -10.344  16.498  1.00 39.30           C
ATOM   4017  O   ALA E 512      60.687  -9.367  16.171  1.00 39.30           O
ATOM   4018  N   ARG E 513      58.677 -10.281  16.620  1.00 53.35           N
ATOM   4019  CA  ARG E 513      57.928  -9.101  16.279  1.00 53.35           C
ATOM   4020  CB  ARG E 513      56.410  -9.294  16.436  1.00 53.35           C
ATOM   4021  CG  ARG E 513      55.808 -10.235  15.390  1.00 53.35           C
ATOM   4022  CD  ARG E 513      54.299 -10.435  15.544  1.00 53.35           C
ATOM   4023  NE  ARG E 513      53.849 -11.312  14.426  1.00 53.35           N
ATOM   4024  CZ  ARG E 513      53.371 -10.757  13.274  1.00 53.35           C
ATOM   4025  NH1 ARG E 513      53.270  -9.402  13.161  1.00 53.35           N
ATOM   4026  NH2 ARG E 513      52.990 -11.553  12.234  1.00 53.35           N
ATOM   4027  C   ARG E 513      58.333  -7.957  17.159  1.00 53.35           C
ATOM   4028  O   ARG E 513      58.363  -6.810  16.717  1.00 53.35           O
ATOM   4029  N   LEU E 514      58.617  -8.229  18.445  1.00 50.30           N
ATOM   4030  CA  LEU E 514      59.054  -7.198  19.343  1.00 50.30           C
ATOM   4031  CB  LEU E 514      59.327  -7.713  20.770  1.00 50.30           C
ATOM   4032  CG  LEU E 514      58.071  -8.005  21.608  1.00 50.30           C
ATOM   4033  CD1 LEU E 514      58.445  -8.579  22.984  1.00 50.30           C
ATOM   4034  CD2 LEU E 514      57.209  -6.740  21.747  1.00 50.30           C
ATOM   4035  C   LEU E 514      60.359  -6.676  18.838  1.00 50.30           C
ATOM   4036  O   LEU E 514      60.614  -5.473  18.871  1.00 50.30           O
ATOM   4037  N   ARG E 515      61.228  -7.585  18.364  1.00 67.79           N
ATOM   4038  CA  ARG E 515      62.533  -7.195  17.921  1.00 67.79           C
ATOM   4039  CB  ARG E 515      63.426  -8.394  17.559  1.00 67.79           C
ATOM   4040  CG  ARG E 515      63.765  -9.252  18.782  1.00 67.79           C
ATOM   4041  CD  ARG E 515      64.825 -10.326  18.528  1.00 67.79           C
ATOM   4042  NE  ARG E 515      65.031 -11.047  19.816  1.00 67.79           N
ATOM   4043  CZ  ARG E 515      66.147 -11.813  20.005  1.00 67.79           C
ATOM   4044  NH1 ARG E 515      67.091 -11.894  19.023  1.00 67.79           N
ATOM   4045  NH2 ARG E 515      66.318 -12.490  21.178  1.00 67.79           N
ATOM   4046  C   ARG E 515      62.427  -6.292  16.732  1.00 67.79           C
ATOM   4047  O   ARG E 515      63.079  -5.252  16.685  1.00 67.79           O
ATOM   4048  N   LEU E 516      61.586  -6.649  15.745  1.00127.88           N
ATOM   4049  CA  LEU E 516      61.454  -5.851  14.560  1.00127.88           C
ATOM   4050  CB  LEU E 516      60.530  -6.511  13.514  1.00127.88           C
ATOM   4051  CG  LEU E 516      60.424  -5.777  12.158  1.00127.88           C
ATOM   4052  CD1 LEU E 516      59.650  -4.451  12.255  1.00127.88           C
ATOM   4053  CD2 LEU E 516      61.811  -5.611  11.517  1.00127.88           C
ATOM   4054  C   LEU E 516      60.882  -4.511  14.923  1.00127.88           C
ATOM   4055  O   LEU E 516      61.358  -3.480  14.450  1.00127.88           O
ATOM   4056  N   ARG E 517      59.854  -4.483  15.793  1.00142.27           N
ATOM   4057  CA  ARG E 517      59.195  -3.245  16.095  1.00142.27           C
ATOM   4058  CB  ARG E 517      58.005  -3.415  17.053  1.00142.27           C
ATOM   4059  CG  ARG E 517      57.294  -2.097  17.374  1.00142.27           C
ATOM   4060  CD  ARG E 517      56.067  -2.259  18.273  1.00142.27           C
ATOM   4061  NE  ARG E 517      55.057  -3.043  17.507  1.00142.27           N
ATOM   4062  CZ  ARG E 517      53.800  -3.220  18.008  1.00142.27           C
ATOM   4063  NH1 ARG E 517      53.457  -2.663  19.206  1.00142.27           N
ATOM   4064  NH2 ARG E 517      52.885  -3.955  17.310  1.00142.27           N
ATOM   4065  C   ARG E 517      60.155  -2.281  16.729  1.00142.27           C
ATOM   4066  O   ARG E 517      60.169  -1.098  16.400  1.00142.27           O
ATOM   4067  N   THR E 518      60.946  -2.774  17.696  1.00 87.55           N
ATOM   4068  CA  THR E 518      61.948  -2.078  18.461  1.00 87.55           C
ATOM   4069  CB  THR E 518      62.245  -2.754  19.769  1.00 87.55           C
ATOM   4070  OG1 THR E 518      62.773  -4.053  19.549  1.00 87.55           O
ATOM   4071  CG2 THR E 518      60.935  -2.845  20.569  1.00 87.55           C
ATOM   4072  C   THR E 518      63.234  -1.927  17.706  1.00 87.55           C
ATOM   4073  O   THR E 518      64.123  -1.203  18.149  1.00 87.55           O
ATOM   4074  N   ASN E 519      63.414  -2.656  16.590  1.00 67.27           N
ATOM   4075  CA  ASN E 519      64.658  -2.603  15.875  1.00 67.27           C
ATOM   4076  CB  ASN E 519      65.051  -1.182  15.432  1.00 67.27           C
ATOM   4077  CG  ASN E 519      66.209  -1.294  14.448  1.00 67.27           C
ATOM   4078  OD1 ASN E 519      66.750  -2.376  14.221  1.00 67.27           O
ATOM   4079  ND2 ASN E 519      66.606  -0.141  13.848  1.00 67.27           N
ATOM   4080  C   ASN E 519      65.745  -3.140  16.754  1.00 67.27           C
ATOM   4081  O   ASN E 519      66.827  -2.565  16.861  1.00 67.27           O
ATOM   4082  N   ASN E 520      65.453  -4.282  17.406  1.00 62.54           N
ATOM   4083  CA  ASN E 520      66.361  -5.013  18.245  1.00 62.54           C
ATOM   4084  CB  ASN E 520      67.661  -5.409  17.522  1.00 62.54           C
ATOM   4085  CG  ASN E 520      67.318  -6.476  16.489  1.00 62.54           C
ATOM   4086  OD1 ASN E 520      66.555  -7.400  16.763  1.00 62.54           O
ATOM   4087  ND2 ASN E 520      67.894  -6.345  15.264  1.00 62.54           N
ATOM   4088  C   ASN E 520      66.711  -4.223  19.466  1.00 62.54           C
ATOM   4089  O   ASN E 520      67.667  -4.557  20.165  1.00 62.54           O
ATOM   4090  N   THR E 521      65.941  -3.162  19.773  1.00 33.53           N
ATOM   4091  CA  THR E 521      66.186  -2.434  20.985  1.00 33.53           C
ATOM   4092  CB  THR E 521      65.353  -1.193  21.110  1.00 33.53           C
ATOM   4093  OG1 THR E 521      65.632  -0.305  20.038  1.00 33.53           O
ATOM   4094  CG2 THR E 521      65.680  -0.518  22.454  1.00 33.53           C
ATOM   4095  C   THR E 521      65.832  -3.339  22.125  1.00 33.53           C
ATOM   4096  O   THR E 521      66.553  -3.397  23.121  1.00 33.53           O
ATOM   4097  N   VAL E 522      64.700  -4.069  21.996  1.00 55.14           N
ATOM   4098  CA  VAL E 522      64.250  -4.962  23.033  1.00 55.14           C
ATOM   4099  CB  VAL E 522      62.845  -4.694  23.485  1.00 55.14           C
ATOM   4100  CG1 VAL E 522      62.445  -5.772  24.505  1.00 55.14           C
ATOM   4101  CG2 VAL E 522      62.775  -3.259  24.031  1.00 55.14           C
ATOM   4102  C   VAL E 522      64.280  -6.378  22.502  1.00 55.14           C
ATOM   4103  O   VAL E 522      63.666  -6.691  21.486  1.00 55.14           O
ATOM   4104  N   GLN E 523      65.102  -7.210  23.165  1.00181.80           N
ATOM   4105  CA  GLN E 523      65.446  -8.606  23.013  1.00181.80           C
ATOM   4106  CB  GLN E 523      66.909  -8.894  23.385  1.00181.80           C
ATOM   4107  CG  GLN E 523      67.219  -8.652  24.864  1.00181.80           C
ATOM   4108  CD  GLN E 523      68.689  -8.973  25.095  1.00181.80           C
ATOM   4109  OE1 GLN E 523      69.194  -8.862  26.211  1.00181.80           O
ATOM   4110  NE2 GLN E 523      69.397  -9.386  24.010  1.00181.80           N
ATOM   4111  C   GLN E 523      64.609  -9.633  23.746  1.00181.80           C
ATOM   4112  O   GLN E 523      64.943 -10.814  23.668  1.00181.80           O
ATOM   4113  N   THR E 524      63.629  -9.243  24.588  1.00146.68           N
ATOM   4114  CA  THR E 524      62.977 -10.124  25.538  1.00146.68           C
ATOM   4115  CB  THR E 524      61.681  -9.572  26.061  1.00146.68           C
ATOM   4116  OG1 THR E 524      61.211 -10.366  27.143  1.00146.68           O
ATOM   4117  CG2 THR E 524      60.651  -9.568  24.919  1.00146.68           C
ATOM   4118  C   THR E 524      62.709 -11.528  25.068  1.00146.68           C
ATOM   4119  O   THR E 524      62.383 -11.791  23.911  1.00146.68           O
ATOM   4120  N   MET E 525      62.903 -12.486  26.008  1.00 91.71           N
ATOM   4121  CA  MET E 525      62.612 -13.876  25.795  1.00 91.71           C
ATOM   4122  CB  MET E 525      63.742 -14.823  26.244  1.00 91.71           C
ATOM   4123  CG  MET E 525      65.021 -14.682  25.417  1.00 91.71           C
ATOM   4124  SD  MET E 525      65.935 -13.137  25.698  1.00 91.71           S
ATOM   4125  CE  MET E 525      66.448 -13.565  27.386  1.00 91.71           C
ATOM   4126  C   MET E 525      61.431 -14.151  26.671  1.00 91.71           C
ATOM   4127  O   MET E 525      61.515 -14.040  27.893  1.00 91.71           O
ATOM   4128  N   LEU E 526      60.286 -14.510  26.056  1.00 59.76           N
ATOM   4129  CA  LEU E 526      59.060 -14.736  26.771  1.00 59.76           C
ATOM   4130  CB  LEU E 526      57.816 -14.587  25.883  1.00 59.76           C
ATOM   4131  CG  LEU E 526      57.644 -13.161  25.328  1.00 59.76           C
ATOM   4132  CD1 LEU E 526      56.394 -13.049  24.444  1.00 59.76           C
ATOM   4133  CD2 LEU E 526      57.674 -12.120  26.455  1.00 59.76           C
ATOM   4134  C   LEU E 526      59.067 -16.114  27.361  1.00 59.76           C
ATOM   4135  O   LEU E 526      59.892 -16.948  26.995  1.00 59.76           O
ATOM   4136  N   SER E 527      58.135 -16.385  28.307  1.00 67.51           N
ATOM   4137  CA  SER E 527      58.126 -17.657  28.992  1.00 67.51           C
ATOM   4138  CB  SER E 527      57.953 -17.512  30.510  1.00 67.51           C
ATOM   4139  OG  SER E 527      57.835 -18.794  31.103  1.00 67.51           O
ATOM   4140  C   SER E 527      57.012 -18.557  28.518  1.00 67.51           C
ATOM   4141  O   SER E 527      55.828 -18.281  28.710  1.00 67.51           O
ATOM   4142  N   PRO E 528      57.389 -19.651  27.900  1.00 88.09           N
ATOM   4143  CA  PRO E 528      56.434 -20.640  27.458  1.00 88.09           C
ATOM   4144  CD  PRO E 528      58.588 -19.651  27.079  1.00 88.09           C
ATOM   4145  CB  PRO E 528      57.192 -21.551  26.495  1.00 88.09           C
ATOM   4146  CG  PRO E 528      58.311 -20.652  25.945  1.00 88.09           C
ATOM   4147  C   PRO E 528      55.832 -21.389  28.609  1.00 88.09           C
ATOM   4148  O   PRO E 528      54.710 -21.882  28.493  1.00 88.09           O
ATOM   4149  N   GLN E 529      56.574 -21.501  29.722  1.00 52.39           N
ATOM   4150  CA  GLN E 529      56.146 -22.270  30.860  1.00 52.39           C
ATOM   4151  CB  GLN E 529      57.236 -22.408  31.935  1.00 52.39           C
ATOM   4152  CG  GLN E 529      56.808 -23.283  33.114  1.00 52.39           C
ATOM   4153  CD  GLN E 529      56.627 -24.704  32.597  1.00 52.39           C
ATOM   4154  OE1 GLN E 529      57.430 -25.200  31.808  1.00 52.39           O
ATOM   4155  NE2 GLN E 529      55.535 -25.379  33.048  1.00 52.39           N
ATOM   4156  C   GLN E 529      54.949 -21.643  31.501  1.00 52.39           C
ATOM   4157  O   GLN E 529      54.036 -22.338  31.946  1.00 52.39           O
ATOM   4158  N   ASP E 530      54.917 -20.301  31.565  1.00 87.18           N
ATOM   4159  CA  ASP E 530      53.827 -19.643  32.224  1.00 87.18           C
ATOM   4160  CB  ASP E 530      53.976 -18.110  32.158  1.00 87.18           C
ATOM   4161  CG  ASP E 530      52.932 -17.438  33.040  1.00 87.18           C
ATOM   4162  OD1 ASP E 530      51.780 -17.944  33.108  1.00 87.18           O
ATOM   4163  OD2 ASP E 530      53.279 -16.399  33.663  1.00 87.18           O
ATOM   4164  C   ASP E 530      52.567 -20.028  31.510  1.00 87.18           C
ATOM   4165  O   ASP E 530      51.547 -20.313  32.140  1.00 87.18           O
ATOM   4166  N   VAL E 531      52.609 -20.046  30.164  1.00 41.96           N
ATOM   4167  CA  VAL E 531      51.449 -20.406  29.402  1.00 41.96           C
ATOM   4168  CB  VAL E 531      51.678 -20.296  27.921  1.00 41.96           C
ATOM   4169  CG1 VAL E 531      50.450 -20.865  27.191  1.00 41.96           C
ATOM   4170  CG2 VAL E 531      51.976 -18.825  27.578  1.00 41.96           C
ATOM   4171  C   VAL E 531      51.087 -21.828  29.699  1.00 41.96           C
ATOM   4172  O   VAL E 531      49.922 -22.144  29.939  1.00 41.96           O
ATOM   4173  N   VAL E 532      52.088 -22.726  29.709  1.00 54.65           N
ATOM   4174  CA  VAL E 532      51.819 -24.120  29.938  1.00 54.65           C
ATOM   4175  CB  VAL E 532      53.056 -24.974  29.865  1.00 54.65           C
ATOM   4176  CG1 VAL E 532      52.688 -26.416  30.261  1.00 54.65           C
ATOM   4177  CG2 VAL E 532      53.655 -24.852  28.451  1.00 54.65           C
ATOM   4178  C   VAL E 532      51.207 -24.324  31.295  1.00 54.65           C
ATOM   4179  O   VAL E 532      50.274 -25.110  31.448  1.00 54.65           O
ATOM   4180  N   SER E 533      51.751 -23.668  32.336  1.00 73.93           N
ATOM   4181  CA  SER E 533      51.247 -23.879  33.671  1.00 73.93           C
ATOM   4182  CB  SER E 533      52.267 -23.473  34.748  1.00 73.93           C
ATOM   4183  OG  SER E 533      53.422 -24.294  34.660  1.00 73.93           O
ATOM   4184  C   SER E 533      49.970 -23.140  33.978  1.00 73.93           C
ATOM   4185  O   SER E 533      49.079 -23.686  34.626  1.00 73.93           O
ATOM   4186  N   CYS E 534      49.931 -21.831  33.653  1.00106.92           N
ATOM   4187  CA  CYS E 534      48.856 -20.938  34.007  1.00106.92           C
ATOM   4188  CB  CYS E 534      49.416 -19.531  34.261  1.00106.92           C
ATOM   4189  SG  CYS E 534      50.954 -19.600  35.244  1.00106.92           S
ATOM   4190  C   CYS E 534      47.669 -20.841  33.072  1.00106.92           C
ATOM   4191  O   CYS E 534      46.549 -20.630  33.531  1.00106.92           O
ATOM   4192  N   SER E 535      47.866 -20.968  31.740  1.00 75.30           N
ATOM   4193  CA  SER E 535      46.831 -20.610  30.799  1.00 75.30           C
ATOM   4194  CB  SER E 535      47.386 -20.322  29.393  1.00 75.30           C
ATOM   4195  OG  SER E 535      46.332 -19.971  28.510  1.00 75.30           O
ATOM   4196  C   SER E 535      45.718 -21.613  30.660  1.00 75.30           C
ATOM   4197  O   SER E 535      45.924 -22.785  30.352  1.00 75.30           O
ATOM   4198  N   GLY E 536      44.481 -21.122  30.896  1.00 65.98           N
ATOM   4199  CA  GLY E 536      43.218 -21.804  30.773  1.00 65.98           C
ATOM   4200  C   GLY E 536      42.841 -21.991  29.328  1.00 65.98           C
ATOM   4201  O   GLY E 536      41.968 -22.797  28.999  1.00 65.98           O
ATOM   4202  N   LEU E 537      43.399 -21.127  28.460  1.00131.17           N
ATOM   4203  CA  LEU E 537      43.190 -21.058  27.040  1.00131.17           C
ATOM   4204  CB  LEU E 537      43.834 -19.816  26.402  1.00131.17           C
ATOM   4205  CG  LEU E 537      43.249 -18.486  26.910  1.00131.17           C
ATOM   4206  CD1 LEU E 537      43.518 -18.295  28.412  1.00131.17           C
ATOM   4207  CD2 LEU E 537      43.736 -17.301  26.062  1.00131.17           C
ATOM   4208  C   LEU E 537      43.795 -22.255  26.367  1.00131.17           C
ATOM   4209  O   LEU E 537      43.579 -22.454  25.174  1.00131.17           O
ATOM   4210  N   SER E 538      44.682 -22.993  27.067  1.00 68.48           N
ATOM   4211  CA  SER E 538      45.331 -24.140  26.491  1.00 68.48           C
ATOM   4212  CB  SER E 538      46.775 -23.857  26.041  1.00 68.48           C
ATOM   4213  OG  SER E 538      47.585 -23.546  27.166  1.00 68.48           O
ATOM   4214  C   SER E 538      45.391 -25.268  27.492  1.00 68.48           C
ATOM   4215  O   SER E 538      44.975 -25.149  28.642  1.00 68.48           O
ATOM   4216  N   GLN E 539      45.846 -26.429  26.983  1.00177.88           N
ATOM   4217  CA  GLN E 539      46.020 -27.738  27.557  1.00177.88           C
ATOM   4218  CB  GLN E 539      45.856 -28.849  26.505  1.00177.88           C
ATOM   4219  CG  GLN E 539      44.407 -28.985  26.013  1.00177.88           C
ATOM   4220  CD  GLN E 539      43.983 -27.704  25.297  1.00177.88           C
ATOM   4221  OE1 GLN E 539      44.611 -27.283  24.327  1.00177.88           O
ATOM   4222  NE2 GLN E 539      42.896 -27.056  25.795  1.00177.88           N
ATOM   4223  C   GLN E 539      47.278 -27.975  28.359  1.00177.88           C
ATOM   4224  O   GLN E 539      47.455 -29.084  28.857  1.00177.88           O
ATOM   4225  N   GLY E 540      48.262 -27.054  28.391  1.00 49.42           N
ATOM   4226  CA  GLY E 540      49.460 -27.367  29.130  1.00 49.42           C
ATOM   4227  C   GLY E 540      50.322 -28.198  28.225  1.00 49.42           C
ATOM   4228  O   GLY E 540      50.541 -27.838  27.073  1.00 49.42           O
ATOM   4229  N   CYS E 541      50.869 -29.314  28.746  1.00 77.29           N
ATOM   4230  CA  CYS E 541      51.697 -30.233  28.011  1.00 77.29           C
ATOM   4231  CB  CYS E 541      52.436 -31.251  28.895  1.00 77.29           C
ATOM   4232  SG  CYS E 541      53.893 -30.488  29.658  1.00 77.29           S
ATOM   4233  C   CYS E 541      50.869 -30.984  27.014  1.00 77.29           C
ATOM   4234  O   CYS E 541      51.405 -31.668  26.143  1.00 77.29           O
ATOM   4235  N   ASP E 542      49.539 -30.948  27.203  1.00 77.81           N
ATOM   4236  CA  ASP E 542      48.528 -31.583  26.401  1.00 77.81           C
ATOM   4237  CB  ASP E 542      47.150 -31.596  27.084  1.00 77.81           C
ATOM   4238  CG  ASP E 542      47.228 -32.546  28.270  1.00 77.81           C
ATOM   4239  OD1 ASP E 542      48.255 -33.268  28.383  1.00 77.81           O
ATOM   4240  OD2 ASP E 542      46.264 -32.561  29.082  1.00 77.81           O
ATOM   4241  C   ASP E 542      48.361 -30.913  25.059  1.00 77.81           C
ATOM   4242  O   ASP E 542      47.689 -31.463  24.186  1.00 77.81           O
ATOM   4243  N   GLY E 543      48.876 -29.677  24.873  1.00 40.93           N
ATOM   4244  CA  GLY E 543      48.727 -29.035  23.588  1.00 40.93           C
ATOM   4245  C   GLY E 543      47.942 -27.758  23.729  1.00 40.93           C
ATOM   4246  O   GLY E 543      47.471 -27.419  24.813  1.00 40.93           O
ATOM   4247  N   GLY E 544      47.805 -27.002  22.611  1.00 33.21           N
ATOM   4248  CA  GLY E 544      47.092 -25.749  22.599  1.00 33.21           C
ATOM   4249  C   GLY E 544      47.193 -25.151  21.217  1.00 33.21           C
ATOM   4250  O   GLY E 544      47.711 -25.786  20.297  1.00 33.21           O
ATOM   4251  N   PHE E 545      46.678 -23.907  21.032  1.00 71.29           N
ATOM   4252  CA  PHE E 545      46.736 -23.285  19.728  1.00 71.29           C
ATOM   4253  CB  PHE E 545      45.384 -23.279  18.993  1.00 71.29           C
ATOM   4254  CG  PHE E 545      45.063 -24.697  18.666  1.00 71.29           C
ATOM   4255  CD1 PHE E 545      44.523 -25.523  19.624  1.00 71.29           C
ATOM   4256  CD2 PHE E 545      45.299 -25.199  17.406  1.00 71.29           C
ATOM   4257  CE1 PHE E 545      44.225 -26.832  19.330  1.00 71.29           C
ATOM   4258  CE2 PHE E 545      45.004 -26.508  17.108  1.00 71.29           C
ATOM   4259  CZ  PHE E 545      44.467 -27.327  18.071  1.00 71.29           C
ATOM   4260  C   PHE E 545      47.199 -21.852  19.833  1.00 71.29           C
ATOM   4261  O   PHE E 545      46.741 -21.087  20.680  1.00 71.29           O
ATOM   4262  N   PRO E 546      48.079 -21.469  18.934  1.00154.33           N
ATOM   4263  CA  PRO E 546      48.681 -20.154  18.883  1.00154.33           C
ATOM   4264  CD  PRO E 546      48.326 -22.241  17.728  1.00154.33           C
ATOM   4265  CB  PRO E 546      49.591 -20.171  17.654  1.00154.33           C
ATOM   4266  CG  PRO E 546      48.960 -21.242  16.745  1.00154.33           C
ATOM   4267  C   PRO E 546      47.672 -19.042  18.829  1.00154.33           C
ATOM   4268  O   PRO E 546      47.933 -17.976  19.385  1.00154.33           O
ATOM   4269  N   TYR E 547      46.516 -19.253  18.178  1.00 60.80           N
ATOM   4270  CA  TYR E 547      45.534 -18.212  18.072  1.00 60.80           C
ATOM   4271  CB  TYR E 547      44.288 -18.705  17.314  1.00 60.80           C
ATOM   4272  CG  TYR E 547      43.267 -17.623  17.201  1.00 60.80           C
ATOM   4273  CD1 TYR E 547      42.373 -17.389  18.220  1.00 60.80           C
ATOM   4274  CD2 TYR E 547      43.194 -16.851  16.063  1.00 60.80           C
ATOM   4275  CE1 TYR E 547      41.425 -16.397  18.108  1.00 60.80           C
ATOM   4276  CE2 TYR E 547      42.250 -15.859  15.945  1.00 60.80           C
ATOM   4277  CZ  TYR E 547      41.363 -15.632  16.967  1.00 60.80           C
ATOM   4278  OH  TYR E 547      40.392 -14.615  16.849  1.00 60.80           O
ATOM   4279  C   TYR E 547      45.130 -17.845  19.477  1.00 60.80           C
ATOM   4280  O   TYR E 547      44.989 -16.667  19.799  1.00 60.80           O
ATOM   4281  N   LEU E 548      44.903 -18.850  20.338  1.00143.37           N
ATOM   4282  CA  LEU E 548      44.527 -18.593  21.701  1.00143.37           C
ATOM   4283  CB  LEU E 548      43.936 -19.789  22.456  1.00143.37           C
ATOM   4284  CG  LEU E 548      42.490 -20.118  22.060  1.00143.37           C
ATOM   4285  CD1 LEU E 548      42.388 -20.851  20.717  1.00143.37           C
ATOM   4286  CD2 LEU E 548      41.781 -20.829  23.211  1.00143.37           C
ATOM   4287  C   LEU E 548      45.655 -18.074  22.551  1.00143.37           C
ATOM   4288  O   LEU E 548      45.389 -17.427  23.561  1.00143.37           O
ATOM   4289  N   ILE E 549      46.908 -18.522  22.321  1.00141.74           N
ATOM   4290  CA  ILE E 549      48.014 -18.053  23.127  1.00141.74           C
ATOM   4291  CB  ILE E 549      49.085 -19.092  23.259  1.00141.74           C
ATOM   4292  CG1 ILE E 549      48.487 -20.359  23.893  1.00141.74           C
ATOM   4293  CG2 ILE E 549      50.243 -18.490  24.074  1.00141.74           C
ATOM   4294  CD1 ILE E 549      47.842 -20.105  25.255  1.00141.74           C
ATOM   4295  C   ILE E 549      48.670 -16.785  22.660  1.00141.74           C
ATOM   4296  O   ILE E 549      48.747 -15.791  23.383  1.00141.74           O
ATOM   4297  N   ALA E 550      49.164 -16.789  21.406  1.00 60.55           N
ATOM   4298  CA  ALA E 550      49.865 -15.642  20.919  1.00 60.55           C
ATOM   4299  CB  ALA E 550      50.411 -15.836  19.494  1.00 60.55           C
ATOM   4300  C   ALA E 550      48.878 -14.528  20.878  1.00 60.55           C
ATOM   4301  O   ALA E 550      49.231 -13.376  21.132  1.00 60.55           O
ATOM   4302  N   GLY E 551      47.650 -14.823  20.398  1.00 86.35           N
ATOM   4303  CA  GLY E 551      46.645 -13.798  20.368  1.00 86.35           C
ATOM   4304  C   GLY E 551      45.850 -13.542  21.629  1.00 86.35           C
ATOM   4305  O   GLY E 551      46.064 -12.558  22.333  1.00 86.35           O
ATOM   4306  N   ARG E 552      44.951 -14.490  21.984  1.00143.16           N
ATOM   4307  CA  ARG E 552      43.960 -14.246  23.011  1.00143.16           C
ATOM   4308  CB  ARG E 552      42.898 -15.358  23.072  1.00143.16           C
ATOM   4309  CG  ARG E 552      41.705 -15.012  23.966  1.00143.16           C
ATOM   4310  CD  ARG E 552      40.643 -16.110  24.030  1.00143.16           C
ATOM   4311  NE  ARG E 552      40.935 -16.952  25.227  1.00143.16           N
ATOM   4312  CZ  ARG E 552      40.444 -16.585  26.447  1.00143.16           C
ATOM   4313  NH1 ARG E 552      39.704 -15.445  26.568  1.00143.16           N
ATOM   4314  NH2 ARG E 552      40.690 -17.356  27.545  1.00143.16           N
ATOM   4315  C   ARG E 552      44.541 -14.117  24.386  1.00143.16           C
ATOM   4316  O   ARG E 552      44.276 -13.147  25.095  1.00143.16           O
ATOM   4317  N   TYR E 553      45.370 -15.092  24.793  1.00 69.46           N
ATOM   4318  CA  TYR E 553      45.922 -15.113  26.115  1.00 69.46           C
ATOM   4319  CB  TYR E 553      46.766 -16.384  26.334  1.00 69.46           C
ATOM   4320  CG  TYR E 553      47.223 -16.473  27.750  1.00 69.46           C
ATOM   4321  CD1 TYR E 553      46.347 -16.863  28.736  1.00 69.46           C
ATOM   4322  CD2 TYR E 553      48.527 -16.196  28.089  1.00 69.46           C
ATOM   4323  CE1 TYR E 553      46.759 -16.959  30.044  1.00 69.46           C
ATOM   4324  CE2 TYR E 553      48.946 -16.290  29.395  1.00 69.46           C
ATOM   4325  CZ  TYR E 553      48.061 -16.672  30.374  1.00 69.46           C
ATOM   4326  OH  TYR E 553      48.487 -16.771  31.716  1.00 69.46           O
ATOM   4327  C   TYR E 553      46.803 -13.915  26.266  1.00 69.46           C
ATOM   4328  O   TYR E 553      46.797 -13.244  27.297  1.00 69.46           O
ATOM   4329  N   ALA E 554      47.581 -13.605  25.217  1.00 36.65           N
ATOM   4330  CA  ALA E 554      48.486 -12.496  25.288  1.00 36.65           C
ATOM   4331  CB  ALA E 554      49.293 -12.305  23.992  1.00 36.65           C
ATOM   4332  C   ALA E 554      47.709 -11.234  25.524  1.00 36.65           C
ATOM   4333  O   ALA E 554      48.129 -10.380  26.302  1.00 36.65           O
ATOM   4334  N   GLN E 555      46.569 -11.060  24.830  1.00 67.56           N
ATOM   4335  CA  GLN E 555      45.796  -9.859  24.988  1.00 67.56           C
ATOM   4336  CB  GLN E 555      44.696  -9.740  23.917  1.00 67.56           C
ATOM   4337  CG  GLN E 555      43.898  -8.438  23.979  1.00 67.56           C
ATOM   4338  CD  GLN E 555      42.855  -8.483  22.868  1.00 67.56           C
ATOM   4339  OE1 GLN E 555      41.967  -9.329  22.864  1.00 67.56           O
ATOM   4340  NE2 GLN E 555      42.977  -7.546  21.887  1.00 67.56           N
ATOM   4341  C   GLN E 555      45.134  -9.786  26.337  1.00 67.56           C
ATOM   4342  O   GLN E 555      45.157  -8.745  26.992  1.00 67.56           O
ATOM   4343  N   ASP E 556      44.477 -10.881  26.767  1.00102.77           N
ATOM   4344  CA  ASP E 556      43.734 -10.870  27.997  1.00102.77           C
ATOM   4345  CB  ASP E 556      42.815 -12.099  28.128  1.00102.77           C
ATOM   4346  CG  ASP E 556      41.747 -12.031  27.043  1.00102.77           C
ATOM   4347  OD1 ASP E 556      41.695 -10.999  26.322  1.00102.77           O
ATOM   4348  OD2 ASP E 556      40.974 -13.017  26.916  1.00102.77           O
ATOM   4349  C   ASP E 556      44.590 -10.855  29.237  1.00102.77           C
ATOM   4350  O   ASP E 556      44.399 -10.013  30.114  1.00102.77           O
ATOM   4351  N   TYR E 557      45.447 -11.890  29.397  1.00120.75           N
ATOM   4352  CA  TYR E 557      46.325 -12.060  30.530  1.00120.75           C
ATOM   4353  CB  TYR E 557      46.478 -13.537  30.917  1.00120.75           C
ATOM   4354  CG  TYR E 557      45.100 -13.966  31.291  1.00120.75           C
ATOM   4355  CD1 TYR E 557      44.641 -13.806  32.578  1.00120.75           C
ATOM   4356  CD2 TYR E 557      44.255 -14.502  30.346  1.00120.75           C
ATOM   4357  CE1 TYR E 557      43.367 -14.192  32.921  1.00120.75           C
ATOM   4358  CE2 TYR E 557      42.980 -14.891  30.683  1.00120.75           C
ATOM   4359  CZ  TYR E 557      42.534 -14.737  31.973  1.00120.75           C
ATOM   4360  OH  TYR E 557      41.226 -15.133  32.323  1.00120.75           O
ATOM   4361  C   TYR E 557      47.686 -11.437  30.417  1.00120.75           C
ATOM   4362  O   TYR E 557      48.214 -10.896  31.387  1.00120.75           O
ATOM   4363  N   GLY E 558      48.325 -11.549  29.237  1.00 37.74           N
ATOM   4364  CA  GLY E 558      49.660 -11.033  29.081  1.00 37.74           C
ATOM   4365  C   GLY E 558      50.655 -12.145  29.278  1.00 37.74           C
ATOM   4366  O   GLY E 558      50.340 -13.195  29.837  1.00 37.74           O
ATOM   4367  N   LEU E 559      51.905 -11.924  28.810  1.00105.45           N
ATOM   4368  CA  LEU E 559      52.954 -12.902  28.910  1.00105.45           C
ATOM   4369  CB  LEU E 559      53.521 -13.351  27.552  1.00105.45           C
ATOM   4370  CG  LEU E 559      52.558 -14.252  26.756  1.00105.45           C
ATOM   4371  CD1 LEU E 559      51.230 -13.541  26.464  1.00105.45           C
ATOM   4372  CD2 LEU E 559      53.223 -14.796  25.484  1.00105.45           C
ATOM   4373  C   LEU E 559      54.082 -12.332  29.719  1.00105.45           C
ATOM   4374  O   LEU E 559      54.282 -11.120  29.769  1.00105.45           O
ATOM   4375  N   VAL E 560      54.851 -13.215  30.391  1.00 63.32           N
ATOM   4376  CA  VAL E 560      55.949 -12.788  31.217  1.00 63.32           C
ATOM   4377  CB  VAL E 560      55.891 -13.326  32.618  1.00 63.32           C
ATOM   4378  CG1 VAL E 560      54.625 -12.778  33.298  1.00 63.32           C
ATOM   4379  CG2 VAL E 560      55.955 -14.862  32.559  1.00 63.32           C
ATOM   4380  C   VAL E 560      57.223 -13.288  30.605  1.00 63.32           C
ATOM   4381  O   VAL E 560      57.208 -14.127  29.708  1.00 63.32           O
ATOM   4382  N   ASP E 561      58.371 -12.749  31.063  1.00 98.58           N
ATOM   4383  CA  ASP E 561      59.649 -13.143  30.533  1.00 98.58           C
ATOM   4384  CB  ASP E 561      60.777 -12.142  30.835  1.00 98.58           C
ATOM   4385  CG  ASP E 561      60.936 -12.051  32.343  1.00 98.58           C
ATOM   4386  OD1 ASP E 561      60.058 -12.593  33.066  1.00 98.58           O
ATOM   4387  OD2 ASP E 561      61.937 -11.433  32.796  1.00 98.58           O
ATOM   4388  C   ASP E 561      60.039 -14.486  31.076  1.00 98.58           C
ATOM   4389  O   ASP E 561      59.481 -14.969  32.061  1.00 98.58           O
ATOM   4390  N   GLU E 562      61.035 -15.126  30.429  1.00 70.54           N
ATOM   4391  CA  GLU E 562      61.438 -16.451  30.808  1.00 70.54           C
ATOM   4392  CB  GLU E 562      62.485 -17.086  29.884  1.00 70.54           C
ATOM   4393  CG  GLU E 562      62.857 -18.495  30.349  1.00 70.54           C
ATOM   4394  CD  GLU E 562      63.448 -19.232  29.166  1.00 70.54           C
ATOM   4395  OE1 GLU E 562      63.225 -18.758  28.021  1.00 70.54           O
ATOM   4396  OE2 GLU E 562      64.113 -20.280  29.386  1.00 70.54           O
ATOM   4397  C   GLU E 562      61.980 -16.472  32.200  1.00 70.54           C
ATOM   4398  O   GLU E 562      61.757 -17.425  32.946  1.00 70.54           O
ATOM   4399  N   GLN E 563      62.699 -15.410  32.599  1.00116.89           N
ATOM   4400  CA  GLN E 563      63.310 -15.370  33.896  1.00116.89           C
ATOM   4401  CB  GLN E 563      64.094 -14.070  34.140  1.00116.89           C
ATOM   4402  CG  GLN E 563      65.270 -13.880  33.180  1.00116.89           C
ATOM   4403  CD  GLN E 563      66.298 -14.965  33.470  1.00116.89           C
ATOM   4404  OE1 GLN E 563      66.113 -15.791  34.362  1.00116.89           O
ATOM   4405  NE2 GLN E 563      67.415 -14.964  32.695  1.00116.89           N
ATOM   4406  C   GLN E 563      62.240 -15.455  34.942  1.00116.89           C
ATOM   4407  O   GLN E 563      62.447 -16.038  36.006  1.00116.89           O
ATOM   4408  N   CYS E 564      61.070 -14.850  34.672  1.00 47.53           N
ATOM   4409  CA  CYS E 564      60.008 -14.827  35.637  1.00 47.53           C
ATOM   4410  CB  CYS E 564      58.801 -13.983  35.162  1.00 47.53           C
ATOM   4411  SG  CYS E 564      57.467 -13.848  36.393  1.00 47.53           S
ATOM   4412  C   CYS E 564      59.553 -16.231  35.917  1.00 47.53           C
ATOM   4413  O   CYS E 564      59.337 -16.593  37.075  1.00 47.53           O
ATOM   4414  N   ALA E 565      59.369 -17.061  34.867  1.00 71.10           N
ATOM   4415  CA  ALA E 565      58.998 -18.425  35.120  1.00 71.10           C
ATOM   4416  CB  ALA E 565      57.513 -18.710  34.839  1.00 71.10           C
ATOM   4417  C   ALA E 565      59.799 -19.269  34.179  1.00 71.10           C
ATOM   4418  O   ALA E 565      59.417 -19.450  33.025  1.00 71.10           O
ATOM   4419  N   PRO E 566      60.847 -19.871  34.671  1.00 75.32           N
ATOM   4420  CA  PRO E 566      61.721 -20.628  33.813  1.00 75.32           C
ATOM   4421  CD  PRO E 566      61.566 -19.297  35.797  1.00 75.32           C
ATOM   4422  CB  PRO E 566      62.966 -20.923  34.645  1.00 75.32           C
ATOM   4423  CG  PRO E 566      63.032 -19.730  35.617  1.00 75.32           C
ATOM   4424  C   PRO E 566      61.043 -21.837  33.258  1.00 75.32           C
ATOM   4425  O   PRO E 566      60.115 -22.338  33.889  1.00 75.32           O
ATOM   4426  N   TYR E 567      61.500 -22.320  32.082  1.00 96.84           N
ATOM   4427  CA  TYR E 567      60.836 -23.401  31.405  1.00 96.84           C
ATOM   4428  CB  TYR E 567      61.204 -23.446  29.909  1.00 96.84           C
ATOM   4429  CG  TYR E 567      60.428 -24.521  29.231  1.00 96.84           C
ATOM   4430  CD1 TYR E 567      59.076 -24.374  29.023  1.00 96.84           C
ATOM   4431  CD2 TYR E 567      61.054 -25.658  28.775  1.00 96.84           C
ATOM   4432  CE1 TYR E 567      58.354 -25.357  28.389  1.00 96.84           C
ATOM   4433  CE2 TYR E 567      60.336 -26.644  28.139  1.00 96.84           C
ATOM   4434  CZ  TYR E 567      58.984 -26.495  27.947  1.00 96.84           C
ATOM   4435  OH  TYR E 567      58.245 -27.505  27.295  1.00 96.84           O
ATOM   4436  C   TYR E 567      61.192 -24.710  32.046  1.00 96.84           C
ATOM   4437  O   TYR E 567      62.368 -25.047  32.187  1.00 96.84           O
ATOM   4438  N   THR E 568      60.152 -25.392  32.584  1.00 84.88           N
ATOM   4439  CA  THR E 568      60.182 -26.700  33.189  1.00 84.88           C
ATOM   4440  CB  THR E 568      59.134 -26.840  34.251  1.00 84.88           C
ATOM   4441  OG1 THR E 568      59.359 -25.890  35.283  1.00 84.88           O
ATOM   4442  CG2 THR E 568      59.178 -28.268  34.815  1.00 84.88           C
ATOM   4443  C   THR E 568      59.995 -27.832  32.216  1.00 84.88           C
ATOM   4444  O   THR E 568      60.685 -28.847  32.297  1.00 84.88           O
ATOM   4445  N   GLY E 569      59.044 -27.686  31.265  1.00 34.57           N
ATOM   4446  CA  GLY E 569      58.723 -28.759  30.362  1.00 34.57           C
ATOM   4447  C   GLY E 569      57.737 -29.679  31.022  1.00 34.57           C
ATOM   4448  O   GLY E 569      57.591 -30.833  30.619  1.00 34.57           O
ATOM   4449  N   LYS E 570      57.034 -29.193  32.066  1.00154.25           N
ATOM   4450  CA  LYS E 570      56.095 -30.027  32.764  1.00154.25           C
ATOM   4451  CB  LYS E 570      56.671 -30.610  34.067  1.00154.25           C
ATOM   4452  CG  LYS E 570      55.776 -31.643  34.758  1.00154.25           C
ATOM   4453  CD  LYS E 570      55.631 -32.953  33.983  1.00154.25           C
ATOM   4454  CE  LYS E 570      54.735 -33.978  34.680  1.00154.25           C
ATOM   4455  NZ  LYS E 570      55.352 -34.400  35.959  1.00154.25           N
ATOM   4456  C   LYS E 570      54.889 -29.204  33.130  1.00154.25           C
ATOM   4457  O   LYS E 570      54.862 -27.984  32.996  1.00154.25           O
ATOM   4458  N   ASP E 571      53.859 -29.909  33.623  1.00112.57           N
ATOM   4459  CA  ASP E 571      52.559 -29.488  34.068  1.00112.57           C
ATOM   4460  CB  ASP E 571      51.579 -30.662  34.204  1.00112.57           C
ATOM   4461  CG  ASP E 571      51.242 -31.110  32.790  1.00112.57           C
ATOM   4462  OD1 ASP E 571      50.668 -30.285  32.030  1.00112.57           O
ATOM   4463  OD2 ASP E 571      51.573 -32.274  32.443  1.00112.57           O
ATOM   4464  C   ASP E 571      52.655 -28.789  35.393  1.00112.57           C
ATOM   4465  O   ASP E 571      51.676 -28.755  36.139  1.00112.57           O
ATOM   4466  N   SER E 572      53.867 -28.345  35.783  1.00 60.81           N
ATOM   4467  CA  SER E 572      54.087 -27.730  37.068  1.00 60.81           C
ATOM   4468  CB  SER E 572      55.454 -27.032  37.188  1.00 60.81           C
ATOM   4469  OG  SER E 572      55.521 -25.929  36.296  1.00 60.81           O
ATOM   4470  C   SER E 572      53.024 -26.713  37.370  1.00 60.81           C
ATOM   4471  O   SER E 572      52.337 -26.210  36.483  1.00 60.81           O
ATOM   4472  N   SER E 573      52.848 -26.408  38.674  1.00 85.43           N
ATOM   4473  CA  SER E 573      51.826 -25.498  39.112  1.00 85.43           C
ATOM   4474  CB  SER E 573      51.646 -25.462  40.639  1.00 85.43           C
ATOM   4475  OG  SER E 573      51.202 -26.726  41.109  1.00 85.43           O
ATOM   4476  C   SER E 573      52.203 -24.127  38.666  1.00 85.43           C
ATOM   4477  O   SER E 573      53.325 -23.898  38.221  1.00 85.43           O
ATOM   4478  N   CYS E 574      51.285 -23.149  38.821  1.00 92.09           N
ATOM   4479  CA  CYS E 574      51.530 -21.817  38.337  1.00 92.09           C
ATOM   4480  CB  CYS E 574      50.234 -21.168  37.789  1.00 92.09           C
ATOM   4481  SG  CYS E 574      50.410 -19.453  37.200  1.00 92.09           S
ATOM   4482  C   CYS E 574      52.113 -20.889  39.388  1.00 92.09           C
ATOM   4483  O   CYS E 574      51.408 -19.980  39.830  1.00 92.09           O
ATOM   4484  N   PRO E 575      53.328 -21.065  39.881  1.00138.42           N
ATOM   4485  CA  PRO E 575      53.874 -19.971  40.650  1.00138.42           C
ATOM   4486  CD  PRO E 575      53.655 -22.321  40.542  1.00138.42           C
ATOM   4487  CB  PRO E 575      54.485 -20.553  41.922  1.00138.42           C
ATOM   4488  CG  PRO E 575      54.755 -22.012  41.562  1.00138.42           C
ATOM   4489  C   PRO E 575      54.896 -19.242  39.829  1.00138.42           C
ATOM   4490  O   PRO E 575      55.501 -19.868  38.963  1.00138.42           O
ATOM   4491  N   ARG E 576      55.155 -17.951  40.111  1.00127.86           N
ATOM   4492  CA  ARG E 576      56.163 -17.209  39.406  1.00127.86           C
ATOM   4493  CB  ARG E 576      55.689 -16.629  38.063  1.00127.86           C
ATOM   4494  CG  ARG E 576      54.542 -15.625  38.209  1.00127.86           C
ATOM   4495  CD  ARG E 576      54.063 -15.039  36.880  1.00127.86           C
ATOM   4496  NE  ARG E 576      53.086 -15.995  36.289  1.00127.86           N
ATOM   4497  CZ  ARG E 576      51.766 -15.910  36.626  1.00127.86           C
ATOM   4498  NH1 ARG E 576      51.349 -14.963  37.516  1.00127.86           N
ATOM   4499  NH2 ARG E 576      50.862 -16.766  36.066  1.00127.86           N
ATOM   4500  C   ARG E 576      56.507 -16.031  40.271  1.00127.86           C
ATOM   4501  O   ARG E 576      55.969 -15.883  41.366  1.00127.86           O
ATOM   4502  N   GLU E 577      57.440 -15.172  39.811  1.00126.99           N
ATOM   4503  CA  GLU E 577      57.817 -13.993  40.552  1.00126.99           C
ATOM   4504  CB  GLU E 577      59.242 -13.503  40.221  1.00126.99           C
ATOM   4505  CG  GLU E 577      59.682 -12.274  41.018  1.00126.99           C
ATOM   4506  CD  GLU E 577      59.927 -12.704  42.458  1.00126.99           C
ATOM   4507  OE1 GLU E 577      59.735 -13.913  42.756  1.00126.99           O
ATOM   4508  OE2 GLU E 577      60.305 -11.827  43.281  1.00126.99           O
ATOM   4509  C   GLU E 577      56.852 -12.891  40.197  1.00126.99           C
ATOM   4510  O   GLU E 577      55.974 -13.083  39.361  1.00126.99           O
ATOM   4511  N   SER E 578      56.914 -11.728  40.888  1.00106.29           N
ATOM   4512  CA  SER E 578      56.090 -10.619  40.468  1.00106.29           C
ATOM   4513  CB  SER E 578      56.012  -9.479  41.498  1.00106.29           C
ATOM   4514  OG  SER E 578      55.183  -8.435  41.010  1.00106.29           O
ATOM   4515  C   SER E 578      56.769 -10.077  39.230  1.00106.29           C
ATOM   4516  O   SER E 578      57.939  -9.700  39.311  1.00106.29           O
ATOM   4517  N   CYS E 579      56.073  -9.983  38.057  1.00104.75           N
ATOM   4518  CA  CYS E 579      56.793  -9.609  36.855  1.00104.75           C
ATOM   4519  CB  CYS E 579      57.488 -10.808  36.162  1.00104.75           C
ATOM   4520  SG  CYS E 579      56.389 -12.215  35.813  1.00104.75           S
ATOM   4521  C   CYS E 579      55.928  -8.886  35.853  1.00104.75           C
ATOM   4522  O   CYS E 579      54.699  -8.928  35.904  1.00104.75           O
ATOM   4523  N   ASP E 580      56.588  -8.179  34.901  1.00 37.05           N
ATOM   4524  CA  ASP E 580      55.932  -7.401  33.882  1.00 37.05           C
ATOM   4525  CB  ASP E 580      56.869  -6.440  33.131  1.00 37.05           C
ATOM   4526  CG  ASP E 580      57.277  -5.327  34.085  1.00 37.05           C
ATOM   4527  OD1 ASP E 580      56.770  -5.315  35.238  1.00 37.05           O
ATOM   4528  OD2 ASP E 580      58.106  -4.473  33.670  1.00 37.05           O
ATOM   4529  C   ASP E 580      55.344  -8.323  32.860  1.00 37.05           C
ATOM   4530  O   ASP E 580      55.809  -9.448  32.683  1.00 37.05           O
ATOM   4531  N   ARG E 581      54.290  -7.856  32.152  1.00123.59           N
ATOM   4532  CA  ARG E 581      53.654  -8.711  31.188  1.00123.59           C
ATOM   4533  CB  ARG E 581      52.269  -9.205  31.641  1.00123.59           C
ATOM   4534  CG  ARG E 581      52.318 -10.041  32.922  1.00123.59           C
ATOM   4535  CD  ARG E 581      50.948 -10.541  33.386  1.00123.59           C
ATOM   4536  NE  ARG E 581      50.693 -11.844  32.712  1.00123.59           N
ATOM   4537  CZ  ARG E 581      51.123 -13.003  33.289  1.00123.59           C
ATOM   4538  NH1 ARG E 581      51.766 -12.969  34.493  1.00123.59           N
ATOM   4539  NH2 ARG E 581      50.907 -14.198  32.665  1.00123.59           N
ATOM   4540  C   ARG E 581      53.468  -7.985  29.887  1.00123.59           C
ATOM   4541  O   ARG E 581      53.070  -6.822  29.854  1.00123.59           O
ATOM   4542  N   VAL E 582      53.767  -8.675  28.765  1.00107.83           N
ATOM   4543  CA  VAL E 582      53.596  -8.127  27.448  1.00107.83           C
ATOM   4544  CB  VAL E 582      54.633  -8.594  26.467  1.00107.83           C
ATOM   4545  CG1 VAL E 582      56.011  -8.104  26.942  1.00107.83           C
ATOM   4546  CG2 VAL E 582      54.525 -10.122  26.331  1.00107.83           C
ATOM   4547  C   VAL E 582      52.260  -8.571  26.926  1.00107.83           C
ATOM   4548  O   VAL E 582      51.859  -9.714  27.145  1.00107.83           O
ATOM   4549  N   TYR E 583      51.544  -7.686  26.190  1.00 68.26           N
ATOM   4550  CA  TYR E 583      50.223  -8.029  25.723  1.00 68.26           C
ATOM   4551  CB  TYR E 583      49.123  -7.091  26.255  1.00 68.26           C
ATOM   4552  CG  TYR E 583      49.031  -7.234  27.737  1.00 68.26           C
ATOM   4553  CD1 TYR E 583      49.919  -6.580  28.561  1.00 68.26           C
ATOM   4554  CD2 TYR E 583      48.048  -8.013  28.304  1.00 68.26           C
ATOM   4555  CE1 TYR E 583      49.832  -6.707  29.928  1.00 68.26           C
ATOM   4556  CE2 TYR E 583      47.956  -8.143  29.670  1.00 68.26           C
ATOM   4557  CZ  TYR E 583      48.851  -7.491  30.484  1.00 68.26           C
ATOM   4558  OH  TYR E 583      48.759  -7.623  31.886  1.00 68.26           O
ATOM   4559  C   TYR E 583      50.195  -7.894  24.228  1.00 68.26           C
ATOM   4560  O   TYR E 583      51.093  -7.305  23.631  1.00 68.26           O
ATOM   4561  N   SER E 584      49.166  -8.480  23.574  1.00 88.05           N
ATOM   4562  CA  SER E 584      49.041  -8.388  22.145  1.00 88.05           C
ATOM   4563  CB  SER E 584      48.815  -9.747  21.463  1.00 88.05           C
ATOM   4564  OG  SER E 584      47.618 -10.339  21.942  1.00 88.05           O
ATOM   4565  C   SER E 584      47.870  -7.501  21.833  1.00 88.05           C
ATOM   4566  O   SER E 584      46.754  -7.726  22.298  1.00 88.05           O
ATOM   4567  N   SER E 585      48.117  -6.447  21.030  1.00 49.41           N
ATOM   4568  CA  SER E 585      47.115  -5.482  20.674  1.00 49.41           C
ATOM   4569  CB  SER E 585      47.708  -4.189  20.087  1.00 49.41           C
ATOM   4570  OG  SER E 585      48.403  -4.472  18.882  1.00 49.41           O
ATOM   4571  C   SER E 585      46.142  -6.045  19.676  1.00 49.41           C
ATOM   4572  O   SER E 585      45.045  -5.506  19.534  1.00 49.41           O
ATOM   4573  N   GLY E 586      46.507  -7.122  18.945  1.00 37.20           N
ATOM   4574  CA  GLY E 586      45.611  -7.644  17.944  1.00 37.20           C
ATOM   4575  C   GLY E 586      46.097  -8.987  17.472  1.00 37.20           C
ATOM   4576  O   GLY E 586      47.286  -9.295  17.548  1.00 37.20           O
ATOM   4577  N   TYR E 587      45.157  -9.842  17.002  1.00 73.75           N
ATOM   4578  CA  TYR E 587      45.507 -11.134  16.473  1.00 73.75           C
ATOM   4579  CB  TYR E 587      45.736 -12.200  17.562  1.00 73.75           C
ATOM   4580  CG  TYR E 587      44.560 -12.223  18.480  1.00 73.75           C
ATOM   4581  CD1 TYR E 587      44.457 -11.300  19.497  1.00 73.75           C
ATOM   4582  CD2 TYR E 587      43.570 -13.167  18.339  1.00 73.75           C
ATOM   4583  CE1 TYR E 587      43.383 -11.312  20.355  1.00 73.75           C
ATOM   4584  CE2 TYR E 587      42.493 -13.185  19.195  1.00 73.75           C
ATOM   4585  CZ  TYR E 587      42.397 -12.257  20.204  1.00 73.75           C
ATOM   4586  OH  TYR E 587      41.293 -12.277  21.081  1.00 73.75           O
ATOM   4587  C   TYR E 587      44.433 -11.608  15.530  1.00 73.75           C
ATOM   4588  O   TYR E 587      43.275 -11.207  15.644  1.00 73.75           O
ATOM   4589  N   ARG E 588      44.802 -12.467  14.549  1.00111.87           N
ATOM   4590  CA  ARG E 588      43.826 -13.010  13.638  1.00111.87           C
ATOM   4591  CB  ARG E 588      43.285 -11.983  12.629  1.00111.87           C
ATOM   4592  CG  ARG E 588      44.365 -11.376  11.730  1.00111.87           C
ATOM   4593  CD  ARG E 588      45.133 -10.229  12.389  1.00111.87           C
ATOM   4594  NE  ARG E 588      44.156  -9.137  12.661  1.00111.87           N
ATOM   4595  CZ  ARG E 588      43.921  -8.178  11.719  1.00111.87           C
ATOM   4596  NH1 ARG E 588      44.586  -8.213  10.527  1.00111.87           N
ATOM   4597  NH2 ARG E 588      43.020  -7.184  11.970  1.00111.87           N
ATOM   4598  C   ARG E 588      44.451 -14.122  12.842  1.00111.87           C
ATOM   4599  O   ARG E 588      45.672 -14.251  12.774  1.00111.87           O
ATOM   4600  N   TYR E 589      43.607 -14.980  12.227  1.00 86.41           N
ATOM   4601  CA  TYR E 589      44.108 -16.012  11.355  1.00 86.41           C
ATOM   4602  CB  TYR E 589      43.125 -17.160  11.043  1.00 86.41           C
ATOM   4603  CG  TYR E 589      43.004 -18.091  12.199  1.00 86.41           C
ATOM   4604  CD1 TYR E 589      44.013 -18.989  12.466  1.00 86.41           C
ATOM   4605  CD2 TYR E 589      41.878 -18.095  12.989  1.00 86.41           C
ATOM   4606  CE1 TYR E 589      43.916 -19.864  13.521  1.00 86.41           C
ATOM   4607  CE2 TYR E 589      41.774 -18.969  14.045  1.00 86.41           C
ATOM   4608  CZ  TYR E 589      42.794 -19.851  14.313  1.00 86.41           C
ATOM   4609  OH  TYR E 589      42.683 -20.744  15.397  1.00 86.41           O
ATOM   4610  C   TYR E 589      44.358 -15.336  10.045  1.00 86.41           C
ATOM   4611  O   TYR E 589      43.555 -14.516   9.610  1.00 86.41           O
ATOM   4612  N   VAL E 590      45.491 -15.629   9.379  1.00 53.27           N
ATOM   4613  CA  VAL E 590      45.709 -14.990   8.115  1.00 53.27           C
ATOM   4614  CB  VAL E 590      47.015 -15.339   7.457  1.00 53.27           C
ATOM   4615  CG1 VAL E 590      48.164 -14.929   8.392  1.00 53.27           C
ATOM   4616  CG2 VAL E 590      47.008 -16.827   7.075  1.00 53.27           C
ATOM   4617  C   VAL E 590      44.613 -15.447   7.210  1.00 53.27           C
ATOM   4618  O   VAL E 590      44.273 -16.630   7.183  1.00 53.27           O
ATOM   4619  N   GLY E 591      44.040 -14.508   6.428  1.00 34.68           N
ATOM   4620  CA  GLY E 591      42.938 -14.853   5.584  1.00 34.68           C
ATOM   4621  C   GLY E 591      41.695 -14.334   6.243  1.00 34.68           C
ATOM   4622  O   GLY E 591      40.636 -14.274   5.623  1.00 34.68           O
ATOM   4623  N   GLY E 592      41.791 -13.950   7.531  1.00 42.93           N
ATOM   4624  CA  GLY E 592      40.685 -13.341   8.218  1.00 42.93           C
ATOM   4625  C   GLY E 592      40.019 -14.287   9.178  1.00 42.93           C
ATOM   4626  O   GLY E 592      39.516 -13.858  10.215  1.00 42.93           O
ATOM   4627  N   TYR E 593      39.957 -15.590   8.849  1.00 79.97           N
ATOM   4628  CA  TYR E 593      39.351 -16.555   9.730  1.00 79.97           C
ATOM   4629  CB  TYR E 593      37.816 -16.596   9.609  1.00 79.97           C
ATOM   4630  CG  TYR E 593      37.482 -16.554   8.158  1.00 79.97           C
ATOM   4631  CD1 TYR E 593      37.352 -15.335   7.532  1.00 79.97           C
ATOM   4632  CD2 TYR E 593      37.302 -17.703   7.424  1.00 79.97           C
ATOM   4633  CE1 TYR E 593      37.048 -15.256   6.195  1.00 79.97           C
ATOM   4634  CE2 TYR E 593      36.996 -17.631   6.084  1.00 79.97           C
ATOM   4635  CZ  TYR E 593      36.870 -16.408   5.468  1.00 79.97           C
ATOM   4636  OH  TYR E 593      36.557 -16.331   4.095  1.00 79.97           O
ATOM   4637  C   TYR E 593      39.926 -17.890   9.402  1.00 79.97           C
ATOM   4638  O   TYR E 593      40.669 -18.013   8.430  1.00 79.97           O
ATOM   4639  N   TYR E 594      39.618 -18.940  10.197  1.00136.49           N
ATOM   4640  CA  TYR E 594      40.237 -20.180   9.824  1.00136.49           C
ATOM   4641  CB  TYR E 594      40.258 -21.340  10.841  1.00136.49           C
ATOM   4642  CG  TYR E 594      41.077 -22.406  10.166  1.00136.49           C
ATOM   4643  CD1 TYR E 594      40.501 -23.339   9.324  1.00136.49           C
ATOM   4644  CD2 TYR E 594      42.441 -22.463  10.349  1.00136.49           C
ATOM   4645  CE1 TYR E 594      41.241 -24.299   8.687  1.00136.49           C
ATOM   4646  CE2 TYR E 594      43.194 -23.432   9.722  1.00136.49           C
ATOM   4647  CZ  TYR E 594      42.593 -24.350   8.892  1.00136.49           C
ATOM   4648  OH  TYR E 594      43.349 -25.349   8.250  1.00136.49           O
ATOM   4649  C   TYR E 594      39.576 -20.687   8.589  1.00136.49           C
ATOM   4650  O   TYR E 594      38.356 -20.846   8.522  1.00136.49           O
ATOM   4651  N   GLY E 595      40.436 -21.041   7.610  1.00 66.51           N
ATOM   4652  CA  GLY E 595      40.023 -21.596   6.358  1.00 66.51           C
ATOM   4653  C   GLY E 595      40.368 -20.650   5.242  1.00 66.51           C
ATOM   4654  O   GLY E 595      40.302 -21.031   4.076  1.00 66.51           O
ATOM   4655  N   GLY E 596      40.669 -19.381   5.583  1.00 89.30           N
ATOM   4656  CA  GLY E 596      41.064 -18.282   4.744  1.00 89.30           C
ATOM   4657  C   GLY E 596      42.503 -18.308   4.298  1.00 89.30           C
ATOM   4658  O   GLY E 596      42.896 -17.523   3.442  1.00 89.30           O
ATOM   4659  N   CYS E 597      43.370 -19.089   4.956  1.00 76.51           N
ATOM   4660  CA  CYS E 597      44.795 -18.997   4.734  1.00 76.51           C
ATOM   4661  CB  CYS E 597      45.611 -19.807   5.757  1.00 76.51           C
ATOM   4662  SG  CYS E 597      47.402 -19.549   5.584  1.00 76.51           S
ATOM   4663  C   CYS E 597      45.225 -19.435   3.359  1.00 76.51           C
ATOM   4664  O   CYS E 597      44.621 -20.306   2.737  1.00 76.51           O
ATOM   4665  N   ASN E 598      46.291 -18.784   2.833  1.00 76.61           N
ATOM   4666  CA  ASN E 598      46.891 -19.182   1.587  1.00 76.61           C
ATOM   4667  CB  ASN E 598      46.145 -18.688   0.330  1.00 76.61           C
ATOM   4668  CG  ASN E 598      46.119 -17.171   0.310  1.00 76.61           C
ATOM   4669  OD1 ASN E 598      47.157 -16.526   0.179  1.00 76.61           O
ATOM   4670  ND2 ASN E 598      44.901 -16.578   0.425  1.00 76.61           N
ATOM   4671  C   ASN E 598      48.313 -18.689   1.574  1.00 76.61           C
ATOM   4672  O   ASN E 598      48.724 -17.907   2.430  1.00 76.61           O
ATOM   4673  N   GLU E 599      49.110 -19.160   0.593  1.00 77.69           N
ATOM   4674  CA  GLU E 599      50.516 -18.865   0.499  1.00 77.69           C
ATOM   4675  CB  GLU E 599      51.167 -19.561  -0.702  1.00 77.69           C
ATOM   4676  CG  GLU E 599      52.661 -19.277  -0.848  1.00 77.69           C
ATOM   4677  CD  GLU E 599      53.042 -19.661  -2.268  1.00 77.69           C
ATOM   4678  OE1 GLU E 599      52.109 -19.933  -3.069  1.00 77.69           O
ATOM   4679  OE2 GLU E 599      54.263 -19.679  -2.577  1.00 77.69           O
ATOM   4680  C   GLU E 599      50.739 -17.402   0.275  1.00 77.69           C
ATOM   4681  O   GLU E 599      51.614 -16.798   0.897  1.00 77.69           O
ATOM   4682  N   ALA E 600      49.945 -16.795  -0.626  1.00 40.09           N
ATOM   4683  CA  ALA E 600      50.155 -15.422  -0.981  1.00 40.09           C
ATOM   4684  CB  ALA E 600      49.157 -14.930  -2.042  1.00 40.09           C
ATOM   4685  C   ALA E 600      49.989 -14.557   0.230  1.00 40.09           C
ATOM   4686  O   ALA E 600      50.812 -13.682   0.491  1.00 40.09           O
ATOM   4687  N   GLU E 601      48.928 -14.795   1.019  1.00 78.78           N
ATOM   4688  CA  GLU E 601      48.665 -13.988   2.175  1.00 78.78           C
ATOM   4689  CB  GLU E 601      47.309 -14.283   2.836  1.00 78.78           C
ATOM   4690  CG  GLU E 601      46.943 -13.255   3.909  1.00 78.78           C
ATOM   4691  CD  GLU E 601      45.457 -13.389   4.199  1.00 78.78           C
ATOM   4692  OE1 GLU E 601      44.834 -14.345   3.665  1.00 78.78           O
ATOM   4693  OE2 GLU E 601      44.923 -12.530   4.951  1.00 78.78           O
ATOM   4694  C   GLU E 601      49.741 -14.207   3.190  1.00 78.78           C
ATOM   4695  O   GLU E 601      50.113 -13.290   3.919  1.00 78.78           O
ATOM   4696  N   MET E 602      50.258 -15.445   3.277  1.00 44.57           N
ATOM   4697  CA  MET E 602      51.256 -15.748   4.265  1.00 44.57           C
ATOM   4698  CB  MET E 602      51.658 -17.233   4.257  1.00 44.57           C
ATOM   4699  CG  MET E 602      50.536 -18.163   4.726  1.00 44.57           C
ATOM   4700  SD  MET E 602      50.887 -19.938   4.540  1.00 44.57           S
ATOM   4701  CE  MET E 602      52.225 -19.980   5.767  1.00 44.57           C
ATOM   4702  C   MET E 602      52.488 -14.932   4.012  1.00 44.57           C
ATOM   4703  O   MET E 602      53.058 -14.356   4.937  1.00 44.57           O
ATOM   4704  N   LYS E 603      52.932 -14.842   2.745  1.00121.42           N
ATOM   4705  CA  LYS E 603      54.135 -14.110   2.464  1.00121.42           C
ATOM   4706  CB  LYS E 603      54.603 -14.214   1.003  1.00121.42           C
ATOM   4707  CG  LYS E 603      55.140 -15.591   0.630  1.00121.42           C
ATOM   4708  CD  LYS E 603      55.405 -15.769  -0.865  1.00121.42           C
ATOM   4709  CE  LYS E 603      54.147 -16.077  -1.677  1.00121.42           C
ATOM   4710  NZ  LYS E 603      54.522 -16.671  -2.981  1.00121.42           N
ATOM   4711  C   LYS E 603      53.929 -12.658   2.737  1.00121.42           C
ATOM   4712  O   LYS E 603      54.846 -11.968   3.175  1.00121.42           O
ATOM   4713  N   LEU E 604      52.726 -12.139   2.444  1.00124.95           N
ATOM   4714  CA  LEU E 604      52.506 -10.737   2.631  1.00124.95           C
ATOM   4715  CB  LEU E 604      51.124 -10.300   2.114  1.00124.95           C
ATOM   4716  CG  LEU E 604      50.962  -8.776   1.960  1.00124.95           C
ATOM   4717  CD1 LEU E 604      51.025  -8.047   3.309  1.00124.95           C
ATOM   4718  CD2 LEU E 604      51.958  -8.223   0.927  1.00124.95           C
ATOM   4719  C   LEU E 604      52.611 -10.445   4.100  1.00124.95           C
ATOM   4720  O   LEU E 604      53.250  -9.476   4.508  1.00124.95           O
ATOM   4721  N   ALA E 605      52.004 -11.303   4.944  1.00 34.51           N
ATOM   4722  CA  ALA E 605      52.029 -11.092   6.365  1.00 34.51           C
ATOM   4723  CB  ALA E 605      51.218 -12.146   7.136  1.00 34.51           C
ATOM   4724  C   ALA E 605      53.442 -11.164   6.859  1.00 34.51           C
ATOM   4725  O   ALA E 605      53.873 -10.339   7.664  1.00 34.51           O
ATOM   4726  N   LEU E 606      54.215 -12.142   6.358  1.00 56.32           N
ATOM   4727  CA  LEU E 606      55.540 -12.368   6.862  1.00 56.32           C
ATOM   4728  CB  LEU E 606      56.210 -13.568   6.165  1.00 56.32           C
ATOM   4729  CG  LEU E 606      57.636 -13.876   6.656  1.00 56.32           C
ATOM   4730  CD1 LEU E 606      57.636 -14.294   8.138  1.00 56.32           C
ATOM   4731  CD2 LEU E 606      58.319 -14.914   5.751  1.00 56.32           C
ATOM   4732  C   LEU E 606      56.410 -11.165   6.641  1.00 56.32           C
ATOM   4733  O   LEU E 606      57.023 -10.657   7.580  1.00 56.32           O
ATOM   4734  N   VAL E 607      56.481 -10.659   5.395  1.00 56.12           N
ATOM   4735  CA  VAL E 607      57.363  -9.562   5.116  1.00 56.12           C
ATOM   4736  CB  VAL E 607      57.511  -9.296   3.644  1.00 56.12           C
ATOM   4737  CG1 VAL E 607      58.114 -10.549   2.985  1.00 56.12           C
ATOM   4738  CG2 VAL E 607      56.149  -8.878   3.061  1.00 56.12           C
ATOM   4739  C   VAL E 607      56.882  -8.300   5.762  1.00 56.12           C
ATOM   4740  O   VAL E 607      57.682  -7.516   6.274  1.00 56.12           O
ATOM   4741  N   GLN E 608      55.566  -8.021   5.695  1.00112.10           N
ATOM   4742  CA  GLN E 608      55.129  -6.784   6.270  1.00112.10           C
ATOM   4743  CB  GLN E 608      53.691  -6.408   5.869  1.00112.10           C
ATOM   4744  CG  GLN E 608      53.232  -5.081   6.479  1.00112.10           C
ATOM   4745  CD  GLN E 608      51.807  -4.807   6.024  1.00112.10           C
ATOM   4746  OE1 GLN E 608      51.374  -3.660   5.954  1.00112.10           O
ATOM   4747  NE2 GLN E 608      51.052  -5.894   5.703  1.00112.10           N
ATOM   4748  C   GLN E 608      55.178  -6.817   7.772  1.00112.10           C
ATOM   4749  O   GLN E 608      55.742  -5.914   8.386  1.00112.10           O
ATOM   4750  N   ASN E 609      54.536  -7.840   8.384  1.00102.01           N
ATOM   4751  CA  ASN E 609      54.358  -8.002   9.810  1.00102.01           C
ATOM   4752  CB  ASN E 609      53.071  -8.776  10.138  1.00102.01           C
ATOM   4753  CG  ASN E 609      51.888  -7.917   9.715  1.00102.01           C
ATOM   4754  OD1 ASN E 609      51.079  -8.318   8.880  1.00102.01           O
ATOM   4755  ND2 ASN E 609      51.780  -6.698  10.309  1.00102.01           N
ATOM   4756  C   ASN E 609      55.466  -8.667  10.594  1.00102.01           C
ATOM   4757  O   ASN E 609      55.756  -8.255  11.716  1.00102.01           O
ATOM   4758  N   GLY E 610      56.078  -9.750  10.072  1.00 49.67           N
ATOM   4759  CA  GLY E 610      57.071 -10.455  10.843  1.00 49.67           C
ATOM   4760  C   GLY E 610      56.734 -11.923  10.838  1.00 49.67           C
ATOM   4761  O   GLY E 610      55.759 -12.343  10.216  1.00 49.67           O
ATOM   4762  N   PRO E 611      57.502 -12.720  11.553  1.00 75.66           N
ATOM   4763  CA  PRO E 611      57.283 -14.143  11.580  1.00 75.66           C
ATOM   4764  CD  PRO E 611      58.878 -12.373  11.863  1.00 75.66           C
ATOM   4765  CB  PRO E 611      58.476 -14.729  12.331  1.00 75.66           C
ATOM   4766  CG  PRO E 611      59.605 -13.716  12.061  1.00 75.66           C
ATOM   4767  C   PRO E 611      55.955 -14.437  12.199  1.00 75.66           C
ATOM   4768  O   PRO E 611      55.507 -13.665  13.046  1.00 75.66           O
ATOM   4769  N   VAL E 612      55.300 -15.536  11.777  1.00 96.16           N
ATOM   4770  CA  VAL E 612      53.996 -15.848  12.287  1.00 96.16           C
ATOM   4771  CB  VAL E 612      52.898 -15.599  11.295  1.00 96.16           C
ATOM   4772  CG1 VAL E 612      52.881 -14.105  10.937  1.00 96.16           C
ATOM   4773  CG2 VAL E 612      53.115 -16.525  10.087  1.00 96.16           C
ATOM   4774  C   VAL E 612      53.962 -17.310  12.600  1.00 96.16           C
ATOM   4775  O   VAL E 612      54.760 -18.087  12.079  1.00 96.16           O
ATOM   4776  N   SER E 613      53.030 -17.711  13.490  1.00 82.14           N
ATOM   4777  CA  SER E 613      52.909 -19.092  13.869  1.00 82.14           C
ATOM   4778  CB  SER E 613      52.137 -19.295  15.185  1.00 82.14           C
ATOM   4779  OG  SER E 613      52.848 -18.704  16.263  1.00 82.14           O
ATOM   4780  C   SER E 613      52.180 -19.847  12.795  1.00 82.14           C
ATOM   4781  O   SER E 613      51.229 -19.348  12.192  1.00 82.14           O
ATOM   4782  N   VAL E 614      52.621 -21.097  12.538  1.00 44.23           N
ATOM   4783  CA  VAL E 614      51.994 -21.948  11.564  1.00 44.23           C
ATOM   4784  CB  VAL E 614      52.750 -22.054  10.269  1.00 44.23           C
ATOM   4785  CG1 VAL E 614      52.785 -20.669   9.601  1.00 44.23           C
ATOM   4786  CG2 VAL E 614      54.141 -22.643  10.555  1.00 44.23           C
ATOM   4787  C   VAL E 614      51.955 -23.322  12.161  1.00 44.23           C
ATOM   4788  O   VAL E 614      52.639 -23.601  13.143  1.00 44.23           O
ATOM   4789  N   SER E 615      51.112 -24.214  11.601  1.00 85.71           N
ATOM   4790  CA  SER E 615      51.037 -25.565  12.083  1.00 85.71           C
ATOM   4791  CB  SER E 615      49.763 -25.865  12.890  1.00 85.71           C
ATOM   4792  OG  SER E 615      49.745 -25.087  14.078  1.00 85.71           O
ATOM   4793  C   SER E 615      51.024 -26.462  10.881  1.00 85.71           C
ATOM   4794  O   SER E 615      50.580 -26.063   9.805  1.00 85.71           O
ATOM   4795  N   PHE E 616      51.547 -27.698  11.031  1.00179.65           N
ATOM   4796  CA  PHE E 616      51.554 -28.630   9.939  1.00179.65           C
ATOM   4797  CB  PHE E 616      52.771 -28.483   8.999  1.00179.65           C
ATOM   4798  CG  PHE E 616      54.032 -28.854   9.707  1.00179.65           C
ATOM   4799  CD1 PHE E 616      54.693 -27.944  10.499  1.00179.65           C
ATOM   4800  CD2 PHE E 616      54.558 -30.120   9.580  1.00179.65           C
ATOM   4801  CE1 PHE E 616      55.856 -28.289  11.148  1.00179.65           C
ATOM   4802  CE2 PHE E 616      55.721 -30.470  10.226  1.00179.65           C
ATOM   4803  CZ  PHE E 616      56.375 -29.554  11.012  1.00179.65           C
ATOM   4804  C   PHE E 616      51.540 -30.016  10.503  1.00179.65           C
ATOM   4805  O   PHE E 616      51.633 -30.210  11.714  1.00179.65           O
ATOM   4806  N   GLU E 617      51.394 -31.028   9.624  1.00102.65           N
ATOM   4807  CA  GLU E 617      51.343 -32.386  10.090  1.00102.65           C
ATOM   4808  CB  GLU E 617      50.389 -33.275   9.272  1.00102.65           C
ATOM   4809  CG  GLU E 617      50.318 -34.723   9.763  1.00102.65           C
ATOM   4810  CD  GLU E 617      49.502 -34.753  11.048  1.00102.65           C
ATOM   4811  OE1 GLU E 617      49.091 -33.658  11.515  1.00102.65           O
ATOM   4812  OE2 GLU E 617      49.280 -35.873  11.580  1.00102.65           O
ATOM   4813  C   GLU E 617      52.711 -32.978   9.987  1.00102.65           C
ATOM   4814  O   GLU E 617      53.283 -33.078   8.902  1.00102.65           O
ATOM   4815  N   VAL E 618      53.273 -33.380  11.144  1.00 60.83           N
ATOM   4816  CA  VAL E 618      54.567 -33.992  11.168  1.00 60.83           C
ATOM   4817  CB  VAL E 618      55.260 -33.873  12.496  1.00 60.83           C
ATOM   4818  CG1 VAL E 618      56.539 -34.726  12.465  1.00 60.83           C
ATOM   4819  CG2 VAL E 618      55.527 -32.384  12.779  1.00 60.83           C
ATOM   4820  C   VAL E 618      54.381 -35.445  10.875  1.00 60.83           C
ATOM   4821  O   VAL E 618      53.451 -36.078  11.374  1.00 60.83           O
ATOM   4822  N   HIS E 619      55.274 -36.006  10.039  1.00107.45           N
ATOM   4823  CA  HIS E 619      55.200 -37.394   9.684  1.00107.45           C
ATOM   4824  ND1 HIS E 619      53.371 -39.498   7.805  1.00107.45           N
ATOM   4825  CG  HIS E 619      54.661 -39.015   7.790  1.00107.45           C
ATOM   4826  CB  HIS E 619      55.032 -37.612   8.168  1.00107.45           C
ATOM   4827  NE2 HIS E 619      54.669 -41.177   7.141  1.00107.45           N
ATOM   4828  CD2 HIS E 619      55.441 -40.054   7.382  1.00107.45           C
ATOM   4829  CE1 HIS E 619      53.433 -40.794   7.409  1.00107.45           C
ATOM   4830  C   HIS E 619      56.508 -37.992  10.105  1.00107.45           C
ATOM   4831  O   HIS E 619      57.462 -37.264  10.374  1.00107.45           O
ATOM   4832  N   PRO E 620      56.593 -39.291  10.188  1.00147.80           N
ATOM   4833  CA  PRO E 620      57.818 -39.891  10.636  1.00147.80           C
ATOM   4834  CD  PRO E 620      55.439 -40.099  10.552  1.00147.80           C
ATOM   4835  CB  PRO E 620      57.500 -41.369  10.841  1.00147.80           C
ATOM   4836  CG  PRO E 620      56.012 -41.351  11.241  1.00147.80           C
ATOM   4837  C   PRO E 620      58.993 -39.610   9.756  1.00147.80           C
ATOM   4838  O   PRO E 620      60.112 -39.593  10.265  1.00147.80           O
ATOM   4839  N   ASP E 621      58.786 -39.387   8.447  1.00 50.52           N
ATOM   4840  CA  ASP E 621      59.908 -39.123   7.598  1.00 50.52           C
ATOM   4841  CB  ASP E 621      59.571 -39.060   6.095  1.00 50.52           C
ATOM   4842  CG  ASP E 621      58.652 -37.884   5.804  1.00 50.52           C
ATOM   4843  OD1 ASP E 621      57.865 -37.493   6.707  1.00 50.52           O
ATOM   4844  OD2 ASP E 621      58.718 -37.365   4.658  1.00 50.52           O
ATOM   4845  C   ASP E 621      60.500 -37.815   8.019  1.00 50.52           C
ATOM   4846  O   ASP E 621      61.700 -37.586   7.889  1.00 50.52           O
ATOM   4847  N   PHE E 622      59.647 -36.916   8.536  1.00121.41           N
ATOM   4848  CA  PHE E 622      60.026 -35.603   8.968  1.00121.41           C
ATOM   4849  CB  PHE E 622      58.799 -34.755   9.362  1.00121.41           C
ATOM   4850  CG  PHE E 622      59.215 -33.356   9.675  1.00121.41           C
ATOM   4851  CD1 PHE E 622      59.340 -32.422   8.671  1.00121.41           C
ATOM   4852  CD2 PHE E 622      59.479 -32.972  10.969  1.00121.41           C
ATOM   4853  CE1 PHE E 622      59.719 -31.130   8.951  1.00121.41           C
ATOM   4854  CE2 PHE E 622      59.858 -31.681  11.256  1.00121.41           C
ATOM   4855  CZ  PHE E 622      59.979 -30.756  10.247  1.00121.41           C
ATOM   4856  C   PHE E 622      60.941 -35.728  10.147  1.00121.41           C
ATOM   4857  O   PHE E 622      61.868 -34.936  10.312  1.00121.41           O
ATOM   4858  N   MET E 623      60.717 -36.746  10.999  1.00147.33           N
ATOM   4859  CA  MET E 623      61.485 -36.858  12.206  1.00147.33           C
ATOM   4860  CB  MET E 623      61.108 -38.098  13.036  1.00147.33           C
ATOM   4861  CG  MET E 623      61.668 -38.093  14.462  1.00147.33           C
ATOM   4862  SD  MET E 623      63.472 -38.276  14.596  1.00147.33           S
ATOM   4863  CE  MET E 623      63.505 -38.195  16.410  1.00147.33           C
ATOM   4864  C   MET E 623      62.946 -36.957  11.873  1.00147.33           C
ATOM   4865  O   MET E 623      63.774 -36.316  12.517  1.00147.33           O
ATOM   4866  N   HIS E 624      63.304 -37.763  10.860  1.00103.40           N
ATOM   4867  CA  HIS E 624      64.673 -37.978  10.474  1.00103.40           C
ATOM   4868  ND1 HIS E 624      62.994 -40.044   8.236  0.00103.40           N
ATOM   4869  CG  HIS E 624      64.220 -39.435   8.386  0.00103.40           C
ATOM   4870  CB  HIS E 624      64.927 -39.287   9.697  1.00103.40           C
ATOM   4871  NE2 HIS E 624      63.665 -39.456   6.199  0.00103.40           N
ATOM   4872  CD2 HIS E 624      64.614 -39.079   7.132  0.00103.40           C
ATOM   4873  CE1 HIS E 624      62.712 -40.032   6.909  0.00103.40           C
ATOM   4874  C   HIS E 624      65.270 -36.822   9.718  1.00103.40           C
ATOM   4875  O   HIS E 624      66.464 -36.842   9.444  1.00103.40           O
ATOM   4876  N   TYR E 625      64.469 -35.829   9.289  1.00121.05           N
ATOM   4877  CA  TYR E 625      64.924 -34.741   8.451  1.00121.05           C
ATOM   4878  CB  TYR E 625      63.839 -33.650   8.344  1.00121.05           C
ATOM   4879  CG  TYR E 625      64.374 -32.388   7.759  1.00121.05           C
ATOM   4880  CD1 TYR E 625      64.979 -31.456   8.571  1.00121.05           C
ATOM   4881  CD2 TYR E 625      64.255 -32.121   6.414  1.00121.05           C
ATOM   4882  CE1 TYR E 625      65.469 -30.280   8.053  1.00121.05           C
ATOM   4883  CE2 TYR E 625      64.743 -30.946   5.890  1.00121.05           C
ATOM   4884  CZ  TYR E 625      65.350 -30.023   6.708  1.00121.05           C
ATOM   4885  OH  TYR E 625      65.850 -28.816   6.172  1.00121.05           O
ATOM   4886  C   TYR E 625      66.205 -34.117   8.936  1.00121.05           C
ATOM   4887  O   TYR E 625      66.285 -33.598  10.050  1.00121.05           O
ATOM   4888  N   LYS E 626      67.284 -34.273   8.126  1.00124.51           N
ATOM   4889  CA  LYS E 626      68.553 -33.624   8.340  1.00124.51           C
ATOM   4890  CB  LYS E 626      69.737 -34.409   7.752  1.00124.51           C
ATOM   4891  CG  LYS E 626      70.056 -35.708   8.493  1.00124.51           C
ATOM   4892  CD  LYS E 626      68.991 -36.793   8.334  1.00124.51           C
ATOM   4893  CE  LYS E 626      69.331 -38.083   9.084  1.00124.51           C
ATOM   4894  NZ  LYS E 626      68.263 -39.086   8.882  0.00124.51           N
ATOM   4895  C   LYS E 626      68.625 -32.245   7.743  1.00124.51           C
ATOM   4896  O   LYS E 626      68.970 -31.279   8.425  1.00124.51           O
ATOM   4897  N   SER E 627      68.294 -32.126   6.433  1.00 97.31           N
ATOM   4898  CA  SER E 627      68.455 -30.868   5.750  1.00 97.31           C
ATOM   4899  CB  SER E 627      69.926 -30.514   5.467  1.00 97.31           C
ATOM   4900  OG  SER E 627      70.631 -30.337   6.687  1.00 97.31           O
ATOM   4901  C   SER E 627      67.760 -30.929   4.419  1.00 97.31           C
ATOM   4902  O   SER E 627      67.219 -31.962   4.027  1.00 97.31           O
ATOM   4903  N   GLY E 628      67.767 -29.795   3.683  1.00 27.53           N
ATOM   4904  CA  GLY E 628      67.155 -29.738   2.383  1.00 27.53           C
ATOM   4905  C   GLY E 628      65.748 -29.236   2.496  1.00 27.53           C
ATOM   4906  O   GLY E 628      65.333 -28.712   3.529  1.00 27.53           O
ATOM   4907  N   VAL E 629      64.983 -29.355   1.389  1.00103.67           N
ATOM   4908  CA  VAL E 629      63.619 -28.911   1.395  1.00103.67           C
ATOM   4909  CB  VAL E 629      63.221 -28.170   0.146  1.00103.67           C
ATOM   4910  CG1 VAL E 629      63.478 -29.055  -1.087  1.00103.67           C
ATOM   4911  CG2 VAL E 629      61.757 -27.725   0.298  1.00103.67           C
ATOM   4912  C   VAL E 629      62.746 -30.118   1.557  1.00103.67           C
ATOM   4913  O   VAL E 629      62.664 -30.978   0.682  1.00103.67           O
ATOM   4914  N   TYR E 630      62.041 -30.178   2.701  1.00182.57           N
ATOM   4915  CA  TYR E 630      61.224 -31.285   3.109  1.00182.57           C
ATOM   4916  CB  TYR E 630      60.844 -31.203   4.597  1.00182.57           C
ATOM   4917  CG  TYR E 630      59.822 -32.238   4.917  1.00182.57           C
ATOM   4918  CD1 TYR E 630      60.200 -33.497   5.321  1.00182.57           C
ATOM   4919  CD2 TYR E 630      58.481 -31.944   4.811  1.00182.57           C
ATOM   4920  CE1 TYR E 630      59.254 -34.446   5.624  1.00182.57           C
ATOM   4921  CE2 TYR E 630      57.530 -32.889   5.114  1.00182.57           C
ATOM   4922  CZ  TYR E 630      57.918 -34.142   5.523  1.00182.57           C
ATOM   4923  OH  TYR E 630      56.951 -35.117   5.840  1.00182.57           O
ATOM   4924  C   TYR E 630      59.963 -31.363   2.308  1.00182.57           C
ATOM   4925  O   TYR E 630      59.384 -30.343   1.935  1.00182.57           O
ATOM   4926  N   HIS E 631      59.535 -32.609   1.994  1.00 91.56           N
ATOM   4927  CA  HIS E 631      58.339 -32.823   1.229  1.00 91.56           C
ATOM   4928  ND1 HIS E 631      57.464 -34.054  -2.032  1.00 91.56           N
ATOM   4929  CG  HIS E 631      57.450 -32.975  -1.176  1.00 91.56           C
ATOM   4930  CB  HIS E 631      58.596 -32.623  -0.277  1.00 91.56           C
ATOM   4931  NE2 HIS E 631      55.493 -33.061  -2.295  1.00 91.56           N
ATOM   4932  CD2 HIS E 631      56.240 -32.380  -1.349  1.00 91.56           C
ATOM   4933  CE1 HIS E 631      56.270 -34.058  -2.677  1.00 91.56           C
ATOM   4934  C   HIS E 631      57.816 -34.224   1.437  1.00 91.56           C
ATOM   4935  O   HIS E 631      58.568 -35.148   1.743  1.00 91.56           O
ATOM   4936  N   ARG E 632      56.473 -34.384   1.336  1.00213.85           N
ATOM   4937  CA  ARG E 632      55.804 -35.668   1.265  1.00213.85           C
ATOM   4938  CB  ARG E 632      56.583 -36.751   0.497  1.00213.85           C
ATOM   4939  CG  ARG E 632      56.570 -36.581  -1.022  0.00213.85           C
ATOM   4940  CD  ARG E 632      57.347 -37.665  -1.771  1.00213.85           C
ATOM   4941  NE  ARG E 632      57.240 -37.363  -3.227  1.00213.85           N
ATOM   4942  CZ  ARG E 632      57.891 -38.144  -4.137  1.00213.85           C
ATOM   4943  NH1 ARG E 632      58.640 -39.205  -3.715  1.00213.85           N
ATOM   4944  NH2 ARG E 632      57.795 -37.866  -5.470  1.00213.85           N
ATOM   4945  C   ARG E 632      55.415 -36.293   2.569  1.00213.85           C
ATOM   4946  O   ARG E 632      55.915 -35.935   3.632  1.00213.85           O
ATOM   4947  N   VAL E 633      54.446 -37.246   2.454  1.00172.11           N
ATOM   4948  CA  VAL E 633      53.911 -38.166   3.437  1.00172.11           C
ATOM   4949  CB  VAL E 633      54.369 -38.004   4.862  1.00172.11           C
ATOM   4950  CG1 VAL E 633      55.867 -38.324   4.955  1.00172.11           C
ATOM   4951  CG2 VAL E 633      53.933 -36.624   5.386  1.00172.11           C
ATOM   4952  C   VAL E 633      52.422 -38.056   3.466  1.00172.11           C
ATOM   4953  O   VAL E 633      51.811 -37.313   2.701  1.00172.11           O
ATOM   4954  N   ALA E 634      51.793 -38.883   4.326  1.00229.70           N
ATOM   4955  CA  ALA E 634      50.400 -38.733   4.624  1.00229.70           C
ATOM   4956  CB  ALA E 634      50.079 -37.434   5.383  1.00229.70           C
ATOM   4957  C   ALA E 634      49.540 -38.784   3.408  1.00229.70           C
ATOM   4958  O   ALA E 634      49.816 -39.444   2.408  1.00229.70           O
ATOM   4959  N   LEU E 635      48.374 -38.155   3.578  1.00203.55           N
ATOM   4960  CA  LEU E 635      47.368 -37.998   2.585  1.00203.55           C
ATOM   4961  CB  LEU E 635      46.592 -39.301   2.304  1.00203.55           C
ATOM   4962  CG  LEU E 635      45.511 -39.147   1.216  0.00203.55           C
ATOM   4963  CD1 LEU E 635      46.123 -38.806  -0.146  0.00203.55           C
ATOM   4964  CD2 LEU E 635      44.594 -40.382   1.169  0.00203.55           C
ATOM   4965  C   LEU E 635      46.429 -37.026   3.188  1.00203.55           C
ATOM   4966  O   LEU E 635      46.592 -35.813   3.077  1.00203.55           O
ATOM   4967  N   GLU E 636      45.392 -37.557   3.858  1.00 76.25           N
ATOM   4968  CA  GLU E 636      44.454 -36.702   4.523  1.00 76.25           C
ATOM   4969  CB  GLU E 636      42.997 -37.156   4.343  1.00 76.25           C
ATOM   4970  CG  GLU E 636      41.980 -36.224   5.010  1.00 76.25           C
ATOM   4971  CD  GLU E 636      41.916 -34.939   4.199  1.00 76.25           C
ATOM   4972  OE1 GLU E 636      42.650 -34.846   3.179  1.00 76.25           O
ATOM   4973  OE2 GLU E 636      41.135 -34.031   4.590  1.00 76.25           O
ATOM   4974  C   GLU E 636      44.770 -36.754   6.011  1.00 76.25           C
ATOM   4975  O   GLU E 636      43.858 -37.131   6.795  1.00 76.25           O
ATOM   4976  OXT GLU E 636      45.924 -36.414   6.383  1.00 76.25           O
TER    4977      GLU E 636
ATOM   4978  N   SER F 637      32.563 -26.923  -1.452  1.00108.62           N
ATOM   4979  CA  SER F 637      31.321 -27.667  -1.210  1.00108.62           C
ATOM   4980  CB  SER F 637      31.640 -29.109  -0.792  1.00108.62           C
ATOM   4981  OG  SER F 637      32.250 -29.792  -1.877  1.00108.62           O
ATOM   4982  C   SER F 637      30.745 -26.960  -0.066  1.00108.62           C
ATOM   4983  O   SER F 637      30.621 -25.738  -0.090  1.00108.62           O
ATOM   4984  N   GLU F 638      30.317 -27.716   0.947  1.00123.53           N
ATOM   4985  CA  GLU F 638      29.880 -26.983   2.075  1.00123.53           C
ATOM   4986  CB  GLU F 638      29.127 -27.891   3.076  1.00123.53           C
ATOM   4987  CG  GLU F 638      28.105 -27.167   3.973  1.00123.53           C
ATOM   4988  CD  GLU F 638      28.542 -27.238   5.438  1.00123.53           C
ATOM   4989  OE1 GLU F 638      29.551 -27.955   5.686  1.00123.53           O
ATOM   4990  OE2 GLU F 638      27.883 -26.612   6.314  1.00123.53           O
ATOM   4991  C   GLU F 638      31.181 -26.503   2.629  1.00123.53           C
ATOM   4992  O   GLU F 638      32.088 -27.306   2.837  1.00123.53           O
ATOM   4993  N   LEU F 639      31.336 -25.187   2.875  1.00132.19           N
ATOM   4994  CA  LEU F 639      32.642 -24.768   3.281  1.00132.19           C
ATOM   4995  CB  LEU F 639      32.818 -23.247   3.385  1.00132.19           C
ATOM   4996  CG  LEU F 639      32.643 -22.524   2.037  1.00132.19           C
ATOM   4997  CD1 LEU F 639      31.180 -22.563   1.566  1.00132.19           C
ATOM   4998  CD2 LEU F 639      33.226 -21.103   2.081  1.00132.19           C
ATOM   4999  C   LEU F 639      32.896 -25.367   4.598  1.00132.19           C
ATOM   5000  O   LEU F 639      32.063 -25.310   5.497  1.00132.19           O
ATOM   5001  N   ASP F 640      34.051 -26.033   4.696  1.00115.36           N
ATOM   5002  CA  ASP F 640      34.439 -26.589   5.933  1.00115.36           C
ATOM   5003  CB  ASP F 640      33.865 -27.982   6.242  1.00115.36           C
ATOM   5004  CG  ASP F 640      32.494 -27.840   6.888  1.00115.36           C
ATOM   5005  OD1 ASP F 640      32.234 -26.794   7.538  1.00115.36           O
ATOM   5006  OD2 ASP F 640      31.697 -28.807   6.755  1.00115.36           O
ATOM   5007  C   ASP F 640      35.907 -26.735   5.919  1.00115.36           C
ATOM   5008  O   ASP F 640      36.415 -27.660   5.286  1.00115.36           O
ATOM   5009  N   PRO F 641      36.645 -25.825   6.476  1.00294.66           N
ATOM   5010  CA  PRO F 641      37.945 -26.247   6.888  1.00294.66           C
ATOM   5011  CD  PRO F 641      36.542 -24.403   6.202  1.00294.66           C
ATOM   5012  CB  PRO F 641      38.712 -24.957   7.156  1.00294.66           C
ATOM   5013  CG  PRO F 641      37.988 -23.894   6.301  1.00294.66           C
ATOM   5014  C   PRO F 641      37.202 -26.764   8.098  1.00294.66           C
ATOM   5015  O   PRO F 641      37.059 -25.828   8.872  1.00294.66           O
ATOM   5016  N   PRO F 642      36.727 -27.956   8.497  1.00170.25           N
ATOM   5017  CA  PRO F 642      35.851 -27.910   9.650  1.00170.25           C
ATOM   5018  CD  PRO F 642      36.404 -29.116   7.663  1.00170.25           C
ATOM   5019  CB  PRO F 642      34.995 -29.185   9.613  1.00170.25           C
ATOM   5020  CG  PRO F 642      35.703 -30.101   8.606  1.00170.25           C
ATOM   5021  C   PRO F 642      36.484 -27.503  10.944  1.00170.25           C
ATOM   5022  O   PRO F 642      35.996 -26.569  11.576  1.00170.25           O
ATOM   5023  N   PRO F 643      37.543 -28.148  11.323  1.00230.40           N
ATOM   5024  CA  PRO F 643      38.365 -27.622  12.379  1.00230.40           C
ATOM   5025  CD  PRO F 643      37.408 -29.594  11.471  1.00230.40           C
ATOM   5026  CB  PRO F 643      39.081 -28.823  12.970  1.00230.40           C
ATOM   5027  CG  PRO F 643      38.084 -29.967  12.786  1.00230.40           C
ATOM   5028  C   PRO F 643      39.274 -26.734  11.615  1.00230.40           C
ATOM   5029  O   PRO F 643      38.804 -26.101  10.671  1.00230.40           O
ATOM   5030  N   TYR F 644      40.529 -26.545  12.054  1.00288.88           N
ATOM   5031  CA  TYR F 644      41.347 -26.014  11.028  1.00288.88           C
[truncated: 477,852 more chars]
