# Supplementary material for: Evolutionary Analysis of Dipeptidyl Peptidase I
Source: Int J Mol Sci. 2022 Feb 6;23(3):1852. doi: 10.3390/ijms23031852 (PMC8836896; doi:10.3390/ijms23031852)
Supplement: Supplementary file 1 [file ijms-23-01852-s001.zip › Supplementary File S2 Homology models/Modeller/Frankliniella occidentalis/mod.B99990006.pdb]

EXPDTA    THEORETICAL MODEL, MODELLER 10.1 2021/11/04 15:07:10
REMARK   6 MODELLER OBJECTIVE FUNCTION:     11941.7764
REMARK   6 MODELLER BEST TEMPLATE % SEQ ID:  57.102
REMARK   6 SEQUENCE: mod
REMARK   6 ALIGNMENT: alignment.pir
REMARK   6 SCRIPT: model.py
REMARK   6 DOPE score: -155992.04688
REMARK   6 GA341 score: 1.00000
REMARK   6 DOPE-HR score: -127827.32031
REMARK   6 TEMPLATE: 1K3B 1:A - 119:A MODELS 1:A - 120:A AT 57.1%
REMARK   6 TEMPLATE: 1K3B 120:B - 283:B MODELS 121:B - 283:B AT 57.1%
REMARK   6 TEMPLATE: 1K3B 284:C - 351:C MODELS 284:C - 353:C AT 57.1%
REMARK   6 TEMPLATE: 1K3B 353:D - 471:D MODELS 354:D - 473:D AT 57.1%
REMARK   6 TEMPLATE: 1K3B 472:E - 635:E MODELS 474:E - 636:E AT 57.1%
REMARK   6 TEMPLATE: 1K3B 636:F - 703:F MODELS 637:F - 706:F AT 57.1%
REMARK   6 TEMPLATE: 1K3B 705:G - 823:G MODELS 707:G - 826:G AT 57.1%
REMARK   6 TEMPLATE: 1K3B 824:H - 987:H MODELS 827:H - 989:H AT 57.1%
REMARK   6 TEMPLATE: 1K3B 988:I - 1055:I MODELS 990:I - 1059:I AT 57.1%
REMARK   6 TEMPLATE: 1K3B 1057:J - 1175:J MODELS 1060:J - 1179:J AT 57.1%
REMARK   6 TEMPLATE: 1K3B 1176:K - 1339:K MODELS 1180:K - 1342:K AT 57.1%
REMARK   6 TEMPLATE: 1K3B 1340:L - 1407:L MODELS 1343:L - 1412:L AT 57.1%
SSBOND   1 CYS A    6    CYS A   95                          1555   1555  2.03
SSBOND   2 CYS A   30    CYS A  113                          1555   1555  2.02
SSBOND   3 CYS B  145    CYS B  188                          1555   1555  2.03
SSBOND   4 CYS B  181    CYS B  221                          1555   1555  2.03
SSBOND   5 CYS B  211    CYS B  226                          1555   1555  2.03
SSBOND   6 CYS D  359    CYS D  448                          1555   1555  2.02
SSBOND   7 CYS D  383    CYS D  466                          1555   1555  2.03
SSBOND   8 CYS E  498    CYS E  541                          1555   1555  2.02
SSBOND   9 CYS E  534    CYS E  574                          1555   1555  2.03
SSBOND  10 CYS E  564    CYS E  579                          1555   1555  2.03
SSBOND  11 CYS G  712    CYS G  801                          1555   1555  2.00
SSBOND  12 CYS G  736    CYS G  819                          1555   1555  2.03
SSBOND  13 CYS H  851    CYS H  894                          1555   1555  2.03
SSBOND  14 CYS H  887    CYS H  927                          1555   1555  2.03
SSBOND  15 CYS H  917    CYS H  932                          1555   1555  2.02
SSBOND  16 CYS J 1065    CYS J 1154                          1555   1555  2.03
SSBOND  17 CYS J 1089    CYS J 1172                          1555   1555  2.02
SSBOND  18 CYS K 1204    CYS K 1247                          1555   1555  2.02
SSBOND  19 CYS K 1240    CYS K 1280                          1555   1555  2.03
SSBOND  20 CYS K 1270    CYS K 1285                          1555   1555  2.03
ATOM      1  N   ASP A   1      38.565  31.644  24.988  1.00 35.23           N
ATOM      2  CA  ASP A   1      39.855  31.984  24.344  1.00 35.23           C
ATOM      3  CB  ASP A   1      39.633  32.955  23.171  1.00 35.23           C
ATOM      4  CG  ASP A   1      38.811  32.255  22.098  1.00 35.23           C
ATOM      5  OD1 ASP A   1      38.431  31.074  22.315  1.00 35.23           O
ATOM      6  OD2 ASP A   1      38.545  32.898  21.048  1.00 35.23           O
ATOM      7  C   ASP A   1      40.732  32.680  25.329  1.00 35.23           C
ATOM      8  O   ASP A   1      40.262  33.192  26.343  1.00 35.23           O
ATOM      9  N   THR A   2      42.051  32.669  25.066  1.00 45.06           N
ATOM     10  CA  THR A   2      42.979  33.394  25.876  1.00 45.06           C
ATOM     11  CB  THR A   2      44.325  32.740  25.994  1.00 45.06           C
ATOM     12  OG1 THR A   2      44.931  32.631  24.714  1.00 45.06           O
ATOM     13  CG2 THR A   2      44.141  31.347  26.618  1.00 45.06           C
ATOM     14  C   THR A   2      43.161  34.694  25.164  1.00 45.06           C
ATOM     15  O   THR A   2      42.632  34.886  24.072  1.00 45.06           O
ATOM     16  N   PRO A   3      43.877  35.599  25.754  1.00147.56           N
ATOM     17  CA  PRO A   3      44.105  36.886  25.153  1.00147.56           C
ATOM     18  CD  PRO A   3      44.026  35.633  27.198  1.00147.56           C
ATOM     19  CB  PRO A   3      44.626  37.788  26.277  1.00147.56           C
ATOM     20  CG  PRO A   3      44.956  36.830  27.437  1.00147.56           C
ATOM     21  C   PRO A   3      45.022  36.810  23.969  1.00147.56           C
ATOM     22  O   PRO A   3      45.197  37.824  23.296  1.00147.56           O
ATOM     23  N   ALA A   4      45.637  35.641  23.709  1.00 58.79           N
ATOM     24  CA  ALA A   4      46.619  35.533  22.661  1.00 58.79           C
ATOM     25  CB  ALA A   4      47.467  34.252  22.758  1.00 58.79           C
ATOM     26  C   ALA A   4      46.011  35.559  21.292  1.00 58.79           C
ATOM     27  O   ALA A   4      44.967  34.963  21.034  1.00 58.79           O
ATOM     28  N   ASN A   5      46.685  36.282  20.370  1.00139.68           N
ATOM     29  CA  ASN A   5      46.303  36.326  18.988  1.00139.68           C
ATOM     30  CB  ASN A   5      45.754  37.704  18.574  1.00139.68           C
ATOM     31  CG  ASN A   5      45.077  37.586  17.217  1.00139.68           C
ATOM     32  OD1 ASN A   5      45.579  36.923  16.311  1.00139.68           O
ATOM     33  ND2 ASN A   5      43.896  38.245  17.072  1.00139.68           N
ATOM     34  C   ASN A   5      47.571  36.094  18.219  1.00139.68           C
ATOM     35  O   ASN A   5      48.165  37.036  17.693  1.00139.68           O
ATOM     36  N   CYS A   6      48.004  34.823  18.101  1.00 65.59           N
ATOM     37  CA  CYS A   6      49.254  34.544  17.449  1.00 65.59           C
ATOM     38  CB  CYS A   6      50.158  33.585  18.242  1.00 65.59           C
ATOM     39  SG  CYS A   6      50.757  34.384  19.759  1.00 65.59           S
ATOM     40  C   CYS A   6      49.000  33.976  16.092  1.00 65.59           C
ATOM     41  O   CYS A   6      47.895  33.540  15.776  1.00 65.59           O
ATOM     42  N   THR A   7      50.050  33.968  15.245  1.00 51.98           N
ATOM     43  CA  THR A   7      49.869  33.558  13.888  1.00 51.98           C
ATOM     44  CB  THR A   7      50.339  34.575  12.889  1.00 51.98           C
ATOM     45  OG1 THR A   7      51.744  34.752  12.995  1.00 51.98           O
ATOM     46  CG2 THR A   7      49.617  35.905  13.159  1.00 51.98           C
ATOM     47  C   THR A   7      50.633  32.307  13.602  1.00 51.98           C
ATOM     48  O   THR A   7      51.506  31.874  14.352  1.00 51.98           O
ATOM     49  N   PHE A   8      50.287  31.714  12.448  1.00 72.17           N
ATOM     50  CA  PHE A   8      50.815  30.499  11.906  1.00 72.17           C
ATOM     51  CB  PHE A   8      50.147  30.221  10.545  1.00 72.17           C
ATOM     52  CG  PHE A   8      50.524  28.884  10.017  1.00 72.17           C
ATOM     53  CD1 PHE A   8      49.827  27.764  10.408  1.00 72.17           C
ATOM     54  CD2 PHE A   8      51.555  28.752   9.117  1.00 72.17           C
ATOM     55  CE1 PHE A   8      50.163  26.525   9.919  1.00 72.17           C
ATOM     56  CE2 PHE A   8      51.895  27.514   8.625  1.00 72.17           C
ATOM     57  CZ  PHE A   8      51.200  26.398   9.027  1.00 72.17           C
ATOM     58  C   PHE A   8      52.285  30.714  11.688  1.00 72.17           C
ATOM     59  O   PHE A   8      53.103  29.831  11.941  1.00 72.17           O
ATOM     60  N   GLU A   9      52.670  31.905  11.196  1.00 89.44           N
ATOM     61  CA  GLU A   9      54.055  32.172  10.937  1.00 89.44           C
ATOM     62  CB  GLU A   9      54.299  33.512  10.220  1.00 89.44           C
ATOM     63  CG  GLU A   9      55.759  33.690   9.793  1.00 89.44           C
ATOM     64  CD  GLU A   9      55.853  34.886   8.857  1.00 89.44           C
ATOM     65  OE1 GLU A   9      55.400  35.992   9.255  1.00 89.44           O
ATOM     66  OE2 GLU A   9      56.379  34.706   7.726  1.00 89.44           O
ATOM     67  C   GLU A   9      54.812  32.179  12.229  1.00 89.44           C
ATOM     68  O   GLU A   9      55.954  31.726  12.288  1.00 89.44           O
ATOM     69  N   ASP A  10      54.191  32.681  13.312  1.00 57.76           N
ATOM     70  CA  ASP A  10      54.868  32.757  14.575  1.00 57.76           C
ATOM     71  CB  ASP A  10      53.996  33.357  15.692  1.00 57.76           C
ATOM     72  CG  ASP A  10      53.847  34.851  15.430  1.00 57.76           C
ATOM     73  OD1 ASP A  10      54.758  35.432  14.782  1.00 57.76           O
ATOM     74  OD2 ASP A  10      52.823  35.431  15.878  1.00 57.76           O
ATOM     75  C   ASP A  10      55.254  31.367  14.988  1.00 57.76           C
ATOM     76  O   ASP A  10      56.279  31.177  15.641  1.00 57.76           O
ATOM     77  N   VAL A  11      54.409  30.366  14.667  1.00139.43           N
ATOM     78  CA  VAL A  11      54.660  28.996  15.038  1.00139.43           C
ATOM     79  CB  VAL A  11      53.457  28.085  15.035  1.00139.43           C
ATOM     80  CG1 VAL A  11      52.352  28.736  15.884  1.00139.43           C
ATOM     81  CG2 VAL A  11      53.071  27.677  13.608  1.00139.43           C
ATOM     82  C   VAL A  11      55.739  28.334  14.212  1.00139.43           C
ATOM     83  O   VAL A  11      56.389  27.405  14.686  1.00139.43           O
ATOM     84  N   ALA A  12      55.937  28.725  12.936  1.00 43.45           N
ATOM     85  CA  ALA A  12      56.926  28.041  12.138  1.00 43.45           C
ATOM     86  CB  ALA A  12      56.911  28.453  10.655  1.00 43.45           C
ATOM     87  C   ALA A  12      58.287  28.349  12.679  1.00 43.45           C
ATOM     88  O   ALA A  12      58.563  29.483  13.062  1.00 43.45           O
ATOM     89  N   GLY A  13      59.184  27.338  12.726  1.00 28.80           N
ATOM     90  CA  GLY A  13      60.516  27.602  13.196  1.00 28.80           C
ATOM     91  C   GLY A  13      60.953  26.520  14.137  1.00 28.80           C
ATOM     92  O   GLY A  13      60.389  25.427  14.161  1.00 28.80           O
ATOM     93  N   LYS A  14      62.001  26.817  14.940  1.00121.43           N
ATOM     94  CA  LYS A  14      62.521  25.850  15.864  1.00121.43           C
ATOM     95  CB  LYS A  14      64.057  25.789  15.882  1.00121.43           C
ATOM     96  CG  LYS A  14      64.619  24.757  16.861  1.00121.43           C
ATOM     97  CD  LYS A  14      66.101  24.450  16.637  1.00121.43           C
ATOM     98  CE  LYS A  14      67.027  25.621  16.969  1.00121.43           C
ATOM     99  NZ  LYS A  14      66.810  26.726  16.009  1.00121.43           N
ATOM    100  C   LYS A  14      62.064  26.205  17.246  1.00121.43           C
ATOM    101  O   LYS A  14      62.078  27.369  17.644  1.00121.43           O
ATOM    102  N   TRP A  15      61.630  25.184  18.014  1.00 55.68           N
ATOM    103  CA  TRP A  15      61.156  25.407  19.352  1.00 55.68           C
ATOM    104  CB  TRP A  15      59.654  25.119  19.520  1.00 55.68           C
ATOM    105  CG  TRP A  15      58.751  26.125  18.845  1.00 55.68           C
ATOM    106  CD2 TRP A  15      58.033  27.150  19.549  1.00 55.68           C
ATOM    107  CD1 TRP A  15      58.426  26.259  17.527  1.00 55.68           C
ATOM    108  NE1 TRP A  15      57.558  27.313  17.363  1.00 55.68           N
ATOM    109  CE2 TRP A  15      57.307  27.869  18.599  1.00 55.68           C
ATOM    110  CE3 TRP A  15      57.984  27.466  20.875  1.00 55.68           C
ATOM    111  CZ2 TRP A  15      56.514  28.919  18.967  1.00 55.68           C
ATOM    112  CZ3 TRP A  15      57.186  28.527  21.242  1.00 55.68           C
ATOM    113  CH2 TRP A  15      56.466  29.239  20.306  1.00 55.68           C
ATOM    114  C   TRP A  15      61.887  24.484  20.276  1.00 55.68           C
ATOM    115  O   TRP A  15      62.213  23.353  19.921  1.00 55.68           O
ATOM    116  N   THR A  16      62.180  24.963  21.501  1.00101.90           N
ATOM    117  CA  THR A  16      62.826  24.130  22.473  1.00101.90           C
ATOM    118  CB  THR A  16      64.035  24.763  23.098  1.00101.90           C
ATOM    119  OG1 THR A  16      63.664  25.939  23.802  1.00101.90           O
ATOM    120  CG2 THR A  16      65.043  25.103  21.988  1.00101.90           C
ATOM    121  C   THR A  16      61.827  23.908  23.561  1.00101.90           C
ATOM    122  O   THR A  16      61.254  24.854  24.098  1.00101.90           O
ATOM    123  N   LEU A  17      61.577  22.632  23.904  1.00 47.66           N
ATOM    124  CA  LEU A  17      60.616  22.352  24.931  1.00 47.66           C
ATOM    125  CB  LEU A  17      59.581  21.287  24.525  1.00 47.66           C
ATOM    126  CG  LEU A  17      58.678  21.726  23.357  1.00 47.66           C
ATOM    127  CD1 LEU A  17      57.661  20.634  22.995  1.00 47.66           C
ATOM    128  CD2 LEU A  17      58.015  23.084  23.648  1.00 47.66           C
ATOM    129  C   LEU A  17      61.351  21.827  26.125  1.00 47.66           C
ATOM    130  O   LEU A  17      62.127  20.874  26.030  1.00 47.66           O
ATOM    131  N   TRP A  18      61.116  22.461  27.294  1.00 54.30           N
ATOM    132  CA  TRP A  18      61.719  22.013  28.513  1.00 54.30           C
ATOM    133  CB  TRP A  18      62.104  23.154  29.468  1.00 54.30           C
ATOM    134  CG  TRP A  18      63.198  24.059  28.955  1.00 54.30           C
ATOM    135  CD2 TRP A  18      64.600  23.844  29.180  1.00 54.30           C
ATOM    136  CD1 TRP A  18      63.096  25.202  28.217  1.00 54.30           C
ATOM    137  NE1 TRP A  18      64.347  25.716  27.971  1.00 54.30           N
ATOM    138  CE2 TRP A  18      65.282  24.891  28.560  1.00 54.30           C
ATOM    139  CE3 TRP A  18      65.264  22.860  29.854  1.00 54.30           C
ATOM    140  CZ2 TRP A  18      66.645  24.966  28.600  1.00 54.30           C
ATOM    141  CZ3 TRP A  18      66.639  22.939  29.893  1.00 54.30           C
ATOM    142  CH2 TRP A  18      67.316  23.972  29.278  1.00 54.30           C
ATOM    143  C   TRP A  18      60.652  21.220  29.187  1.00 54.30           C
ATOM    144  O   TRP A  18      59.539  21.709  29.384  1.00 54.30           O
ATOM    145  N   GLU A  19      60.970  19.968  29.560  1.00 82.32           N
ATOM    146  CA  GLU A  19      59.976  19.096  30.109  1.00 82.32           C
ATOM    147  CB  GLU A  19      59.957  17.713  29.435  1.00 82.32           C
ATOM    148  CG  GLU A  19      58.898  16.767  30.005  1.00 82.32           C
ATOM    149  CD  GLU A  19      59.024  15.431  29.287  1.00 82.32           C
ATOM    150  OE1 GLU A  19      60.147  15.121  28.806  1.00 82.32           O
ATOM    151  OE2 GLU A  19      58.001  14.699  29.212  1.00 82.32           O
ATOM    152  C   GLU A  19      60.247  18.855  31.558  1.00 82.32           C
ATOM    153  O   GLU A  19      61.367  18.538  31.955  1.00 82.32           O
ATOM    154  N   GLY A  20      59.188  18.977  32.381  1.00 71.91           N
ATOM    155  CA  GLY A  20      59.255  18.756  33.795  1.00 71.91           C
ATOM    156  C   GLY A  20      58.799  17.355  33.997  1.00 71.91           C
ATOM    157  O   GLY A  20      59.182  16.506  33.206  1.00 71.91           O
ATOM    158  N   PRO A  21      57.842  17.183  34.883  1.00241.73           N
ATOM    159  CA  PRO A  21      57.379  15.943  35.495  1.00241.73           C
ATOM    160  CD  PRO A  21      56.882  18.260  35.060  1.00241.73           C
ATOM    161  CB  PRO A  21      55.969  16.238  36.009  1.00241.73           C
ATOM    162  CG  PRO A  21      55.908  17.767  36.137  1.00241.73           C
ATOM    163  C   PRO A  21      57.412  14.629  34.744  1.00241.73           C
ATOM    164  O   PRO A  21      58.336  14.353  33.985  1.00241.73           O
ATOM    165  N   ARG A  22      56.552  13.675  35.134  1.00279.19           N
ATOM    166  CA  ARG A  22      56.575  12.411  34.447  1.00279.19           C
ATOM    167  CB  ARG A  22      57.954  11.731  34.622  1.00279.19           C
ATOM    168  CG  ARG A  22      58.104  10.297  34.120  1.00279.19           C
ATOM    169  CD  ARG A  22      59.567   9.853  34.047  1.00279.19           C
ATOM    170  NE  ARG A  22      60.226  10.734  33.042  1.00279.19           N
ATOM    171  CZ  ARG A  22      61.463  10.430  32.551  1.00279.19           C
ATOM    172  NH1 ARG A  22      62.125   9.325  33.001  1.00279.19           N
ATOM    173  NH2 ARG A  22      62.033  11.230  31.603  1.00279.19           N
ATOM    174  C   ARG A  22      55.587  11.523  35.140  1.00279.19           C
ATOM    175  O   ARG A  22      55.973  10.571  35.817  1.00279.19           O
ATOM    176  N   GLY A  23      54.279  11.739  34.937  1.00 63.90           N
ATOM    177  CA  GLY A  23      53.374  10.933  35.704  1.00 63.90           C
ATOM    178  C   GLY A  23      52.208  10.567  34.856  1.00 63.90           C
ATOM    179  O   GLY A  23      52.320  10.435  33.641  1.00 63.90           O
ATOM    180  N   VAL A  24      51.048  10.363  35.507  1.00 96.35           N
ATOM    181  CA  VAL A  24      49.848  10.004  34.819  1.00 96.35           C
ATOM    182  CB  VAL A  24      49.027   8.973  35.537  1.00 96.35           C
ATOM    183  CG1 VAL A  24      49.844   7.674  35.631  1.00 96.35           C
ATOM    184  CG2 VAL A  24      48.602   9.546  36.900  1.00 96.35           C
ATOM    185  C   VAL A  24      49.020  11.244  34.713  1.00 96.35           C
ATOM    186  O   VAL A  24      49.412  12.312  35.179  1.00 96.35           O
ATOM    187  N   LYS A  25      47.858  11.127  34.047  1.00124.80           N
ATOM    188  CA  LYS A  25      46.959  12.230  33.857  1.00124.80           C
ATOM    189  CB  LYS A  25      45.692  11.815  33.090  1.00124.80           C
ATOM    190  CG  LYS A  25      44.697  12.949  32.851  1.00124.80           C
ATOM    191  CD  LYS A  25      43.493  12.521  32.008  1.00124.80           C
ATOM    192  CE  LYS A  25      42.564  11.553  32.745  1.00124.80           C
ATOM    193  NZ  LYS A  25      41.423  11.175  31.882  1.00124.80           N
ATOM    194  C   LYS A  25      46.516  12.739  35.201  1.00124.80           C
ATOM    195  O   LYS A  25      46.280  13.938  35.353  1.00124.80           O
ATOM    196  N   PRO A  26      46.279  11.874  36.150  1.00 81.60           N
ATOM    197  CA  PRO A  26      45.962  12.329  37.479  1.00 81.60           C
ATOM    198  CD  PRO A  26      45.651  10.595  35.860  0.00 81.60           C
ATOM    199  CB  PRO A  26      45.193  11.190  38.157  1.00 81.60           C
ATOM    200  CG  PRO A  26      45.411   9.971  37.243  0.00 81.60           C
ATOM    201  C   PRO A  26      47.146  12.794  38.272  1.00 81.60           C
ATOM    202  O   PRO A  26      46.974  13.611  39.177  1.00 81.60           O
ATOM    203  N   GLY A  27      48.342  12.256  37.971  1.00 34.91           N
ATOM    204  CA  GLY A  27      49.555  12.552  38.684  1.00 34.91           C
ATOM    205  C   GLY A  27      49.972  13.968  38.458  1.00 34.91           C
ATOM    206  O   GLY A  27      50.534  14.606  39.346  1.00 34.91           O
ATOM    207  N   ALA A  28      49.745  14.495  37.243  1.00 49.66           N
ATOM    208  CA  ALA A  28      50.244  15.808  36.965  1.00 49.66           C
ATOM    209  CB  ALA A  28      51.288  15.834  35.835  1.00 49.66           C
ATOM    210  C   ALA A  28      49.126  16.706  36.547  1.00 49.66           C
ATOM    211  O   ALA A  28      48.038  16.262  36.180  1.00 49.66           O
ATOM    212  N   SER A  29      49.376  18.024  36.687  1.00103.67           N
ATOM    213  CA  SER A  29      48.493  19.057  36.236  1.00103.67           C
ATOM    214  CB  SER A  29      47.528  19.563  37.322  1.00103.67           C
ATOM    215  OG  SER A  29      46.638  18.526  37.707  1.00103.67           O
ATOM    216  C   SER A  29      49.408  20.185  35.885  1.00103.67           C
ATOM    217  O   SER A  29      50.169  20.648  36.734  1.00103.67           O
ATOM    218  N   CYS A  30      49.343  20.679  34.633  1.00 82.47           N
ATOM    219  CA  CYS A  30      50.313  21.660  34.233  1.00 82.47           C
ATOM    220  CB  CYS A  30      50.796  21.400  32.803  1.00 82.47           C
ATOM    221  SG  CYS A  30      51.353  19.676  32.676  1.00 82.47           S
ATOM    222  C   CYS A  30      49.730  23.039  34.317  1.00 82.47           C
ATOM    223  O   CYS A  30      49.581  23.739  33.315  1.00 82.47           O
ATOM    224  N   ALA A  31      49.297  23.413  35.532  1.00 71.85           N
ATOM    225  CA  ALA A  31      48.843  24.724  35.894  1.00 71.85           C
ATOM    226  CB  ALA A  31      48.034  24.726  37.202  1.00 71.85           C
ATOM    227  C   ALA A  31      50.000  25.662  36.087  1.00 71.85           C
ATOM    228  O   ALA A  31      49.896  26.856  35.803  1.00 71.85           O
ATOM    229  N   ASN A  32      51.130  25.142  36.619  1.00114.04           N
ATOM    230  CA  ASN A  32      52.215  25.988  37.039  1.00114.04           C
ATOM    231  CB  ASN A  32      52.617  25.739  38.503  1.00114.04           C
ATOM    232  CG  ASN A  32      51.457  26.173  39.388  1.00114.04           C
ATOM    233  OD1 ASN A  32      50.885  27.247  39.205  1.00114.04           O
ATOM    234  ND2 ASN A  32      51.091  25.311  40.375  1.00114.04           N
ATOM    235  C   ASN A  32      53.438  25.757  36.209  1.00114.04           C
ATOM    236  O   ASN A  32      53.794  26.620  35.410  1.00114.04           O
ATOM    237  N   HIS A  33      54.151  24.630  36.452  1.00138.81           N
ATOM    238  CA  HIS A  33      55.360  24.261  35.762  1.00138.81           C
ATOM    239  ND1 HIS A  33      58.331  25.868  33.933  1.00138.81           N
ATOM    240  CG  HIS A  33      57.438  25.003  34.524  1.00138.81           C
ATOM    241  CB  HIS A  33      56.253  25.439  35.335  1.00138.81           C
ATOM    242  NE2 HIS A  33      59.012  23.812  33.430  1.00138.81           N
ATOM    243  CD2 HIS A  33      57.869  23.751  34.207  1.00138.81           C
ATOM    244  CE1 HIS A  33      59.252  25.103  33.293  1.00138.81           C
ATOM    245  C   HIS A  33      56.166  23.475  36.749  1.00138.81           C
ATOM    246  O   HIS A  33      55.867  22.312  37.010  1.00138.81           O
ATOM    247  N   GLN A  34      57.246  24.108  37.274  1.00145.31           N
ATOM    248  CA  GLN A  34      58.138  23.573  38.277  1.00145.31           C
ATOM    249  CB  GLN A  34      57.592  22.375  39.101  1.00145.31           C
ATOM    250  CG  GLN A  34      58.427  21.926  40.306  1.00145.31           C
ATOM    251  CD  GLN A  34      59.115  20.606  39.976  1.00145.31           C
ATOM    252  OE1 GLN A  34      58.979  20.080  38.873  1.00145.31           O
ATOM    253  NE2 GLN A  34      59.877  20.057  40.959  1.00145.31           N
ATOM    254  C   GLN A  34      59.433  23.237  37.598  1.00145.31           C
ATOM    255  O   GLN A  34      59.662  23.641  36.461  1.00145.31           O
ATOM    256  N   GLY A  35      60.327  22.510  38.297  1.00 45.44           N
ATOM    257  CA  GLY A  35      61.636  22.192  37.790  1.00 45.44           C
ATOM    258  C   GLY A  35      61.558  21.282  36.599  1.00 45.44           C
ATOM    259  O   GLY A  35      60.756  20.350  36.518  1.00 45.44           O
ATOM    260  N   PRO A  36      62.378  21.625  35.638  1.00173.04           N
ATOM    261  CA  PRO A  36      62.472  20.796  34.461  1.00173.04           C
ATOM    262  CD  PRO A  36      62.429  23.038  35.292  1.00173.04           C
ATOM    263  CB  PRO A  36      62.772  21.731  33.291  1.00173.04           C
ATOM    264  CG  PRO A  36      62.264  23.099  33.767  1.00173.04           C
ATOM    265  C   PRO A  36      63.493  19.703  34.558  1.00173.04           C
ATOM    266  O   PRO A  36      64.588  19.951  35.064  1.00173.04           O
ATOM    267  N   TRP A  37      63.153  18.489  34.084  1.00124.75           N
ATOM    268  CA  TRP A  37      64.083  17.402  33.997  1.00124.75           C
ATOM    269  CB  TRP A  37      63.396  16.044  33.774  1.00124.75           C
ATOM    270  CG  TRP A  37      62.580  15.558  34.948  1.00124.75           C
ATOM    271  CD2 TRP A  37      63.129  14.842  36.062  1.00124.75           C
ATOM    272  CD1 TRP A  37      61.243  15.688  35.190  1.00124.75           C
ATOM    273  NE1 TRP A  37      60.925  15.093  36.387  1.00124.75           N
ATOM    274  CE2 TRP A  37      62.076  14.568  36.937  1.00124.75           C
ATOM    275  CE3 TRP A  37      64.406  14.443  36.337  1.00124.75           C
ATOM    276  CZ2 TRP A  37      62.287  13.890  38.102  1.00124.75           C
ATOM    277  CZ3 TRP A  37      64.615  13.759  37.514  1.00124.75           C
ATOM    278  CH2 TRP A  37      63.575  13.488  38.379  1.00124.75           C
ATOM    279  C   TRP A  37      64.992  17.615  32.835  1.00124.75           C
ATOM    280  O   TRP A  37      66.211  17.504  32.963  1.00124.75           O
ATOM    281  N   GLU A  38      64.418  17.940  31.654  1.00145.05           N
ATOM    282  CA  GLU A  38      65.289  17.994  30.523  1.00145.05           C
ATOM    283  CB  GLU A  38      65.563  16.602  29.923  1.00145.05           C
ATOM    284  CG  GLU A  38      66.571  16.604  28.772  1.00145.05           C
ATOM    285  CD  GLU A  38      67.956  16.825  29.360  1.00145.05           C
ATOM    286  OE1 GLU A  38      68.270  16.178  30.394  1.00145.05           O
ATOM    287  OE2 GLU A  38      68.718  17.648  28.784  1.00145.05           O
ATOM    288  C   GLU A  38      64.742  18.837  29.424  1.00145.05           C
ATOM    289  O   GLU A  38      63.551  19.148  29.370  1.00145.05           O
ATOM    290  N   ARG A  39      65.661  19.266  28.531  1.00119.34           N
ATOM    291  CA  ARG A  39      65.230  19.858  27.310  1.00119.34           C
ATOM    292  CB  ARG A  39      66.376  20.473  26.487  1.00119.34           C
ATOM    293  CG  ARG A  39      65.924  21.109  25.171  1.00119.34           C
ATOM    294  CD  ARG A  39      67.073  21.718  24.364  1.00119.34           C
ATOM    295  NE  ARG A  39      67.988  20.609  23.975  1.00119.34           N
ATOM    296  CZ  ARG A  39      69.009  20.245  24.805  1.00119.34           C
ATOM    297  NH1 ARG A  39      69.182  20.890  25.995  1.00119.34           N
ATOM    298  NH2 ARG A  39      69.857  19.238  24.445  1.00119.34           N
ATOM    299  C   ARG A  39      64.781  18.631  26.636  1.00119.34           C
ATOM    300  O   ARG A  39      65.548  17.963  25.936  1.00119.34           O
ATOM    301  N   LYS A  40      63.500  18.319  26.891  1.00 87.45           N
ATOM    302  CA  LYS A  40      62.950  17.097  26.442  1.00 87.45           C
ATOM    303  CB  LYS A  40      61.454  16.968  26.773  1.00 87.45           C
ATOM    304  CG  LYS A  40      60.569  18.018  26.102  1.00 87.45           C
ATOM    305  CD  LYS A  40      59.088  17.841  26.440  1.00 87.45           C
ATOM    306  CE  LYS A  40      58.568  16.424  26.197  1.00 87.45           C
ATOM    307  NZ  LYS A  40      57.222  16.275  26.790  1.00 87.45           N
ATOM    308  C   LYS A  40      63.138  17.127  24.988  1.00 87.45           C
ATOM    309  O   LYS A  40      63.640  16.159  24.417  1.00 87.45           O
ATOM    310  N   VAL A  41      62.836  18.272  24.351  1.00162.05           N
ATOM    311  CA  VAL A  41      63.044  18.127  22.961  1.00162.05           C
ATOM    312  CB  VAL A  41      61.864  17.546  22.220  1.00162.05           C
ATOM    313  CG1 VAL A  41      61.536  16.119  22.688  1.00162.05           C
ATOM    314  CG2 VAL A  41      60.694  18.529  22.383  1.00162.05           C
ATOM    315  C   VAL A  41      63.233  19.413  22.251  1.00162.05           C
ATOM    316  O   VAL A  41      62.822  20.482  22.694  1.00162.05           O
ATOM    317  N   ARG A  42      63.862  19.290  21.071  1.00 67.13           N
ATOM    318  CA  ARG A  42      63.960  20.373  20.148  1.00 67.13           C
ATOM    319  CB  ARG A  42      65.385  20.635  19.635  1.00 67.13           C
ATOM    320  CG  ARG A  42      66.324  21.174  20.715  1.00 67.13           C
ATOM    321  CD  ARG A  42      67.741  21.450  20.210  1.00 67.13           C
ATOM    322  NE  ARG A  42      68.530  21.980  21.357  1.00 67.13           N
ATOM    323  CZ  ARG A  42      69.846  22.301  21.184  1.00 67.13           C
ATOM    324  NH1 ARG A  42      70.430  22.139  19.962  1.00 67.13           N
ATOM    325  NH2 ARG A  42      70.574  22.786  22.232  1.00 67.13           N
ATOM    326  C   ARG A  42      63.129  19.923  18.987  1.00 67.13           C
ATOM    327  O   ARG A  42      63.278  18.796  18.516  1.00 67.13           O
ATOM    328  N   VAL A  43      62.201  20.779  18.514  1.00 37.07           N
ATOM    329  CA  VAL A  43      61.357  20.372  17.428  1.00 37.07           C
ATOM    330  CB  VAL A  43      59.928  20.159  17.830  1.00 37.07           C
ATOM    331  CG1 VAL A  43      59.875  19.020  18.863  1.00 37.07           C
ATOM    332  CG2 VAL A  43      59.358  21.493  18.340  1.00 37.07           C
ATOM    333  C   VAL A  43      61.363  21.449  16.390  1.00 37.07           C
ATOM    334  O   VAL A  43      61.426  22.636  16.709  1.00 37.07           O
ATOM    335  N   THR A  44      61.302  21.040  15.105  1.00 36.06           N
ATOM    336  CA  THR A  44      61.290  21.965  14.009  1.00 36.06           C
ATOM    337  CB  THR A  44      62.367  21.708  12.996  1.00 36.06           C
ATOM    338  OG1 THR A  44      63.645  21.790  13.609  1.00 36.06           O
ATOM    339  CG2 THR A  44      62.250  22.752  11.873  1.00 36.06           C
ATOM    340  C   THR A  44      59.976  21.822  13.307  1.00 36.06           C
ATOM    341  O   THR A  44      59.545  20.719  12.974  1.00 36.06           O
ATOM    342  N   LEU A  45      59.300  22.962  13.067  1.00 57.66           N
ATOM    343  CA  LEU A  45      58.017  22.943  12.418  1.00 57.66           C
ATOM    344  CB  LEU A  45      56.959  23.740  13.199  1.00 57.66           C
ATOM    345  CG  LEU A  45      56.759  23.232  14.638  1.00 57.66           C
ATOM    346  CD1 LEU A  45      55.689  24.049  15.380  1.00 57.66           C
ATOM    347  CD2 LEU A  45      56.488  21.719  14.662  1.00 57.66           C
ATOM    348  C   LEU A  45      58.170  23.608  11.080  1.00 57.66           C
ATOM    349  O   LEU A  45      58.624  24.747  10.994  1.00 57.66           O
ATOM    350  N   LEU A  46      57.773  22.918   9.990  1.00 75.23           N
ATOM    351  CA  LEU A  46      57.962  23.503   8.691  1.00 75.23           C
ATOM    352  CB  LEU A  46      58.948  22.733   7.792  1.00 75.23           C
ATOM    353  CG  LEU A  46      60.400  22.779   8.301  1.00 75.23           C
ATOM    354  CD1 LEU A  46      61.362  22.106   7.308  1.00 75.23           C
ATOM    355  CD2 LEU A  46      60.821  24.214   8.656  1.00 75.23           C
ATOM    356  C   LEU A  46      56.664  23.618   7.952  1.00 75.23           C
ATOM    357  O   LEU A  46      55.742  22.834   8.163  1.00 75.23           O
ATOM    358  N   SER A  47      56.641  24.575   6.994  1.00139.72           N
ATOM    359  CA  SER A  47      55.542  25.013   6.168  1.00139.72           C
ATOM    360  CB  SER A  47      56.039  25.575   4.822  1.00139.72           C
ATOM    361  OG  SER A  47      56.838  26.727   5.046  1.00139.72           O
ATOM    362  C   SER A  47      54.563  23.890   5.948  1.00139.72           C
ATOM    363  O   SER A  47      54.954  22.741   5.757  1.00139.72           O
ATOM    364  N   PRO A  48      53.378  24.262   5.553  1.00281.33           N
ATOM    365  CA  PRO A  48      52.158  23.608   5.952  1.00281.33           C
ATOM    366  CD  PRO A  48      53.313  24.505   4.118  1.00281.33           C
ATOM    367  CB  PRO A  48      51.490  23.051   4.690  1.00281.33           C
ATOM    368  CG  PRO A  48      52.488  23.341   3.563  1.00281.33           C
ATOM    369  C   PRO A  48      52.106  22.654   7.121  1.00281.33           C
ATOM    370  O   PRO A  48      51.472  23.107   8.075  1.00281.33           O
ATOM    371  N   ASN A  49      52.627  21.412   7.199  1.00198.43           N
ATOM    372  CA  ASN A  49      52.370  20.868   8.517  1.00198.43           C
ATOM    373  CB  ASN A  49      50.926  20.350   8.679  1.00198.43           C
ATOM    374  CG  ASN A  49      50.668  19.214   7.696  1.00198.43           C
ATOM    375  OD1 ASN A  49      50.296  18.111   8.093  1.00198.43           O
ATOM    376  ND2 ASN A  49      50.846  19.491   6.377  1.00198.43           N
ATOM    377  C   ASN A  49      53.300  19.758   8.934  1.00198.43           C
ATOM    378  O   ASN A  49      52.852  18.766   9.509  1.00198.43           O
ATOM    379  N   LYS A  50      54.627  19.909   8.766  1.00114.89           N
ATOM    380  CA  LYS A  50      55.455  18.810   9.173  1.00114.89           C
ATOM    381  CB  LYS A  50      56.402  18.305   8.074  1.00114.89           C
ATOM    382  CG  LYS A  50      55.626  17.678   6.915  1.00114.89           C
ATOM    383  CD  LYS A  50      54.687  16.557   7.369  1.00114.89           C
ATOM    384  CE  LYS A  50      53.719  16.078   6.286  1.00114.89           C
ATOM    385  NZ  LYS A  50      52.758  15.112   6.865  1.00114.89           N
ATOM    386  C   LYS A  50      56.266  19.191  10.374  1.00114.89           C
ATOM    387  O   LYS A  50      56.728  20.325  10.504  1.00114.89           O
ATOM    388  N   VAL A  51      56.433  18.226  11.306  1.00 38.52           N
ATOM    389  CA  VAL A  51      57.202  18.440  12.497  1.00 38.52           C
ATOM    390  CB  VAL A  51      56.404  18.229  13.752  1.00 38.52           C
ATOM    391  CG1 VAL A  51      57.340  18.360  14.964  1.00 38.52           C
ATOM    392  CG2 VAL A  51      55.221  19.213  13.758  1.00 38.52           C
ATOM    393  C   VAL A  51      58.287  17.403  12.506  1.00 38.52           C
ATOM    394  O   VAL A  51      58.071  16.280  12.051  1.00 38.52           O
ATOM    395  N   VAL A  52      59.493  17.761  13.003  1.00106.56           N
ATOM    396  CA  VAL A  52      60.588  16.826  13.051  1.00106.56           C
ATOM    397  CB  VAL A  52      61.471  16.894  11.843  1.00106.56           C
ATOM    398  CG1 VAL A  52      61.939  18.351  11.675  1.00106.56           C
ATOM    399  CG2 VAL A  52      62.641  15.914  12.042  1.00106.56           C
ATOM    400  C   VAL A  52      61.471  17.182  14.209  1.00106.56           C
ATOM    401  O   VAL A  52      61.534  18.342  14.611  1.00106.56           O
ATOM    402  N   ASP A  53      62.153  16.171  14.802  1.00 89.28           N
ATOM    403  CA  ASP A  53      63.073  16.378  15.885  1.00 89.28           C
ATOM    404  CB  ASP A  53      62.759  15.491  17.110  1.00 89.28           C
ATOM    405  CG  ASP A  53      62.763  14.013  16.715  1.00 89.28           C
ATOM    406  OD1 ASP A  53      63.308  13.671  15.636  1.00 89.28           O
ATOM    407  OD2 ASP A  53      62.207  13.200  17.507  1.00 89.28           O
ATOM    408  C   ASP A  53      64.488  16.130  15.431  1.00 89.28           C
ATOM    409  O   ASP A  53      64.747  15.864  14.257  1.00 89.28           O
ATOM    410  N   GLN A  54      65.451  16.215  16.377  1.00 82.27           N
ATOM    411  CA  GLN A  54      66.843  15.989  16.079  1.00 82.27           C
ATOM    412  CB  GLN A  54      67.835  16.446  17.160  1.00 82.27           C
ATOM    413  CG  GLN A  54      67.946  17.969  17.230  1.00 82.27           C
ATOM    414  CD  GLN A  54      69.284  18.308  17.867  1.00 82.27           C
ATOM    415  OE1 GLN A  54      69.509  19.427  18.323  1.00 82.27           O
ATOM    416  NE2 GLN A  54      70.210  17.311  17.878  1.00 82.27           N
ATOM    417  C   GLN A  54      67.106  14.551  15.756  1.00 82.27           C
ATOM    418  O   GLN A  54      67.997  14.232  14.972  1.00 82.27           O
ATOM    419  N   PHE A  55      66.326  13.646  16.362  1.00149.06           N
ATOM    420  CA  PHE A  55      66.474  12.229  16.208  1.00149.06           C
ATOM    421  CB  PHE A  55      65.570  11.447  17.175  1.00149.06           C
ATOM    422  CG  PHE A  55      66.052  11.845  18.531  1.00149.06           C
ATOM    423  CD1 PHE A  55      67.122  11.208  19.118  1.00149.06           C
ATOM    424  CD2 PHE A  55      65.439  12.875  19.203  1.00149.06           C
ATOM    425  CE1 PHE A  55      67.564  11.586  20.365  1.00149.06           C
ATOM    426  CE2 PHE A  55      65.874  13.258  20.450  1.00149.06           C
ATOM    427  CZ  PHE A  55      66.940  12.613  21.032  1.00149.06           C
ATOM    428  C   PHE A  55      66.200  11.863  14.776  1.00149.06           C
ATOM    429  O   PHE A  55      66.591  10.791  14.331  1.00149.06           O
ATOM    430  N   GLY A  56      65.470  12.713  14.023  1.00 39.73           N
ATOM    431  CA  GLY A  56      65.243  12.415  12.635  1.00 39.73           C
ATOM    432  C   GLY A  56      63.840  11.934  12.453  1.00 39.73           C
ATOM    433  O   GLY A  56      63.455  11.518  11.359  1.00 39.73           O
ATOM    434  N   ASN A  57      63.034  11.979  13.529  1.00 69.87           N
ATOM    435  CA  ASN A  57      61.676  11.520  13.456  1.00 69.87           C
ATOM    436  CB  ASN A  57      61.045  11.259  14.838  1.00 69.87           C
ATOM    437  CG  ASN A  57      61.868  10.181  15.535  1.00 69.87           C
ATOM    438  OD1 ASN A  57      62.974   9.857  15.112  1.00 69.87           O
ATOM    439  ND2 ASN A  57      61.321   9.609  16.636  1.00 69.87           N
ATOM    440  C   ASN A  57      60.839  12.553  12.754  1.00 69.87           C
ATOM    441  O   ASN A  57      61.138  13.744  12.798  1.00 69.87           O
ATOM    442  N   GLU A  58      59.752  12.090  12.093  1.00 72.13           N
ATOM    443  CA  GLU A  58      58.862  12.898  11.293  1.00 72.13           C
ATOM    444  CB  GLU A  58      58.580  12.241   9.932  1.00 72.13           C
ATOM    445  CG  GLU A  58      59.812  11.897   9.099  1.00 72.13           C
ATOM    446  CD  GLU A  58      59.411  10.720   8.217  1.00 72.13           C
ATOM    447  OE1 GLU A  58      59.180   9.618   8.781  1.00 72.13           O
ATOM    448  OE2 GLU A  58      59.324  10.902   6.974  1.00 72.13           O
ATOM    449  C   GLU A  58      57.508  12.892  11.949  1.00 72.13           C
ATOM    450  O   GLU A  58      57.106  11.880  12.520  1.00 72.13           O
ATOM    451  N   GLY A  59      56.750  14.010  11.852  1.00 27.31           N
ATOM    452  CA  GLY A  59      55.436  14.053  12.444  1.00 27.31           C
ATOM    453  C   GLY A  59      54.672  15.215  11.874  1.00 27.31           C
ATOM    454  O   GLY A  59      55.044  15.766  10.837  1.00 27.31           O
ATOM    455  N   THR A  60      53.560  15.609  12.542  1.00108.05           N
ATOM    456  CA  THR A  60      52.741  16.680  12.033  1.00108.05           C
ATOM    457  CB  THR A  60      51.445  16.206  11.449  1.00108.05           C
ATOM    458  OG1 THR A  60      50.656  15.580  12.451  1.00108.05           O
ATOM    459  CG2 THR A  60      51.750  15.211  10.317  1.00108.05           C
ATOM    460  C   THR A  60      52.399  17.655  13.129  1.00108.05           C
ATOM    461  O   THR A  60      52.588  17.386  14.313  1.00108.05           O
ATOM    462  N   TRP A  61      51.887  18.842  12.729  1.00166.19           N
ATOM    463  CA  TRP A  61      51.543  19.907  13.634  1.00166.19           C
ATOM    464  CB  TRP A  61      52.724  20.869  13.836  1.00166.19           C
ATOM    465  CG  TRP A  61      52.404  22.164  14.540  1.00166.19           C
ATOM    466  CD2 TRP A  61      51.852  23.313  13.877  1.00166.19           C
ATOM    467  CD1 TRP A  61      52.565  22.511  15.847  1.00166.19           C
ATOM    468  NE1 TRP A  61      52.157  23.809  16.039  1.00166.19           N
ATOM    469  CE2 TRP A  61      51.712  24.314  14.837  1.00166.19           C
ATOM    470  CE3 TRP A  61      51.494  23.518  12.575  1.00166.19           C
ATOM    471  CZ2 TRP A  61      51.209  25.541  14.511  1.00166.19           C
ATOM    472  CZ3 TRP A  61      50.984  24.755  12.249  1.00166.19           C
ATOM    473  CH2 TRP A  61      50.845  25.747  13.199  1.00166.19           C
ATOM    474  C   TRP A  61      50.449  20.726  13.023  1.00166.19           C
ATOM    475  O   TRP A  61      50.252  20.723  11.808  1.00166.19           O
ATOM    476  N   THR A  62      49.685  21.432  13.882  1.00121.92           N
ATOM    477  CA  THR A  62      48.672  22.338  13.427  1.00121.92           C
ATOM    478  CB  THR A  62      47.309  21.714  13.335  1.00121.92           C
ATOM    479  OG1 THR A  62      46.372  22.654  12.831  1.00121.92           O
ATOM    480  CG2 THR A  62      46.883  21.225  14.731  1.00121.92           C
ATOM    481  C   THR A  62      48.587  23.420  14.449  1.00121.92           C
ATOM    482  O   THR A  62      48.779  23.180  15.638  1.00121.92           O
ATOM    483  N   MET A  63      48.328  24.661  14.008  1.00153.29           N
ATOM    484  CA  MET A  63      48.134  25.724  14.948  1.00153.29           C
ATOM    485  CB  MET A  63      48.375  27.110  14.319  1.00153.29           C
ATOM    486  CG  MET A  63      48.908  28.183  15.277  1.00153.29           C
ATOM    487  SD  MET A  63      47.767  28.774  16.558  1.00153.29           S
ATOM    488  CE  MET A  63      48.946  29.945  17.290  1.00153.29           C
ATOM    489  C   MET A  63      46.684  25.576  15.294  1.00153.29           C
ATOM    490  O   MET A  63      45.928  25.009  14.506  1.00153.29           O
ATOM    491  N   VAL A  64      46.256  26.002  16.497  1.00 72.02           N
ATOM    492  CA  VAL A  64      44.855  25.908  16.793  1.00 72.02           C
ATOM    493  CB  VAL A  64      44.558  25.308  18.138  1.00 72.02           C
ATOM    494  CG1 VAL A  64      43.040  25.376  18.378  1.00 72.02           C
ATOM    495  CG2 VAL A  64      45.131  23.881  18.179  1.00 72.02           C
ATOM    496  C   VAL A  64      44.361  27.307  16.819  1.00 72.02           C
ATOM    497  O   VAL A  64      44.565  27.999  17.817  1.00 72.02           O
ATOM    498  N   TYR A  65      43.671  27.742  15.737  1.00212.83           N
ATOM    499  CA  TYR A  65      43.207  29.094  15.729  1.00212.83           C
ATOM    500  CB  TYR A  65      42.116  29.407  16.777  1.00212.83           C
ATOM    501  CG  TYR A  65      41.494  30.732  16.448  1.00212.83           C
ATOM    502  CD1 TYR A  65      40.794  30.909  15.272  1.00212.83           C
ATOM    503  CD2 TYR A  65      41.560  31.788  17.330  1.00212.83           C
ATOM    504  CE1 TYR A  65      40.215  32.121  14.971  1.00212.83           C
ATOM    505  CE2 TYR A  65      40.981  33.002  17.034  1.00212.83           C
ATOM    506  CZ  TYR A  65      40.310  33.173  15.849  1.00212.83           C
ATOM    507  OH  TYR A  65      39.715  34.415  15.539  1.00212.83           O
ATOM    508  C   TYR A  65      44.438  29.930  15.923  1.00212.83           C
ATOM    509  O   TYR A  65      45.430  29.725  15.224  1.00212.83           O
ATOM    510  N   ASN A  66      44.361  30.988  16.752  1.00154.13           N
ATOM    511  CA  ASN A  66      45.553  31.728  17.078  1.00154.13           C
ATOM    512  CB  ASN A  66      45.369  33.234  16.798  1.00154.13           C
ATOM    513  CG  ASN A  66      44.175  33.756  17.592  1.00154.13           C
ATOM    514  OD1 ASN A  66      43.669  33.097  18.500  1.00154.13           O
ATOM    515  ND2 ASN A  66      43.690  34.973  17.228  1.00154.13           N
ATOM    516  C   ASN A  66      45.909  31.527  18.542  1.00154.13           C
ATOM    517  O   ASN A  66      46.655  32.316  19.122  1.00154.13           O
ATOM    518  N   GLN A  67      45.334  30.482  19.179  1.00109.77           N
ATOM    519  CA  GLN A  67      45.485  30.151  20.583  1.00109.77           C
ATOM    520  CB  GLN A  67      44.290  29.328  21.081  1.00109.77           C
ATOM    521  CG  GLN A  67      42.971  30.091  20.987  1.00109.77           C
ATOM    522  CD  GLN A  67      42.967  31.135  22.091  1.00109.77           C
ATOM    523  OE1 GLN A  67      42.389  30.915  23.155  1.00109.77           O
ATOM    524  NE2 GLN A  67      43.634  32.294  21.846  1.00109.77           N
ATOM    525  C   GLN A  67      46.722  29.397  21.006  1.00109.77           C
ATOM    526  O   GLN A  67      47.316  29.706  22.041  1.00109.77           O
ATOM    527  N   GLY A  68      47.125  28.360  20.244  1.00 37.55           N
ATOM    528  CA  GLY A  68      48.206  27.507  20.669  1.00 37.55           C
ATOM    529  C   GLY A  68      48.390  26.471  19.602  1.00 37.55           C
ATOM    530  O   GLY A  68      47.944  26.664  18.474  1.00 37.55           O
ATOM    531  N   PHE A  69      49.048  25.335  19.926  1.00 62.44           N
ATOM    532  CA  PHE A  69      49.332  24.380  18.891  1.00 62.44           C
ATOM    533  CB  PHE A  69      50.715  24.621  18.272  1.00 62.44           C
ATOM    534  CG  PHE A  69      51.711  24.527  19.380  1.00 62.44           C
ATOM    535  CD1 PHE A  69      51.981  25.623  20.168  1.00 62.44           C
ATOM    536  CD2 PHE A  69      52.374  23.349  19.639  1.00 62.44           C
ATOM    537  CE1 PHE A  69      52.895  25.548  21.193  1.00 62.44           C
ATOM    538  CE2 PHE A  69      53.290  23.267  20.662  1.00 62.44           C
ATOM    539  CZ  PHE A  69      53.552  24.368  21.443  1.00 62.44           C
ATOM    540  C   PHE A  69      49.342  22.978  19.421  1.00 62.44           C
ATOM    541  O   PHE A  69      49.409  22.741  20.627  1.00 62.44           O
ATOM    542  N   HIS A  70      49.254  22.001  18.490  1.00 78.72           N
ATOM    543  CA  HIS A  70      49.320  20.611  18.833  1.00 78.72           C
ATOM    544  ND1 HIS A  70      47.581  18.345  20.660  1.00 78.72           N
ATOM    545  CG  HIS A  70      47.929  18.537  19.341  1.00 78.72           C
ATOM    546  CB  HIS A  70      47.971  19.884  18.680  1.00 78.72           C
ATOM    547  NE2 HIS A  70      48.015  16.333  19.819  1.00 78.72           N
ATOM    548  CD2 HIS A  70      48.190  17.298  18.843  1.00 78.72           C
ATOM    549  CE1 HIS A  70      47.649  17.010  20.893  1.00 78.72           C
ATOM    550  C   HIS A  70      50.289  19.987  17.872  1.00 78.72           C
ATOM    551  O   HIS A  70      50.214  20.211  16.663  1.00 78.72           O
ATOM    552  N   ILE A  71      51.250  19.202  18.400  1.00 43.06           N
ATOM    553  CA  ILE A  71      52.221  18.546  17.572  1.00 43.06           C
ATOM    554  CB  ILE A  71      53.634  18.978  17.842  1.00 43.06           C
ATOM    555  CG1 ILE A  71      53.795  20.489  17.610  1.00 43.06           C
ATOM    556  CG2 ILE A  71      54.565  18.118  16.970  1.00 43.06           C
ATOM    557  CD1 ILE A  71      55.114  21.048  18.143  1.00 43.06           C
ATOM    558  C   ILE A  71      52.166  17.087  17.892  1.00 43.06           C
ATOM    559  O   ILE A  71      52.135  16.698  19.060  1.00 43.06           O
ATOM    560  N   ASN A  72      52.129  16.239  16.847  1.00 45.97           N
ATOM    561  CA  ASN A  72      52.137  14.822  17.062  1.00 45.97           C
ATOM    562  CB  ASN A  72      50.983  14.095  16.352  1.00 45.97           C
ATOM    563  CG  ASN A  72      49.682  14.513  17.021  1.00 45.97           C
ATOM    564  OD1 ASN A  72      49.254  13.913  18.005  1.00 45.97           O
ATOM    565  ND2 ASN A  72      49.039  15.581  16.478  1.00 45.97           N
ATOM    566  C   ASN A  72      53.407  14.327  16.456  1.00 45.97           C
ATOM    567  O   ASN A  72      53.581  14.373  15.239  1.00 45.97           O
ATOM    568  N   VAL A  73      54.350  13.860  17.296  1.00103.74           N
ATOM    569  CA  VAL A  73      55.571  13.369  16.739  1.00103.74           C
ATOM    570  CB  VAL A  73      56.614  14.434  16.576  1.00103.74           C
ATOM    571  CG1 VAL A  73      56.093  15.479  15.576  1.00103.74           C
ATOM    572  CG2 VAL A  73      56.941  15.013  17.962  1.00103.74           C
ATOM    573  C   VAL A  73      56.128  12.342  17.673  1.00103.74           C
ATOM    574  O   VAL A  73      56.020  12.463  18.892  1.00103.74           O
ATOM    575  N   ASN A  74      56.736  11.287  17.100  1.00 77.27           N
ATOM    576  CA  ASN A  74      57.400  10.262  17.852  1.00 77.27           C
ATOM    577  CB  ASN A  74      58.700  10.765  18.512  1.00 77.27           C
ATOM    578  CG  ASN A  74      59.528   9.562  18.943  1.00 77.27           C
ATOM    579  OD1 ASN A  74      59.524   8.523  18.286  1.00 77.27           O
ATOM    580  ND2 ASN A  74      60.265   9.705  20.077  1.00 77.27           N
ATOM    581  C   ASN A  74      56.509   9.694  18.924  1.00 77.27           C
ATOM    582  O   ASN A  74      56.961   9.453  20.042  1.00 77.27           O
ATOM    583  N   GLY A  75      55.215   9.469  18.621  1.00 32.94           N
ATOM    584  CA  GLY A  75      54.326   8.806  19.540  1.00 32.94           C
ATOM    585  C   GLY A  75      53.959   9.686  20.700  1.00 32.94           C
ATOM    586  O   GLY A  75      53.455   9.193  21.709  1.00 32.94           O
ATOM    587  N   ARG A  76      54.193  11.008  20.604  1.00106.78           N
ATOM    588  CA  ARG A  76      53.841  11.875  21.695  1.00106.78           C
ATOM    589  CB  ARG A  76      55.068  12.422  22.445  1.00106.78           C
ATOM    590  CG  ARG A  76      54.733  13.265  23.676  1.00106.78           C
ATOM    591  CD  ARG A  76      55.978  13.776  24.404  1.00106.78           C
ATOM    592  NE  ARG A  76      56.718  12.582  24.903  1.00106.78           N
ATOM    593  CZ  ARG A  76      56.507  12.124  26.172  1.00106.78           C
ATOM    594  NH1 ARG A  76      55.660  12.793  27.008  1.00106.78           N
ATOM    595  NH2 ARG A  76      57.147  10.998  26.606  1.00106.78           N
ATOM    596  C   ARG A  76      53.085  13.038  21.131  1.00106.78           C
ATOM    597  O   ARG A  76      53.271  13.407  19.973  1.00106.78           O
ATOM    598  N   SER A  77      52.182  13.630  21.940  1.00 78.35           N
ATOM    599  CA  SER A  77      51.432  14.767  21.487  1.00 78.35           C
ATOM    600  CB  SER A  77      49.908  14.572  21.563  1.00 78.35           C
ATOM    601  OG  SER A  77      49.503  13.542  20.674  1.00 78.35           O
ATOM    602  C   SER A  77      51.783  15.905  22.393  1.00 78.35           C
ATOM    603  O   SER A  77      51.830  15.744  23.611  1.00 78.35           O
ATOM    604  N   TYR A  78      52.037  17.095  21.809  1.00100.86           N
ATOM    605  CA  TYR A  78      52.407  18.238  22.594  1.00100.86           C
ATOM    606  CB  TYR A  78      53.719  18.895  22.133  1.00100.86           C
ATOM    607  CG  TYR A  78      54.811  17.886  22.233  1.00100.86           C
ATOM    608  CD1 TYR A  78      55.003  16.972  21.222  1.00100.86           C
ATOM    609  CD2 TYR A  78      55.644  17.854  23.327  1.00100.86           C
ATOM    610  CE1 TYR A  78      56.007  16.038  21.301  1.00100.86           C
ATOM    611  CE2 TYR A  78      56.651  16.922  23.412  1.00100.86           C
ATOM    612  CZ  TYR A  78      56.834  16.012  22.398  1.00100.86           C
ATOM    613  OH  TYR A  78      57.867  15.054  22.483  1.00100.86           O
ATOM    614  C   TYR A  78      51.345  19.280  22.403  1.00100.86           C
ATOM    615  O   TYR A  78      50.926  19.549  21.277  1.00100.86           O
ATOM    616  N   PHE A  79      50.863  19.879  23.515  1.00 86.26           N
ATOM    617  CA  PHE A  79      49.876  20.919  23.421  1.00 86.26           C
ATOM    618  CB  PHE A  79      48.433  20.411  23.621  1.00 86.26           C
ATOM    619  CG  PHE A  79      47.525  21.577  23.838  1.00 86.26           C
ATOM    620  CD1 PHE A  79      47.173  22.416  22.805  1.00 86.26           C
ATOM    621  CD2 PHE A  79      47.044  21.845  25.100  1.00 86.26           C
ATOM    622  CE1 PHE A  79      46.340  23.489  23.026  1.00 86.26           C
ATOM    623  CE2 PHE A  79      46.210  22.914  25.327  1.00 86.26           C
ATOM    624  CZ  PHE A  79      45.854  23.739  24.287  1.00 86.26           C
ATOM    625  C   PHE A  79      50.151  21.985  24.435  1.00 86.26           C
ATOM    626  O   PHE A  79      50.538  21.708  25.570  1.00 86.26           O
ATOM    627  N   GLY A  80      49.941  23.255  24.033  1.00 40.34           N
ATOM    628  CA  GLY A  80      50.152  24.365  24.916  1.00 40.34           C
ATOM    629  C   GLY A  80      49.553  25.578  24.274  1.00 40.34           C
ATOM    630  O   GLY A  80      49.401  25.650  23.055  1.00 40.34           O
ATOM    631  N   TYR A  81      49.237  26.591  25.101  1.00 95.12           N
ATOM    632  CA  TYR A  81      48.692  27.822  24.612  1.00 95.12           C
ATOM    633  CB  TYR A  81      47.652  28.505  25.518  1.00 95.12           C
ATOM    634  CG  TYR A  81      46.298  27.916  25.348  1.00 95.12           C
ATOM    635  CD1 TYR A  81      45.562  28.289  24.251  1.00 95.12           C
ATOM    636  CD2 TYR A  81      45.763  27.019  26.244  1.00 95.12           C
ATOM    637  CE1 TYR A  81      44.304  27.791  24.046  1.00 95.12           C
ATOM    638  CE2 TYR A  81      44.498  26.515  26.044  1.00 95.12           C
ATOM    639  CZ  TYR A  81      43.770  26.907  24.943  1.00 95.12           C
ATOM    640  OH  TYR A  81      42.473  26.411  24.715  1.00 95.12           O
ATOM    641  C   TYR A  81      49.823  28.793  24.573  1.00 95.12           C
ATOM    642  O   TYR A  81      50.776  28.682  25.343  1.00 95.12           O
ATOM    643  N   SER A  82      49.761  29.758  23.636  1.00 34.10           N
ATOM    644  CA  SER A  82      50.809  30.734  23.545  1.00 34.10           C
ATOM    645  CB  SER A  82      50.645  31.707  22.364  1.00 34.10           C
ATOM    646  OG  SER A  82      50.726  31.000  21.135  1.00 34.10           O
ATOM    647  C   SER A  82      50.769  31.534  24.813  1.00 34.10           C
ATOM    648  O   SER A  82      49.712  31.701  25.420  1.00 34.10           O
ATOM    649  N   ALA A  83      51.938  32.052  25.243  1.00 41.79           N
ATOM    650  CA  ALA A  83      52.069  32.732  26.504  1.00 41.79           C
ATOM    651  CB  ALA A  83      53.530  32.870  26.970  1.00 41.79           C
ATOM    652  C   ALA A  83      51.473  34.107  26.498  1.00 41.79           C
ATOM    653  O   ALA A  83      51.456  34.806  25.484  1.00 41.79           O
ATOM    654  N   PHE A  84      50.946  34.511  27.675  1.00 60.57           N
ATOM    655  CA  PHE A  84      50.413  35.826  27.887  1.00 60.57           C
ATOM    656  CB  PHE A  84      48.938  35.966  27.464  1.00 60.57           C
ATOM    657  CG  PHE A  84      48.121  34.998  28.251  1.00 60.57           C
ATOM    658  CD1 PHE A  84      47.667  35.316  29.510  1.00 60.57           C
ATOM    659  CD2 PHE A  84      47.803  33.767  27.723  1.00 60.57           C
ATOM    660  CE1 PHE A  84      46.911  34.421  30.231  1.00 60.57           C
ATOM    661  CE2 PHE A  84      47.048  32.868  28.439  1.00 60.57           C
ATOM    662  CZ  PHE A  84      46.601  33.194  29.696  1.00 60.57           C
ATOM    663  C   PHE A  84      50.510  36.111  29.357  1.00 60.57           C
ATOM    664  O   PHE A  84      50.447  35.199  30.180  1.00 60.57           O
ATOM    665  N   LYS A  85      50.695  37.392  29.735  1.00115.59           N
ATOM    666  CA  LYS A  85      50.757  37.696  31.139  1.00115.59           C
ATOM    667  CB  LYS A  85      52.181  37.974  31.646  1.00115.59           C
ATOM    668  CG  LYS A  85      52.800  39.241  31.060  1.00115.59           C
ATOM    669  CD  LYS A  85      54.074  39.680  31.783  1.00115.59           C
ATOM    670  CE  LYS A  85      54.565  41.069  31.374  0.00115.59           C
ATOM    671  NZ  LYS A  85      54.882  41.091  29.930  0.00115.59           N
ATOM    672  C   LYS A  85      49.943  38.928  31.379  1.00115.59           C
ATOM    673  O   LYS A  85      50.057  39.912  30.652  1.00115.59           O
ATOM    674  N   LYS A  86      49.081  38.910  32.416  1.00101.24           N
ATOM    675  CA  LYS A  86      48.287  40.082  32.653  1.00101.24           C
ATOM    676  CB  LYS A  86      46.775  39.792  32.649  1.00101.24           C
ATOM    677  CG  LYS A  86      46.360  38.682  33.616  1.00101.24           C
ATOM    678  CD  LYS A  86      44.846  38.550  33.785  1.00101.24           C
ATOM    679  CE  LYS A  86      44.430  37.354  34.643  1.00101.24           C
ATOM    680  NZ  LYS A  86      42.956  37.299  34.755  1.00101.24           N
ATOM    681  C   LYS A  86      48.651  40.643  33.979  1.00101.24           C
ATOM    682  O   LYS A  86      48.208  40.150  35.017  1.00101.24           O
ATOM    683  N   GLU A  87      49.516  41.679  33.998  1.00117.63           N
ATOM    684  CA  GLU A  87      49.801  42.147  35.312  1.00117.63           C
ATOM    685  CB  GLU A  87      50.969  43.158  35.338  0.00117.63           C
ATOM    686  CG  GLU A  87      50.820  44.351  34.387  0.00117.63           C
ATOM    687  CD  GLU A  87      52.047  45.237  34.547  0.00117.63           C
ATOM    688  OE1 GLU A  87      52.914  44.903  35.398  0.00117.63           O
ATOM    689  OE2 GLU A  87      52.136  46.260  33.817  0.00117.63           O
ATOM    690  C   GLU A  87      48.576  42.770  35.915  1.00117.63           C
ATOM    691  O   GLU A  87      47.838  42.108  36.639  1.00117.63           O
ATOM    692  N   GLY A  88      48.296  44.055  35.608  1.00141.94           N
ATOM    693  CA  GLY A  88      47.125  44.657  36.191  1.00141.94           C
ATOM    694  C   GLY A  88      45.881  44.328  35.438  1.00141.94           C
ATOM    695  O   GLY A  88      44.971  43.662  35.920  1.00141.94           O
ATOM    696  N   GLN A  89      45.855  44.786  34.179  1.00160.91           N
ATOM    697  CA  GLN A  89      44.774  44.603  33.263  1.00160.91           C
ATOM    698  CB  GLN A  89      43.662  45.660  33.374  1.00160.91           C
ATOM    699  CG  GLN A  89      42.822  45.541  34.646  1.00160.91           C
ATOM    700  CD  GLN A  89      41.710  46.578  34.566  1.00160.91           C
ATOM    701  OE1 GLN A  89      41.723  47.455  33.704  1.00160.91           O
ATOM    702  NE2 GLN A  89      40.715  46.474  35.488  1.00160.91           N
ATOM    703  C   GLN A  89      45.459  44.821  31.970  1.00160.91           C
ATOM    704  O   GLN A  89      44.848  44.925  30.907  1.00160.91           O
ATOM    705  N   LYS A  90      46.797  44.891  32.082  1.00143.39           N
ATOM    706  CA  LYS A  90      47.671  45.074  30.969  1.00143.39           C
ATOM    707  CB  LYS A  90      48.898  45.927  31.352  1.00143.39           C
ATOM    708  CG  LYS A  90      49.936  46.149  30.250  1.00143.39           C
ATOM    709  CD  LYS A  90      50.813  44.928  29.972  0.00143.39           C
ATOM    710  CE  LYS A  90      51.919  44.737  31.014  0.00143.39           C
ATOM    711  NZ  LYS A  90      52.728  43.542  30.692  0.00143.39           N
ATOM    712  C   LYS A  90      48.096  43.701  30.571  1.00143.39           C
ATOM    713  O   LYS A  90      48.692  42.970  31.362  1.00143.39           O
ATOM    714  N   VAL A  91      47.775  43.305  29.325  1.00 43.70           N
ATOM    715  CA  VAL A  91      48.082  41.971  28.901  1.00 43.70           C
ATOM    716  CB  VAL A  91      46.907  41.248  28.306  1.00 43.70           C
ATOM    717  CG1 VAL A  91      47.374  39.870  27.807  1.00 43.70           C
ATOM    718  CG2 VAL A  91      45.784  41.185  29.354  1.00 43.70           C
ATOM    719  C   VAL A  91      49.138  42.014  27.844  1.00 43.70           C
ATOM    720  O   VAL A  91      49.101  42.843  26.935  1.00 43.70           O
ATOM    721  N   THR A  92      50.126  41.106  27.960  1.00 40.90           N
ATOM    722  CA  THR A  92      51.173  41.027  26.985  1.00 40.90           C
ATOM    723  CB  THR A  92      52.535  41.311  27.546  1.00 40.90           C
ATOM    724  OG1 THR A  92      52.567  42.612  28.114  1.00 40.90           O
ATOM    725  CG2 THR A  92      53.569  41.202  26.413  1.00 40.90           C
ATOM    726  C   THR A  92      51.182  39.622  26.481  1.00 40.90           C
ATOM    727  O   THR A  92      51.093  38.671  27.256  1.00 40.90           O
ATOM    728  N   SER A  93      51.290  39.452  25.152  1.00 81.53           N
ATOM    729  CA  SER A  93      51.266  38.122  24.631  1.00 81.53           C
ATOM    730  CB  SER A  93      50.211  37.934  23.531  1.00 81.53           C
ATOM    731  OG  SER A  93      50.111  36.562  23.190  1.00 81.53           O
ATOM    732  C   SER A  93      52.612  37.848  24.045  1.00 81.53           C
ATOM    733  O   SER A  93      53.270  38.752  23.530  1.00 81.53           O
ATOM    734  N   TYR A  94      53.079  36.589  24.174  1.00 58.17           N
ATOM    735  CA  TYR A  94      54.342  36.208  23.615  1.00 58.17           C
ATOM    736  CB  TYR A  94      55.359  35.770  24.680  1.00 58.17           C
ATOM    737  CG  TYR A  94      55.660  36.961  25.522  1.00 58.17           C
ATOM    738  CD1 TYR A  94      56.669  37.826  25.166  1.00 58.17           C
ATOM    739  CD2 TYR A  94      54.929  37.217  26.659  1.00 58.17           C
ATOM    740  CE1 TYR A  94      56.950  38.927  25.938  1.00 58.17           C
ATOM    741  CE2 TYR A  94      55.205  38.318  27.436  1.00 58.17           C
ATOM    742  CZ  TYR A  94      56.218  39.174  27.074  1.00 58.17           C
ATOM    743  OH  TYR A  94      56.509  40.305  27.865  1.00 58.17           O
ATOM    744  C   TYR A  94      54.097  35.026  22.730  1.00 58.17           C
ATOM    745  O   TYR A  94      53.861  33.917  23.206  1.00 58.17           O
ATOM    746  N   CYS A  95      54.147  35.247  21.406  1.00 64.48           N
ATOM    747  CA  CYS A  95      53.942  34.226  20.418  1.00 64.48           C
ATOM    748  CB  CYS A  95      53.656  34.808  19.026  1.00 64.48           C
ATOM    749  SG  CYS A  95      52.100  35.745  19.067  1.00 64.48           S
ATOM    750  C   CYS A  95      55.135  33.320  20.365  1.00 64.48           C
ATOM    751  O   CYS A  95      55.071  32.219  19.818  1.00 64.48           O
ATOM    752  N   HIS A  96      56.284  33.827  20.846  1.00 93.83           N
ATOM    753  CA  HIS A  96      57.538  33.127  20.907  1.00 93.83           C
ATOM    754  ND1 HIS A  96      59.679  35.009  19.115  1.00 93.83           N
ATOM    755  CG  HIS A  96      58.938  35.149  20.267  1.00 93.83           C
ATOM    756  CB  HIS A  96      58.714  34.052  21.264  1.00 93.83           C
ATOM    757  NE2 HIS A  96      58.949  37.109  19.149  1.00 93.83           N
ATOM    758  CD2 HIS A  96      58.500  36.437  20.272  1.00 93.83           C
ATOM    759  CE1 HIS A  96      59.653  36.210  18.484  1.00 93.83           C
ATOM    760  C   HIS A  96      57.504  32.059  21.964  1.00 93.83           C
ATOM    761  O   HIS A  96      58.238  31.078  21.871  1.00 93.83           O
ATOM    762  N   LYS A  97      56.701  32.238  23.034  1.00 98.41           N
ATOM    763  CA  LYS A  97      56.742  31.298  24.124  1.00 98.41           C
ATOM    764  CB  LYS A  97      57.238  31.925  25.439  1.00 98.41           C
ATOM    765  CG  LYS A  97      58.710  32.343  25.383  1.00 98.41           C
ATOM    766  CD  LYS A  97      59.140  33.262  26.529  1.00 98.41           C
ATOM    767  CE  LYS A  97      58.623  34.696  26.395  1.00 98.41           C
ATOM    768  NZ  LYS A  97      59.269  35.359  25.239  1.00 98.41           N
ATOM    769  C   LYS A  97      55.387  30.710  24.383  1.00 98.41           C
ATOM    770  O   LYS A  97      54.398  31.081  23.752  1.00 98.41           O
ATOM    771  N   THR A  98      55.324  29.737  25.324  1.00 49.20           N
ATOM    772  CA  THR A  98      54.079  29.084  25.626  1.00 49.20           C
ATOM    773  CB  THR A  98      54.043  27.638  25.224  1.00 49.20           C
ATOM    774  OG1 THR A  98      54.990  26.895  25.979  1.00 49.20           O
ATOM    775  CG2 THR A  98      54.362  27.534  23.723  1.00 49.20           C
ATOM    776  C   THR A  98      53.829  29.109  27.103  1.00 49.20           C
ATOM    777  O   THR A  98      54.721  29.364  27.909  1.00 49.20           O
ATOM    778  N   VAL A  99      52.559  28.871  27.482  1.00114.80           N
ATOM    779  CA  VAL A  99      52.170  28.733  28.855  1.00114.80           C
ATOM    780  CB  VAL A  99      50.693  28.869  29.081  1.00114.80           C
ATOM    781  CG1 VAL A  99      50.267  30.293  28.686  1.00114.80           C
ATOM    782  CG2 VAL A  99      49.974  27.762  28.291  1.00114.80           C
ATOM    783  C   VAL A  99      52.555  27.331  29.193  1.00114.80           C
ATOM    784  O   VAL A  99      53.064  26.617  28.331  1.00114.80           O
ATOM    785  N   PRO A 100      52.399  26.907  30.412  1.00156.04           N
ATOM    786  CA  PRO A 100      52.741  25.546  30.706  1.00156.04           C
ATOM    787  CD  PRO A 100      52.547  27.774  31.567  1.00156.04           C
ATOM    788  CB  PRO A 100      52.671  25.422  32.225  1.00156.04           C
ATOM    789  CG  PRO A 100      53.018  26.847  32.704  1.00156.04           C
ATOM    790  C   PRO A 100      51.821  24.662  29.930  1.00156.04           C
ATOM    791  O   PRO A 100      50.616  24.908  29.947  1.00156.04           O
ATOM    792  N   GLY A 101      52.359  23.616  29.270  1.00 47.18           N
ATOM    793  CA  GLY A 101      51.542  22.788  28.435  1.00 47.18           C
ATOM    794  C   GLY A 101      51.634  21.359  28.868  1.00 47.18           C
ATOM    795  O   GLY A 101      52.332  21.019  29.824  1.00 47.18           O
ATOM    796  N   LEU A 102      50.898  20.490  28.136  1.00106.65           N
ATOM    797  CA  LEU A 102      50.800  19.090  28.446  1.00106.65           C
ATOM    798  CB  LEU A 102      49.342  18.589  28.472  1.00106.65           C
ATOM    799  CG  LEU A 102      48.400  19.307  29.454  1.00106.65           C
ATOM    800  CD1 LEU A 102      46.983  18.716  29.381  1.00106.65           C
ATOM    801  CD2 LEU A 102      48.951  19.294  30.884  1.00106.65           C
ATOM    802  C   LEU A 102      51.421  18.295  27.332  1.00106.65           C
ATOM    803  O   LEU A 102      51.160  18.539  26.155  1.00106.65           O
ATOM    804  N   ALA A 103      52.263  17.302  27.687  1.00 52.58           N
ATOM    805  CA  ALA A 103      52.824  16.419  26.706  1.00 52.58           C
ATOM    806  CB  ALA A 103      54.341  16.586  26.516  1.00 52.58           C
ATOM    807  C   ALA A 103      52.587  15.041  27.238  1.00 52.58           C
ATOM    808  O   ALA A 103      52.775  14.792  28.427  1.00 52.58           O
ATOM    809  N   HIS A 104      52.130  14.111  26.376  1.00 67.81           N
ATOM    810  CA  HIS A 104      51.899  12.764  26.811  1.00 67.81           C
ATOM    811  ND1 HIS A 104      48.607  14.136  26.939  1.00 67.81           N
ATOM    812  CG  HIS A 104      49.405  13.065  26.602  1.00 67.81           C
ATOM    813  CB  HIS A 104      50.519  12.540  27.455  1.00 67.81           C
ATOM    814  NE2 HIS A 104      47.952  13.463  24.924  1.00 67.81           N
ATOM    815  CD2 HIS A 104      48.991  12.665  25.370  1.00 67.81           C
ATOM    816  CE1 HIS A 104      47.755  14.330  25.900  1.00 67.81           C
ATOM    817  C   HIS A 104      51.968  11.896  25.599  1.00 67.81           C
ATOM    818  O   HIS A 104      51.841  12.370  24.471  1.00 67.81           O
ATOM    819  N   ASP A 105      52.165  10.582  25.804  1.00 79.39           N
ATOM    820  CA  ASP A 105      52.244   9.711  24.671  1.00 79.39           C
ATOM    821  CB  ASP A 105      52.749   8.293  25.008  1.00 79.39           C
ATOM    822  CG  ASP A 105      51.839   7.659  26.052  1.00 79.39           C
ATOM    823  OD1 ASP A 105      52.078   7.897  27.266  1.00 79.39           O
ATOM    824  OD2 ASP A 105      50.909   6.910  25.652  1.00 79.39           O
ATOM    825  C   ASP A 105      50.879   9.636  24.063  1.00 79.39           C
ATOM    826  O   ASP A 105      49.893  10.059  24.662  1.00 79.39           O
ATOM    827  N   VAL A 106      50.793   9.084  22.839  1.00 67.51           N
ATOM    828  CA  VAL A 106      49.565   9.033  22.093  1.00 67.51           C
ATOM    829  CB  VAL A 106      49.700   8.314  20.785  1.00 67.51           C
ATOM    830  CG1 VAL A 106      48.329   8.319  20.088  1.00 67.51           C
ATOM    831  CG2 VAL A 106      50.827   8.966  19.970  1.00 67.51           C
ATOM    832  C   VAL A 106      48.518   8.287  22.873  1.00 67.51           C
ATOM    833  O   VAL A 106      47.328   8.568  22.750  1.00 67.51           O
ATOM    834  N   ASN A 107      48.923   7.268  23.649  1.00102.84           N
ATOM    835  CA  ASN A 107      47.985   6.477  24.412  1.00102.84           C
ATOM    836  CB  ASN A 107      48.605   5.216  25.036  1.00102.84           C
ATOM    837  CG  ASN A 107      48.801   4.199  23.923  1.00102.84           C
ATOM    838  OD1 ASN A 107      49.620   4.390  23.026  1.00102.84           O
ATOM    839  ND2 ASN A 107      48.027   3.082  23.980  1.00102.84           N
ATOM    840  C   ASN A 107      47.387   7.262  25.537  1.00102.84           C
ATOM    841  O   ASN A 107      46.271   6.983  25.969  1.00102.84           O
ATOM    842  N   ILE A 108      48.160   8.216  26.079  1.00226.85           N
ATOM    843  CA  ILE A 108      47.822   9.082  27.173  1.00226.85           C
ATOM    844  CB  ILE A 108      46.356   9.414  27.224  1.00226.85           C
ATOM    845  CG1 ILE A 108      45.846   9.831  25.833  1.00226.85           C
ATOM    846  CG2 ILE A 108      46.158  10.517  28.280  1.00226.85           C
ATOM    847  CD1 ILE A 108      46.444  11.111  25.278  1.00226.85           C
ATOM    848  C   ILE A 108      48.159   8.323  28.425  1.00226.85           C
ATOM    849  O   ILE A 108      47.450   8.391  29.428  1.00226.85           O
ATOM    850  N   ARG A 109      49.366   7.726  28.469  1.00189.45           N
ATOM    851  CA  ARG A 109      49.755   6.940  29.610  1.00189.45           C
ATOM    852  CB  ARG A 109      50.605   5.717  29.250  1.00189.45           C
ATOM    853  CG  ARG A 109      49.897   4.604  28.480  1.00189.45           C
ATOM    854  CD  ARG A 109      48.979   3.743  29.345  1.00189.45           C
ATOM    855  NE  ARG A 109      47.589   4.164  29.018  1.00189.45           N
ATOM    856  CZ  ARG A 109      46.966   5.145  29.733  1.00189.45           C
ATOM    857  NH1 ARG A 109      47.529   5.651  30.867  1.00189.45           N
ATOM    858  NH2 ARG A 109      45.773   5.638  29.307  1.00189.45           N
ATOM    859  C   ARG A 109      50.647   7.804  30.449  1.00189.45           C
ATOM    860  O   ARG A 109      50.312   8.158  31.578  1.00189.45           O
ATOM    861  N   HIS A 110      51.822   8.153  29.890  1.00133.24           N
ATOM    862  CA  HIS A 110      52.820   8.958  30.534  1.00133.24           C
ATOM    863  ND1 HIS A 110      55.535  10.754  30.008  1.00133.24           N
ATOM    864  CG  HIS A 110      55.330   9.487  30.509  1.00133.24           C
ATOM    865  CB  HIS A 110      54.229   8.583  30.046  1.00133.24           C
ATOM    866  NE2 HIS A 110      57.163  10.381  31.470  1.00133.24           N
ATOM    867  CD2 HIS A 110      56.332   9.276  31.404  1.00133.24           C
ATOM    868  CE1 HIS A 110      56.644  11.242  30.617  1.00133.24           C
ATOM    869  C   HIS A 110      52.582  10.386  30.154  1.00133.24           C
ATOM    870  O   HIS A 110      52.424  10.701  28.975  1.00133.24           O
ATOM    871  N   TRP A 111      52.559  11.278  31.171  1.00 86.92           N
ATOM    872  CA  TRP A 111      52.301  12.685  31.004  1.00 86.92           C
ATOM    873  CB  TRP A 111      51.003  13.136  31.702  1.00 86.92           C
ATOM    874  CG  TRP A 111      49.723  12.628  31.081  1.00 86.92           C
ATOM    875  CD2 TRP A 111      48.657  13.479  30.629  1.00 86.92           C
ATOM    876  CD1 TRP A 111      49.299  11.345  30.885  1.00 86.92           C
ATOM    877  NE1 TRP A 111      48.045  11.345  30.321  1.00 86.92           N
ATOM    878  CE2 TRP A 111      47.638  12.652  30.160  1.00 86.92           C
ATOM    879  CE3 TRP A 111      48.539  14.839  30.608  1.00 86.92           C
ATOM    880  CZ2 TRP A 111      46.477  13.175  29.665  1.00 86.92           C
ATOM    881  CZ3 TRP A 111      47.370  15.364  30.100  1.00 86.92           C
ATOM    882  CH2 TRP A 111      46.360  14.547  29.638  1.00 86.92           C
ATOM    883  C   TRP A 111      53.401  13.469  31.660  1.00 86.92           C
ATOM    884  O   TRP A 111      54.094  12.974  32.548  1.00 86.92           O
ATOM    885  N   SER A 112      53.591  14.727  31.203  1.00 89.78           N
ATOM    886  CA  SER A 112      54.562  15.629  31.763  1.00 89.78           C
ATOM    887  CB  SER A 112      55.983  15.429  31.207  1.00 89.78           C
ATOM    888  OG  SER A 112      56.473  14.145  31.563  1.00 89.78           O
ATOM    889  C   SER A 112      54.130  17.019  31.395  1.00 89.78           C
ATOM    890  O   SER A 112      53.229  17.206  30.577  1.00 89.78           O
ATOM    891  N   CYS A 113      54.765  18.037  32.013  1.00 51.92           N
ATOM    892  CA  CYS A 113      54.444  19.416  31.751  1.00 51.92           C
ATOM    893  CB  CYS A 113      54.246  20.232  33.037  1.00 51.92           C
ATOM    894  SG  CYS A 113      52.869  19.574  34.009  1.00 51.92           S
ATOM    895  C   CYS A 113      55.630  20.003  31.057  1.00 51.92           C
ATOM    896  O   CYS A 113      56.754  19.575  31.306  1.00 51.92           O
ATOM    897  N   PHE A 114      55.418  20.986  30.153  1.00 60.46           N
ATOM    898  CA  PHE A 114      56.543  21.564  29.475  1.00 60.46           C
ATOM    899  CB  PHE A 114      56.883  20.884  28.136  1.00 60.46           C
ATOM    900  CG  PHE A 114      55.788  21.167  27.163  1.00 60.46           C
ATOM    901  CD1 PHE A 114      54.639  20.410  27.148  1.00 60.46           C
ATOM    902  CD2 PHE A 114      55.919  22.192  26.254  1.00 60.46           C
ATOM    903  CE1 PHE A 114      53.637  20.677  26.245  1.00 60.46           C
ATOM    904  CE2 PHE A 114      54.920  22.463  25.348  1.00 60.46           C
ATOM    905  CZ  PHE A 114      53.775  21.705  25.343  1.00 60.46           C
ATOM    906  C   PHE A 114      56.266  23.004  29.166  1.00 60.46           C
ATOM    907  O   PHE A 114      55.133  23.482  29.232  1.00 60.46           O
ATOM    908  N   TYR A 115      57.347  23.739  28.837  1.00109.11           N
ATOM    909  CA  TYR A 115      57.299  25.128  28.483  1.00109.11           C
ATOM    910  CB  TYR A 115      58.049  25.973  29.530  1.00109.11           C
ATOM    911  CG  TYR A 115      58.015  27.421  29.193  1.00109.11           C
ATOM    912  CD1 TYR A 115      58.965  27.977  28.367  1.00109.11           C
ATOM    913  CD2 TYR A 115      57.032  28.227  29.716  1.00109.11           C
ATOM    914  CE1 TYR A 115      58.933  29.319  28.066  1.00109.11           C
ATOM    915  CE2 TYR A 115      56.995  29.568  29.421  1.00109.11           C
ATOM    916  CZ  TYR A 115      57.946  30.115  28.594  1.00109.11           C
ATOM    917  OH  TYR A 115      57.906  31.491  28.292  1.00109.11           O
ATOM    918  C   TYR A 115      58.075  25.210  27.205  1.00109.11           C
ATOM    919  O   TYR A 115      59.093  24.535  27.059  1.00109.11           O
ATOM    920  N   GLY A 116      57.628  26.029  26.235  1.00 29.17           N
ATOM    921  CA  GLY A 116      58.358  26.070  24.999  1.00 29.17           C
ATOM    922  C   GLY A 116      58.761  27.476  24.700  1.00 29.17           C
ATOM    923  O   GLY A 116      58.062  28.430  25.037  1.00 29.17           O
ATOM    924  N   GLN A 117      59.935  27.622  24.051  1.00 34.31           N
ATOM    925  CA  GLN A 117      60.412  28.910  23.641  1.00 34.31           C
ATOM    926  CB  GLN A 117      61.572  29.441  24.499  1.00 34.31           C
ATOM    927  CG  GLN A 117      61.159  29.718  25.947  1.00 34.31           C
ATOM    928  CD  GLN A 117      62.376  30.237  26.699  1.00 34.31           C
ATOM    929  OE1 GLN A 117      63.419  30.506  26.108  1.00 34.31           O
ATOM    930  NE2 GLN A 117      62.238  30.387  28.044  1.00 34.31           N
ATOM    931  C   GLN A 117      60.906  28.750  22.240  1.00 34.31           C
ATOM    932  O   GLN A 117      61.531  27.743  21.905  1.00 34.31           O
ATOM    933  N   LYS A 118      60.614  29.744  21.380  1.00 53.46           N
ATOM    934  CA  LYS A 118      61.002  29.691  20.000  1.00 53.46           C
ATOM    935  CB  LYS A 118      60.148  30.627  19.128  1.00 53.46           C
ATOM    936  CG  LYS A 118      60.364  30.481  17.623  1.00 53.46           C
ATOM    937  CD  LYS A 118      59.318  31.232  16.797  1.00 53.46           C
ATOM    938  CE  LYS A 118      59.620  31.253  15.298  1.00 53.46           C
ATOM    939  NZ  LYS A 118      58.605  32.065  14.590  1.00 53.46           N
ATOM    940  C   LYS A 118      62.431  30.131  19.902  1.00 53.46           C
ATOM    941  O   LYS A 118      62.781  31.246  20.290  1.00 53.46           O
ATOM    942  N   SER A 119      63.290  29.225  19.399  1.00102.58           N
ATOM    943  CA  SER A 119      64.701  29.419  19.211  1.00102.58           C
ATOM    944  CB  SER A 119      65.487  28.097  19.214  1.00102.58           C
ATOM    945  OG  SER A 119      65.384  27.469  20.483  1.00102.58           O
ATOM    946  C   SER A 119      64.971  30.089  17.903  1.00102.58           C
ATOM    947  O   SER A 119      66.124  30.185  17.497  1.00102.58           O
ATOM    948  N   GLY A 120      63.933  30.515  17.165  1.00 19.10           N
ATOM    949  CA  GLY A 120      64.191  31.137  15.898  1.00 19.10           C
ATOM    950  C   GLY A 120      63.675  30.187  14.826  1.00 19.10           C
ATOM    951  O   GLY A 120      62.466  29.838  14.878  1.00 19.10           O
ATOM    952  OXT GLY A 120      64.483  29.797  13.940  1.00 19.10           O
TER     953      GLY A 120
ATOM    954  N   LEU B 121      28.470  11.118  -4.003  1.00 54.53           N
ATOM    955  CA  LEU B 121      28.082  12.177  -3.050  1.00 54.53           C
ATOM    956  CB  LEU B 121      29.172  13.261  -3.014  1.00 54.53           C
ATOM    957  CG  LEU B 121      28.983  14.316  -1.913  1.00 54.53           C
ATOM    958  CD1 LEU B 121      29.065  13.681  -0.515  1.00 54.53           C
ATOM    959  CD2 LEU B 121      29.977  15.475  -2.089  1.00 54.53           C
ATOM    960  C   LEU B 121      26.774  12.765  -3.484  1.00 54.53           C
ATOM    961  O   LEU B 121      26.577  13.075  -4.660  1.00 54.53           O
ATOM    962  N   PRO B 122      25.873  12.888  -2.540  1.00 75.82           N
ATOM    963  CA  PRO B 122      24.548  13.378  -2.834  1.00 75.82           C
ATOM    964  CD  PRO B 122      25.856  11.921  -1.453  1.00 75.82           C
ATOM    965  CB  PRO B 122      23.671  12.949  -1.659  1.00 75.82           C
ATOM    966  CG  PRO B 122      24.375  11.697  -1.113  1.00 75.82           C
ATOM    967  C   PRO B 122      24.490  14.853  -3.076  1.00 75.82           C
ATOM    968  O   PRO B 122      25.416  15.570  -2.701  1.00 75.82           O
ATOM    969  N   PRO B 123      23.465  15.277  -3.767  1.00130.70           N
ATOM    970  CA  PRO B 123      23.235  16.682  -3.967  1.00130.70           C
ATOM    971  CD  PRO B 123      22.987  14.487  -4.891  1.00130.70           C
ATOM    972  CB  PRO B 123      22.269  16.789  -5.145  1.00130.70           C
ATOM    973  CG  PRO B 123      22.530  15.504  -5.948  1.00130.70           C
ATOM    974  C   PRO B 123      22.722  17.334  -2.720  1.00130.70           C
ATOM    975  O   PRO B 123      22.856  18.551  -2.592  1.00130.70           O
ATOM    976  N   ALA B 124      22.103  16.557  -1.806  1.00 38.00           N
ATOM    977  CA  ALA B 124      21.562  17.139  -0.612  1.00 38.00           C
ATOM    978  CB  ALA B 124      20.059  17.449  -0.707  1.00 38.00           C
ATOM    979  C   ALA B 124      21.740  16.159   0.506  1.00 38.00           C
ATOM    980  O   ALA B 124      21.762  14.949   0.282  1.00 38.00           O
ATOM    981  N   PHE B 125      21.906  16.665   1.749  1.00 58.14           N
ATOM    982  CA  PHE B 125      22.035  15.767   2.863  1.00 58.14           C
ATOM    983  CB  PHE B 125      23.472  15.263   3.088  1.00 58.14           C
ATOM    984  CG  PHE B 125      23.413  14.174   4.103  1.00 58.14           C
ATOM    985  CD1 PHE B 125      23.412  14.460   5.449  1.00 58.14           C
ATOM    986  CD2 PHE B 125      23.358  12.859   3.702  1.00 58.14           C
ATOM    987  CE1 PHE B 125      23.356  13.447   6.378  1.00 58.14           C
ATOM    988  CE2 PHE B 125      23.303  11.843   4.626  1.00 58.14           C
ATOM    989  CZ  PHE B 125      23.302  12.137   5.968  1.00 58.14           C
ATOM    990  C   PHE B 125      21.604  16.479   4.112  1.00 58.14           C
ATOM    991  O   PHE B 125      21.850  17.672   4.287  1.00 58.14           O
ATOM    992  N   ASP B 126      20.929  15.743   5.019  1.00 84.98           N
ATOM    993  CA  ASP B 126      20.484  16.292   6.267  1.00 84.98           C
ATOM    994  CB  ASP B 126      19.047  16.843   6.190  1.00 84.98           C
ATOM    995  CG  ASP B 126      18.749  17.663   7.438  1.00 84.98           C
ATOM    996  OD1 ASP B 126      19.457  17.474   8.462  1.00 84.98           O
ATOM    997  OD2 ASP B 126      17.804  18.495   7.378  1.00 84.98           O
ATOM    998  C   ASP B 126      20.496  15.157   7.248  1.00 84.98           C
ATOM    999  O   ASP B 126      19.758  14.186   7.094  1.00 84.98           O
ATOM   1000  N   TRP B 127      21.337  15.254   8.294  1.00103.47           N
ATOM   1001  CA  TRP B 127      21.474  14.205   9.267  1.00103.47           C
ATOM   1002  CB  TRP B 127      22.676  14.363  10.210  1.00103.47           C
ATOM   1003  CG  TRP B 127      23.967  13.966   9.540  1.00103.47           C
ATOM   1004  CD2 TRP B 127      24.315  12.600   9.260  1.00103.47           C
ATOM   1005  CD1 TRP B 127      24.987  14.731   9.056  1.00103.47           C
ATOM   1006  NE1 TRP B 127      25.954  13.926   8.499  1.00103.47           N
ATOM   1007  CE2 TRP B 127      25.551  12.612   8.617  1.00103.47           C
ATOM   1008  CE3 TRP B 127      23.655  11.432   9.517  1.00103.47           C
ATOM   1009  CZ2 TRP B 127      26.149  11.450   8.218  1.00103.47           C
ATOM   1010  CZ3 TRP B 127      24.261  10.262   9.118  1.00103.47           C
ATOM   1011  CH2 TRP B 127      25.485  10.272   8.481  1.00103.47           C
ATOM   1012  C   TRP B 127      20.225  14.039  10.067  1.00103.47           C
ATOM   1013  O   TRP B 127      20.041  13.012  10.720  1.00103.47           O
ATOM   1014  N   ARG B 128      19.394  15.092  10.128  1.00 94.75           N
ATOM   1015  CA  ARG B 128      18.135  15.048  10.813  1.00 94.75           C
ATOM   1016  CB  ARG B 128      17.478  16.434  10.909  1.00 94.75           C
ATOM   1017  CG  ARG B 128      18.291  17.421  11.752  1.00 94.75           C
ATOM   1018  CD  ARG B 128      17.694  18.828  11.794  1.00 94.75           C
ATOM   1019  NE  ARG B 128      17.711  19.351  10.399  1.00 94.75           N
ATOM   1020  CZ  ARG B 128      17.208  20.589  10.124  1.00 94.75           C
ATOM   1021  NH1 ARG B 128      16.704  21.360  11.132  1.00 94.75           N
ATOM   1022  NH2 ARG B 128      17.208  21.055   8.841  1.00 94.75           N
ATOM   1023  C   ARG B 128      17.204  14.139  10.072  1.00 94.75           C
ATOM   1024  O   ARG B 128      16.372  13.469  10.683  1.00 94.75           O
ATOM   1025  N   ASP B 129      17.282  14.111   8.727  1.00 61.14           N
ATOM   1026  CA  ASP B 129      16.348  13.285   8.019  1.00 61.14           C
ATOM   1027  CB  ASP B 129      15.278  14.111   7.280  1.00 61.14           C
ATOM   1028  CG  ASP B 129      14.205  13.172   6.745  1.00 61.14           C
ATOM   1029  OD1 ASP B 129      14.366  11.935   6.890  1.00 61.14           O
ATOM   1030  OD2 ASP B 129      13.204  13.691   6.177  1.00 61.14           O
ATOM   1031  C   ASP B 129      17.058  12.464   6.991  1.00 61.14           C
ATOM   1032  O   ASP B 129      17.178  12.870   5.836  1.00 61.14           O
ATOM   1033  N   VAL B 130      17.555  11.278   7.386  1.00125.34           N
ATOM   1034  CA  VAL B 130      18.136  10.404   6.415  1.00125.34           C
ATOM   1035  CB  VAL B 130      19.509   9.931   6.805  1.00125.34           C
ATOM   1036  CG1 VAL B 130      19.465   9.393   8.244  1.00125.34           C
ATOM   1037  CG2 VAL B 130      19.987   8.900   5.769  1.00125.34           C
ATOM   1038  C   VAL B 130      17.199   9.242   6.306  1.00125.34           C
ATOM   1039  O   VAL B 130      17.210   8.318   7.117  1.00125.34           O
ATOM   1040  N   ASN B 131      16.361   9.262   5.256  1.00 65.63           N
ATOM   1041  CA  ASN B 131      15.406   8.217   5.046  1.00 65.63           C
ATOM   1042  CB  ASN B 131      16.057   6.826   4.943  1.00 65.63           C
ATOM   1043  CG  ASN B 131      16.938   6.794   3.702  1.00 65.63           C
ATOM   1044  OD1 ASN B 131      18.157   6.664   3.796  1.00 65.63           O
ATOM   1045  ND2 ASN B 131      16.306   6.914   2.504  1.00 65.63           N
ATOM   1046  C   ASN B 131      14.430   8.169   6.189  1.00 65.63           C
ATOM   1047  O   ASN B 131      13.912   7.103   6.518  1.00 65.63           O
ATOM   1048  N   GLY B 132      14.143   9.322   6.824  1.00 28.16           N
ATOM   1049  CA  GLY B 132      13.134   9.370   7.849  1.00 28.16           C
ATOM   1050  C   GLY B 132      13.737   9.323   9.224  1.00 28.16           C
ATOM   1051  O   GLY B 132      13.094   9.732  10.190  1.00 28.16           O
ATOM   1052  N   VAL B 133      14.983   8.834   9.368  1.00 37.86           N
ATOM   1053  CA  VAL B 133      15.557   8.730  10.687  1.00 37.86           C
ATOM   1054  CB  VAL B 133      16.552   7.615  10.819  1.00 37.86           C
ATOM   1055  CG1 VAL B 133      17.152   7.662  12.235  1.00 37.86           C
ATOM   1056  CG2 VAL B 133      15.848   6.289  10.482  1.00 37.86           C
ATOM   1057  C   VAL B 133      16.268  10.004  11.057  1.00 37.86           C
ATOM   1058  O   VAL B 133      16.823  10.690  10.201  1.00 37.86           O
ATOM   1059  N   ASN B 134      16.257  10.345  12.371  1.00 72.99           N
ATOM   1060  CA  ASN B 134      16.908  11.533  12.870  1.00 72.99           C
ATOM   1061  CB  ASN B 134      15.979  12.425  13.713  1.00 72.99           C
ATOM   1062  CG  ASN B 134      16.776  13.634  14.185  1.00 72.99           C
ATOM   1063  OD1 ASN B 134      17.514  14.250  13.415  1.00 72.99           O
ATOM   1064  ND2 ASN B 134      16.629  13.981  15.490  1.00 72.99           N
ATOM   1065  C   ASN B 134      18.057  11.139  13.766  1.00 72.99           C
ATOM   1066  O   ASN B 134      17.888  10.393  14.728  1.00 72.99           O
ATOM   1067  N   TYR B 135      19.279  11.543  13.365  1.00133.03           N
ATOM   1068  CA  TYR B 135      20.551  11.382  14.027  1.00133.03           C
ATOM   1069  CB  TYR B 135      21.690  11.112  13.037  1.00133.03           C
ATOM   1070  CG  TYR B 135      21.376   9.754  12.506  1.00133.03           C
ATOM   1071  CD1 TYR B 135      21.716   8.633  13.229  1.00133.03           C
ATOM   1072  CD2 TYR B 135      20.729   9.598  11.303  1.00133.03           C
ATOM   1073  CE1 TYR B 135      21.426   7.375  12.757  1.00133.03           C
ATOM   1074  CE2 TYR B 135      20.437   8.341  10.825  1.00133.03           C
ATOM   1075  CZ  TYR B 135      20.786   7.228  11.551  1.00133.03           C
ATOM   1076  OH  TYR B 135      20.486   5.939  11.060  1.00133.03           O
ATOM   1077  C   TYR B 135      20.945  12.471  14.998  1.00133.03           C
ATOM   1078  O   TYR B 135      21.874  12.279  15.781  1.00133.03           O
ATOM   1079  N   LEU B 136      20.380  13.694  14.890  1.00 65.43           N
ATOM   1080  CA  LEU B 136      20.855  14.785  15.707  1.00 65.43           C
ATOM   1081  CB  LEU B 136      20.767  16.149  14.999  1.00 65.43           C
ATOM   1082  CG  LEU B 136      21.272  17.321  15.861  1.00 65.43           C
ATOM   1083  CD1 LEU B 136      22.768  17.177  16.182  1.00 65.43           C
ATOM   1084  CD2 LEU B 136      20.927  18.675  15.220  1.00 65.43           C
ATOM   1085  C   LEU B 136      20.102  14.910  17.003  1.00 65.43           C
ATOM   1086  O   LEU B 136      18.888  14.719  17.068  1.00 65.43           O
ATOM   1087  N   SER B 137      20.837  15.258  18.084  1.00 47.74           N
ATOM   1088  CA  SER B 137      20.258  15.432  19.393  1.00 47.74           C
ATOM   1089  CB  SER B 137      21.297  15.432  20.523  1.00 47.74           C
ATOM   1090  OG  SER B 137      22.173  16.537  20.365  1.00 47.74           O
ATOM   1091  C   SER B 137      19.563  16.761  19.406  1.00 47.74           C
ATOM   1092  O   SER B 137      19.761  17.577  18.510  1.00 47.74           O
ATOM   1093  N   PRO B 138      18.766  17.004  20.418  1.00 70.37           N
ATOM   1094  CA  PRO B 138      17.971  18.205  20.473  1.00 70.37           C
ATOM   1095  CD  PRO B 138      18.121  15.901  21.112  1.00 70.37           C
ATOM   1096  CB  PRO B 138      16.957  17.979  21.593  1.00 70.37           C
ATOM   1097  CG  PRO B 138      16.774  16.452  21.610  1.00 70.37           C
ATOM   1098  C   PRO B 138      18.741  19.478  20.616  1.00 70.37           C
ATOM   1099  O   PRO B 138      19.875  19.459  21.091  1.00 70.37           O
ATOM   1100  N   VAL B 139      18.127  20.596  20.176  1.00 30.46           N
ATOM   1101  CA  VAL B 139      18.726  21.895  20.257  1.00 30.46           C
ATOM   1102  CB  VAL B 139      17.986  22.940  19.470  1.00 30.46           C
ATOM   1103  CG1 VAL B 139      18.654  24.304  19.706  1.00 30.46           C
ATOM   1104  CG2 VAL B 139      17.948  22.510  17.994  1.00 30.46           C
ATOM   1105  C   VAL B 139      18.688  22.305  21.694  1.00 30.46           C
ATOM   1106  O   VAL B 139      17.744  21.988  22.414  1.00 30.46           O
ATOM   1107  N   ARG B 140      19.740  23.014  22.152  1.00107.02           N
ATOM   1108  CA  ARG B 140      19.805  23.443  23.522  1.00107.02           C
ATOM   1109  CB  ARG B 140      20.895  22.732  24.339  1.00107.02           C
ATOM   1110  CG  ARG B 140      20.628  21.241  24.545  1.00107.02           C
ATOM   1111  CD  ARG B 140      21.683  20.559  25.417  1.00107.02           C
ATOM   1112  NE  ARG B 140      21.578  21.151  26.780  1.00107.02           N
ATOM   1113  CZ  ARG B 140      22.534  20.877  27.715  1.00107.02           C
ATOM   1114  NH1 ARG B 140      23.582  20.065  27.397  1.00107.02           N
ATOM   1115  NH2 ARG B 140      22.449  21.414  28.966  1.00107.02           N
ATOM   1116  C   ARG B 140      20.132  24.905  23.539  1.00107.02           C
ATOM   1117  O   ARG B 140      20.381  25.511  22.497  1.00107.02           O
ATOM   1118  N   ASN B 141      20.098  25.521  24.740  1.00 41.85           N
ATOM   1119  CA  ASN B 141      20.402  26.921  24.853  1.00 41.85           C
ATOM   1120  CB  ASN B 141      19.248  27.739  25.463  1.00 41.85           C
ATOM   1121  CG  ASN B 141      19.497  29.217  25.196  1.00 41.85           C
ATOM   1122  OD1 ASN B 141      20.637  29.657  25.062  1.00 41.85           O
ATOM   1123  ND2 ASN B 141      18.394  30.009  25.113  1.00 41.85           N
ATOM   1124  C   ASN B 141      21.599  27.079  25.751  1.00 41.85           C
ATOM   1125  O   ASN B 141      21.625  26.574  26.872  1.00 41.85           O
ATOM   1126  N   GLN B 142      22.632  27.788  25.250  1.00146.39           N
ATOM   1127  CA  GLN B 142      23.867  28.069  25.941  1.00146.39           C
ATOM   1128  CB  GLN B 142      24.883  28.818  25.071  1.00146.39           C
ATOM   1129  CG  GLN B 142      25.314  28.081  23.814  1.00146.39           C
ATOM   1130  CD  GLN B 142      26.153  29.044  22.991  1.00146.39           C
ATOM   1131  OE1 GLN B 142      27.060  29.695  23.507  1.00146.39           O
ATOM   1132  NE2 GLN B 142      25.833  29.149  21.674  1.00146.39           N
ATOM   1133  C   GLN B 142      23.606  29.008  27.069  1.00146.39           C
ATOM   1134  O   GLN B 142      24.316  28.999  28.074  1.00146.39           O
ATOM   1135  N   GLY B 143      22.621  29.906  26.893  1.00 31.56           N
ATOM   1136  CA  GLY B 143      22.367  30.869  27.917  1.00 31.56           C
ATOM   1137  C   GLY B 143      23.405  31.938  27.760  1.00 31.56           C
ATOM   1138  O   GLY B 143      23.979  32.105  26.686  1.00 31.56           O
ATOM   1139  N   SER B 144      23.657  32.691  28.849  1.00 51.02           N
ATOM   1140  CA  SER B 144      24.553  33.816  28.875  1.00 51.02           C
ATOM   1141  CB  SER B 144      24.350  34.701  30.118  1.00 51.02           C
ATOM   1142  OG  SER B 144      24.664  33.975  31.297  1.00 51.02           O
ATOM   1143  C   SER B 144      26.004  33.417  28.842  1.00 51.02           C
ATOM   1144  O   SER B 144      26.863  34.273  28.633  1.00 51.02           O
ATOM   1145  N   CYS B 145      26.336  32.131  29.064  1.00 61.85           N
ATOM   1146  CA  CYS B 145      27.716  31.715  29.143  1.00 61.85           C
ATOM   1147  CB  CYS B 145      27.850  30.357  29.862  1.00 61.85           C
ATOM   1148  SG  CYS B 145      29.546  29.727  30.018  1.00 61.85           S
ATOM   1149  C   CYS B 145      28.286  31.573  27.753  1.00 61.85           C
ATOM   1150  O   CYS B 145      27.603  31.115  26.841  1.00 61.85           O
ATOM   1151  N   GLY B 146      29.573  31.950  27.553  1.00 54.43           N
ATOM   1152  CA  GLY B 146      30.156  31.862  26.234  1.00 54.43           C
ATOM   1153  C   GLY B 146      30.621  30.452  26.039  1.00 54.43           C
ATOM   1154  O   GLY B 146      31.809  30.182  25.857  1.00 54.43           O
ATOM   1155  N   SER B 147      29.645  29.529  26.099  1.00 99.94           N
ATOM   1156  CA  SER B 147      29.784  28.103  26.038  1.00 99.94           C
ATOM   1157  CB  SER B 147      28.750  27.408  26.940  1.00 99.94           C
ATOM   1158  OG  SER B 147      29.014  26.016  27.019  1.00 99.94           O
ATOM   1159  C   SER B 147      29.674  27.497  24.656  1.00 99.94           C
ATOM   1160  O   SER B 147      29.693  26.273  24.543  1.00 99.94           O
ATOM   1161  N   CYS B 148      29.591  28.286  23.566  1.00 63.13           N
ATOM   1162  CA  CYS B 148      29.270  27.738  22.266  1.00 63.13           C
ATOM   1163  CB  CYS B 148      29.334  28.793  21.148  1.00 63.13           C
ATOM   1164  SG  CYS B 148      30.988  29.525  20.969  1.00 63.13           S
ATOM   1165  C   CYS B 148      30.177  26.600  21.874  1.00 63.13           C
ATOM   1166  O   CYS B 148      29.699  25.568  21.404  1.00 63.13           O
ATOM   1167  N   TYR B 149      31.495  26.716  22.101  1.00 64.66           N
ATOM   1168  CA  TYR B 149      32.418  25.697  21.678  1.00 64.66           C
ATOM   1169  CB  TYR B 149      33.884  26.036  22.014  1.00 64.66           C
ATOM   1170  CG  TYR B 149      34.047  26.113  23.495  1.00 64.66           C
ATOM   1171  CD1 TYR B 149      33.661  27.239  24.187  1.00 64.66           C
ATOM   1172  CD2 TYR B 149      34.602  25.064  24.191  1.00 64.66           C
ATOM   1173  CE1 TYR B 149      33.817  27.311  25.552  1.00 64.66           C
ATOM   1174  CE2 TYR B 149      34.760  25.130  25.555  1.00 64.66           C
ATOM   1175  CZ  TYR B 149      34.366  26.255  26.238  1.00 64.66           C
ATOM   1176  OH  TYR B 149      34.528  26.326  27.638  1.00 64.66           O
ATOM   1177  C   TYR B 149      32.075  24.388  22.330  1.00 64.66           C
ATOM   1178  O   TYR B 149      32.214  23.330  21.714  1.00 64.66           O
ATOM   1179  N   ALA B 150      31.676  24.416  23.615  1.00 41.01           N
ATOM   1180  CA  ALA B 150      31.326  23.210  24.316  1.00 41.01           C
ATOM   1181  CB  ALA B 150      31.053  23.449  25.810  1.00 41.01           C
ATOM   1182  C   ALA B 150      30.091  22.595  23.723  1.00 41.01           C
ATOM   1183  O   ALA B 150      30.024  21.382  23.531  1.00 41.01           O
ATOM   1184  N   PHE B 151      29.068  23.419  23.418  1.00 57.69           N
ATOM   1185  CA  PHE B 151      27.841  22.901  22.877  1.00 57.69           C
ATOM   1186  CB  PHE B 151      26.735  23.963  22.727  1.00 57.69           C
ATOM   1187  CG  PHE B 151      26.143  24.212  24.075  1.00 57.69           C
ATOM   1188  CD1 PHE B 151      26.740  25.064  24.976  1.00 57.69           C
ATOM   1189  CD2 PHE B 151      24.971  23.585  24.433  1.00 57.69           C
ATOM   1190  CE1 PHE B 151      26.177  25.281  26.213  1.00 57.69           C
ATOM   1191  CE2 PHE B 151      24.404  23.799  25.667  1.00 57.69           C
ATOM   1192  CZ  PHE B 151      25.008  24.648  26.562  1.00 57.69           C
ATOM   1193  C   PHE B 151      28.091  22.286  21.532  1.00 57.69           C
ATOM   1194  O   PHE B 151      27.594  21.201  21.239  1.00 57.69           O
ATOM   1195  N   SER B 152      28.876  22.962  20.673  1.00 29.44           N
ATOM   1196  CA  SER B 152      29.137  22.438  19.362  1.00 29.44           C
ATOM   1197  CB  SER B 152      30.038  23.359  18.522  1.00 29.44           C
ATOM   1198  OG  SER B 152      31.324  23.457  19.116  1.00 29.44           O
ATOM   1199  C   SER B 152      29.844  21.127  19.511  1.00 29.44           C
ATOM   1200  O   SER B 152      29.532  20.157  18.821  1.00 29.44           O
ATOM   1201  N   SER B 153      30.809  21.060  20.443  1.00 36.57           N
ATOM   1202  CA  SER B 153      31.588  19.870  20.634  1.00 36.57           C
ATOM   1203  CB  SER B 153      32.659  20.028  21.727  1.00 36.57           C
ATOM   1204  OG  SER B 153      33.616  21.001  21.335  1.00 36.57           O
ATOM   1205  C   SER B 153      30.706  18.728  21.037  1.00 36.57           C
ATOM   1206  O   SER B 153      30.784  17.651  20.450  1.00 36.57           O
ATOM   1207  N   VAL B 154      29.835  18.933  22.046  1.00 32.61           N
ATOM   1208  CA  VAL B 154      28.980  17.884  22.530  1.00 32.61           C
ATOM   1209  CB  VAL B 154      28.133  18.311  23.693  1.00 32.61           C
ATOM   1210  CG1 VAL B 154      27.186  17.156  24.061  1.00 32.61           C
ATOM   1211  CG2 VAL B 154      29.060  18.750  24.839  1.00 32.61           C
ATOM   1212  C   VAL B 154      28.050  17.474  21.433  1.00 32.61           C
ATOM   1213  O   VAL B 154      27.787  16.288  21.242  1.00 32.61           O
ATOM   1214  N   GLY B 155      27.537  18.455  20.668  1.00 25.16           N
ATOM   1215  CA  GLY B 155      26.579  18.166  19.641  1.00 25.16           C
ATOM   1216  C   GLY B 155      27.179  17.236  18.634  1.00 25.16           C
ATOM   1217  O   GLY B 155      26.519  16.306  18.173  1.00 25.16           O
ATOM   1218  N   MET B 156      28.444  17.471  18.245  1.00 48.94           N
ATOM   1219  CA  MET B 156      29.066  16.632  17.262  1.00 48.94           C
ATOM   1220  CB  MET B 156      30.482  17.121  16.912  1.00 48.94           C
ATOM   1221  CG  MET B 156      31.198  16.269  15.866  1.00 48.94           C
ATOM   1222  SD  MET B 156      32.737  17.004  15.231  1.00 48.94           S
ATOM   1223  CE  MET B 156      33.633  16.949  16.809  1.00 48.94           C
ATOM   1224  C   MET B 156      29.171  15.229  17.786  1.00 48.94           C
ATOM   1225  O   MET B 156      28.778  14.271  17.123  1.00 48.94           O
ATOM   1226  N   MET B 157      29.658  15.077  19.028  1.00 83.01           N
ATOM   1227  CA  MET B 157      29.870  13.777  19.603  1.00 83.01           C
ATOM   1228  CB  MET B 157      30.500  13.850  21.004  1.00 83.01           C
ATOM   1229  CG  MET B 157      31.909  14.444  21.015  1.00 83.01           C
ATOM   1230  SD  MET B 157      32.659  14.564  22.667  1.00 83.01           S
ATOM   1231  CE  MET B 157      31.602  15.935  23.216  1.00 83.01           C
ATOM   1232  C   MET B 157      28.565  13.054  19.756  1.00 83.01           C
ATOM   1233  O   MET B 157      28.492  11.842  19.563  1.00 83.01           O
ATOM   1234  N   GLU B 158      27.501  13.776  20.143  1.00 55.70           N
ATOM   1235  CA  GLU B 158      26.230  13.150  20.392  1.00 55.70           C
ATOM   1236  CB  GLU B 158      25.224  14.130  21.023  1.00 55.70           C
ATOM   1237  CG  GLU B 158      25.631  14.529  22.445  1.00 55.70           C
ATOM   1238  CD  GLU B 158      24.758  15.682  22.915  1.00 55.70           C
ATOM   1239  OE1 GLU B 158      24.116  16.330  22.048  1.00 55.70           O
ATOM   1240  OE2 GLU B 158      24.727  15.935  24.150  1.00 55.70           O
ATOM   1241  C   GLU B 158      25.644  12.587  19.126  1.00 55.70           C
ATOM   1242  O   GLU B 158      25.108  11.479  19.133  1.00 55.70           O
ATOM   1243  N   ALA B 159      25.706  13.341  18.009  1.00 40.70           N
ATOM   1244  CA  ALA B 159      25.152  12.871  16.768  1.00 40.70           C
ATOM   1245  CB  ALA B 159      25.180  13.943  15.664  1.00 40.70           C
ATOM   1246  C   ALA B 159      25.932  11.690  16.265  1.00 40.70           C
ATOM   1247  O   ALA B 159      25.359  10.688  15.839  1.00 40.70           O
ATOM   1248  N   ARG B 160      27.274  11.771  16.333  1.00 51.30           N
ATOM   1249  CA  ARG B 160      28.137  10.743  15.813  1.00 51.30           C
ATOM   1250  CB  ARG B 160      29.628  11.103  15.932  1.00 51.30           C
ATOM   1251  CG  ARG B 160      30.046  12.243  15.000  1.00 51.30           C
ATOM   1252  CD  ARG B 160      31.526  12.615  15.103  1.00 51.30           C
ATOM   1253  NE  ARG B 160      31.771  13.727  14.142  1.00 51.30           N
ATOM   1254  CZ  ARG B 160      32.211  13.454  12.879  1.00 51.30           C
ATOM   1255  NH1 ARG B 160      32.469  12.165  12.515  1.00 51.30           N
ATOM   1256  NH2 ARG B 160      32.397  14.467  11.984  1.00 51.30           N
ATOM   1257  C   ARG B 160      27.911   9.461  16.550  1.00 51.30           C
ATOM   1258  O   ARG B 160      28.002   8.377  15.975  1.00 51.30           O
ATOM   1259  N   LEU B 161      27.646   9.553  17.860  1.00127.85           N
ATOM   1260  CA  LEU B 161      27.383   8.403  18.675  1.00127.85           C
ATOM   1261  CB  LEU B 161      27.068   8.824  20.122  1.00127.85           C
ATOM   1262  CG  LEU B 161      26.771   7.666  21.088  1.00127.85           C
ATOM   1263  CD1 LEU B 161      28.053   6.902  21.434  1.00127.85           C
ATOM   1264  CD2 LEU B 161      26.011   8.149  22.332  1.00127.85           C
ATOM   1265  C   LEU B 161      26.141   7.764  18.140  1.00127.85           C
ATOM   1266  O   LEU B 161      26.053   6.542  18.025  1.00127.85           O
ATOM   1267  N   ARG B 162      25.137   8.595  17.799  1.00 72.68           N
ATOM   1268  CA  ARG B 162      23.870   8.103  17.340  1.00 72.68           C
ATOM   1269  CB  ARG B 162      22.825   9.217  17.167  1.00 72.68           C
ATOM   1270  CG  ARG B 162      22.346   9.781  18.508  1.00 72.68           C
ATOM   1271  CD  ARG B 162      21.239  10.830  18.389  1.00 72.68           C
ATOM   1272  NE  ARG B 162      20.787  11.152  19.772  1.00 72.68           N
ATOM   1273  CZ  ARG B 162      19.784  12.056  19.972  1.00 72.68           C
ATOM   1274  NH1 ARG B 162      19.220  12.695  18.907  1.00 72.68           N
ATOM   1275  NH2 ARG B 162      19.340  12.317  21.235  1.00 72.68           N
ATOM   1276  C   ARG B 162      24.019   7.375  16.038  1.00 72.68           C
ATOM   1277  O   ARG B 162      23.486   6.281  15.869  1.00 72.68           O
ATOM   1278  N   LEU B 163      24.762   7.954  15.079  1.00131.60           N
ATOM   1279  CA  LEU B 163      24.915   7.341  13.790  1.00131.60           C
ATOM   1280  CB  LEU B 163      25.700   8.241  12.810  1.00131.60           C
ATOM   1281  CG  LEU B 163      25.861   7.694  11.374  1.00131.60           C
ATOM   1282  CD1 LEU B 163      26.842   6.512  11.293  1.00131.60           C
ATOM   1283  CD2 LEU B 163      24.491   7.374  10.755  1.00131.60           C
ATOM   1284  C   LEU B 163      25.653   6.044  13.940  1.00131.60           C
ATOM   1285  O   LEU B 163      25.275   5.031  13.353  1.00131.60           O
ATOM   1286  N   ARG B 164      26.719   6.038  14.758  1.00172.32           N
ATOM   1287  CA  ARG B 164      27.562   4.883  14.875  1.00172.32           C
ATOM   1288  CB  ARG B 164      28.724   5.108  15.859  1.00172.32           C
ATOM   1289  CG  ARG B 164      29.707   3.938  15.942  1.00172.32           C
ATOM   1290  CD  ARG B 164      30.700   3.881  14.779  1.00172.32           C
ATOM   1291  NE  ARG B 164      31.781   4.865  15.075  1.00172.32           N
ATOM   1292  CZ  ARG B 164      32.998   4.756  14.466  1.00172.32           C
ATOM   1293  NH1 ARG B 164      33.226   3.754  13.567  1.00172.32           N
ATOM   1294  NH2 ARG B 164      33.988   5.649  14.758  1.00172.32           N
ATOM   1295  C   ARG B 164      26.765   3.730  15.398  1.00172.32           C
ATOM   1296  O   ARG B 164      26.912   2.595  14.956  1.00172.32           O
ATOM   1297  N   THR B 165      25.945   4.027  16.409  1.00168.11           N
ATOM   1298  CA  THR B 165      25.090   3.181  17.182  1.00168.11           C
ATOM   1299  CB  THR B 165      24.823   3.867  18.485  1.00168.11           C
ATOM   1300  OG1 THR B 165      24.328   2.953  19.433  1.00168.11           O
ATOM   1301  CG2 THR B 165      23.807   4.994  18.268  1.00168.11           C
ATOM   1302  C   THR B 165      23.799   2.896  16.475  1.00168.11           C
ATOM   1303  O   THR B 165      23.057   2.000  16.874  1.00168.11           O
ATOM   1304  N   ASN B 166      23.462   3.693  15.444  1.00 69.64           N
ATOM   1305  CA  ASN B 166      22.205   3.541  14.773  1.00 69.64           C
ATOM   1306  CB  ASN B 166      21.977   2.126  14.212  1.00 69.64           C
ATOM   1307  CG  ASN B 166      20.810   2.188  13.235  1.00 69.64           C
ATOM   1308  OD1 ASN B 166      20.169   3.225  13.074  1.00 69.64           O
ATOM   1309  ND2 ASN B 166      20.524   1.040  12.564  1.00 69.64           N
ATOM   1310  C   ASN B 166      21.114   3.848  15.750  1.00 69.64           C
ATOM   1311  O   ASN B 166      20.092   3.166  15.810  1.00 69.64           O
ATOM   1312  N   ASN B 167      21.336   4.913  16.543  1.00 69.56           N
ATOM   1313  CA  ASN B 167      20.407   5.446  17.495  1.00 69.56           C
ATOM   1314  CB  ASN B 167      19.052   5.824  16.868  1.00 69.56           C
ATOM   1315  CG  ASN B 167      19.268   7.035  15.969  1.00 69.56           C
ATOM   1316  OD1 ASN B 167      20.048   7.928  16.285  1.00 69.56           O
ATOM   1317  ND2 ASN B 167      18.552   7.067  14.811  1.00 69.56           N
ATOM   1318  C   ASN B 167      20.156   4.482  18.610  1.00 69.56           C
ATOM   1319  O   ASN B 167      19.200   4.663  19.364  1.00 69.56           O
ATOM   1320  N   THR B 168      20.982   3.431  18.779  1.00137.56           N
ATOM   1321  CA  THR B 168      20.680   2.638  19.934  1.00137.56           C
ATOM   1322  CB  THR B 168      21.205   1.221  19.969  1.00137.56           C
ATOM   1323  OG1 THR B 168      22.606   1.156  20.143  1.00137.56           O
ATOM   1324  CG2 THR B 168      20.804   0.537  18.651  1.00137.56           C
ATOM   1325  C   THR B 168      21.106   3.418  21.146  1.00137.56           C
ATOM   1326  O   THR B 168      20.473   3.314  22.195  1.00137.56           O
ATOM   1327  N   VAL B 169      22.197   4.219  21.036  1.00113.68           N
ATOM   1328  CA  VAL B 169      22.650   5.030  22.145  1.00113.68           C
ATOM   1329  CB  VAL B 169      24.103   4.837  22.476  1.00113.68           C
ATOM   1330  CG1 VAL B 169      24.299   3.392  22.967  1.00113.68           C
ATOM   1331  CG2 VAL B 169      24.950   5.183  21.240  1.00113.68           C
ATOM   1332  C   VAL B 169      22.437   6.494  21.819  1.00113.68           C
ATOM   1333  O   VAL B 169      22.951   7.014  20.831  1.00113.68           O
ATOM   1334  N   GLN B 170      21.565   7.139  22.623  1.00214.14           N
ATOM   1335  CA  GLN B 170      21.067   8.501  22.664  1.00214.14           C
ATOM   1336  CB  GLN B 170      19.590   8.586  23.092  1.00214.14           C
ATOM   1337  CG  GLN B 170      19.333   8.144  24.534  1.00214.14           C
ATOM   1338  CD  GLN B 170      19.442   6.628  24.596  1.00214.14           C
ATOM   1339  OE1 GLN B 170      18.873   5.917  23.768  1.00214.14           O
ATOM   1340  NE2 GLN B 170      20.196   6.114  25.604  1.00214.14           N
ATOM   1341  C   GLN B 170      21.811   9.524  23.501  1.00214.14           C
ATOM   1342  O   GLN B 170      21.336  10.654  23.583  1.00214.14           O
ATOM   1343  N   THR B 171      22.868   9.162  24.255  1.00155.64           N
ATOM   1344  CA  THR B 171      23.449   9.997  25.294  1.00155.64           C
ATOM   1345  CB  THR B 171      24.828   9.564  25.699  1.00155.64           C
ATOM   1346  OG1 THR B 171      25.731   9.720  24.614  1.00155.64           O
ATOM   1347  CG2 THR B 171      24.773   8.090  26.134  1.00155.64           C
ATOM   1348  C   THR B 171      23.526  11.471  24.996  1.00155.64           C
ATOM   1349  O   THR B 171      23.767  11.911  23.872  1.00155.64           O
ATOM   1350  N   MET B 172      23.268  12.276  26.056  1.00126.46           N
ATOM   1351  CA  MET B 172      23.381  13.708  26.015  1.00126.46           C
ATOM   1352  CB  MET B 172      22.174  14.443  26.625  1.00126.46           C
ATOM   1353  CG  MET B 172      20.875  14.252  25.840  1.00126.46           C
ATOM   1354  SD  MET B 172      19.437  15.113  26.545  1.00126.46           S
ATOM   1355  CE  MET B 172      19.231  13.966  27.938  1.00126.46           C
ATOM   1356  C   MET B 172      24.564  14.012  26.880  1.00126.46           C
ATOM   1357  O   MET B 172      24.547  13.735  28.079  1.00126.46           O
ATOM   1358  N   LEU B 173      25.631  14.583  26.290  1.00114.99           N
ATOM   1359  CA  LEU B 173      26.831  14.846  27.035  1.00114.99           C
ATOM   1360  CB  LEU B 173      28.103  14.859  26.175  1.00114.99           C
ATOM   1361  CG  LEU B 173      28.399  13.473  25.572  1.00114.99           C
ATOM   1362  CD1 LEU B 173      27.371  13.085  24.505  1.00114.99           C
ATOM   1363  CD2 LEU B 173      29.837  13.371  25.064  1.00114.99           C
ATOM   1364  C   LEU B 173      26.708  16.151  27.766  1.00114.99           C
ATOM   1365  O   LEU B 173      25.785  16.924  27.510  1.00114.99           O
ATOM   1366  N   SER B 174      27.633  16.426  28.723  1.00113.68           N
ATOM   1367  CA  SER B 174      27.480  17.628  29.509  1.00113.68           C
ATOM   1368  CB  SER B 174      27.606  17.421  31.031  1.00113.68           C
ATOM   1369  OG  SER B 174      28.968  17.290  31.407  1.00113.68           O
ATOM   1370  C   SER B 174      28.488  18.686  29.135  1.00113.68           C
ATOM   1371  O   SER B 174      29.700  18.517  29.263  1.00113.68           O
ATOM   1372  N   PRO B 175      27.979  19.795  28.658  1.00 86.69           N
ATOM   1373  CA  PRO B 175      28.814  20.925  28.333  1.00 86.69           C
ATOM   1374  CD  PRO B 175      26.799  19.747  27.810  1.00 86.69           C
ATOM   1375  CB  PRO B 175      27.954  21.857  27.485  1.00 86.69           C
ATOM   1376  CG  PRO B 175      26.948  20.909  26.814  1.00 86.69           C
ATOM   1377  C   PRO B 175      29.363  21.590  29.556  1.00 86.69           C
ATOM   1378  O   PRO B 175      30.412  22.229  29.480  1.00 86.69           O
ATOM   1379  N   GLN B 176      28.656  21.468  30.691  1.00 58.62           N
ATOM   1380  CA  GLN B 176      29.036  22.132  31.906  1.00 58.62           C
ATOM   1381  CB  GLN B 176      27.990  21.984  33.022  1.00 58.62           C
ATOM   1382  CG  GLN B 176      28.395  22.694  34.316  1.00 58.62           C
ATOM   1383  CD  GLN B 176      28.478  24.186  34.021  1.00 58.62           C
ATOM   1384  OE1 GLN B 176      27.612  24.750  33.356  1.00 58.62           O
ATOM   1385  NE2 GLN B 176      29.560  24.842  34.524  1.00 58.62           N
ATOM   1386  C   GLN B 176      30.327  21.585  32.429  1.00 58.62           C
ATOM   1387  O   GLN B 176      31.168  22.332  32.927  1.00 58.62           O
ATOM   1388  N   ASP B 177      30.525  20.258  32.328  1.00 81.45           N
ATOM   1389  CA  ASP B 177      31.718  19.689  32.883  1.00 81.45           C
ATOM   1390  CB  ASP B 177      31.790  18.163  32.693  1.00 81.45           C
ATOM   1391  CG  ASP B 177      32.957  17.622  33.508  1.00 81.45           C
ATOM   1392  OD1 ASP B 177      33.706  18.449  34.093  1.00 81.45           O
ATOM   1393  OD2 ASP B 177      33.115  16.373  33.555  1.00 81.45           O
ATOM   1394  C   ASP B 177      32.889  20.300  32.178  1.00 81.45           C
ATOM   1395  O   ASP B 177      33.898  20.629  32.802  1.00 81.45           O
ATOM   1396  N   VAL B 178      32.779  20.471  30.846  1.00 40.02           N
ATOM   1397  CA  VAL B 178      33.848  21.055  30.092  1.00 40.02           C
ATOM   1398  CB  VAL B 178      33.550  21.111  28.621  1.00 40.02           C
ATOM   1399  CG1 VAL B 178      34.671  21.897  27.921  1.00 40.02           C
ATOM   1400  CG2 VAL B 178      33.378  19.674  28.099  1.00 40.02           C
ATOM   1401  C   VAL B 178      34.062  22.461  30.558  1.00 40.02           C
ATOM   1402  O   VAL B 178      35.192  22.882  30.802  1.00 40.02           O
ATOM   1403  N   VAL B 179      32.966  23.225  30.713  1.00 53.57           N
ATOM   1404  CA  VAL B 179      33.084  24.600  31.115  1.00 53.57           C
ATOM   1405  CB  VAL B 179      31.756  25.299  31.198  1.00 53.57           C
ATOM   1406  CG1 VAL B 179      31.975  26.716  31.762  1.00 53.57           C
ATOM   1407  CG2 VAL B 179      31.105  25.281  29.803  1.00 53.57           C
ATOM   1408  C   VAL B 179      33.728  24.700  32.468  1.00 53.57           C
ATOM   1409  O   VAL B 179      34.573  25.565  32.690  1.00 53.57           O
ATOM   1410  N   SER B 180      33.307  23.863  33.435  1.00124.34           N
ATOM   1411  CA  SER B 180      33.852  23.964  34.766  1.00124.34           C
ATOM   1412  CB  SER B 180      32.885  23.429  35.841  1.00124.34           C
ATOM   1413  OG  SER B 180      32.516  22.087  35.565  1.00124.34           O
ATOM   1414  C   SER B 180      35.206  23.319  34.953  1.00124.34           C
ATOM   1415  O   SER B 180      36.056  23.877  35.645  1.00124.34           O
ATOM   1416  N   CYS B 181      35.387  22.072  34.461  1.00111.80           N
ATOM   1417  CA  CYS B 181      36.594  21.290  34.614  1.00111.80           C
ATOM   1418  CB  CYS B 181      36.331  19.772  34.592  1.00111.80           C
ATOM   1419  SG  CYS B 181      36.068  19.005  36.221  1.00111.80           S
ATOM   1420  C   CYS B 181      37.733  21.508  33.650  1.00111.80           C
ATOM   1421  O   CYS B 181      38.892  21.430  34.053  1.00111.80           O
ATOM   1422  N   SER B 182      37.452  21.757  32.353  1.00 76.01           N
ATOM   1423  CA  SER B 182      38.483  21.655  31.352  1.00 76.01           C
ATOM   1424  CB  SER B 182      37.910  21.490  29.932  1.00 76.01           C
ATOM   1425  OG  SER B 182      38.961  21.380  28.985  1.00 76.01           O
ATOM   1426  C   SER B 182      39.467  22.791  31.320  1.00 76.01           C
ATOM   1427  O   SER B 182      39.112  23.961  31.177  1.00 76.01           O
ATOM   1428  N   GLY B 183      40.760  22.424  31.458  1.00 66.40           N
ATOM   1429  CA  GLY B 183      41.930  23.264  31.390  1.00 66.40           C
ATOM   1430  C   GLY B 183      42.220  23.671  29.969  1.00 66.40           C
ATOM   1431  O   GLY B 183      42.978  24.608  29.720  1.00 66.40           O
ATOM   1432  N   LEU B 184      41.730  22.854  29.017  1.00 93.24           N
ATOM   1433  CA  LEU B 184      41.887  22.987  27.595  1.00 93.24           C
ATOM   1434  CB  LEU B 184      41.415  21.744  26.824  1.00 93.24           C
ATOM   1435  CG  LEU B 184      42.238  20.487  27.157  1.00 93.24           C
ATOM   1436  CD1 LEU B 184      41.811  19.289  26.294  1.00 93.24           C
ATOM   1437  CD2 LEU B 184      43.745  20.778  27.085  1.00 93.24           C
ATOM   1438  C   LEU B 184      41.106  24.162  27.088  1.00 93.24           C
ATOM   1439  O   LEU B 184      41.230  24.511  25.915  1.00 93.24           O
ATOM   1440  N   SER B 185      40.176  24.704  27.902  1.00 68.84           N
ATOM   1441  CA  SER B 185      39.369  25.822  27.491  1.00 68.84           C
ATOM   1442  CB  SER B 185      37.949  25.419  27.057  1.00 68.84           C
ATOM   1443  OG  SER B 185      37.234  24.884  28.161  1.00 68.84           O
ATOM   1444  C   SER B 185      39.222  26.806  28.625  1.00 68.84           C
ATOM   1445  O   SER B 185      39.700  26.600  29.739  1.00 68.84           O
ATOM   1446  N   GLN B 186      38.612  27.957  28.280  1.00176.83           N
ATOM   1447  CA  GLN B 186      38.312  29.156  29.021  1.00176.83           C
ATOM   1448  CB  GLN B 186      38.293  30.400  28.116  1.00176.83           C
ATOM   1449  CG  GLN B 186      39.693  30.789  27.619  1.00176.83           C
ATOM   1450  CD  GLN B 186      40.261  29.663  26.761  1.00176.83           C
ATOM   1451  OE1 GLN B 186      39.694  29.303  25.730  1.00176.83           O
ATOM   1452  NE2 GLN B 186      41.407  29.077  27.202  1.00176.83           N
ATOM   1453  C   GLN B 186      37.074  29.139  29.883  1.00176.83           C
ATOM   1454  O   GLN B 186      36.790  30.151  30.520  1.00176.83           O
ATOM   1455  N   GLY B 187      36.206  28.108  29.831  1.00 49.33           N
ATOM   1456  CA  GLY B 187      35.012  28.185  30.637  1.00 49.33           C
ATOM   1457  C   GLY B 187      34.021  29.007  29.866  1.00 49.33           C
ATOM   1458  O   GLY B 187      33.796  28.762  28.685  1.00 49.33           O
ATOM   1459  N   CYS B 188      33.371  29.980  30.535  1.00 80.44           N
ATOM   1460  CA  CYS B 188      32.411  30.873  29.942  1.00 80.44           C
ATOM   1461  CB  CYS B 188      31.597  31.681  30.966  1.00 80.44           C
ATOM   1462  SG  CYS B 188      30.275  30.660  31.670  1.00 80.44           S
ATOM   1463  C   CYS B 188      33.105  31.832  29.025  1.00 80.44           C
ATOM   1464  O   CYS B 188      32.460  32.553  28.266  1.00 80.44           O
ATOM   1465  N   ASP B 189      34.437  31.924  29.173  1.00119.17           N
ATOM   1466  CA  ASP B 189      35.340  32.768  28.440  1.00119.17           C
ATOM   1467  CB  ASP B 189      36.731  32.832  29.093  1.00119.17           C
ATOM   1468  CG  ASP B 189      37.471  34.033  28.526  1.00119.17           C
ATOM   1469  OD1 ASP B 189      36.832  34.843  27.802  1.00119.17           O
ATOM   1470  OD2 ASP B 189      38.691  34.159  28.813  1.00119.17           O
ATOM   1471  C   ASP B 189      35.520  32.296  27.017  1.00119.17           C
ATOM   1472  O   ASP B 189      36.090  33.022  26.199  1.00119.17           O
ATOM   1473  N   GLY B 190      35.133  31.044  26.685  1.00 41.43           N
ATOM   1474  CA  GLY B 190      35.300  30.586  25.325  1.00 41.43           C
ATOM   1475  C   GLY B 190      36.235  29.407  25.282  1.00 41.43           C
ATOM   1476  O   GLY B 190      36.789  28.998  26.300  1.00 41.43           O
ATOM   1477  N   GLY B 191      36.409  28.814  24.075  1.00 32.61           N
ATOM   1478  CA  GLY B 191      37.262  27.667  23.886  1.00 32.61           C
ATOM   1479  C   GLY B 191      37.171  27.233  22.445  1.00 32.61           C
ATOM   1480  O   GLY B 191      36.547  27.909  21.626  1.00 32.61           O
ATOM   1481  N   PHE B 192      37.810  26.087  22.093  1.00 69.77           N
ATOM   1482  CA  PHE B 192      37.780  25.623  20.723  1.00 69.77           C
ATOM   1483  CB  PHE B 192      39.111  25.836  19.985  1.00 69.77           C
ATOM   1484  CG  PHE B 192      39.299  27.308  19.876  1.00 69.77           C
ATOM   1485  CD1 PHE B 192      39.829  28.020  20.927  1.00 69.77           C
ATOM   1486  CD2 PHE B 192      38.942  27.977  18.728  1.00 69.77           C
ATOM   1487  CE1 PHE B 192      40.002  29.379  20.832  1.00 69.77           C
ATOM   1488  CE2 PHE B 192      39.112  29.337  18.628  1.00 69.77           C
ATOM   1489  CZ  PHE B 192      39.643  30.040  19.682  1.00 69.77           C
ATOM   1490  C   PHE B 192      37.463  24.149  20.664  1.00 69.77           C
ATOM   1491  O   PHE B 192      38.001  23.347  21.424  1.00 69.77           O
ATOM   1492  N   PRO B 193      36.630  23.776  19.715  1.00 71.40           N
ATOM   1493  CA  PRO B 193      36.181  22.412  19.552  1.00 71.40           C
ATOM   1494  CD  PRO B 193      35.711  24.726  19.110  1.00 71.40           C
ATOM   1495  CB  PRO B 193      35.138  22.455  18.438  1.00 71.40           C
ATOM   1496  CG  PRO B 193      34.557  23.878  18.545  1.00 71.40           C
ATOM   1497  C   PRO B 193      37.292  21.432  19.319  1.00 71.40           C
ATOM   1498  O   PRO B 193      37.170  20.285  19.745  1.00 71.40           O
ATOM   1499  N   TYR B 194      38.388  21.849  18.667  1.00 60.63           N
ATOM   1500  CA  TYR B 194      39.468  20.937  18.415  1.00 60.63           C
ATOM   1501  CB  TYR B 194      40.637  21.629  17.697  1.00 60.63           C
ATOM   1502  CG  TYR B 194      41.753  20.670  17.443  1.00 60.63           C
ATOM   1503  CD1 TYR B 194      42.708  20.434  18.407  1.00 60.63           C
ATOM   1504  CD2 TYR B 194      41.855  20.022  16.234  1.00 60.63           C
ATOM   1505  CE1 TYR B 194      43.744  19.561  18.169  1.00 60.63           C
ATOM   1506  CE2 TYR B 194      42.889  19.148  15.990  1.00 60.63           C
ATOM   1507  CZ  TYR B 194      43.836  18.917  16.959  1.00 60.63           C
ATOM   1508  OH  TYR B 194      44.898  18.022  16.709  1.00 60.63           O
ATOM   1509  C   TYR B 194      39.968  20.458  19.744  1.00 60.63           C
ATOM   1510  O   TYR B 194      40.260  19.277  19.920  1.00 60.63           O
ATOM   1511  N   LEU B 195      40.116  21.383  20.709  1.00 90.61           N
ATOM   1512  CA  LEU B 195      40.594  21.063  22.022  1.00 90.61           C
ATOM   1513  CB  LEU B 195      41.031  22.305  22.811  1.00 90.61           C
ATOM   1514  CG  LEU B 195      42.283  22.977  22.216  1.00 90.61           C
ATOM   1515  CD1 LEU B 195      42.694  24.216  23.020  1.00 90.61           C
ATOM   1516  CD2 LEU B 195      43.433  21.972  22.064  1.00 90.61           C
ATOM   1517  C   LEU B 195      39.582  20.305  22.847  1.00 90.61           C
ATOM   1518  O   LEU B 195      39.971  19.578  23.758  1.00 90.61           O
ATOM   1519  N   ILE B 196      38.272  20.609  22.709  1.00142.63           N
ATOM   1520  CA  ILE B 196      37.260  19.914  23.477  1.00142.63           C
ATOM   1521  CB  ILE B 196      36.083  20.795  23.774  1.00142.63           C
ATOM   1522  CG1 ILE B 196      36.558  22.033  24.551  1.00142.63           C
ATOM   1523  CG2 ILE B 196      35.038  19.961  24.533  1.00142.63           C
ATOM   1524  CD1 ILE B 196      37.279  21.687  25.855  1.00142.63           C
ATOM   1525  C   ILE B 196      36.732  18.643  22.875  1.00142.63           C
ATOM   1526  O   ILE B 196      36.799  17.567  23.469  1.00142.63           O
ATOM   1527  N   ALA B 197      36.181  18.739  21.648  1.00 61.06           N
ATOM   1528  CA  ALA B 197      35.591  17.584  21.043  1.00 61.06           C
ATOM   1529  CB  ALA B 197      34.964  17.883  19.671  1.00 61.06           C
ATOM   1530  C   ALA B 197      36.696  16.609  20.835  1.00 61.06           C
ATOM   1531  O   ALA B 197      36.489  15.402  20.950  1.00 61.06           O
ATOM   1532  N   GLY B 198      37.860  17.105  20.361  1.00 87.10           N
ATOM   1533  CA  GLY B 198      38.974  16.220  20.171  1.00 87.10           C
ATOM   1534  C   GLY B 198      39.851  15.908  21.365  1.00 87.10           C
ATOM   1535  O   GLY B 198      39.784  14.827  21.945  1.00 87.10           O
ATOM   1536  N   ARG B 199      40.651  16.905  21.810  1.00 74.79           N
ATOM   1537  CA  ARG B 199      41.711  16.651  22.761  1.00 74.79           C
ATOM   1538  CB  ARG B 199      42.663  17.850  22.904  1.00 74.79           C
ATOM   1539  CG  ARG B 199      43.979  17.513  23.608  1.00 74.79           C
ATOM   1540  CD  ARG B 199      44.913  18.717  23.742  1.00 74.79           C
ATOM   1541  NE  ARG B 199      46.206  18.236  24.306  1.00 74.79           N
ATOM   1542  CZ  ARG B 199      46.380  18.158  25.658  1.00 74.79           C
ATOM   1543  NH1 ARG B 199      45.354  18.478  26.499  1.00 74.79           N
ATOM   1544  NH2 ARG B 199      47.581  17.759  26.168  1.00 74.79           N
ATOM   1545  C   ARG B 199      41.216  16.294  24.129  1.00 74.79           C
ATOM   1546  O   ARG B 199      41.624  15.287  24.705  1.00 74.79           O
ATOM   1547  N   TYR B 200      40.300  17.108  24.680  1.00 69.00           N
ATOM   1548  CA  TYR B 200      39.809  16.906  26.011  1.00 69.00           C
ATOM   1549  CB  TYR B 200      38.840  18.038  26.411  1.00 69.00           C
ATOM   1550  CG  TYR B 200      38.432  17.905  27.837  1.00 69.00           C
ATOM   1551  CD1 TYR B 200      39.298  18.264  28.844  1.00 69.00           C
ATOM   1552  CD2 TYR B 200      37.176  17.453  28.169  1.00 69.00           C
ATOM   1553  CE1 TYR B 200      38.924  18.156  30.162  1.00 69.00           C
ATOM   1554  CE2 TYR B 200      36.796  17.342  29.486  1.00 69.00           C
ATOM   1555  CZ  TYR B 200      37.672  17.693  30.484  1.00 69.00           C
ATOM   1556  OH  TYR B 200      37.285  17.582  31.837  1.00 69.00           O
ATOM   1557  C   TYR B 200      39.075  15.603  26.040  1.00 69.00           C
ATOM   1558  O   TYR B 200      39.203  14.817  26.977  1.00 69.00           O
ATOM   1559  N   ALA B 201      38.290  15.332  24.985  1.00 36.40           N
ATOM   1560  CA  ALA B 201      37.520  14.125  24.941  1.00 36.40           C
ATOM   1561  CB  ALA B 201      36.688  14.001  23.653  1.00 36.40           C
ATOM   1562  C   ALA B 201      38.446  12.945  24.993  1.00 36.40           C
ATOM   1563  O   ALA B 201      38.160  11.956  25.667  1.00 36.40           O
ATOM   1564  N   GLN B 202      39.568  12.993  24.252  1.00 67.69           N
ATOM   1565  CA  GLN B 202      40.476  11.878  24.237  1.00 67.69           C
ATOM   1566  CB  GLN B 202      41.536  11.999  23.128  1.00 67.69           C
ATOM   1567  CG  GLN B 202      42.444  10.774  23.004  1.00 67.69           C
ATOM   1568  CD  GLN B 202      43.436  11.036  21.878  1.00 67.69           C
ATOM   1569  OE1 GLN B 202      44.271  11.930  21.965  1.00 67.69           O
ATOM   1570  NE2 GLN B 202      43.334  10.231  20.784  1.00 67.69           N
ATOM   1571  C   GLN B 202      41.207  11.723  25.546  1.00 67.69           C
ATOM   1572  O   GLN B 202      41.332  10.614  26.065  1.00 67.69           O
ATOM   1573  N   ASP B 203      41.757  12.830  26.089  1.00100.70           N
ATOM   1574  CA  ASP B 203      42.553  12.749  27.283  1.00100.70           C
ATOM   1575  CB  ASP B 203      43.351  14.042  27.535  1.00100.70           C
ATOM   1576  CG  ASP B 203      44.396  14.183  26.435  1.00100.70           C
ATOM   1577  OD1 ASP B 203      44.583  13.204  25.664  1.00100.70           O
ATOM   1578  OD2 ASP B 203      45.017  15.276  26.348  1.00100.70           O
ATOM   1579  C   ASP B 203      41.760  12.484  28.535  1.00100.70           C
ATOM   1580  O   ASP B 203      42.090  11.570  29.291  1.00100.70           O
ATOM   1581  N   TYR B 204      40.796  13.381  28.851  1.00121.63           N
ATOM   1582  CA  TYR B 204      39.950  13.310  30.017  1.00121.63           C
ATOM   1583  CB  TYR B 204      39.640  14.704  30.581  1.00121.63           C
ATOM   1584  CG  TYR B 204      40.967  15.251  30.981  1.00121.63           C
ATOM   1585  CD1 TYR B 204      41.470  15.019  32.240  1.00121.63           C
ATOM   1586  CD2 TYR B 204      41.723  15.975  30.087  1.00121.63           C
ATOM   1587  CE1 TYR B 204      42.700  15.515  32.606  1.00121.63           C
ATOM   1588  CE2 TYR B 204      42.952  16.475  30.447  1.00121.63           C
ATOM   1589  CZ  TYR B 204      43.442  16.245  31.710  1.00121.63           C
ATOM   1590  OH  TYR B 204      44.703  16.755  32.084  1.00121.63           O
ATOM   1591  C   TYR B 204      38.664  12.547  29.866  1.00121.63           C
ATOM   1592  O   TYR B 204      38.249  11.829  30.774  1.00121.63           O
ATOM   1593  N   GLY B 205      37.959  12.723  28.730  1.00 39.35           N
ATOM   1594  CA  GLY B 205      36.686  12.073  28.545  1.00 39.35           C
ATOM   1595  C   GLY B 205      35.572  13.022  28.904  1.00 39.35           C
ATOM   1596  O   GLY B 205      35.785  14.027  29.583  1.00 39.35           O
ATOM   1597  N   LEU B 206      34.337  12.704  28.445  1.00111.42           N
ATOM   1598  CA  LEU B 206      33.183  13.532  28.681  1.00111.42           C
ATOM   1599  CB  LEU B 206      32.415  13.957  27.414  1.00111.42           C
ATOM   1600  CG  LEU B 206      33.246  14.719  26.368  1.00111.42           C
ATOM   1601  CD1 LEU B 206      33.934  15.948  26.982  1.00111.42           C
ATOM   1602  CD2 LEU B 206      34.194  13.782  25.605  1.00111.42           C
ATOM   1603  C   LEU B 206      32.190  12.745  29.486  1.00111.42           C
ATOM   1604  O   LEU B 206      32.147  11.518  29.417  1.00111.42           O
ATOM   1605  N   VAL B 207      31.348  13.446  30.275  1.00 64.74           N
ATOM   1606  CA  VAL B 207      30.349  12.788  31.075  1.00 64.74           C
ATOM   1607  CB  VAL B 207      30.410  13.143  32.533  1.00 64.74           C
ATOM   1608  CG1 VAL B 207      31.762  12.672  33.094  1.00 64.74           C
ATOM   1609  CG2 VAL B 207      30.161  14.652  32.689  1.00 64.74           C
ATOM   1610  C   VAL B 207      29.000  13.204  30.571  1.00 64.74           C
ATOM   1611  O   VAL B 207      28.880  14.138  29.781  1.00 64.74           O
ATOM   1612  N   ASP B 208      27.941  12.486  30.997  1.00 45.22           N
ATOM   1613  CA  ASP B 208      26.605  12.781  30.553  1.00 45.22           C
ATOM   1614  CB  ASP B 208      25.617  11.625  30.780  1.00 45.22           C
ATOM   1615  CG  ASP B 208      25.999  10.504  29.825  1.00 45.22           C
ATOM   1616  OD1 ASP B 208      26.864  10.748  28.942  1.00 45.22           O
ATOM   1617  OD2 ASP B 208      25.434   9.386  29.968  1.00 45.22           O
ATOM   1618  C   ASP B 208      26.081  13.991  31.271  1.00 45.22           C
ATOM   1619  O   ASP B 208      26.623  14.424  32.287  1.00 45.22           O
ATOM   1620  N   GLU B 209      24.976  14.560  30.741  1.00105.92           N
ATOM   1621  CA  GLU B 209      24.372  15.756  31.268  1.00105.92           C
ATOM   1622  CB  GLU B 209      23.120  16.199  30.497  1.00105.92           C
ATOM   1623  CG  GLU B 209      23.424  17.083  29.295  1.00105.92           C
ATOM   1624  CD  GLU B 209      23.643  18.477  29.863  1.00105.92           C
ATOM   1625  OE1 GLU B 209      22.734  18.968  30.586  1.00105.92           O
ATOM   1626  OE2 GLU B 209      24.724  19.065  29.601  1.00105.92           O
ATOM   1627  C   GLU B 209      23.933  15.548  32.681  1.00105.92           C
ATOM   1628  O   GLU B 209      24.108  16.424  33.528  1.00105.92           O
ATOM   1629  N   GLN B 210      23.368  14.370  32.980  1.00 36.96           N
ATOM   1630  CA  GLN B 210      22.836  14.117  34.287  1.00 36.96           C
ATOM   1631  CB  GLN B 210      22.210  12.719  34.416  1.00 36.96           C
ATOM   1632  CG  GLN B 210      21.634  12.435  35.805  1.00 36.96           C
ATOM   1633  CD  GLN B 210      21.044  11.032  35.791  1.00 36.96           C
ATOM   1634  OE1 GLN B 210      21.049  10.353  34.766  1.00 36.96           O
ATOM   1635  NE2 GLN B 210      20.524  10.581  36.964  1.00 36.96           N
ATOM   1636  C   GLN B 210      23.937  14.211  35.295  1.00 36.96           C
ATOM   1637  O   GLN B 210      23.719  14.641  36.427  1.00 36.96           O
ATOM   1638  N   CYS B 211      25.152  13.783  34.910  1.00107.16           N
ATOM   1639  CA  CYS B 211      26.247  13.774  35.835  1.00107.16           C
ATOM   1640  CB  CYS B 211      27.500  13.092  35.244  1.00107.16           C
ATOM   1641  SG  CYS B 211      27.116  11.369  34.800  1.00107.16           S
ATOM   1642  C   CYS B 211      26.566  15.176  36.258  1.00107.16           C
ATOM   1643  O   CYS B 211      26.804  15.424  37.440  1.00107.16           O
ATOM   1644  N   ALA B 212      26.605  16.133  35.305  1.00 73.99           N
ATOM   1645  CA  ALA B 212      26.841  17.491  35.702  1.00 73.99           C
ATOM   1646  CB  ALA B 212      28.283  17.956  35.432  1.00 73.99           C
ATOM   1647  C   ALA B 212      25.936  18.360  34.884  1.00 73.99           C
ATOM   1648  O   ALA B 212      26.282  18.769  33.777  1.00 73.99           O
ATOM   1649  N   PRO B 213      24.821  18.719  35.459  1.00160.11           N
ATOM   1650  CA  PRO B 213      23.790  19.495  34.812  1.00160.11           C
ATOM   1651  CD  PRO B 213      24.629  18.616  36.894  1.00160.11           C
ATOM   1652  CB  PRO B 213      22.695  19.658  35.864  1.00160.11           C
ATOM   1653  CG  PRO B 213      23.461  19.567  37.199  1.00160.11           C
ATOM   1654  C   PRO B 213      24.328  20.819  34.365  1.00160.11           C
ATOM   1655  O   PRO B 213      25.243  21.331  35.008  1.00160.11           O
ATOM   1656  N   TYR B 214      23.763  21.397  33.281  1.00 95.78           N
ATOM   1657  CA  TYR B 214      24.282  22.620  32.725  1.00 95.78           C
ATOM   1658  CB  TYR B 214      23.871  22.802  31.251  1.00 95.78           C
ATOM   1659  CG  TYR B 214      24.511  24.029  30.700  1.00 95.78           C
ATOM   1660  CD1 TYR B 214      25.866  24.059  30.465  1.00 95.78           C
ATOM   1661  CD2 TYR B 214      23.755  25.134  30.386  1.00 95.78           C
ATOM   1662  CE1 TYR B 214      26.463  25.184  29.946  1.00 95.78           C
ATOM   1663  CE2 TYR B 214      24.347  26.262  29.867  1.00 95.78           C
ATOM   1664  CZ  TYR B 214      25.703  26.289  29.648  1.00 95.78           C
ATOM   1665  OH  TYR B 214      26.313  27.444  29.114  1.00 95.78           O
ATOM   1666  C   TYR B 214      23.804  23.795  33.530  1.00 95.78           C
ATOM   1667  O   TYR B 214      22.605  23.973  33.739  1.00 95.78           O
ATOM   1668  N   THR B 215      24.779  24.527  34.122  1.00 85.03           N
ATOM   1669  CA  THR B 215      24.630  25.739  34.888  1.00 85.03           C
ATOM   1670  CB  THR B 215      25.707  25.871  35.921  1.00 85.03           C
ATOM   1671  OG1 THR B 215      25.643  24.782  36.830  1.00 85.03           O
ATOM   1672  CG2 THR B 215      25.534  27.205  36.663  1.00 85.03           C
ATOM   1673  C   THR B 215      24.639  26.996  34.062  1.00 85.03           C
ATOM   1674  O   THR B 215      23.839  27.902  34.293  1.00 85.03           O
ATOM   1675  N   GLY B 216      25.556  27.088  33.074  1.00 34.96           N
ATOM   1676  CA  GLY B 216      25.702  28.296  32.307  1.00 34.96           C
ATOM   1677  C   GLY B 216      26.616  29.239  33.039  1.00 34.96           C
ATOM   1678  O   GLY B 216      26.620  30.439  32.768  1.00 34.96           O
ATOM   1679  N   LYS B 217      27.411  28.724  34.002  1.00 87.21           N
ATOM   1680  CA  LYS B 217      28.304  29.581  34.731  1.00 87.21           C
ATOM   1681  CB  LYS B 217      27.771  30.011  36.109  1.00 87.21           C
ATOM   1682  CG  LYS B 217      26.560  30.944  36.036  1.00 87.21           C
ATOM   1683  CD  LYS B 217      25.870  31.152  37.385  1.00 87.21           C
ATOM   1684  CE  LYS B 217      26.678  32.015  38.357  1.00 87.21           C
ATOM   1685  NZ  LYS B 217      25.943  32.168  39.632  1.00 87.21           N
ATOM   1686  C   LYS B 217      29.599  28.861  34.975  1.00 87.21           C
ATOM   1687  O   LYS B 217      29.756  27.676  34.694  1.00 87.21           O
ATOM   1688  N   ASP B 218      30.555  29.618  35.534  1.00113.69           N
ATOM   1689  CA  ASP B 218      31.911  29.306  35.896  1.00113.69           C
ATOM   1690  CB  ASP B 218      32.753  30.563  36.157  1.00113.69           C
ATOM   1691  CG  ASP B 218      33.000  31.210  34.802  1.00113.69           C
ATOM   1692  OD1 ASP B 218      33.640  30.549  33.940  1.00113.69           O
ATOM   1693  OD2 ASP B 218      32.535  32.362  34.602  1.00113.69           O
ATOM   1694  C   ASP B 218      31.952  28.442  37.123  1.00113.69           C
ATOM   1695  O   ASP B 218      32.960  28.435  37.830  1.00113.69           O
ATOM   1696  N   SER B 219      30.818  27.809  37.485  1.00 63.76           N
ATOM   1697  CA  SER B 219      30.718  27.015  38.684  1.00 63.76           C
ATOM   1698  CB  SER B 219      29.467  26.119  38.718  1.00 63.76           C
ATOM   1699  OG  SER B 219      29.549  25.127  37.705  1.00 63.76           O
ATOM   1700  C   SER B 219      31.913  26.118  38.845  1.00 63.76           C
ATOM   1701  O   SER B 219      32.612  25.794  37.888  1.00 63.76           O
ATOM   1702  N   SER B 220      32.183  25.714  40.106  1.00 85.95           N
ATOM   1703  CA  SER B 220      33.316  24.885  40.418  1.00 85.95           C
ATOM   1704  CB  SER B 220      33.543  24.691  41.927  1.00 85.95           C
ATOM   1705  OG  SER B 220      33.853  25.935  42.538  1.00 85.95           O
ATOM   1706  C   SER B 220      33.057  23.549  39.821  1.00 85.95           C
ATOM   1707  O   SER B 220      31.948  23.277  39.367  1.00 85.95           O
ATOM   1708  N   CYS B 221      34.061  22.647  39.811  1.00 96.67           N
ATOM   1709  CA  CYS B 221      33.778  21.424  39.126  1.00 96.67           C
ATOM   1710  CB  CYS B 221      34.904  20.995  38.166  1.00 96.67           C
ATOM   1711  SG  CYS B 221      34.339  19.769  36.950  1.00 96.67           S
ATOM   1712  C   CYS B 221      33.475  20.276  40.061  1.00 96.67           C
ATOM   1713  O   CYS B 221      34.354  19.465  40.358  1.00 96.67           O
ATOM   1714  N   PRO B 222      32.280  20.203  40.610  1.00136.83           N
ATOM   1715  CA  PRO B 222      31.929  18.967  41.264  1.00136.83           C
ATOM   1716  CD  PRO B 222      31.797  21.328  41.397  1.00136.83           C
ATOM   1717  CB  PRO B 222      31.303  19.322  42.610  1.00136.83           C
ATOM   1718  CG  PRO B 222      30.803  20.754  42.413  1.00136.83           C
ATOM   1719  C   PRO B 222      30.972  18.211  40.389  1.00136.83           C
ATOM   1720  O   PRO B 222      30.243  18.854  39.640  1.00136.83           O
ATOM   1721  N   ARG B 223      30.907  16.869  40.496  1.00152.90           N
ATOM   1722  CA  ARG B 223      29.954  16.094  39.746  1.00152.90           C
ATOM   1723  CB  ARG B 223      30.368  15.797  38.292  1.00152.90           C
ATOM   1724  CG  ARG B 223      31.677  15.017  38.159  1.00152.90           C
ATOM   1725  CD  ARG B 223      32.888  15.902  37.856  1.00152.90           C
ATOM   1726  NE  ARG B 223      33.345  16.500  39.142  1.00152.90           N
ATOM   1727  CZ  ARG B 223      34.235  15.823  39.925  1.00152.90           C
ATOM   1728  NH1 ARG B 223      34.703  14.604  39.528  1.00152.90           N
ATOM   1729  NH2 ARG B 223      34.661  16.368  41.102  1.00152.90           N
ATOM   1730  C   ARG B 223      29.821  14.772  40.447  1.00152.90           C
ATOM   1731  O   ARG B 223      30.446  14.550  41.480  1.00152.90           O
ATOM   1732  N   GLU B 224      28.975  13.863  39.915  1.00101.71           N
ATOM   1733  CA  GLU B 224      28.776  12.565  40.515  1.00101.71           C
ATOM   1734  CB  GLU B 224      27.406  11.943  40.192  1.00101.71           C
ATOM   1735  CG  GLU B 224      27.167  11.719  38.696  1.00101.71           C
ATOM   1736  CD  GLU B 224      25.784  11.104  38.530  1.00101.71           C
ATOM   1737  OE1 GLU B 224      25.115  10.865  39.571  1.00101.71           O
ATOM   1738  OE2 GLU B 224      25.379  10.864  37.362  1.00101.71           O
ATOM   1739  C   GLU B 224      29.831  11.615  40.007  1.00101.71           C
ATOM   1740  O   GLU B 224      30.664  11.990  39.187  1.00101.71           O
ATOM   1741  N   SER B 225      29.885  10.373  40.550  1.00110.57           N
ATOM   1742  CA  SER B 225      30.788   9.387  40.000  1.00110.57           C
ATOM   1743  CB  SER B 225      30.874   8.094  40.829  1.00110.57           C
ATOM   1744  OG  SER B 225      29.615   7.438  40.843  1.00110.57           O
ATOM   1745  C   SER B 225      30.177   9.040  38.663  1.00110.57           C
ATOM   1746  O   SER B 225      29.003   8.674  38.631  1.00110.57           O
ATOM   1747  N   CYS B 226      30.935   9.089  37.532  1.00107.07           N
ATOM   1748  CA  CYS B 226      30.232   8.995  36.268  1.00107.07           C
ATOM   1749  CB  CYS B 226      29.789  10.407  35.823  1.00107.07           C
ATOM   1750  SG  CYS B 226      28.875  10.498  34.261  1.00107.07           S
ATOM   1751  C   CYS B 226      31.090   8.401  35.178  1.00107.07           C
ATOM   1752  O   CYS B 226      32.314   8.522  35.190  1.00107.07           O
ATOM   1753  N   ASP B 227      30.438   7.745  34.185  1.00 37.95           N
ATOM   1754  CA  ASP B 227      31.111   7.145  33.060  1.00 37.95           C
ATOM   1755  CB  ASP B 227      30.226   6.177  32.257  1.00 37.95           C
ATOM   1756  CG  ASP B 227      29.951   4.961  33.131  1.00 37.95           C
ATOM   1757  OD1 ASP B 227      30.540   4.884  34.242  1.00 37.95           O
ATOM   1758  OD2 ASP B 227      29.149   4.092  32.696  1.00 37.95           O
ATOM   1759  C   ASP B 227      31.539   8.238  32.130  1.00 37.95           C
ATOM   1760  O   ASP B 227      30.935   9.312  32.102  1.00 37.95           O
ATOM   1761  N   ARG B 228      32.604   7.990  31.334  1.00126.26           N
ATOM   1762  CA  ARG B 228      33.086   9.032  30.467  1.00126.26           C
ATOM   1763  CB  ARG B 228      34.420   9.637  30.936  1.00126.26           C
ATOM   1764  CG  ARG B 228      34.331  10.290  32.317  1.00126.26           C
ATOM   1765  CD  ARG B 228      35.648  10.897  32.803  1.00126.26           C
ATOM   1766  NE  ARG B 228      35.744  12.270  32.231  1.00126.26           N
ATOM   1767  CZ  ARG B 228      35.198  13.325  32.902  1.00126.26           C
ATOM   1768  NH1 ARG B 228      34.588  13.123  34.106  1.00126.26           N
ATOM   1769  NH2 ARG B 228      35.265  14.581  32.373  1.00126.26           N
ATOM   1770  C   ARG B 228      33.301   8.505  29.076  1.00126.26           C
ATOM   1771  O   ARG B 228      33.839   7.418  28.882  1.00126.26           O
ATOM   1772  N   VAL B 229      32.869   9.287  28.062  1.00 47.18           N
ATOM   1773  CA  VAL B 229      33.046   8.936  26.678  1.00 47.18           C
ATOM   1774  CB  VAL B 229      31.918   9.394  25.799  1.00 47.18           C
ATOM   1775  CG1 VAL B 229      32.261   9.050  24.340  1.00 47.18           C
ATOM   1776  CG2 VAL B 229      30.611   8.754  26.298  1.00 47.18           C
ATOM   1777  C   VAL B 229      34.293   9.611  26.184  1.00 47.18           C
ATOM   1778  O   VAL B 229      34.564  10.759  26.536  1.00 47.18           O
ATOM   1779  N   TYR B 230      35.075   8.922  25.323  1.00 62.83           N
ATOM   1780  CA  TYR B 230      36.325   9.464  24.852  1.00 62.83           C
ATOM   1781  CB  TYR B 230      37.551   8.614  25.243  1.00 62.83           C
ATOM   1782  CG  TYR B 230      37.724   8.643  26.726  1.00 62.83           C
ATOM   1783  CD1 TYR B 230      36.979   7.819  27.538  1.00 62.83           C
ATOM   1784  CD2 TYR B 230      38.644   9.488  27.305  1.00 62.83           C
ATOM   1785  CE1 TYR B 230      37.141   7.842  28.903  1.00 62.83           C
ATOM   1786  CE2 TYR B 230      38.812   9.517  28.670  1.00 62.83           C
ATOM   1787  CZ  TYR B 230      38.059   8.693  29.471  1.00 62.83           C
ATOM   1788  OH  TYR B 230      38.228   8.720  30.872  1.00 62.83           O
ATOM   1789  C   TYR B 230      36.303   9.509  23.349  1.00 62.83           C
ATOM   1790  O   TYR B 230      35.464   8.879  22.709  1.00 62.83           O
ATOM   1791  N   SER B 231      37.222  10.301  22.748  1.00 43.80           N
ATOM   1792  CA  SER B 231      37.302  10.412  21.316  1.00 43.80           C
ATOM   1793  CB  SER B 231      37.398  11.864  20.817  1.00 43.80           C
ATOM   1794  OG  SER B 231      36.210  12.571  21.139  1.00 43.80           O
ATOM   1795  C   SER B 231      38.545   9.704  20.857  1.00 43.80           C
ATOM   1796  O   SER B 231      39.651   9.989  21.311  1.00 43.80           O
ATOM   1797  N   SER B 232      38.372   8.743  19.928  1.00 87.60           N
ATOM   1798  CA  SER B 232      39.448   7.951  19.400  1.00 87.60           C
ATOM   1799  CB  SER B 232      38.940   6.741  18.603  1.00 87.60           C
ATOM   1800  OG  SER B 232      40.042   6.002  18.104  1.00 87.60           O
ATOM   1801  C   SER B 232      40.314   8.757  18.478  1.00 87.60           C
ATOM   1802  O   SER B 232      41.492   8.437  18.309  1.00 87.60           O
ATOM   1803  N   GLY B 233      39.762   9.809  17.833  1.00 32.90           N
ATOM   1804  CA  GLY B 233      40.576  10.567  16.921  1.00 32.90           C
ATOM   1805  C   GLY B 233      39.930  11.894  16.662  1.00 32.90           C
ATOM   1806  O   GLY B 233      38.720  12.052  16.825  1.00 32.90           O
ATOM   1807  N   TYR B 234      40.751  12.903  16.287  1.00 73.72           N
ATOM   1808  CA  TYR B 234      40.249  14.210  15.958  1.00 73.72           C
ATOM   1809  CB  TYR B 234      39.992  15.091  17.197  1.00 73.72           C
ATOM   1810  CG  TYR B 234      41.205  15.087  18.066  1.00 73.72           C
ATOM   1811  CD1 TYR B 234      41.414  14.061  18.962  1.00 73.72           C
ATOM   1812  CD2 TYR B 234      42.127  16.104  18.000  1.00 73.72           C
ATOM   1813  CE1 TYR B 234      42.524  14.047  19.775  1.00 73.72           C
ATOM   1814  CE2 TYR B 234      43.239  16.096  18.810  1.00 73.72           C
ATOM   1815  CZ  TYR B 234      43.441  15.067  19.698  1.00 73.72           C
ATOM   1816  OH  TYR B 234      44.582  15.062  20.527  1.00 73.72           O
ATOM   1817  C   TYR B 234      41.214  14.902  15.038  1.00 73.72           C
ATOM   1818  O   TYR B 234      42.411  14.621  15.052  1.00 73.72           O
ATOM   1819  N   ARG B 235      40.704  15.825  14.188  1.00111.71           N
ATOM   1820  CA  ARG B 235      41.565  16.552  13.294  1.00111.71           C
ATOM   1821  CB  ARG B 235      42.105  15.680  12.149  1.00111.71           C
ATOM   1822  CG  ARG B 235      40.996  15.074  11.285  1.00111.71           C
ATOM   1823  CD  ARG B 235      41.495  14.040  10.275  1.00111.71           C
ATOM   1824  NE  ARG B 235      42.370  14.746   9.299  1.00111.71           N
ATOM   1825  CZ  ARG B 235      43.089  14.027   8.389  1.00111.71           C
ATOM   1826  NH1 ARG B 235      43.005  12.664   8.377  1.00111.71           N
ATOM   1827  NH2 ARG B 235      43.892  14.669   7.491  1.00111.71           N
ATOM   1828  C   ARG B 235      40.788  17.675  12.671  1.00111.71           C
ATOM   1829  O   ARG B 235      39.558  17.672  12.656  1.00111.71           O
ATOM   1830  N   TYR B 236      41.504  18.694  12.152  1.00 94.77           N
ATOM   1831  CA  TYR B 236      40.843  19.755  11.442  1.00 94.77           C
ATOM   1832  CB  TYR B 236      41.643  21.065  11.339  1.00 94.77           C
ATOM   1833  CG  TYR B 236      41.588  21.787  12.643  1.00 94.77           C
ATOM   1834  CD1 TYR B 236      40.432  22.438  13.009  1.00 94.77           C
ATOM   1835  CD2 TYR B 236      42.676  21.841  13.485  1.00 94.77           C
ATOM   1836  CE1 TYR B 236      40.349  23.128  14.194  1.00 94.77           C
ATOM   1837  CE2 TYR B 236      42.600  22.530  14.675  1.00 94.77           C
ATOM   1838  CZ  TYR B 236      41.436  23.175  15.031  1.00 94.77           C
ATOM   1839  OH  TYR B 236      41.353  23.889  16.246  1.00 94.77           O
ATOM   1840  C   TYR B 236      40.636  19.237  10.056  1.00 94.77           C
ATOM   1841  O   TYR B 236      41.514  18.597   9.487  1.00 94.77           O
ATOM   1842  N   VAL B 237      39.444  19.459   9.480  1.00107.69           N
ATOM   1843  CA  VAL B 237      39.201  18.997   8.148  1.00107.69           C
ATOM   1844  CB  VAL B 237      37.797  19.308   7.714  1.00107.69           C
ATOM   1845  CG1 VAL B 237      37.556  20.812   7.908  1.00107.69           C
ATOM   1846  CG2 VAL B 237      37.585  18.832   6.274  1.00107.69           C
ATOM   1847  C   VAL B 237      40.188  19.682   7.255  1.00107.69           C
ATOM   1848  O   VAL B 237      40.390  20.892   7.357  1.00107.69           O
ATOM   1849  N   GLY B 238      40.826  18.910   6.344  1.00 35.66           N
ATOM   1850  CA  GLY B 238      41.843  19.462   5.500  1.00 35.66           C
ATOM   1851  C   GLY B 238      43.165  19.004   6.041  1.00 35.66           C
ATOM   1852  O   GLY B 238      44.194  19.143   5.384  1.00 35.66           O
ATOM   1853  N   GLY B 239      43.173  18.451   7.270  1.00 39.83           N
ATOM   1854  CA  GLY B 239      44.365  17.880   7.836  1.00 39.83           C
ATOM   1855  C   GLY B 239      44.974  18.782   8.864  1.00 39.83           C
ATOM   1856  O   GLY B 239      45.574  18.308   9.829  1.00 39.83           O
ATOM   1857  N   TYR B 240      44.875  20.107   8.671  1.00 82.28           N
ATOM   1858  CA  TYR B 240      45.405  21.029   9.632  1.00 82.28           C
ATOM   1859  CB  TYR B 240      46.917  21.283   9.479  1.00 82.28           C
ATOM   1860  CG  TYR B 240      47.200  21.598   8.052  1.00 82.28           C
ATOM   1861  CD1 TYR B 240      47.365  20.577   7.144  1.00 82.28           C
ATOM   1862  CD2 TYR B 240      47.308  22.899   7.620  1.00 82.28           C
ATOM   1863  CE1 TYR B 240      47.628  20.847   5.823  1.00 82.28           C
ATOM   1864  CE2 TYR B 240      47.571  23.176   6.299  1.00 82.28           C
ATOM   1865  CZ  TYR B 240      47.731  22.150   5.399  1.00 82.28           C
ATOM   1866  OH  TYR B 240      48.002  22.434   4.044  1.00 82.28           O
ATOM   1867  C   TYR B 240      44.655  22.305   9.481  1.00 82.28           C
ATOM   1868  O   TYR B 240      43.825  22.464   8.590  1.00 82.28           O
ATOM   1869  N   TYR B 241      44.947  23.264  10.363  1.00257.73           N
ATOM   1870  CA  TYR B 241      44.226  24.496  10.417  1.00257.73           C
ATOM   1871  CB  TYR B 241      44.646  25.089  11.769  1.00257.73           C
ATOM   1872  CG  TYR B 241      43.583  25.830  12.481  1.00257.73           C
ATOM   1873  CD1 TYR B 241      42.673  25.211  13.305  1.00257.73           C
ATOM   1874  CD2 TYR B 241      43.504  27.166  12.357  1.00257.73           C
ATOM   1875  CE1 TYR B 241      41.697  25.917  13.983  1.00257.73           C
ATOM   1876  CE2 TYR B 241      42.544  27.871  13.024  1.00257.73           C
ATOM   1877  CZ  TYR B 241      41.639  27.279  13.835  1.00257.73           C
ATOM   1878  OH  TYR B 241      40.693  28.109  14.469  1.00257.73           O
ATOM   1879  C   TYR B 241      44.692  25.304   9.225  1.00257.73           C
ATOM   1880  O   TYR B 241      45.855  25.700   9.128  1.00257.73           O
ATOM   1881  N   GLY B 242      43.756  25.590   8.290  1.00 72.69           N
ATOM   1882  CA  GLY B 242      44.008  26.366   7.104  1.00 72.69           C
ATOM   1883  C   GLY B 242      43.730  25.552   5.862  1.00 72.69           C
ATOM   1884  O   GLY B 242      43.703  26.098   4.761  1.00 72.69           O
ATOM   1885  N   GLY B 243      43.603  24.218   6.012  1.00 87.97           N
ATOM   1886  CA  GLY B 243      43.305  23.207   5.031  1.00 87.97           C
ATOM   1887  C   GLY B 243      41.853  23.107   4.646  1.00 87.97           C
ATOM   1888  O   GLY B 243      41.511  22.391   3.711  1.00 87.97           O
ATOM   1889  N   CYS B 244      40.934  23.681   5.433  1.00 75.13           N
ATOM   1890  CA  CYS B 244      39.525  23.440   5.238  1.00 75.13           C
ATOM   1891  CB  CYS B 244      38.658  23.988   6.387  1.00 75.13           C
ATOM   1892  SG  CYS B 244      36.897  23.576   6.198  1.00 75.13           S
ATOM   1893  C   CYS B 244      38.988  23.996   3.948  1.00 75.13           C
ATOM   1894  O   CYS B 244      39.461  25.007   3.434  1.00 75.13           O
ATOM   1895  N   ASN B 245      37.987  23.288   3.368  1.00 74.80           N
ATOM   1896  CA  ASN B 245      37.291  23.759   2.201  1.00 74.80           C
ATOM   1897  CB  ASN B 245      38.025  23.506   0.869  1.00 74.80           C
ATOM   1898  CG  ASN B 245      38.191  22.013   0.646  1.00 74.80           C
ATOM   1899  OD1 ASN B 245      37.212  21.290   0.477  1.00 74.80           O
ATOM   1900  ND2 ASN B 245      39.464  21.537   0.627  1.00 74.80           N
ATOM   1901  C   ASN B 245      35.934  23.102   2.171  1.00 74.80           C
ATOM   1902  O   ASN B 245      35.655  22.186   2.944  1.00 74.80           O
ATOM   1903  N   GLU B 246      35.039  23.578   1.279  1.00 77.87           N
ATOM   1904  CA  GLU B 246      33.679  23.107   1.205  1.00 77.87           C
ATOM   1905  CB  GLU B 246      32.846  23.822   0.134  1.00 77.87           C
ATOM   1906  CG  GLU B 246      31.409  23.300   0.080  1.00 77.87           C
ATOM   1907  CD  GLU B 246      30.854  23.601  -1.302  1.00 77.87           C
ATOM   1908  OE1 GLU B 246      31.624  24.136  -2.142  1.00 77.87           O
ATOM   1909  OE2 GLU B 246      29.657  23.287  -1.543  1.00 77.87           O
ATOM   1910  C   GLU B 246      33.616  21.666   0.810  1.00 77.87           C
ATOM   1911  O   GLU B 246      32.853  20.894   1.391  1.00 77.87           O
ATOM   1912  N   ALA B 247      34.417  21.269  -0.196  1.00 37.04           N
ATOM   1913  CA  ALA B 247      34.345  19.936  -0.722  1.00 37.04           C
ATOM   1914  CB  ALA B 247      35.344  19.696  -1.867  1.00 37.04           C
ATOM   1915  C   ALA B 247      34.668  18.957   0.364  1.00 37.04           C
ATOM   1916  O   ALA B 247      33.975  17.956   0.537  1.00 37.04           O
ATOM   1917  N   GLU B 248      35.723  19.244   1.142  1.00 95.89           N
ATOM   1918  CA  GLU B 248      36.180  18.376   2.189  1.00 95.89           C
ATOM   1919  CB  GLU B 248      37.468  18.902   2.848  1.00 95.89           C
ATOM   1920  CG  GLU B 248      38.278  17.839   3.593  1.00 95.89           C
ATOM   1921  CD  GLU B 248      39.329  17.291   2.639  1.00 95.89           C
ATOM   1922  OE1 GLU B 248      39.401  17.798   1.487  1.00 95.89           O
ATOM   1923  OE2 GLU B 248      40.079  16.367   3.051  1.00 95.89           O
ATOM   1924  C   GLU B 248      35.130  18.309   3.256  1.00 95.89           C
ATOM   1925  O   GLU B 248      34.910  17.263   3.863  1.00 95.89           O
ATOM   1926  N   MET B 249      34.460  19.445   3.525  1.00 46.73           N
ATOM   1927  CA  MET B 249      33.483  19.499   4.578  1.00 46.73           C
ATOM   1928  CB  MET B 249      32.910  20.913   4.777  1.00 46.73           C
ATOM   1929  CG  MET B 249      33.935  21.906   5.328  1.00 46.73           C
ATOM   1930  SD  MET B 249      33.373  23.635   5.369  1.00 46.73           S
ATOM   1931  CE  MET B 249      32.076  23.366   6.611  1.00 46.73           C
ATOM   1932  C   MET B 249      32.344  18.580   4.269  1.00 46.73           C
ATOM   1933  O   MET B 249      31.874  17.840   5.131  1.00 46.73           O
ATOM   1934  N   LYS B 250      31.875  18.599   3.014  1.00131.67           N
ATOM   1935  CA  LYS B 250      30.750  17.807   2.614  1.00131.67           C
ATOM   1936  CB  LYS B 250      30.339  18.174   1.180  1.00131.67           C
ATOM   1937  CG  LYS B 250      29.148  17.417   0.616  1.00131.67           C
ATOM   1938  CD  LYS B 250      28.539  18.113  -0.606  1.00131.67           C
ATOM   1939  CE  LYS B 250      29.525  18.988  -1.388  1.00131.67           C
ATOM   1940  NZ  LYS B 250      29.705  20.293  -0.709  1.00131.67           N
ATOM   1941  C   LYS B 250      31.101  16.353   2.688  1.00131.67           C
ATOM   1942  O   LYS B 250      30.269  15.525   3.057  1.00131.67           O
ATOM   1943  N   LEU B 251      32.344  15.992   2.318  1.00 36.10           N
ATOM   1944  CA  LEU B 251      32.734  14.612   2.358  1.00 36.10           C
ATOM   1945  CB  LEU B 251      34.156  14.374   1.816  1.00 36.10           C
ATOM   1946  CG  LEU B 251      34.306  14.683   0.314  1.00 36.10           C
ATOM   1947  CD1 LEU B 251      35.744  14.427  -0.163  1.00 36.10           C
ATOM   1948  CD2 LEU B 251      33.263  13.925  -0.523  1.00 36.10           C
ATOM   1949  C   LEU B 251      32.709  14.148   3.784  1.00 36.10           C
ATOM   1950  O   LEU B 251      32.182  13.083   4.091  1.00 36.10           O
ATOM   1951  N   ALA B 252      33.263  14.966   4.701  1.00 32.49           N
ATOM   1952  CA  ALA B 252      33.329  14.587   6.084  1.00 32.49           C
ATOM   1953  CB  ALA B 252      34.051  15.635   6.950  1.00 32.49           C
ATOM   1954  C   ALA B 252      31.943  14.431   6.630  1.00 32.49           C
ATOM   1955  O   ALA B 252      31.648  13.473   7.344  1.00 32.49           O
ATOM   1956  N   LEU B 253      31.042  15.365   6.280  1.00 59.41           N
ATOM   1957  CA  LEU B 253      29.726  15.367   6.853  1.00 59.41           C
ATOM   1958  CB  LEU B 253      28.893  16.560   6.352  1.00 59.41           C
ATOM   1959  CG  LEU B 253      27.469  16.630   6.930  1.00 59.41           C
ATOM   1960  CD1 LEU B 253      27.500  16.848   8.451  1.00 59.41           C
ATOM   1961  CD2 LEU B 253      26.625  17.688   6.201  1.00 59.41           C
ATOM   1962  C   LEU B 253      28.988  14.109   6.509  1.00 59.41           C
ATOM   1963  O   LEU B 253      28.477  13.416   7.389  1.00 59.41           O
ATOM   1964  N   VAL B 254      28.929  13.767   5.212  1.00123.01           N
ATOM   1965  CA  VAL B 254      28.160  12.637   4.785  1.00123.01           C
ATOM   1966  CB  VAL B 254      28.044  12.610   3.288  1.00123.01           C
ATOM   1967  CG1 VAL B 254      27.219  11.395   2.869  1.00123.01           C
ATOM   1968  CG2 VAL B 254      27.450  13.947   2.820  1.00123.01           C
ATOM   1969  C   VAL B 254      28.795  11.357   5.247  1.00123.01           C
ATOM   1970  O   VAL B 254      28.107  10.430   5.669  1.00123.01           O
ATOM   1971  N   GLN B 255      30.131  11.241   5.118  1.00102.85           N
ATOM   1972  CA  GLN B 255      30.747  10.010   5.520  1.00102.85           C
ATOM   1973  CB  GLN B 255      32.204   9.896   5.041  1.00102.85           C
ATOM   1974  CG  GLN B 255      32.338   9.787   3.521  1.00102.85           C
ATOM   1975  CD  GLN B 255      31.830   8.413   3.107  1.00102.85           C
ATOM   1976  OE1 GLN B 255      31.473   7.590   3.949  1.00102.85           O
ATOM   1977  NE2 GLN B 255      31.798   8.154   1.773  1.00102.85           N
ATOM   1978  C   GLN B 255      30.761   9.852   7.018  1.00102.85           C
ATOM   1979  O   GLN B 255      30.338   8.818   7.527  1.00102.85           O
ATOM   1980  N   ASN B 256      31.305  10.863   7.738  1.00 88.47           N
ATOM   1981  CA  ASN B 256      31.527  10.870   9.169  1.00 88.47           C
ATOM   1982  CB  ASN B 256      32.736  11.739   9.554  1.00 88.47           C
ATOM   1983  CG  ASN B 256      33.991  11.051   9.037  1.00 88.47           C
ATOM   1984  OD1 ASN B 256      34.201   9.860   9.269  1.00 88.47           O
ATOM   1985  ND2 ASN B 256      34.849  11.815   8.311  1.00 88.47           N
ATOM   1986  C   ASN B 256      30.390  11.299  10.065  1.00 88.47           C
ATOM   1987  O   ASN B 256      30.207  10.726  11.137  1.00 88.47           O
ATOM   1988  N   GLY B 257      29.631  12.355   9.702  1.00 49.48           N
ATOM   1989  CA  GLY B 257      28.598  12.834  10.587  1.00 49.48           C
ATOM   1990  C   GLY B 257      28.762  14.321  10.766  1.00 49.48           C
ATOM   1991  O   GLY B 257      29.650  14.932  10.173  1.00 49.48           O
ATOM   1992  N   PRO B 258      27.941  14.913  11.609  1.00 79.91           N
ATOM   1993  CA  PRO B 258      27.986  16.334  11.838  1.00 79.91           C
ATOM   1994  CD  PRO B 258      26.640  14.349  11.928  1.00 79.91           C
ATOM   1995  CB  PRO B 258      26.782  16.647  12.722  1.00 79.91           C
ATOM   1996  CG  PRO B 258      25.770  15.545  12.356  1.00 79.91           C
ATOM   1997  C   PRO B 258      29.307  16.698  12.432  1.00 79.91           C
ATOM   1998  O   PRO B 258      29.903  15.885  13.135  1.00 79.91           O
ATOM   1999  N   VAL B 259      29.774  17.925  12.148  1.00 71.39           N
ATOM   2000  CA  VAL B 259      31.082  18.390  12.502  1.00 71.39           C
ATOM   2001  CB  VAL B 259      31.871  18.502  11.224  1.00 71.39           C
ATOM   2002  CG1 VAL B 259      33.109  19.381  11.399  1.00 71.39           C
ATOM   2003  CG2 VAL B 259      32.180  17.074  10.743  1.00 71.39           C
ATOM   2004  C   VAL B 259      30.959  19.766  13.073  1.00 71.39           C
ATOM   2005  O   VAL B 259      30.042  20.505  12.723  1.00 71.39           O
ATOM   2006  N   SER B 260      31.885  20.139  13.984  1.00 81.79           N
ATOM   2007  CA  SER B 260      31.864  21.458  14.559  1.00 81.79           C
ATOM   2008  CB  SER B 260      32.676  21.568  15.862  1.00 81.79           C
ATOM   2009  OG  SER B 260      32.101  20.746  16.867  1.00 81.79           O
ATOM   2010  C   SER B 260      32.456  22.428  13.574  1.00 81.79           C
ATOM   2011  O   SER B 260      33.432  22.124  12.887  1.00 81.79           O
ATOM   2012  N   VAL B 261      31.866  23.641  13.490  1.00 44.23           N
ATOM   2013  CA  VAL B 261      32.354  24.672  12.613  1.00 44.23           C
ATOM   2014  CB  VAL B 261      31.538  24.847  11.363  1.00 44.23           C
ATOM   2015  CG1 VAL B 261      31.633  23.561  10.525  1.00 44.23           C
ATOM   2016  CG2 VAL B 261      30.101  25.228  11.760  1.00 44.23           C
ATOM   2017  C   VAL B 261      32.265  25.963  13.376  1.00 44.23           C
ATOM   2018  O   VAL B 261      31.593  26.039  14.398  1.00 44.23           O
ATOM   2019  N   SER B 262      32.982  27.005  12.908  1.00 78.54           N
ATOM   2020  CA  SER B 262      32.920  28.289  13.552  1.00 78.54           C
ATOM   2021  CB  SER B 262      34.187  28.640  14.353  1.00 78.54           C
ATOM   2022  OG  SER B 262      34.046  29.920  14.953  1.00 78.54           O
ATOM   2023  C   SER B 262      32.774  29.320  12.475  1.00 78.54           C
ATOM   2024  O   SER B 262      33.206  29.113  11.343  1.00 78.54           O
ATOM   2025  N   PHE B 263      32.127  30.463  12.800  1.00180.84           N
ATOM   2026  CA  PHE B 263      31.949  31.507  11.828  1.00180.84           C
ATOM   2027  CB  PHE B 263      30.712  31.313  10.923  1.00180.84           C
ATOM   2028  CG  PHE B 263      29.451  31.445  11.713  1.00180.84           C
ATOM   2029  CD1 PHE B 263      28.946  30.380  12.423  1.00180.84           C
ATOM   2030  CD2 PHE B 263      28.770  32.640  11.746  1.00180.84           C
ATOM   2031  CE1 PHE B 263      27.782  30.505  13.147  1.00180.84           C
ATOM   2032  CE2 PHE B 263      27.605  32.771  12.468  1.00180.84           C
ATOM   2033  CZ  PHE B 263      27.107  31.702  13.171  1.00180.84           C
ATOM   2034  C   PHE B 263      31.818  32.809  12.552  1.00180.84           C
ATOM   2035  O   PHE B 263      31.755  32.849  13.781  1.00180.84           O
ATOM   2036  N   GLU B 264      31.798  33.925  11.796  1.00107.75           N
ATOM   2037  CA  GLU B 264      31.707  35.217  12.419  1.00107.75           C
ATOM   2038  CB  GLU B 264      32.511  36.307  11.688  1.00107.75           C
ATOM   2039  CG  GLU B 264      32.422  37.687  12.344  1.00107.75           C
ATOM   2040  CD  GLU B 264      33.252  37.663  13.620  1.00107.75           C
ATOM   2041  OE1 GLU B 264      33.800  36.578  13.950  1.00107.75           O
ATOM   2042  OE2 GLU B 264      33.347  38.731  14.283  1.00107.75           O
ATOM   2043  C   GLU B 264      30.274  35.641  12.426  1.00107.75           C
ATOM   2044  O   GLU B 264      29.645  35.783  11.379  1.00107.75           O
ATOM   2045  N   VAL B 265      29.724  35.844  13.638  1.00 65.24           N
ATOM   2046  CA  VAL B 265      28.367  36.275  13.786  1.00 65.24           C
ATOM   2047  CB  VAL B 265      27.765  35.919  15.117  1.00 65.24           C
ATOM   2048  CG1 VAL B 265      26.389  36.594  15.234  1.00 65.24           C
ATOM   2049  CG2 VAL B 265      27.703  34.386  15.234  1.00 65.24           C
ATOM   2050  C   VAL B 265      28.352  37.761  13.658  1.00 65.24           C
ATOM   2051  O   VAL B 265      29.234  38.452  14.165  1.00 65.24           O
ATOM   2052  N   HIS B 266      27.331  38.284  12.955  1.00 88.92           N
ATOM   2053  CA  HIS B 266      27.203  39.698  12.747  1.00 88.92           C
ATOM   2054  ND1 HIS B 266      26.001  42.310  10.963  1.00 88.92           N
ATOM   2055  CG  HIS B 266      27.152  41.554  11.002  1.00 88.92           C
ATOM   2056  CB  HIS B 266      27.180  40.077  11.262  1.00 88.92           C
ATOM   2057  NE2 HIS B 266      27.690  43.705  10.582  1.00 88.92           N
ATOM   2058  CD2 HIS B 266      28.174  42.422  10.768  1.00 88.92           C
ATOM   2059  CE1 HIS B 266      26.381  43.587  10.708  1.00 88.92           C
ATOM   2060  C   HIS B 266      25.865  40.076  13.295  1.00 88.92           C
ATOM   2061  O   HIS B 266      25.017  39.214  13.513  1.00 88.92           O
ATOM   2062  N   PRO B 267      25.647  41.341  13.530  1.00148.31           N
ATOM   2063  CA  PRO B 267      24.382  41.752  14.064  1.00148.31           C
ATOM   2064  CD  PRO B 267      26.722  42.218  13.966  1.00148.31           C
ATOM   2065  CB  PRO B 267      24.552  43.220  14.443  1.00148.31           C
ATOM   2066  CG  PRO B 267      26.045  43.311  14.814  1.00148.31           C
ATOM   2067  C   PRO B 267      23.233  41.457  13.153  1.00148.31           C
ATOM   2068  O   PRO B 267      22.126  41.259  13.651  1.00148.31           O
ATOM   2069  N   ASP B 268      23.452  41.419  11.826  1.00 51.43           N
ATOM   2070  CA  ASP B 268      22.369  41.132  10.933  1.00 51.43           C
ATOM   2071  CB  ASP B 268      22.730  41.294   9.439  1.00 51.43           C
ATOM   2072  CG  ASP B 268      23.838  40.330   9.030  1.00 51.43           C
ATOM   2073  OD1 ASP B 268      24.613  39.884   9.917  1.00 51.43           O
ATOM   2074  OD2 ASP B 268      23.927  40.035   7.809  1.00 51.43           O
ATOM   2075  C   ASP B 268      21.931  39.726  11.195  1.00 51.43           C
ATOM   2076  O   ASP B 268      20.761  39.384  11.034  1.00 51.43           O
ATOM   2077  N   PHE B 269      22.887  38.876  11.608  1.00122.44           N
ATOM   2078  CA  PHE B 269      22.680  37.486  11.895  1.00122.44           C
ATOM   2079  CB  PHE B 269      24.010  36.756  12.175  1.00122.44           C
ATOM   2080  CG  PHE B 269      23.780  35.286  12.309  1.00122.44           C
ATOM   2081  CD1 PHE B 269      23.758  34.478  11.194  1.00122.44           C
ATOM   2082  CD2 PHE B 269      23.588  34.710  13.543  1.00122.44           C
ATOM   2083  CE1 PHE B 269      23.549  33.122  11.306  1.00122.44           C
ATOM   2084  CE2 PHE B 269      23.380  33.355  13.662  1.00122.44           C
ATOM   2085  CZ  PHE B 269      23.361  32.557  12.544  1.00122.44           C
ATOM   2086  C   PHE B 269      21.785  37.363  13.092  1.00122.44           C
ATOM   2087  O   PHE B 269      20.966  36.449  13.173  1.00122.44           O
ATOM   2088  N   MET B 270      21.901  38.297  14.055  1.00 83.99           N
ATOM   2089  CA  MET B 270      21.153  38.188  15.277  1.00 83.99           C
ATOM   2090  CB  MET B 270      21.374  39.386  16.217  1.00 83.99           C
ATOM   2091  CG  MET B 270      22.810  39.522  16.729  1.00 83.99           C
ATOM   2092  SD  MET B 270      23.367  38.166  17.805  1.00 83.99           S
ATOM   2093  CE  MET B 270      23.564  36.966  16.457  1.00 83.99           C
ATOM   2094  C   MET B 270      19.684  38.147  14.962  1.00 83.99           C
ATOM   2095  O   MET B 270      18.932  37.380  15.561  1.00 83.99           O
ATOM   2096  N   HIS B 271      19.251  38.979  14.003  1.00116.65           N
ATOM   2097  CA  HIS B 271      17.887  39.162  13.581  1.00116.65           C
ATOM   2098  ND1 HIS B 271      17.975  42.338  14.203  0.00116.65           N
ATOM   2099  CG  HIS B 271      18.413  41.594  13.131  0.00116.65           C
ATOM   2100  CB  HIS B 271      17.739  40.356  12.625  1.00116.65           C
ATOM   2101  NE2 HIS B 271      19.813  43.336  13.445  0.00116.65           N
ATOM   2102  CD2 HIS B 271      19.535  42.217  12.680  0.00116.65           C
ATOM   2103  CE1 HIS B 271      18.848  43.367  14.347  0.00116.65           C
ATOM   2104  C   HIS B 271      17.363  37.972  12.830  1.00116.65           C
ATOM   2105  O   HIS B 271      16.154  37.829  12.696  1.00116.65           O
ATOM   2106  N   TYR B 272      18.244  37.126  12.267  1.00121.15           N
ATOM   2107  CA  TYR B 272      17.882  36.054  11.366  1.00121.15           C
ATOM   2108  CB  TYR B 272      19.065  35.082  11.166  1.00121.15           C
ATOM   2109  CG  TYR B 272      18.654  33.821  10.480  1.00121.15           C
ATOM   2110  CD1 TYR B 272      18.156  32.766  11.212  1.00121.15           C
ATOM   2111  CD2 TYR B 272      18.782  33.677   9.117  1.00121.15           C
ATOM   2112  CE1 TYR B 272      17.784  31.591  10.599  1.00121.15           C
ATOM   2113  CE2 TYR B 272      18.411  32.504   8.498  1.00121.15           C
ATOM   2114  CZ  TYR B 272      17.910  31.457   9.238  1.00121.15           C
ATOM   2115  OH  TYR B 272      17.531  30.253   8.605  1.00121.15           O
ATOM   2116  C   TYR B 272      16.680  35.277  11.818  1.00121.15           C
ATOM   2117  O   TYR B 272      16.668  34.696  12.901  1.00121.15           O
ATOM   2118  N   LYS B 273      15.580  35.373  11.029  1.00151.23           N
ATOM   2119  CA  LYS B 273      14.388  34.581  11.195  1.00151.23           C
ATOM   2120  CB  LYS B 273      13.127  35.298  10.684  1.00151.23           C
ATOM   2121  CG  LYS B 273      12.745  36.531  11.503  1.00151.23           C
ATOM   2122  CD  LYS B 273      13.746  37.682  11.384  1.00151.23           C
ATOM   2123  CE  LYS B 273      13.752  38.349  10.008  1.00151.23           C
ATOM   2124  NZ  LYS B 273      14.734  39.456   9.984  0.00151.23           N
ATOM   2125  C   LYS B 273      14.452  33.264  10.474  1.00151.23           C
ATOM   2126  O   LYS B 273      14.231  32.209  11.066  1.00151.23           O
ATOM   2127  N   SER B 274      14.766  33.304   9.154  1.00100.14           N
ATOM   2128  CA  SER B 274      14.752  32.115   8.341  1.00100.14           C
ATOM   2129  CB  SER B 274      13.343  31.560   8.064  1.00100.14           C
ATOM   2130  OG  SER B 274      12.738  31.114   9.269  1.00100.14           O
ATOM   2131  C   SER B 274      15.364  32.425   7.004  1.00100.14           C
ATOM   2132  O   SER B 274      15.750  33.559   6.727  1.00100.14           O
ATOM   2133  N   GLY B 275      15.461  31.399   6.130  1.00 25.10           N
ATOM   2134  CA  GLY B 275      16.013  31.582   4.815  1.00 25.10           C
ATOM   2135  C   GLY B 275      17.475  31.255   4.828  1.00 25.10           C
ATOM   2136  O   GLY B 275      17.992  30.670   5.778  1.00 25.10           O
ATOM   2137  N   VAL B 276      18.174  31.602   3.724  1.00104.56           N
ATOM   2138  CA  VAL B 276      19.581  31.332   3.639  1.00104.56           C
ATOM   2139  CB  VAL B 276      20.010  30.792   2.300  1.00104.56           C
ATOM   2140  CG1 VAL B 276      19.600  31.774   1.188  1.00104.56           C
ATOM   2141  CG2 VAL B 276      21.521  30.511   2.356  1.00104.56           C
ATOM   2142  C   VAL B 276      20.314  32.609   3.920  1.00104.56           C
ATOM   2143  O   VAL B 276      20.267  33.566   3.147  1.00104.56           O
ATOM   2144  N   TYR B 277      21.049  32.623   5.047  1.00185.38           N
ATOM   2145  CA  TYR B 277      21.752  33.763   5.569  1.00185.38           C
ATOM   2146  CB  TYR B 277      22.193  33.542   7.026  1.00185.38           C
ATOM   2147  CG  TYR B 277      23.109  34.634   7.458  1.00185.38           C
ATOM   2148  CD1 TYR B 277      22.611  35.779   8.035  1.00185.38           C
ATOM   2149  CD2 TYR B 277      24.468  34.508   7.284  1.00185.38           C
ATOM   2150  CE1 TYR B 277      23.459  36.780   8.443  1.00185.38           C
ATOM   2151  CE2 TYR B 277      25.322  35.506   7.690  1.00185.38           C
ATOM   2152  CZ  TYR B 277      24.815  36.643   8.272  1.00185.38           C
ATOM   2153  OH  TYR B 277      25.681  37.671   8.696  1.00185.38           O
ATOM   2154  C   TYR B 277      22.966  34.086   4.754  1.00185.38           C
ATOM   2155  O   TYR B 277      23.644  33.196   4.244  1.00185.38           O
ATOM   2156  N   HIS B 278      23.238  35.404   4.584  1.00120.81           N
ATOM   2157  CA  HIS B 278      24.377  35.839   3.826  1.00120.81           C
ATOM   2158  ND1 HIS B 278      26.049  35.211   0.850  1.00120.81           N
ATOM   2159  CG  HIS B 278      25.254  36.165   1.441  1.00120.81           C
ATOM   2160  CB  HIS B 278      24.079  35.851   2.316  1.00120.81           C
ATOM   2161  NE2 HIS B 278      26.838  37.186   0.200  1.00120.81           N
ATOM   2162  CD2 HIS B 278      25.750  37.364   1.035  1.00120.81           C
ATOM   2163  CE1 HIS B 278      26.979  35.876   0.119  1.00120.81           C
ATOM   2164  C   HIS B 278      24.733  37.253   4.216  1.00120.81           C
ATOM   2165  O   HIS B 278      23.887  38.006   4.700  1.00120.81           O
ATOM   2166  N   ARG B 279      26.028  37.625   4.060  1.00261.25           N
ATOM   2167  CA  ARG B 279      26.492  38.991   4.177  1.00261.25           C
ATOM   2168  CB  ARG B 279      25.454  40.050   3.758  1.00261.25           C
ATOM   2169  CG  ARG B 279      25.071  39.996   2.278  0.00261.25           C
ATOM   2170  CD  ARG B 279      26.077  40.686   1.355  1.00261.25           C
ATOM   2171  NE  ARG B 279      26.042  42.144   1.662  1.00261.25           N
ATOM   2172  CZ  ARG B 279      26.921  42.990   1.049  1.00261.25           C
ATOM   2173  NH1 ARG B 279      27.833  42.499   0.160  1.00261.25           N
ATOM   2174  NH2 ARG B 279      26.888  44.326   1.324  1.00261.25           N
ATOM   2175  C   ARG B 279      26.967  39.362   5.548  1.00261.25           C
ATOM   2176  O   ARG B 279      26.507  38.823   6.551  1.00261.25           O
ATOM   2177  N   VAL B 280      27.913  40.333   5.601  1.00171.72           N
ATOM   2178  CA  VAL B 280      28.484  40.794   6.842  1.00171.72           C
ATOM   2179  CB  VAL B 280      28.831  39.635   7.745  1.00171.72           C
ATOM   2180  CG1 VAL B 280      29.931  38.815   7.051  1.00171.72           C
ATOM   2181  CG2 VAL B 280      29.216  40.119   9.151  1.00171.72           C
ATOM   2182  C   VAL B 280      29.763  41.485   6.502  1.00171.72           C
ATOM   2183  O   VAL B 280      30.165  41.502   5.342  1.00171.72           O
ATOM   2184  N   ALA B 281      30.481  42.009   7.518  1.00243.06           N
ATOM   2185  CA  ALA B 281      31.553  42.889   7.188  1.00243.06           C
ATOM   2186  CB  ALA B 281      31.595  44.129   8.099  1.00243.06           C
ATOM   2187  C   ALA B 281      32.950  42.367   7.139  1.00243.06           C
ATOM   2188  O   ALA B 281      33.665  42.388   8.140  1.00243.06           O
ATOM   2189  N   LEU B 282      33.395  42.119   5.886  1.00235.80           N
ATOM   2190  CA  LEU B 282      34.700  41.702   5.445  1.00235.80           C
ATOM   2191  CB  LEU B 282      35.502  42.829   4.778  1.00235.80           C
ATOM   2192  CG  LEU B 282      34.887  43.333   3.461  0.00235.80           C
ATOM   2193  CD1 LEU B 282      33.513  43.985   3.689  0.00235.80           C
ATOM   2194  CD2 LEU B 282      35.866  44.252   2.716  0.00235.80           C
ATOM   2195  C   LEU B 282      35.528  41.155   6.556  1.00235.80           C
ATOM   2196  O   LEU B 282      35.057  40.410   7.411  1.00235.80           O
ATOM   2197  N   GLU B 283      36.838  41.452   6.504  1.00101.65           N
ATOM   2198  CA  GLU B 283      37.736  40.969   7.505  1.00101.65           C
ATOM   2199  CB  GLU B 283      39.214  41.122   7.110  1.00101.65           C
ATOM   2200  CG  GLU B 283      39.632  42.572   6.856  1.00101.65           C
ATOM   2201  CD  GLU B 283      39.071  42.996   5.506  1.00101.65           C
ATOM   2202  OE1 GLU B 283      38.657  42.096   4.728  1.00101.65           O
ATOM   2203  OE2 GLU B 283      39.053  44.226   5.233  1.00101.65           O
ATOM   2204  C   GLU B 283      37.521  41.764   8.786  1.00101.65           C
ATOM   2205  O   GLU B 283      38.246  41.475   9.778  1.00101.65           O
ATOM   2206  OXT GLU B 283      36.640  42.663   8.792  1.00101.65           O
TER    2207      GLU B 283
ATOM   2208  N   SER C 284      50.856  33.204   0.665  1.00131.26           N
ATOM   2209  CA  SER C 284      52.092  34.011   0.537  1.00131.26           C
ATOM   2210  CB  SER C 284      52.087  34.852  -0.745  1.00131.26           C
ATOM   2211  OG  SER C 284      53.273  35.624  -0.847  1.00131.26           O
ATOM   2212  C   SER C 284      52.237  34.986   1.652  1.00131.26           C
ATOM   2213  O   SER C 284      51.846  36.144   1.516  1.00131.26           O
ATOM   2214  N   GLU C 285      52.800  34.546   2.791  1.00223.05           N
ATOM   2215  CA  GLU C 285      53.201  33.183   2.967  1.00223.05           C
ATOM   2216  CB  GLU C 285      54.310  32.986   4.014  1.00223.05           C
ATOM   2217  CG  GLU C 285      53.840  33.134   5.466  1.00223.05           C
ATOM   2218  CD  GLU C 285      53.514  34.591   5.751  1.00223.05           C
ATOM   2219  OE1 GLU C 285      54.271  35.477   5.275  1.00223.05           O
ATOM   2220  OE2 GLU C 285      52.504  34.834   6.466  1.00223.05           O
ATOM   2221  C   GLU C 285      51.992  32.518   3.510  1.00223.05           C
ATOM   2222  O   GLU C 285      51.045  33.214   3.858  1.00223.05           O
ATOM   2223  N   LEU C 286      51.978  31.172   3.596  1.00123.11           N
ATOM   2224  CA  LEU C 286      50.804  30.520   4.103  1.00123.11           C
ATOM   2225  CB  LEU C 286      50.954  28.998   4.258  1.00123.11           C
ATOM   2226  CG  LEU C 286      51.214  28.252   2.939  1.00123.11           C
ATOM   2227  CD1 LEU C 286      52.582  28.628   2.346  1.00123.11           C
ATOM   2228  CD2 LEU C 286      51.030  26.737   3.120  1.00123.11           C
ATOM   2229  C   LEU C 286      50.570  31.067   5.458  1.00123.11           C
ATOM   2230  O   LEU C 286      51.460  31.091   6.309  1.00123.11           O
ATOM   2231  N   ASP C 287      49.347  31.576   5.660  1.00138.73           N
ATOM   2232  CA  ASP C 287      49.079  32.173   6.914  1.00138.73           C
ATOM   2233  CB  ASP C 287      49.471  33.660   6.924  1.00138.73           C
ATOM   2234  CG  ASP C 287      49.699  34.116   8.355  1.00138.73           C
ATOM   2235  OD1 ASP C 287      49.845  33.237   9.247  1.00138.73           O
ATOM   2236  OD2 ASP C 287      49.745  35.355   8.572  1.00138.73           O
ATOM   2237  C   ASP C 287      47.614  32.100   7.131  1.00138.73           C
ATOM   2238  O   ASP C 287      46.914  33.089   6.913  1.00138.73           O
ATOM   2239  N   PRO C 288      47.084  30.954   7.427  1.00228.91           N
ATOM   2240  CA  PRO C 288      45.785  30.966   8.009  1.00228.91           C
ATOM   2241  CD  PRO C 288      47.448  29.688   6.815  1.00228.91           C
ATOM   2242  CB  PRO C 288      45.267  29.531   7.821  1.00228.91           C
ATOM   2243  CG  PRO C 288      46.502  28.677   7.479  1.00228.91           C
ATOM   2244  C   PRO C 288      46.456  31.269   9.332  1.00228.91           C
ATOM   2245  O   PRO C 288      47.127  30.309   9.675  1.00228.91           O
ATOM   2246  N   PRO C 289      46.484  32.311  10.148  1.00240.84           N
ATOM   2247  CA  PRO C 289      47.226  32.080  11.371  1.00240.84           C
ATOM   2248  CD  PRO C 289      46.762  33.651   9.649  1.00240.84           C
ATOM   2249  CB  PRO C 289      47.553  33.459  11.948  1.00240.84           C
ATOM   2250  CG  PRO C 289      47.676  34.330  10.687  1.00240.84           C
ATOM   2251  C   PRO C 289      46.514  31.052  12.204  1.00240.84           C
ATOM   2252  O   PRO C 289      47.134  30.112  12.696  1.00240.84           O
ATOM   2253  N   PRO C 290      45.241  31.248  12.327  1.00261.58           N
ATOM   2254  CA  PRO C 290      44.358  30.188  12.694  1.00261.58           C
ATOM   2255  CD  PRO C 290      44.826  32.480  12.975  1.00261.58           C
ATOM   2256  CB  PRO C 290      43.131  30.838  13.315  1.00261.58           C
ATOM   2257  CG  PRO C 290      43.679  32.122  13.921  1.00261.58           C
ATOM   2258  C   PRO C 290      44.100  29.784  11.295  1.00261.58           C
ATOM   2259  O   PRO C 290      45.031  29.365  10.630  1.00261.58           O
ATOM   2260  N   TYR C 291      42.847  29.615  10.883  1.00351.13           N
ATOM   2261  CA  TYR C 291      42.802  29.853   9.496  1.00351.13           C
ATOM   2262  CB  TYR C 291      41.434  29.612   8.890  1.00351.13           C
ATOM   2263  CG  TYR C 291      41.125  28.391   9.631  1.00351.13           C
ATOM   2264  CD1 TYR C 291      41.775  27.238   9.317  1.00351.13           C
ATOM   2265  CD2 TYR C 291      40.283  28.431  10.702  1.00351.13           C
ATOM   2266  CE1 TYR C 291      41.548  26.066   9.993  1.00351.13           C
ATOM   2267  CE2 TYR C 291      40.048  27.271  11.379  1.00351.13           C
ATOM   2268  CZ  TYR C 291      40.659  26.091  11.032  1.00351.13           C
ATOM   2269  OH  TYR C 291      40.383  24.913  11.751  1.00351.13           O
ATOM   2270  C   TYR C 291      42.784  31.243   9.889  1.00351.13           C
ATOM   2271  O   TYR C 291      42.020  31.490  10.815  1.00351.13           O
ATOM   2272  N   PHE C 292      43.601  32.186   9.407  1.00206.69           N
ATOM   2273  CA  PHE C 292      43.139  33.240  10.232  1.00206.69           C
ATOM   2274  CB  PHE C 292      44.055  34.366  10.731  1.00206.69           C
ATOM   2275  CG  PHE C 292      43.191  35.215  11.626  1.00206.69           C
ATOM   2276  CD1 PHE C 292      43.047  34.909  12.960  1.00206.69           C
ATOM   2277  CD2 PHE C 292      42.502  36.309  11.152  1.00206.69           C
ATOM   2278  CE1 PHE C 292      42.267  35.642  13.818  1.00206.69           C
ATOM   2279  CE2 PHE C 292      41.714  37.059  11.999  1.00206.69           C
ATOM   2280  CZ  PHE C 292      41.594  36.731  13.330  1.00206.69           C
ATOM   2281  C   PHE C 292      42.046  33.905   9.512  1.00206.69           C
ATOM   2282  O   PHE C 292      42.244  34.643   8.551  1.00206.69           O
ATOM   2283  N   GLU C 293      40.846  33.588   9.997  1.00 96.21           N
ATOM   2284  CA  GLU C 293      39.616  34.120   9.594  1.00 96.21           C
ATOM   2285  CB  GLU C 293      38.734  33.120   8.832  1.00 96.21           C
ATOM   2286  CG  GLU C 293      39.349  32.660   7.510  1.00 96.21           C
ATOM   2287  CD  GLU C 293      38.264  31.952   6.712  1.00 96.21           C
ATOM   2288  OE1 GLU C 293      37.084  32.376   6.830  1.00 96.21           O
ATOM   2289  OE2 GLU C 293      38.596  30.987   5.973  1.00 96.21           O
ATOM   2290  C   GLU C 293      38.969  34.344  10.908  1.00 96.21           C
ATOM   2291  O   GLU C 293      38.824  33.411  11.697  1.00 96.21           O
ATOM   2292  N   GLU C 294      38.582  35.592  11.190  1.00 73.94           N
ATOM   2293  CA  GLU C 294      38.023  35.845  12.480  1.00 73.94           C
ATOM   2294  CB  GLU C 294      37.757  37.334  12.757  1.00 73.94           C
ATOM   2295  CG  GLU C 294      36.762  37.969  11.785  1.00 73.94           C
ATOM   2296  CD  GLU C 294      36.594  39.430  12.177  1.00 73.94           C
ATOM   2297  OE1 GLU C 294      37.204  39.841  13.200  1.00 73.94           O
ATOM   2298  OE2 GLU C 294      35.853  40.155  11.460  1.00 73.94           O
ATOM   2299  C   GLU C 294      36.725  35.121  12.585  1.00 73.94           C
ATOM   2300  O   GLU C 294      35.923  35.102  11.651  1.00 73.94           O
ATOM   2301  N   VAL C 295      36.507  34.479  13.749  1.00119.83           N
ATOM   2302  CA  VAL C 295      35.280  33.794  14.022  1.00119.83           C
ATOM   2303  CB  VAL C 295      35.413  32.302  13.970  1.00119.83           C
ATOM   2304  CG1 VAL C 295      35.795  31.895  12.537  1.00119.83           C
ATOM   2305  CG2 VAL C 295      36.431  31.863  15.036  1.00119.83           C
ATOM   2306  C   VAL C 295      34.912  34.156  15.428  1.00119.83           C
ATOM   2307  O   VAL C 295      35.743  34.675  16.172  1.00119.83           O
ATOM   2308  N   ASN C 296      33.636  33.959  15.824  1.00129.67           N
ATOM   2309  CA  ASN C 296      33.317  34.273  17.188  1.00129.67           C
ATOM   2310  CB  ASN C 296      32.839  35.725  17.368  1.00129.67           C
ATOM   2311  CG  ASN C 296      31.564  35.929  16.564  1.00129.67           C
ATOM   2312  OD1 ASN C 296      31.132  35.049  15.821  1.00129.67           O
ATOM   2313  ND2 ASN C 296      30.948  37.133  16.704  1.00129.67           N
ATOM   2314  C   ASN C 296      32.233  33.364  17.690  1.00129.67           C
ATOM   2315  O   ASN C 296      31.741  33.556  18.801  1.00129.67           O
ATOM   2316  N   HIS C 297      31.835  32.335  16.911  1.00 98.89           N
ATOM   2317  CA  HIS C 297      30.773  31.496  17.397  1.00 98.89           C
ATOM   2318  ND1 HIS C 297      27.228  30.731  16.961  1.00 98.89           N
ATOM   2319  CG  HIS C 297      28.233  31.356  17.662  1.00 98.89           C
ATOM   2320  CB  HIS C 297      29.390  32.060  17.021  1.00 98.89           C
ATOM   2321  NE2 HIS C 297      26.757  30.467  19.118  1.00 98.89           N
ATOM   2322  CD2 HIS C 297      27.931  31.186  18.978  1.00 98.89           C
ATOM   2323  CE1 HIS C 297      26.373  30.218  17.880  1.00 98.89           C
ATOM   2324  C   HIS C 297      30.927  30.112  16.824  1.00 98.89           C
ATOM   2325  O   HIS C 297      31.087  29.940  15.617  1.00 98.89           O
ATOM   2326  N   ALA C 298      30.865  29.075  17.690  1.00 47.18           N
ATOM   2327  CA  ALA C 298      31.035  27.715  17.243  1.00 47.18           C
ATOM   2328  CB  ALA C 298      31.936  26.876  18.165  1.00 47.18           C
ATOM   2329  C   ALA C 298      29.692  27.039  17.194  1.00 47.18           C
ATOM   2330  O   ALA C 298      28.888  27.188  18.112  1.00 47.18           O
ATOM   2331  N   VAL C 299      29.429  26.262  16.112  1.00 68.98           N
ATOM   2332  CA  VAL C 299      28.158  25.605  15.916  1.00 68.98           C
ATOM   2333  CB  VAL C 299      27.216  26.389  15.046  1.00 68.98           C
ATOM   2334  CG1 VAL C 299      26.804  27.665  15.801  1.00 68.98           C
ATOM   2335  CG2 VAL C 299      27.913  26.678  13.705  1.00 68.98           C
ATOM   2336  C   VAL C 299      28.362  24.246  15.283  1.00 68.98           C
ATOM   2337  O   VAL C 299      29.495  23.811  15.079  1.00 68.98           O
ATOM   2338  N   LEU C 300      27.245  23.528  14.987  1.00143.85           N
ATOM   2339  CA  LEU C 300      27.285  22.176  14.474  1.00143.85           C
ATOM   2340  CB  LEU C 300      26.582  21.229  15.478  1.00143.85           C
ATOM   2341  CG  LEU C 300      26.510  19.727  15.147  1.00143.85           C
ATOM   2342  CD1 LEU C 300      25.402  19.416  14.134  1.00143.85           C
ATOM   2343  CD2 LEU C 300      27.885  19.184  14.730  1.00143.85           C
ATOM   2344  C   LEU C 300      26.661  22.087  13.091  1.00143.85           C
ATOM   2345  O   LEU C 300      25.487  22.398  12.894  1.00143.85           O
ATOM   2346  N   LEU C 301      27.451  21.628  12.087  1.00 85.85           N
ATOM   2347  CA  LEU C 301      27.004  21.501  10.716  1.00 85.85           C
ATOM   2348  CB  LEU C 301      28.181  21.529   9.725  1.00 85.85           C
ATOM   2349  CG  LEU C 301      27.778  21.401   8.246  1.00 85.85           C
ATOM   2350  CD1 LEU C 301      26.986  22.629   7.773  1.00 85.85           C
ATOM   2351  CD2 LEU C 301      29.003  21.102   7.367  1.00 85.85           C
ATOM   2352  C   LEU C 301      26.326  20.161  10.576  1.00 85.85           C
ATOM   2353  O   LEU C 301      26.910  19.127  10.889  1.00 85.85           O
ATOM   2354  N   VAL C 302      25.006  20.176  10.285  1.00122.29           N
ATOM   2355  CA  VAL C 302      24.168  19.017  10.090  1.00122.29           C
ATOM   2356  CB  VAL C 302      22.844  19.172  10.770  1.00122.29           C
ATOM   2357  CG1 VAL C 302      23.110  19.286  12.281  1.00122.29           C
ATOM   2358  CG2 VAL C 302      22.109  20.389  10.184  1.00122.29           C
ATOM   2359  C   VAL C 302      23.922  18.570   8.668  1.00122.29           C
ATOM   2360  O   VAL C 302      23.570  17.409   8.459  1.00122.29           O
ATOM   2361  N   GLY C 303      23.984  19.472   7.658  1.00 46.34           N
ATOM   2362  CA  GLY C 303      23.614  19.034   6.329  1.00 46.34           C
ATOM   2363  C   GLY C 303      23.833  20.121   5.311  1.00 46.34           C
ATOM   2364  O   GLY C 303      24.392  21.174   5.614  1.00 46.34           O
ATOM   2365  N   TYR C 304      23.432  19.860   4.041  1.00 75.12           N
ATOM   2366  CA  TYR C 304      23.583  20.827   2.983  1.00 75.12           C
ATOM   2367  CB  TYR C 304      24.951  20.742   2.277  1.00 75.12           C
ATOM   2368  CG  TYR C 304      25.129  19.363   1.732  1.00 75.12           C
ATOM   2369  CD1 TYR C 304      24.597  19.013   0.512  1.00 75.12           C
ATOM   2370  CD2 TYR C 304      25.835  18.417   2.442  1.00 75.12           C
ATOM   2371  CE1 TYR C 304      24.766  17.742   0.012  1.00 75.12           C
ATOM   2372  CE2 TYR C 304      26.008  17.144   1.949  1.00 75.12           C
ATOM   2373  CZ  TYR C 304      25.471  16.804   0.731  1.00 75.12           C
ATOM   2374  OH  TYR C 304      25.646  15.500   0.221  1.00 75.12           O
ATOM   2375  C   TYR C 304      22.509  20.632   1.951  1.00 75.12           C
ATOM   2376  O   TYR C 304      21.882  19.577   1.880  1.00 75.12           O
ATOM   2377  N   GLY C 305      22.272  21.663   1.108  1.00 25.92           N
ATOM   2378  CA  GLY C 305      21.264  21.546   0.090  1.00 25.92           C
ATOM   2379  C   GLY C 305      21.419  22.679  -0.870  1.00 25.92           C
ATOM   2380  O   GLY C 305      22.363  23.463  -0.784  1.00 25.92           O
ATOM   2381  N   VAL C 306      20.503  22.756  -1.857  1.00 92.45           N
ATOM   2382  CA  VAL C 306      20.513  23.850  -2.780  1.00 92.45           C
ATOM   2383  CB  VAL C 306      21.022  23.485  -4.146  1.00 92.45           C
ATOM   2384  CG1 VAL C 306      22.498  23.072  -4.021  1.00 92.45           C
ATOM   2385  CG2 VAL C 306      20.121  22.387  -4.736  1.00 92.45           C
ATOM   2386  C   VAL C 306      19.097  24.293  -2.926  1.00 92.45           C
ATOM   2387  O   VAL C 306      18.195  23.477  -3.113  1.00 92.45           O
ATOM   2388  N   ASP C 307      18.850  25.611  -2.827  1.00 77.51           N
ATOM   2389  CA  ASP C 307      17.500  26.043  -3.005  1.00 77.51           C
ATOM   2390  CB  ASP C 307      17.160  27.391  -2.335  1.00 77.51           C
ATOM   2391  CG  ASP C 307      18.034  28.483  -2.922  1.00 77.51           C
ATOM   2392  OD1 ASP C 307      18.959  28.139  -3.701  1.00 77.51           O
ATOM   2393  OD2 ASP C 307      17.790  29.676  -2.596  1.00 77.51           O
ATOM   2394  C   ASP C 307      17.270  26.123  -4.476  1.00 77.51           C
ATOM   2395  O   ASP C 307      18.205  26.030  -5.271  1.00 77.51           O
ATOM   2396  N   PRO C 308      16.039  26.262  -4.863  1.00120.30           N
ATOM   2397  CA  PRO C 308      15.736  26.357  -6.260  1.00120.30           C
ATOM   2398  CD  PRO C 308      14.941  25.688  -4.102  1.00120.30           C
ATOM   2399  CB  PRO C 308      14.217  26.246  -6.359  1.00120.30           C
ATOM   2400  CG  PRO C 308      13.844  25.385  -5.137  1.00120.30           C
ATOM   2401  C   PRO C 308      16.314  27.627  -6.786  1.00120.30           C
ATOM   2402  O   PRO C 308      16.431  27.775  -8.001  1.00120.30           O
ATOM   2403  N   SER C 309      16.673  28.559  -5.884  1.00 28.83           N
ATOM   2404  CA  SER C 309      17.264  29.796  -6.295  1.00 28.83           C
ATOM   2405  CB  SER C 309      17.579  30.736  -5.119  1.00 28.83           C
ATOM   2406  OG  SER C 309      18.166  31.936  -5.600  1.00 28.83           O
ATOM   2407  C   SER C 309      18.558  29.430  -6.940  1.00 28.83           C
ATOM   2408  O   SER C 309      19.092  30.174  -7.759  1.00 28.83           O
ATOM   2409  N   GLY C 310      19.083  28.241  -6.590  1.00 18.54           N
ATOM   2410  CA  GLY C 310      20.312  27.801  -7.174  1.00 18.54           C
ATOM   2411  C   GLY C 310      21.430  28.126  -6.238  1.00 18.54           C
ATOM   2412  O   GLY C 310      22.592  27.858  -6.540  1.00 18.54           O
ATOM   2413  N   GLU C 311      21.108  28.712  -5.070  1.00 83.00           N
ATOM   2414  CA  GLU C 311      22.123  29.050  -4.115  1.00 83.00           C
ATOM   2415  CB  GLU C 311      21.776  30.297  -3.286  1.00 83.00           C
ATOM   2416  CG  GLU C 311      21.717  31.576  -4.126  1.00 83.00           C
ATOM   2417  CD  GLU C 311      21.333  32.730  -3.211  1.00 83.00           C
ATOM   2418  OE1 GLU C 311      21.133  32.479  -1.993  1.00 83.00           O
ATOM   2419  OE2 GLU C 311      21.232  33.878  -3.719  1.00 83.00           O
ATOM   2420  C   GLU C 311      22.275  27.897  -3.169  1.00 83.00           C
ATOM   2421  O   GLU C 311      21.300  27.409  -2.599  1.00 83.00           O
ATOM   2422  N   LYS C 312      23.527  27.426  -2.987  1.00 59.63           N
ATOM   2423  CA  LYS C 312      23.792  26.312  -2.119  1.00 59.63           C
ATOM   2424  CB  LYS C 312      25.130  25.605  -2.402  1.00 59.63           C
ATOM   2425  CG  LYS C 312      25.166  24.885  -3.753  1.00 59.63           C
ATOM   2426  CD  LYS C 312      26.562  24.407  -4.158  1.00 59.63           C
ATOM   2427  CE  LYS C 312      27.505  25.537  -4.575  1.00 59.63           C
ATOM   2428  NZ  LYS C 312      28.825  24.981  -4.950  1.00 59.63           N
ATOM   2429  C   LYS C 312      23.827  26.798  -0.706  1.00 59.63           C
ATOM   2430  O   LYS C 312      24.143  27.958  -0.444  1.00 59.63           O
ATOM   2431  N   TYR C 313      23.468  25.915   0.249  1.00 66.17           N
ATOM   2432  CA  TYR C 313      23.467  26.318   1.626  1.00 66.17           C
ATOM   2433  CB  TYR C 313      22.087  26.802   2.110  1.00 66.17           C
ATOM   2434  CG  TYR C 313      21.098  25.702   1.908  1.00 66.17           C
ATOM   2435  CD1 TYR C 313      20.960  24.700   2.841  1.00 66.17           C
ATOM   2436  CD2 TYR C 313      20.301  25.677   0.786  1.00 66.17           C
ATOM   2437  CE1 TYR C 313      20.047  23.688   2.656  1.00 66.17           C
ATOM   2438  CE2 TYR C 313      19.386  24.668   0.595  1.00 66.17           C
ATOM   2439  CZ  TYR C 313      19.259  23.671   1.532  1.00 66.17           C
ATOM   2440  OH  TYR C 313      18.321  22.633   1.340  1.00 66.17           O
ATOM   2441  C   TYR C 313      23.896  25.182   2.508  1.00 66.17           C
ATOM   2442  O   TYR C 313      23.927  24.023   2.097  1.00 66.17           O
ATOM   2443  N   TRP C 314      24.269  25.523   3.763  1.00100.23           N
ATOM   2444  CA  TRP C 314      24.627  24.557   4.764  1.00100.23           C
ATOM   2445  CB  TRP C 314      25.897  24.914   5.565  1.00100.23           C
ATOM   2446  CG  TRP C 314      27.208  24.973   4.805  1.00100.23           C
ATOM   2447  CD2 TRP C 314      27.946  23.823   4.364  1.00100.23           C
ATOM   2448  CD1 TRP C 314      27.932  26.065   4.424  1.00100.23           C
ATOM   2449  NE1 TRP C 314      29.086  25.668   3.790  1.00100.23           N
ATOM   2450  CE2 TRP C 314      29.107  24.291   3.742  1.00100.23           C
ATOM   2451  CE3 TRP C 314      27.686  22.487   4.471  1.00100.23           C
ATOM   2452  CZ2 TRP C 314      30.024  23.425   3.218  1.00100.23           C
ATOM   2453  CZ3 TRP C 314      28.610  21.616   3.938  1.00100.23           C
ATOM   2454  CH2 TRP C 314      29.758  22.077   3.324  1.00100.23           C
ATOM   2455  C   TRP C 314      23.507  24.614   5.761  1.00100.23           C
ATOM   2456  O   TRP C 314      22.869  25.654   5.917  1.00100.23           O
ATOM   2457  N   ILE C 315      23.215  23.489   6.445  1.00 53.88           N
ATOM   2458  CA  ILE C 315      22.183  23.485   7.446  1.00 53.88           C
ATOM   2459  CB  ILE C 315      21.261  22.304   7.343  1.00 53.88           C
ATOM   2460  CG1 ILE C 315      20.544  22.304   5.983  1.00 53.88           C
ATOM   2461  CG2 ILE C 315      20.295  22.338   8.538  1.00 53.88           C
ATOM   2462  CD1 ILE C 315      19.818  20.995   5.678  1.00 53.88           C
ATOM   2463  C   ILE C 315      22.912  23.390   8.757  1.00 53.88           C
ATOM   2464  O   ILE C 315      23.635  22.424   8.993  1.00 53.88           O
ATOM   2465  N   VAL C 316      22.738  24.401   9.644  1.00 54.11           N
ATOM   2466  CA  VAL C 316      23.516  24.423  10.860  1.00 54.11           C
ATOM   2467  CB  VAL C 316      24.453  25.594  10.915  1.00 54.11           C
ATOM   2468  CG1 VAL C 316      25.230  25.548  12.240  1.00 54.11           C
ATOM   2469  CG2 VAL C 316      25.335  25.578   9.658  1.00 54.11           C
ATOM   2470  C   VAL C 316      22.634  24.505  12.085  1.00 54.11           C
ATOM   2471  O   VAL C 316      21.598  25.162  12.097  1.00 54.11           O
ATOM   2472  N   LYS C 317      23.080  23.827  13.173  1.00 65.81           N
ATOM   2473  CA  LYS C 317      22.399  23.775  14.441  1.00 65.81           C
ATOM   2474  CB  LYS C 317      22.558  22.400  15.109  1.00 65.81           C
ATOM   2475  CG  LYS C 317      21.867  22.244  16.462  1.00 65.81           C
ATOM   2476  CD  LYS C 317      22.037  20.837  17.038  1.00 65.81           C
ATOM   2477  CE  LYS C 317      21.510  20.675  18.464  1.00 65.81           C
ATOM   2478  NZ  LYS C 317      21.794  19.306  18.947  1.00 65.81           N
ATOM   2479  C   LYS C 317      23.043  24.771  15.366  1.00 65.81           C
ATOM   2480  O   LYS C 317      24.238  24.704  15.646  1.00 65.81           O
ATOM   2481  N   ASN C 318      22.248  25.726  15.885  1.00 75.46           N
ATOM   2482  CA  ASN C 318      22.741  26.761  16.757  1.00 75.46           C
ATOM   2483  CB  ASN C 318      21.985  28.084  16.528  1.00 75.46           C
ATOM   2484  CG  ASN C 318      22.867  29.253  16.930  1.00 75.46           C
ATOM   2485  OD1 ASN C 318      23.787  29.111  17.730  1.00 75.46           O
ATOM   2486  ND2 ASN C 318      22.585  30.448  16.347  1.00 75.46           N
ATOM   2487  C   ASN C 318      22.528  26.313  18.180  1.00 75.46           C
ATOM   2488  O   ASN C 318      21.902  25.282  18.419  1.00 75.46           O
ATOM   2489  N   SER C 319      23.076  27.052  19.173  1.00147.67           N
ATOM   2490  CA  SER C 319      22.896  26.659  20.548  1.00147.67           C
ATOM   2491  CB  SER C 319      24.248  26.328  21.195  1.00147.67           C
ATOM   2492  OG  SER C 319      24.071  25.938  22.544  1.00147.67           O
ATOM   2493  C   SER C 319      22.255  27.789  21.320  1.00147.67           C
ATOM   2494  O   SER C 319      22.528  27.995  22.504  1.00147.67           O
ATOM   2495  N   TRP C 320      21.428  28.588  20.623  1.00146.47           N
ATOM   2496  CA  TRP C 320      20.630  29.688  21.100  1.00146.47           C
ATOM   2497  CB  TRP C 320      20.560  30.834  20.082  1.00146.47           C
ATOM   2498  CG  TRP C 320      21.937  31.448  19.962  1.00146.47           C
ATOM   2499  CD2 TRP C 320      22.354  32.411  18.981  1.00146.47           C
ATOM   2500  CD1 TRP C 320      23.032  31.187  20.734  1.00146.47           C
ATOM   2501  NE1 TRP C 320      24.105  31.923  20.298  1.00146.47           N
ATOM   2502  CE2 TRP C 320      23.702  32.684  19.221  1.00146.47           C
ATOM   2503  CE3 TRP C 320      21.672  33.021  17.968  1.00146.47           C
ATOM   2504  CZ2 TRP C 320      24.393  33.567  18.442  1.00146.47           C
ATOM   2505  CZ3 TRP C 320      22.371  33.915  17.188  1.00146.47           C
ATOM   2506  CH2 TRP C 320      23.705  34.182  17.421  1.00146.47           C
ATOM   2507  C   TRP C 320      19.273  29.255  21.580  1.00146.47           C
ATOM   2508  O   TRP C 320      18.458  30.086  21.976  1.00146.47           O
ATOM   2509  N   GLY C 321      18.925  27.966  21.427  1.00 35.01           N
ATOM   2510  CA  GLY C 321      17.619  27.534  21.842  1.00 35.01           C
ATOM   2511  C   GLY C 321      16.778  27.387  20.609  1.00 35.01           C
ATOM   2512  O   GLY C 321      17.120  27.891  19.542  1.00 35.01           O
ATOM   2513  N   GLN C 322      15.650  26.663  20.746  1.00 48.57           N
ATOM   2514  CA  GLN C 322      14.709  26.373  19.697  1.00 48.57           C
ATOM   2515  CB  GLN C 322      13.668  25.308  20.084  1.00 48.57           C
ATOM   2516  CG  GLN C 322      14.271  23.912  20.255  1.00 48.57           C
ATOM   2517  CD  GLN C 322      13.143  22.944  20.578  1.00 48.57           C
ATOM   2518  OE1 GLN C 322      11.999  23.348  20.781  1.00 48.57           O
ATOM   2519  NE2 GLN C 322      13.470  21.625  20.623  1.00 48.57           N
ATOM   2520  C   GLN C 322      13.972  27.612  19.290  1.00 48.57           C
ATOM   2521  O   GLN C 322      13.447  27.699  18.181  1.00 48.57           O
ATOM   2522  N   ASP C 323      13.870  28.589  20.203  1.00 84.89           N
ATOM   2523  CA  ASP C 323      13.118  29.790  19.979  1.00 84.89           C
ATOM   2524  CB  ASP C 323      13.138  30.726  21.201  1.00 84.89           C
ATOM   2525  CG  ASP C 323      12.074  31.800  21.017  1.00 84.89           C
ATOM   2526  OD1 ASP C 323      11.306  31.717  20.022  1.00 84.89           O
ATOM   2527  OD2 ASP C 323      12.014  32.720  21.877  1.00 84.89           O
ATOM   2528  C   ASP C 323      13.689  30.553  18.818  1.00 84.89           C
ATOM   2529  O   ASP C 323      12.971  31.295  18.153  1.00 84.89           O
ATOM   2530  N   TRP C 324      15.003  30.406  18.552  1.00 77.91           N
ATOM   2531  CA  TRP C 324      15.633  31.210  17.538  1.00 77.91           C
ATOM   2532  CB  TRP C 324      17.069  31.597  17.935  1.00 77.91           C
ATOM   2533  CG  TRP C 324      17.830  32.423  16.927  1.00 77.91           C
ATOM   2534  CD2 TRP C 324      18.676  31.864  15.912  1.00 77.91           C
ATOM   2535  CD1 TRP C 324      17.901  33.779  16.788  1.00 77.91           C
ATOM   2536  NE1 TRP C 324      18.742  34.099  15.749  1.00 77.91           N
ATOM   2537  CE2 TRP C 324      19.224  32.929  15.198  1.00 77.91           C
ATOM   2538  CE3 TRP C 324      18.972  30.567  15.599  1.00 77.91           C
ATOM   2539  CZ2 TRP C 324      20.085  32.713  14.161  1.00 77.91           C
ATOM   2540  CZ3 TRP C 324      19.835  30.353  14.548  1.00 77.91           C
ATOM   2541  CH2 TRP C 324      20.381  31.406  13.843  1.00 77.91           C
ATOM   2542  C   TRP C 324      15.700  30.508  16.208  1.00 77.91           C
ATOM   2543  O   TRP C 324      15.775  29.285  16.119  1.00 77.91           O
ATOM   2544  N   GLY C 325      15.626  31.308  15.123  1.00 37.99           N
ATOM   2545  CA  GLY C 325      15.798  30.865  13.764  1.00 37.99           C
ATOM   2546  C   GLY C 325      14.767  29.855  13.391  1.00 37.99           C
ATOM   2547  O   GLY C 325      13.599  29.960  13.763  1.00 37.99           O
ATOM   2548  N   GLU C 326      15.190  28.848  12.597  1.00123.29           N
ATOM   2549  CA  GLU C 326      14.265  27.839  12.194  1.00123.29           C
ATOM   2550  CB  GLU C 326      14.477  27.376  10.742  1.00123.29           C
ATOM   2551  CG  GLU C 326      15.903  26.928  10.427  1.00123.29           C
ATOM   2552  CD  GLU C 326      15.977  26.671   8.927  1.00123.29           C
ATOM   2553  OE1 GLU C 326      14.991  27.011   8.220  1.00123.29           O
ATOM   2554  OE2 GLU C 326      17.019  26.133   8.468  1.00123.29           O
ATOM   2555  C   GLU C 326      14.417  26.689  13.131  1.00123.29           C
ATOM   2556  O   GLU C 326      15.162  25.743  12.880  1.00123.29           O
ATOM   2557  N   ASN C 327      13.667  26.753  14.244  1.00 91.44           N
ATOM   2558  CA  ASN C 327      13.656  25.720  15.232  1.00 91.44           C
ATOM   2559  CB  ASN C 327      13.136  24.388  14.669  1.00 91.44           C
ATOM   2560  CG  ASN C 327      12.813  23.479  15.840  1.00 91.44           C
ATOM   2561  OD1 ASN C 327      13.070  23.818  16.994  1.00 91.44           O
ATOM   2562  ND2 ASN C 327      12.237  22.287  15.535  1.00 91.44           N
ATOM   2563  C   ASN C 327      15.035  25.498  15.785  1.00 91.44           C
ATOM   2564  O   ASN C 327      15.392  24.371  16.123  1.00 91.44           O
ATOM   2565  N   GLY C 328      15.843  26.570  15.919  1.00 33.95           N
ATOM   2566  CA  GLY C 328      17.142  26.434  16.516  1.00 33.95           C
ATOM   2567  C   GLY C 328      18.197  26.257  15.463  1.00 33.95           C
ATOM   2568  O   GLY C 328      19.384  26.271  15.783  1.00 33.95           O
ATOM   2569  N   PHE C 329      17.801  26.105  14.182  1.00 66.21           N
ATOM   2570  CA  PHE C 329      18.749  25.884  13.119  1.00 66.21           C
ATOM   2571  CB  PHE C 329      18.419  24.666  12.236  1.00 66.21           C
ATOM   2572  CG  PHE C 329      18.640  23.403  12.997  1.00 66.21           C
ATOM   2573  CD1 PHE C 329      17.715  22.959  13.914  1.00 66.21           C
ATOM   2574  CD2 PHE C 329      19.768  22.649  12.772  1.00 66.21           C
ATOM   2575  CE1 PHE C 329      17.922  21.788  14.606  1.00 66.21           C
ATOM   2576  CE2 PHE C 329      19.980  21.479  13.460  1.00 66.21           C
ATOM   2577  CZ  PHE C 329      19.057  21.047  14.380  1.00 66.21           C
ATOM   2578  C   PHE C 329      18.744  27.055  12.182  1.00 66.21           C
ATOM   2579  O   PHE C 329      17.859  27.910  12.233  1.00 66.21           O
ATOM   2580  N   PHE C 330      19.787  27.140  11.321  1.00 73.59           N
ATOM   2581  CA  PHE C 330      19.825  28.174  10.326  1.00 73.59           C
ATOM   2582  CB  PHE C 330      20.523  29.475  10.777  1.00 73.59           C
ATOM   2583  CG  PHE C 330      21.966  29.229  11.069  1.00 73.59           C
ATOM   2584  CD1 PHE C 330      22.363  28.742  12.294  1.00 73.59           C
ATOM   2585  CD2 PHE C 330      22.928  29.505  10.123  1.00 73.59           C
ATOM   2586  CE1 PHE C 330      23.694  28.524  12.565  1.00 73.59           C
ATOM   2587  CE2 PHE C 330      24.260  29.288  10.388  1.00 73.59           C
ATOM   2588  CZ  PHE C 330      24.645  28.796  11.611  1.00 73.59           C
ATOM   2589  C   PHE C 330      20.533  27.651   9.112  1.00 73.59           C
ATOM   2590  O   PHE C 330      21.313  26.703   9.182  1.00 73.59           O
ATOM   2591  N   ARG C 331      20.253  28.259   7.942  1.00114.48           N
ATOM   2592  CA  ARG C 331      20.901  27.851   6.731  1.00114.48           C
ATOM   2593  CB  ARG C 331      19.921  27.570   5.583  1.00114.48           C
ATOM   2594  CG  ARG C 331      18.946  26.445   5.926  1.00114.48           C
ATOM   2595  CD  ARG C 331      17.946  26.121   4.818  1.00114.48           C
ATOM   2596  NE  ARG C 331      16.882  25.284   5.436  1.00114.48           N
ATOM   2597  CZ  ARG C 331      15.761  24.970   4.726  1.00114.48           C
ATOM   2598  NH1 ARG C 331      15.643  25.371   3.426  1.00114.48           N
ATOM   2599  NH2 ARG C 331      14.759  24.258   5.320  1.00114.48           N
ATOM   2600  C   ARG C 331      21.768  29.000   6.333  1.00114.48           C
ATOM   2601  O   ARG C 331      21.426  30.155   6.586  1.00114.48           O
ATOM   2602  N   ILE C 332      22.944  28.706   5.747  1.00 66.31           N
ATOM   2603  CA  ILE C 332      23.845  29.749   5.358  1.00 66.31           C
ATOM   2604  CB  ILE C 332      24.976  29.938   6.331  1.00 66.31           C
ATOM   2605  CG1 ILE C 332      25.821  31.168   5.958  1.00 66.31           C
ATOM   2606  CG2 ILE C 332      25.764  28.620   6.415  1.00 66.31           C
ATOM   2607  CD1 ILE C 332      26.817  31.575   7.044  1.00 66.31           C
ATOM   2608  C   ILE C 332      24.434  29.405   4.027  1.00 66.31           C
ATOM   2609  O   ILE C 332      24.601  28.234   3.692  1.00 66.31           O
ATOM   2610  N   ARG C 333      24.795  30.441   3.244  1.00131.17           N
ATOM   2611  CA  ARG C 333      25.297  30.255   1.915  1.00131.17           C
ATOM   2612  CB  ARG C 333      25.641  31.591   1.234  1.00131.17           C
ATOM   2613  CG  ARG C 333      25.656  31.540  -0.292  1.00131.17           C
ATOM   2614  CD  ARG C 333      27.016  31.217  -0.897  0.00131.17           C
ATOM   2615  NE  ARG C 333      26.907  31.482  -2.359  0.00131.17           N
ATOM   2616  CZ  ARG C 333      27.047  32.761  -2.816  0.00131.17           C
ATOM   2617  NH1 ARG C 333      27.282  33.773  -1.932  0.00131.17           N
ATOM   2618  NH2 ARG C 333      26.959  33.031  -4.150  0.00131.17           N
ATOM   2619  C   ARG C 333      26.527  29.407   1.997  1.00131.17           C
ATOM   2620  O   ARG C 333      27.378  29.598   2.866  1.00131.17           O
ATOM   2621  N   ARG C 334      26.635  28.430   1.074  1.00152.11           N
ATOM   2622  CA  ARG C 334      27.713  27.481   1.064  1.00152.11           C
ATOM   2623  CB  ARG C 334      27.194  26.031   1.066  1.00152.11           C
ATOM   2624  CG  ARG C 334      28.251  24.974   0.746  1.00152.11           C
ATOM   2625  CD  ARG C 334      27.729  23.537   0.851  1.00152.11           C
ATOM   2626  NE  ARG C 334      26.412  23.470   0.156  1.00152.11           N
ATOM   2627  CZ  ARG C 334      26.251  22.659  -0.930  1.00152.11           C
ATOM   2628  NH1 ARG C 334      27.315  21.963  -1.426  1.00152.11           N
ATOM   2629  NH2 ARG C 334      25.026  22.545  -1.522  1.00152.11           N
ATOM   2630  C   ARG C 334      28.530  27.663  -0.184  1.00152.11           C
ATOM   2631  O   ARG C 334      28.001  27.978  -1.247  1.00152.11           O
ATOM   2632  N   GLY C 335      29.865  27.475  -0.072  1.00 49.34           N
ATOM   2633  CA  GLY C 335      30.736  27.520  -1.220  1.00 49.34           C
ATOM   2634  C   GLY C 335      31.529  28.801  -1.298  1.00 49.34           C
ATOM   2635  O   GLY C 335      32.515  28.875  -2.028  1.00 49.34           O
ATOM   2636  N   VAL C 336      31.039  29.868  -0.647  1.00110.28           N
ATOM   2637  CA  VAL C 336      31.627  31.180  -0.548  1.00110.28           C
ATOM   2638  CB  VAL C 336      30.563  32.244  -0.484  1.00110.28           C
ATOM   2639  CG1 VAL C 336      31.184  33.650  -0.377  1.00110.28           C
ATOM   2640  CG2 VAL C 336      29.702  32.080  -1.743  1.00110.28           C
ATOM   2641  C   VAL C 336      32.567  31.327   0.621  1.00110.28           C
ATOM   2642  O   VAL C 336      33.300  32.312   0.703  1.00110.28           O
ATOM   2643  N   ASP C 337      32.554  30.389   1.589  1.00 83.53           N
ATOM   2644  CA  ASP C 337      33.304  30.592   2.800  1.00 83.53           C
ATOM   2645  CB  ASP C 337      34.785  30.936   2.557  1.00 83.53           C
ATOM   2646  CG  ASP C 337      35.544  30.794   3.869  1.00 83.53           C
ATOM   2647  OD1 ASP C 337      34.916  30.377   4.878  1.00 83.53           O
ATOM   2648  OD2 ASP C 337      36.767  31.098   3.879  1.00 83.53           O
ATOM   2649  C   ASP C 337      32.651  31.734   3.516  1.00 83.53           C
ATOM   2650  O   ASP C 337      33.311  32.598   4.093  1.00 83.53           O
ATOM   2651  N   GLU C 338      31.299  31.745   3.488  1.00155.14           N
ATOM   2652  CA  GLU C 338      30.507  32.775   4.100  1.00155.14           C
ATOM   2653  CB  GLU C 338      28.988  32.556   4.011  1.00155.14           C
ATOM   2654  CG  GLU C 338      28.376  33.035   2.702  1.00155.14           C
ATOM   2655  CD  GLU C 338      28.465  34.553   2.724  1.00155.14           C
ATOM   2656  OE1 GLU C 338      27.899  35.165   3.669  1.00155.14           O
ATOM   2657  OE2 GLU C 338      29.115  35.118   1.805  1.00155.14           O
ATOM   2658  C   GLU C 338      30.822  32.873   5.552  1.00155.14           C
ATOM   2659  O   GLU C 338      30.696  31.916   6.310  1.00155.14           O
ATOM   2660  N   VAL C 339      31.232  34.085   5.956  1.00167.13           N
ATOM   2661  CA  VAL C 339      31.542  34.461   7.307  1.00167.13           C
ATOM   2662  CB  VAL C 339      30.345  34.630   8.209  1.00167.13           C
ATOM   2663  CG1 VAL C 339      29.450  35.731   7.615  1.00167.13           C
ATOM   2664  CG2 VAL C 339      29.639  33.283   8.427  1.00167.13           C
ATOM   2665  C   VAL C 339      32.506  33.489   7.929  1.00167.13           C
ATOM   2666  O   VAL C 339      32.451  33.261   9.137  1.00167.13           O
ATOM   2667  N   GLY C 340      33.418  32.900   7.124  1.00 50.76           N
ATOM   2668  CA  GLY C 340      34.475  32.062   7.627  1.00 50.76           C
ATOM   2669  C   GLY C 340      33.953  30.724   8.067  1.00 50.76           C
ATOM   2670  O   GLY C 340      34.617  30.010   8.814  1.00 50.76           O
ATOM   2671  N   ILE C 341      32.758  30.329   7.605  1.00 95.24           N
ATOM   2672  CA  ILE C 341      32.160  29.087   8.011  1.00 95.24           C
ATOM   2673  CB  ILE C 341      30.723  28.940   7.591  1.00 95.24           C
ATOM   2674  CG1 ILE C 341      30.066  27.805   8.395  1.00 95.24           C
ATOM   2675  CG2 ILE C 341      30.664  28.747   6.066  1.00 95.24           C
ATOM   2676  CD1 ILE C 341      28.539  27.819   8.346  1.00 95.24           C
ATOM   2677  C   ILE C 341      32.944  27.898   7.516  1.00 95.24           C
ATOM   2678  O   ILE C 341      32.826  26.792   8.037  1.00 95.24           O
ATOM   2679  N   GLU C 342      33.617  28.056   6.374  1.00160.15           N
ATOM   2680  CA  GLU C 342      34.429  27.063   5.722  1.00160.15           C
ATOM   2681  CB  GLU C 342      34.317  27.154   4.195  1.00160.15           C
ATOM   2682  CG  GLU C 342      32.881  26.793   3.792  1.00160.15           C
ATOM   2683  CD  GLU C 342      32.704  26.863   2.287  1.00160.15           C
ATOM   2684  OE1 GLU C 342      33.692  27.192   1.577  1.00160.15           O
ATOM   2685  OE2 GLU C 342      31.563  26.584   1.829  1.00160.15           O
ATOM   2686  C   GLU C 342      35.859  27.000   6.193  1.00160.15           C
ATOM   2687  O   GLU C 342      36.660  26.354   5.528  1.00160.15           O
ATOM   2688  N   SER C 343      36.279  27.834   7.166  1.00137.65           N
ATOM   2689  CA  SER C 343      37.650  27.895   7.610  1.00137.65           C
ATOM   2690  CB  SER C 343      37.989  29.271   8.206  1.00137.65           C
ATOM   2691  OG  SER C 343      37.248  29.481   9.399  1.00137.65           O
ATOM   2692  C   SER C 343      38.123  26.874   8.624  1.00137.65           C
ATOM   2693  O   SER C 343      39.268  26.465   8.567  1.00137.65           O
ATOM   2694  N   ILE C 344      37.355  26.679   9.705  1.00257.68           N
ATOM   2695  CA  ILE C 344      37.511  25.921  10.927  1.00257.68           C
ATOM   2696  CB  ILE C 344      37.260  26.777  12.147  1.00257.68           C
ATOM   2697  CG1 ILE C 344      38.092  26.297  13.360  1.00257.68           C
ATOM   2698  CG2 ILE C 344      35.750  26.822  12.387  1.00257.68           C
ATOM   2699  CD1 ILE C 344      38.053  27.239  14.557  1.00257.68           C
ATOM   2700  C   ILE C 344      36.891  24.558  11.143  1.00257.68           C
ATOM   2701  O   ILE C 344      36.705  24.227  12.311  1.00257.68           O
ATOM   2702  N   ALA C 345      36.260  23.874  10.175  1.00 73.67           N
ATOM   2703  CA  ALA C 345      35.548  22.673  10.556  1.00 73.67           C
ATOM   2704  CB  ALA C 345      34.928  21.929   9.360  1.00 73.67           C
ATOM   2705  C   ALA C 345      36.443  21.704  11.291  1.00 73.67           C
ATOM   2706  O   ALA C 345      37.603  21.520  10.924  1.00 73.67           O
ATOM   2707  N   VAL C 346      35.908  21.067  12.371  1.00 54.07           N
ATOM   2708  CA  VAL C 346      36.664  20.146  13.183  1.00 54.07           C
ATOM   2709  CB  VAL C 346      36.862  20.621  14.595  1.00 54.07           C
ATOM   2710  CG1 VAL C 346      37.537  19.498  15.400  1.00 54.07           C
ATOM   2711  CG2 VAL C 346      37.656  21.936  14.575  1.00 54.07           C
ATOM   2712  C   VAL C 346      35.906  18.860  13.306  1.00 54.07           C
ATOM   2713  O   VAL C 346      34.700  18.868  13.532  1.00 54.07           O
ATOM   2714  N   GLU C 347      36.601  17.708  13.191  1.00 82.15           N
ATOM   2715  CA  GLU C 347      35.924  16.449  13.292  1.00 82.15           C
ATOM   2716  CB  GLU C 347      36.006  15.609  12.006  1.00 82.15           C
ATOM   2717  CG  GLU C 347      35.286  14.264  12.108  1.00 82.15           C
ATOM   2718  CD  GLU C 347      35.445  13.548  10.774  1.00 82.15           C
ATOM   2719  OE1 GLU C 347      35.307  14.220   9.721  1.00 82.15           O
ATOM   2720  OE2 GLU C 347      35.714  12.314  10.794  1.00 82.15           O
ATOM   2721  C   GLU C 347      36.567  15.655  14.390  1.00 82.15           C
ATOM   2722  O   GLU C 347      37.764  15.781  14.647  1.00 82.15           O
ATOM   2723  N   ALA C 348      35.759  14.837  15.095  1.00 35.25           N
ATOM   2724  CA  ALA C 348      36.268  13.993  16.139  1.00 35.25           C
ATOM   2725  CB  ALA C 348      36.140  14.605  17.544  1.00 35.25           C
ATOM   2726  C   ALA C 348      35.425  12.759  16.113  1.00 35.25           C
ATOM   2727  O   ALA C 348      34.263  12.810  15.714  1.00 35.25           O
ATOM   2728  N   ASP C 349      35.997  11.609  16.518  1.00 38.04           N
ATOM   2729  CA  ASP C 349      35.250  10.383  16.511  1.00 38.04           C
ATOM   2730  CB  ASP C 349      35.943   9.249  15.733  1.00 38.04           C
ATOM   2731  CG  ASP C 349      35.909   9.608  14.255  1.00 38.04           C
ATOM   2732  OD1 ASP C 349      35.214  10.599  13.904  1.00 38.04           O
ATOM   2733  OD2 ASP C 349      36.574   8.896  13.456  1.00 38.04           O
ATOM   2734  C   ASP C 349      35.111   9.914  17.927  1.00 38.04           C
ATOM   2735  O   ASP C 349      36.103   9.619  18.589  1.00 38.04           O
ATOM   2736  N   VAL C 350      33.859   9.830  18.424  1.00 99.36           N
ATOM   2737  CA  VAL C 350      33.586   9.414  19.774  1.00 99.36           C
ATOM   2738  CB  VAL C 350      32.269   9.907  20.295  1.00 99.36           C
ATOM   2739  CG1 VAL C 350      32.296  11.445  20.319  1.00 99.36           C
ATOM   2740  CG2 VAL C 350      31.147   9.313  19.427  1.00 99.36           C
ATOM   2741  C   VAL C 350      33.557   7.917  19.843  1.00 99.36           C
ATOM   2742  O   VAL C 350      33.342   7.239  18.840  1.00 99.36           O
ATOM   2743  N   ILE C 351      33.813   7.356  21.046  1.00 51.70           N
ATOM   2744  CA  ILE C 351      33.745   5.930  21.206  1.00 51.70           C
ATOM   2745  CB  ILE C 351      34.923   5.350  21.935  1.00 51.70           C
ATOM   2746  CG1 ILE C 351      36.213   5.577  21.126  1.00 51.70           C
ATOM   2747  CG2 ILE C 351      34.626   3.869  22.223  1.00 51.70           C
ATOM   2748  CD1 ILE C 351      37.491   5.262  21.904  1.00 51.70           C
ATOM   2749  C   ILE C 351      32.515   5.632  22.013  1.00 51.70           C
ATOM   2750  O   ILE C 351      32.437   5.934  23.203  1.00 51.70           O
ATOM   2751  N   PRO C 352      31.561   5.015  21.362  1.00 74.77           N
ATOM   2752  CA  PRO C 352      30.301   4.677  21.979  1.00 74.77           C
ATOM   2753  CD  PRO C 352      31.421   5.215  19.928  1.00 74.77           C
ATOM   2754  CB  PRO C 352      29.382   4.257  20.832  1.00 74.77           C
ATOM   2755  CG  PRO C 352      29.923   5.040  19.624  1.00 74.77           C
ATOM   2756  C   PRO C 352      30.478   3.590  22.990  1.00 74.77           C
ATOM   2757  O   PRO C 352      31.538   2.968  23.023  1.00 74.77           O
ATOM   2758  N   PHE C 353      29.464   3.373  23.851  1.00 29.85           N
ATOM   2759  CA  PHE C 353      29.547   2.320  24.818  1.00 29.85           C
ATOM   2760  CB  PHE C 353      28.397   2.319  25.839  1.00 29.85           C
ATOM   2761  CG  PHE C 353      28.565   3.497  26.733  1.00 29.85           C
ATOM   2762  CD1 PHE C 353      28.119   4.740  26.348  1.00 29.85           C
ATOM   2763  CD2 PHE C 353      29.165   3.354  27.963  1.00 29.85           C
ATOM   2764  CE1 PHE C 353      28.274   5.826  27.178  1.00 29.85           C
ATOM   2765  CE2 PHE C 353      29.323   4.436  28.796  1.00 29.85           C
ATOM   2766  CZ  PHE C 353      28.877   5.675  28.403  1.00 29.85           C
ATOM   2767  C   PHE C 353      29.459   1.008  24.052  1.00 29.85           C
ATOM   2768  O   PHE C 353      29.046   1.045  22.863  1.00 29.85           O
ATOM   2769  OXT PHE C 353      29.796  -0.050  24.649  1.00 29.85           O
TER    2770      PHE C 353
ATOM   2771  N   ASP D 354      51.789 -20.930  28.388  1.00 46.95           N
ATOM   2772  CA  ASP D 354      50.562 -21.240  27.630  1.00 46.95           C
ATOM   2773  CB  ASP D 354      50.865 -22.168  26.442  1.00 46.95           C
ATOM   2774  CG  ASP D 354      51.717 -21.415  25.428  1.00 46.95           C
ATOM   2775  OD1 ASP D 354      52.265 -20.340  25.789  1.00 46.95           O
ATOM   2776  OD2 ASP D 354      51.827 -21.909  24.274  1.00 46.95           O
ATOM   2777  C   ASP D 354      49.552 -21.902  28.502  1.00 46.95           C
ATOM   2778  O   ASP D 354      49.841 -22.334  29.616  1.00 46.95           O
ATOM   2779  N   THR D 355      48.317 -21.951  27.987  1.00159.86           N
ATOM   2780  CA  THR D 355      47.168 -22.544  28.589  1.00159.86           C
ATOM   2781  CB  THR D 355      45.965 -21.868  27.995  1.00159.86           C
ATOM   2782  OG1 THR D 355      46.001 -20.478  28.268  1.00159.86           O
ATOM   2783  CG2 THR D 355      44.670 -22.470  28.509  1.00159.86           C
ATOM   2784  C   THR D 355      47.163 -23.952  28.090  1.00159.86           C
ATOM   2785  O   THR D 355      47.887 -24.269  27.149  1.00159.86           O
ATOM   2786  N   PRO D 356      46.385 -24.810  28.682  1.00 88.33           N
ATOM   2787  CA  PRO D 356      46.300 -26.157  28.180  1.00 88.33           C
ATOM   2788  CD  PRO D 356      46.227 -24.774  30.128  1.00 88.33           C
ATOM   2789  CB  PRO D 356      45.634 -26.976  29.281  1.00 88.33           C
ATOM   2790  CG  PRO D 356      46.050 -26.240  30.564  1.00 88.33           C
ATOM   2791  C   PRO D 356      45.571 -26.200  26.867  1.00 88.33           C
ATOM   2792  O   PRO D 356      45.510 -27.269  26.264  1.00 88.33           O
ATOM   2793  N   ALA D 357      44.982 -25.070  26.422  1.00 76.91           N
ATOM   2794  CA  ALA D 357      44.170 -25.075  25.230  1.00 76.91           C
ATOM   2795  CB  ALA D 357      43.307 -23.807  25.079  1.00 76.91           C
ATOM   2796  C   ALA D 357      44.981 -25.201  23.975  1.00 76.91           C
ATOM   2797  O   ALA D 357      46.036 -24.583  23.824  1.00 76.91           O
ATOM   2798  N   ASN D 358      44.482 -26.031  23.034  1.00191.32           N
ATOM   2799  CA  ASN D 358      45.064 -26.167  21.729  1.00191.32           C
ATOM   2800  CB  ASN D 358      45.612 -27.573  21.424  1.00191.32           C
ATOM   2801  CG  ASN D 358      46.947 -27.776  22.114  1.00191.32           C
ATOM   2802  OD1 ASN D 358      47.998 -27.732  21.479  1.00191.32           O
ATOM   2803  ND2 ASN D 358      46.910 -28.019  23.450  1.00191.32           N
ATOM   2804  C   ASN D 358      43.944 -26.009  20.761  1.00191.32           C
ATOM   2805  O   ASN D 358      43.516 -26.993  20.160  1.00191.32           O
ATOM   2806  N   CYS D 359      43.449 -24.779  20.531  1.00167.73           N
ATOM   2807  CA  CYS D 359      42.400 -24.779  19.567  1.00167.73           C
ATOM   2808  CB  CYS D 359      41.013 -24.385  20.078  1.00167.73           C
ATOM   2809  SG  CYS D 359      40.739 -22.678  20.570  1.00167.73           S
ATOM   2810  C   CYS D 359      42.783 -24.117  18.277  1.00167.73           C
ATOM   2811  O   CYS D 359      43.825 -23.471  18.143  1.00167.73           O
ATOM   2812  N   THR D 360      41.916 -24.293  17.261  1.00 82.84           N
ATOM   2813  CA  THR D 360      42.267 -23.948  15.915  1.00 82.84           C
ATOM   2814  CB  THR D 360      41.826 -25.008  14.964  1.00 82.84           C
ATOM   2815  OG1 THR D 360      40.406 -25.066  14.946  1.00 82.84           O
ATOM   2816  CG2 THR D 360      42.390 -26.351  15.453  1.00 82.84           C
ATOM   2817  C   THR D 360      41.597 -22.699  15.447  1.00 82.84           C
ATOM   2818  O   THR D 360      40.640 -22.203  16.041  1.00 82.84           O
ATOM   2819  N   PHE D 361      42.116 -22.181  14.314  1.00 72.16           N
ATOM   2820  CA  PHE D 361      41.638 -21.006  13.644  1.00 72.16           C
ATOM   2821  CB  PHE D 361      42.464 -20.673  12.386  1.00 72.16           C
ATOM   2822  CG  PHE D 361      41.921 -19.436  11.756  1.00 72.16           C
ATOM   2823  CD1 PHE D 361      42.319 -18.187  12.180  1.00 72.16           C
ATOM   2824  CD2 PHE D 361      41.012 -19.529  10.729  1.00 72.16           C
ATOM   2825  CE1 PHE D 361      41.818 -17.047  11.592  1.00 72.16           C
ATOM   2826  CE2 PHE D 361      40.507 -18.394  10.137  1.00 72.16           C
ATOM   2827  CZ  PHE D 361      40.908 -17.153  10.567  1.00 72.16           C
ATOM   2828  C   PHE D 361      40.233 -21.296  13.214  1.00 72.16           C
ATOM   2829  O   PHE D 361      39.360 -20.434  13.259  1.00 72.16           O
ATOM   2830  N   GLU D 362      39.990 -22.544  12.782  1.00 75.04           N
ATOM   2831  CA  GLU D 362      38.714 -22.993  12.301  1.00 75.04           C
ATOM   2832  CB  GLU D 362      38.769 -24.500  12.000  1.00 75.04           C
ATOM   2833  CG  GLU D 362      39.871 -24.905  11.020  1.00 75.04           C
ATOM   2834  CD  GLU D 362      40.023 -26.419  11.113  1.00 75.04           C
ATOM   2835  OE1 GLU D 362      39.151 -27.129  10.541  1.00 75.04           O
ATOM   2836  OE2 GLU D 362      40.997 -26.887  11.758  1.00 75.04           O
ATOM   2837  C   GLU D 362      37.723 -22.846  13.403  1.00 75.04           C
ATOM   2838  O   GLU D 362      36.586 -22.423  13.196  1.00 75.04           O
ATOM   2839  N   ASP D 363      38.152 -23.195  14.621  1.00107.65           N
ATOM   2840  CA  ASP D 363      37.243 -23.215  15.717  1.00107.65           C
ATOM   2841  CB  ASP D 363      37.886 -23.827  16.962  1.00107.65           C
ATOM   2842  CG  ASP D 363      36.818 -24.694  17.603  1.00107.65           C
ATOM   2843  OD1 ASP D 363      35.620 -24.509  17.261  1.00107.65           O
ATOM   2844  OD2 ASP D 363      37.198 -25.580  18.414  1.00107.65           O
ATOM   2845  C   ASP D 363      36.798 -21.804  15.973  1.00107.65           C
ATOM   2846  O   ASP D 363      35.689 -21.580  16.449  1.00107.65           O
ATOM   2847  N   VAL D 364      37.680 -20.813  15.712  1.00127.73           N
ATOM   2848  CA  VAL D 364      37.356 -19.424  15.932  1.00127.73           C
ATOM   2849  CB  VAL D 364      38.518 -18.485  16.059  1.00127.73           C
ATOM   2850  CG1 VAL D 364      39.065 -18.120  14.672  1.00127.73           C
ATOM   2851  CG2 VAL D 364      38.022 -17.266  16.853  1.00127.73           C
ATOM   2852  C   VAL D 364      36.430 -18.844  14.893  1.00127.73           C
ATOM   2853  O   VAL D 364      35.721 -17.879  15.172  1.00127.73           O
ATOM   2854  N   ALA D 365      36.450 -19.343  13.642  1.00 45.36           N
ATOM   2855  CA  ALA D 365      35.584 -18.740  12.658  1.00 45.36           C
ATOM   2856  CB  ALA D 365      35.823 -19.254  11.227  1.00 45.36           C
ATOM   2857  C   ALA D 365      34.159 -19.029  13.011  1.00 45.36           C
ATOM   2858  O   ALA D 365      33.831 -20.134  13.437  1.00 45.36           O
ATOM   2859  N   GLY D 366      33.261 -18.031  12.841  1.00 30.50           N
ATOM   2860  CA  GLY D 366      31.876 -18.278  13.128  1.00 30.50           C
ATOM   2861  C   GLY D 366      31.293 -17.115  13.869  1.00 30.50           C
ATOM   2862  O   GLY D 366      31.831 -16.009  13.859  1.00 30.50           O
ATOM   2863  N   LYS D 367      30.143 -17.359  14.535  1.00 68.86           N
ATOM   2864  CA  LYS D 367      29.464 -16.324  15.257  1.00 68.86           C
ATOM   2865  CB  LYS D 367      27.951 -16.341  15.000  1.00 68.86           C
ATOM   2866  CG  LYS D 367      27.628 -16.160  13.515  1.00 68.86           C
ATOM   2867  CD  LYS D 367      26.215 -16.592  13.124  1.00 68.86           C
ATOM   2868  CE  LYS D 367      26.001 -16.641  11.609  1.00 68.86           C
ATOM   2869  NZ  LYS D 367      26.903 -17.649  11.005  1.00 68.86           N
ATOM   2870  C   LYS D 367      29.704 -16.538  16.721  1.00 68.86           C
ATOM   2871  O   LYS D 367      29.621 -17.658  17.224  1.00 68.86           O
ATOM   2872  N   TRP D 368      30.029 -15.446  17.444  1.00 59.97           N
ATOM   2873  CA  TRP D 368      30.291 -15.540  18.854  1.00 59.97           C
ATOM   2874  CB  TRP D 368      31.756 -15.244  19.229  1.00 59.97           C
ATOM   2875  CG  TRP D 368      32.734 -16.324  18.823  1.00 59.97           C
ATOM   2876  CD2 TRP D 368      33.286 -17.287  19.735  1.00 59.97           C
ATOM   2877  CD1 TRP D 368      33.279 -16.596  17.601  1.00 59.97           C
ATOM   2878  NE1 TRP D 368      34.128 -17.673  17.693  1.00 59.97           N
ATOM   2879  CE2 TRP D 368      34.146 -18.105  19.003  1.00 59.97           C
ATOM   2880  CE3 TRP D 368      33.096 -17.471  21.075  1.00 59.97           C
ATOM   2881  CZ2 TRP D 368      34.826 -19.127  19.600  1.00 59.97           C
ATOM   2882  CZ3 TRP D 368      33.786 -18.501  21.673  1.00 59.97           C
ATOM   2883  CH2 TRP D 368      34.635 -19.315  20.950  1.00 59.97           C
ATOM   2884  C   TRP D 368      29.435 -14.542  19.567  1.00 59.97           C
ATOM   2885  O   TRP D 368      29.168 -13.451  19.066  1.00 59.97           O
ATOM   2886  N   THR D 369      28.962 -14.910  20.773  1.00105.04           N
ATOM   2887  CA  THR D 369      28.175 -13.999  21.550  1.00105.04           C
ATOM   2888  CB  THR D 369      26.874 -14.585  22.014  1.00105.04           C
ATOM   2889  OG1 THR D 369      27.110 -15.702  22.858  1.00105.04           O
ATOM   2890  CG2 THR D 369      26.065 -15.013  20.778  1.00105.04           C
ATOM   2891  C   THR D 369      28.985 -13.666  22.760  1.00105.04           C
ATOM   2892  O   THR D 369      29.439 -14.550  23.484  1.00105.04           O
ATOM   2893  N   LEU D 370      29.205 -12.362  23.004  1.00 84.29           N
ATOM   2894  CA  LEU D 370      29.991 -11.977  24.136  1.00 84.29           C
ATOM   2895  CB  LEU D 370      31.106 -10.973  23.792  1.00 84.29           C
ATOM   2896  CG  LEU D 370      32.183 -11.554  22.857  1.00 84.29           C
ATOM   2897  CD1 LEU D 370      32.965 -12.686  23.543  1.00 84.29           C
ATOM   2898  CD2 LEU D 370      31.583 -11.971  21.504  1.00 84.29           C
ATOM   2899  C   LEU D 370      29.092 -11.327  25.138  1.00 84.29           C
ATOM   2900  O   LEU D 370      28.361 -10.384  24.826  1.00 84.29           O
ATOM   2901  N   TRP D 371      29.127 -11.838  26.385  1.00 95.23           N
ATOM   2902  CA  TRP D 371      28.350 -11.249  27.430  1.00 95.23           C
ATOM   2903  CB  TRP D 371      27.732 -12.269  28.402  1.00 95.23           C
ATOM   2904  CG  TRP D 371      26.635 -13.112  27.793  1.00 95.23           C
ATOM   2905  CD2 TRP D 371      26.848 -14.375  27.145  1.00 95.23           C
ATOM   2906  CD1 TRP D 371      25.293 -12.872  27.739  1.00 95.23           C
ATOM   2907  NE1 TRP D 371      24.656 -13.907  27.095  1.00 95.23           N
ATOM   2908  CE2 TRP D 371      25.601 -14.842  26.729  1.00 95.23           C
ATOM   2909  CE3 TRP D 371      27.988 -15.094  26.923  1.00 95.23           C
ATOM   2910  CZ2 TRP D 371      25.477 -16.034  26.075  1.00 95.23           C
ATOM   2911  CZ3 TRP D 371      27.859 -16.296  26.265  1.00 95.23           C
ATOM   2912  CH2 TRP D 371      26.627 -16.757  25.848  1.00 95.23           C
ATOM   2913  C   TRP D 371      29.311 -10.402  28.190  1.00 95.23           C
ATOM   2914  O   TRP D 371      30.374 -10.870  28.597  1.00 95.23           O
ATOM   2915  N   GLU D 372      28.954  -9.121  28.391  1.00 44.81           N
ATOM   2916  CA  GLU D 372      29.863  -8.196  28.998  1.00 44.81           C
ATOM   2917  CB  GLU D 372      29.987  -6.885  28.203  1.00 44.81           C
ATOM   2918  CG  GLU D 372      30.549  -7.068  26.793  1.00 44.81           C
ATOM   2919  CD  GLU D 372      30.516  -5.715  26.096  1.00 44.81           C
ATOM   2920  OE1 GLU D 372      30.205  -4.703  26.780  1.00 44.81           O
ATOM   2921  OE2 GLU D 372      30.796  -5.675  24.868  1.00 44.81           O
ATOM   2922  C   GLU D 372      29.368  -7.820  30.358  1.00 44.81           C
ATOM   2923  O   GLU D 372      28.205  -7.460  30.536  1.00 44.81           O
ATOM   2924  N   GLY D 373      30.279  -7.869  31.349  1.00 73.41           N
ATOM   2925  CA  GLY D 373      29.991  -7.518  32.709  1.00 73.41           C
ATOM   2926  C   GLY D 373      30.408  -6.098  32.847  1.00 73.41           C
ATOM   2927  O   GLY D 373      30.169  -5.339  31.919  1.00 73.41           O
ATOM   2928  N   PRO D 374      31.185  -5.815  33.870  1.00248.18           N
ATOM   2929  CA  PRO D 374      31.531  -4.506  34.414  1.00248.18           C
ATOM   2930  CD  PRO D 374      32.070  -6.856  34.365  1.00248.18           C
ATOM   2931  CB  PRO D 374      32.792  -4.730  35.252  1.00248.18           C
ATOM   2932  CG  PRO D 374      32.797  -6.234  35.564  1.00248.18           C
ATOM   2933  C   PRO D 374      31.698  -3.298  33.514  1.00248.18           C
ATOM   2934  O   PRO D 374      30.987  -3.128  32.531  1.00248.18           O
ATOM   2935  N   ARG D 375      32.438  -2.284  33.980  1.00236.05           N
ATOM   2936  CA  ARG D 375      32.717  -1.157  33.131  1.00236.05           C
ATOM   2937  CB  ARG D 375      31.456  -0.441  32.599  1.00236.05           C
ATOM   2938  CG  ARG D 375      30.474   0.016  33.682  1.00236.05           C
ATOM   2939  CD  ARG D 375      29.219   0.688  33.120  1.00236.05           C
ATOM   2940  NE  ARG D 375      28.310   0.972  34.266  1.00236.05           N
ATOM   2941  CZ  ARG D 375      27.141   1.646  34.058  1.00236.05           C
ATOM   2942  NH1 ARG D 375      26.809   2.064  32.802  1.00236.05           N
ATOM   2943  NH2 ARG D 375      26.305   1.902  35.106  1.00236.05           N
ATOM   2944  C   ARG D 375      33.505  -0.169  33.932  1.00236.05           C
ATOM   2945  O   ARG D 375      32.981   0.828  34.425  1.00236.05           O
ATOM   2946  N   GLY D 376      34.825  -0.374  34.015  1.00 67.99           N
ATOM   2947  CA  GLY D 376      35.602   0.498  34.849  1.00 67.99           C
ATOM   2948  C   GLY D 376      36.889   0.777  34.153  1.00 67.99           C
ATOM   2949  O   GLY D 376      36.964   0.749  32.929  1.00 67.99           O
ATOM   2950  N   VAL D 377      37.942   1.088  34.925  1.00119.20           N
ATOM   2951  CA  VAL D 377      39.221   1.346  34.335  1.00119.20           C
ATOM   2952  CB  VAL D 377      39.871   2.628  34.787  1.00119.20           C
ATOM   2953  CG1 VAL D 377      39.073   3.791  34.174  1.00119.20           C
ATOM   2954  CG2 VAL D 377      39.882   2.701  36.319  1.00119.20           C
ATOM   2955  C   VAL D 377      40.108   0.158  34.567  1.00119.20           C
ATOM   2956  O   VAL D 377      39.685  -0.840  35.151  1.00119.20           O
ATOM   2957  N   LYS D 378      41.355   0.222  34.051  1.00125.93           N
ATOM   2958  CA  LYS D 378      42.278  -0.880  34.117  1.00125.93           C
ATOM   2959  CB  LYS D 378      43.619  -0.584  33.405  1.00125.93           C
ATOM   2960  CG  LYS D 378      44.030   0.892  33.438  1.00125.93           C
ATOM   2961  CD  LYS D 378      45.527   1.139  33.252  1.00125.93           C
ATOM   2962  CE  LYS D 378      45.935   2.579  33.575  1.00125.93           C
ATOM   2963  NZ  LYS D 378      47.395   2.658  33.804  1.00125.93           N
ATOM   2964  C   LYS D 378      42.512  -1.279  35.546  1.00125.93           C
ATOM   2965  O   LYS D 378      42.600  -2.478  35.807  1.00125.93           O
ATOM   2966  N   PRO D 379      42.708  -0.408  36.497  1.00210.30           N
ATOM   2967  CA  PRO D 379      42.592  -0.898  37.838  1.00210.30           C
ATOM   2968  CD  PRO D 379      43.708   0.642  36.414  0.00210.30           C
ATOM   2969  CB  PRO D 379      43.524  -0.062  38.713  1.00210.30           C
ATOM   2970  CG  PRO D 379      43.850   1.166  37.850  0.00210.30           C
ATOM   2971  C   PRO D 379      41.155  -0.609  38.036  1.00210.30           C
ATOM   2972  O   PRO D 379      40.746   0.437  37.567  1.00210.30           O
ATOM   2973  N   GLY D 380      40.375  -1.406  38.760  1.00238.32           N
ATOM   2974  CA  GLY D 380      38.975  -1.117  38.859  1.00238.32           C
ATOM   2975  C   GLY D 380      38.309  -2.348  38.377  1.00238.32           C
ATOM   2976  O   GLY D 380      37.276  -2.760  38.903  1.00238.32           O
ATOM   2977  N   ALA D 381      38.923  -2.987  37.369  1.00 73.06           N
ATOM   2978  CA  ALA D 381      38.403  -4.227  36.900  1.00 73.06           C
ATOM   2979  CB  ALA D 381      37.784  -4.152  35.494  1.00 73.06           C
ATOM   2980  C   ALA D 381      39.556  -5.173  36.818  1.00 73.06           C
ATOM   2981  O   ALA D 381      40.702  -4.771  36.630  1.00 73.06           O
ATOM   2982  N   SER D 382      39.258  -6.466  37.038  1.00 63.12           N
ATOM   2983  CA  SER D 382      40.201  -7.535  36.882  1.00 63.12           C
ATOM   2984  CB  SER D 382      40.903  -7.930  38.193  1.00 63.12           C
ATOM   2985  OG  SER D 382      41.817  -8.993  37.960  1.00 63.12           O
ATOM   2986  C   SER D 382      39.360  -8.695  36.461  1.00 63.12           C
ATOM   2987  O   SER D 382      38.462  -9.104  37.195  1.00 63.12           O
ATOM   2988  N   CYS D 383      39.644  -9.275  35.279  1.00 84.00           N
ATOM   2989  CA  CYS D 383      38.766 -10.301  34.784  1.00 84.00           C
ATOM   2990  CB  CYS D 383      38.607 -10.203  33.263  1.00 84.00           C
ATOM   2991  SG  CYS D 383      38.106  -8.519  32.811  1.00 84.00           S
ATOM   2992  C   CYS D 383      39.307 -11.659  35.114  1.00 84.00           C
ATOM   2993  O   CYS D 383      39.613 -12.458  34.227  1.00 84.00           O
ATOM   2994  N   ALA D 384      39.519 -11.907  36.417  1.00 76.88           N
ATOM   2995  CA  ALA D 384      39.894 -13.178  36.971  1.00 76.88           C
ATOM   2996  CB  ALA D 384      40.458 -13.055  38.397  1.00 76.88           C
ATOM   2997  C   ALA D 384      38.723 -14.118  37.041  1.00 76.88           C
ATOM   2998  O   ALA D 384      38.882 -15.329  36.884  1.00 76.88           O
ATOM   2999  N   ASN D 385      37.514 -13.581  37.323  1.00159.97           N
ATOM   3000  CA  ASN D 385      36.379 -14.419  37.606  1.00159.97           C
ATOM   3001  CB  ASN D 385      35.745 -14.115  38.972  1.00159.97           C
ATOM   3002  CG  ASN D 385      34.579 -15.075  39.158  1.00159.97           C
ATOM   3003  OD1 ASN D 385      33.424 -14.659  39.233  1.00159.97           O
ATOM   3004  ND2 ASN D 385      34.887 -16.398  39.221  1.00159.97           N
ATOM   3005  C   ASN D 385      35.301 -14.251  36.581  1.00159.97           C
ATOM   3006  O   ASN D 385      35.071 -15.166  35.795  1.00159.97           O
ATOM   3007  N   HIS D 386      34.562 -13.116  36.637  1.00141.06           N
ATOM   3008  CA  HIS D 386      33.477 -12.805  35.742  1.00141.06           C
ATOM   3009  ND1 HIS D 386      30.800 -14.616  33.645  1.00141.06           N
ATOM   3010  CG  HIS D 386      31.641 -13.690  34.223  1.00141.06           C
ATOM   3011  CB  HIS D 386      32.645 -14.020  35.289  1.00141.06           C
ATOM   3012  NE2 HIS D 386      30.358 -12.665  32.675  1.00141.06           N
ATOM   3013  CD2 HIS D 386      31.358 -12.504  33.618  1.00141.06           C
ATOM   3014  CE1 HIS D 386      30.054 -13.949  32.728  1.00141.06           C
ATOM   3015  C   HIS D 386      32.545 -11.935  36.526  1.00141.06           C
ATOM   3016  O   HIS D 386      32.854 -10.778  36.797  1.00141.06           O
ATOM   3017  N   GLN D 387      31.351 -12.485  36.850  1.00133.45           N
ATOM   3018  CA  GLN D 387      30.317 -11.878  37.656  1.00133.45           C
ATOM   3019  CB  GLN D 387      30.570 -10.477  38.250  1.00133.45           C
ATOM   3020  CG  GLN D 387      30.557  -9.351  37.211  1.00133.45           C
ATOM   3021  CD  GLN D 387      30.716  -8.030  37.947  1.00133.45           C
ATOM   3022  OE1 GLN D 387      29.833  -7.174  37.909  1.00133.45           O
ATOM   3023  NE2 GLN D 387      31.873  -7.855  38.640  1.00133.45           N
ATOM   3024  C   GLN D 387      29.126 -11.701  36.775  1.00133.45           C
ATOM   3025  O   GLN D 387      29.046 -12.277  35.692  1.00133.45           O
ATOM   3026  N   GLY D 388      28.163 -10.879  37.241  1.00 44.58           N
ATOM   3027  CA  GLY D 388      26.946 -10.637  36.520  1.00 44.58           C
ATOM   3028  C   GLY D 388      27.218  -9.832  35.283  1.00 44.58           C
ATOM   3029  O   GLY D 388      28.030  -8.906  35.258  1.00 44.58           O
ATOM   3030  N   PRO D 389      26.563 -10.248  34.230  1.00173.78           N
ATOM   3031  CA  PRO D 389      26.677  -9.508  32.997  1.00173.78           C
ATOM   3032  CD  PRO D 389      26.550 -11.682  33.983  1.00173.78           C
ATOM   3033  CB  PRO D 389      26.560 -10.524  31.863  1.00173.78           C
ATOM   3034  CG  PRO D 389      26.961 -11.856  32.513  1.00173.78           C
ATOM   3035  C   PRO D 389      25.666  -8.415  32.848  1.00173.78           C
ATOM   3036  O   PRO D 389      24.502  -8.625  33.190  1.00173.78           O
ATOM   3037  N   TRP D 390      26.089  -7.240  32.347  1.00112.01           N
ATOM   3038  CA  TRP D 390      25.185  -6.171  32.048  1.00112.01           C
ATOM   3039  CB  TRP D 390      25.899  -4.818  31.890  1.00112.01           C
ATOM   3040  CG  TRP D 390      24.961  -3.639  31.776  1.00112.01           C
ATOM   3041  CD2 TRP D 390      24.415  -2.956  32.914  1.00112.01           C
ATOM   3042  CD1 TRP D 390      24.461  -3.015  30.671  1.00112.01           C
ATOM   3043  NE1 TRP D 390      23.637  -1.982  31.050  1.00112.01           N
ATOM   3044  CE2 TRP D 390      23.597  -1.935  32.428  1.00112.01           C
ATOM   3045  CE3 TRP D 390      24.577  -3.164  34.253  1.00112.01           C
ATOM   3046  CZ2 TRP D 390      22.930  -1.103  33.281  1.00112.01           C
ATOM   3047  CZ3 TRP D 390      23.904  -2.323  35.110  1.00112.01           C
ATOM   3048  CH2 TRP D 390      23.095  -1.312  34.632  1.00112.01           C
ATOM   3049  C   TRP D 390      24.481  -6.471  30.765  1.00112.01           C
ATOM   3050  O   TRP D 390      23.261  -6.342  30.671  1.00112.01           O
ATOM   3051  N   GLU D 391      25.244  -6.894  29.731  1.00106.82           N
ATOM   3052  CA  GLU D 391      24.602  -7.067  28.465  1.00106.82           C
ATOM   3053  CB  GLU D 391      24.528  -5.772  27.638  1.00106.82           C
ATOM   3054  CG  GLU D 391      23.386  -4.840  28.039  1.00106.82           C
ATOM   3055  CD  GLU D 391      22.177  -5.242  27.205  1.00106.82           C
ATOM   3056  OE1 GLU D 391      22.277  -5.160  25.951  1.00106.82           O
ATOM   3057  OE2 GLU D 391      21.142  -5.642  27.803  1.00106.82           O
ATOM   3058  C   GLU D 391      25.290  -8.062  27.599  1.00106.82           C
ATOM   3059  O   GLU D 391      26.487  -8.325  27.718  1.00106.82           O
ATOM   3060  N   ARG D 392      24.493  -8.664  26.691  1.00157.84           N
ATOM   3061  CA  ARG D 392      25.068  -9.419  25.628  1.00157.84           C
ATOM   3062  CB  ARG D 392      24.111 -10.477  25.049  1.00157.84           C
ATOM   3063  CG  ARG D 392      24.730 -11.347  23.954  1.00157.84           C
ATOM   3064  CD  ARG D 392      23.967 -12.652  23.704  1.00157.84           C
ATOM   3065  NE  ARG D 392      22.607 -12.310  23.197  1.00157.84           N
ATOM   3066  CZ  ARG D 392      21.743 -13.309  22.850  1.00157.84           C
ATOM   3067  NH1 ARG D 392      22.124 -14.614  22.972  1.00157.84           N
ATOM   3068  NH2 ARG D 392      20.497 -13.005  22.381  1.00157.84           N
ATOM   3069  C   ARG D 392      25.253  -8.323  24.663  1.00157.84           C
ATOM   3070  O   ARG D 392      24.559  -8.190  23.654  1.00157.84           O
ATOM   3071  N   LYS D 393      26.224  -7.472  25.013  1.00102.13           N
ATOM   3072  CA  LYS D 393      26.435  -6.307  24.253  1.00102.13           C
ATOM   3073  CB  LYS D 393      27.560  -5.403  24.783  1.00102.13           C
ATOM   3074  CG  LYS D 393      27.752  -4.148  23.928  1.00102.13           C
ATOM   3075  CD  LYS D 393      28.533  -3.032  24.623  1.00102.13           C
ATOM   3076  CE  LYS D 393      27.659  -2.165  25.532  1.00102.13           C
ATOM   3077  NZ  LYS D 393      26.684  -1.402  24.719  1.00102.13           N
ATOM   3078  C   LYS D 393      26.810  -6.783  22.920  1.00102.13           C
ATOM   3079  O   LYS D 393      26.460  -6.154  21.922  1.00102.13           O
ATOM   3080  N   VAL D 394      27.515  -7.925  22.828  1.00152.46           N
ATOM   3081  CA  VAL D 394      27.866  -8.004  21.466  1.00152.46           C
ATOM   3082  CB  VAL D 394      29.233  -7.447  21.188  1.00152.46           C
ATOM   3083  CG1 VAL D 394      30.278  -8.302  21.927  1.00152.46           C
ATOM   3084  CG2 VAL D 394      29.439  -7.413  19.664  1.00152.46           C
ATOM   3085  C   VAL D 394      27.824  -9.345  20.841  1.00152.46           C
ATOM   3086  O   VAL D 394      28.206 -10.360  21.418  1.00152.46           O
ATOM   3087  N   ARG D 395      27.363  -9.335  19.579  1.00113.34           N
ATOM   3088  CA  ARG D 395      27.406 -10.489  18.742  1.00113.34           C
ATOM   3089  CB  ARG D 395      26.071 -10.810  18.039  1.00113.34           C
ATOM   3090  CG  ARG D 395      26.129 -12.054  17.146  1.00113.34           C
ATOM   3091  CD  ARG D 395      24.777 -12.480  16.561  1.00113.34           C
ATOM   3092  NE  ARG D 395      24.519 -11.667  15.338  1.00113.34           N
ATOM   3093  CZ  ARG D 395      23.758 -10.535  15.412  1.00113.34           C
ATOM   3094  NH1 ARG D 395      23.243 -10.134  16.610  1.00113.34           N
ATOM   3095  NH2 ARG D 395      23.504  -9.811  14.283  1.00113.34           N
ATOM   3096  C   ARG D 395      28.406 -10.135  17.687  1.00113.34           C
ATOM   3097  O   ARG D 395      28.315  -9.072  17.073  1.00113.34           O
ATOM   3098  N   VAL D 396      29.417 -10.999  17.469  1.00 36.86           N
ATOM   3099  CA  VAL D 396      30.411 -10.683  16.484  1.00 36.86           C
ATOM   3100  CB  VAL D 396      31.772 -10.408  17.059  1.00 36.86           C
ATOM   3101  CG1 VAL D 396      31.686  -9.156  17.947  1.00 36.86           C
ATOM   3102  CG2 VAL D 396      32.268 -11.666  17.794  1.00 36.86           C
ATOM   3103  C   VAL D 396      30.551 -11.851  15.563  1.00 36.86           C
ATOM   3104  O   VAL D 396      30.433 -13.005  15.975  1.00 36.86           O
ATOM   3105  N   THR D 397      30.799 -11.558  14.269  1.00104.22           N
ATOM   3106  CA  THR D 397      30.973 -12.580  13.280  1.00104.22           C
ATOM   3107  CB  THR D 397      30.045 -12.441  12.105  1.00104.22           C
ATOM   3108  OG1 THR D 397      30.194 -13.552  11.233  1.00104.22           O
ATOM   3109  CG2 THR D 397      30.350 -11.129  11.362  1.00104.22           C
ATOM   3110  C   THR D 397      32.378 -12.484  12.776  1.00104.22           C
ATOM   3111  O   THR D 397      32.861 -11.407  12.426  1.00104.22           O
ATOM   3112  N   LEU D 398      33.082 -13.633  12.744  1.00 60.62           N
ATOM   3113  CA  LEU D 398      34.450 -13.654  12.302  1.00 60.62           C
ATOM   3114  CB  LEU D 398      35.388 -14.342  13.308  1.00 60.62           C
ATOM   3115  CG  LEU D 398      35.405 -13.669  14.693  1.00 60.62           C
ATOM   3116  CD1 LEU D 398      36.358 -14.390  15.657  1.00 60.62           C
ATOM   3117  CD2 LEU D 398      35.698 -12.164  14.578  1.00 60.62           C
ATOM   3118  C   LEU D 398      34.506 -14.460  11.039  1.00 60.62           C
ATOM   3119  O   LEU D 398      34.083 -15.614  11.012  1.00 60.62           O
ATOM   3120  N   LEU D 399      35.041 -13.882   9.943  1.00 80.80           N
ATOM   3121  CA  LEU D 399      35.060 -14.663   8.739  1.00 80.80           C
ATOM   3122  CB  LEU D 399      34.120 -14.181   7.623  1.00 80.80           C
ATOM   3123  CG  LEU D 399      32.628 -14.335   7.975  1.00 80.80           C
ATOM   3124  CD1 LEU D 399      31.727 -13.977   6.782  1.00 80.80           C
ATOM   3125  CD2 LEU D 399      32.337 -15.734   8.543  1.00 80.80           C
ATOM   3126  C   LEU D 399      36.443 -14.775   8.186  1.00 80.80           C
ATOM   3127  O   LEU D 399      37.296 -13.921   8.426  1.00 80.80           O
ATOM   3128  N   SER D 400      36.626 -15.828   7.355  1.00185.02           N
ATOM   3129  CA  SER D 400      37.836 -16.302   6.729  1.00185.02           C
ATOM   3130  CB  SER D 400      37.552 -16.978   5.371  1.00185.02           C
ATOM   3131  OG  SER D 400      37.024 -16.034   4.451  1.00185.02           O
ATOM   3132  C   SER D 400      38.825 -15.178   6.559  1.00185.02           C
ATOM   3133  O   SER D 400      38.460 -14.065   6.191  1.00185.02           O
ATOM   3134  N   PRO D 401      40.060 -15.555   6.395  1.00289.34           N
ATOM   3135  CA  PRO D 401      41.199 -14.841   6.922  1.00289.34           C
ATOM   3136  CD  PRO D 401      40.349 -15.918   5.014  1.00289.34           C
ATOM   3137  CB  PRO D 401      42.086 -14.436   5.742  1.00289.34           C
ATOM   3138  CG  PRO D 401      41.279 -14.818   4.497  1.00289.34           C
ATOM   3139  C   PRO D 401      41.082 -13.759   7.970  1.00289.34           C
ATOM   3140  O   PRO D 401      41.562 -14.099   9.051  1.00289.34           O
ATOM   3141  N   ASN D 402      40.572 -12.516   7.835  1.00193.13           N
ATOM   3142  CA  ASN D 402      40.621 -11.845   9.120  1.00193.13           C
ATOM   3143  CB  ASN D 402      42.019 -11.286   9.459  1.00193.13           C
ATOM   3144  CG  ASN D 402      42.442 -10.220   8.454  1.00193.13           C
ATOM   3145  OD1 ASN D 402      41.820 -10.029   7.411  1.00193.13           O
ATOM   3146  ND2 ASN D 402      43.562  -9.518   8.773  1.00193.13           N
ATOM   3147  C   ASN D 402      39.635 -10.722   9.277  1.00193.13           C
ATOM   3148  O   ASN D 402      39.987  -9.666   9.796  1.00193.13           O
ATOM   3149  N   LYS D 403      38.349 -10.926   8.942  1.00127.09           N
ATOM   3150  CA  LYS D 403      37.437  -9.825   9.073  1.00127.09           C
ATOM   3151  CB  LYS D 403      36.576  -9.609   7.823  1.00127.09           C
ATOM   3152  CG  LYS D 403      35.608 -10.768   7.595  1.00127.09           C
ATOM   3153  CD  LYS D 403      34.538 -10.486   6.547  1.00127.09           C
ATOM   3154  CE  LYS D 403      33.430 -11.536   6.548  1.00127.09           C
ATOM   3155  NZ  LYS D 403      32.580 -11.365   7.753  1.00127.09           N
ATOM   3156  C   LYS D 403      36.482 -10.097  10.191  1.00127.09           C
ATOM   3157  O   LYS D 403      36.008 -11.219  10.363  1.00127.09           O
ATOM   3158  N   VAL D 404      36.177  -9.057  10.995  1.00100.51           N
ATOM   3159  CA  VAL D 404      35.220  -9.213  12.047  1.00100.51           C
ATOM   3160  CB  VAL D 404      35.824  -9.061  13.409  1.00100.51           C
ATOM   3161  CG1 VAL D 404      36.570  -7.724  13.450  1.00100.51           C
ATOM   3162  CG2 VAL D 404      34.710  -9.177  14.460  1.00100.51           C
ATOM   3163  C   VAL D 404      34.173  -8.158  11.846  1.00100.51           C
ATOM   3164  O   VAL D 404      34.477  -7.068  11.364  1.00100.51           O
ATOM   3165  N   VAL D 405      32.898  -8.473  12.170  1.00104.53           N
ATOM   3166  CA  VAL D 405      31.836  -7.519  11.986  1.00104.53           C
ATOM   3167  CB  VAL D 405      31.188  -7.629  10.636  1.00104.53           C
ATOM   3168  CG1 VAL D 405      29.947  -6.723  10.591  1.00104.53           C
ATOM   3169  CG2 VAL D 405      32.240  -7.293   9.566  1.00104.53           C
ATOM   3170  C   VAL D 405      30.772  -7.795  13.007  1.00104.53           C
ATOM   3171  O   VAL D 405      30.629  -8.925  13.469  1.00104.53           O
ATOM   3172  N   ASP D 406      30.024  -6.743  13.416  1.00 85.82           N
ATOM   3173  CA  ASP D 406      28.951  -6.872  14.368  1.00 85.82           C
ATOM   3174  CB  ASP D 406      29.102  -5.916  15.570  1.00 85.82           C
ATOM   3175  CG  ASP D 406      29.178  -4.470  15.089  1.00 85.82           C
ATOM   3176  OD1 ASP D 406      28.821  -4.201  13.912  1.00 85.82           O
ATOM   3177  OD2 ASP D 406      29.603  -3.609  15.907  1.00 85.82           O
ATOM   3178  C   ASP D 406      27.615  -6.655  13.704  1.00 85.82           C
ATOM   3179  O   ASP D 406      27.517  -6.512  12.486  1.00 85.82           O
ATOM   3180  N   GLN D 407      26.541  -6.634  14.527  1.00 96.08           N
ATOM   3181  CA  GLN D 407      25.173  -6.457  14.103  1.00 96.08           C
ATOM   3182  CB  GLN D 407      24.152  -6.674  15.231  1.00 96.08           C
ATOM   3183  CG  GLN D 407      24.250  -5.658  16.369  1.00 96.08           C
ATOM   3184  CD  GLN D 407      23.179  -6.012  17.390  1.00 96.08           C
ATOM   3185  OE1 GLN D 407      22.344  -6.885  17.155  1.00 96.08           O
ATOM   3186  NE2 GLN D 407      23.198  -5.314  18.557  1.00 96.08           N
ATOM   3187  C   GLN D 407      24.967  -5.073  13.562  1.00 96.08           C
ATOM   3188  O   GLN D 407      24.171  -4.858  12.650  1.00 96.08           O
ATOM   3189  N   PHE D 408      25.699  -4.099  14.128  1.00 88.89           N
ATOM   3190  CA  PHE D 408      25.618  -2.698  13.822  1.00 88.89           C
ATOM   3191  CB  PHE D 408      26.542  -1.867  14.725  1.00 88.89           C
ATOM   3192  CG  PHE D 408      26.153  -2.213  16.123  1.00 88.89           C
ATOM   3193  CD1 PHE D 408      26.698  -3.321  16.730  1.00 88.89           C
ATOM   3194  CD2 PHE D 408      25.247  -1.450  16.823  1.00 88.89           C
ATOM   3195  CE1 PHE D 408      26.352  -3.664  18.015  1.00 88.89           C
ATOM   3196  CE2 PHE D 408      24.896  -1.789  18.109  1.00 88.89           C
ATOM   3197  CZ  PHE D 408      25.449  -2.896  18.708  1.00 88.89           C
ATOM   3198  C   PHE D 408      26.033  -2.495  12.394  1.00 88.89           C
ATOM   3199  O   PHE D 408      25.682  -1.486  11.789  1.00 88.89           O
ATOM   3200  N   GLY D 409      26.845  -3.412  11.829  1.00 31.84           N
ATOM   3201  CA  GLY D 409      27.250  -3.269  10.458  1.00 31.84           C
ATOM   3202  C   GLY D 409      28.666  -2.783  10.418  1.00 31.84           C
ATOM   3203  O   GLY D 409      29.200  -2.490   9.350  1.00 31.84           O
ATOM   3204  N   ASN D 410      29.314  -2.682  11.595  1.00 44.52           N
ATOM   3205  CA  ASN D 410      30.672  -2.214  11.668  1.00 44.52           C
ATOM   3206  CB  ASN D 410      31.084  -1.776  13.086  1.00 44.52           C
ATOM   3207  CG  ASN D 410      30.263  -0.550  13.464  1.00 44.52           C
ATOM   3208  OD1 ASN D 410      30.265   0.458  12.758  1.00 44.52           O
ATOM   3209  ND2 ASN D 410      29.528  -0.641  14.604  1.00 44.52           N
ATOM   3210  C   ASN D 410      31.598  -3.317  11.248  1.00 44.52           C
ATOM   3211  O   ASN D 410      31.302  -4.496  11.441  1.00 44.52           O
ATOM   3212  N   GLU D 411      32.755  -2.952  10.652  1.00 81.14           N
ATOM   3213  CA  GLU D 411      33.706  -3.936  10.205  1.00 81.14           C
ATOM   3214  CB  GLU D 411      34.002  -3.878   8.696  1.00 81.14           C
ATOM   3215  CG  GLU D 411      34.651  -2.570   8.245  1.00 81.14           C
ATOM   3216  CD  GLU D 411      34.895  -2.667   6.745  1.00 81.14           C
ATOM   3217  OE1 GLU D 411      34.553  -3.731   6.160  1.00 81.14           O
ATOM   3218  OE2 GLU D 411      35.427  -1.685   6.165  1.00 81.14           O
ATOM   3219  C   GLU D 411      35.007  -3.720  10.924  1.00 81.14           C
ATOM   3220  O   GLU D 411      35.334  -2.603  11.325  1.00 81.14           O
ATOM   3221  N   GLY D 412      35.789  -4.809  11.107  1.00 26.21           N
ATOM   3222  CA  GLY D 412      37.043  -4.723  11.807  1.00 26.21           C
ATOM   3223  C   GLY D 412      37.856  -5.944  11.483  1.00 26.21           C
ATOM   3224  O   GLY D 412      37.615  -6.606  10.477  1.00 26.21           O
ATOM   3225  N   THR D 413      38.865  -6.266  12.330  1.00110.01           N
ATOM   3226  CA  THR D 413      39.691  -7.410  12.042  1.00110.01           C
ATOM   3227  CB  THR D 413      41.038  -7.039  11.494  1.00110.01           C
ATOM   3228  OG1 THR D 413      41.716  -8.192  11.017  1.00110.01           O
ATOM   3229  CG2 THR D 413      41.852  -6.367  12.616  1.00110.01           C
ATOM   3230  C   THR D 413      39.947  -8.207  13.290  1.00110.01           C
ATOM   3231  O   THR D 413      39.702  -7.739  14.401  1.00110.01           O
ATOM   3232  N   TRP D 414      40.419  -9.469  13.137  1.00151.79           N
ATOM   3233  CA  TRP D 414      40.777 -10.228  14.298  1.00151.79           C
ATOM   3234  CB  TRP D 414      39.631 -11.006  14.965  1.00151.79           C
ATOM   3235  CG  TRP D 414      39.392 -12.419  14.511  1.00151.79           C
ATOM   3236  CD2 TRP D 414      38.905 -12.828  13.227  1.00151.79           C
ATOM   3237  CD1 TRP D 414      39.575 -13.559  15.238  1.00151.79           C
ATOM   3238  NE1 TRP D 414      39.213 -14.653  14.495  1.00151.79           N
ATOM   3239  CE2 TRP D 414      38.805 -14.221  13.253  1.00151.79           C
ATOM   3240  CE3 TRP D 414      38.572 -12.105  12.120  1.00151.79           C
ATOM   3241  CZ2 TRP D 414      38.351 -14.915  12.173  1.00151.79           C
ATOM   3242  CZ3 TRP D 414      38.127 -12.816  11.030  1.00151.79           C
ATOM   3243  CH2 TRP D 414      38.016 -14.189  11.056  1.00151.79           C
ATOM   3244  C   TRP D 414      41.849 -11.204  13.903  1.00151.79           C
ATOM   3245  O   TRP D 414      42.147 -11.397  12.723  1.00151.79           O
ATOM   3246  N   THR D 415      42.507 -11.806  14.911  1.00129.20           N
ATOM   3247  CA  THR D 415      43.508 -12.793  14.646  1.00129.20           C
ATOM   3248  CB  THR D 415      44.902 -12.238  14.601  1.00129.20           C
ATOM   3249  OG1 THR D 415      45.796 -13.231  14.136  1.00129.20           O
ATOM   3250  CG2 THR D 415      45.313 -11.791  16.005  1.00129.20           C
ATOM   3251  C   THR D 415      43.460 -13.771  15.768  1.00129.20           C
ATOM   3252  O   THR D 415      43.102 -13.415  16.886  1.00129.20           O
ATOM   3253  N   MET D 416      43.771 -15.052  15.494  1.00150.28           N
ATOM   3254  CA  MET D 416      43.857 -15.949  16.601  1.00150.28           C
ATOM   3255  CB  MET D 416      43.680 -17.422  16.226  1.00150.28           C
ATOM   3256  CG  MET D 416      42.227 -17.692  15.855  1.00150.28           C
ATOM   3257  SD  MET D 416      41.071 -17.206  17.171  1.00150.28           S
ATOM   3258  CE  MET D 416      41.419 -18.606  18.272  1.00150.28           C
ATOM   3259  C   MET D 416      45.242 -15.762  17.105  1.00150.28           C
ATOM   3260  O   MET D 416      46.127 -15.358  16.349  1.00150.28           O
ATOM   3261  N   VAL D 417      45.446 -15.981  18.412  1.00185.97           N
ATOM   3262  CA  VAL D 417      46.765 -15.958  18.957  1.00185.97           C
ATOM   3263  CB  VAL D 417      46.873 -15.299  20.310  1.00185.97           C
ATOM   3264  CG1 VAL D 417      45.842 -15.889  21.284  1.00185.97           C
ATOM   3265  CG2 VAL D 417      48.322 -15.462  20.789  1.00185.97           C
ATOM   3266  C   VAL D 417      47.054 -17.409  19.051  1.00185.97           C
ATOM   3267  O   VAL D 417      46.376 -18.116  19.781  1.00185.97           O
ATOM   3268  N   TYR D 418      48.235 -17.824  18.584  1.00265.87           N
ATOM   3269  CA  TYR D 418      48.521 -19.124  18.060  1.00265.87           C
ATOM   3270  CB  TYR D 418      49.850 -19.490  18.756  1.00265.87           C
ATOM   3271  CG  TYR D 418      50.254 -20.921  18.778  1.00265.87           C
ATOM   3272  CD1 TYR D 418      50.902 -21.448  17.707  1.00265.87           C
ATOM   3273  CD2 TYR D 418      50.023 -21.733  19.861  1.00265.87           C
ATOM   3274  CE1 TYR D 418      51.311 -22.760  17.693  1.00265.87           C
ATOM   3275  CE2 TYR D 418      50.428 -23.050  19.866  1.00265.87           C
ATOM   3276  CZ  TYR D 418      51.075 -23.567  18.775  1.00265.87           C
ATOM   3277  OH  TYR D 418      51.496 -24.918  18.771  1.00265.87           O
ATOM   3278  C   TYR D 418      47.464 -20.144  18.358  1.00265.87           C
ATOM   3279  O   TYR D 418      46.642 -20.384  17.474  1.00265.87           O
ATOM   3280  N   ASN D 419      47.318 -20.636  19.592  1.00283.91           N
ATOM   3281  CA  ASN D 419      46.410 -21.736  19.800  1.00283.91           C
ATOM   3282  CB  ASN D 419      47.308 -22.883  20.310  1.00283.91           C
ATOM   3283  CG  ASN D 419      46.779 -24.273  20.062  1.00283.91           C
ATOM   3284  OD1 ASN D 419      45.767 -24.460  19.401  1.00283.91           O
ATOM   3285  ND2 ASN D 419      47.530 -25.288  20.562  1.00283.91           N
ATOM   3286  C   ASN D 419      45.581 -21.354  20.983  1.00283.91           C
ATOM   3287  O   ASN D 419      44.613 -22.031  21.329  1.00283.91           O
ATOM   3288  N   GLN D 420      46.032 -20.312  21.700  1.00255.94           N
ATOM   3289  CA  GLN D 420      45.431 -19.960  22.956  1.00255.94           C
ATOM   3290  CB  GLN D 420      46.407 -19.630  24.087  1.00255.94           C
ATOM   3291  CG  GLN D 420      47.351 -18.455  23.943  1.00255.94           C
ATOM   3292  CD  GLN D 420      48.124 -18.630  25.234  1.00255.94           C
ATOM   3293  OE1 GLN D 420      48.406 -17.684  25.967  1.00255.94           O
ATOM   3294  NE2 GLN D 420      48.445 -19.916  25.537  1.00255.94           N
ATOM   3295  C   GLN D 420      44.218 -19.074  23.043  1.00255.94           C
ATOM   3296  O   GLN D 420      43.452 -19.234  23.993  1.00255.94           O
ATOM   3297  N   GLY D 421      44.018 -18.090  22.143  1.00 50.32           N
ATOM   3298  CA  GLY D 421      42.878 -17.218  22.318  1.00 50.32           C
ATOM   3299  C   GLY D 421      42.825 -16.294  21.130  1.00 50.32           C
ATOM   3300  O   GLY D 421      43.413 -16.598  20.106  1.00 50.32           O
ATOM   3301  N   PHE D 422      42.097 -15.141  21.242  1.00218.12           N
ATOM   3302  CA  PHE D 422      41.975 -14.285  20.084  1.00218.12           C
ATOM   3303  CB  PHE D 422      40.595 -13.857  19.558  1.00218.12           C
ATOM   3304  CG  PHE D 422      39.364 -14.648  19.781  1.00218.12           C
ATOM   3305  CD1 PHE D 422      39.250 -15.744  20.605  1.00218.12           C
ATOM   3306  CD2 PHE D 422      38.250 -14.139  19.157  1.00218.12           C
ATOM   3307  CE1 PHE D 422      38.023 -16.357  20.742  1.00218.12           C
ATOM   3308  CE2 PHE D 422      37.029 -14.740  19.293  1.00218.12           C
ATOM   3309  CZ  PHE D 422      36.919 -15.857  20.087  1.00218.12           C
ATOM   3310  C   PHE D 422      42.100 -12.857  20.526  1.00218.12           C
ATOM   3311  O   PHE D 422      41.943 -12.515  21.698  1.00218.12           O
ATOM   3312  N   HIS D 423      42.273 -11.973  19.512  1.00138.24           N
ATOM   3313  CA  HIS D 423      42.129 -10.562  19.718  1.00138.24           C
ATOM   3314  ND1 HIS D 423      43.230  -8.109  17.826  1.00138.24           N
ATOM   3315  CG  HIS D 423      43.895  -9.136  18.453  1.00138.24           C
ATOM   3316  CB  HIS D 423      43.444  -9.739  19.755  1.00138.24           C
ATOM   3317  NE2 HIS D 423      45.024  -8.532  16.591  1.00138.24           N
ATOM   3318  CD2 HIS D 423      44.993  -9.375  17.691  1.00138.24           C
ATOM   3319  CE1 HIS D 423      43.946  -7.784  16.721  1.00138.24           C
ATOM   3320  C   HIS D 423      41.287 -10.067  18.574  1.00138.24           C
ATOM   3321  O   HIS D 423      41.534 -10.408  17.414  1.00138.24           O
ATOM   3322  N   ILE D 424      40.255  -9.253  18.878  1.00121.63           N
ATOM   3323  CA  ILE D 424      39.362  -8.709  17.889  1.00121.63           C
ATOM   3324  CB  ILE D 424      37.921  -9.011  18.194  1.00121.63           C
ATOM   3325  CG1 ILE D 424      37.645 -10.510  18.398  1.00121.63           C
ATOM   3326  CG2 ILE D 424      37.084  -8.387  17.069  1.00121.63           C
ATOM   3327  CD1 ILE D 424      37.678 -11.368  17.138  1.00121.63           C
ATOM   3328  C   ILE D 424      39.419  -7.215  18.035  1.00121.63           C
ATOM   3329  O   ILE D 424      39.290  -6.701  19.145  1.00121.63           O
ATOM   3330  N   ASN D 425      39.626  -6.476  16.924  1.00 57.12           N
ATOM   3331  CA  ASN D 425      39.555  -5.041  16.998  1.00 57.12           C
ATOM   3332  CB  ASN D 425      40.780  -4.294  16.435  1.00 57.12           C
ATOM   3333  CG  ASN D 425      41.855  -4.259  17.510  1.00 57.12           C
ATOM   3334  OD1 ASN D 425      42.160  -3.204  18.066  1.00 57.12           O
ATOM   3335  ND2 ASN D 425      42.436  -5.445  17.823  1.00 57.12           N
ATOM   3336  C   ASN D 425      38.371  -4.643  16.178  1.00 57.12           C
ATOM   3337  O   ASN D 425      38.367  -4.817  14.960  1.00 57.12           O
ATOM   3338  N   VAL D 426      37.328  -4.109  16.835  1.00 56.81           N
ATOM   3339  CA  VAL D 426      36.162  -3.735  16.096  1.00 56.81           C
ATOM   3340  CB  VAL D 426      35.087  -4.775  16.152  1.00 56.81           C
ATOM   3341  CG1 VAL D 426      33.880  -4.292  15.332  1.00 56.81           C
ATOM   3342  CG2 VAL D 426      35.676  -6.123  15.735  1.00 56.81           C
ATOM   3343  C   VAL D 426      35.555  -2.556  16.767  1.00 56.81           C
ATOM   3344  O   VAL D 426      35.461  -2.505  17.992  1.00 56.81           O
ATOM   3345  N   ASN D 427      35.117  -1.569  15.969  1.00 82.34           N
ATOM   3346  CA  ASN D 427      34.405  -0.431  16.467  1.00 82.34           C
ATOM   3347  CB  ASN D 427      32.962  -0.776  16.870  1.00 82.34           C
ATOM   3348  CG  ASN D 427      32.149   0.508  16.830  1.00 82.34           C
ATOM   3349  OD1 ASN D 427      31.764   0.972  15.760  1.00 82.34           O
ATOM   3350  ND2 ASN D 427      31.878   1.101  18.025  1.00 82.34           N
ATOM   3351  C   ASN D 427      35.106   0.206  17.640  1.00 82.34           C
ATOM   3352  O   ASN D 427      34.468   0.523  18.647  1.00 82.34           O
ATOM   3353  N   GLY D 428      36.434   0.405  17.559  1.00 32.02           N
ATOM   3354  CA  GLY D 428      37.154   1.144  18.564  1.00 32.02           C
ATOM   3355  C   GLY D 428      37.307   0.374  19.847  1.00 32.02           C
ATOM   3356  O   GLY D 428      37.642   0.955  20.879  1.00 32.02           O
ATOM   3357  N   ARG D 429      37.069  -0.950  19.833  1.00164.43           N
ATOM   3358  CA  ARG D 429      37.223  -1.719  21.038  1.00164.43           C
ATOM   3359  CB  ARG D 429      35.890  -2.257  21.588  1.00164.43           C
ATOM   3360  CG  ARG D 429      35.193  -3.214  20.619  1.00164.43           C
ATOM   3361  CD  ARG D 429      33.693  -3.401  20.859  1.00164.43           C
ATOM   3362  NE  ARG D 429      33.500  -4.031  22.195  1.00164.43           N
ATOM   3363  CZ  ARG D 429      33.311  -3.254  23.300  1.00164.43           C
ATOM   3364  NH1 ARG D 429      33.319  -1.894  23.191  1.00164.43           N
ATOM   3365  NH2 ARG D 429      33.102  -3.839  24.516  1.00164.43           N
ATOM   3366  C   ARG D 429      38.069  -2.908  20.706  1.00164.43           C
ATOM   3367  O   ARG D 429      38.091  -3.365  19.564  1.00164.43           O
ATOM   3368  N   SER D 430      38.810  -3.428  21.706  1.00 82.61           N
ATOM   3369  CA  SER D 430      39.626  -4.585  21.484  1.00 82.61           C
ATOM   3370  CB  SER D 430      41.106  -4.365  21.833  1.00 82.61           C
ATOM   3371  OG  SER D 430      41.662  -3.350  21.011  1.00 82.61           O
ATOM   3372  C   SER D 430      39.120  -5.647  22.414  1.00 82.61           C
ATOM   3373  O   SER D 430      38.894  -5.379  23.594  1.00 82.61           O
ATOM   3374  N   TYR D 431      38.937  -6.885  21.901  1.00 84.17           N
ATOM   3375  CA  TYR D 431      38.468  -7.981  22.706  1.00 84.17           C
ATOM   3376  CB  TYR D 431      37.421  -8.914  22.068  1.00 84.17           C
ATOM   3377  CG  TYR D 431      36.159  -8.258  21.644  1.00 84.17           C
ATOM   3378  CD1 TYR D 431      35.240  -7.813  22.565  1.00 84.17           C
ATOM   3379  CD2 TYR D 431      35.877  -8.145  20.302  1.00 84.17           C
ATOM   3380  CE1 TYR D 431      34.063  -7.231  22.153  1.00 84.17           C
ATOM   3381  CE2 TYR D 431      34.704  -7.564  19.886  1.00 84.17           C
ATOM   3382  CZ  TYR D 431      33.796  -7.101  20.809  1.00 84.17           C
ATOM   3383  OH  TYR D 431      32.595  -6.507  20.368  1.00 84.17           O
ATOM   3384  C   TYR D 431      39.608  -8.949  22.824  1.00 84.17           C
ATOM   3385  O   TYR D 431      40.289  -9.246  21.841  1.00 84.17           O
ATOM   3386  N   PHE D 432      39.840  -9.472  24.045  1.00 93.87           N
ATOM   3387  CA  PHE D 432      40.868 -10.452  24.256  1.00 93.87           C
ATOM   3388  CB  PHE D 432      42.148  -9.832  24.841  1.00 93.87           C
ATOM   3389  CG  PHE D 432      43.014 -10.964  25.259  1.00 93.87           C
ATOM   3390  CD1 PHE D 432      43.808 -11.607  24.345  1.00 93.87           C
ATOM   3391  CD2 PHE D 432      43.031 -11.381  26.571  1.00 93.87           C
ATOM   3392  CE1 PHE D 432      44.603 -12.663  24.728  1.00 93.87           C
ATOM   3393  CE2 PHE D 432      43.822 -12.435  26.955  1.00 93.87           C
ATOM   3394  CZ  PHE D 432      44.612 -13.082  26.038  1.00 93.87           C
ATOM   3395  C   PHE D 432      40.394 -11.467  25.258  1.00 93.87           C
ATOM   3396  O   PHE D 432      39.793 -11.128  26.274  1.00 93.87           O
ATOM   3397  N   GLY D 433      40.695 -12.758  25.003  1.00 42.57           N
ATOM   3398  CA  GLY D 433      40.316 -13.799  25.922  1.00 42.57           C
ATOM   3399  C   GLY D 433      41.004 -15.060  25.503  1.00 42.57           C
ATOM   3400  O   GLY D 433      41.375 -15.218  24.343  1.00 42.57           O
ATOM   3401  N   TYR D 434      41.155 -16.022  26.439  1.00169.57           N
ATOM   3402  CA  TYR D 434      41.781 -17.269  26.092  1.00169.57           C
ATOM   3403  CB  TYR D 434      42.603 -17.984  27.165  1.00169.57           C
ATOM   3404  CG  TYR D 434      43.724 -17.155  27.629  1.00169.57           C
ATOM   3405  CD1 TYR D 434      43.495 -16.332  28.692  1.00169.57           C
ATOM   3406  CD2 TYR D 434      44.962 -17.206  27.035  1.00169.57           C
ATOM   3407  CE1 TYR D 434      44.497 -15.550  29.177  1.00169.57           C
ATOM   3408  CE2 TYR D 434      45.976 -16.419  27.521  1.00169.57           C
ATOM   3409  CZ  TYR D 434      45.725 -15.601  28.592  1.00169.57           C
ATOM   3410  OH  TYR D 434      46.723 -14.781  29.129  1.00169.57           O
ATOM   3411  C   TYR D 434      40.662 -18.242  25.982  1.00169.57           C
ATOM   3412  O   TYR D 434      39.604 -18.064  26.580  1.00169.57           O
ATOM   3413  N   SER D 435      40.879 -19.307  25.192  1.00 49.21           N
ATOM   3414  CA  SER D 435      39.862 -20.309  25.049  1.00 49.21           C
ATOM   3415  CB  SER D 435      40.203 -21.402  24.020  1.00 49.21           C
ATOM   3416  OG  SER D 435      40.303 -20.838  22.722  1.00 49.21           O
ATOM   3417  C   SER D 435      39.723 -20.975  26.391  1.00 49.21           C
ATOM   3418  O   SER D 435      40.677 -21.033  27.164  1.00 49.21           O
ATOM   3419  N   ALA D 436      38.519 -21.504  26.692  1.00 58.43           N
ATOM   3420  CA  ALA D 436      38.201 -22.060  27.985  1.00 58.43           C
ATOM   3421  CB  ALA D 436      36.692 -22.289  28.180  1.00 58.43           C
ATOM   3422  C   ALA D 436      38.888 -23.374  28.257  1.00 58.43           C
ATOM   3423  O   ALA D 436      39.076 -24.188  27.354  1.00 58.43           O
ATOM   3424  N   PHE D 437      39.251 -23.600  29.550  1.00221.19           N
ATOM   3425  CA  PHE D 437      39.887 -24.798  30.056  1.00221.19           C
ATOM   3426  CB  PHE D 437      40.955 -24.665  31.155  1.00221.19           C
ATOM   3427  CG  PHE D 437      41.999 -23.611  31.150  1.00221.19           C
ATOM   3428  CD1 PHE D 437      41.769 -22.309  30.765  1.00221.19           C
ATOM   3429  CD2 PHE D 437      43.252 -23.964  31.594  1.00221.19           C
ATOM   3430  CE1 PHE D 437      42.789 -21.383  30.826  1.00221.19           C
ATOM   3431  CE2 PHE D 437      44.269 -23.043  31.657  1.00221.19           C
ATOM   3432  CZ  PHE D 437      44.037 -21.745  31.274  1.00221.19           C
ATOM   3433  C   PHE D 437      38.952 -25.226  31.144  1.00221.19           C
ATOM   3434  O   PHE D 437      38.315 -24.374  31.752  1.00221.19           O
ATOM   3435  N   LYS D 438      38.907 -26.531  31.482  1.00120.69           N
ATOM   3436  CA  LYS D 438      38.141 -26.936  32.632  1.00120.69           C
ATOM   3437  CB  LYS D 438      36.849 -27.693  32.282  1.00120.69           C
ATOM   3438  CG  LYS D 438      35.753 -26.758  31.764  1.00120.69           C
ATOM   3439  CD  LYS D 438      34.623 -27.427  30.972  1.00120.69           C
ATOM   3440  CE  LYS D 438      34.019 -28.677  31.614  0.00120.69           C
ATOM   3441  NZ  LYS D 438      34.890 -29.846  31.368  0.00120.69           N
ATOM   3442  C   LYS D 438      39.007 -27.827  33.468  1.00120.69           C
ATOM   3443  O   LYS D 438      39.763 -28.649  32.955  1.00120.69           O
ATOM   3444  N   LYS D 439      38.918 -27.664  34.803  1.00 98.19           N
ATOM   3445  CA  LYS D 439      39.724 -28.431  35.714  1.00 98.19           C
ATOM   3446  CB  LYS D 439      40.218 -27.603  36.915  1.00 98.19           C
ATOM   3447  CG  LYS D 439      41.328 -26.576  36.693  1.00 98.19           C
ATOM   3448  CD  LYS D 439      41.400 -25.604  37.878  1.00 98.19           C
ATOM   3449  CE  LYS D 439      42.765 -24.955  38.119  1.00 98.19           C
ATOM   3450  NZ  LYS D 439      43.581 -25.811  39.014  1.00 98.19           N
ATOM   3451  C   LYS D 439      38.864 -29.484  36.363  1.00 98.19           C
ATOM   3452  O   LYS D 439      38.142 -29.207  37.321  1.00 98.19           O
ATOM   3453  N   GLU D 440      38.934 -30.731  35.862  1.00123.14           N
ATOM   3454  CA  GLU D 440      38.236 -31.850  36.437  1.00123.14           C
ATOM   3455  CB  GLU D 440      38.302 -33.103  35.546  0.00123.14           C
ATOM   3456  CG  GLU D 440      37.717 -32.898  34.144  0.00123.14           C
ATOM   3457  CD  GLU D 440      36.268 -32.451  34.275  0.00123.14           C
ATOM   3458  OE1 GLU D 440      36.031 -31.350  34.841  0.00123.14           O
ATOM   3459  OE2 GLU D 440      35.378 -33.207  33.804  0.00123.14           O
ATOM   3460  C   GLU D 440      38.937 -32.171  37.718  1.00123.14           C
ATOM   3461  O   GLU D 440      38.339 -32.643  38.680  1.00123.14           O
ATOM   3462  N   GLY D 441      40.253 -31.891  37.729  1.00 69.17           N
ATOM   3463  CA  GLY D 441      41.191 -32.145  38.781  1.00 69.17           C
ATOM   3464  C   GLY D 441      42.270 -32.936  38.122  1.00 69.17           C
ATOM   3465  O   GLY D 441      43.374 -32.441  37.910  1.00 69.17           O
ATOM   3466  N   GLN D 442      41.993 -34.201  37.777  1.00250.92           N
ATOM   3467  CA  GLN D 442      42.970 -34.917  37.017  1.00250.92           C
ATOM   3468  CB  GLN D 442      42.738 -36.435  37.000  1.00250.92           C
ATOM   3469  CG  GLN D 442      43.744 -37.184  36.122  1.00250.92           C
ATOM   3470  CD  GLN D 442      45.132 -36.990  36.715  1.00250.92           C
ATOM   3471  OE1 GLN D 442      46.141 -37.245  36.060  1.00250.92           O
ATOM   3472  NE2 GLN D 442      45.187 -36.522  37.991  1.00250.92           N
ATOM   3473  C   GLN D 442      42.902 -34.450  35.604  1.00250.92           C
ATOM   3474  O   GLN D 442      43.919 -34.251  34.941  1.00250.92           O
ATOM   3475  N   LYS D 443      41.669 -34.239  35.120  1.00179.60           N
ATOM   3476  CA  LYS D 443      41.504 -33.973  33.726  1.00179.60           C
ATOM   3477  CB  LYS D 443      40.167 -34.428  33.123  1.00179.60           C
ATOM   3478  CG  LYS D 443      40.068 -35.904  32.760  1.00179.60           C
ATOM   3479  CD  LYS D 443      38.701 -36.253  32.170  0.00179.60           C
ATOM   3480  CE  LYS D 443      37.548 -36.116  33.166  0.00179.60           C
ATOM   3481  NZ  LYS D 443      37.604 -37.211  34.160  0.00179.60           N
ATOM   3482  C   LYS D 443      41.543 -32.525  33.417  1.00179.60           C
ATOM   3483  O   LYS D 443      41.222 -31.657  34.229  1.00179.60           O
ATOM   3484  N   VAL D 444      41.970 -32.255  32.175  1.00 59.39           N
ATOM   3485  CA  VAL D 444      41.937 -30.944  31.624  1.00 59.39           C
ATOM   3486  CB  VAL D 444      43.279 -30.457  31.156  1.00 59.39           C
ATOM   3487  CG1 VAL D 444      43.096 -29.103  30.448  1.00 59.39           C
ATOM   3488  CG2 VAL D 444      44.233 -30.413  32.363  1.00 59.39           C
ATOM   3489  C   VAL D 444      41.073 -31.069  30.407  1.00 59.39           C
ATOM   3490  O   VAL D 444      41.293 -31.943  29.568  1.00 59.39           O
ATOM   3491  N   THR D 445      40.039 -30.216  30.292  1.00 53.19           N
ATOM   3492  CA  THR D 445      39.188 -30.281  29.140  1.00 53.19           C
ATOM   3493  CB  THR D 445      37.775 -30.656  29.476  1.00 53.19           C
ATOM   3494  OG1 THR D 445      37.744 -31.914  30.136  1.00 53.19           O
ATOM   3495  CG2 THR D 445      36.965 -30.724  28.171  1.00 53.19           C
ATOM   3496  C   THR D 445      39.166 -28.914  28.545  1.00 53.19           C
ATOM   3497  O   THR D 445      39.019 -27.917  29.250  1.00 53.19           O
ATOM   3498  N   SER D 446      39.312 -28.819  27.213  1.00 94.78           N
ATOM   3499  CA  SER D 446      39.325 -27.499  26.664  1.00 94.78           C
ATOM   3500  CB  SER D 446      40.595 -27.188  25.852  1.00 94.78           C
ATOM   3501  OG  SER D 446      40.689 -25.792  25.621  1.00 94.78           O
ATOM   3502  C   SER D 446      38.134 -27.362  25.772  1.00 94.78           C
ATOM   3503  O   SER D 446      37.665 -28.338  25.184  1.00 94.78           O
ATOM   3504  N   TYR D 447      37.563 -26.142  25.720  1.00 81.42           N
ATOM   3505  CA  TYR D 447      36.457 -25.911  24.843  1.00 81.42           C
ATOM   3506  CB  TYR D 447      35.134 -25.663  25.580  1.00 81.42           C
ATOM   3507  CG  TYR D 447      34.793 -26.983  26.177  1.00 81.42           C
ATOM   3508  CD1 TYR D 447      34.054 -27.896  25.460  1.00 81.42           C
ATOM   3509  CD2 TYR D 447      35.222 -27.311  27.442  1.00 81.42           C
ATOM   3510  CE1 TYR D 447      33.744 -29.121  26.001  1.00 81.42           C
ATOM   3511  CE2 TYR D 447      34.914 -28.534  27.987  1.00 81.42           C
ATOM   3512  CZ  TYR D 447      34.176 -29.440  27.267  1.00 81.42           C
ATOM   3513  OH  TYR D 447      33.864 -30.696  27.827  1.00 81.42           O
ATOM   3514  C   TYR D 447      36.793 -24.726  24.012  1.00 81.42           C
ATOM   3515  O   TYR D 447      36.883 -23.601  24.506  1.00 81.42           O
ATOM   3516  N   CYS D 448      37.022 -24.963  22.711  1.00138.70           N
ATOM   3517  CA  CYS D 448      37.350 -23.859  21.867  1.00138.70           C
ATOM   3518  CB  CYS D 448      38.104 -24.138  20.569  1.00138.70           C
ATOM   3519  SG  CYS D 448      38.808 -22.564  19.976  1.00138.70           S
ATOM   3520  C   CYS D 448      36.125 -23.072  21.546  1.00138.70           C
ATOM   3521  O   CYS D 448      36.214 -22.010  20.932  1.00138.70           O
ATOM   3522  N   HIS D 449      34.943 -23.648  21.831  1.00 98.98           N
ATOM   3523  CA  HIS D 449      33.680 -22.998  21.624  1.00 98.98           C
ATOM   3524  ND1 HIS D 449      31.769 -24.551  19.382  1.00 98.98           N
ATOM   3525  CG  HIS D 449      32.381 -24.881  20.570  1.00 98.98           C
ATOM   3526  CB  HIS D 449      32.476 -23.949  21.741  1.00 98.98           C
ATOM   3527  NE2 HIS D 449      32.540 -26.622  19.144  1.00 98.98           N
ATOM   3528  CD2 HIS D 449      32.847 -26.150  20.408  1.00 98.98           C
ATOM   3529  CE1 HIS D 449      31.893 -25.626  18.565  1.00 98.98           C
ATOM   3530  C   HIS D 449      33.502 -21.876  22.610  1.00 98.98           C
ATOM   3531  O   HIS D 449      32.741 -20.949  22.345  1.00 98.98           O
ATOM   3532  N   LYS D 450      34.136 -21.938  23.802  1.00129.52           N
ATOM   3533  CA  LYS D 450      33.919 -20.864  24.739  1.00129.52           C
ATOM   3534  CB  LYS D 450      33.241 -21.240  26.070  1.00129.52           C
ATOM   3535  CG  LYS D 450      32.004 -22.132  25.979  1.00129.52           C
ATOM   3536  CD  LYS D 450      32.336 -23.622  26.042  1.00129.52           C
ATOM   3537  CE  LYS D 450      32.831 -24.019  27.438  1.00129.52           C
ATOM   3538  NZ  LYS D 450      32.769 -25.483  27.621  1.00129.52           N
ATOM   3539  C   LYS D 450      35.225 -20.245  25.141  1.00129.52           C
ATOM   3540  O   LYS D 450      36.297 -20.674  24.716  1.00129.52           O
ATOM   3541  N   THR D 451      35.148 -19.183  25.981  1.00 57.69           N
ATOM   3542  CA  THR D 451      36.335 -18.510  26.430  1.00 57.69           C
ATOM   3543  CB  THR D 451      36.500 -17.123  25.872  1.00 57.69           C
ATOM   3544  OG1 THR D 451      35.446 -16.284  26.320  1.00 57.69           O
ATOM   3545  CG2 THR D 451      36.507 -17.202  24.336  1.00 57.69           C
ATOM   3546  C   THR D 451      36.329 -18.387  27.926  1.00 57.69           C
ATOM   3547  O   THR D 451      35.317 -18.581  28.598  1.00 57.69           O
ATOM   3548  N   VAL D 452      37.522 -18.098  28.478  1.00 67.36           N
ATOM   3549  CA  VAL D 452      37.746 -17.840  29.871  1.00 67.36           C
ATOM   3550  CB  VAL D 452      39.212 -17.932  30.217  1.00 67.36           C
ATOM   3551  CG1 VAL D 452      39.443 -17.596  31.698  1.00 67.36           C
ATOM   3552  CG2 VAL D 452      39.707 -19.333  29.822  1.00 67.36           C
ATOM   3553  C   VAL D 452      37.298 -16.421  30.032  1.00 67.36           C
ATOM   3554  O   VAL D 452      36.965 -15.785  29.033  1.00 67.36           O
ATOM   3555  N   PRO D 453      37.205 -15.889  31.218  1.00 94.32           N
ATOM   3556  CA  PRO D 453      36.836 -14.507  31.291  1.00 94.32           C
ATOM   3557  CD  PRO D 453      36.666 -16.611  32.355  1.00 94.32           C
ATOM   3558  CB  PRO D 453      36.555 -14.215  32.770  1.00 94.32           C
ATOM   3559  CG  PRO D 453      36.772 -15.571  33.482  1.00 94.32           C
ATOM   3560  C   PRO D 453      37.896 -13.689  30.626  1.00 94.32           C
ATOM   3561  O   PRO D 453      39.077 -13.924  30.879  1.00 94.32           O
ATOM   3562  N   GLY D 454      37.492 -12.712  29.785  1.00 45.86           N
ATOM   3563  CA  GLY D 454      38.450 -11.954  29.040  1.00 45.86           C
ATOM   3564  C   GLY D 454      38.280 -10.496  29.314  1.00 45.86           C
ATOM   3565  O   GLY D 454      37.424 -10.085  30.099  1.00 45.86           O
ATOM   3566  N   LEU D 455      39.132  -9.676  28.660  1.00 58.46           N
ATOM   3567  CA  LEU D 455      39.082  -8.261  28.868  1.00 58.46           C
ATOM   3568  CB  LEU D 455      40.397  -7.675  29.409  1.00 58.46           C
ATOM   3569  CG  LEU D 455      40.779  -8.224  30.797  1.00 58.46           C
ATOM   3570  CD1 LEU D 455      41.138  -9.717  30.736  1.00 58.46           C
ATOM   3571  CD2 LEU D 455      41.881  -7.379  31.450  1.00 58.46           C
ATOM   3572  C   LEU D 455      38.754  -7.560  27.583  1.00 58.46           C
ATOM   3573  O   LEU D 455      39.263  -7.897  26.513  1.00 58.46           O
ATOM   3574  N   ALA D 456      37.854  -6.559  27.672  1.00 53.94           N
ATOM   3575  CA  ALA D 456      37.486  -5.751  26.548  1.00 53.94           C
ATOM   3576  CB  ALA D 456      36.019  -5.923  26.120  1.00 53.94           C
ATOM   3577  C   ALA D 456      37.656  -4.334  26.998  1.00 53.94           C
ATOM   3578  O   ALA D 456      37.293  -3.982  28.121  1.00 53.94           O
ATOM   3579  N   HIS D 457      38.249  -3.487  26.135  1.00 71.20           N
ATOM   3580  CA  HIS D 457      38.423  -2.108  26.476  1.00 71.20           C
ATOM   3581  ND1 HIS D 457      41.512  -3.599  27.209  1.00 71.20           N
ATOM   3582  CG  HIS D 457      40.931  -2.433  26.764  1.00 71.20           C
ATOM   3583  CB  HIS D 457      39.673  -1.845  27.332  1.00 71.20           C
ATOM   3584  NE2 HIS D 457      42.797  -2.837  25.564  1.00 71.20           N
ATOM   3585  CD2 HIS D 457      41.729  -1.981  25.760  1.00 71.20           C
ATOM   3586  CE1 HIS D 457      42.625  -3.795  26.458  1.00 71.20           C
ATOM   3587  C   HIS D 457      38.552  -1.348  25.196  1.00 71.20           C
ATOM   3588  O   HIS D 457      38.858  -1.919  24.150  1.00 71.20           O
ATOM   3589  N   ASP D 458      38.321  -0.023  25.240  1.00 63.40           N
ATOM   3590  CA  ASP D 458      38.419   0.725  24.022  1.00 63.40           C
ATOM   3591  CB  ASP D 458      37.821   2.146  24.114  1.00 63.40           C
ATOM   3592  CG  ASP D 458      38.483   2.924  25.243  1.00 63.40           C
ATOM   3593  OD1 ASP D 458      39.738   2.916  25.335  1.00 63.40           O
ATOM   3594  OD2 ASP D 458      37.723   3.526  26.048  1.00 63.40           O
ATOM   3595  C   ASP D 458      39.859   0.764  23.625  1.00 63.40           C
ATOM   3596  O   ASP D 458      40.743   0.419  24.406  1.00 63.40           O
ATOM   3597  N   VAL D 459      40.122   1.188  22.377  1.00 65.52           N
ATOM   3598  CA  VAL D 459      41.436   1.193  21.802  1.00 65.52           C
ATOM   3599  CB  VAL D 459      41.452   1.770  20.420  1.00 65.52           C
ATOM   3600  CG1 VAL D 459      42.898   1.742  19.904  1.00 65.52           C
ATOM   3601  CG2 VAL D 459      40.451   0.996  19.547  1.00 65.52           C
ATOM   3602  C   VAL D 459      42.365   2.038  22.631  1.00 65.52           C
ATOM   3603  O   VAL D 459      43.574   1.834  22.597  1.00 65.52           O
ATOM   3604  N   ASN D 460      41.848   3.074  23.305  1.00 90.05           N
ATOM   3605  CA  ASN D 460      42.662   3.938  24.128  1.00 90.05           C
ATOM   3606  CB  ASN D 460      41.938   5.240  24.520  1.00 90.05           C
ATOM   3607  CG  ASN D 460      41.711   6.054  23.251  1.00 90.05           C
ATOM   3608  OD1 ASN D 460      42.199   5.702  22.179  1.00 90.05           O
ATOM   3609  ND2 ASN D 460      40.953   7.176  23.375  1.00 90.05           N
ATOM   3610  C   ASN D 460      43.075   3.256  25.406  1.00 90.05           C
ATOM   3611  O   ASN D 460      44.107   3.582  25.988  1.00 90.05           O
ATOM   3612  N   ILE D 461      42.236   2.328  25.895  1.00237.49           N
ATOM   3613  CA  ILE D 461      42.355   1.601  27.133  1.00237.49           C
ATOM   3614  CB  ILE D 461      43.731   1.001  27.369  1.00237.49           C
ATOM   3615  CG1 ILE D 461      44.003  -0.060  26.297  1.00237.49           C
ATOM   3616  CG2 ILE D 461      43.785   0.306  28.739  1.00237.49           C
ATOM   3617  CD1 ILE D 461      44.086   0.451  24.873  1.00237.49           C
ATOM   3618  C   ILE D 461      41.887   2.512  28.246  1.00237.49           C
ATOM   3619  O   ILE D 461      42.442   2.582  29.343  1.00237.49           O
ATOM   3620  N   ARG D 462      40.684   3.090  28.055  1.00173.77           N
ATOM   3621  CA  ARG D 462      40.131   3.975  29.043  1.00173.77           C
ATOM   3622  CB  ARG D 462      39.335   5.140  28.445  1.00173.77           C
ATOM   3623  CG  ARG D 462      40.220   6.181  27.785  1.00173.77           C
ATOM   3624  CD  ARG D 462      40.971   7.028  28.806  1.00173.77           C
ATOM   3625  NE  ARG D 462      41.915   7.849  28.015  1.00173.77           N
ATOM   3626  CZ  ARG D 462      43.071   7.283  27.579  1.00173.77           C
ATOM   3627  NH1 ARG D 462      43.378   6.010  27.950  1.00173.77           N
ATOM   3628  NH2 ARG D 462      43.893   7.982  26.751  1.00173.77           N
ATOM   3629  C   ARG D 462      39.140   3.165  29.806  1.00173.77           C
ATOM   3630  O   ARG D 462      39.321   2.887  30.992  1.00173.77           O
ATOM   3631  N   HIS D 463      38.048   2.774  29.122  1.00 97.47           N
ATOM   3632  CA  HIS D 463      37.031   2.000  29.766  1.00 97.47           C
ATOM   3633  ND1 HIS D 463      34.573   3.618  31.321  1.00 97.47           N
ATOM   3634  CG  HIS D 463      35.148   3.623  30.069  1.00 97.47           C
ATOM   3635  CB  HIS D 463      35.597   2.378  29.364  1.00 97.47           C
ATOM   3636  NE2 HIS D 463      34.713   5.746  30.696  1.00 97.47           N
ATOM   3637  CD2 HIS D 463      35.225   4.931  29.701  1.00 97.47           C
ATOM   3638  CE1 HIS D 463      34.333   4.913  31.647  1.00 97.47           C
ATOM   3639  C   HIS D 463      37.266   0.552  29.476  1.00 97.47           C
ATOM   3640  O   HIS D 463      37.590   0.165  28.354  1.00 97.47           O
ATOM   3641  N   TRP D 464      37.107  -0.277  30.527  1.00101.85           N
ATOM   3642  CA  TRP D 464      37.369  -1.692  30.514  1.00101.85           C
ATOM   3643  CB  TRP D 464      38.542  -2.085  31.439  1.00101.85           C
ATOM   3644  CG  TRP D 464      39.916  -1.606  31.025  1.00101.85           C
ATOM   3645  CD2 TRP D 464      41.076  -2.453  30.943  1.00101.85           C
ATOM   3646  CD1 TRP D 464      40.343  -0.342  30.742  1.00101.85           C
ATOM   3647  NE1 TRP D 464      41.691  -0.348  30.473  1.00101.85           N
ATOM   3648  CE2 TRP D 464      42.157  -1.640  30.599  1.00101.85           C
ATOM   3649  CE3 TRP D 464      41.233  -3.794  31.152  1.00101.85           C
ATOM   3650  CZ2 TRP D 464      43.412  -2.159  30.456  1.00101.85           C
ATOM   3651  CZ3 TRP D 464      42.499  -4.316  30.995  1.00101.85           C
ATOM   3652  CH2 TRP D 464      43.568  -3.514  30.654  1.00101.85           C
ATOM   3653  C   TRP D 464      36.180  -2.415  31.079  1.00101.85           C
ATOM   3654  O   TRP D 464      35.405  -1.856  31.854  1.00101.85           O
ATOM   3655  N   SER D 465      36.014  -3.696  30.679  1.00 93.61           N
ATOM   3656  CA  SER D 465      34.969  -4.546  31.186  1.00 93.61           C
ATOM   3657  CB  SER D 465      33.635  -4.412  30.431  1.00 93.61           C
ATOM   3658  OG  SER D 465      33.103  -3.108  30.609  1.00 93.61           O
ATOM   3659  C   SER D 465      35.443  -5.959  31.011  1.00 93.61           C
ATOM   3660  O   SER D 465      36.467  -6.204  30.374  1.00 93.61           O
ATOM   3661  N   CYS D 466      34.712  -6.931  31.600  1.00 49.18           N
ATOM   3662  CA  CYS D 466      35.077  -8.318  31.491  1.00 49.18           C
ATOM   3663  CB  CYS D 466      35.153  -9.019  32.856  1.00 49.18           C
ATOM   3664  SG  CYS D 466      36.417  -8.241  33.897  1.00 49.18           S
ATOM   3665  C   CYS D 466      34.001  -8.978  30.690  1.00 49.18           C
ATOM   3666  O   CYS D 466      32.851  -8.542  30.734  1.00 49.18           O
ATOM   3667  N   PHE D 467      34.344 -10.030  29.911  1.00 73.10           N
ATOM   3668  CA  PHE D 467      33.342 -10.678  29.113  1.00 73.10           C
ATOM   3669  CB  PHE D 467      33.233 -10.139  27.669  1.00 73.10           C
ATOM   3670  CG  PHE D 467      34.438 -10.523  26.865  1.00 73.10           C
ATOM   3671  CD1 PHE D 467      35.604  -9.793  26.930  1.00 73.10           C
ATOM   3672  CD2 PHE D 467      34.396 -11.613  26.023  1.00 73.10           C
ATOM   3673  CE1 PHE D 467      36.700 -10.155  26.177  1.00 73.10           C
ATOM   3674  CE2 PHE D 467      35.487 -11.981  25.267  1.00 73.10           C
ATOM   3675  CZ  PHE D 467      36.648 -11.250  25.345  1.00 73.10           C
ATOM   3676  C   PHE D 467      33.647 -12.142  29.003  1.00 73.10           C
ATOM   3677  O   PHE D 467      34.746 -12.607  29.303  1.00 73.10           O
ATOM   3678  N   TYR D 468      32.626 -12.905  28.567  1.00170.00           N
ATOM   3679  CA  TYR D 468      32.674 -14.331  28.408  1.00170.00           C
ATOM   3680  CB  TYR D 468      31.683 -14.946  29.414  1.00170.00           C
ATOM   3681  CG  TYR D 468      31.709 -16.431  29.495  1.00170.00           C
ATOM   3682  CD1 TYR D 468      32.578 -17.058  30.357  1.00170.00           C
ATOM   3683  CD2 TYR D 468      30.847 -17.192  28.740  1.00170.00           C
ATOM   3684  CE1 TYR D 468      32.598 -18.429  30.456  1.00170.00           C
ATOM   3685  CE2 TYR D 468      30.864 -18.563  28.835  1.00170.00           C
ATOM   3686  CZ  TYR D 468      31.740 -19.183  29.694  1.00170.00           C
ATOM   3687  OH  TYR D 468      31.756 -20.590  29.794  1.00170.00           O
ATOM   3688  C   TYR D 468      32.133 -14.555  27.025  1.00170.00           C
ATOM   3689  O   TYR D 468      31.162 -13.909  26.636  1.00170.00           O
ATOM   3690  N   GLY D 469      32.735 -15.463  26.231  1.00 34.07           N
ATOM   3691  CA  GLY D 469      32.216 -15.637  24.902  1.00 34.07           C
ATOM   3692  C   GLY D 469      31.847 -17.070  24.678  1.00 34.07           C
ATOM   3693  O   GLY D 469      32.477 -17.984  25.209  1.00 34.07           O
ATOM   3694  N   GLN D 470      30.785 -17.284  23.872  1.00 51.51           N
ATOM   3695  CA  GLN D 470      30.350 -18.602  23.505  1.00 51.51           C
ATOM   3696  CB  GLN D 470      28.991 -19.016  24.093  1.00 51.51           C
ATOM   3697  CG  GLN D 470      28.962 -19.151  25.615  1.00 51.51           C
ATOM   3698  CD  GLN D 470      27.546 -19.563  25.996  1.00 51.51           C
ATOM   3699  OE1 GLN D 470      27.235 -19.755  27.170  1.00 51.51           O
ATOM   3700  NE2 GLN D 470      26.662 -19.713  24.973  1.00 51.51           N
ATOM   3701  C   GLN D 470      30.139 -18.574  22.025  1.00 51.51           C
ATOM   3702  O   GLN D 470      29.636 -17.588  21.485  1.00 51.51           O
ATOM   3703  N   LYS D 471      30.524 -19.666  21.335  1.00 80.03           N
ATOM   3704  CA  LYS D 471      30.376 -19.756  19.911  1.00 80.03           C
ATOM   3705  CB  LYS D 471      31.365 -20.768  19.300  1.00 80.03           C
ATOM   3706  CG  LYS D 471      31.287 -20.933  17.783  1.00 80.03           C
ATOM   3707  CD  LYS D 471      32.494 -21.684  17.210  1.00 80.03           C
ATOM   3708  CE  LYS D 471      32.312 -22.146  15.763  1.00 80.03           C
ATOM   3709  NZ  LYS D 471      31.446 -23.346  15.722  1.00 80.03           N
ATOM   3710  C   LYS D 471      28.982 -20.224  19.628  1.00 80.03           C
ATOM   3711  O   LYS D 471      28.571 -21.298  20.062  1.00 80.03           O
ATOM   3712  N   SER D 472      28.222 -19.377  18.909  1.00104.82           N
ATOM   3713  CA  SER D 472      26.857 -19.591  18.521  1.00104.82           C
ATOM   3714  CB  SER D 472      26.111 -18.273  18.258  1.00104.82           C
ATOM   3715  OG  SER D 472      26.045 -17.507  19.452  1.00104.82           O
ATOM   3716  C   SER D 472      26.777 -20.405  17.270  1.00104.82           C
ATOM   3717  O   SER D 472      25.687 -20.580  16.735  1.00104.82           O
ATOM   3718  N   GLY D 473      27.908 -20.871  16.714  1.00 24.71           N
ATOM   3719  CA  GLY D 473      27.799 -21.654  15.516  1.00 24.71           C
ATOM   3720  C   GLY D 473      28.658 -21.020  14.427  1.00 24.71           C
ATOM   3721  O   GLY D 473      29.617 -20.278  14.770  1.00 24.71           O
ATOM   3722  OXT GLY D 473      28.367 -21.283  13.230  1.00 24.71           O
TER    3723      GLY D 473
ATOM   3724  N   LEU E 474      66.016  -3.472  -0.474  1.00165.27           N
ATOM   3725  CA  LEU E 474      66.527  -4.289   0.649  1.00165.27           C
ATOM   3726  CB  LEU E 474      65.585  -5.446   1.027  1.00165.27           C
ATOM   3727  CG  LEU E 474      64.346  -5.026   1.836  1.00165.27           C
ATOM   3728  CD1 LEU E 474      63.504  -6.248   2.225  1.00165.27           C
ATOM   3729  CD2 LEU E 474      64.734  -4.196   3.069  1.00165.27           C
ATOM   3730  C   LEU E 474      67.877  -4.869   0.412  1.00165.27           C
ATOM   3731  O   LEU E 474      68.246  -5.242  -0.701  1.00165.27           O
ATOM   3732  N   PRO E 475      68.603  -4.918   1.498  1.00 80.80           N
ATOM   3733  CA  PRO E 475      69.951  -5.420   1.475  1.00 80.80           C
ATOM   3734  CD  PRO E 475      68.436  -3.875   2.501  1.00 80.80           C
ATOM   3735  CB  PRO E 475      70.618  -4.895   2.744  1.00 80.80           C
ATOM   3736  CG  PRO E 475      69.839  -3.610   3.066  1.00 80.80           C
ATOM   3737  C   PRO E 475      70.008  -6.909   1.380  1.00 80.80           C
ATOM   3738  O   PRO E 475      69.014  -7.577   1.662  1.00 80.80           O
ATOM   3739  N   PRO E 476      71.121  -7.400   0.905  1.00130.24           N
ATOM   3740  CA  PRO E 476      71.357  -8.817   0.872  1.00130.24           C
ATOM   3741  CD  PRO E 476      71.790  -6.714  -0.190  1.00130.24           C
ATOM   3742  CB  PRO E 476      72.496  -9.033  -0.122  1.00130.24           C
ATOM   3743  CG  PRO E 476      72.391  -7.824  -1.067  1.00130.24           C
ATOM   3744  C   PRO E 476      71.658  -9.347   2.240  1.00130.24           C
ATOM   3745  O   PRO E 476      71.483 -10.545   2.461  1.00130.24           O
ATOM   3746  N   ALA E 477      72.142  -8.487   3.161  1.00 40.15           N
ATOM   3747  CA  ALA E 477      72.478  -8.958   4.474  1.00 40.15           C
ATOM   3748  CB  ALA E 477      73.965  -9.316   4.636  1.00 40.15           C
ATOM   3749  C   ALA E 477      72.181  -7.865   5.453  1.00 40.15           C
ATOM   3750  O   ALA E 477      72.241  -6.684   5.111  1.00 40.15           O
ATOM   3751  N   PHE E 478      71.812  -8.234   6.701  1.00114.51           N
ATOM   3752  CA  PHE E 478      71.595  -7.212   7.685  1.00114.51           C
ATOM   3753  CB  PHE E 478      70.201  -6.560   7.627  1.00114.51           C
ATOM   3754  CG  PHE E 478      70.293  -5.290   8.404  1.00114.51           C
ATOM   3755  CD1 PHE E 478      70.859  -4.176   7.826  1.00114.51           C
ATOM   3756  CD2 PHE E 478      69.818  -5.200   9.692  1.00114.51           C
ATOM   3757  CE1 PHE E 478      70.957  -2.992   8.518  1.00114.51           C
ATOM   3758  CE2 PHE E 478      69.913  -4.018  10.390  1.00114.51           C
ATOM   3759  CZ  PHE E 478      70.482  -2.912   9.805  1.00114.51           C
ATOM   3760  C   PHE E 478      71.778  -7.806   9.052  1.00114.51           C
ATOM   3761  O   PHE E 478      71.461  -8.971   9.293  1.00114.51           O
ATOM   3762  N   ASP E 479      72.326  -7.000   9.986  1.00 85.84           N
ATOM   3763  CA  ASP E 479      72.542  -7.430  11.338  1.00 85.84           C
ATOM   3764  CB  ASP E 479      73.950  -8.014  11.555  1.00 85.84           C
ATOM   3765  CG  ASP E 479      74.012  -8.698  12.914  1.00 85.84           C
ATOM   3766  OD1 ASP E 479      73.190  -8.346  13.801  1.00 85.84           O
ATOM   3767  OD2 ASP E 479      74.889  -9.588  13.081  1.00 85.84           O
ATOM   3768  C   ASP E 479      72.411  -6.202  12.193  1.00 85.84           C
ATOM   3769  O   ASP E 479      73.193  -5.263  12.064  1.00 85.84           O
ATOM   3770  N   TRP E 480      71.416  -6.182  13.101  1.00110.97           N
ATOM   3771  CA  TRP E 480      71.167  -5.035  13.932  1.00110.97           C
ATOM   3772  CB  TRP E 480      69.840  -5.057  14.705  1.00110.97           C
ATOM   3773  CG  TRP E 480      68.667  -4.677  13.836  1.00110.97           C
ATOM   3774  CD2 TRP E 480      68.512  -3.371  13.257  1.00110.97           C
ATOM   3775  CD1 TRP E 480      67.604  -5.417  13.412  1.00110.97           C
ATOM   3776  NE1 TRP E 480      66.786  -4.647  12.617  1.00110.97           N
ATOM   3777  CE2 TRP E 480      67.337  -3.389  12.505  1.00110.97           C
ATOM   3778  CE3 TRP E 480      69.289  -2.251  13.336  1.00110.97           C
ATOM   3779  CZ2 TRP E 480      66.917  -2.282  11.824  1.00110.97           C
ATOM   3780  CZ3 TRP E 480      68.863  -1.136  12.648  1.00110.97           C
ATOM   3781  CH2 TRP E 480      67.700  -1.152  11.907  1.00110.97           C
ATOM   3782  C   TRP E 480      72.285  -4.805  14.894  1.00110.97           C
ATOM   3783  O   TRP E 480      72.387  -3.724  15.473  1.00110.97           O
ATOM   3784  N   ARG E 481      73.073  -5.856  15.180  1.00 92.70           N
ATOM   3785  CA  ARG E 481      74.214  -5.753  16.044  1.00 92.70           C
ATOM   3786  CB  ARG E 481      74.845  -7.121  16.350  1.00 92.70           C
ATOM   3787  CG  ARG E 481      73.929  -8.049  17.152  1.00 92.70           C
ATOM   3788  CD  ARG E 481      74.544  -9.423  17.418  1.00 92.70           C
ATOM   3789  NE  ARG E 481      74.765 -10.067  16.092  1.00 92.70           N
ATOM   3790  CZ  ARG E 481      75.342 -11.301  16.013  1.00 92.70           C
ATOM   3791  NH1 ARG E 481      75.707 -11.959  17.152  1.00 92.70           N
ATOM   3792  NH2 ARG E 481      75.554 -11.878  14.794  1.00 92.70           N
ATOM   3793  C   ARG E 481      75.259  -4.916  15.376  1.00 92.70           C
ATOM   3794  O   ARG E 481      76.000  -4.194  16.042  1.00 92.70           O
ATOM   3795  N   ASP E 482      75.384  -5.012  14.038  1.00 62.60           N
ATOM   3796  CA  ASP E 482      76.432  -4.264  13.411  1.00 62.60           C
ATOM   3797  CB  ASP E 482      77.588  -5.170  12.942  1.00 62.60           C
ATOM   3798  CG  ASP E 482      78.793  -4.322  12.555  1.00 62.60           C
ATOM   3799  OD1 ASP E 482      78.612  -3.111  12.263  1.00 62.60           O
ATOM   3800  OD2 ASP E 482      79.921  -4.885  12.547  1.00 62.60           O
ATOM   3801  C   ASP E 482      75.905  -3.547  12.209  1.00 62.60           C
ATOM   3802  O   ASP E 482      75.965  -4.062  11.094  1.00 62.60           O
ATOM   3803  N   VAL E 483      75.365  -2.330  12.407  1.00125.26           N
ATOM   3804  CA  VAL E 483      74.973  -1.550  11.275  1.00125.26           C
ATOM   3805  CB  VAL E 483      73.582  -0.994  11.399  1.00125.26           C
ATOM   3806  CG1 VAL E 483      73.436  -0.306  12.763  1.00125.26           C
ATOM   3807  CG2 VAL E 483      73.313  -0.066  10.203  1.00125.26           C
ATOM   3808  C   VAL E 483      75.979  -0.443  11.196  1.00125.26           C
ATOM   3809  O   VAL E 483      75.875   0.578  11.873  1.00125.26           O
ATOM   3810  N   ASN E 484      76.990  -0.634  10.328  1.00 52.06           N
ATOM   3811  CA  ASN E 484      78.059   0.306  10.161  1.00 52.06           C
ATOM   3812  CB  ASN E 484      77.616   1.666   9.593  1.00 52.06           C
ATOM   3813  CG  ASN E 484      77.420   1.500   8.093  1.00 52.06           C
ATOM   3814  OD1 ASN E 484      78.322   1.058   7.385  1.00 52.06           O
ATOM   3815  ND2 ASN E 484      76.208   1.861   7.591  1.00 52.06           N
ATOM   3816  C   ASN E 484      78.783   0.539  11.454  1.00 52.06           C
ATOM   3817  O   ASN E 484      79.208   1.658  11.737  1.00 52.06           O
ATOM   3818  N   GLY E 485      78.953  -0.514  12.275  1.00 28.90           N
ATOM   3819  CA  GLY E 485      79.758  -0.403  13.460  1.00 28.90           C
ATOM   3820  C   GLY E 485      78.923  -0.205  14.692  1.00 28.90           C
ATOM   3821  O   GLY E 485      79.378  -0.512  15.792  1.00 28.90           O
ATOM   3822  N   VAL E 486      77.683   0.305  14.567  1.00 93.06           N
ATOM   3823  CA  VAL E 486      76.916   0.541  15.762  1.00 93.06           C
ATOM   3824  CB  VAL E 486      75.996   1.723  15.667  1.00 93.06           C
ATOM   3825  CG1 VAL E 486      74.946   1.452  14.581  1.00 93.06           C
ATOM   3826  CG2 VAL E 486      75.399   1.989  17.059  1.00 93.06           C
ATOM   3827  C   VAL E 486      76.098  -0.670  16.118  1.00 93.06           C
ATOM   3828  O   VAL E 486      75.640  -1.405  15.245  1.00 93.06           O
ATOM   3829  N   ASN E 487      75.907  -0.902  17.439  1.00 73.05           N
ATOM   3830  CA  ASN E 487      75.156  -2.030  17.931  1.00 73.05           C
ATOM   3831  CB  ASN E 487      75.929  -2.854  18.976  1.00 73.05           C
ATOM   3832  CG  ASN E 487      75.052  -4.013  19.427  1.00 73.05           C
ATOM   3833  OD1 ASN E 487      74.428  -4.694  18.616  1.00 73.05           O
ATOM   3834  ND2 ASN E 487      74.995  -4.237  20.769  1.00 73.05           N
ATOM   3835  C   ASN E 487      73.895  -1.548  18.599  1.00 73.05           C
ATOM   3836  O   ASN E 487      73.930  -0.714  19.500  1.00 73.05           O
ATOM   3837  N   TYR E 488      72.741  -1.985  18.058  1.00133.15           N
ATOM   3838  CA  TYR E 488      71.388  -1.765  18.504  1.00133.15           C
ATOM   3839  CB  TYR E 488      70.417  -1.574  17.335  1.00133.15           C
ATOM   3840  CG  TYR E 488      70.819  -0.253  16.775  1.00133.15           C
ATOM   3841  CD1 TYR E 488      70.379   0.909  17.368  1.00133.15           C
ATOM   3842  CD2 TYR E 488      71.644  -0.168  15.677  1.00133.15           C
ATOM   3843  CE1 TYR E 488      70.744   2.138  16.870  1.00133.15           C
ATOM   3844  CE2 TYR E 488      72.012   1.058  15.173  1.00133.15           C
ATOM   3845  CZ  TYR E 488      71.562   2.212  15.770  1.00133.15           C
ATOM   3846  OH  TYR E 488      71.941   3.470  15.254  1.00133.15           O
ATOM   3847  C   TYR E 488      70.837  -2.765  19.497  1.00133.15           C
ATOM   3848  O   TYR E 488      69.805  -2.505  20.111  1.00133.15           O
ATOM   3849  N   LEU E 489      71.398  -3.989  19.581  1.00 67.29           N
ATOM   3850  CA  LEU E 489      70.820  -5.023  20.407  1.00 67.29           C
ATOM   3851  CB  LEU E 489      71.080  -6.434  19.853  1.00 67.29           C
ATOM   3852  CG  LEU E 489      70.472  -7.561  20.707  1.00 67.29           C
ATOM   3853  CD1 LEU E 489      68.939  -7.499  20.708  1.00 67.29           C
ATOM   3854  CD2 LEU E 489      71.022  -8.934  20.283  1.00 67.29           C
ATOM   3855  C   LEU E 489      71.351  -5.010  21.813  1.00 67.29           C
ATOM   3856  O   LEU E 489      72.537  -4.799  22.057  1.00 67.29           O
ATOM   3857  N   SER E 490      70.448  -5.265  22.788  1.00 52.29           N
ATOM   3858  CA  SER E 490      70.807  -5.318  24.182  1.00 52.29           C
ATOM   3859  CB  SER E 490      69.588  -5.215  25.114  1.00 52.29           C
ATOM   3860  OG  SER E 490      68.741  -6.340  24.927  1.00 52.29           O
ATOM   3861  C   SER E 490      71.470  -6.647  24.419  1.00 52.29           C
ATOM   3862  O   SER E 490      71.352  -7.552  23.597  1.00 52.29           O
ATOM   3863  N   PRO E 491      72.159  -6.800  25.524  1.00153.73           N
ATOM   3864  CA  PRO E 491      72.929  -7.976  25.848  1.00153.73           C
ATOM   3865  CD  PRO E 491      72.153  -5.821  26.598  1.00153.73           C
ATOM   3866  CB  PRO E 491      73.637  -7.648  27.164  1.00153.73           C
ATOM   3867  CG  PRO E 491      72.752  -6.563  27.803  1.00153.73           C
ATOM   3868  C   PRO E 491      72.123  -9.233  25.951  1.00153.73           C
ATOM   3869  O   PRO E 491      70.925  -9.172  26.221  1.00153.73           O
ATOM   3870  N   VAL E 492      72.783 -10.386  25.713  1.00 37.92           N
ATOM   3871  CA  VAL E 492      72.161 -11.675  25.812  1.00 37.92           C
ATOM   3872  CB  VAL E 492      73.015 -12.787  25.266  1.00 37.92           C
ATOM   3873  CG1 VAL E 492      72.293 -14.126  25.488  1.00 37.92           C
ATOM   3874  CG2 VAL E 492      73.334 -12.489  23.791  1.00 37.92           C
ATOM   3875  C   VAL E 492      71.959 -11.941  27.271  1.00 37.92           C
ATOM   3876  O   VAL E 492      72.791 -11.571  28.098  1.00 37.92           O
ATOM   3877  N   ARG E 493      70.828 -12.589  27.616  1.00131.20           N
ATOM   3878  CA  ARG E 493      70.493 -12.876  28.985  1.00131.20           C
ATOM   3879  CB  ARG E 493      69.196 -12.194  29.455  1.00131.20           C
ATOM   3880  CG  ARG E 493      69.252 -10.668  29.498  1.00131.20           C
ATOM   3881  CD  ARG E 493      69.622 -10.120  30.876  1.00131.20           C
ATOM   3882  NE  ARG E 493      68.616 -10.629  31.851  1.00131.20           N
ATOM   3883  CZ  ARG E 493      67.490  -9.907  32.120  1.00131.20           C
ATOM   3884  NH1 ARG E 493      67.252  -8.735  31.462  1.00131.20           N
ATOM   3885  NH2 ARG E 493      66.606 -10.352  33.059  1.00131.20           N
ATOM   3886  C   ARG E 493      70.209 -14.342  29.105  1.00131.20           C
ATOM   3887  O   ARG E 493      70.144 -15.064  28.112  1.00131.20           O
ATOM   3888  N   ASN E 494      70.053 -14.816  30.359  1.00 56.40           N
ATOM   3889  CA  ASN E 494      69.759 -16.199  30.610  1.00 56.40           C
ATOM   3890  CB  ASN E 494      70.843 -16.859  31.486  1.00 56.40           C
ATOM   3891  CG  ASN E 494      70.602 -18.356  31.621  1.00 56.40           C
ATOM   3892  OD1 ASN E 494      69.824 -18.789  32.465  1.00 56.40           O
ATOM   3893  ND2 ASN E 494      71.302 -19.178  30.793  1.00 56.40           N
ATOM   3894  C   ASN E 494      68.432 -16.275  31.320  1.00 56.40           C
ATOM   3895  O   ASN E 494      68.234 -15.659  32.366  1.00 56.40           O
ATOM   3896  N   GLN E 495      67.485 -17.040  30.734  1.00160.32           N
ATOM   3897  CA  GLN E 495      66.144 -17.254  31.224  1.00160.32           C
ATOM   3898  CB  GLN E 495      65.317 -18.192  30.330  1.00160.32           C
ATOM   3899  CG  GLN E 495      65.108 -17.825  28.869  1.00160.32           C
ATOM   3900  CD  GLN E 495      64.501 -19.075  28.258  1.00160.32           C
ATOM   3901  OE1 GLN E 495      64.685 -20.178  28.769  1.00160.32           O
ATOM   3902  NE2 GLN E 495      63.754 -18.917  27.138  1.00160.32           N
ATOM   3903  C   GLN E 495      66.216 -18.032  32.497  1.00160.32           C
ATOM   3904  O   GLN E 495      65.351 -17.926  33.366  1.00160.32           O
ATOM   3905  N   GLY E 496      67.217 -18.920  32.590  1.00 32.61           N
ATOM   3906  CA  GLY E 496      67.316 -19.750  33.745  1.00 32.61           C
ATOM   3907  C   GLY E 496      66.312 -20.839  33.544  1.00 32.61           C
ATOM   3908  O   GLY E 496      65.919 -21.134  32.417  1.00 32.61           O
ATOM   3909  N   SER E 497      65.876 -21.458  34.655  1.00 94.28           N
ATOM   3910  CA  SER E 497      64.983 -22.581  34.661  1.00 94.28           C
ATOM   3911  CB  SER E 497      64.939 -23.270  36.035  1.00 94.28           C
ATOM   3912  OG  SER E 497      66.218 -23.794  36.358  1.00 94.28           O
ATOM   3913  C   SER E 497      63.566 -22.220  34.289  1.00 94.28           C
ATOM   3914  O   SER E 497      62.797 -23.114  33.941  1.00 94.28           O
ATOM   3915  N   CYS E 498      63.140 -20.940  34.359  1.00127.63           N
ATOM   3916  CA  CYS E 498      61.741 -20.691  34.080  1.00127.63           C
ATOM   3917  CB  CYS E 498      61.122 -19.412  34.669  1.00127.63           C
ATOM   3918  SG  CYS E 498      60.481 -19.689  36.335  1.00127.63           S
ATOM   3919  C   CYS E 498      61.448 -20.629  32.619  1.00127.63           C
ATOM   3920  O   CYS E 498      62.279 -20.226  31.811  1.00127.63           O
ATOM   3921  N   GLY E 499      60.204 -21.011  32.257  1.00 59.95           N
ATOM   3922  CA  GLY E 499      59.802 -21.014  30.879  1.00 59.95           C
ATOM   3923  C   GLY E 499      59.408 -19.614  30.540  1.00 59.95           C
ATOM   3924  O   GLY E 499      58.264 -19.335  30.189  1.00 59.95           O
ATOM   3925  N   SER E 500      60.399 -18.711  30.668  1.00114.50           N
ATOM   3926  CA  SER E 500      60.323 -17.291  30.481  1.00114.50           C
ATOM   3927  CB  SER E 500      61.309 -16.562  31.415  1.00114.50           C
ATOM   3928  OG  SER E 500      61.127 -15.157  31.329  1.00114.50           O
ATOM   3929  C   SER E 500      60.606 -16.813  29.071  1.00114.50           C
ATOM   3930  O   SER E 500      60.607 -15.605  28.843  1.00114.50           O
ATOM   3931  N   CYS E 501      60.815 -17.702  28.079  1.00 68.40           N
ATOM   3932  CA  CYS E 501      61.303 -17.293  26.778  1.00 68.40           C
ATOM   3933  CB  CYS E 501      61.293 -18.435  25.757  1.00 68.40           C
ATOM   3934  SG  CYS E 501      59.634 -19.104  25.447  1.00 68.40           S
ATOM   3935  C   CYS E 501      60.493 -16.187  26.171  1.00 68.40           C
ATOM   3936  O   CYS E 501      61.061 -15.204  25.692  1.00 68.40           O
ATOM   3937  N   TYR E 502      59.157 -16.276  26.212  1.00 79.69           N
ATOM   3938  CA  TYR E 502      58.295 -15.308  25.592  1.00 79.69           C
ATOM   3939  CB  TYR E 502      56.806 -15.638  25.822  1.00 79.69           C
ATOM   3940  CG  TYR E 502      56.542 -15.599  27.295  1.00 79.69           C
ATOM   3941  CD1 TYR E 502      56.799 -16.693  28.093  1.00 79.69           C
ATOM   3942  CD2 TYR E 502      56.029 -14.462  27.880  1.00 79.69           C
ATOM   3943  CE1 TYR E 502      56.551 -16.641  29.447  1.00 79.69           C
ATOM   3944  CE2 TYR E 502      55.778 -14.405  29.231  1.00 79.69           C
ATOM   3945  CZ  TYR E 502      56.040 -15.497  30.017  1.00 79.69           C
ATOM   3946  OH  TYR E 502      55.782 -15.430  31.401  1.00 79.69           O
ATOM   3947  C   TYR E 502      58.569 -13.941  26.156  1.00 79.69           C
ATOM   3948  O   TYR E 502      58.519 -12.950  25.426  1.00 79.69           O
ATOM   3949  N   ALA E 503      58.804 -13.840  27.480  1.00 50.95           N
ATOM   3950  CA  ALA E 503      59.063 -12.570  28.111  1.00 50.95           C
ATOM   3951  CB  ALA E 503      59.125 -12.686  29.647  1.00 50.95           C
ATOM   3952  C   ALA E 503      60.369 -12.015  27.640  1.00 50.95           C
ATOM   3953  O   ALA E 503      60.474 -10.827  27.326  1.00 50.95           O
ATOM   3954  N   PHE E 504      61.410 -12.865  27.581  1.00429.33           N
ATOM   3955  CA  PHE E 504      62.702 -12.381  27.184  1.00429.33           C
ATOM   3956  CB  PHE E 504      63.823 -13.417  27.367  1.00429.33           C
ATOM   3957  CG  PHE E 504      64.263 -13.490  28.936  1.00429.33           C
ATOM   3958  CD1 PHE E 504      65.124 -12.688  29.692  1.00429.33           C
ATOM   3959  CD2 PHE E 504      64.232 -13.996  30.290  1.00429.33           C
ATOM   3960  CE1 PHE E 504      64.828 -13.486  30.836  1.00429.33           C
ATOM   3961  CE2 PHE E 504      64.879 -12.999  29.708  1.00429.33           C
ATOM   3962  CZ  PHE E 504      64.040 -14.105  29.944  1.00429.33           C
ATOM   3963  C   PHE E 504      62.657 -11.909  25.760  1.00429.33           C
ATOM   3964  O   PHE E 504      63.206 -10.865  25.430  1.00429.33           O
ATOM   3965  N   SER E 505      61.999 -12.656  24.860  1.00 78.66           N
ATOM   3966  CA  SER E 505      61.960 -12.258  23.480  1.00 78.66           C
ATOM   3967  CB  SER E 505      61.202 -13.254  22.605  1.00 78.66           C
ATOM   3968  OG  SER E 505      61.845 -14.513  22.677  1.00 78.66           O
ATOM   3969  C   SER E 505      61.248 -10.955  23.381  1.00 78.66           C
ATOM   3970  O   SER E 505      61.658 -10.060  22.646  1.00 78.66           O
ATOM   3971  N   SER E 506      60.161 -10.816  24.155  1.00 87.67           N
ATOM   3972  CA  SER E 506      59.358  -9.628  24.142  1.00 87.67           C
ATOM   3973  CB  SER E 506      58.176  -9.754  25.125  1.00 87.67           C
ATOM   3974  OG  SER E 506      57.415  -8.558  25.156  1.00 87.67           O
ATOM   3975  C   SER E 506      60.186  -8.435  24.546  1.00 87.67           C
ATOM   3976  O   SER E 506      60.202  -7.418  23.852  1.00 87.67           O
ATOM   3977  N   VAL E 507      60.899  -8.534  25.686  1.00 94.43           N
ATOM   3978  CA  VAL E 507      61.685  -7.439  26.185  1.00 94.43           C
ATOM   3979  CB  VAL E 507      62.326  -7.727  27.517  1.00 94.43           C
ATOM   3980  CG1 VAL E 507      61.212  -7.949  28.553  1.00 94.43           C
ATOM   3981  CG2 VAL E 507      63.294  -8.912  27.377  1.00 94.43           C
ATOM   3982  C   VAL E 507      62.777  -7.145  25.205  1.00 94.43           C
ATOM   3983  O   VAL E 507      63.093  -5.984  24.943  1.00 94.43           O
ATOM   3984  N   GLY E 508      63.381  -8.196  24.620  1.00 26.87           N
ATOM   3985  CA  GLY E 508      64.485  -8.007  23.727  1.00 26.87           C
ATOM   3986  C   GLY E 508      64.056  -7.174  22.559  1.00 26.87           C
ATOM   3987  O   GLY E 508      64.793  -6.291  22.124  1.00 26.87           O
ATOM   3988  N   MET E 509      62.860  -7.439  22.002  1.00 51.55           N
ATOM   3989  CA  MET E 509      62.411  -6.680  20.868  1.00 51.55           C
ATOM   3990  CB  MET E 509      61.052  -7.158  20.333  1.00 51.55           C
ATOM   3991  CG  MET E 509      60.557  -6.348  19.132  1.00 51.55           C
ATOM   3992  SD  MET E 509      59.055  -6.998  18.338  1.00 51.55           S
ATOM   3993  CE  MET E 509      57.975  -6.757  19.777  1.00 51.55           C
ATOM   3994  C   MET E 509      62.249  -5.238  21.246  1.00 51.55           C
ATOM   3995  O   MET E 509      62.748  -4.341  20.569  1.00 51.55           O
ATOM   3996  N   MET E 510      61.579  -4.977  22.378  1.00 84.70           N
ATOM   3997  CA  MET E 510      61.300  -3.628  22.785  1.00 84.70           C
ATOM   3998  CB  MET E 510      60.426  -3.572  24.047  1.00 84.70           C
ATOM   3999  CG  MET E 510      59.039  -4.185  23.837  1.00 84.70           C
ATOM   4000  SD  MET E 510      58.000  -4.250  25.328  1.00 84.70           S
ATOM   4001  CE  MET E 510      58.930  -5.600  26.110  1.00 84.70           C
ATOM   4002  C   MET E 510      62.575  -2.894  23.076  1.00 84.70           C
ATOM   4003  O   MET E 510      62.692  -1.703  22.793  1.00 84.70           O
ATOM   4004  N   GLU E 511      63.561  -3.579  23.680  1.00 55.39           N
ATOM   4005  CA  GLU E 511      64.792  -2.941  24.064  1.00 55.39           C
ATOM   4006  CB  GLU E 511      65.691  -3.894  24.869  1.00 55.39           C
ATOM   4007  CG  GLU E 511      65.063  -4.302  26.204  1.00 55.39           C
ATOM   4008  CD  GLU E 511      65.870  -5.452  26.787  1.00 55.39           C
ATOM   4009  OE1 GLU E 511      66.387  -6.278  25.988  1.00 55.39           O
ATOM   4010  OE2 GLU E 511      65.977  -5.520  28.041  1.00 55.39           O
ATOM   4011  C   GLU E 511      65.564  -2.491  22.854  1.00 55.39           C
ATOM   4012  O   GLU E 511      66.103  -1.385  22.838  1.00 55.39           O
ATOM   4013  N   ALA E 512      65.668  -3.348  21.816  1.00 41.66           N
ATOM   4014  CA  ALA E 512      66.418  -2.988  20.644  1.00 41.66           C
ATOM   4015  CB  ALA E 512      66.557  -4.152  19.647  1.00 41.66           C
ATOM   4016  C   ALA E 512      65.743  -1.858  19.926  1.00 41.66           C
ATOM   4017  O   ALA E 512      66.385  -0.894  19.513  1.00 41.66           O
ATOM   4018  N   ARG E 513      64.409  -1.937  19.782  1.00151.47           N
ATOM   4019  CA  ARG E 513      63.669  -0.961  19.032  1.00151.47           C
ATOM   4020  CB  ARG E 513      62.223  -1.405  18.797  1.00151.47           C
ATOM   4021  CG  ARG E 513      62.206  -2.621  17.865  1.00151.47           C
ATOM   4022  CD  ARG E 513      60.878  -3.364  17.840  1.00151.47           C
ATOM   4023  NE  ARG E 513      59.876  -2.450  17.234  1.00151.47           N
ATOM   4024  CZ  ARG E 513      59.518  -2.575  15.924  1.00151.47           C
ATOM   4025  NH1 ARG E 513      60.151  -3.473  15.117  1.00151.47           N
ATOM   4026  NH2 ARG E 513      58.504  -1.808  15.426  1.00151.47           N
ATOM   4027  C   ARG E 513      63.747   0.383  19.688  1.00151.47           C
ATOM   4028  O   ARG E 513      63.730   1.412  19.015  1.00151.47           O
ATOM   4029  N   LEU E 514      63.808   0.412  21.029  1.00128.59           N
ATOM   4030  CA  LEU E 514      63.960   1.636  21.765  1.00128.59           C
ATOM   4031  CB  LEU E 514      64.044   1.359  23.279  1.00128.59           C
ATOM   4032  CG  LEU E 514      64.204   2.606  24.166  1.00128.59           C
ATOM   4033  CD1 LEU E 514      62.902   3.414  24.225  1.00128.59           C
ATOM   4034  CD2 LEU E 514      64.744   2.237  25.557  1.00128.59           C
ATOM   4035  C   LEU E 514      65.284   2.221  21.372  1.00128.59           C
ATOM   4036  O   LEU E 514      65.413   3.427  21.166  1.00128.59           O
ATOM   4037  N   ARG E 515      66.313   1.356  21.265  1.00 78.01           N
ATOM   4038  CA  ARG E 515      67.643   1.799  20.954  1.00 78.01           C
ATOM   4039  CB  ARG E 515      68.691   0.676  21.053  1.00 78.01           C
ATOM   4040  CG  ARG E 515      69.019   0.304  22.504  1.00 78.01           C
ATOM   4041  CD  ARG E 515      70.120  -0.751  22.653  1.00 78.01           C
ATOM   4042  NE  ARG E 515      70.486  -0.814  24.098  1.00 78.01           N
ATOM   4043  CZ  ARG E 515      71.382  -1.744  24.544  1.00 78.01           C
ATOM   4044  NH1 ARG E 515      71.898  -2.665  23.680  1.00 78.01           N
ATOM   4045  NH2 ARG E 515      71.766  -1.751  25.853  1.00 78.01           N
ATOM   4046  C   ARG E 515      67.690   2.402  19.582  1.00 78.01           C
ATOM   4047  O   ARG E 515      68.238   3.488  19.403  1.00 78.01           O
ATOM   4048  N   LEU E 516      67.099   1.733  18.575  1.00 86.41           N
ATOM   4049  CA  LEU E 516      67.119   2.252  17.234  1.00 86.41           C
ATOM   4050  CB  LEU E 516      66.449   1.326  16.202  1.00 86.41           C
ATOM   4051  CG  LEU E 516      67.286   0.093  15.829  1.00 86.41           C
ATOM   4052  CD1 LEU E 516      68.547   0.522  15.065  1.00 86.41           C
ATOM   4053  CD2 LEU E 516      67.586  -0.792  17.048  1.00 86.41           C
ATOM   4054  C   LEU E 516      66.372   3.549  17.176  1.00 86.41           C
ATOM   4055  O   LEU E 516      66.832   4.508  16.558  1.00 86.41           O
ATOM   4056  N   ARG E 517      65.202   3.622  17.835  1.00 60.72           N
ATOM   4057  CA  ARG E 517      64.386   4.801  17.737  1.00 60.72           C
ATOM   4058  CB  ARG E 517      63.068   4.710  18.526  1.00 60.72           C
ATOM   4059  CG  ARG E 517      61.953   3.954  17.804  1.00 60.72           C
ATOM   4060  CD  ARG E 517      60.605   4.058  18.522  1.00 60.72           C
ATOM   4061  NE  ARG E 517      59.552   3.601  17.574  1.00 60.72           N
ATOM   4062  CZ  ARG E 517      58.978   4.503  16.726  1.00 60.72           C
ATOM   4063  NH1 ARG E 517      59.377   5.809  16.748  1.00 60.72           N
ATOM   4064  NH2 ARG E 517      58.006   4.102  15.855  1.00 60.72           N
ATOM   4065  C   ARG E 517      65.119   5.992  18.267  1.00 60.72           C
ATOM   4066  O   ARG E 517      65.049   7.078  17.697  1.00 60.72           O
ATOM   4067  N   THR E 518      65.780   5.813  19.418  1.00 86.61           N
ATOM   4068  CA  THR E 518      66.544   6.778  20.155  1.00 86.61           C
ATOM   4069  CB  THR E 518      66.648   6.408  21.604  1.00 86.61           C
ATOM   4070  OG1 THR E 518      67.335   5.175  21.759  1.00 86.61           O
ATOM   4071  CG2 THR E 518      65.225   6.295  22.175  1.00 86.61           C
ATOM   4072  C   THR E 518      67.926   6.939  19.599  1.00 86.61           C
ATOM   4073  O   THR E 518      68.644   7.855  19.995  1.00 86.61           O
ATOM   4074  N   ASN E 519      68.370   6.016  18.723  1.00 97.15           N
ATOM   4075  CA  ASN E 519      69.717   6.053  18.226  1.00 97.15           C
ATOM   4076  CB  ASN E 519      70.071   7.337  17.456  1.00 97.15           C
ATOM   4077  CG  ASN E 519      69.473   7.213  16.062  1.00 97.15           C
ATOM   4078  OD1 ASN E 519      69.613   6.181  15.406  1.00 97.15           O
ATOM   4079  ND2 ASN E 519      68.788   8.290  15.592  1.00 97.15           N
ATOM   4080  C   ASN E 519      70.657   5.891  19.377  1.00 97.15           C
ATOM   4081  O   ASN E 519      71.636   6.621  19.518  1.00 97.15           O
ATOM   4082  N   ASN E 520      70.349   4.893  20.227  1.00 64.30           N
ATOM   4083  CA  ASN E 520      71.132   4.495  21.361  1.00 64.30           C
ATOM   4084  CB  ASN E 520      72.586   4.145  20.997  1.00 64.30           C
ATOM   4085  CG  ASN E 520      72.575   2.840  20.214  1.00 64.30           C
ATOM   4086  OD1 ASN E 520      71.820   1.920  20.527  1.00 64.30           O
ATOM   4087  ND2 ASN E 520      73.433   2.755  19.163  1.00 64.30           N
ATOM   4088  C   ASN E 520      71.161   5.572  22.398  1.00 64.30           C
ATOM   4089  O   ASN E 520      71.985   5.520  23.310  1.00 64.30           O
ATOM   4090  N   THR E 521      70.261   6.571  22.314  1.00100.60           N
ATOM   4091  CA  THR E 521      70.259   7.558  23.354  1.00100.60           C
ATOM   4092  CB  THR E 521      69.418   8.774  23.068  1.00100.60           C
ATOM   4093  OG1 THR E 521      69.795   9.827  23.941  1.00100.60           O
ATOM   4094  CG2 THR E 521      67.935   8.447  23.287  1.00100.60           C
ATOM   4095  C   THR E 521      69.748   6.893  24.597  1.00100.60           C
ATOM   4096  O   THR E 521      70.237   7.164  25.693  1.00100.60           O
ATOM   4097  N   VAL E 522      68.739   6.000  24.448  1.00 54.62           N
ATOM   4098  CA  VAL E 522      68.166   5.303  25.572  1.00 54.62           C
ATOM   4099  CB  VAL E 522      66.683   5.481  25.689  1.00 54.62           C
ATOM   4100  CG1 VAL E 522      66.183   4.621  26.862  1.00 54.62           C
ATOM   4101  CG2 VAL E 522      66.378   6.981  25.840  1.00 54.62           C
ATOM   4102  C   VAL E 522      68.424   3.822  25.421  1.00 54.62           C
ATOM   4103  O   VAL E 522      68.073   3.206  24.418  1.00 54.62           O
ATOM   4104  N   GLN E 523      69.144   3.277  26.421  1.00162.51           N
ATOM   4105  CA  GLN E 523      69.649   1.952  26.719  1.00162.51           C
ATOM   4106  CB  GLN E 523      70.938   2.018  27.555  1.00162.51           C
ATOM   4107  CG  GLN E 523      72.149   2.599  26.825  1.00162.51           C
ATOM   4108  CD  GLN E 523      73.019   1.437  26.371  1.00162.51           C
ATOM   4109  OE1 GLN E 523      73.641   0.759  27.188  1.00162.51           O
ATOM   4110  NE2 GLN E 523      73.069   1.196  25.034  1.00162.51           N
ATOM   4111  C   GLN E 523      68.752   0.995  27.475  1.00162.51           C
ATOM   4112  O   GLN E 523      69.183  -0.131  27.712  1.00162.51           O
ATOM   4113  N   THR E 524      67.587   1.422  27.999  1.00 81.52           N
ATOM   4114  CA  THR E 524      66.815   0.687  28.986  1.00 81.52           C
ATOM   4115  CB  THR E 524      65.389   1.151  29.077  1.00 81.52           C
ATOM   4116  OG1 THR E 524      65.342   2.530  29.414  1.00 81.52           O
ATOM   4117  CG2 THR E 524      64.666   0.318  30.149  1.00 81.52           C
ATOM   4118  C   THR E 524      66.785  -0.809  28.828  1.00 81.52           C
ATOM   4119  O   THR E 524      66.733  -1.362  27.730  1.00 81.52           O
ATOM   4120  N   MET E 525      66.864  -1.505  29.988  1.00 91.44           N
ATOM   4121  CA  MET E 525      66.739  -2.933  30.036  1.00 91.44           C
ATOM   4122  CB  MET E 525      67.884  -3.631  30.785  1.00 91.44           C
ATOM   4123  CG  MET E 525      69.233  -3.420  30.092  1.00 91.44           C
ATOM   4124  SD  MET E 525      70.649  -4.211  30.909  1.00 91.44           S
ATOM   4125  CE  MET E 525      70.251  -5.877  30.307  1.00 91.44           C
ATOM   4126  C   MET E 525      65.456  -3.173  30.767  1.00 91.44           C
ATOM   4127  O   MET E 525      65.312  -2.790  31.927  1.00 91.44           O
ATOM   4128  N   LEU E 526      64.483  -3.803  30.080  1.00 59.64           N
ATOM   4129  CA  LEU E 526      63.165  -4.038  30.604  1.00 59.64           C
ATOM   4130  CB  LEU E 526      62.132  -4.336  29.504  1.00 59.64           C
ATOM   4131  CG  LEU E 526      61.910  -3.169  28.528  1.00 59.64           C
ATOM   4132  CD1 LEU E 526      60.864  -3.529  27.462  1.00 59.64           C
ATOM   4133  CD2 LEU E 526      61.563  -1.872  29.279  1.00 59.64           C
ATOM   4134  C   LEU E 526      63.192  -5.233  31.505  1.00 59.64           C
ATOM   4135  O   LEU E 526      64.145  -6.013  31.492  1.00 59.64           O
ATOM   4136  N   SER E 527      62.124  -5.402  32.320  1.00 63.97           N
ATOM   4137  CA  SER E 527      62.079  -6.475  33.281  1.00 63.97           C
ATOM   4138  CB  SER E 527      61.573  -6.010  34.657  1.00 63.97           C
ATOM   4139  OG  SER E 527      61.438  -7.123  35.525  1.00 63.97           O
ATOM   4140  C   SER E 527      61.158  -7.586  32.844  1.00 63.97           C
ATOM   4141  O   SER E 527      59.942  -7.422  32.760  1.00 63.97           O
ATOM   4142  N   PRO E 528      61.728  -8.732  32.564  1.00164.43           N
ATOM   4143  CA  PRO E 528      60.969  -9.909  32.214  1.00164.43           C
ATOM   4144  CD  PRO E 528      63.084  -8.791  32.055  1.00164.43           C
ATOM   4145  CB  PRO E 528      61.963 -10.879  31.572  1.00164.43           C
ATOM   4146  CG  PRO E 528      63.350 -10.292  31.888  1.00164.43           C
ATOM   4147  C   PRO E 528      60.231 -10.480  33.390  1.00164.43           C
ATOM   4148  O   PRO E 528      59.204 -11.129  33.207  1.00164.43           O
ATOM   4149  N   GLN E 529      60.747 -10.262  34.611  1.00153.82           N
ATOM   4150  CA  GLN E 529      60.138 -10.812  35.793  1.00153.82           C
ATOM   4151  CB  GLN E 529      60.954 -10.625  37.071  1.00153.82           C
ATOM   4152  CG  GLN E 529      61.973 -11.726  37.268  1.00153.82           C
ATOM   4153  CD  GLN E 529      61.209 -12.923  37.802  1.00153.82           C
ATOM   4154  OE1 GLN E 529      61.489 -14.055  37.430  1.00153.82           O
ATOM   4155  NE2 GLN E 529      60.198 -12.681  38.676  1.00153.82           N
ATOM   4156  C   GLN E 529      58.806 -10.208  36.057  1.00153.82           C
ATOM   4157  O   GLN E 529      57.890 -10.890  36.517  1.00153.82           O
ATOM   4158  N   ASP E 530      58.673  -8.902  35.791  1.00 96.55           N
ATOM   4159  CA  ASP E 530      57.445  -8.247  36.105  1.00 96.55           C
ATOM   4160  CB  ASP E 530      57.485  -6.767  35.675  1.00 96.55           C
ATOM   4161  CG  ASP E 530      56.436  -5.982  36.446  1.00 96.55           C
ATOM   4162  OD1 ASP E 530      56.100  -6.412  37.575  1.00 96.55           O
ATOM   4163  OD2 ASP E 530      55.976  -4.924  35.935  1.00 96.55           O
ATOM   4164  C   ASP E 530      56.376  -8.938  35.318  1.00 96.55           C
ATOM   4165  O   ASP E 530      55.293  -9.211  35.835  1.00 96.55           O
ATOM   4166  N   VAL E 531      56.665  -9.249  34.036  1.00112.64           N
ATOM   4167  CA  VAL E 531      55.671  -9.897  33.235  1.00112.64           C
ATOM   4168  CB  VAL E 531      56.019  -9.978  31.772  1.00112.64           C
ATOM   4169  CG1 VAL E 531      57.044 -11.093  31.522  1.00112.64           C
ATOM   4170  CG2 VAL E 531      54.713 -10.127  30.996  1.00112.64           C
ATOM   4171  C   VAL E 531      55.410 -11.274  33.768  1.00112.64           C
ATOM   4172  O   VAL E 531      54.260 -11.694  33.875  1.00112.64           O
ATOM   4173  N   VAL E 532      56.478 -12.007  34.141  1.00 62.81           N
ATOM   4174  CA  VAL E 532      56.329 -13.349  34.642  1.00 62.81           C
ATOM   4175  CB  VAL E 532      57.650 -13.978  35.005  1.00 62.81           C
ATOM   4176  CG1 VAL E 532      57.393 -15.356  35.640  1.00 62.81           C
ATOM   4177  CG2 VAL E 532      58.537 -14.029  33.748  1.00 62.81           C
ATOM   4178  C   VAL E 532      55.490 -13.349  35.887  1.00 62.81           C
ATOM   4179  O   VAL E 532      54.613 -14.196  36.053  1.00 62.81           O
ATOM   4180  N   SER E 533      55.770 -12.435  36.830  1.00125.56           N
ATOM   4181  CA  SER E 533      55.041 -12.432  38.071  1.00125.56           C
ATOM   4182  CB  SER E 533      55.862 -11.805  39.216  1.00125.56           C
ATOM   4183  OG  SER E 533      56.376 -10.540  38.832  1.00125.56           O
ATOM   4184  C   SER E 533      53.676 -11.787  38.006  1.00125.56           C
ATOM   4185  O   SER E 533      52.735 -12.281  38.626  1.00125.56           O
ATOM   4186  N   CYS E 534      53.574 -10.597  37.373  1.00114.54           N
ATOM   4187  CA  CYS E 534      52.367  -9.805  37.344  1.00114.54           C
ATOM   4188  CB  CYS E 534      52.718  -8.309  37.408  1.00114.54           C
ATOM   4189  SG  CYS E 534      54.047  -8.019  38.628  1.00114.54           S
ATOM   4190  C   CYS E 534      51.369 -10.052  36.227  1.00114.54           C
ATOM   4191  O   CYS E 534      50.167  -9.904  36.446  1.00114.54           O
ATOM   4192  N   SER E 535      51.811 -10.423  35.000  1.00141.66           N
ATOM   4193  CA  SER E 535      50.900 -10.378  33.878  1.00141.66           C
ATOM   4194  CB  SER E 535      51.600 -10.179  32.517  1.00141.66           C
ATOM   4195  OG  SER E 535      52.282 -11.356  32.121  1.00141.66           O
ATOM   4196  C   SER E 535      49.944 -11.539  33.758  1.00141.66           C
ATOM   4197  O   SER E 535      50.315 -12.711  33.761  1.00141.66           O
ATOM   4198  N   GLY E 536      48.643 -11.181  33.654  1.00 70.62           N
ATOM   4199  CA  GLY E 536      47.491 -12.030  33.456  1.00 70.62           C
ATOM   4200  C   GLY E 536      47.428 -12.553  32.043  1.00 70.62           C
ATOM   4201  O   GLY E 536      46.699 -13.503  31.747  1.00 70.62           O
ATOM   4202  N   LEU E 537      48.087 -11.824  31.123  1.00148.15           N
ATOM   4203  CA  LEU E 537      48.188 -12.052  29.709  1.00148.15           C
ATOM   4204  CB  LEU E 537      48.925 -10.911  28.980  1.00148.15           C
ATOM   4205  CG  LEU E 537      48.262  -9.524  29.121  1.00148.15           C
ATOM   4206  CD1 LEU E 537      46.861  -9.494  28.490  1.00148.15           C
ATOM   4207  CD2 LEU E 537      48.271  -9.032  30.578  1.00148.15           C
ATOM   4208  C   LEU E 537      48.998 -13.290  29.454  1.00148.15           C
ATOM   4209  O   LEU E 537      49.002 -13.781  28.328  1.00148.15           O
ATOM   4210  N   SER E 538      49.779 -13.765  30.444  1.00 81.09           N
ATOM   4211  CA  SER E 538      50.570 -14.956  30.275  1.00 81.09           C
ATOM   4212  CB  SER E 538      52.049 -14.673  29.978  1.00 81.09           C
ATOM   4213  OG  SER E 538      52.639 -14.015  31.088  1.00 81.09           O
ATOM   4214  C   SER E 538      50.531 -15.779  31.540  1.00 81.09           C
ATOM   4215  O   SER E 538      49.942 -15.411  32.552  1.00 81.09           O
ATOM   4216  N   GLN E 539      51.101 -16.994  31.433  1.00213.51           N
ATOM   4217  CA  GLN E 539      51.228 -18.035  32.422  1.00213.51           C
ATOM   4218  CB  GLN E 539      50.975 -19.451  31.880  1.00213.51           C
ATOM   4219  CG  GLN E 539      49.466 -19.759  31.799  1.00213.51           C
ATOM   4220  CD  GLN E 539      48.781 -18.765  30.844  1.00213.51           C
ATOM   4221  OE1 GLN E 539      48.529 -17.620  31.194  1.00213.51           O
ATOM   4222  NE2 GLN E 539      48.448 -19.229  29.612  1.00213.51           N
ATOM   4223  C   GLN E 539      52.399 -17.978  33.374  1.00213.51           C
ATOM   4224  O   GLN E 539      52.600 -18.926  34.130  1.00213.51           O
ATOM   4225  N   GLY E 540      53.316 -16.998  33.263  1.00 53.02           N
ATOM   4226  CA  GLY E 540      54.413 -16.975  34.194  1.00 53.02           C
ATOM   4227  C   GLY E 540      55.482 -17.867  33.655  1.00 53.02           C
ATOM   4228  O   GLY E 540      55.870 -17.761  32.496  1.00 53.02           O
ATOM   4229  N   CYS E 541      56.028 -18.736  34.516  1.00 77.79           N
ATOM   4230  CA  CYS E 541      57.066 -19.652  34.162  1.00 77.79           C
ATOM   4231  CB  CYS E 541      57.694 -20.292  35.394  1.00 77.79           C
ATOM   4232  SG  CYS E 541      58.570 -19.026  36.349  1.00 77.79           S
ATOM   4233  C   CYS E 541      56.516 -20.713  33.259  1.00 77.79           C
ATOM   4234  O   CYS E 541      57.270 -21.501  32.686  1.00 77.79           O
ATOM   4235  N   ASP E 542      55.179 -20.826  33.213  1.00121.73           N
ATOM   4236  CA  ASP E 542      54.444 -21.770  32.417  1.00121.73           C
ATOM   4237  CB  ASP E 542      52.978 -21.926  32.839  1.00121.73           C
ATOM   4238  CG  ASP E 542      52.544 -23.285  32.320  1.00121.73           C
ATOM   4239  OD1 ASP E 542      53.459 -24.096  32.007  1.00121.73           O
ATOM   4240  OD2 ASP E 542      51.315 -23.543  32.248  1.00121.73           O
ATOM   4241  C   ASP E 542      54.456 -21.410  30.947  1.00121.73           C
ATOM   4242  O   ASP E 542      54.024 -22.212  30.120  1.00121.73           O
ATOM   4243  N   GLY E 543      54.847 -20.169  30.573  1.00 46.66           N
ATOM   4244  CA  GLY E 543      54.876 -19.828  29.167  1.00 46.66           C
ATOM   4245  C   GLY E 543      53.959 -18.668  28.875  1.00 46.66           C
ATOM   4246  O   GLY E 543      53.260 -18.180  29.765  1.00 46.66           O
ATOM   4247  N   GLY E 544      53.958 -18.189  27.604  1.00 44.05           N
ATOM   4248  CA  GLY E 544      53.155 -17.065  27.186  1.00 44.05           C
ATOM   4249  C   GLY E 544      53.485 -16.755  25.747  1.00 44.05           C
ATOM   4250  O   GLY E 544      54.261 -17.476  25.126  1.00 44.05           O
ATOM   4251  N   PHE E 545      52.891 -15.670  25.176  1.00 93.88           N
ATOM   4252  CA  PHE E 545      53.163 -15.317  23.798  1.00 93.88           C
ATOM   4253  CB  PHE E 545      51.974 -15.555  22.850  1.00 93.88           C
ATOM   4254  CG  PHE E 545      51.779 -17.019  22.681  1.00 93.88           C
ATOM   4255  CD1 PHE E 545      51.188 -17.755  23.678  1.00 93.88           C
ATOM   4256  CD2 PHE E 545      52.166 -17.653  21.520  1.00 93.88           C
ATOM   4257  CE1 PHE E 545      50.998 -19.106  23.516  1.00 93.88           C
ATOM   4258  CE2 PHE E 545      51.978 -19.005  21.357  1.00 93.88           C
ATOM   4259  CZ  PHE E 545      51.394 -19.736  22.362  1.00 93.88           C
ATOM   4260  C   PHE E 545      53.519 -13.857  23.670  1.00 93.88           C
ATOM   4261  O   PHE E 545      52.906 -12.990  24.291  1.00 93.88           O
ATOM   4262  N   PRO E 546      54.475 -13.565  22.818  1.00 78.20           N
ATOM   4263  CA  PRO E 546      54.960 -12.218  22.611  1.00 78.20           C
ATOM   4264  CD  PRO E 546      55.459 -14.555  22.420  1.00 78.20           C
ATOM   4265  CB  PRO E 546      56.153 -12.337  21.671  1.00 78.20           C
ATOM   4266  CG  PRO E 546      56.691 -13.749  21.968  1.00 78.20           C
ATOM   4267  C   PRO E 546      53.906 -11.280  22.122  1.00 78.20           C
ATOM   4268  O   PRO E 546      53.974 -10.092  22.430  1.00 78.20           O
ATOM   4269  N   TYR E 547      52.918 -11.783  21.367  1.00131.02           N
ATOM   4270  CA  TYR E 547      51.906 -10.910  20.859  1.00131.02           C
ATOM   4271  CB  TYR E 547      50.919 -11.685  19.971  1.00131.02           C
ATOM   4272  CG  TYR E 547      50.029 -10.713  19.288  1.00131.02           C
ATOM   4273  CD1 TYR E 547      50.574  -9.681  18.561  1.00131.02           C
ATOM   4274  CD2 TYR E 547      48.665 -10.868  19.319  1.00131.02           C
ATOM   4275  CE1 TYR E 547      49.764  -8.783  17.907  1.00131.02           C
ATOM   4276  CE2 TYR E 547      47.850  -9.972  18.666  1.00131.02           C
ATOM   4277  CZ  TYR E 547      48.399  -8.927  17.966  1.00131.02           C
ATOM   4278  OH  TYR E 547      47.559  -8.011  17.297  1.00131.02           O
ATOM   4279  C   TYR E 547      51.203 -10.317  22.045  1.00131.02           C
ATOM   4280  O   TYR E 547      50.921  -9.122  22.072  1.00131.02           O
ATOM   4281  N   LEU E 548      50.885 -11.147  23.059  1.00167.47           N
ATOM   4282  CA  LEU E 548      50.245 -10.646  24.246  1.00167.47           C
ATOM   4283  CB  LEU E 548      49.645 -11.687  25.201  1.00167.47           C
ATOM   4284  CG  LEU E 548      48.242 -12.200  24.843  1.00167.47           C
ATOM   4285  CD1 LEU E 548      48.222 -13.301  23.778  1.00167.47           C
ATOM   4286  CD2 LEU E 548      47.510 -12.592  26.122  1.00167.47           C
ATOM   4287  C   LEU E 548      51.150  -9.827  25.120  1.00167.47           C
ATOM   4288  O   LEU E 548      50.652  -9.007  25.889  1.00167.47           O
ATOM   4289  N   ILE E 549      52.448 -10.168  25.230  1.00123.46           N
ATOM   4290  CA  ILE E 549      53.294  -9.363  26.081  1.00123.46           C
ATOM   4291  CB  ILE E 549      54.261 -10.173  26.890  1.00123.46           C
ATOM   4292  CG1 ILE E 549      53.419 -11.019  27.863  1.00123.46           C
ATOM   4293  CG2 ILE E 549      55.254  -9.240  27.609  1.00123.46           C
ATOM   4294  CD1 ILE E 549      54.219 -11.944  28.763  1.00123.46           C
ATOM   4295  C   ILE E 549      53.967  -8.184  25.440  1.00123.46           C
ATOM   4296  O   ILE E 549      53.846  -7.053  25.909  1.00123.46           O
ATOM   4297  N   ALA E 550      54.696  -8.407  24.330  1.00 63.65           N
ATOM   4298  CA  ALA E 550      55.382  -7.308  23.721  1.00 63.65           C
ATOM   4299  CB  ALA E 550      56.186  -7.728  22.481  1.00 63.65           C
ATOM   4300  C   ALA E 550      54.332  -6.357  23.266  1.00 63.65           C
ATOM   4301  O   ALA E 550      54.537  -5.144  23.316  1.00 63.65           O
ATOM   4302  N   GLY E 551      53.246  -6.889  22.660  1.00 86.61           N
ATOM   4303  CA  GLY E 551      52.179  -6.027  22.228  1.00 86.61           C
ATOM   4304  C   GLY E 551      51.130  -5.616  23.242  1.00 86.61           C
ATOM   4305  O   GLY E 551      51.111  -4.485  23.724  1.00 86.61           O
ATOM   4306  N   ARG E 552      50.260  -6.569  23.650  1.00133.84           N
ATOM   4307  CA  ARG E 552      49.067  -6.222  24.395  1.00133.84           C
ATOM   4308  CB  ARG E 552      48.068  -7.391  24.446  1.00133.84           C
ATOM   4309  CG  ARG E 552      46.609  -6.948  24.569  1.00133.84           C
ATOM   4310  CD  ARG E 552      45.914  -7.315  25.877  1.00133.84           C
ATOM   4311  NE  ARG E 552      44.478  -6.952  25.713  1.00133.84           N
ATOM   4312  CZ  ARG E 552      43.588  -7.154  26.729  1.00133.84           C
ATOM   4313  NH1 ARG E 552      44.015  -7.606  27.944  1.00133.84           N
ATOM   4314  NH2 ARG E 552      42.259  -6.928  26.508  1.00133.84           N
ATOM   4315  C   ARG E 552      49.352  -5.753  25.796  1.00133.84           C
ATOM   4316  O   ARG E 552      48.874  -4.701  26.215  1.00133.84           O
ATOM   4317  N   TYR E 553      50.170  -6.512  26.550  1.00154.55           N
ATOM   4318  CA  TYR E 553      50.488  -6.189  27.915  1.00154.55           C
ATOM   4319  CB  TYR E 553      51.424  -7.266  28.512  1.00154.55           C
ATOM   4320  CG  TYR E 553      51.929  -6.919  29.878  1.00154.55           C
ATOM   4321  CD1 TYR E 553      52.924  -5.986  30.055  1.00154.55           C
ATOM   4322  CD2 TYR E 553      51.436  -7.555  30.991  1.00154.55           C
ATOM   4323  CE1 TYR E 553      53.400  -5.678  31.308  1.00154.55           C
ATOM   4324  CE2 TYR E 553      51.907  -7.253  32.250  1.00154.55           C
ATOM   4325  CZ  TYR E 553      52.889  -6.308  32.415  1.00154.55           C
ATOM   4326  OH  TYR E 553      53.376  -5.993  33.702  1.00154.55           O
ATOM   4327  C   TYR E 553      51.211  -4.879  27.926  1.00154.55           C
ATOM   4328  O   TYR E 553      50.944  -4.010  28.754  1.00154.55           O
ATOM   4329  N   ALA E 554      52.148  -4.697  26.981  1.00 41.72           N
ATOM   4330  CA  ALA E 554      52.923  -3.491  26.953  1.00 41.72           C
ATOM   4331  CB  ALA E 554      53.955  -3.472  25.811  1.00 41.72           C
ATOM   4332  C   ALA E 554      52.008  -2.317  26.758  1.00 41.72           C
ATOM   4333  O   ALA E 554      52.191  -1.270  27.374  1.00 41.72           O
ATOM   4334  N   GLN E 555      51.013  -2.444  25.864  1.00103.57           N
ATOM   4335  CA  GLN E 555      50.093  -1.373  25.595  1.00103.57           C
ATOM   4336  CB  GLN E 555      49.174  -1.751  24.435  1.00103.57           C
ATOM   4337  CG  GLN E 555      48.012  -0.789  24.215  1.00103.57           C
ATOM   4338  CD  GLN E 555      46.848  -1.726  23.912  1.00103.57           C
ATOM   4339  OE1 GLN E 555      46.869  -2.881  24.336  1.00103.57           O
ATOM   4340  NE2 GLN E 555      45.793  -1.245  23.203  1.00103.57           N
ATOM   4341  C   GLN E 555      49.179  -1.097  26.772  1.00103.57           C
ATOM   4342  O   GLN E 555      48.981   0.055  27.152  1.00103.57           O
ATOM   4343  N   ASP E 556      48.544  -2.146  27.343  1.00112.58           N
ATOM   4344  CA  ASP E 556      47.583  -1.959  28.401  1.00112.58           C
ATOM   4345  CB  ASP E 556      46.743  -3.222  28.658  1.00112.58           C
ATOM   4346  CG  ASP E 556      45.810  -3.407  27.468  1.00112.58           C
ATOM   4347  OD1 ASP E 556      45.009  -2.468  27.186  1.00112.58           O
ATOM   4348  OD2 ASP E 556      45.894  -4.471  26.817  1.00112.58           O
ATOM   4349  C   ASP E 556      48.187  -1.576  29.724  1.00112.58           C
ATOM   4350  O   ASP E 556      47.747  -0.608  30.347  1.00112.58           O
ATOM   4351  N   TYR E 557      49.093  -2.429  30.252  1.00134.34           N
ATOM   4352  CA  TYR E 557      49.782  -2.240  31.509  1.00134.34           C
ATOM   4353  CB  TYR E 557      50.123  -3.561  32.210  1.00134.34           C
ATOM   4354  CG  TYR E 557      48.843  -4.087  32.735  1.00134.34           C
ATOM   4355  CD1 TYR E 557      48.418  -3.700  33.985  1.00134.34           C
ATOM   4356  CD2 TYR E 557      48.064  -4.936  31.988  1.00134.34           C
ATOM   4357  CE1 TYR E 557      47.233  -4.158  34.503  1.00134.34           C
ATOM   4358  CE2 TYR E 557      46.877  -5.398  32.505  1.00134.34           C
ATOM   4359  CZ  TYR E 557      46.459  -5.014  33.760  1.00134.34           C
ATOM   4360  OH  TYR E 557      45.242  -5.491  34.286  1.00134.34           O
ATOM   4361  C   TYR E 557      51.060  -1.457  31.472  1.00134.34           C
ATOM   4362  O   TYR E 557      51.325  -0.635  32.350  1.00134.34           O
ATOM   4363  N   GLY E 558      51.923  -1.744  30.481  1.00 39.79           N
ATOM   4364  CA  GLY E 558      53.217  -1.115  30.425  1.00 39.79           C
ATOM   4365  C   GLY E 558      54.241  -2.030  31.042  1.00 39.79           C
ATOM   4366  O   GLY E 558      53.906  -2.963  31.770  1.00 39.79           O
ATOM   4367  N   LEU E 559      55.536  -1.770  30.750  1.00116.79           N
ATOM   4368  CA  LEU E 559      56.608  -2.570  31.272  1.00116.79           C
ATOM   4369  CB  LEU E 559      57.420  -3.331  30.206  1.00116.79           C
ATOM   4370  CG  LEU E 559      56.683  -4.571  29.657  1.00116.79           C
ATOM   4371  CD1 LEU E 559      55.346  -4.194  29.007  1.00116.79           C
ATOM   4372  CD2 LEU E 559      57.581  -5.393  28.722  1.00116.79           C
ATOM   4373  C   LEU E 559      57.525  -1.697  32.076  1.00116.79           C
ATOM   4374  O   LEU E 559      57.615  -0.489  31.858  1.00116.79           O
ATOM   4375  N   VAL E 560      58.224  -2.304  33.056  1.00 70.94           N
ATOM   4376  CA  VAL E 560      59.102  -1.568  33.922  1.00 70.94           C
ATOM   4377  CB  VAL E 560      58.796  -1.759  35.383  1.00 70.94           C
ATOM   4378  CG1 VAL E 560      57.372  -1.240  35.664  1.00 70.94           C
ATOM   4379  CG2 VAL E 560      59.015  -3.238  35.747  1.00 70.94           C
ATOM   4380  C   VAL E 560      60.507  -2.029  33.675  1.00 70.94           C
ATOM   4381  O   VAL E 560      60.736  -3.030  33.001  1.00 70.94           O
ATOM   4382  N   ASP E 561      61.493  -1.269  34.197  1.00 50.31           N
ATOM   4383  CA  ASP E 561      62.886  -1.575  33.999  1.00 50.31           C
ATOM   4384  CB  ASP E 561      63.832  -0.421  34.376  1.00 50.31           C
ATOM   4385  CG  ASP E 561      63.602   0.734  33.413  1.00 50.31           C
ATOM   4386  OD1 ASP E 561      62.535   0.743  32.743  1.00 50.31           O
ATOM   4387  OD2 ASP E 561      64.493   1.621  33.330  1.00 50.31           O
ATOM   4388  C   ASP E 561      63.277  -2.741  34.858  1.00 50.31           C
ATOM   4389  O   ASP E 561      62.588  -3.098  35.811  1.00 50.31           O
ATOM   4390  N   GLU E 562      64.440  -3.344  34.531  1.00103.77           N
ATOM   4391  CA  GLU E 562      64.961  -4.497  35.218  1.00103.77           C
ATOM   4392  CB  GLU E 562      66.335  -4.942  34.683  1.00103.77           C
ATOM   4393  CG  GLU E 562      66.279  -5.860  33.467  1.00103.77           C
ATOM   4394  CD  GLU E 562      66.398  -7.282  34.001  1.00103.77           C
ATOM   4395  OE1 GLU E 562      67.524  -7.662  34.425  1.00103.77           O
ATOM   4396  OE2 GLU E 562      65.367  -8.003  34.002  1.00103.77           O
ATOM   4397  C   GLU E 562      65.184  -4.168  36.656  1.00103.77           C
ATOM   4398  O   GLU E 562      64.878  -4.959  37.546  1.00103.77           O
ATOM   4399  N   GLN E 563      65.715  -2.969  36.924  1.00101.13           N
ATOM   4400  CA  GLN E 563      66.062  -2.634  38.269  1.00101.13           C
ATOM   4401  CB  GLN E 563      66.818  -1.301  38.382  1.00101.13           C
ATOM   4402  CG  GLN E 563      67.597  -1.182  39.694  1.00101.13           C
ATOM   4403  CD  GLN E 563      68.616  -2.318  39.701  1.00101.13           C
ATOM   4404  OE1 GLN E 563      68.251  -3.492  39.685  1.00101.13           O
ATOM   4405  NE2 GLN E 563      69.930  -1.966  39.708  1.00101.13           N
ATOM   4406  C   GLN E 563      64.826  -2.586  39.115  1.00101.13           C
ATOM   4407  O   GLN E 563      64.879  -2.886  40.307  1.00101.13           O
ATOM   4408  N   CYS E 564      63.675  -2.178  38.542  1.00 74.36           N
ATOM   4409  CA  CYS E 564      62.514  -2.079  39.379  1.00 74.36           C
ATOM   4410  CB  CYS E 564      61.291  -1.384  38.740  1.00 74.36           C
ATOM   4411  SG  CYS E 564      60.209  -0.757  40.066  1.00 74.36           S
ATOM   4412  C   CYS E 564      62.114  -3.444  39.865  1.00 74.36           C
ATOM   4413  O   CYS E 564      61.720  -3.592  41.020  1.00 74.36           O
ATOM   4414  N   ALA E 565      62.166  -4.477  38.991  1.00 75.17           N
ATOM   4415  CA  ALA E 565      61.869  -5.801  39.465  1.00 75.17           C
ATOM   4416  CB  ALA E 565      60.483  -6.305  39.028  1.00 75.17           C
ATOM   4417  C   ALA E 565      62.887  -6.725  38.864  1.00 75.17           C
ATOM   4418  O   ALA E 565      62.694  -7.234  37.763  1.00 75.17           O
ATOM   4419  N   PRO E 566      63.921  -7.027  39.601  1.00162.89           N
ATOM   4420  CA  PRO E 566      65.030  -7.835  39.147  1.00162.89           C
ATOM   4421  CD  PRO E 566      63.927  -6.826  41.038  1.00162.89           C
ATOM   4422  CB  PRO E 566      65.991  -7.888  40.332  1.00162.89           C
ATOM   4423  CG  PRO E 566      65.063  -7.726  41.550  1.00162.89           C
ATOM   4424  C   PRO E 566      64.569  -9.206  38.746  1.00162.89           C
ATOM   4425  O   PRO E 566      63.560  -9.666  39.277  1.00162.89           O
ATOM   4426  N   TYR E 567      65.292  -9.883  37.824  1.00115.87           N
ATOM   4427  CA  TYR E 567      64.851 -11.161  37.322  1.00115.87           C
ATOM   4428  CB  TYR E 567      65.461 -11.507  35.941  1.00115.87           C
ATOM   4429  CG  TYR E 567      64.886 -12.776  35.400  1.00115.87           C
ATOM   4430  CD1 TYR E 567      63.607 -12.805  34.887  1.00115.87           C
ATOM   4431  CD2 TYR E 567      65.637 -13.930  35.375  1.00115.87           C
ATOM   4432  CE1 TYR E 567      63.080 -13.971  34.384  1.00115.87           C
ATOM   4433  CE2 TYR E 567      65.110 -15.096  34.872  1.00115.87           C
ATOM   4434  CZ  TYR E 567      63.828 -15.126  34.375  1.00115.87           C
ATOM   4435  OH  TYR E 567      63.292 -16.327  33.861  1.00115.87           O
ATOM   4436  C   TYR E 567      65.181 -12.247  38.300  1.00115.87           C
ATOM   4437  O   TYR E 567      66.330 -12.412  38.704  1.00115.87           O
ATOM   4438  N   THR E 568      64.108 -12.913  38.792  1.00 87.01           N
ATOM   4439  CA  THR E 568      64.104 -14.034  39.695  1.00 87.01           C
ATOM   4440  CB  THR E 568      62.852 -14.062  40.522  1.00 87.01           C
ATOM   4441  OG1 THR E 568      62.747 -12.878  41.300  1.00 87.01           O
ATOM   4442  CG2 THR E 568      62.893 -15.304  41.425  1.00 87.01           C
ATOM   4443  C   THR E 568      64.235 -15.379  39.024  1.00 87.01           C
ATOM   4444  O   THR E 568      64.967 -16.250  39.490  1.00 87.01           O
ATOM   4445  N   GLY E 569      63.522 -15.585  37.897  1.00 47.46           N
ATOM   4446  CA  GLY E 569      63.448 -16.860  37.245  1.00 47.46           C
ATOM   4447  C   GLY E 569      62.475 -17.727  37.984  1.00 47.46           C
ATOM   4448  O   GLY E 569      62.619 -18.946  37.969  1.00 47.46           O
ATOM   4449  N   LYS E 570      61.475 -17.127  38.668  1.00140.68           N
ATOM   4450  CA  LYS E 570      60.506 -17.906  39.390  1.00140.68           C
ATOM   4451  CB  LYS E 570      60.856 -18.110  40.874  1.00140.68           C
ATOM   4452  CG  LYS E 570      62.023 -19.069  41.111  1.00140.68           C
ATOM   4453  CD  LYS E 570      61.753 -20.489  40.609  1.00140.68           C
ATOM   4454  CE  LYS E 570      62.803 -21.510  41.048  1.00140.68           C
ATOM   4455  NZ  LYS E 570      62.615 -21.834  42.479  1.00140.68           N
ATOM   4456  C   LYS E 570      59.183 -17.196  39.361  1.00140.68           C
ATOM   4457  O   LYS E 570      59.060 -16.047  38.949  1.00140.68           O
ATOM   4458  N   ASP E 571      58.158 -17.917  39.838  1.00113.67           N
ATOM   4459  CA  ASP E 571      56.765 -17.585  39.956  1.00113.67           C
ATOM   4460  CB  ASP E 571      55.883 -18.819  40.201  1.00113.67           C
ATOM   4461  CG  ASP E 571      55.923 -19.641  38.918  1.00113.67           C
ATOM   4462  OD1 ASP E 571      55.850 -19.022  37.823  1.00113.67           O
ATOM   4463  OD2 ASP E 571      56.029 -20.893  39.014  1.00113.67           O
ATOM   4464  C   ASP E 571      56.553 -16.610  41.078  1.00113.67           C
ATOM   4465  O   ASP E 571      55.455 -16.552  41.635  1.00113.67           O
ATOM   4466  N   SER E 572      57.628 -15.934  41.536  1.00 65.30           N
ATOM   4467  CA  SER E 572      57.568 -15.021  42.651  1.00 65.30           C
ATOM   4468  CB  SER E 572      58.798 -14.099  42.750  1.00 65.30           C
ATOM   4469  OG  SER E 572      58.829 -13.202  41.648  1.00 65.30           O
ATOM   4470  C   SER E 572      56.359 -14.138  42.557  1.00 65.30           C
ATOM   4471  O   SER E 572      55.790 -13.928  41.487  1.00 65.30           O
ATOM   4472  N   SER E 573      55.921 -13.609  43.717  1.00 82.68           N
ATOM   4473  CA  SER E 573      54.746 -12.787  43.778  1.00 82.68           C
ATOM   4474  CB  SER E 573      54.309 -12.457  45.215  1.00 82.68           C
ATOM   4475  OG  SER E 573      53.146 -11.643  45.191  1.00 82.68           O
ATOM   4476  C   SER E 573      55.066 -11.508  43.082  1.00 82.68           C
ATOM   4477  O   SER E 573      56.210 -11.276  42.703  1.00 82.68           O
ATOM   4478  N   CYS E 574      54.068 -10.613  42.915  1.00 89.89           N
ATOM   4479  CA  CYS E 574      54.293  -9.396  42.186  1.00 89.89           C
ATOM   4480  CB  CYS E 574      53.042  -9.006  41.356  1.00 89.89           C
ATOM   4481  SG  CYS E 574      53.169  -7.473  40.379  1.00 89.89           S
ATOM   4482  C   CYS E 574      54.640  -8.225  43.091  1.00 89.89           C
ATOM   4483  O   CYS E 574      53.792  -7.348  43.250  1.00 89.89           O
ATOM   4484  N   PRO E 575      55.793  -8.144  43.746  1.00137.10           N
ATOM   4485  CA  PRO E 575      56.122  -6.878  44.361  1.00137.10           C
ATOM   4486  CD  PRO E 575      56.208  -9.222  44.630  1.00137.10           C
ATOM   4487  CB  PRO E 575      56.723  -7.163  45.734  1.00137.10           C
ATOM   4488  CG  PRO E 575      57.194  -8.613  45.630  1.00137.10           C
ATOM   4489  C   PRO E 575      57.089  -6.149  43.483  1.00137.10           C
ATOM   4490  O   PRO E 575      57.793  -6.803  42.723  1.00137.10           O
ATOM   4491  N   ARG E 576      57.193  -4.816  43.613  1.00102.54           N
ATOM   4492  CA  ARG E 576      58.074  -4.035  42.793  1.00102.54           C
ATOM   4493  CB  ARG E 576      57.482  -3.824  41.394  1.00102.54           C
ATOM   4494  CG  ARG E 576      56.082  -3.204  41.473  1.00102.54           C
ATOM   4495  CD  ARG E 576      55.013  -4.211  41.915  1.00102.54           C
ATOM   4496  NE  ARG E 576      53.747  -3.471  42.192  1.00102.54           N
ATOM   4497  CZ  ARG E 576      53.339  -3.257  43.478  1.00102.54           C
ATOM   4498  NH1 ARG E 576      54.087  -3.715  44.524  1.00102.54           N
ATOM   4499  NH2 ARG E 576      52.168  -2.596  43.718  1.00102.54           N
ATOM   4500  C   ARG E 576      58.176  -2.682  43.434  1.00102.54           C
ATOM   4501  O   ARG E 576      57.483  -2.401  44.408  1.00102.54           O
ATOM   4502  N   GLU E 577      59.065  -1.809  42.917  1.00 59.75           N
ATOM   4503  CA  GLU E 577      59.179  -0.475  43.451  1.00 59.75           C
ATOM   4504  CB  GLU E 577      60.590   0.123  43.331  1.00 59.75           C
ATOM   4505  CG  GLU E 577      61.618  -0.615  44.192  1.00 59.75           C
ATOM   4506  CD  GLU E 577      62.969   0.055  44.000  1.00 59.75           C
ATOM   4507  OE1 GLU E 577      63.016   1.098  43.296  1.00 59.75           O
ATOM   4508  OE2 GLU E 577      63.972  -0.465  44.559  1.00 59.75           O
ATOM   4509  C   GLU E 577      58.224   0.415  42.697  1.00 59.75           C
ATOM   4510  O   GLU E 577      57.487  -0.062  41.837  1.00 59.75           O
ATOM   4511  N   SER E 578      58.127   1.717  43.060  1.00 71.17           N
ATOM   4512  CA  SER E 578      57.322   2.617  42.265  1.00 71.17           C
ATOM   4513  CB  SER E 578      57.120   3.999  42.912  1.00 71.17           C
ATOM   4514  OG  SER E 578      56.391   3.874  44.124  1.00 71.17           O
ATOM   4515  C   SER E 578      58.136   2.820  41.005  1.00 71.17           C
ATOM   4516  O   SER E 578      59.289   3.235  41.117  1.00 71.17           O
ATOM   4517  N   CYS E 579      57.584   2.590  39.778  1.00 90.64           N
ATOM   4518  CA  CYS E 579      58.488   2.603  38.638  1.00 90.64           C
ATOM   4519  CB  CYS E 579      58.848   1.199  38.096  1.00 90.64           C
ATOM   4520  SG  CYS E 579      58.463  -0.202  39.191  1.00 90.64           S
ATOM   4521  C   CYS E 579      57.832   3.200  37.421  1.00 90.64           C
ATOM   4522  O   CYS E 579      56.611   3.174  37.278  1.00 90.64           O
ATOM   4523  N   ASP E 580      58.668   3.709  36.480  1.00 43.07           N
ATOM   4524  CA  ASP E 580      58.235   4.234  35.210  1.00 43.07           C
ATOM   4525  CB  ASP E 580      59.340   5.005  34.461  1.00 43.07           C
ATOM   4526  CG  ASP E 580      59.674   6.283  35.225  1.00 43.07           C
ATOM   4527  OD1 ASP E 580      58.753   6.869  35.853  1.00 43.07           O
ATOM   4528  OD2 ASP E 580      60.868   6.688  35.188  1.00 43.07           O
ATOM   4529  C   ASP E 580      57.860   3.051  34.360  1.00 43.07           C
ATOM   4530  O   ASP E 580      58.357   1.943  34.569  1.00 43.07           O
ATOM   4531  N   ARG E 581      56.965   3.252  33.368  1.00157.13           N
ATOM   4532  CA  ARG E 581      56.510   2.126  32.596  1.00157.13           C
ATOM   4533  CB  ARG E 581      55.065   1.753  32.970  1.00157.13           C
ATOM   4534  CG  ARG E 581      54.892   1.492  34.473  1.00157.13           C
ATOM   4535  CD  ARG E 581      53.436   1.459  34.955  1.00157.13           C
ATOM   4536  NE  ARG E 581      52.873   0.122  34.614  1.00157.13           N
ATOM   4537  CZ  ARG E 581      53.094  -0.926  35.457  1.00157.13           C
ATOM   4538  NH1 ARG E 581      53.780  -0.717  36.620  1.00157.13           N
ATOM   4539  NH2 ARG E 581      52.645  -2.176  35.139  1.00157.13           N
ATOM   4540  C   ARG E 581      56.522   2.495  31.141  1.00157.13           C
ATOM   4541  O   ARG E 581      56.033   3.556  30.761  1.00157.13           O
ATOM   4542  N   VAL E 582      57.094   1.619  30.283  1.00110.59           N
ATOM   4543  CA  VAL E 582      57.133   1.833  28.858  1.00110.59           C
ATOM   4544  CB  VAL E 582      58.379   1.311  28.204  1.00110.59           C
ATOM   4545  CG1 VAL E 582      59.585   2.106  28.732  1.00110.59           C
ATOM   4546  CG2 VAL E 582      58.468  -0.203  28.471  1.00110.59           C
ATOM   4547  C   VAL E 582      55.967   1.115  28.242  1.00110.59           C
ATOM   4548  O   VAL E 582      55.624   0.007  28.656  1.00110.59           O
ATOM   4549  N   TYR E 583      55.347   1.716  27.202  1.00141.93           N
ATOM   4550  CA  TYR E 583      54.161   1.140  26.621  1.00141.93           C
ATOM   4551  CB  TYR E 583      52.933   2.065  26.740  1.00141.93           C
ATOM   4552  CG  TYR E 583      52.771   2.463  28.173  1.00141.93           C
ATOM   4553  CD1 TYR E 583      52.270   1.596  29.118  1.00141.93           C
ATOM   4554  CD2 TYR E 583      53.121   3.731  28.580  1.00141.93           C
ATOM   4555  CE1 TYR E 583      52.125   1.982  30.432  1.00141.93           C
ATOM   4556  CE2 TYR E 583      52.984   4.122  29.892  1.00141.93           C
ATOM   4557  CZ  TYR E 583      52.482   3.250  30.825  1.00141.93           C
ATOM   4558  OH  TYR E 583      52.337   3.653  32.170  1.00141.93           O
ATOM   4559  C   TYR E 583      54.400   0.938  25.147  1.00141.93           C
ATOM   4560  O   TYR E 583      55.345   1.483  24.579  1.00141.93           O
ATOM   4561  N   SER E 584      53.563   0.106  24.487  1.00 90.30           N
ATOM   4562  CA  SER E 584      53.722  -0.110  23.072  1.00 90.30           C
ATOM   4563  CB  SER E 584      53.796  -1.592  22.675  1.00 90.30           C
ATOM   4564  OG  SER E 584      52.611  -2.261  23.073  1.00 90.30           O
ATOM   4565  C   SER E 584      52.558   0.516  22.356  1.00 90.30           C
ATOM   4566  O   SER E 584      51.398   0.237  22.653  1.00 90.30           O
ATOM   4567  N   SER E 585      52.863   1.399  21.380  1.00 97.14           N
ATOM   4568  CA  SER E 585      51.874   2.116  20.619  1.00 97.14           C
ATOM   4569  CB  SER E 585      52.471   3.208  19.715  1.00 97.14           C
ATOM   4570  OG  SER E 585      53.157   4.170  20.495  1.00 97.14           O
ATOM   4571  C   SER E 585      51.154   1.205  19.679  1.00 97.14           C
ATOM   4572  O   SER E 585      50.012   1.478  19.317  1.00 97.14           O
ATOM   4573  N   GLY E 586      51.799   0.120  19.215  1.00 38.84           N
ATOM   4574  CA  GLY E 586      51.097  -0.704  18.272  1.00 38.84           C
ATOM   4575  C   GLY E 586      51.756  -2.043  18.214  1.00 38.84           C
ATOM   4576  O   GLY E 586      52.931  -2.181  18.542  1.00 38.84           O
ATOM   4577  N   TYR E 587      50.988  -3.084  17.821  1.00 82.29           N
ATOM   4578  CA  TYR E 587      51.554  -4.397  17.675  1.00 82.29           C
ATOM   4579  CB  TYR E 587      51.628  -5.187  18.996  1.00 82.29           C
ATOM   4580  CG  TYR E 587      50.274  -5.160  19.618  1.00 82.29           C
ATOM   4581  CD1 TYR E 587      49.822  -4.009  20.221  1.00 82.29           C
ATOM   4582  CD2 TYR E 587      49.476  -6.279  19.624  1.00 82.29           C
ATOM   4583  CE1 TYR E 587      48.577  -3.971  20.802  1.00 82.29           C
ATOM   4584  CE2 TYR E 587      48.230  -6.248  20.205  1.00 82.29           C
ATOM   4585  CZ  TYR E 587      47.780  -5.091  20.793  1.00 82.29           C
ATOM   4586  OH  TYR E 587      46.499  -5.055  21.391  1.00 82.29           O
ATOM   4587  C   TYR E 587      50.748  -5.153  16.658  1.00 82.29           C
ATOM   4588  O   TYR E 587      49.591  -4.812  16.405  1.00 82.29           O
ATOM   4589  N   ARG E 588      51.346  -6.186  16.023  1.00181.03           N
ATOM   4590  CA  ARG E 588      50.632  -6.965  15.044  1.00181.03           C
ATOM   4591  CB  ARG E 588      50.493  -6.256  13.685  1.00181.03           C
ATOM   4592  CG  ARG E 588      49.927  -4.836  13.693  1.00181.03           C
ATOM   4593  CD  ARG E 588      48.568  -4.708  13.012  1.00181.03           C
ATOM   4594  NE  ARG E 588      48.672  -5.331  11.659  1.00181.03           N
ATOM   4595  CZ  ARG E 588      49.092  -4.604  10.583  1.00181.03           C
ATOM   4596  NH1 ARG E 588      49.468  -3.299  10.745  1.00181.03           N
ATOM   4597  NH2 ARG E 588      49.135  -5.184   9.348  1.00181.03           N
ATOM   4598  C   ARG E 588      51.470  -8.164  14.698  1.00181.03           C
ATOM   4599  O   ARG E 588      52.683  -8.165  14.894  1.00181.03           O
ATOM   4600  N   TYR E 589      50.837  -9.227  14.154  1.00117.19           N
ATOM   4601  CA  TYR E 589      51.583 -10.346  13.637  1.00117.19           C
ATOM   4602  CB  TYR E 589      50.767 -11.648  13.423  1.00117.19           C
ATOM   4603  CG  TYR E 589      50.614 -12.478  14.666  1.00117.19           C
ATOM   4604  CD1 TYR E 589      51.638 -13.315  15.058  1.00117.19           C
ATOM   4605  CD2 TYR E 589      49.460 -12.467  15.422  1.00117.19           C
ATOM   4606  CE1 TYR E 589      51.532 -14.108  16.178  1.00117.19           C
ATOM   4607  CE2 TYR E 589      49.343 -13.257  16.548  1.00117.19           C
ATOM   4608  CZ  TYR E 589      50.382 -14.076  16.924  1.00117.19           C
ATOM   4609  OH  TYR E 589      50.273 -14.893  18.073  1.00117.19           O
ATOM   4610  C   TYR E 589      52.036  -9.926  12.265  1.00117.19           C
ATOM   4611  O   TYR E 589      51.274  -9.342  11.510  1.00117.19           O
ATOM   4612  N   VAL E 590      53.303 -10.193  11.894  1.00105.81           N
ATOM   4613  CA  VAL E 590      53.720  -9.822  10.569  1.00105.81           C
ATOM   4614  CB  VAL E 590      55.177 -10.114  10.315  1.00105.81           C
ATOM   4615  CG1 VAL E 590      55.457 -11.561  10.745  1.00105.81           C
ATOM   4616  CG2 VAL E 590      55.497  -9.840   8.836  1.00105.81           C
ATOM   4617  C   VAL E 590      52.872 -10.595   9.608  1.00105.81           C
ATOM   4618  O   VAL E 590      52.646 -11.789   9.790  1.00105.81           O
ATOM   4619  N   GLY E 591      52.380  -9.902   8.550  1.00 36.85           N
ATOM   4620  CA  GLY E 591      51.501 -10.510   7.598  1.00 36.85           C
ATOM   4621  C   GLY E 591      50.108 -10.030   7.901  1.00 36.85           C
ATOM   4622  O   GLY E 591      49.185 -10.241   7.120  1.00 36.85           O
ATOM   4623  N   GLY E 592      49.920  -9.376   9.064  1.00 43.79           N
ATOM   4624  CA  GLY E 592      48.651  -8.786   9.389  1.00 43.79           C
ATOM   4625  C   GLY E 592      47.902  -9.609  10.395  1.00 43.79           C
ATOM   4626  O   GLY E 592      47.163  -9.053  11.214  1.00 43.79           O
ATOM   4627  N   TYR E 593      48.028 -10.949  10.355  1.00 94.47           N
ATOM   4628  CA  TYR E 593      47.354 -11.771  11.325  1.00 94.47           C
ATOM   4629  CB  TYR E 593      45.865 -12.005  10.994  1.00 94.47           C
ATOM   4630  CG  TYR E 593      45.738 -12.550   9.612  1.00 94.47           C
ATOM   4631  CD1 TYR E 593      45.681 -11.700   8.532  1.00 94.47           C
ATOM   4632  CD2 TYR E 593      45.676 -13.906   9.393  1.00 94.47           C
ATOM   4633  CE1 TYR E 593      45.556 -12.199   7.258  1.00 94.47           C
ATOM   4634  CE2 TYR E 593      45.560 -14.413   8.120  1.00 94.47           C
ATOM   4635  CZ  TYR E 593      45.495 -13.559   7.051  1.00 94.47           C
ATOM   4636  OH  TYR E 593      45.367 -14.090   5.748  1.00 94.47           O
ATOM   4637  C   TYR E 593      48.091 -13.082  11.429  1.00 94.47           C
ATOM   4638  O   TYR E 593      49.016 -13.358  10.670  1.00 94.47           O
ATOM   4639  N   TYR E 594      47.694 -13.943  12.385  1.00187.99           N
ATOM   4640  CA  TYR E 594      48.400 -15.185  12.559  1.00187.99           C
ATOM   4641  CB  TYR E 594      47.947 -15.841  13.883  1.00187.99           C
ATOM   4642  CG  TYR E 594      48.599 -17.149  14.166  1.00187.99           C
ATOM   4643  CD1 TYR E 594      49.946 -17.261  14.391  1.00187.99           C
ATOM   4644  CD2 TYR E 594      47.836 -18.279  14.274  1.00187.99           C
ATOM   4645  CE1 TYR E 594      50.506 -18.485  14.677  1.00187.99           C
ATOM   4646  CE2 TYR E 594      48.390 -19.504  14.562  1.00187.99           C
ATOM   4647  CZ  TYR E 594      49.737 -19.615  14.764  1.00187.99           C
ATOM   4648  OH  TYR E 594      50.318 -20.867  15.052  1.00187.99           O
ATOM   4649  C   TYR E 594      48.115 -16.072  11.373  1.00187.99           C
ATOM   4650  O   TYR E 594      46.977 -16.487  11.147  1.00187.99           O
ATOM   4651  N   GLY E 595      49.182 -16.423  10.613  1.00 68.66           N
ATOM   4652  CA  GLY E 595      49.063 -17.258   9.445  1.00 68.66           C
ATOM   4653  C   GLY E 595      49.511 -16.539   8.194  1.00 68.66           C
ATOM   4654  O   GLY E 595      49.649 -17.169   7.150  1.00 68.66           O
ATOM   4655  N   GLY E 596      49.645 -15.200   8.253  1.00 93.86           N
ATOM   4656  CA  GLY E 596      50.093 -14.276   7.238  1.00 93.86           C
ATOM   4657  C   GLY E 596      51.586 -14.203   7.068  1.00 93.86           C
ATOM   4658  O   GLY E 596      52.069 -13.582   6.134  1.00 93.86           O
ATOM   4659  N   CYS E 597      52.358 -14.696   8.042  1.00 78.55           N
ATOM   4660  CA  CYS E 597      53.784 -14.491   8.056  1.00 78.55           C
ATOM   4661  CB  CYS E 597      54.439 -14.940   9.372  1.00 78.55           C
ATOM   4662  SG  CYS E 597      56.216 -14.578   9.456  1.00 78.55           S
ATOM   4663  C   CYS E 597      54.488 -15.183   6.930  1.00 78.55           C
ATOM   4664  O   CYS E 597      54.061 -16.231   6.450  1.00 78.55           O
ATOM   4665  N   ASN E 598      55.583 -14.553   6.449  1.00 76.89           N
ATOM   4666  CA  ASN E 598      56.444 -15.145   5.463  1.00 76.89           C
ATOM   4667  CB  ASN E 598      55.934 -15.042   4.011  1.00 76.89           C
ATOM   4668  CG  ASN E 598      55.762 -13.587   3.609  1.00 76.89           C
ATOM   4669  OD1 ASN E 598      56.727 -12.829   3.562  1.00 76.89           O
ATOM   4670  ND2 ASN E 598      54.504 -13.185   3.288  1.00 76.89           N
ATOM   4671  C   ASN E 598      57.797 -14.499   5.585  1.00 76.89           C
ATOM   4672  O   ASN E 598      57.968 -13.512   6.298  1.00 76.89           O
ATOM   4673  N   GLU E 599      58.801 -15.074   4.898  1.00 98.27           N
ATOM   4674  CA  GLU E 599      60.164 -14.623   4.996  1.00 98.27           C
ATOM   4675  CB  GLU E 599      61.134 -15.556   4.247  1.00 98.27           C
ATOM   4676  CG  GLU E 599      62.602 -15.131   4.307  1.00 98.27           C
ATOM   4677  CD  GLU E 599      62.989 -14.525   2.967  1.00 98.27           C
ATOM   4678  OE1 GLU E 599      62.122 -14.480   2.056  1.00 98.27           O
ATOM   4679  OE2 GLU E 599      64.172 -14.112   2.832  1.00 98.27           O
ATOM   4680  C   GLU E 599      60.312 -13.239   4.446  1.00 98.27           C
ATOM   4681  O   GLU E 599      61.000 -12.402   5.033  1.00 98.27           O
ATOM   4682  N   ALA E 600      59.652 -12.958   3.307  1.00 42.19           N
ATOM   4683  CA  ALA E 600      59.818 -11.688   2.664  1.00 42.19           C
ATOM   4684  CB  ALA E 600      59.003 -11.577   1.364  1.00 42.19           C
ATOM   4685  C   ALA E 600      59.363 -10.598   3.583  1.00 42.19           C
ATOM   4686  O   ALA E 600      60.065  -9.607   3.768  1.00 42.19           O
ATOM   4687  N   GLU E 601      58.182 -10.752   4.208  1.00 77.81           N
ATOM   4688  CA  GLU E 601      57.702  -9.702   5.057  1.00 77.81           C
ATOM   4689  CB  GLU E 601      56.187  -9.718   5.338  1.00 77.81           C
ATOM   4690  CG  GLU E 601      55.419  -9.397   4.045  1.00 77.81           C
ATOM   4691  CD  GLU E 601      54.149  -8.610   4.347  1.00 77.81           C
ATOM   4692  OE1 GLU E 601      53.167  -9.206   4.862  1.00 77.81           O
ATOM   4693  OE2 GLU E 601      54.152  -7.384   4.050  1.00 77.81           O
ATOM   4694  C   GLU E 601      58.520  -9.610   6.307  1.00 77.81           C
ATOM   4695  O   GLU E 601      58.650  -8.532   6.885  1.00 77.81           O
ATOM   4696  N   MET E 602      59.090 -10.737   6.775  1.00 48.52           N
ATOM   4697  CA  MET E 602      59.880 -10.705   7.978  1.00 48.52           C
ATOM   4698  CB  MET E 602      60.373 -12.101   8.394  1.00 48.52           C
ATOM   4699  CG  MET E 602      59.243 -13.028   8.848  1.00 48.52           C
ATOM   4700  SD  MET E 602      59.762 -14.730   9.219  1.00 48.52           S
ATOM   4701  CE  MET E 602      60.777 -14.302  10.663  1.00 48.52           C
ATOM   4702  C   MET E 602      61.078  -9.831   7.767  1.00 48.52           C
ATOM   4703  O   MET E 602      61.428  -9.015   8.618  1.00 48.52           O
ATOM   4704  N   LYS E 603      61.738  -9.973   6.608  1.00124.26           N
ATOM   4705  CA  LYS E 603      62.917  -9.218   6.304  1.00124.26           C
ATOM   4706  CB  LYS E 603      63.507  -9.685   4.967  1.00124.26           C
ATOM   4707  CG  LYS E 603      64.770  -8.971   4.505  1.00124.26           C
ATOM   4708  CD  LYS E 603      65.499  -9.771   3.424  1.00124.26           C
ATOM   4709  CE  LYS E 603      64.548 -10.569   2.528  1.00124.26           C
ATOM   4710  NZ  LYS E 603      65.240 -11.752   1.965  1.00124.26           N
ATOM   4711  C   LYS E 603      62.582  -7.764   6.197  1.00124.26           C
ATOM   4712  O   LYS E 603      63.364  -6.911   6.612  1.00124.26           O
ATOM   4713  N   LEU E 604      61.419  -7.435   5.610  1.00 88.81           N
ATOM   4714  CA  LEU E 604      61.079  -6.053   5.440  1.00 88.81           C
ATOM   4715  CB  LEU E 604      59.782  -5.870   4.624  1.00 88.81           C
ATOM   4716  CG  LEU E 604      59.556  -4.452   4.054  1.00 88.81           C
ATOM   4717  CD1 LEU E 604      58.196  -4.353   3.346  1.00 88.81           C
ATOM   4718  CD2 LEU E 604      59.775  -3.344   5.094  1.00 88.81           C
ATOM   4719  C   LEU E 604      60.894  -5.458   6.808  1.00 88.81           C
ATOM   4720  O   LEU E 604      61.387  -4.367   7.091  1.00 88.81           O
ATOM   4721  N   ALA E 605      60.195  -6.180   7.709  1.00 36.21           N
ATOM   4722  CA  ALA E 605      59.930  -5.672   9.029  1.00 36.21           C
ATOM   4723  CB  ALA E 605      59.056  -6.622   9.866  1.00 36.21           C
ATOM   4724  C   ALA E 605      61.220  -5.478   9.768  1.00 36.21           C
ATOM   4725  O   ALA E 605      61.422  -4.465  10.435  1.00 36.21           O
ATOM   4726  N   LEU E 606      62.141  -6.449   9.642  1.00127.42           N
ATOM   4727  CA  LEU E 606      63.362  -6.438  10.397  1.00127.42           C
ATOM   4728  CB  LEU E 606      64.205  -7.686  10.057  1.00127.42           C
ATOM   4729  CG  LEU E 606      65.404  -7.978  10.980  1.00127.42           C
ATOM   4730  CD1 LEU E 606      66.448  -6.859  10.959  1.00127.42           C
ATOM   4731  CD2 LEU E 606      64.938  -8.352  12.392  1.00127.42           C
ATOM   4732  C   LEU E 606      64.167  -5.215  10.065  1.00127.42           C
ATOM   4733  O   LEU E 606      64.536  -4.446  10.952  1.00127.42           O
ATOM   4734  N   VAL E 607      64.445  -4.986   8.769  1.00121.17           N
ATOM   4735  CA  VAL E 607      65.266  -3.875   8.383  1.00121.17           C
ATOM   4736  CB  VAL E 607      65.718  -3.980   6.949  1.00121.17           C
ATOM   4737  CG1 VAL E 607      64.496  -4.227   6.053  1.00121.17           C
ATOM   4738  CG2 VAL E 607      66.511  -2.715   6.583  1.00121.17           C
ATOM   4739  C   VAL E 607      64.565  -2.569   8.604  1.00121.17           C
ATOM   4740  O   VAL E 607      65.185  -1.595   9.030  1.00121.17           O
ATOM   4741  N   GLN E 608      63.265  -2.479   8.265  1.00108.07           N
ATOM   4742  CA  GLN E 608      62.610  -1.219   8.456  1.00108.07           C
ATOM   4743  CB  GLN E 608      61.247  -1.140   7.748  1.00108.07           C
ATOM   4744  CG  GLN E 608      61.367  -1.093   6.225  1.00108.07           C
ATOM   4745  CD  GLN E 608      61.956   0.263   5.863  1.00108.07           C
ATOM   4746  OE1 GLN E 608      61.882   1.212   6.643  1.00108.07           O
ATOM   4747  NE2 GLN E 608      62.559   0.361   4.649  1.00108.07           N
ATOM   4748  C   GLN E 608      62.376  -0.911   9.912  1.00108.07           C
ATOM   4749  O   GLN E 608      62.738   0.168  10.374  1.00108.07           O
ATOM   4750  N   ASN E 609      61.715  -1.840  10.643  1.00 89.07           N
ATOM   4751  CA  ASN E 609      61.301  -1.688  12.022  1.00 89.07           C
ATOM   4752  CB  ASN E 609      60.003  -2.454  12.325  1.00 89.07           C
ATOM   4753  CG  ASN E 609      58.864  -1.713  11.641  1.00 89.07           C
ATOM   4754  OD1 ASN E 609      58.713  -0.502  11.799  1.00 89.07           O
ATOM   4755  ND2 ASN E 609      58.040  -2.456  10.856  1.00 89.07           N
ATOM   4756  C   ASN E 609      62.284  -2.047  13.109  1.00 89.07           C
ATOM   4757  O   ASN E 609      62.322  -1.381  14.142  1.00 89.07           O
ATOM   4758  N   GLY E 610      63.062  -3.140  12.962  1.00 50.17           N
ATOM   4759  CA  GLY E 610      63.938  -3.538  14.035  1.00 50.17           C
ATOM   4760  C   GLY E 610      63.729  -5.002  14.316  1.00 50.17           C
ATOM   4761  O   GLY E 610      62.926  -5.660  13.652  1.00 50.17           O
ATOM   4762  N   PRO E 611      64.407  -5.530  15.315  1.00 79.16           N
ATOM   4763  CA  PRO E 611      64.293  -6.929  15.631  1.00 79.16           C
ATOM   4764  CD  PRO E 611      65.681  -4.980  15.748  1.00 79.16           C
ATOM   4765  CB  PRO E 611      65.364  -7.211  16.682  1.00 79.16           C
ATOM   4766  CG  PRO E 611      66.449  -6.164  16.370  1.00 79.16           C
ATOM   4767  C   PRO E 611      62.901  -7.232  16.073  1.00 79.16           C
ATOM   4768  O   PRO E 611      62.242  -6.355  16.631  1.00 79.16           O
ATOM   4769  N   VAL E 612      62.423  -8.462  15.808  1.00101.38           N
ATOM   4770  CA  VAL E 612      61.081  -8.800  16.176  1.00101.38           C
ATOM   4771  CB  VAL E 612      60.131  -8.817  15.018  1.00101.38           C
ATOM   4772  CG1 VAL E 612      60.056  -7.397  14.431  1.00101.38           C
ATOM   4773  CG2 VAL E 612      60.598  -9.886  14.016  1.00101.38           C
ATOM   4774  C   VAL E 612      61.096 -10.166  16.782  1.00101.38           C
ATOM   4775  O   VAL E 612      62.027 -10.945  16.581  1.00101.38           O
ATOM   4776  N   SER E 613      60.050 -10.473  17.572  1.00 83.04           N
ATOM   4777  CA  SER E 613      59.949 -11.735  18.246  1.00 83.04           C
ATOM   4778  CB  SER E 613      58.915 -11.703  19.383  1.00 83.04           C
ATOM   4779  OG  SER E 613      59.255 -10.684  20.311  1.00 83.04           O
ATOM   4780  C   SER E 613      59.517 -12.786  17.265  1.00 83.04           C
ATOM   4781  O   SER E 613      58.686 -12.543  16.392  1.00 83.04           O
ATOM   4782  N   VAL E 614      60.074 -14.004  17.409  1.00121.24           N
ATOM   4783  CA  VAL E 614      59.766 -15.107  16.546  1.00121.24           C
ATOM   4784  CB  VAL E 614      60.822 -15.256  15.483  1.00121.24           C
ATOM   4785  CG1 VAL E 614      62.208 -15.146  16.139  1.00121.24           C
ATOM   4786  CG2 VAL E 614      60.618 -16.580  14.743  1.00121.24           C
ATOM   4787  C   VAL E 614      59.712 -16.334  17.414  1.00121.24           C
ATOM   4788  O   VAL E 614      60.226 -16.337  18.532  1.00121.24           O
ATOM   4789  N   SER E 615      59.029 -17.399  16.939  1.00 91.05           N
ATOM   4790  CA  SER E 615      58.944 -18.620  17.692  1.00 91.05           C
ATOM   4791  CB  SER E 615      57.548 -18.869  18.288  1.00 91.05           C
ATOM   4792  OG  SER E 615      57.249 -17.878  19.259  1.00 91.05           O
ATOM   4793  C   SER E 615      59.227 -19.749  16.752  1.00 91.05           C
ATOM   4794  O   SER E 615      58.986 -19.640  15.551  1.00 91.05           O
ATOM   4795  N   PHE E 616      59.778 -20.863  17.281  1.00178.46           N
ATOM   4796  CA  PHE E 616      60.056 -22.001  16.453  1.00178.46           C
ATOM   4797  CB  PHE E 616      61.413 -21.927  15.726  1.00178.46           C
ATOM   4798  CG  PHE E 616      62.535 -22.023  16.709  1.00178.46           C
ATOM   4799  CD1 PHE E 616      62.971 -20.907  17.387  1.00178.46           C
ATOM   4800  CD2 PHE E 616      63.155 -23.230  16.953  1.00178.46           C
ATOM   4801  CE1 PHE E 616      64.006 -20.988  18.290  1.00178.46           C
ATOM   4802  CE2 PHE E 616      64.192 -23.321  17.853  1.00178.46           C
ATOM   4803  CZ  PHE E 616      64.616 -22.198  18.522  1.00178.46           C
ATOM   4804  C   PHE E 616      60.035 -23.231  17.306  1.00178.46           C
ATOM   4805  O   PHE E 616      59.934 -23.160  18.531  1.00178.46           O
ATOM   4806  N   GLU E 617      60.111 -24.412  16.661  1.00103.77           N
ATOM   4807  CA  GLU E 617      60.066 -25.641  17.404  1.00103.77           C
ATOM   4808  CB  GLU E 617      59.328 -26.775  16.667  1.00103.77           C
ATOM   4809  CG  GLU E 617      59.232 -28.081  17.460  1.00103.77           C
ATOM   4810  CD  GLU E 617      58.185 -27.906  18.551  1.00103.77           C
ATOM   4811  OE1 GLU E 617      57.666 -26.766  18.696  1.00103.77           O
ATOM   4812  OE2 GLU E 617      57.889 -28.908  19.255  1.00103.77           O
ATOM   4813  C   GLU E 617      61.467 -26.095  17.657  1.00103.77           C
ATOM   4814  O   GLU E 617      62.229 -26.366  16.729  1.00103.77           O
ATOM   4815  N   VAL E 618      61.836 -26.175  18.951  1.00 61.60           N
ATOM   4816  CA  VAL E 618      63.143 -26.618  19.328  1.00 61.60           C
ATOM   4817  CB  VAL E 618      63.560 -26.155  20.696  1.00 61.60           C
ATOM   4818  CG1 VAL E 618      64.887 -26.835  21.072  1.00 61.60           C
ATOM   4819  CG2 VAL E 618      63.640 -24.619  20.687  1.00 61.60           C
ATOM   4820  C   VAL E 618      63.116 -28.109  19.342  1.00 61.60           C
ATOM   4821  O   VAL E 618      62.152 -28.722  19.799  1.00 61.60           O
ATOM   4822  N   HIS E 619      64.187 -28.733  18.820  1.00 48.38           N
ATOM   4823  CA  HIS E 619      64.273 -30.162  18.810  1.00 48.38           C
ATOM   4824  ND1 HIS E 619      61.814 -31.283  17.070  1.00 48.38           N
ATOM   4825  CG  HIS E 619      62.943 -30.567  16.736  1.00 48.38           C
ATOM   4826  CB  HIS E 619      64.274 -30.756  17.394  1.00 48.38           C
ATOM   4827  NE2 HIS E 619      61.215 -29.859  15.471  1.00 48.38           N
ATOM   4828  CD2 HIS E 619      62.560 -29.703  15.758  1.00 48.38           C
ATOM   4829  CE1 HIS E 619      60.811 -30.818  16.284  1.00 48.38           C
ATOM   4830  C   HIS E 619      65.561 -30.510  19.479  1.00 48.38           C
ATOM   4831  O   HIS E 619      66.462 -29.678  19.566  1.00 48.38           O
ATOM   4832  N   PRO E 620      65.675 -31.718  19.963  1.00 63.67           N
ATOM   4833  CA  PRO E 620      66.834 -32.153  20.693  1.00 63.67           C
ATOM   4834  CD  PRO E 620      64.849 -32.828  19.518  1.00 63.67           C
ATOM   4835  CB  PRO E 620      66.603 -33.638  20.976  1.00 63.67           C
ATOM   4836  CG  PRO E 620      65.676 -34.084  19.830  1.00 63.67           C
ATOM   4837  C   PRO E 620      68.118 -31.908  19.956  1.00 63.67           C
ATOM   4838  O   PRO E 620      69.125 -31.656  20.614  1.00 63.67           O
ATOM   4839  N   ASP E 621      68.132 -31.982  18.613  1.00 52.64           N
ATOM   4840  CA  ASP E 621      69.361 -31.771  17.902  1.00 52.64           C
ATOM   4841  CB  ASP E 621      69.267 -32.022  16.381  1.00 52.64           C
ATOM   4842  CG  ASP E 621      68.323 -31.021  15.725  1.00 52.64           C
ATOM   4843  OD1 ASP E 621      67.368 -30.554  16.400  1.00 52.64           O
ATOM   4844  OD2 ASP E 621      68.542 -30.720  14.521  1.00 52.64           O
ATOM   4845  C   ASP E 621      69.795 -30.355  18.124  1.00 52.64           C
ATOM   4846  O   ASP E 621      70.986 -30.056  18.151  1.00 52.64           O
ATOM   4847  N   PHE E 622      68.815 -29.450  18.280  1.00125.49           N
ATOM   4848  CA  PHE E 622      69.009 -28.039  18.461  1.00125.49           C
ATOM   4849  CB  PHE E 622      67.669 -27.275  18.413  1.00125.49           C
ATOM   4850  CG  PHE E 622      67.899 -25.800  18.458  1.00125.49           C
ATOM   4851  CD1 PHE E 622      68.170 -25.098  17.305  1.00125.49           C
ATOM   4852  CD2 PHE E 622      67.840 -25.112  19.649  1.00125.49           C
ATOM   4853  CE1 PHE E 622      68.379 -23.738  17.337  1.00125.49           C
ATOM   4854  CE2 PHE E 622      68.046 -23.752  19.687  1.00125.49           C
ATOM   4855  CZ  PHE E 622      68.316 -23.061  18.531  1.00125.49           C
ATOM   4856  C   PHE E 622      69.675 -27.787  19.780  1.00125.49           C
ATOM   4857  O   PHE E 622      70.492 -26.877  19.905  1.00125.49           O
ATOM   4858  N   MET E 623      69.356 -28.598  20.804  1.00 45.10           N
ATOM   4859  CA  MET E 623      69.874 -28.348  22.119  1.00 45.10           C
ATOM   4860  CB  MET E 623      69.397 -29.388  23.145  1.00 45.10           C
ATOM   4861  CG  MET E 623      67.881 -29.354  23.357  1.00 45.10           C
ATOM   4862  SD  MET E 623      67.246 -30.563  24.557  1.00 45.10           S
ATOM   4863  CE  MET E 623      67.902 -29.697  26.013  1.00 45.10           C
ATOM   4864  C   MET E 623      71.376 -28.370  22.080  1.00 45.10           C
ATOM   4865  O   MET E 623      72.037 -27.552  22.716  1.00 45.10           O
ATOM   4866  N   HIS E 624      71.945 -29.320  21.322  1.00145.00           N
ATOM   4867  CA  HIS E 624      73.356 -29.554  21.168  1.00145.00           C
ATOM   4868  ND1 HIS E 624      71.762 -32.477  21.216  0.00145.00           N
ATOM   4869  CG  HIS E 624      73.065 -32.044  21.327  0.00145.00           C
ATOM   4870  CB  HIS E 624      73.642 -30.918  20.522  1.00145.00           C
ATOM   4871  NE2 HIS E 624      72.719 -33.736  22.779  0.00145.00           N
ATOM   4872  CD2 HIS E 624      73.635 -32.824  22.285  0.00145.00           C
ATOM   4873  CE1 HIS E 624      71.609 -33.490  22.106  0.00145.00           C
ATOM   4874  C   HIS E 624      74.030 -28.498  20.334  1.00145.00           C
ATOM   4875  O   HIS E 624      75.254 -28.423  20.329  1.00145.00           O
ATOM   4876  N   TYR E 625      73.273 -27.703  19.558  1.00115.18           N
ATOM   4877  CA  TYR E 625      73.799 -26.758  18.597  1.00115.18           C
ATOM   4878  CB  TYR E 625      72.679 -25.817  18.108  1.00115.18           C
ATOM   4879  CG  TYR E 625      73.215 -24.663  17.335  1.00115.18           C
ATOM   4880  CD1 TYR E 625      73.609 -23.518  17.989  1.00115.18           C
ATOM   4881  CD2 TYR E 625      73.309 -24.712  15.963  1.00115.18           C
ATOM   4882  CE1 TYR E 625      74.095 -22.439  17.289  1.00115.18           C
ATOM   4883  CE2 TYR E 625      73.794 -23.636  15.257  1.00115.18           C
ATOM   4884  CZ  TYR E 625      74.189 -22.497  15.919  1.00115.18           C
ATOM   4885  OH  TYR E 625      74.686 -21.392  15.196  1.00115.18           O
ATOM   4886  C   TYR E 625      74.938 -25.941  19.136  1.00115.18           C
ATOM   4887  O   TYR E 625      74.800 -25.235  20.133  1.00115.18           O
ATOM   4888  N   LYS E 626      76.144 -26.139  18.546  1.00123.41           N
ATOM   4889  CA  LYS E 626      77.320 -25.348  18.806  1.00123.41           C
ATOM   4890  CB  LYS E 626      78.626 -26.133  18.596  1.00123.41           C
ATOM   4891  CG  LYS E 626      78.859 -27.241  19.624  1.00123.41           C
ATOM   4892  CD  LYS E 626      77.894 -28.420  19.494  1.00123.41           C
ATOM   4893  CE  LYS E 626      78.140 -29.520  20.529  1.00123.41           C
ATOM   4894  NZ  LYS E 626      77.184 -30.631  20.329  0.00123.41           N
ATOM   4895  C   LYS E 626      77.422 -24.124  17.939  1.00123.41           C
ATOM   4896  O   LYS E 626      77.609 -23.014  18.434  1.00123.41           O
ATOM   4897  N   SER E 627      77.299 -24.307  16.600  1.00 52.93           N
ATOM   4898  CA  SER E 627      77.515 -23.210  15.692  1.00 52.93           C
ATOM   4899  CB  SER E 627      78.989 -22.780  15.596  1.00 52.93           C
ATOM   4900  OG  SER E 627      79.766 -23.827  15.034  1.00 52.93           O
ATOM   4901  C   SER E 627      77.091 -23.616  14.309  1.00 52.93           C
ATOM   4902  O   SER E 627      76.698 -24.757  14.072  1.00 52.93           O
ATOM   4903  N   GLY E 628      77.172 -22.667  13.349  1.00 24.93           N
ATOM   4904  CA  GLY E 628      76.816 -22.940  11.982  1.00 24.93           C
ATOM   4905  C   GLY E 628      75.382 -22.583  11.746  1.00 24.93           C
ATOM   4906  O   GLY E 628      74.749 -21.902  12.553  1.00 24.93           O
ATOM   4907  N   VAL E 629      74.842 -23.013  10.585  1.00103.37           N
ATOM   4908  CA  VAL E 629      73.471 -22.723  10.276  1.00103.37           C
ATOM   4909  CB  VAL E 629      73.247 -22.300   8.848  1.00103.37           C
ATOM   4910  CG1 VAL E 629      73.929 -20.937   8.645  1.00103.37           C
ATOM   4911  CG2 VAL E 629      73.781 -23.385   7.898  1.00103.37           C
ATOM   4912  C   VAL E 629      72.669 -23.956  10.561  1.00103.37           C
ATOM   4913  O   VAL E 629      72.797 -24.980   9.893  1.00103.37           O
ATOM   4914  N   TYR E 630      71.783 -23.853  11.568  1.00182.54           N
ATOM   4915  CA  TYR E 630      70.979 -24.931  12.074  1.00182.54           C
ATOM   4916  CB  TYR E 630      70.313 -24.578  13.417  1.00182.54           C
ATOM   4917  CG  TYR E 630      69.261 -25.583  13.745  1.00182.54           C
ATOM   4918  CD1 TYR E 630      69.564 -26.720  14.457  1.00182.54           C
ATOM   4919  CD2 TYR E 630      67.961 -25.382  13.337  1.00182.54           C
ATOM   4920  CE1 TYR E 630      68.584 -27.638  14.759  1.00182.54           C
ATOM   4921  CE2 TYR E 630      66.978 -26.295  13.636  1.00182.54           C
ATOM   4922  CZ  TYR E 630      67.290 -27.426  14.350  1.00182.54           C
ATOM   4923  OH  TYR E 630      66.285 -28.365  14.662  1.00182.54           O
ATOM   4924  C   TYR E 630      69.900 -25.312  11.113  1.00182.54           C
ATOM   4925  O   TYR E 630      69.327 -24.461  10.433  1.00182.54           O
ATOM   4926  N   HIS E 631      69.631 -26.636  11.013  1.00115.56           N
ATOM   4927  CA  HIS E 631      68.584 -27.105  10.151  1.00115.56           C
ATOM   4928  ND1 HIS E 631      67.167 -26.608   7.088  1.00115.56           N
ATOM   4929  CG  HIS E 631      67.928 -27.557   7.733  1.00115.56           C
ATOM   4930  CB  HIS E 631      69.038 -27.234   8.687  1.00115.56           C
ATOM   4931  NE2 HIS E 631      66.419 -28.588   6.409  1.00115.56           N
ATOM   4932  CD2 HIS E 631      67.456 -28.760   7.307  1.00115.56           C
ATOM   4933  CE1 HIS E 631      66.282 -27.279   6.310  1.00115.56           C
ATOM   4934  C   HIS E 631      68.110 -28.467  10.593  1.00115.56           C
ATOM   4935  O   HIS E 631      68.814 -29.193  11.293  1.00115.56           O
ATOM   4936  N   ARG E 632      66.849 -28.791  10.215  1.00184.36           N
ATOM   4937  CA  ARG E 632      66.168 -30.071  10.281  1.00184.36           C
ATOM   4938  CB  ARG E 632      66.889 -31.229   9.561  1.00184.36           C
ATOM   4939  CG  ARG E 632      68.254 -31.607  10.133  0.00184.36           C
ATOM   4940  CD  ARG E 632      68.923 -32.759   9.382  1.00184.36           C
ATOM   4941  NE  ARG E 632      68.018 -33.937   9.483  1.00184.36           N
ATOM   4942  CZ  ARG E 632      68.423 -35.151   9.011  1.00184.36           C
ATOM   4943  NH1 ARG E 632      69.666 -35.290   8.465  1.00184.36           N
ATOM   4944  NH2 ARG E 632      67.586 -36.228   9.088  1.00184.36           N
ATOM   4945  C   ARG E 632      65.723 -30.560  11.627  1.00184.36           C
ATOM   4946  O   ARG E 632      66.026 -29.983  12.671  1.00184.36           O
ATOM   4947  N   VAL E 633      64.893 -31.639  11.556  1.00131.71           N
ATOM   4948  CA  VAL E 633      64.328 -32.449  12.611  1.00131.71           C
ATOM   4949  CB  VAL E 633      64.794 -32.044  13.993  1.00131.71           C
ATOM   4950  CG1 VAL E 633      64.062 -32.821  15.103  1.00131.71           C
ATOM   4951  CG2 VAL E 633      66.303 -32.335  14.034  1.00131.71           C
ATOM   4952  C   VAL E 633      62.832 -32.393  12.447  1.00131.71           C
ATOM   4953  O   VAL E 633      62.327 -31.684  11.578  1.00131.71           O
ATOM   4954  N   ALA E 634      62.069 -33.227  13.179  1.00256.69           N
ATOM   4955  CA  ALA E 634      60.653 -33.005  13.188  1.00256.69           C
ATOM   4956  CB  ALA E 634      60.269 -31.531  13.393  1.00256.69           C
ATOM   4957  C   ALA E 634      59.992 -33.435  11.927  1.00256.69           C
ATOM   4958  O   ALA E 634      60.420 -34.335  11.201  1.00256.69           O
ATOM   4959  N   LEU E 635      58.810 -32.823  11.745  1.00217.42           N
ATOM   4960  CA  LEU E 635      57.941 -32.945  10.625  1.00217.42           C
ATOM   4961  CB  LEU E 635      57.448 -34.377  10.373  1.00217.42           C
ATOM   4962  CG  LEU E 635      56.507 -34.490   9.159  0.00217.42           C
ATOM   4963  CD1 LEU E 635      57.219 -34.088   7.857  0.00217.42           C
ATOM   4964  CD2 LEU E 635      55.868 -35.885   9.074  0.00217.42           C
ATOM   4965  C   LEU E 635      56.770 -32.113  11.032  1.00217.42           C
ATOM   4966  O   LEU E 635      56.659 -30.938  10.686  1.00217.42           O
ATOM   4967  N   GLU E 636      55.869 -32.745  11.800  1.00 68.38           N
ATOM   4968  CA  GLU E 636      54.703 -32.118  12.350  1.00 68.38           C
ATOM   4969  CB  GLU E 636      53.501 -33.083  12.370  1.00 68.38           C
ATOM   4970  CG  GLU E 636      52.189 -32.501  12.907  1.00 68.38           C
ATOM   4971  CD  GLU E 636      51.268 -33.667  13.242  1.00 68.38           C
ATOM   4972  OE1 GLU E 636      51.776 -34.671  13.811  1.00 68.38           O
ATOM   4973  OE2 GLU E 636      50.049 -33.572  12.935  1.00 68.38           O
ATOM   4974  C   GLU E 636      55.060 -31.841  13.808  1.00 68.38           C
ATOM   4975  O   GLU E 636      54.125 -31.612  14.623  1.00 68.38           O
ATOM   4976  OXT GLU E 636      56.277 -31.878  14.128  1.00 68.38           O
TER    4977      GLU E 636
ATOM   4978  N   SER F 637      43.494 -24.655   2.757  1.00122.81           N
ATOM   4979  CA  SER F 637      42.302 -25.463   2.443  1.00122.81           C
ATOM   4980  CB  SER F 637      42.403 -26.068   1.033  1.00122.81           C
ATOM   4981  OG  SER F 637      41.223 -26.804   0.745  1.00122.81           O
ATOM   4982  C   SER F 637      42.148 -26.554   3.431  1.00122.81           C
ATOM   4983  O   SER F 637      42.689 -27.644   3.253  1.00122.81           O
ATOM   4984  N   GLU F 638      41.392 -26.280   4.513  1.00185.16           N
ATOM   4985  CA  GLU F 638      40.761 -25.011   4.761  1.00185.16           C
ATOM   4986  CB  GLU F 638      39.560 -25.222   5.710  1.00185.16           C
ATOM   4987  CG  GLU F 638      38.455 -24.162   5.729  1.00185.16           C
ATOM   4988  CD  GLU F 638      37.233 -24.861   6.325  1.00185.16           C
ATOM   4989  OE1 GLU F 638      37.376 -26.055   6.697  1.00185.16           O
ATOM   4990  OE2 GLU F 638      36.146 -24.227   6.404  1.00185.16           O
ATOM   4991  C   GLU F 638      41.811 -24.187   5.443  1.00185.16           C
ATOM   4992  O   GLU F 638      42.736 -24.752   6.015  1.00185.16           O
ATOM   4993  N   LEU F 639      41.715 -22.840   5.404  1.00130.74           N
ATOM   4994  CA  LEU F 639      42.738 -22.037   6.019  1.00130.74           C
ATOM   4995  CB  LEU F 639      42.416 -20.532   5.984  1.00130.74           C
ATOM   4996  CG  LEU F 639      42.233 -19.941   4.570  1.00130.74           C
ATOM   4997  CD1 LEU F 639      41.043 -20.583   3.842  1.00130.74           C
ATOM   4998  CD2 LEU F 639      42.079 -18.414   4.627  1.00130.74           C
ATOM   4999  C   LEU F 639      42.772 -22.424   7.460  1.00130.74           C
ATOM   5000  O   LEU F 639      41.772 -22.342   8.167  1.00130.74           O
ATOM   5001  N   ASP F 640      43.941 -22.899   7.918  1.00144.23           N
ATOM   5002  CA  ASP F 640      44.142 -23.251   9.289  1.00144.23           C
ATOM   5003  CB  ASP F 640      44.095 -24.760   9.572  1.00144.23           C
ATOM   5004  CG  ASP F 640      44.099 -24.910  11.088  1.00144.23           C
ATOM   5005  OD1 ASP F 640      45.188 -24.681  11.669  1.00144.23           O
ATOM   5006  OD2 ASP F 640      43.038 -25.234  11.688  1.00144.23           O
ATOM   5007  C   ASP F 640      45.522 -22.780   9.574  1.00144.23           C
ATOM   5008  O   ASP F 640      46.500 -23.497   9.405  1.00144.23           O
ATOM   5009  N   PRO F 641      45.511 -21.571  10.063  1.00332.76           N
ATOM   5010  CA  PRO F 641      46.657 -20.727  10.277  1.00332.76           C
ATOM   5011  CD  PRO F 641      44.289 -20.789   9.972  1.00332.76           C
ATOM   5012  CB  PRO F 641      46.092 -19.390  10.782  1.00332.76           C
ATOM   5013  CG  PRO F 641      44.712 -19.319  10.137  1.00332.76           C
ATOM   5014  C   PRO F 641      47.781 -21.208  11.065  1.00332.76           C
ATOM   5015  O   PRO F 641      47.608 -21.708  12.186  1.00332.76           O
ATOM   5016  N   PRO F 642      48.710 -20.368  10.545  1.00299.52           N
ATOM   5017  CA  PRO F 642      49.989 -20.791  10.049  1.00299.52           C
ATOM   5018  CD  PRO F 642      49.067 -19.409  11.592  1.00299.52           C
ATOM   5019  CB  PRO F 642      50.932 -20.915  11.217  1.00299.52           C
ATOM   5020  CG  PRO F 642      50.576 -19.601  11.883  1.00299.52           C
ATOM   5021  C   PRO F 642      49.874 -21.894   9.066  1.00299.52           C
ATOM   5022  O   PRO F 642      48.846 -22.561   9.026  1.00299.52           O
ATOM   5023  N   PRO F 643      50.857 -21.989   8.183  1.00173.35           N
ATOM   5024  CA  PRO F 643      50.827 -22.944   7.108  1.00173.35           C
ATOM   5025  CD  PRO F 643      52.212 -21.539   8.461  1.00173.35           C
ATOM   5026  CB  PRO F 643      52.231 -22.965   6.506  1.00173.35           C
ATOM   5027  CG  PRO F 643      53.120 -22.493   7.663  1.00173.35           C
ATOM   5028  C   PRO F 643      50.389 -24.241   7.663  1.00173.35           C
ATOM   5029  O   PRO F 643      49.734 -24.985   6.937  1.00173.35           O
ATOM   5030  N   TYR F 644      50.730 -24.555   8.922  1.00233.73           N
ATOM   5031  CA  TYR F 644      49.986 -25.656   9.411  1.00233.73           C
[truncated: 477,852 more chars]
