# Supplementary material for: Evolutionary Analysis of Dipeptidyl Peptidase I
Source: Int J Mol Sci. 2022 Feb 6;23(3):1852. doi: 10.3390/ijms23031852 (PMC8836896; doi:10.3390/ijms23031852)
Supplement: Supplementary file 1 [file ijms-23-01852-s001.zip › Supplementary File S2 Homology models/Modeller/Frankliniella occidentalis/mod.B99990007.pdb]

EXPDTA    THEORETICAL MODEL, MODELLER 10.1 2021/11/04 15:11:16
REMARK   6 MODELLER OBJECTIVE FUNCTION:     11471.8652
REMARK   6 MODELLER BEST TEMPLATE % SEQ ID:  57.102
REMARK   6 SEQUENCE: mod
REMARK   6 ALIGNMENT: alignment.pir
REMARK   6 SCRIPT: model.py
REMARK   6 DOPE score: -155417.78125
REMARK   6 GA341 score: 1.00000
REMARK   6 DOPE-HR score: -126373.57031
REMARK   6 TEMPLATE: 1K3B 1:A - 119:A MODELS 1:A - 120:A AT 57.1%
REMARK   6 TEMPLATE: 1K3B 120:B - 283:B MODELS 121:B - 283:B AT 57.1%
REMARK   6 TEMPLATE: 1K3B 284:C - 351:C MODELS 284:C - 353:C AT 57.1%
REMARK   6 TEMPLATE: 1K3B 353:D - 471:D MODELS 354:D - 473:D AT 57.1%
REMARK   6 TEMPLATE: 1K3B 472:E - 635:E MODELS 474:E - 636:E AT 57.1%
REMARK   6 TEMPLATE: 1K3B 636:F - 703:F MODELS 637:F - 706:F AT 57.1%
REMARK   6 TEMPLATE: 1K3B 705:G - 823:G MODELS 707:G - 826:G AT 57.1%
REMARK   6 TEMPLATE: 1K3B 824:H - 987:H MODELS 827:H - 989:H AT 57.1%
REMARK   6 TEMPLATE: 1K3B 988:I - 1055:I MODELS 990:I - 1059:I AT 57.1%
REMARK   6 TEMPLATE: 1K3B 1057:J - 1175:J MODELS 1060:J - 1179:J AT 57.1%
REMARK   6 TEMPLATE: 1K3B 1176:K - 1339:K MODELS 1180:K - 1342:K AT 57.1%
REMARK   6 TEMPLATE: 1K3B 1340:L - 1407:L MODELS 1343:L - 1412:L AT 57.1%
SSBOND   1 CYS A    6    CYS A   95                          1555   1555  2.03
SSBOND   2 CYS A   30    CYS A  113                          1555   1555  2.02
SSBOND   3 CYS B  145    CYS B  188                          1555   1555  2.03
SSBOND   4 CYS B  181    CYS B  221                          1555   1555  2.03
SSBOND   5 CYS B  211    CYS B  226                          1555   1555  2.04
SSBOND   6 CYS D  359    CYS D  448                          1555   1555  2.02
SSBOND   7 CYS D  383    CYS D  466                          1555   1555  2.04
SSBOND   8 CYS E  498    CYS E  541                          1555   1555  2.03
SSBOND   9 CYS E  534    CYS E  574                          1555   1555  2.04
SSBOND  10 CYS E  564    CYS E  579                          1555   1555  2.05
SSBOND  11 CYS G  712    CYS G  801                          1555   1555  2.03
SSBOND  12 CYS G  736    CYS G  819                          1555   1555  2.02
SSBOND  13 CYS H  851    CYS H  894                          1555   1555  2.03
SSBOND  14 CYS H  887    CYS H  927                          1555   1555  2.03
SSBOND  15 CYS H  917    CYS H  932                          1555   1555  2.04
SSBOND  16 CYS J 1065    CYS J 1154                          1555   1555  2.00
SSBOND  17 CYS J 1089    CYS J 1172                          1555   1555  2.02
SSBOND  18 CYS K 1204    CYS K 1247                          1555   1555  2.03
SSBOND  19 CYS K 1240    CYS K 1280                          1555   1555  2.03
SSBOND  20 CYS K 1270    CYS K 1285                          1555   1555  2.04
ATOM      1  N   ASP A   1      43.803  26.210  21.121  1.00 36.83           N
ATOM      2  CA  ASP A   1      45.061  26.528  20.408  1.00 36.83           C
ATOM      3  CB  ASP A   1      44.818  27.623  19.352  1.00 36.83           C
ATOM      4  CG  ASP A   1      43.852  27.094  18.298  1.00 36.83           C
ATOM      5  OD1 ASP A   1      43.349  25.952  18.469  1.00 36.83           O
ATOM      6  OD2 ASP A   1      43.603  27.831  17.307  1.00 36.83           O
ATOM      7  C   ASP A   1      46.043  27.065  21.393  1.00 36.83           C
ATOM      8  O   ASP A   1      45.670  27.508  22.478  1.00 36.83           O
ATOM      9  N   THR A   2      47.339  26.988  21.049  1.00 43.14           N
ATOM     10  CA  THR A   2      48.362  27.562  21.865  1.00 43.14           C
ATOM     11  CB  THR A   2      49.660  26.813  21.818  1.00 43.14           C
ATOM     12  OG1 THR A   2      50.173  26.803  20.493  1.00 43.14           O
ATOM     13  CG2 THR A   2      49.414  25.376  22.306  1.00 43.14           C
ATOM     14  C   THR A   2      48.593  28.916  21.281  1.00 43.14           C
ATOM     15  O   THR A   2      48.031  29.257  20.243  1.00 43.14           O
ATOM     16  N   PRO A   3      49.391  29.702  21.934  1.00 70.93           N
ATOM     17  CA  PRO A   3      49.673  31.030  21.454  1.00 70.93           C
ATOM     18  CD  PRO A   3      49.460  29.624  23.386  1.00 70.93           C
ATOM     19  CB  PRO A   3      50.320  31.763  22.627  1.00 70.93           C
ATOM     20  CG  PRO A   3      49.739  31.057  23.865  1.00 70.93           C
ATOM     21  C   PRO A   3      50.525  31.024  20.219  1.00 70.93           C
ATOM     22  O   PRO A   3      50.741  32.094  19.652  1.00 70.93           O
ATOM     23  N   ALA A   4      51.045  29.853  19.802  1.00 58.23           N
ATOM     24  CA  ALA A   4      51.971  29.805  18.699  1.00 58.23           C
ATOM     25  CB  ALA A   4      52.750  28.480  18.618  1.00 58.23           C
ATOM     26  C   ALA A   4      51.305  30.009  17.370  1.00 58.23           C
ATOM     27  O   ALA A   4      50.212  29.508  17.108  1.00 58.23           O
ATOM     28  N   ASN A   5      51.984  30.780  16.491  1.00138.49           N
ATOM     29  CA  ASN A   5      51.551  30.995  15.139  1.00138.49           C
ATOM     30  CB  ASN A   5      51.098  32.447  14.886  1.00138.49           C
ATOM     31  CG  ASN A   5      50.490  32.548  13.493  1.00138.49           C
ATOM     32  OD1 ASN A   5      50.985  31.950  12.539  1.00138.49           O
ATOM     33  ND2 ASN A   5      49.382  33.328  13.369  1.00138.49           N
ATOM     34  C   ASN A   5      52.759  30.752  14.283  1.00138.49           C
ATOM     35  O   ASN A   5      53.396  31.698  13.819  1.00138.49           O
ATOM     36  N   CYS A   6      53.091  29.471  14.018  1.00 64.86           N
ATOM     37  CA  CYS A   6      54.283  29.180  13.267  1.00 64.86           C
ATOM     38  CB  CYS A   6      55.157  28.089  13.907  1.00 64.86           C
ATOM     39  SG  CYS A   6      55.870  28.679  15.469  1.00 64.86           S
ATOM     40  C   CYS A   6      53.909  28.764  11.878  1.00 64.86           C
ATOM     41  O   CYS A   6      52.760  28.427  11.601  1.00 64.86           O
ATOM     42  N   THR A   7      54.890  28.777  10.953  1.00 52.76           N
ATOM     43  CA  THR A   7      54.571  28.496   9.583  1.00 52.76           C
ATOM     44  CB  THR A   7      55.012  29.566   8.626  1.00 52.76           C
ATOM     45  OG1 THR A   7      56.429  29.670   8.625  1.00 52.76           O
ATOM     46  CG2 THR A   7      54.382  30.903   9.048  1.00 52.76           C
ATOM     47  C   THR A   7      55.243  27.240   9.136  1.00 52.76           C
ATOM     48  O   THR A   7      56.127  26.696   9.796  1.00 52.76           O
ATOM     49  N   PHE A   8      54.812  26.767   7.952  1.00 60.76           N
ATOM     50  CA  PHE A   8      55.294  25.573   7.325  1.00 60.76           C
ATOM     51  CB  PHE A   8      54.608  25.313   5.974  1.00 60.76           C
ATOM     52  CG  PHE A   8      55.215  24.104   5.347  1.00 60.76           C
ATOM     53  CD1 PHE A   8      54.830  22.841   5.733  1.00 60.76           C
ATOM     54  CD2 PHE A   8      56.164  24.239   4.360  1.00 60.76           C
ATOM     55  CE1 PHE A   8      55.390  21.730   5.147  1.00 60.76           C
ATOM     56  CE2 PHE A   8      56.728  23.132   3.771  1.00 60.76           C
ATOM     57  CZ  PHE A   8      56.341  21.874   4.165  1.00 60.76           C
ATOM     58  C   PHE A   8      56.760  25.735   7.061  1.00 60.76           C
ATOM     59  O   PHE A   8      57.531  24.785   7.199  1.00 60.76           O
ATOM     60  N   GLU A   9      57.178  26.947   6.649  1.00 77.69           N
ATOM     61  CA  GLU A   9      58.558  27.213   6.345  1.00 77.69           C
ATOM     62  CB  GLU A   9      58.787  28.653   5.852  1.00 77.69           C
ATOM     63  CG  GLU A   9      60.246  28.964   5.512  1.00 77.69           C
ATOM     64  CD  GLU A   9      60.321  30.411   5.044  1.00 77.69           C
ATOM     65  OE1 GLU A   9      59.254  31.080   5.019  1.00 77.69           O
ATOM     66  OE2 GLU A   9      61.446  30.866   4.706  1.00 77.69           O
ATOM     67  C   GLU A   9      59.381  27.028   7.581  1.00 77.69           C
ATOM     68  O   GLU A   9      60.494  26.509   7.522  1.00 77.69           O
ATOM     69  N   ASP A  10      58.844  27.437   8.741  1.00 54.10           N
ATOM     70  CA  ASP A  10      59.591  27.340   9.963  1.00 54.10           C
ATOM     71  CB  ASP A  10      58.814  27.858  11.186  1.00 54.10           C
ATOM     72  CG  ASP A  10      58.724  29.375  11.084  1.00 54.10           C
ATOM     73  OD1 ASP A  10      59.722  29.998  10.632  1.00 54.10           O
ATOM     74  OD2 ASP A  10      57.661  29.932  11.466  1.00 54.10           O
ATOM     75  C   ASP A  10      59.906  25.894  10.202  1.00 54.10           C
ATOM     76  O   ASP A  10      60.948  25.565  10.766  1.00 54.10           O
ATOM     77  N   VAL A  11      58.974  25.003   9.816  1.00 59.63           N
ATOM     78  CA  VAL A  11      59.085  23.576   9.985  1.00 59.63           C
ATOM     79  CB  VAL A  11      57.784  22.870   9.741  1.00 59.63           C
ATOM     80  CG1 VAL A  11      58.020  21.354   9.856  1.00 59.63           C
ATOM     81  CG2 VAL A  11      56.737  23.418  10.725  1.00 59.63           C
ATOM     82  C   VAL A  11      60.101  22.938   9.068  1.00 59.63           C
ATOM     83  O   VAL A  11      60.715  21.934   9.429  1.00 59.63           O
ATOM     84  N   ALA A  12      60.279  23.441   7.830  1.00 42.55           N
ATOM     85  CA  ALA A  12      61.192  22.766   6.937  1.00 42.55           C
ATOM     86  CB  ALA A  12      61.145  23.296   5.494  1.00 42.55           C
ATOM     87  C   ALA A  12      62.595  22.929   7.433  1.00 42.55           C
ATOM     88  O   ALA A  12      62.970  24.000   7.903  1.00 42.55           O
ATOM     89  N   GLY A  13      63.417  21.858   7.340  1.00 29.89           N
ATOM     90  CA  GLY A  13      64.785  21.984   7.758  1.00 29.89           C
ATOM     91  C   GLY A  13      65.198  20.781   8.547  1.00 29.89           C
ATOM     92  O   GLY A  13      64.569  19.725   8.484  1.00 29.89           O
ATOM     93  N   LYS A  14      66.301  20.925   9.314  1.00 65.09           N
ATOM     94  CA  LYS A  14      66.800  19.831  10.097  1.00 65.09           C
ATOM     95  CB  LYS A  14      68.327  19.668  10.006  1.00 65.09           C
ATOM     96  CG  LYS A  14      68.845  18.365  10.617  1.00 65.09           C
ATOM     97  CD  LYS A  14      70.279  18.030  10.202  1.00 65.09           C
ATOM     98  CE  LYS A  14      70.805  16.725  10.802  1.00 65.09           C
ATOM     99  NZ  LYS A  14      72.173  16.456  10.305  1.00 65.09           N
ATOM    100  C   LYS A  14      66.441  20.071  11.530  1.00 65.09           C
ATOM    101  O   LYS A  14      66.565  21.183  12.042  1.00 65.09           O
ATOM    102  N   TRP A  15      65.965  19.010  12.214  1.00 52.48           N
ATOM    103  CA  TRP A  15      65.575  19.127  13.591  1.00 52.48           C
ATOM    104  CB  TRP A  15      64.066  18.919  13.817  1.00 52.48           C
ATOM    105  CG  TRP A  15      63.196  20.031  13.281  1.00 52.48           C
ATOM    106  CD2 TRP A  15      62.603  21.051  14.100  1.00 52.48           C
ATOM    107  CD1 TRP A  15      62.794  20.281  12.001  1.00 52.48           C
ATOM    108  NE1 TRP A  15      61.994  21.398  11.970  1.00 52.48           N
ATOM    109  CE2 TRP A  15      61.866  21.881  13.256  1.00 52.48           C
ATOM    110  CE3 TRP A  15      62.666  21.275  15.445  1.00 52.48           C
ATOM    111  CZ2 TRP A  15      61.178  22.953  13.748  1.00 52.48           C
ATOM    112  CZ3 TRP A  15      61.973  22.358  15.938  1.00 52.48           C
ATOM    113  CH2 TRP A  15      61.244  23.181  15.105  1.00 52.48           C
ATOM    114  C   TRP A  15      66.285  18.068  14.374  1.00 52.48           C
ATOM    115  O   TRP A  15      66.512  16.961  13.890  1.00 52.48           O
ATOM    116  N   THR A  16      66.675  18.400  15.620  1.00103.62           N
ATOM    117  CA  THR A  16      67.302  17.429  16.466  1.00103.62           C
ATOM    118  CB  THR A  16      68.604  17.894  17.057  1.00103.62           C
ATOM    119  OG1 THR A  16      69.179  16.863  17.846  1.00103.62           O
ATOM    120  CG2 THR A  16      68.360  19.153  17.907  1.00103.62           C
ATOM    121  C   THR A  16      66.346  17.161  17.581  1.00103.62           C
ATOM    122  O   THR A  16      65.859  18.079  18.239  1.00103.62           O
ATOM    123  N   LEU A  17      66.025  15.876  17.808  1.00 85.90           N
ATOM    124  CA  LEU A  17      65.102  15.555  18.854  1.00 85.90           C
ATOM    125  CB  LEU A  17      63.964  14.623  18.404  1.00 85.90           C
ATOM    126  CG  LEU A  17      63.020  15.265  17.370  1.00 85.90           C
ATOM    127  CD1 LEU A  17      63.761  15.598  16.065  1.00 85.90           C
ATOM    128  CD2 LEU A  17      61.770  14.401  17.142  1.00 85.90           C
ATOM    129  C   LEU A  17      65.857  14.856  19.941  1.00 85.90           C
ATOM    130  O   LEU A  17      66.547  13.863  19.702  1.00 85.90           O
ATOM    131  N   TRP A  18      65.743  15.385  21.178  1.00 55.58           N
ATOM    132  CA  TRP A  18      66.361  14.765  22.311  1.00 55.58           C
ATOM    133  CB  TRP A  18      66.878  15.761  23.366  1.00 55.58           C
ATOM    134  CG  TRP A  18      68.111  16.537  22.967  1.00 55.58           C
ATOM    135  CD2 TRP A  18      69.442  16.173  23.364  1.00 55.58           C
ATOM    136  CD1 TRP A  18      68.228  17.675  22.223  1.00 55.58           C
ATOM    137  NE1 TRP A  18      69.550  18.041  22.130  1.00 55.58           N
ATOM    138  CE2 TRP A  18      70.308  17.125  22.830  1.00 55.58           C
ATOM    139  CE3 TRP A  18      69.902  15.131  24.117  1.00 55.58           C
ATOM    140  CZ2 TRP A  18      71.656  17.049  23.041  1.00 55.58           C
ATOM    141  CZ3 TRP A  18      71.261  15.055  24.326  1.00 55.58           C
ATOM    142  CH2 TRP A  18      72.121  15.996  23.797  1.00 55.58           C
ATOM    143  C   TRP A  18      65.271  13.979  22.952  1.00 55.58           C
ATOM    144  O   TRP A  18      64.207  14.515  23.258  1.00 55.58           O
ATOM    145  N   GLU A  19      65.510  12.674  23.169  1.00 83.94           N
ATOM    146  CA  GLU A  19      64.475  11.830  23.684  1.00 83.94           C
ATOM    147  CB  GLU A  19      64.250  10.566  22.839  1.00 83.94           C
ATOM    148  CG  GLU A  19      63.143   9.662  23.384  1.00 83.94           C
ATOM    149  CD  GLU A  19      62.926   8.538  22.384  1.00 83.94           C
ATOM    150  OE1 GLU A  19      62.387   8.825  21.282  1.00 83.94           O
ATOM    151  OE2 GLU A  19      63.295   7.377  22.706  1.00 83.94           O
ATOM    152  C   GLU A  19      64.809  11.394  25.072  1.00 83.94           C
ATOM    153  O   GLU A  19      65.923  10.958  25.356  1.00 83.94           O
ATOM    154  N   GLY A  20      63.808  11.488  25.967  1.00 72.41           N
ATOM    155  CA  GLY A  20      63.933  11.107  27.341  1.00 72.41           C
ATOM    156  C   GLY A  20      63.415   9.717  27.419  1.00 72.41           C
ATOM    157  O   GLY A  20      63.721   8.940  26.528  1.00 72.41           O
ATOM    158  N   PRO A  21      62.498   9.490  28.332  1.00200.75           N
ATOM    159  CA  PRO A  21      62.017   8.199  28.815  1.00200.75           C
ATOM    160  CD  PRO A  21      61.519  10.541  28.559  1.00200.75           C
ATOM    161  CB  PRO A  21      60.706   8.499  29.544  1.00200.75           C
ATOM    162  CG  PRO A  21      60.219   9.818  28.930  1.00200.75           C
ATOM    163  C   PRO A  21      61.868   7.007  27.891  1.00200.75           C
ATOM    164  O   PRO A  21      62.671   6.791  26.991  1.00200.75           O
ATOM    165  N   ARG A  22      61.008   6.047  28.261  1.00255.99           N
ATOM    166  CA  ARG A  22      60.799   4.929  27.380  1.00255.99           C
ATOM    167  CB  ARG A  22      62.094   4.127  27.100  1.00255.99           C
ATOM    168  CG  ARG A  22      62.820   3.618  28.350  1.00255.99           C
ATOM    169  CD  ARG A  22      63.925   2.602  28.056  1.00255.99           C
ATOM    170  NE  ARG A  22      64.493   2.184  29.368  1.00255.99           N
ATOM    171  CZ  ARG A  22      63.882   1.197  30.087  1.00255.99           C
ATOM    172  NH1 ARG A  22      62.762   0.588  29.598  1.00255.99           N
ATOM    173  NH2 ARG A  22      64.387   0.822  31.299  1.00255.99           N
ATOM    174  C   ARG A  22      59.829   4.002  28.053  1.00255.99           C
ATOM    175  O   ARG A  22      60.189   2.925  28.526  1.00255.99           O
ATOM    176  N   GLY A  23      58.534   4.348  28.041  1.00 61.71           N
ATOM    177  CA  GLY A  23      57.630   3.515  28.771  1.00 61.71           C
ATOM    178  C   GLY A  23      56.397   3.302  27.958  1.00 61.71           C
ATOM    179  O   GLY A  23      56.445   3.257  26.733  1.00 61.71           O
ATOM    180  N   VAL A  24      55.260   3.144  28.656  1.00 53.50           N
ATOM    181  CA  VAL A  24      53.996   2.898  28.029  1.00 53.50           C
ATOM    182  CB  VAL A  24      53.240   1.801  28.741  1.00 53.50           C
ATOM    183  CG1 VAL A  24      51.882   1.532  28.070  1.00 53.50           C
ATOM    184  CG2 VAL A  24      54.154   0.569  28.782  1.00 53.50           C
ATOM    185  C   VAL A  24      53.248   4.200  28.110  1.00 53.50           C
ATOM    186  O   VAL A  24      53.738   5.173  28.682  1.00 53.50           O
ATOM    187  N   LYS A  25      52.058   4.272  27.476  1.00149.74           N
ATOM    188  CA  LYS A  25      51.240   5.449  27.474  1.00149.74           C
ATOM    189  CB  LYS A  25      49.928   5.241  26.696  1.00149.74           C
ATOM    190  CG  LYS A  25      49.012   6.464  26.659  1.00149.74           C
ATOM    191  CD  LYS A  25      47.870   6.330  25.651  1.00149.74           C
ATOM    192  CE  LYS A  25      46.956   5.132  25.916  1.00149.74           C
ATOM    193  NZ  LYS A  25      46.137   5.376  27.124  1.00149.74           N
ATOM    194  C   LYS A  25      50.893   5.817  28.887  1.00149.74           C
ATOM    195  O   LYS A  25      50.738   7.000  29.188  1.00149.74           O
ATOM    196  N   PRO A  26      50.653   4.859  29.741  1.00 82.29           N
ATOM    197  CA  PRO A  26      50.445   5.169  31.133  1.00 82.29           C
ATOM    198  CD  PRO A  26      49.921   3.667  29.346  0.00 82.29           C
ATOM    199  CB  PRO A  26      49.658   3.994  31.724  1.00 82.29           C
ATOM    200  CG  PRO A  26      49.739   2.887  30.658  0.00 82.29           C
ATOM    201  C   PRO A  26      51.701   5.477  31.897  1.00 82.29           C
ATOM    202  O   PRO A  26      51.632   6.204  32.888  1.00 82.29           O
ATOM    203  N   GLY A  27      52.843   4.902  31.474  1.00 35.49           N
ATOM    204  CA  GLY A  27      54.110   5.041  32.137  1.00 35.49           C
ATOM    205  C   GLY A  27      54.621   6.441  32.032  1.00 35.49           C
ATOM    206  O   GLY A  27      55.281   6.939  32.943  1.00 35.49           O
ATOM    207  N   ALA A  28      54.368   7.110  30.895  1.00 49.84           N
ATOM    208  CA  ALA A  28      54.942   8.409  30.721  1.00 49.84           C
ATOM    209  CB  ALA A  28      55.923   8.487  29.539  1.00 49.84           C
ATOM    210  C   ALA A  28      53.865   9.414  30.461  1.00 49.84           C
ATOM    211  O   ALA A  28      52.730   9.077  30.122  1.00 49.84           O
ATOM    212  N   SER A  29      54.214  10.691  30.713  1.00 60.57           N
ATOM    213  CA  SER A  29      53.374  11.815  30.420  1.00 60.57           C
ATOM    214  CB  SER A  29      52.511  12.262  31.613  1.00 60.57           C
ATOM    215  OG  SER A  29      51.712  13.377  31.246  1.00 60.57           O
ATOM    216  C   SER A  29      54.341  12.916  30.128  1.00 60.57           C
ATOM    217  O   SER A  29      55.175  13.247  30.971  1.00 60.57           O
ATOM    218  N   CYS A  30      54.245  13.535  28.933  1.00 82.78           N
ATOM    219  CA  CYS A  30      55.250  14.493  28.572  1.00 82.78           C
ATOM    220  CB  CYS A  30      55.631  14.352  27.094  1.00 82.78           C
ATOM    221  SG  CYS A  30      56.059  12.619  26.758  1.00 82.78           S
ATOM    222  C   CYS A  30      54.761  15.886  28.832  1.00 82.78           C
ATOM    223  O   CYS A  30      54.610  16.699  27.919  1.00 82.78           O
ATOM    224  N   ALA A  31      54.415  16.150  30.102  1.00 71.97           N
ATOM    225  CA  ALA A  31      54.057  17.435  30.627  1.00 71.97           C
ATOM    226  CB  ALA A  31      53.335  17.334  31.981  1.00 71.97           C
ATOM    227  C   ALA A  31      55.274  18.285  30.838  1.00 71.97           C
ATOM    228  O   ALA A  31      55.225  19.505  30.681  1.00 71.97           O
ATOM    229  N   ASN A  32      56.397  17.654  31.243  1.00131.43           N
ATOM    230  CA  ASN A  32      57.552  18.400  31.658  1.00131.43           C
ATOM    231  CB  ASN A  32      58.011  18.027  33.077  1.00131.43           C
ATOM    232  CG  ASN A  32      56.936  18.516  34.037  1.00131.43           C
ATOM    233  OD1 ASN A  32      56.319  17.729  34.753  1.00131.43           O
ATOM    234  ND2 ASN A  32      56.698  19.855  34.048  1.00131.43           N
ATOM    235  C   ASN A  32      58.704  18.166  30.736  1.00131.43           C
ATOM    236  O   ASN A  32      59.039  19.060  29.963  1.00131.43           O
ATOM    237  N   HIS A  33      59.378  16.996  30.864  1.00117.09           N
ATOM    238  CA  HIS A  33      60.527  16.614  30.085  1.00117.09           C
ATOM    239  ND1 HIS A  33      62.424  19.953  30.587  1.00117.09           N
ATOM    240  CG  HIS A  33      61.695  18.797  30.756  1.00117.09           C
ATOM    241  CB  HIS A  33      61.435  17.794  29.666  1.00117.09           C
ATOM    242  NE2 HIS A  33      61.779  19.915  32.715  1.00117.09           N
ATOM    243  CD2 HIS A  33      61.309  18.790  32.062  1.00117.09           C
ATOM    244  CE1 HIS A  33      62.443  20.583  31.788  1.00117.09           C
ATOM    245  C   HIS A  33      61.324  15.673  30.942  1.00117.09           C
ATOM    246  O   HIS A  33      60.937  14.520  31.116  1.00117.09           O
ATOM    247  N   GLN A  34      62.488  16.147  31.446  1.00114.46           N
ATOM    248  CA  GLN A  34      63.387  15.449  32.333  1.00114.46           C
ATOM    249  CB  GLN A  34      62.895  14.124  32.953  1.00114.46           C
ATOM    250  CG  GLN A  34      61.695  14.289  33.889  1.00114.46           C
ATOM    251  CD  GLN A  34      62.168  15.002  35.148  1.00114.46           C
ATOM    252  OE1 GLN A  34      63.330  15.389  35.260  1.00114.46           O
ATOM    253  NE2 GLN A  34      61.241  15.182  36.126  1.00114.46           N
ATOM    254  C   GLN A  34      64.634  15.149  31.569  1.00114.46           C
ATOM    255  O   GLN A  34      64.864  15.701  30.495  1.00114.46           O
ATOM    256  N   GLY A  35      65.479  14.260  32.129  1.00 43.98           N
ATOM    257  CA  GLY A  35      66.746  13.930  31.535  1.00 43.98           C
ATOM    258  C   GLY A  35      66.557  13.190  30.245  1.00 43.98           C
ATOM    259  O   GLY A  35      65.696  12.323  30.093  1.00 43.98           O
ATOM    260  N   PRO A  36      67.349  13.604  29.289  1.00172.94           N
ATOM    261  CA  PRO A  36      67.335  12.923  28.019  1.00172.94           C
ATOM    262  CD  PRO A  36      67.480  15.043  29.116  1.00172.94           C
ATOM    263  CB  PRO A  36      67.659  13.974  26.958  1.00172.94           C
ATOM    264  CG  PRO A  36      67.266  15.303  27.618  1.00172.94           C
ATOM    265  C   PRO A  36      68.277  11.762  27.946  1.00172.94           C
ATOM    266  O   PRO A  36      69.414  11.880  28.404  1.00172.94           O
ATOM    267  N   TRP A  37      67.818  10.633  27.377  1.00119.98           N
ATOM    268  CA  TRP A  37      68.632   9.479  27.135  1.00119.98           C
ATOM    269  CB  TRP A  37      67.773   8.239  26.839  1.00119.98           C
ATOM    270  CG  TRP A  37      68.544   6.970  26.576  1.00119.98           C
ATOM    271  CD2 TRP A  37      68.985   6.081  27.611  1.00119.98           C
ATOM    272  CD1 TRP A  37      68.952   6.423  25.394  1.00119.98           C
ATOM    273  NE1 TRP A  37      69.616   5.242  25.630  1.00119.98           N
ATOM    274  CE2 TRP A  37      69.644   5.020  26.992  1.00119.98           C
ATOM    275  CE3 TRP A  37      68.848   6.142  28.968  1.00119.98           C
ATOM    276  CZ2 TRP A  37      70.179   3.999  27.724  1.00119.98           C
ATOM    277  CZ3 TRP A  37      69.390   5.113  29.705  1.00119.98           C
ATOM    278  CH2 TRP A  37      70.042   4.062  29.094  1.00119.98           C
ATOM    279  C   TRP A  37      69.506   9.723  25.948  1.00119.98           C
ATOM    280  O   TRP A  37      70.713   9.492  25.998  1.00119.98           O
ATOM    281  N   GLU A  38      68.913  10.217  24.835  1.00111.19           N
ATOM    282  CA  GLU A  38      69.731  10.316  23.666  1.00111.19           C
ATOM    283  CB  GLU A  38      69.882   8.968  22.939  1.00111.19           C
ATOM    284  CG  GLU A  38      70.811   9.014  21.724  1.00111.19           C
ATOM    285  CD  GLU A  38      70.834   7.622  21.107  1.00111.19           C
ATOM    286  OE1 GLU A  38      70.010   6.772  21.540  1.00111.19           O
ATOM    287  OE2 GLU A  38      71.670   7.391  20.194  1.00111.19           O
ATOM    288  C   GLU A  38      69.171  11.269  22.667  1.00111.19           C
ATOM    289  O   GLU A  38      67.993  11.629  22.695  1.00111.19           O
ATOM    290  N   ARG A  39      70.057  11.737  21.762  1.00146.45           N
ATOM    291  CA  ARG A  39      69.543  12.428  20.630  1.00146.45           C
ATOM    292  CB  ARG A  39      70.599  13.110  19.745  1.00146.45           C
ATOM    293  CG  ARG A  39      71.199  14.384  20.336  1.00146.45           C
ATOM    294  CD  ARG A  39      72.213  15.045  19.402  1.00146.45           C
ATOM    295  NE  ARG A  39      72.725  16.270  20.077  1.00146.45           N
ATOM    296  CZ  ARG A  39      73.962  16.748  19.756  1.00146.45           C
ATOM    297  NH1 ARG A  39      74.730  16.090  18.839  1.00146.45           N
ATOM    298  NH2 ARG A  39      74.433  17.882  20.353  1.00146.45           N
ATOM    299  C   ARG A  39      69.034  11.276  19.873  1.00146.45           C
ATOM    300  O   ARG A  39      69.744  10.686  19.055  1.00146.45           O
ATOM    301  N   LYS A  40      67.778  10.920  20.181  1.00116.45           N
ATOM    302  CA  LYS A  40      67.215   9.786  19.553  1.00116.45           C
ATOM    303  CB  LYS A  40      65.778   9.452  19.986  1.00116.45           C
ATOM    304  CG  LYS A  40      65.764   8.570  21.234  1.00116.45           C
ATOM    305  CD  LYS A  40      66.520   7.257  21.004  1.00116.45           C
ATOM    306  CE  LYS A  40      66.641   6.360  22.237  1.00116.45           C
ATOM    307  NZ  LYS A  40      67.388   5.129  21.888  1.00116.45           N
ATOM    308  C   LYS A  40      67.251  10.098  18.122  1.00116.45           C
ATOM    309  O   LYS A  40      67.496   9.208  17.309  1.00116.45           O
ATOM    310  N   VAL A  41      67.051  11.376  17.749  1.00151.05           N
ATOM    311  CA  VAL A  41      67.160  11.388  16.345  1.00151.05           C
ATOM    312  CB  VAL A  41      65.951  10.778  15.684  1.00151.05           C
ATOM    313  CG1 VAL A  41      64.757  11.723  15.899  1.00151.05           C
ATOM    314  CG2 VAL A  41      66.263  10.468  14.210  1.00151.05           C
ATOM    315  C   VAL A  41      67.325  12.730  15.741  1.00151.05           C
ATOM    316  O   VAL A  41      66.922  13.756  16.281  1.00151.05           O
ATOM    317  N   ARG A  42      67.937  12.711  14.545  1.00128.37           N
ATOM    318  CA  ARG A  42      68.053  13.867  13.721  1.00128.37           C
ATOM    319  CB  ARG A  42      69.462  14.064  13.135  1.00128.37           C
ATOM    320  CG  ARG A  42      70.540  14.276  14.201  1.00128.37           C
ATOM    321  CD  ARG A  42      70.578  15.695  14.770  1.00128.37           C
ATOM    322  NE  ARG A  42      70.996  16.608  13.669  1.00128.37           N
ATOM    323  CZ  ARG A  42      71.098  17.950  13.900  1.00128.37           C
ATOM    324  NH1 ARG A  42      70.819  18.452  15.138  1.00128.37           N
ATOM    325  NH2 ARG A  42      71.480  18.789  12.893  1.00128.37           N
ATOM    326  C   ARG A  42      67.128  13.588  12.577  1.00128.37           C
ATOM    327  O   ARG A  42      67.176  12.508  11.988  1.00128.37           O
ATOM    328  N   VAL A  43      66.231  14.540  12.254  1.00 33.30           N
ATOM    329  CA  VAL A  43      65.304  14.305  11.185  1.00 33.30           C
ATOM    330  CB  VAL A  43      63.882  14.165  11.642  1.00 33.30           C
ATOM    331  CG1 VAL A  43      63.778  12.926  12.547  1.00 33.30           C
ATOM    332  CG2 VAL A  43      63.454  15.476  12.323  1.00 33.30           C
ATOM    333  C   VAL A  43      65.350  15.475  10.257  1.00 33.30           C
ATOM    334  O   VAL A  43      65.541  16.615  10.681  1.00 33.30           O
ATOM    335  N   THR A  44      65.180  15.203   8.946  1.00 33.00           N
ATOM    336  CA  THR A  44      65.187  16.237   7.955  1.00 33.00           C
ATOM    337  CB  THR A  44      66.182  16.006   6.855  1.00 33.00           C
ATOM    338  OG1 THR A  44      67.493  15.911   7.391  1.00 33.00           O
ATOM    339  CG2 THR A  44      66.100  17.180   5.864  1.00 33.00           C
ATOM    340  C   THR A  44      63.830  16.261   7.326  1.00 33.00           C
ATOM    341  O   THR A  44      63.300  15.227   6.918  1.00 33.00           O
ATOM    342  N   LEU A  45      63.229  17.463   7.239  1.00 54.93           N
ATOM    343  CA  LEU A  45      61.914  17.603   6.676  1.00 54.93           C
ATOM    344  CB  LEU A  45      60.959  18.383   7.594  1.00 54.93           C
ATOM    345  CG  LEU A  45      60.814  17.755   8.993  1.00 54.93           C
ATOM    346  CD1 LEU A  45      59.847  18.562   9.874  1.00 54.93           C
ATOM    347  CD2 LEU A  45      60.451  16.265   8.908  1.00 54.93           C
ATOM    348  C   LEU A  45      62.046  18.390   5.404  1.00 54.93           C
ATOM    349  O   LEU A  45      62.578  19.499   5.404  1.00 54.93           O
ATOM    350  N   LEU A  46      61.540  17.842   4.279  1.00108.65           N
ATOM    351  CA  LEU A  46      61.719  18.511   3.019  1.00108.65           C
ATOM    352  CB  LEU A  46      62.509  17.673   1.998  1.00108.65           C
ATOM    353  CG  LEU A  46      63.948  17.354   2.444  1.00108.65           C
ATOM    354  CD1 LEU A  46      63.960  16.489   3.715  1.00108.65           C
ATOM    355  CD2 LEU A  46      64.763  16.736   1.297  1.00108.65           C
ATOM    356  C   LEU A  46      60.396  18.829   2.390  1.00108.65           C
ATOM    357  O   LEU A  46      59.421  18.105   2.576  1.00108.65           O
ATOM    358  N   SER A  47      60.405  19.880   1.536  1.00171.46           N
ATOM    359  CA  SER A  47      59.298  20.516   0.858  1.00171.46           C
ATOM    360  CB  SER A  47      59.769  21.239  -0.423  1.00171.46           C
ATOM    361  OG  SER A  47      58.904  22.314  -0.763  1.00171.46           O
ATOM    362  C   SER A  47      58.230  19.489   0.556  1.00171.46           C
ATOM    363  O   SER A  47      58.537  18.348   0.222  1.00171.46           O
ATOM    364  N   PRO A  48      57.052  19.951   0.254  1.00326.68           N
ATOM    365  CA  PRO A  48      55.813  19.321   0.660  1.00326.68           C
ATOM    366  CD  PRO A  48      56.961  20.278  -1.166  1.00326.68           C
ATOM    367  CB  PRO A  48      55.064  18.915  -0.605  1.00326.68           C
ATOM    368  CG  PRO A  48      55.546  19.931  -1.639  1.00326.68           C
ATOM    369  C   PRO A  48      55.751  18.250   1.721  1.00326.68           C
ATOM    370  O   PRO A  48      55.194  18.632   2.751  1.00326.68           O
ATOM    371  N   ASN A  49      56.192  16.977   1.637  1.00201.12           N
ATOM    372  CA  ASN A  49      55.935  16.302   2.893  1.00201.12           C
ATOM    373  CB  ASN A  49      54.478  15.810   3.022  1.00201.12           C
ATOM    374  CG  ASN A  49      54.199  14.690   2.021  1.00201.12           C
ATOM    375  OD1 ASN A  49      53.449  13.761   2.317  1.00201.12           O
ATOM    376  ND2 ASN A  49      54.802  14.770   0.805  1.00201.12           N
ATOM    377  C   ASN A  49      56.818  15.112   3.158  1.00201.12           C
ATOM    378  O   ASN A  49      56.334  14.103   3.670  1.00201.12           O
ATOM    379  N   LYS A  50      58.141  15.187   2.920  1.00115.38           N
ATOM    380  CA  LYS A  50      58.906  14.003   3.195  1.00115.38           C
ATOM    381  CB  LYS A  50      59.796  13.525   2.039  1.00115.38           C
ATOM    382  CG  LYS A  50      59.006  12.843   0.925  1.00115.38           C
ATOM    383  CD  LYS A  50      59.854  12.538  -0.305  1.00115.38           C
ATOM    384  CE  LYS A  50      60.996  11.556  -0.034  1.00115.38           C
ATOM    385  NZ  LYS A  50      60.453  10.201   0.208  1.00115.38           N
ATOM    386  C   LYS A  50      59.792  14.211   4.382  1.00115.38           C
ATOM    387  O   LYS A  50      60.334  15.294   4.597  1.00115.38           O
ATOM    388  N   VAL A  51      59.942  13.145   5.200  1.00 36.38           N
ATOM    389  CA  VAL A  51      60.794  13.201   6.350  1.00 36.38           C
ATOM    390  CB  VAL A  51      60.060  12.975   7.638  1.00 36.38           C
ATOM    391  CG1 VAL A  51      61.074  13.012   8.794  1.00 36.38           C
ATOM    392  CG2 VAL A  51      58.933  14.016   7.751  1.00 36.38           C
ATOM    393  C   VAL A  51      61.784  12.082   6.207  1.00 36.38           C
ATOM    394  O   VAL A  51      61.450  11.024   5.676  1.00 36.38           O
ATOM    395  N   VAL A  52      63.045  12.295   6.647  1.00 46.22           N
ATOM    396  CA  VAL A  52      64.030  11.252   6.545  1.00 46.22           C
ATOM    397  CB  VAL A  52      64.800  11.292   5.258  1.00 46.22           C
ATOM    398  CG1 VAL A  52      63.820  11.061   4.096  1.00 46.22           C
ATOM    399  CG2 VAL A  52      65.552  12.632   5.182  1.00 46.22           C
ATOM    400  C   VAL A  52      65.022  11.436   7.655  1.00 46.22           C
ATOM    401  O   VAL A  52      65.212  12.549   8.143  1.00 46.22           O
ATOM    402  N   ASP A  53      65.650  10.327   8.113  1.00 83.41           N
ATOM    403  CA  ASP A  53      66.628  10.391   9.166  1.00 83.41           C
ATOM    404  CB  ASP A  53      66.275   9.501  10.376  1.00 83.41           C
ATOM    405  CG  ASP A  53      66.156   8.044   9.942  1.00 83.41           C
ATOM    406  OD1 ASP A  53      66.531   7.723   8.783  1.00 83.41           O
ATOM    407  OD2 ASP A  53      65.682   7.229  10.778  1.00 83.41           O
ATOM    408  C   ASP A  53      68.001  10.035   8.662  1.00 83.41           C
ATOM    409  O   ASP A  53      68.237   9.902   7.461  1.00 83.41           O
ATOM    410  N   GLN A  54      68.945   9.882   9.617  1.00 59.18           N
ATOM    411  CA  GLN A  54      70.335   9.564   9.406  1.00 59.18           C
ATOM    412  CB  GLN A  54      71.129   9.577  10.723  1.00 59.18           C
ATOM    413  CG  GLN A  54      71.132  10.935  11.427  1.00 59.18           C
ATOM    414  CD  GLN A  54      71.879  10.777  12.744  1.00 59.18           C
ATOM    415  OE1 GLN A  54      72.022  11.728  13.511  1.00 59.18           O
ATOM    416  NE2 GLN A  54      72.367   9.537  13.018  1.00 59.18           N
ATOM    417  C   GLN A  54      70.469   8.181   8.837  1.00 59.18           C
ATOM    418  O   GLN A  54      71.329   7.921   7.997  1.00 59.18           O
ATOM    419  N   PHE A  55      69.601   7.260   9.290  1.00139.87           N
ATOM    420  CA  PHE A  55      69.614   5.871   8.922  1.00139.87           C
ATOM    421  CB  PHE A  55      68.577   5.038   9.694  1.00139.87           C
ATOM    422  CG  PHE A  55      68.930   5.136  11.138  1.00139.87           C
ATOM    423  CD1 PHE A  55      69.804   4.242  11.712  1.00139.87           C
ATOM    424  CD2 PHE A  55      68.392   6.134  11.918  1.00139.87           C
ATOM    425  CE1 PHE A  55      70.130   4.338  13.045  1.00139.87           C
ATOM    426  CE2 PHE A  55      68.714   6.235  13.251  1.00139.87           C
ATOM    427  CZ  PHE A  55      69.584   5.334  13.817  1.00139.87           C
ATOM    428  C   PHE A  55      69.322   5.738   7.458  1.00139.87           C
ATOM    429  O   PHE A  55      69.646   4.715   6.860  1.00139.87           O
ATOM    430  N   GLY A  56      68.640   6.727   6.847  1.00 31.58           N
ATOM    431  CA  GLY A  56      68.353   6.628   5.443  1.00 31.58           C
ATOM    432  C   GLY A  56      66.911   6.266   5.272  1.00 31.58           C
ATOM    433  O   GLY A  56      66.451   6.025   4.157  1.00 31.58           O
ATOM    434  N   ASN A  57      66.155   6.216   6.384  1.00 46.30           N
ATOM    435  CA  ASN A  57      64.763   5.869   6.321  1.00 46.30           C
ATOM    436  CB  ASN A  57      64.175   5.481   7.691  1.00 46.30           C
ATOM    437  CG  ASN A  57      64.855   4.204   8.165  1.00 46.30           C
ATOM    438  OD1 ASN A  57      64.859   3.189   7.469  1.00 46.30           O
ATOM    439  ND2 ASN A  57      65.456   4.255   9.384  1.00 46.30           N
ATOM    440  C   ASN A  57      63.984   7.048   5.816  1.00 46.30           C
ATOM    441  O   ASN A  57      64.367   8.199   6.024  1.00 46.30           O
ATOM    442  N   GLU A  58      62.854   6.774   5.127  1.00 84.99           N
ATOM    443  CA  GLU A  58      62.033   7.823   4.583  1.00 84.99           C
ATOM    444  CB  GLU A  58      61.905   7.769   3.047  1.00 84.99           C
ATOM    445  CG  GLU A  58      61.263   6.487   2.516  1.00 84.99           C
ATOM    446  CD  GLU A  58      61.216   6.594   0.998  1.00 84.99           C
ATOM    447  OE1 GLU A  58      62.119   7.262   0.426  1.00 84.99           O
ATOM    448  OE2 GLU A  58      60.275   6.017   0.392  1.00 84.99           O
ATOM    449  C   GLU A  58      60.653   7.730   5.173  1.00 84.99           C
ATOM    450  O   GLU A  58      60.174   6.648   5.510  1.00 84.99           O
ATOM    451  N   GLY A  59      59.969   8.890   5.313  1.00 26.90           N
ATOM    452  CA  GLY A  59      58.656   8.921   5.903  1.00 26.90           C
ATOM    453  C   GLY A  59      57.983  10.204   5.506  1.00 26.90           C
ATOM    454  O   GLY A  59      58.371  10.838   4.525  1.00 26.90           O
ATOM    455  N   THR A  60      56.933  10.615   6.257  1.00 45.66           N
ATOM    456  CA  THR A  60      56.205  11.801   5.879  1.00 45.66           C
ATOM    457  CB  THR A  60      54.893  11.461   5.223  1.00 45.66           C
ATOM    458  OG1 THR A  60      55.125  10.622   4.101  1.00 45.66           O
ATOM    459  CG2 THR A  60      54.188  12.747   4.760  1.00 45.66           C
ATOM    460  C   THR A  60      55.914  12.640   7.097  1.00 45.66           C
ATOM    461  O   THR A  60      56.021  12.165   8.226  1.00 45.66           O
ATOM    462  N   TRP A  61      55.578  13.941   6.898  1.00147.80           N
ATOM    463  CA  TRP A  61      55.200  14.768   8.013  1.00147.80           C
ATOM    464  CB  TRP A  61      56.327  15.587   8.668  1.00147.80           C
ATOM    465  CG  TRP A  61      56.476  16.997   8.150  1.00147.80           C
ATOM    466  CD2 TRP A  61      57.277  17.418   7.036  1.00147.80           C
ATOM    467  CD1 TRP A  61      55.894  18.124   8.652  1.00147.80           C
ATOM    468  NE1 TRP A  61      56.281  19.221   7.925  1.00147.80           N
ATOM    469  CE2 TRP A  61      57.133  18.803   6.927  1.00147.80           C
ATOM    470  CE3 TRP A  61      58.067  16.713   6.176  1.00147.80           C
ATOM    471  CZ2 TRP A  61      57.779  19.506   5.954  1.00147.80           C
ATOM    472  CZ3 TRP A  61      58.716  17.428   5.194  1.00147.80           C
ATOM    473  CH2 TRP A  61      58.575  18.796   5.087  1.00147.80           C
ATOM    474  C   TRP A  61      54.214  15.787   7.515  1.00147.80           C
ATOM    475  O   TRP A  61      54.037  15.970   6.310  1.00147.80           O
ATOM    476  N   THR A  62      53.504  16.451   8.454  1.00148.43           N
ATOM    477  CA  THR A  62      52.601  17.511   8.095  1.00148.43           C
ATOM    478  CB  THR A  62      51.144  17.137   8.075  1.00148.43           C
ATOM    479  OG1 THR A  62      50.689  16.890   9.396  1.00148.43           O
ATOM    480  CG2 THR A  62      50.937  15.880   7.226  1.00148.43           C
ATOM    481  C   THR A  62      52.668  18.506   9.204  1.00148.43           C
ATOM    482  O   THR A  62      52.904  18.140  10.353  1.00148.43           O
ATOM    483  N   MET A  63      52.478  19.803   8.898  1.00147.44           N
ATOM    484  CA  MET A  63      52.382  20.727   9.985  1.00147.44           C
ATOM    485  CB  MET A  63      52.728  22.176   9.596  1.00147.44           C
ATOM    486  CG  MET A  63      51.774  22.797   8.576  1.00147.44           C
ATOM    487  SD  MET A  63      52.352  24.371   7.871  1.00147.44           S
ATOM    488  CE  MET A  63      52.331  25.292   9.436  1.00147.44           C
ATOM    489  C   MET A  63      50.944  20.633  10.381  1.00147.44           C
ATOM    490  O   MET A  63      50.124  20.154   9.600  1.00147.44           O
ATOM    491  N   VAL A  64      50.602  21.004  11.627  1.00 86.99           N
ATOM    492  CA  VAL A  64      49.223  20.974  12.023  1.00 86.99           C
ATOM    493  CB  VAL A  64      48.974  20.262  13.315  1.00 86.99           C
ATOM    494  CG1 VAL A  64      47.496  20.446  13.701  1.00 86.99           C
ATOM    495  CG2 VAL A  64      49.386  18.798  13.133  1.00 86.99           C
ATOM    496  C   VAL A  64      48.857  22.393  12.245  1.00 86.99           C
ATOM    497  O   VAL A  64      49.181  22.940  13.299  1.00 86.99           O
ATOM    498  N   TYR A  65      48.130  22.997  11.277  1.00243.49           N
ATOM    499  CA  TYR A  65      47.798  24.388  11.400  1.00243.49           C
ATOM    500  CB  TYR A  65      46.755  24.713  12.488  1.00243.49           C
ATOM    501  CG  TYR A  65      46.284  26.115  12.257  1.00243.49           C
ATOM    502  CD1 TYR A  65      45.642  26.448  11.085  1.00243.49           C
ATOM    503  CD2 TYR A  65      46.438  27.088  13.216  1.00243.49           C
ATOM    504  CE1 TYR A  65      45.197  27.730  10.857  1.00243.49           C
ATOM    505  CE2 TYR A  65      45.995  28.373  12.998  1.00243.49           C
ATOM    506  CZ  TYR A  65      45.376  28.697  11.815  1.00243.49           C
ATOM    507  OH  TYR A  65      44.921  30.014  11.587  1.00243.49           O
ATOM    508  C   TYR A  65      49.102  25.074  11.631  1.00243.49           C
ATOM    509  O   TYR A  65      50.061  24.820  10.902  1.00243.49           O
ATOM    510  N   ASN A  66      49.135  26.062  12.539  1.00152.84           N
ATOM    511  CA  ASN A  66      50.396  26.666  12.868  1.00152.84           C
ATOM    512  CB  ASN A  66      50.321  28.204  12.829  1.00152.84           C
ATOM    513  CG  ASN A  66      49.304  28.708  13.851  1.00152.84           C
ATOM    514  OD1 ASN A  66      48.665  27.940  14.567  1.00152.84           O
ATOM    515  ND2 ASN A  66      49.135  30.056  13.909  1.00152.84           N
ATOM    516  C   ASN A  66      50.806  26.265  14.270  1.00152.84           C
ATOM    517  O   ASN A  66      51.641  26.923  14.890  1.00152.84           O
ATOM    518  N   GLN A  67      50.176  25.203  14.815  1.00109.72           N
ATOM    519  CA  GLN A  67      50.369  24.714  16.166  1.00109.72           C
ATOM    520  CB  GLN A  67      49.146  23.920  16.643  1.00109.72           C
ATOM    521  CG  GLN A  67      47.868  24.759  16.674  1.00109.72           C
ATOM    522  CD  GLN A  67      47.977  25.732  17.837  1.00109.72           C
ATOM    523  OE1 GLN A  67      47.247  25.619  18.819  1.00109.72           O
ATOM    524  NE2 GLN A  67      48.915  26.711  17.732  1.00109.72           N
ATOM    525  C   GLN A  67      51.569  23.841  16.434  1.00109.72           C
ATOM    526  O   GLN A  67      52.234  23.996  17.460  1.00109.72           O
ATOM    527  N   GLY A  68      51.860  22.873  15.542  1.00 40.27           N
ATOM    528  CA  GLY A  68      52.897  21.909  15.816  1.00 40.27           C
ATOM    529  C   GLY A  68      52.948  20.986  14.638  1.00 40.27           C
ATOM    530  O   GLY A  68      52.468  21.340  13.562  1.00 40.27           O
ATOM    531  N   PHE A  69      53.535  19.776  14.805  1.00 62.45           N
ATOM    532  CA  PHE A  69      53.673  18.901  13.672  1.00 62.45           C
ATOM    533  CB  PHE A  69      54.999  19.118  12.925  1.00 62.45           C
ATOM    534  CG  PHE A  69      56.087  18.954  13.932  1.00 62.45           C
ATOM    535  CD1 PHE A  69      56.533  20.041  14.650  1.00 62.45           C
ATOM    536  CD2 PHE A  69      56.654  17.724  14.172  1.00 62.45           C
ATOM    537  CE1 PHE A  69      57.532  19.906  15.586  1.00 62.45           C
ATOM    538  CE2 PHE A  69      57.653  17.582  15.107  1.00 62.45           C
ATOM    539  CZ  PHE A  69      58.095  18.674  15.815  1.00 62.45           C
ATOM    540  C   PHE A  69      53.623  17.453  14.068  1.00 62.45           C
ATOM    541  O   PHE A  69      53.750  17.097  15.239  1.00 62.45           O
ATOM    542  N   HIS A  70      53.407  16.579  13.057  1.00 85.56           N
ATOM    543  CA  HIS A  70      53.392  15.154  13.233  1.00 85.56           C
ATOM    544  ND1 HIS A  70      50.646  14.339  15.047  1.00 85.56           N
ATOM    545  CG  HIS A  70      50.945  14.935  13.845  1.00 85.56           C
ATOM    546  CB  HIS A  70      52.039  14.494  12.934  1.00 85.56           C
ATOM    547  NE2 HIS A  70      49.200  16.007  14.783  1.00 85.56           N
ATOM    548  CD2 HIS A  70      50.055  15.951  13.700  1.00 85.56           C
ATOM    549  CE1 HIS A  70      49.595  15.019  15.564  1.00 85.56           C
ATOM    550  C   HIS A  70      54.298  14.593  12.185  1.00 85.56           C
ATOM    551  O   HIS A  70      54.213  14.971  11.016  1.00 85.56           O
ATOM    552  N   ILE A  71      55.196  13.672  12.587  1.00 44.34           N
ATOM    553  CA  ILE A  71      56.083  13.049  11.650  1.00 44.34           C
ATOM    554  CB  ILE A  71      57.526  13.376  11.905  1.00 44.34           C
ATOM    555  CG1 ILE A  71      57.750  14.896  11.848  1.00 44.34           C
ATOM    556  CG2 ILE A  71      58.379  12.596  10.890  1.00 44.34           C
ATOM    557  CD1 ILE A  71      59.106  15.331  12.403  1.00 44.34           C
ATOM    558  C   ILE A  71      55.938  11.569  11.818  1.00 44.34           C
ATOM    559  O   ILE A  71      55.937  11.060  12.938  1.00 44.34           O
ATOM    560  N   ASN A  72      55.778  10.837  10.696  1.00 80.89           N
ATOM    561  CA  ASN A  72      55.716   9.407  10.782  1.00 80.89           C
ATOM    562  CB  ASN A  72      54.497   8.783  10.084  1.00 80.89           C
ATOM    563  CG  ASN A  72      54.538   7.286  10.358  1.00 80.89           C
ATOM    564  OD1 ASN A  72      55.267   6.823  11.234  1.00 80.89           O
ATOM    565  ND2 ASN A  72      53.741   6.503   9.582  1.00 80.89           N
ATOM    566  C   ASN A  72      56.922   8.904  10.064  1.00 80.89           C
ATOM    567  O   ASN A  72      57.047   9.073   8.852  1.00 80.89           O
ATOM    568  N   VAL A  73      57.863   8.289  10.804  1.00 46.53           N
ATOM    569  CA  VAL A  73      59.030   7.787  10.152  1.00 46.53           C
ATOM    570  CB  VAL A  73      60.150   8.784  10.106  1.00 46.53           C
ATOM    571  CG1 VAL A  73      61.382   8.112   9.475  1.00 46.53           C
ATOM    572  CG2 VAL A  73      59.663  10.035   9.356  1.00 46.53           C
ATOM    573  C   VAL A  73      59.524   6.614  10.942  1.00 46.53           C
ATOM    574  O   VAL A  73      59.469   6.606  12.169  1.00 46.53           O
ATOM    575  N   ASN A  74      60.014   5.584  10.230  1.00 87.67           N
ATOM    576  CA  ASN A  74      60.597   4.403  10.793  1.00 87.67           C
ATOM    577  CB  ASN A  74      62.005   4.649  11.371  1.00 87.67           C
ATOM    578  CG  ASN A  74      62.731   3.313  11.462  1.00 87.67           C
ATOM    579  OD1 ASN A  74      63.074   2.712  10.444  1.00 87.67           O
ATOM    580  ND2 ASN A  74      62.987   2.837  12.710  1.00 87.67           N
ATOM    581  C   ASN A  74      59.729   3.790  11.861  1.00 87.67           C
ATOM    582  O   ASN A  74      60.219   3.400  12.919  1.00 87.67           O
ATOM    583  N   GLY A  75      58.408   3.692  11.624  1.00 37.83           N
ATOM    584  CA  GLY A  75      57.518   2.997  12.517  1.00 37.83           C
ATOM    585  C   GLY A  75      57.261   3.779  13.772  1.00 37.83           C
ATOM    586  O   GLY A  75      56.714   3.234  14.731  1.00 37.83           O
ATOM    587  N   ARG A  76      57.651   5.068  13.816  1.00 52.05           N
ATOM    588  CA  ARG A  76      57.373   5.865  14.979  1.00 52.05           C
ATOM    589  CB  ARG A  76      58.625   6.268  15.779  1.00 52.05           C
ATOM    590  CG  ARG A  76      59.165   5.136  16.653  1.00 52.05           C
ATOM    591  CD  ARG A  76      60.347   5.538  17.535  1.00 52.05           C
ATOM    592  NE  ARG A  76      60.510   4.459  18.549  1.00 52.05           N
ATOM    593  CZ  ARG A  76      59.866   4.565  19.748  1.00 52.05           C
ATOM    594  NH1 ARG A  76      59.157   5.694  20.041  1.00 52.05           N
ATOM    595  NH2 ARG A  76      59.925   3.543  20.651  1.00 52.05           N
ATOM    596  C   ARG A  76      56.685   7.122  14.553  1.00 52.05           C
ATOM    597  O   ARG A  76      56.820   7.568  13.415  1.00 52.05           O
ATOM    598  N   SER A  77      55.896   7.713  15.475  1.00 78.42           N
ATOM    599  CA  SER A  77      55.197   8.933  15.180  1.00 78.42           C
ATOM    600  CB  SER A  77      53.670   8.820  15.319  1.00 78.42           C
ATOM    601  OG  SER A  77      53.060  10.061  14.995  1.00 78.42           O
ATOM    602  C   SER A  77      55.659   9.947  16.180  1.00 78.42           C
ATOM    603  O   SER A  77      55.728   9.662  17.375  1.00 78.42           O
ATOM    604  N   TYR A  78      55.985  11.171  15.710  1.00 96.72           N
ATOM    605  CA  TYR A  78      56.464  12.198  16.590  1.00 96.72           C
ATOM    606  CB  TYR A  78      57.830  12.771  16.173  1.00 96.72           C
ATOM    607  CG  TYR A  78      58.820  11.659  16.239  1.00 96.72           C
ATOM    608  CD1 TYR A  78      58.935  10.769  15.196  1.00 96.72           C
ATOM    609  CD2 TYR A  78      59.634  11.507  17.338  1.00 96.72           C
ATOM    610  CE1 TYR A  78      59.846   9.741  15.248  1.00 96.72           C
ATOM    611  CE2 TYR A  78      60.547  10.481  17.396  1.00 96.72           C
ATOM    612  CZ  TYR A  78      60.654   9.596  16.350  1.00 96.72           C
ATOM    613  OH  TYR A  78      61.591   8.542  16.405  1.00 96.72           O
ATOM    614  C   TYR A  78      55.492  13.338  16.550  1.00 96.72           C
ATOM    615  O   TYR A  78      55.058  13.757  15.477  1.00 96.72           O
ATOM    616  N   PHE A  79      55.101  13.849  17.738  1.00 85.80           N
ATOM    617  CA  PHE A  79      54.202  14.967  17.798  1.00 85.80           C
ATOM    618  CB  PHE A  79      52.728  14.561  18.013  1.00 85.80           C
ATOM    619  CG  PHE A  79      51.919  15.768  18.361  1.00 85.80           C
ATOM    620  CD1 PHE A  79      51.603  16.720  17.418  1.00 85.80           C
ATOM    621  CD2 PHE A  79      51.494  15.960  19.657  1.00 85.80           C
ATOM    622  CE1 PHE A  79      50.861  17.829  17.758  1.00 85.80           C
ATOM    623  CE2 PHE A  79      50.751  17.065  20.003  1.00 85.80           C
ATOM    624  CZ  PHE A  79      50.431  18.003  19.051  1.00 85.80           C
ATOM    625  C   PHE A  79      54.610  15.897  18.898  1.00 85.80           C
ATOM    626  O   PHE A  79      55.041  15.476  19.971  1.00 85.80           O
ATOM    627  N   GLY A  80      54.474  17.215  18.641  1.00 40.02           N
ATOM    628  CA  GLY A  80      54.812  18.211  19.615  1.00 40.02           C
ATOM    629  C   GLY A  80      54.273  19.522  19.134  1.00 40.02           C
ATOM    630  O   GLY A  80      54.066  19.734  17.939  1.00 40.02           O
ATOM    631  N   TYR A  81      54.074  20.461  20.077  1.00 98.24           N
ATOM    632  CA  TYR A  81      53.594  21.771  19.752  1.00 98.24           C
ATOM    633  CB  TYR A  81      52.677  22.428  20.798  1.00 98.24           C
ATOM    634  CG  TYR A  81      51.269  21.971  20.686  1.00 98.24           C
ATOM    635  CD1 TYR A  81      50.476  22.551  19.729  1.00 98.24           C
ATOM    636  CD2 TYR A  81      50.739  20.999  21.505  1.00 98.24           C
ATOM    637  CE1 TYR A  81      49.164  22.185  19.587  1.00 98.24           C
ATOM    638  CE2 TYR A  81      49.421  20.628  21.367  1.00 98.24           C
ATOM    639  CZ  TYR A  81      48.638  21.226  20.408  1.00 98.24           C
ATOM    640  OH  TYR A  81      47.287  20.869  20.250  1.00 98.24           O
ATOM    641  C   TYR A  81      54.789  22.662  19.741  1.00 98.24           C
ATOM    642  O   TYR A  81      55.770  22.408  20.435  1.00 98.24           O
ATOM    643  N   SER A  82      54.746  23.723  18.912  1.00 71.20           N
ATOM    644  CA  SER A  82      55.854  24.633  18.862  1.00 71.20           C
ATOM    645  CB  SER A  82      55.707  25.729  17.792  1.00 71.20           C
ATOM    646  OG  SER A  82      56.841  26.584  17.811  1.00 71.20           O
ATOM    647  C   SER A  82      55.924  25.298  20.203  1.00 71.20           C
ATOM    648  O   SER A  82      54.910  25.470  20.876  1.00 71.20           O
ATOM    649  N   ALA A  83      57.144  25.689  20.623  1.00 42.17           N
ATOM    650  CA  ALA A  83      57.368  26.221  21.940  1.00 42.17           C
ATOM    651  CB  ALA A  83      58.849  26.204  22.357  1.00 42.17           C
ATOM    652  C   ALA A  83      56.878  27.628  22.099  1.00 42.17           C
ATOM    653  O   ALA A  83      56.877  28.431  21.165  1.00 42.17           O
ATOM    654  N   PHE A  84      56.421  27.939  23.332  1.00 58.60           N
ATOM    655  CA  PHE A  84      56.024  29.265  23.708  1.00 58.60           C
ATOM    656  CB  PHE A  84      54.556  29.604  23.373  1.00 58.60           C
ATOM    657  CG  PHE A  84      53.636  28.673  24.089  1.00 58.60           C
ATOM    658  CD1 PHE A  84      53.192  28.959  25.359  1.00 58.60           C
ATOM    659  CD2 PHE A  84      53.208  27.515  23.481  1.00 58.60           C
ATOM    660  CE1 PHE A  84      52.340  28.102  26.015  1.00 58.60           C
ATOM    661  CE2 PHE A  84      52.357  26.653  24.132  1.00 58.60           C
ATOM    662  CZ  PHE A  84      51.921  26.946  25.402  1.00 58.60           C
ATOM    663  C   PHE A  84      56.240  29.372  25.189  1.00 58.60           C
ATOM    664  O   PHE A  84      56.140  28.378  25.907  1.00 58.60           O
ATOM    665  N   LYS A  85      56.571  30.584  25.687  1.00 36.95           N
ATOM    666  CA  LYS A  85      56.810  30.737  27.097  1.00 36.95           C
ATOM    667  CB  LYS A  85      58.242  31.176  27.448  1.00 36.95           C
ATOM    668  CG  LYS A  85      59.305  30.106  27.193  1.00 36.95           C
ATOM    669  CD  LYS A  85      60.735  30.640  27.298  1.00 36.95           C
ATOM    670  CE  LYS A  85      61.809  29.559  27.156  0.00 36.95           C
ATOM    671  NZ  LYS A  85      63.154  30.167  27.269  0.00 36.95           N
ATOM    672  C   LYS A  85      55.900  31.796  27.625  1.00 36.95           C
ATOM    673  O   LYS A  85      55.682  32.825  26.987  1.00 36.95           O
ATOM    674  N   LYS A  86      55.340  31.564  28.827  1.00 39.60           N
ATOM    675  CA  LYS A  86      54.454  32.539  29.386  1.00 39.60           C
ATOM    676  CB  LYS A  86      53.106  31.949  29.836  1.00 39.60           C
ATOM    677  CG  LYS A  86      52.261  31.391  28.690  1.00 39.60           C
ATOM    678  CD  LYS A  86      51.094  30.524  29.168  1.00 39.60           C
ATOM    679  CE  LYS A  86      50.239  29.960  28.032  1.00 39.60           C
ATOM    680  NZ  LYS A  86      49.139  29.140  28.588  1.00 39.60           N
ATOM    681  C   LYS A  86      55.097  33.116  30.604  1.00 39.60           C
ATOM    682  O   LYS A  86      55.203  32.463  31.641  1.00 39.60           O
ATOM    683  N   GLU A  87      55.558  34.373  30.489  1.00 49.11           N
ATOM    684  CA  GLU A  87      56.104  35.094  31.598  1.00 49.11           C
ATOM    685  CB  GLU A  87      56.754  36.428  31.191  0.00 49.11           C
ATOM    686  CG  GLU A  87      57.450  37.136  32.356  0.00 49.11           C
ATOM    687  CD  GLU A  87      58.054  38.433  31.836  0.00 49.11           C
ATOM    688  OE1 GLU A  87      57.904  38.711  30.616  0.00 49.11           O
ATOM    689  OE2 GLU A  87      58.676  39.163  32.653  0.00 49.11           O
ATOM    690  C   GLU A  87      54.945  35.392  32.491  1.00 49.11           C
ATOM    691  O   GLU A  87      55.085  35.529  33.703  1.00 49.11           O
ATOM    692  N   GLY A  88      53.755  35.487  31.873  1.00 66.82           N
ATOM    693  CA  GLY A  88      52.501  35.810  32.485  1.00 66.82           C
ATOM    694  C   GLY A  88      51.990  36.967  31.701  1.00 66.82           C
ATOM    695  O   GLY A  88      50.942  36.893  31.063  1.00 66.82           O
ATOM    696  N   GLN A  89      52.719  38.090  31.730  1.00169.65           N
ATOM    697  CA  GLN A  89      52.329  39.193  30.913  1.00169.65           C
ATOM    698  CB  GLN A  89      53.003  40.505  31.346  1.00169.65           C
ATOM    699  CG  GLN A  89      52.594  40.948  32.753  1.00169.65           C
ATOM    700  CD  GLN A  89      53.316  42.249  33.071  1.00169.65           C
ATOM    701  OE1 GLN A  89      53.154  42.814  34.152  1.00169.65           O
ATOM    702  NE2 GLN A  89      54.137  42.740  32.106  1.00169.65           N
ATOM    703  C   GLN A  89      52.731  38.916  29.503  1.00169.65           C
ATOM    704  O   GLN A  89      51.985  39.170  28.558  1.00169.65           O
ATOM    705  N   LYS A  90      53.932  38.335  29.336  1.00102.20           N
ATOM    706  CA  LYS A  90      54.479  38.238  28.017  1.00102.20           C
ATOM    707  CB  LYS A  90      55.950  38.682  27.972  1.00102.20           C
ATOM    708  CG  LYS A  90      56.586  38.609  26.585  1.00102.20           C
ATOM    709  CD  LYS A  90      57.972  39.249  26.525  0.00102.20           C
ATOM    710  CE  LYS A  90      59.034  38.464  27.298  0.00102.20           C
ATOM    711  NZ  LYS A  90      60.344  39.144  27.194  0.00102.20           N
ATOM    712  C   LYS A  90      54.439  36.831  27.521  1.00102.20           C
ATOM    713  O   LYS A  90      54.690  35.878  28.257  1.00102.20           O
ATOM    714  N   VAL A  91      54.107  36.677  26.225  1.00 36.46           N
ATOM    715  CA  VAL A  91      54.103  35.382  25.616  1.00 36.46           C
ATOM    716  CB  VAL A  91      52.772  35.001  25.037  1.00 36.46           C
ATOM    717  CG1 VAL A  91      52.916  33.650  24.318  1.00 36.46           C
ATOM    718  CG2 VAL A  91      51.730  34.999  26.170  1.00 36.46           C
ATOM    719  C   VAL A  91      55.082  35.435  24.486  1.00 36.46           C
ATOM    720  O   VAL A  91      55.041  36.345  23.657  1.00 36.46           O
ATOM    721  N   THR A  92      56.008  34.458  24.432  1.00 33.14           N
ATOM    722  CA  THR A  92      56.966  34.446  23.365  1.00 33.14           C
ATOM    723  CB  THR A  92      58.381  34.629  23.832  1.00 33.14           C
ATOM    724  OG1 THR A  92      58.509  35.860  24.529  1.00 33.14           O
ATOM    725  CG2 THR A  92      59.310  34.620  22.606  1.00 33.14           C
ATOM    726  C   THR A  92      56.880  33.107  22.705  1.00 33.14           C
ATOM    727  O   THR A  92      56.763  32.080  23.372  1.00 33.14           O
ATOM    728  N   SER A  93      56.936  33.085  21.360  1.00 35.72           N
ATOM    729  CA  SER A  93      56.829  31.836  20.662  1.00 35.72           C
ATOM    730  CB  SER A  93      55.765  31.845  19.551  1.00 35.72           C
ATOM    731  OG  SER A  93      54.476  32.047  20.111  1.00 35.72           O
ATOM    732  C   SER A  93      58.143  31.551  20.009  1.00 35.72           C
ATOM    733  O   SER A  93      58.850  32.466  19.587  1.00 35.72           O
ATOM    734  N   TYR A  94      58.520  30.256  19.965  1.00 56.61           N
ATOM    735  CA  TYR A  94      59.736  29.855  19.318  1.00 56.61           C
ATOM    736  CB  TYR A  94      60.751  29.242  20.297  1.00 56.61           C
ATOM    737  CG  TYR A  94      61.120  30.308  21.270  1.00 56.61           C
ATOM    738  CD1 TYR A  94      62.170  31.159  21.013  1.00 56.61           C
ATOM    739  CD2 TYR A  94      60.406  30.462  22.437  1.00 56.61           C
ATOM    740  CE1 TYR A  94      62.509  32.144  21.912  1.00 56.61           C
ATOM    741  CE2 TYR A  94      60.740  31.445  23.338  1.00 56.61           C
ATOM    742  CZ  TYR A  94      61.794  32.287  23.076  1.00 56.61           C
ATOM    743  OH  TYR A  94      62.140  33.296  23.999  1.00 56.61           O
ATOM    744  C   TYR A  94      59.377  28.790  18.327  1.00 56.61           C
ATOM    745  O   TYR A  94      59.091  27.653  18.695  1.00 56.61           O
ATOM    746  N   CYS A  95      59.384  29.146  17.031  1.00 63.86           N
ATOM    747  CA  CYS A  95      59.062  28.252  15.953  1.00 63.86           C
ATOM    748  CB  CYS A  95      58.756  28.999  14.647  1.00 63.86           C
ATOM    749  SG  CYS A  95      57.271  30.022  14.865  1.00 63.86           S
ATOM    750  C   CYS A  95      60.180  27.277  15.738  1.00 63.86           C
ATOM    751  O   CYS A  95      60.007  26.247  15.087  1.00 63.86           O
ATOM    752  N   HIS A  96      61.387  27.649  16.198  1.00 92.84           N
ATOM    753  CA  HIS A  96      62.582  26.859  16.109  1.00 92.84           C
ATOM    754  ND1 HIS A  96      64.701  28.650  14.255  1.00 92.84           N
ATOM    755  CG  HIS A  96      64.091  28.795  15.481  1.00 92.84           C
ATOM    756  CB  HIS A  96      63.850  27.666  16.439  1.00 92.84           C
ATOM    757  NE2 HIS A  96      64.191  30.805  14.461  1.00 92.84           N
ATOM    758  CD2 HIS A  96      63.786  30.117  15.591  1.00 92.84           C
ATOM    759  CE1 HIS A  96      64.735  29.883  13.687  1.00 92.84           C
ATOM    760  C   HIS A  96      62.533  25.698  17.064  1.00 92.84           C
ATOM    761  O   HIS A  96      63.206  24.694  16.843  1.00 92.84           O
ATOM    762  N   LYS A  97      61.791  25.815  18.185  1.00 69.92           N
ATOM    763  CA  LYS A  97      61.821  24.769  19.176  1.00 69.92           C
ATOM    764  CB  LYS A  97      62.378  25.240  20.529  1.00 69.92           C
ATOM    765  CG  LYS A  97      63.841  25.682  20.467  1.00 69.92           C
ATOM    766  CD  LYS A  97      64.303  26.439  21.713  1.00 69.92           C
ATOM    767  CE  LYS A  97      65.766  26.880  21.653  1.00 69.92           C
ATOM    768  NZ  LYS A  97      65.905  28.052  20.764  1.00 69.92           N
ATOM    769  C   LYS A  97      60.445  24.233  19.437  1.00 69.92           C
ATOM    770  O   LYS A  97      59.454  24.722  18.897  1.00 69.92           O
ATOM    771  N   THR A  98      60.366  23.174  20.280  1.00 48.37           N
ATOM    772  CA  THR A  98      59.102  22.561  20.581  1.00 48.37           C
ATOM    773  CB  THR A  98      58.965  21.167  20.040  1.00 48.37           C
ATOM    774  OG1 THR A  98      59.899  20.303  20.670  1.00 48.37           O
ATOM    775  CG2 THR A  98      59.212  21.200  18.522  1.00 48.37           C
ATOM    776  C   THR A  98      58.925  22.447  22.066  1.00 48.37           C
ATOM    777  O   THR A  98      59.865  22.570  22.847  1.00 48.37           O
ATOM    778  N   VAL A  99      57.661  22.236  22.477  1.00 65.85           N
ATOM    779  CA  VAL A  99      57.267  21.986  23.834  1.00 65.85           C
ATOM    780  CB  VAL A  99      55.782  22.178  24.009  1.00 65.85           C
ATOM    781  CG1 VAL A  99      55.354  21.842  25.446  1.00 65.85           C
ATOM    782  CG2 VAL A  99      55.440  23.616  23.583  1.00 65.85           C
ATOM    783  C   VAL A  99      57.596  20.539  24.031  1.00 65.85           C
ATOM    784  O   VAL A  99      57.993  19.883  23.069  1.00 65.85           O
ATOM    785  N   PRO A 100      57.522  19.996  25.214  1.00 91.74           N
ATOM    786  CA  PRO A 100      57.789  18.593  25.312  1.00 91.74           C
ATOM    787  CD  PRO A 100      57.963  20.677  26.417  1.00 91.74           C
ATOM    788  CB  PRO A 100      57.885  18.276  26.808  1.00 91.74           C
ATOM    789  CG  PRO A 100      57.667  19.636  27.510  1.00 91.74           C
ATOM    790  C   PRO A 100      56.754  17.853  24.528  1.00 91.74           C
ATOM    791  O   PRO A 100      55.573  18.172  24.654  1.00 91.74           O
ATOM    792  N   GLY A 101      57.175  16.852  23.726  1.00 47.09           N
ATOM    793  CA  GLY A 101      56.255  16.167  22.868  1.00 47.09           C
ATOM    794  C   GLY A 101      56.272  14.696  23.148  1.00 47.09           C
ATOM    795  O   GLY A 101      56.995  14.214  24.021  1.00 47.09           O
ATOM    796  N   LEU A 102      55.442  13.957  22.378  1.00108.29           N
ATOM    797  CA  LEU A 102      55.260  12.542  22.550  1.00108.29           C
ATOM    798  CB  LEU A 102      53.774  12.144  22.612  1.00108.29           C
ATOM    799  CG  LEU A 102      52.932  12.862  23.683  1.00108.29           C
ATOM    800  CD1 LEU A 102      51.472  12.386  23.645  1.00108.29           C
ATOM    801  CD2 LEU A 102      53.548  12.727  25.078  1.00108.29           C
ATOM    802  C   LEU A 102      55.768  11.830  21.329  1.00108.29           C
ATOM    803  O   LEU A 102      55.466  12.215  20.200  1.00108.29           O
ATOM    804  N   ALA A 103      56.554  10.751  21.530  1.00 50.17           N
ATOM    805  CA  ALA A 103      57.001   9.935  20.437  1.00 50.17           C
ATOM    806  CB  ALA A 103      58.519  10.003  20.194  1.00 50.17           C
ATOM    807  C   ALA A 103      56.675   8.527  20.833  1.00 50.17           C
ATOM    808  O   ALA A 103      56.886   8.139  21.981  1.00 50.17           O
ATOM    809  N   HIS A 104      56.128   7.727  19.896  1.00 70.25           N
ATOM    810  CA  HIS A 104      55.779   6.370  20.206  1.00 70.25           C
ATOM    811  ND1 HIS A 104      52.749   8.133  20.566  1.00 70.25           N
ATOM    812  CG  HIS A 104      53.311   6.944  20.157  1.00 70.25           C
ATOM    813  CB  HIS A 104      54.410   6.235  20.896  1.00 70.25           C
ATOM    814  NE2 HIS A 104      51.732   7.571  18.672  1.00 70.25           N
ATOM    815  CD2 HIS A 104      52.678   6.616  18.998  1.00 70.25           C
ATOM    816  CE1 HIS A 104      51.810   8.463  19.643  1.00 70.25           C
ATOM    817  C   HIS A 104      55.687   5.611  18.919  1.00 70.25           C
ATOM    818  O   HIS A 104      55.569   6.193  17.843  1.00 70.25           O
ATOM    819  N   ASP A 105      55.713   4.270  19.020  1.00191.86           N
ATOM    820  CA  ASP A 105      55.593   3.383  17.896  1.00191.86           C
ATOM    821  CB  ASP A 105      55.323   1.928  18.306  1.00191.86           C
ATOM    822  CG  ASP A 105      56.532   1.236  18.846  1.00191.86           C
ATOM    823  OD1 ASP A 105      57.371   0.879  17.986  1.00191.86           O
ATOM    824  OD2 ASP A 105      56.636   1.030  20.085  1.00191.86           O
ATOM    825  C   ASP A 105      54.268   3.636  17.272  1.00191.86           C
ATOM    826  O   ASP A 105      53.352   4.147  17.906  1.00191.86           O
ATOM    827  N   VAL A 106      54.124   3.188  16.016  1.00 68.75           N
ATOM    828  CA  VAL A 106      52.891   3.305  15.299  1.00 68.75           C
ATOM    829  CB  VAL A 106      52.953   2.673  13.941  1.00 68.75           C
ATOM    830  CG1 VAL A 106      51.586   2.847  13.261  1.00 68.75           C
ATOM    831  CG2 VAL A 106      54.133   3.276  13.165  1.00 68.75           C
ATOM    832  C   VAL A 106      51.827   2.560  16.060  1.00 68.75           C
ATOM    833  O   VAL A 106      50.654   2.918  16.007  1.00 68.75           O
ATOM    834  N   ASN A 107      52.201   1.460  16.740  1.00135.86           N
ATOM    835  CA  ASN A 107      51.291   0.616  17.480  1.00135.86           C
ATOM    836  CB  ASN A 107      52.002  -0.650  17.989  1.00135.86           C
ATOM    837  CG  ASN A 107      52.625  -1.363  16.795  1.00135.86           C
ATOM    838  OD1 ASN A 107      53.843  -1.523  16.722  1.00135.86           O
ATOM    839  ND2 ASN A 107      51.772  -1.801  15.831  1.00135.86           N
ATOM    840  C   ASN A 107      50.780   1.323  18.708  1.00135.86           C
ATOM    841  O   ASN A 107      49.668   1.069  19.159  1.00135.86           O
ATOM    842  N   ILE A 108      51.633   2.186  19.284  1.00247.48           N
ATOM    843  CA  ILE A 108      51.579   2.977  20.488  1.00247.48           C
ATOM    844  CB  ILE A 108      50.345   3.808  20.740  1.00247.48           C
ATOM    845  CG1 ILE A 108      49.091   2.976  21.028  1.00247.48           C
ATOM    846  CG2 ILE A 108      50.199   4.775  19.553  1.00247.48           C
ATOM    847  CD1 ILE A 108      47.946   3.833  21.572  1.00247.48           C
ATOM    848  C   ILE A 108      51.859   2.106  21.672  1.00247.48           C
ATOM    849  O   ILE A 108      51.275   2.274  22.742  1.00247.48           O
ATOM    850  N   ARG A 109      52.818   1.166  21.511  1.00255.01           N
ATOM    851  CA  ARG A 109      53.258   0.333  22.600  1.00255.01           C
ATOM    852  CB  ARG A 109      54.040  -0.903  22.146  1.00255.01           C
ATOM    853  CG  ARG A 109      53.470  -1.712  20.981  1.00255.01           C
ATOM    854  CD  ARG A 109      51.966  -1.599  20.794  1.00255.01           C
ATOM    855  NE  ARG A 109      51.305  -2.006  22.057  1.00255.01           N
ATOM    856  CZ  ARG A 109      49.967  -1.789  22.209  1.00255.01           C
ATOM    857  NH1 ARG A 109      49.243  -1.200  21.213  1.00255.01           N
ATOM    858  NH2 ARG A 109      49.354  -2.161  23.366  1.00255.01           N
ATOM    859  C   ARG A 109      54.242   1.066  23.472  1.00255.01           C
ATOM    860  O   ARG A 109      54.035   1.268  24.667  1.00255.01           O
ATOM    861  N   HIS A 110      55.336   1.540  22.834  1.00113.59           N
ATOM    862  CA  HIS A 110      56.456   2.132  23.515  1.00113.59           C
ATOM    863  ND1 HIS A 110      60.238   1.433  23.580  1.00113.59           N
ATOM    864  CG  HIS A 110      59.014   2.052  23.696  1.00113.59           C
ATOM    865  CB  HIS A 110      57.791   1.607  22.956  1.00113.59           C
ATOM    866  NE2 HIS A 110      60.511   3.125  24.992  1.00113.59           N
ATOM    867  CD2 HIS A 110      59.198   3.084  24.562  1.00113.59           C
ATOM    868  CE1 HIS A 110      61.098   2.115  24.376  1.00113.59           C
ATOM    869  C   HIS A 110      56.399   3.609  23.281  1.00113.59           C
ATOM    870  O   HIS A 110      56.243   4.058  22.146  1.00113.59           O
ATOM    871  N   TRP A 111      56.532   4.393  24.374  1.00 96.06           N
ATOM    872  CA  TRP A 111      56.433   5.830  24.345  1.00 96.06           C
ATOM    873  CB  TRP A 111      55.228   6.368  25.140  1.00 96.06           C
ATOM    874  CG  TRP A 111      53.869   6.154  24.518  1.00 96.06           C
ATOM    875  CD2 TRP A 111      52.942   7.220  24.252  1.00 96.06           C
ATOM    876  CD1 TRP A 111      53.240   4.997  24.163  1.00 96.06           C
ATOM    877  NE1 TRP A 111      51.983   5.276  23.679  1.00 96.06           N
ATOM    878  CE2 TRP A 111      51.785   6.641  23.733  1.00 96.06           C
ATOM    879  CE3 TRP A 111      53.043   8.570  24.435  1.00 96.06           C
ATOM    880  CZ2 TRP A 111      50.708   7.407  23.386  1.00 96.06           C
ATOM    881  CZ3 TRP A 111      51.958   9.340  24.076  1.00 96.06           C
ATOM    882  CH2 TRP A 111      50.812   8.770  23.562  1.00 96.06           C
ATOM    883  C   TRP A 111      57.634   6.442  25.002  1.00 96.06           C
ATOM    884  O   TRP A 111      58.343   5.797  25.772  1.00 96.06           O
ATOM    885  N   SER A 112      57.886   7.730  24.677  1.00 89.34           N
ATOM    886  CA  SER A 112      58.953   8.502  25.255  1.00 89.34           C
ATOM    887  CB  SER A 112      60.317   8.263  24.584  1.00 89.34           C
ATOM    888  OG  SER A 112      60.721   6.914  24.769  1.00 89.34           O
ATOM    889  C   SER A 112      58.600   9.949  25.054  1.00 89.34           C
ATOM    890  O   SER A 112      57.677  10.276  24.309  1.00 89.34           O
ATOM    891  N   CYS A 113      59.327  10.858  25.739  1.00 52.37           N
ATOM    892  CA  CYS A 113      59.084  12.275  25.634  1.00 52.37           C
ATOM    893  CB  CYS A 113      58.998  12.963  27.005  1.00 52.37           C
ATOM    894  SG  CYS A 113      57.635  12.282  27.979  1.00 52.37           S
ATOM    895  C   CYS A 113      60.271  12.862  24.941  1.00 52.37           C
ATOM    896  O   CYS A 113      61.374  12.340  25.080  1.00 52.37           O
ATOM    897  N   PHE A 114      60.081  13.952  24.161  1.00 61.97           N
ATOM    898  CA  PHE A 114      61.212  14.530  23.491  1.00 61.97           C
ATOM    899  CB  PHE A 114      61.452  13.982  22.071  1.00 61.97           C
ATOM    900  CG  PHE A 114      60.367  14.472  21.171  1.00 61.97           C
ATOM    901  CD1 PHE A 114      59.140  13.852  21.131  1.00 61.97           C
ATOM    902  CD2 PHE A 114      60.588  15.558  20.353  1.00 61.97           C
ATOM    903  CE1 PHE A 114      58.150  14.312  20.294  1.00 61.97           C
ATOM    904  CE2 PHE A 114      59.602  16.023  19.514  1.00 61.97           C
ATOM    905  CZ  PHE A 114      58.378  15.399  19.484  1.00 61.97           C
ATOM    906  C   PHE A 114      61.021  16.013  23.350  1.00 61.97           C
ATOM    907  O   PHE A 114      59.925  16.548  23.523  1.00 61.97           O
ATOM    908  N   TYR A 115      62.133  16.714  23.044  1.00104.68           N
ATOM    909  CA  TYR A 115      62.152  18.136  22.838  1.00104.68           C
ATOM    910  CB  TYR A 115      63.022  18.834  23.902  1.00104.68           C
ATOM    911  CG  TYR A 115      62.885  20.317  23.845  1.00104.68           C
ATOM    912  CD1 TYR A 115      63.611  21.067  22.948  1.00104.68           C
ATOM    913  CD2 TYR A 115      62.023  20.957  24.705  1.00104.68           C
ATOM    914  CE1 TYR A 115      63.476  22.436  22.913  1.00104.68           C
ATOM    915  CE2 TYR A 115      61.887  22.323  24.677  1.00104.68           C
ATOM    916  CZ  TYR A 115      62.614  23.066  23.779  1.00104.68           C
ATOM    917  OH  TYR A 115      62.475  24.470  23.746  1.00104.68           O
ATOM    918  C   TYR A 115      62.865  18.304  21.530  1.00104.68           C
ATOM    919  O   TYR A 115      63.820  17.581  21.252  1.00104.68           O
ATOM    920  N   GLY A 116      62.432  19.255  20.681  1.00 28.36           N
ATOM    921  CA  GLY A 116      63.096  19.386  19.414  1.00 28.36           C
ATOM    922  C   GLY A 116      63.601  20.784  19.250  1.00 28.36           C
ATOM    923  O   GLY A 116      63.000  21.744  19.731  1.00 28.36           O
ATOM    924  N   GLN A 117      64.747  20.914  18.550  1.00 77.13           N
ATOM    925  CA  GLN A 117      65.344  22.185  18.254  1.00 77.13           C
ATOM    926  CB  GLN A 117      66.659  22.434  19.011  1.00 77.13           C
ATOM    927  CG  GLN A 117      67.302  23.787  18.696  1.00 77.13           C
ATOM    928  CD  GLN A 117      68.654  23.842  19.395  1.00 77.13           C
ATOM    929  OE1 GLN A 117      69.002  22.955  20.173  1.00 77.13           O
ATOM    930  NE2 GLN A 117      69.444  24.910  19.104  1.00 77.13           N
ATOM    931  C   GLN A 117      65.702  22.150  16.803  1.00 77.13           C
ATOM    932  O   GLN A 117      66.211  21.143  16.311  1.00 77.13           O
ATOM    933  N   LYS A 118      65.437  23.254  16.076  1.00 49.74           N
ATOM    934  CA  LYS A 118      65.747  23.306  14.676  1.00 49.74           C
ATOM    935  CB  LYS A 118      64.916  24.359  13.923  1.00 49.74           C
ATOM    936  CG  LYS A 118      65.071  24.312  12.403  1.00 49.74           C
ATOM    937  CD  LYS A 118      64.049  25.180  11.664  1.00 49.74           C
ATOM    938  CE  LYS A 118      64.265  25.227  10.150  1.00 49.74           C
ATOM    939  NZ  LYS A 118      63.283  26.141   9.526  1.00 49.74           N
ATOM    940  C   LYS A 118      67.193  23.674  14.544  1.00 49.74           C
ATOM    941  O   LYS A 118      67.629  24.723  15.016  1.00 49.74           O
ATOM    942  N   SER A 119      67.971  22.774  13.913  1.00 60.79           N
ATOM    943  CA  SER A 119      69.380  22.909  13.673  1.00 60.79           C
ATOM    944  CB  SER A 119      70.088  21.552  13.517  1.00 60.79           C
ATOM    945  OG  SER A 119      69.607  20.880  12.363  1.00 60.79           O
ATOM    946  C   SER A 119      69.629  23.688  12.424  1.00 60.79           C
ATOM    947  O   SER A 119      70.762  23.736  11.954  1.00 60.79           O
ATOM    948  N   GLY A 120      68.589  24.266  11.802  1.00 19.73           N
ATOM    949  CA  GLY A 120      68.826  24.993  10.589  1.00 19.73           C
ATOM    950  C   GLY A 120      68.246  24.153   9.460  1.00 19.73           C
ATOM    951  O   GLY A 120      67.016  23.883   9.497  1.00 19.73           O
ATOM    952  OXT GLY A 120      69.025  23.770   8.547  1.00 19.73           O
TER     953      GLY A 120
ATOM    954  N   LEU B 121      30.896   9.814  -9.041  1.00163.53           N
ATOM    955  CA  LEU B 121      30.393  10.791  -8.046  1.00163.53           C
ATOM    956  CB  LEU B 121      31.348  11.977  -7.811  1.00163.53           C
ATOM    957  CG  LEU B 121      32.561  11.687  -6.917  1.00163.53           C
ATOM    958  CD1 LEU B 121      32.124  11.262  -5.507  1.00163.53           C
ATOM    959  CD2 LEU B 121      33.537  10.713  -7.579  1.00163.53           C
ATOM    960  C   LEU B 121      29.087  11.410  -8.398  1.00163.53           C
ATOM    961  O   LEU B 121      28.818  11.754  -9.548  1.00163.53           O
ATOM    962  N   PRO B 122      28.287  11.543  -7.374  1.00 76.65           N
ATOM    963  CA  PRO B 122      26.983  12.133  -7.523  1.00 76.65           C
ATOM    964  CD  PRO B 122      28.301  10.524  -6.335  1.00 76.65           C
ATOM    965  CB  PRO B 122      26.173  11.680  -6.310  1.00 76.65           C
ATOM    966  CG  PRO B 122      26.839  10.359  -5.893  1.00 76.65           C
ATOM    967  C   PRO B 122      27.053  13.623  -7.627  1.00 76.65           C
ATOM    968  O   PRO B 122      28.073  14.206  -7.261  1.00 76.65           O
ATOM    969  N   PRO B 123      26.030  14.214  -8.188  1.00 89.21           N
ATOM    970  CA  PRO B 123      25.903  15.645  -8.242  1.00 89.21           C
ATOM    971  CD  PRO B 123      25.283  13.561  -9.249  1.00 89.21           C
ATOM    972  CB  PRO B 123      24.897  15.944  -9.357  1.00 89.21           C
ATOM    973  CG  PRO B 123      24.219  14.593  -9.646  1.00 89.21           C
ATOM    974  C   PRO B 123      25.503  16.198  -6.910  1.00 89.21           C
ATOM    975  O   PRO B 123      25.728  17.384  -6.670  1.00 89.21           O
ATOM    976  N   ALA B 124      24.882  15.371  -6.043  1.00 36.17           N
ATOM    977  CA  ALA B 124      24.449  15.854  -4.763  1.00 36.17           C
ATOM    978  CB  ALA B 124      22.969  16.270  -4.732  1.00 36.17           C
ATOM    979  C   ALA B 124      24.619  14.745  -3.772  1.00 36.17           C
ATOM    980  O   ALA B 124      24.544  13.570  -4.127  1.00 36.17           O
ATOM    981  N   PHE B 125      24.887  15.097  -2.495  1.00 52.18           N
ATOM    982  CA  PHE B 125      25.022  14.078  -1.492  1.00 52.18           C
ATOM    983  CB  PHE B 125      26.437  13.478  -1.415  1.00 52.18           C
ATOM    984  CG  PHE B 125      26.408  12.411  -0.376  1.00 52.18           C
ATOM    985  CD1 PHE B 125      26.629  12.712   0.948  1.00 52.18           C
ATOM    986  CD2 PHE B 125      26.154  11.105  -0.728  1.00 52.18           C
ATOM    987  CE1 PHE B 125      26.600  11.725   1.905  1.00 52.18           C
ATOM    988  CE2 PHE B 125      26.124  10.114   0.224  1.00 52.18           C
ATOM    989  CZ  PHE B 125      26.348  10.423   1.544  1.00 52.18           C
ATOM    990  C   PHE B 125      24.708  14.665  -0.147  1.00 52.18           C
ATOM    991  O   PHE B 125      25.046  15.813   0.144  1.00 52.18           O
ATOM    992  N   ASP B 126      24.036  13.870   0.711  1.00 83.73           N
ATOM    993  CA  ASP B 126      23.695  14.296   2.038  1.00 83.73           C
ATOM    994  CB  ASP B 126      22.297  14.938   2.109  1.00 83.73           C
ATOM    995  CG  ASP B 126      22.123  15.621   3.458  1.00 83.73           C
ATOM    996  OD1 ASP B 126      22.889  15.288   4.401  1.00 83.73           O
ATOM    997  OD2 ASP B 126      21.219  16.493   3.559  1.00 83.73           O
ATOM    998  C   ASP B 126      23.680  13.055   2.882  1.00 83.73           C
ATOM    999  O   ASP B 126      22.870  12.157   2.665  1.00 83.73           O
ATOM   1000  N   TRP B 127      24.581  12.976   3.879  1.00 99.97           N
ATOM   1001  CA  TRP B 127      24.705  11.816   4.720  1.00 99.97           C
ATOM   1002  CB  TRP B 127      25.966  11.809   5.597  1.00 99.97           C
ATOM   1003  CG  TRP B 127      27.202  11.465   4.802  1.00 99.97           C
ATOM   1004  CD2 TRP B 127      27.501  10.135   4.349  1.00 99.97           C
ATOM   1005  CD1 TRP B 127      28.207  12.265   4.341  1.00 99.97           C
ATOM   1006  NE1 TRP B 127      29.117  11.513   3.635  1.00 99.97           N
ATOM   1007  CE2 TRP B 127      28.693  10.201   3.630  1.00 99.97           C
ATOM   1008  CE3 TRP B 127      26.833   8.956   4.518  1.00 99.97           C
ATOM   1009  CZ2 TRP B 127      29.239   9.084   3.065  1.00 99.97           C
ATOM   1010  CZ3 TRP B 127      27.386   7.830   3.949  1.00 99.97           C
ATOM   1011  CH2 TRP B 127      28.566   7.894   3.237  1.00 99.97           C
ATOM   1012  C   TRP B 127      23.493  11.639   5.573  1.00 99.97           C
ATOM   1013  O   TRP B 127      23.271  10.558   6.119  1.00 99.97           O
ATOM   1014  N   ARG B 128      22.746  12.732   5.802  1.00 96.05           N
ATOM   1015  CA  ARG B 128      21.526  12.693   6.555  1.00 96.05           C
ATOM   1016  CB  ARG B 128      20.981  14.098   6.851  1.00 96.05           C
ATOM   1017  CG  ARG B 128      21.900  14.905   7.770  1.00 96.05           C
ATOM   1018  CD  ARG B 128      21.443  16.349   7.976  1.00 96.05           C
ATOM   1019  NE  ARG B 128      21.494  17.014   6.645  1.00 96.05           N
ATOM   1020  CZ  ARG B 128      20.956  18.257   6.480  1.00 96.05           C
ATOM   1021  NH1 ARG B 128      20.389  18.902   7.541  1.00 96.05           N
ATOM   1022  NH2 ARG B 128      20.984  18.854   5.253  1.00 96.05           N
ATOM   1023  C   ARG B 128      20.493  11.939   5.778  1.00 96.05           C
ATOM   1024  O   ARG B 128      19.642  11.268   6.359  1.00 96.05           O
ATOM   1025  N   ASP B 129      20.507  12.050   4.435  1.00 61.53           N
ATOM   1026  CA  ASP B 129      19.474  11.381   3.701  1.00 61.53           C
ATOM   1027  CB  ASP B 129      18.449  12.370   3.116  1.00 61.53           C
ATOM   1028  CG  ASP B 129      17.273  11.597   2.539  1.00 61.53           C
ATOM   1029  OD1 ASP B 129      17.330  10.339   2.537  1.00 61.53           O
ATOM   1030  OD2 ASP B 129      16.298  12.258   2.090  1.00 61.53           O
ATOM   1031  C   ASP B 129      20.061  10.623   2.552  1.00 61.53           C
ATOM   1032  O   ASP B 129      20.134  11.141   1.438  1.00 61.53           O
ATOM   1033  N   VAL B 130      20.504   9.371   2.786  1.00128.30           N
ATOM   1034  CA  VAL B 130      20.933   8.597   1.662  1.00128.30           C
ATOM   1035  CB  VAL B 130      22.287   7.947   1.830  1.00128.30           C
ATOM   1036  CG1 VAL B 130      23.338   9.065   1.933  1.00128.30           C
ATOM   1037  CG2 VAL B 130      22.298   7.035   3.063  1.00128.30           C
ATOM   1038  C   VAL B 130      19.859   7.572   1.452  1.00128.30           C
ATOM   1039  O   VAL B 130      19.791   6.537   2.114  1.00128.30           O
ATOM   1040  N   ASN B 131      18.970   7.854   0.487  1.00 59.96           N
ATOM   1041  CA  ASN B 131      17.879   6.979   0.189  1.00 59.96           C
ATOM   1042  CB  ASN B 131      18.327   5.620  -0.378  1.00 59.96           C
ATOM   1043  CG  ASN B 131      18.874   5.864  -1.778  1.00 59.96           C
ATOM   1044  OD1 ASN B 131      20.011   5.510  -2.086  1.00 59.96           O
ATOM   1045  ND2 ASN B 131      18.041   6.488  -2.653  1.00 59.96           N
ATOM   1046  C   ASN B 131      17.032   6.743   1.406  1.00 59.96           C
ATOM   1047  O   ASN B 131      16.546   5.634   1.622  1.00 59.96           O
ATOM   1048  N   GLY B 132      16.828   7.786   2.236  1.00 29.72           N
ATOM   1049  CA  GLY B 132      15.914   7.692   3.342  1.00 29.72           C
ATOM   1050  C   GLY B 132      16.619   7.465   4.648  1.00 29.72           C
ATOM   1051  O   GLY B 132      16.084   7.817   5.698  1.00 29.72           O
ATOM   1052  N   VAL B 133      17.833   6.882   4.645  1.00 93.91           N
ATOM   1053  CA  VAL B 133      18.467   6.612   5.911  1.00 93.91           C
ATOM   1054  CB  VAL B 133      19.342   5.392   5.902  1.00 93.91           C
ATOM   1055  CG1 VAL B 133      20.498   5.620   4.917  1.00 93.91           C
ATOM   1056  CG2 VAL B 133      19.803   5.113   7.342  1.00 93.91           C
ATOM   1057  C   VAL B 133      19.307   7.776   6.352  1.00 93.91           C
ATOM   1058  O   VAL B 133      19.879   8.493   5.531  1.00 93.91           O
ATOM   1059  N   ASN B 134      19.390   7.992   7.688  1.00 69.73           N
ATOM   1060  CA  ASN B 134      20.165   9.072   8.248  1.00 69.73           C
ATOM   1061  CB  ASN B 134      19.369   9.958   9.221  1.00 69.73           C
ATOM   1062  CG  ASN B 134      20.290  11.069   9.707  1.00 69.73           C
ATOM   1063  OD1 ASN B 134      21.269  11.416   9.048  1.00 69.73           O
ATOM   1064  ND2 ASN B 134      19.977  11.638  10.901  1.00 69.73           N
ATOM   1065  C   ASN B 134      21.318   8.503   9.036  1.00 69.73           C
ATOM   1066  O   ASN B 134      21.136   7.672   9.922  1.00 69.73           O
ATOM   1067  N   TYR B 135      22.548   8.863   8.617  1.00136.75           N
ATOM   1068  CA  TYR B 135      23.833   8.544   9.189  1.00136.75           C
ATOM   1069  CB  TYR B 135      24.913   8.346   8.119  1.00136.75           C
ATOM   1070  CG  TYR B 135      24.492   7.102   7.417  1.00136.75           C
ATOM   1071  CD1 TYR B 135      24.779   5.870   7.958  1.00136.75           C
ATOM   1072  CD2 TYR B 135      23.799   7.166   6.232  1.00136.75           C
ATOM   1073  CE1 TYR B 135      24.391   4.714   7.323  1.00136.75           C
ATOM   1074  CE2 TYR B 135      23.409   6.013   5.593  1.00136.75           C
ATOM   1075  CZ  TYR B 135      23.705   4.786   6.135  1.00136.75           C
ATOM   1076  OH  TYR B 135      23.303   3.605   5.476  1.00136.75           O
ATOM   1077  C   TYR B 135      24.347   9.487  10.253  1.00136.75           C
ATOM   1078  O   TYR B 135      25.293   9.146  10.959  1.00136.75           O
ATOM   1079  N   LEU B 136      23.866  10.748  10.308  1.00168.95           N
ATOM   1080  CA  LEU B 136      24.462  11.710  11.205  1.00168.95           C
ATOM   1081  CB  LEU B 136      24.446  13.144  10.645  1.00168.95           C
ATOM   1082  CG  LEU B 136      25.281  13.314   9.361  1.00168.95           C
ATOM   1083  CD1 LEU B 136      26.777  13.081   9.631  1.00168.95           C
ATOM   1084  CD2 LEU B 136      24.737  12.443   8.217  1.00168.95           C
ATOM   1085  C   LEU B 136      23.787  11.749  12.549  1.00168.95           C
ATOM   1086  O   LEU B 136      22.568  11.639  12.666  1.00168.95           O
ATOM   1087  N   SER B 137      24.603  11.929  13.615  1.00 49.35           N
ATOM   1088  CA  SER B 137      24.114  12.004  14.968  1.00 49.35           C
ATOM   1089  CB  SER B 137      25.213  11.821  16.027  1.00 49.35           C
ATOM   1090  OG  SER B 137      26.159  12.876  15.932  1.00 49.35           O
ATOM   1091  C   SER B 137      23.518  13.368  15.157  1.00 49.35           C
ATOM   1092  O   SER B 137      23.732  14.261  14.342  1.00 49.35           O
ATOM   1093  N   PRO B 138      22.792  13.553  16.232  1.00 70.36           N
ATOM   1094  CA  PRO B 138      22.088  14.790  16.458  1.00 70.36           C
ATOM   1095  CD  PRO B 138      22.107  12.425  16.845  1.00 70.36           C
ATOM   1096  CB  PRO B 138      21.121  14.512  17.607  1.00 70.36           C
ATOM   1097  CG  PRO B 138      20.831  13.006  17.477  1.00 70.36           C
ATOM   1098  C   PRO B 138      22.959  15.983  16.687  1.00 70.36           C
ATOM   1099  O   PRO B 138      24.113  15.834  17.085  1.00 70.36           O
ATOM   1100  N   VAL B 139      22.409  17.183  16.408  1.00 30.80           N
ATOM   1101  CA  VAL B 139      23.109  18.420  16.589  1.00 30.80           C
ATOM   1102  CB  VAL B 139      22.412  19.595  15.963  1.00 30.80           C
ATOM   1103  CG1 VAL B 139      23.208  20.871  16.282  1.00 30.80           C
ATOM   1104  CG2 VAL B 139      22.243  19.323  14.458  1.00 30.80           C
ATOM   1105  C   VAL B 139      23.181  18.669  18.061  1.00 30.80           C
ATOM   1106  O   VAL B 139      22.256  18.339  18.801  1.00 30.80           O
ATOM   1107  N   ARG B 140      24.306  19.250  18.525  1.00106.02           N
ATOM   1108  CA  ARG B 140      24.481  19.511  19.926  1.00106.02           C
ATOM   1109  CB  ARG B 140      25.564  18.638  20.578  1.00106.02           C
ATOM   1110  CG  ARG B 140      25.221  17.148  20.586  1.00106.02           C
ATOM   1111  CD  ARG B 140      26.248  16.299  21.334  1.00106.02           C
ATOM   1112  NE  ARG B 140      26.180  16.695  22.769  1.00106.02           N
ATOM   1113  CZ  ARG B 140      27.013  16.114  23.680  1.00106.02           C
ATOM   1114  NH1 ARG B 140      27.917  15.174  23.275  1.00106.02           N
ATOM   1115  NH2 ARG B 140      26.945  16.475  24.994  1.00106.02           N
ATOM   1116  C   ARG B 140      24.909  20.938  20.089  1.00106.02           C
ATOM   1117  O   ARG B 140      25.144  21.646  19.110  1.00106.02           O
ATOM   1118  N   ASN B 141      24.981  21.407  21.353  1.00 45.10           N
ATOM   1119  CA  ASN B 141      25.368  22.763  21.628  1.00 45.10           C
ATOM   1120  CB  ASN B 141      24.302  23.518  22.444  1.00 45.10           C
ATOM   1121  CG  ASN B 141      24.636  25.001  22.464  1.00 45.10           C
ATOM   1122  OD1 ASN B 141      25.753  25.408  22.148  1.00 45.10           O
ATOM   1123  ND2 ASN B 141      23.637  25.836  22.857  1.00 45.10           N
ATOM   1124  C   ASN B 141      26.630  22.742  22.448  1.00 45.10           C
ATOM   1125  O   ASN B 141      26.681  22.138  23.517  1.00 45.10           O
ATOM   1126  N   GLN B 142      27.691  23.402  21.941  1.00 66.68           N
ATOM   1127  CA  GLN B 142      28.972  23.507  22.593  1.00 66.68           C
ATOM   1128  CB  GLN B 142      30.081  24.026  21.659  1.00 66.68           C
ATOM   1129  CG  GLN B 142      29.861  25.447  21.140  1.00 66.68           C
ATOM   1130  CD  GLN B 142      31.034  25.793  20.233  1.00 66.68           C
ATOM   1131  OE1 GLN B 142      32.193  25.744  20.643  1.00 66.68           O
ATOM   1132  NE2 GLN B 142      30.727  26.143  18.956  1.00 66.68           N
ATOM   1133  C   GLN B 142      28.878  24.402  23.790  1.00 66.68           C
ATOM   1134  O   GLN B 142      29.657  24.270  24.734  1.00 66.68           O
ATOM   1135  N   GLY B 143      27.960  25.386  23.759  1.00 28.35           N
ATOM   1136  CA  GLY B 143      27.831  26.265  24.884  1.00 28.35           C
ATOM   1137  C   GLY B 143      28.931  27.276  24.789  1.00 28.35           C
ATOM   1138  O   GLY B 143      29.455  27.540  23.710  1.00 28.35           O
ATOM   1139  N   SER B 144      29.294  27.874  25.941  1.00 91.13           N
ATOM   1140  CA  SER B 144      30.269  28.925  26.038  1.00 91.13           C
ATOM   1141  CB  SER B 144      30.224  29.645  27.396  1.00 91.13           C
ATOM   1142  OG  SER B 144      28.971  30.291  27.562  1.00 91.13           O
ATOM   1143  C   SER B 144      31.678  28.430  25.856  1.00 91.13           C
ATOM   1144  O   SER B 144      32.582  29.235  25.641  1.00 91.13           O
ATOM   1145  N   CYS B 145      31.921  27.110  25.956  1.00 62.27           N
ATOM   1146  CA  CYS B 145      33.264  26.584  25.899  1.00 62.27           C
ATOM   1147  CB  CYS B 145      33.327  25.151  26.466  1.00 62.27           C
ATOM   1148  SG  CYS B 145      34.974  24.383  26.448  1.00 62.27           S
ATOM   1149  C   CYS B 145      33.748  26.552  24.472  1.00 62.27           C
ATOM   1150  O   CYS B 145      32.984  26.245  23.561  1.00 62.27           O
ATOM   1151  N   GLY B 146      35.047  26.854  24.234  1.00 54.15           N
ATOM   1152  CA  GLY B 146      35.549  26.867  22.880  1.00 54.15           C
ATOM   1153  C   GLY B 146      35.897  25.456  22.514  1.00 54.15           C
ATOM   1154  O   GLY B 146      37.049  25.125  22.235  1.00 54.15           O
ATOM   1155  N   SER B 147      34.858  24.602  22.534  1.00 99.10           N
ATOM   1156  CA  SER B 147      34.887  23.184  22.317  1.00 99.10           C
ATOM   1157  CB  SER B 147      33.848  22.468  23.198  1.00 99.10           C
ATOM   1158  OG  SER B 147      34.019  21.062  23.122  1.00 99.10           O
ATOM   1159  C   SER B 147      34.662  22.739  20.889  1.00 99.10           C
ATOM   1160  O   SER B 147      34.584  21.536  20.649  1.00 99.10           O
ATOM   1161  N   CYS B 148      34.585  23.645  19.895  1.00 62.77           N
ATOM   1162  CA  CYS B 148      34.157  23.266  18.566  1.00 62.77           C
ATOM   1163  CB  CYS B 148      34.248  24.432  17.566  1.00 62.77           C
ATOM   1164  SG  CYS B 148      35.944  25.056  17.369  1.00 62.77           S
ATOM   1165  C   CYS B 148      34.951  22.113  18.005  1.00 62.77           C
ATOM   1166  O   CYS B 148      34.371  21.173  17.464  1.00 62.77           O
ATOM   1167  N   TYR B 149      36.285  22.109  18.162  1.00 64.54           N
ATOM   1168  CA  TYR B 149      37.101  21.076  17.581  1.00 64.54           C
ATOM   1169  CB  TYR B 149      38.605  21.270  17.857  1.00 64.54           C
ATOM   1170  CG  TYR B 149      38.847  21.194  19.327  1.00 64.54           C
ATOM   1171  CD1 TYR B 149      38.594  22.278  20.137  1.00 64.54           C
ATOM   1172  CD2 TYR B 149      39.343  20.043  19.895  1.00 64.54           C
ATOM   1173  CE1 TYR B 149      38.823  22.211  21.491  1.00 64.54           C
ATOM   1174  CE2 TYR B 149      39.572  19.969  21.249  1.00 64.54           C
ATOM   1175  CZ  TYR B 149      39.312  21.054  22.049  1.00 64.54           C
ATOM   1176  OH  TYR B 149      39.546  20.982  23.439  1.00 64.54           O
ATOM   1177  C   TYR B 149      36.693  19.732  18.114  1.00 64.54           C
ATOM   1178  O   TYR B 149      36.720  18.738  17.386  1.00 64.54           O
ATOM   1179  N   ALA B 150      36.366  19.650  19.417  1.00 40.65           N
ATOM   1180  CA  ALA B 150      35.962  18.403  20.010  1.00 40.65           C
ATOM   1181  CB  ALA B 150      35.782  18.501  21.534  1.00 40.65           C
ATOM   1182  C   ALA B 150      34.654  17.943  19.430  1.00 40.65           C
ATOM   1183  O   ALA B 150      34.487  16.765  19.118  1.00 40.65           O
ATOM   1184  N   PHE B 151      33.684  18.865  19.273  1.00 51.96           N
ATOM   1185  CA  PHE B 151      32.395  18.496  18.751  1.00 51.96           C
ATOM   1186  CB  PHE B 151      31.365  19.643  18.774  1.00 51.96           C
ATOM   1187  CG  PHE B 151      30.839  19.761  20.166  1.00 51.96           C
ATOM   1188  CD1 PHE B 151      31.540  20.426  21.146  1.00 51.96           C
ATOM   1189  CD2 PHE B 151      29.622  19.203  20.486  1.00 51.96           C
ATOM   1190  CE1 PHE B 151      31.036  20.524  22.423  1.00 51.96           C
ATOM   1191  CE2 PHE B 151      29.113  19.298  21.760  1.00 51.96           C
ATOM   1192  CZ  PHE B 151      29.822  19.960  22.733  1.00 51.96           C
ATOM   1193  C   PHE B 151      32.533  18.016  17.337  1.00 51.96           C
ATOM   1194  O   PHE B 151      31.941  17.006  16.958  1.00 51.96           O
ATOM   1195  N   SER B 152      33.324  18.722  16.509  1.00 28.74           N
ATOM   1196  CA  SER B 152      33.477  18.325  15.138  1.00 28.74           C
ATOM   1197  CB  SER B 152      34.410  19.258  14.348  1.00 28.74           C
ATOM   1198  OG  SER B 152      35.730  19.180  14.865  1.00 28.74           O
ATOM   1199  C   SER B 152      34.083  16.956  15.107  1.00 28.74           C
ATOM   1200  O   SER B 152      33.658  16.091  14.343  1.00 28.74           O
ATOM   1201  N   SER B 153      35.090  16.720  15.966  1.00 36.84           N
ATOM   1202  CA  SER B 153      35.782  15.462  15.985  1.00 36.84           C
ATOM   1203  CB  SER B 153      36.922  15.425  17.016  1.00 36.84           C
ATOM   1204  OG  SER B 153      37.932  16.358  16.659  1.00 36.84           O
ATOM   1205  C   SER B 153      34.837  14.349  16.322  1.00 36.84           C
ATOM   1206  O   SER B 153      34.801  13.338  15.624  1.00 36.84           O
ATOM   1207  N   VAL B 154      34.040  14.507  17.399  1.00 89.64           N
ATOM   1208  CA  VAL B 154      33.139  13.469  17.818  1.00 89.64           C
ATOM   1209  CB  VAL B 154      32.405  13.803  19.085  1.00 89.64           C
ATOM   1210  CG1 VAL B 154      33.434  13.951  20.218  1.00 89.64           C
ATOM   1211  CG2 VAL B 154      31.549  15.058  18.851  1.00 89.64           C
ATOM   1212  C   VAL B 154      32.121  13.249  16.743  1.00 89.64           C
ATOM   1213  O   VAL B 154      31.759  12.112  16.444  1.00 89.64           O
ATOM   1214  N   GLY B 155      31.646  14.340  16.117  1.00 24.83           N
ATOM   1215  CA  GLY B 155      30.617  14.231  15.126  1.00 24.83           C
ATOM   1216  C   GLY B 155      31.092  13.376  13.992  1.00 24.83           C
ATOM   1217  O   GLY B 155      30.342  12.550  13.475  1.00 24.83           O
ATOM   1218  N   MET B 156      32.350  13.561  13.556  1.00 49.67           N
ATOM   1219  CA  MET B 156      32.842  12.789  12.452  1.00 49.67           C
ATOM   1220  CB  MET B 156      34.263  13.213  12.041  1.00 49.67           C
ATOM   1221  CG  MET B 156      34.833  12.415  10.869  1.00 49.67           C
ATOM   1222  SD  MET B 156      36.373  13.094  10.178  1.00 49.67           S
ATOM   1223  CE  MET B 156      37.374  12.839  11.672  1.00 49.67           C
ATOM   1224  C   MET B 156      32.873  11.333  12.819  1.00 49.67           C
ATOM   1225  O   MET B 156      32.374  10.480  12.087  1.00 49.67           O
ATOM   1226  N   MET B 157      33.419  11.010  14.004  1.00 84.60           N
ATOM   1227  CA  MET B 157      33.556   9.639  14.414  1.00 84.60           C
ATOM   1228  CB  MET B 157      34.330   9.496  15.734  1.00 84.60           C
ATOM   1229  CG  MET B 157      35.806   9.876  15.599  1.00 84.60           C
ATOM   1230  SD  MET B 157      36.737   9.877  17.159  1.00 84.60           S
ATOM   1231  CE  MET B 157      36.095  11.487  17.700  1.00 84.60           C
ATOM   1232  C   MET B 157      32.211   9.002  14.587  1.00 84.60           C
ATOM   1233  O   MET B 157      32.033   7.823  14.285  1.00 84.60           O
ATOM   1234  N   GLU B 158      31.230   9.756  15.109  1.00 53.25           N
ATOM   1235  CA  GLU B 158      29.927   9.205  15.372  1.00 53.25           C
ATOM   1236  CB  GLU B 158      29.037  10.205  16.129  1.00 53.25           C
ATOM   1237  CG  GLU B 158      29.559  10.484  17.542  1.00 53.25           C
ATOM   1238  CD  GLU B 158      28.845  11.705  18.101  1.00 53.25           C
ATOM   1239  OE1 GLU B 158      28.327  12.516  17.288  1.00 53.25           O
ATOM   1240  OE2 GLU B 158      28.816  11.846  19.353  1.00 53.25           O
ATOM   1241  C   GLU B 158      29.240   8.817  14.092  1.00 53.25           C
ATOM   1242  O   GLU B 158      28.627   7.752  14.016  1.00 53.25           O
ATOM   1243  N   ALA B 159      29.298   9.679  13.055  1.00 38.95           N
ATOM   1244  CA  ALA B 159      28.646   9.379  11.809  1.00 38.95           C
ATOM   1245  CB  ALA B 159      28.696  10.553  10.815  1.00 38.95           C
ATOM   1246  C   ALA B 159      29.307   8.205  11.146  1.00 38.95           C
ATOM   1247  O   ALA B 159      28.640   7.297  10.652  1.00 38.95           O
ATOM   1248  N   ARG B 160      30.652   8.184  11.142  1.00 53.54           N
ATOM   1249  CA  ARG B 160      31.399   7.154  10.470  1.00 53.54           C
ATOM   1250  CB  ARG B 160      32.917   7.399  10.510  1.00 53.54           C
ATOM   1251  CG  ARG B 160      33.349   8.577   9.633  1.00 53.54           C
ATOM   1252  CD  ARG B 160      34.855   8.851   9.652  1.00 53.54           C
ATOM   1253  NE  ARG B 160      35.113   9.963   8.694  1.00 53.54           N
ATOM   1254  CZ  ARG B 160      35.498   9.685   7.414  1.00 53.54           C
ATOM   1255  NH1 ARG B 160      35.710   8.393   7.033  1.00 53.54           N
ATOM   1256  NH2 ARG B 160      35.677  10.697   6.517  1.00 53.54           N
ATOM   1257  C   ARG B 160      31.119   5.819  11.083  1.00 53.54           C
ATOM   1258  O   ARG B 160      31.088   4.804  10.388  1.00 53.54           O
ATOM   1259  N   LEU B 161      30.946   5.769  12.413  1.00 42.21           N
ATOM   1260  CA  LEU B 161      30.641   4.522  13.053  1.00 42.21           C
ATOM   1261  CB  LEU B 161      30.585   4.624  14.586  1.00 42.21           C
ATOM   1262  CG  LEU B 161      31.956   4.923  15.217  1.00 42.21           C
ATOM   1263  CD1 LEU B 161      31.871   4.968  16.751  1.00 42.21           C
ATOM   1264  CD2 LEU B 161      33.025   3.944  14.705  1.00 42.21           C
ATOM   1265  C   LEU B 161      29.299   4.073  12.565  1.00 42.21           C
ATOM   1266  O   LEU B 161      29.072   2.883  12.351  1.00 42.21           O
ATOM   1267  N   ARG B 162      28.365   5.025  12.385  1.00 68.02           N
ATOM   1268  CA  ARG B 162      27.035   4.687  11.969  1.00 68.02           C
ATOM   1269  CB  ARG B 162      26.090   5.899  11.965  1.00 68.02           C
ATOM   1270  CG  ARG B 162      25.857   6.444  13.376  1.00 68.02           C
ATOM   1271  CD  ARG B 162      24.768   7.512  13.475  1.00 68.02           C
ATOM   1272  NE  ARG B 162      24.686   7.914  14.908  1.00 68.02           N
ATOM   1273  CZ  ARG B 162      23.564   8.530  15.385  1.00 68.02           C
ATOM   1274  NH1 ARG B 162      22.507   8.763  14.554  1.00 68.02           N
ATOM   1275  NH2 ARG B 162      23.502   8.910  16.695  1.00 68.02           N
ATOM   1276  C   ARG B 162      27.058   4.082  10.596  1.00 68.02           C
ATOM   1277  O   ARG B 162      26.432   3.051  10.362  1.00 68.02           O
ATOM   1278  N   LEU B 163      27.799   4.692   9.651  1.00 92.59           N
ATOM   1279  CA  LEU B 163      27.852   4.203   8.301  1.00 92.59           C
ATOM   1280  CB  LEU B 163      28.703   5.122   7.394  1.00 92.59           C
ATOM   1281  CG  LEU B 163      28.669   4.851   5.868  1.00 92.59           C
ATOM   1282  CD1 LEU B 163      29.563   5.861   5.133  1.00 92.59           C
ATOM   1283  CD2 LEU B 163      29.029   3.404   5.482  1.00 92.59           C
ATOM   1284  C   LEU B 163      28.472   2.836   8.305  1.00 92.59           C
ATOM   1285  O   LEU B 163      27.985   1.922   7.643  1.00 92.59           O
ATOM   1286  N   ARG B 164      29.561   2.658   9.069  1.00101.03           N
ATOM   1287  CA  ARG B 164      30.284   1.415   9.042  1.00101.03           C
ATOM   1288  CB  ARG B 164      31.540   1.437   9.930  1.00101.03           C
ATOM   1289  CG  ARG B 164      32.606   2.416   9.434  1.00101.03           C
ATOM   1290  CD  ARG B 164      33.437   1.881   8.266  1.00101.03           C
ATOM   1291  NE  ARG B 164      34.340   2.979   7.822  1.00101.03           N
ATOM   1292  CZ  ARG B 164      35.391   2.712   6.993  1.00101.03           C
ATOM   1293  NH1 ARG B 164      35.634   1.431   6.588  1.00101.03           N
ATOM   1294  NH2 ARG B 164      36.198   3.727   6.567  1.00101.03           N
ATOM   1295  C   ARG B 164      29.415   0.284   9.512  1.00101.03           C
ATOM   1296  O   ARG B 164      29.446  -0.806   8.947  1.00101.03           O
ATOM   1297  N   THR B 165      28.671   0.515  10.606  1.00 82.50           N
ATOM   1298  CA  THR B 165      27.769  -0.394  11.262  1.00 82.50           C
ATOM   1299  CB  THR B 165      27.558  -0.048  12.706  1.00 82.50           C
ATOM   1300  OG1 THR B 165      26.967   1.237  12.829  1.00 82.50           O
ATOM   1301  CG2 THR B 165      28.926  -0.069  13.409  1.00 82.50           C
ATOM   1302  C   THR B 165      26.434  -0.426  10.583  1.00 82.50           C
ATOM   1303  O   THR B 165      25.597  -1.263  10.910  1.00 82.50           O
ATOM   1304  N   ASN B 166      26.164   0.535   9.682  1.00 70.64           N
ATOM   1305  CA  ASN B 166      24.881   0.624   9.046  1.00 70.64           C
ATOM   1306  CB  ASN B 166      24.490  -0.632   8.249  1.00 70.64           C
ATOM   1307  CG  ASN B 166      23.383  -0.237   7.280  1.00 70.64           C
ATOM   1308  OD1 ASN B 166      22.920   0.902   7.275  1.00 70.64           O
ATOM   1309  ND2 ASN B 166      22.947  -1.206   6.431  1.00 70.64           N
ATOM   1310  C   ASN B 166      23.847   0.874  10.102  1.00 70.64           C
ATOM   1311  O   ASN B 166      22.798   0.233  10.142  1.00 70.64           O
ATOM   1312  N   ASN B 167      24.156   1.840  10.990  1.00 66.51           N
ATOM   1313  CA  ASN B 167      23.302   2.316  12.042  1.00 66.51           C
ATOM   1314  CB  ASN B 167      21.945   2.819  11.518  1.00 66.51           C
ATOM   1315  CG  ASN B 167      22.205   4.078  10.697  1.00 66.51           C
ATOM   1316  OD1 ASN B 167      22.966   4.954  11.105  1.00 66.51           O
ATOM   1317  ND2 ASN B 167      21.561   4.171   9.502  1.00 66.51           N
ATOM   1318  C   ASN B 167      23.070   1.255  13.073  1.00 66.51           C
ATOM   1319  O   ASN B 167      22.164   1.381  13.896  1.00 66.51           O
ATOM   1320  N   THR B 168      23.890   0.187  13.077  1.00 35.14           N
ATOM   1321  CA  THR B 168      23.764  -0.805  14.107  1.00 35.14           C
ATOM   1322  CB  THR B 168      24.632  -2.007  13.880  1.00 35.14           C
ATOM   1323  OG1 THR B 168      24.286  -2.637  12.656  1.00 35.14           O
ATOM   1324  CG2 THR B 168      24.432  -2.984  15.051  1.00 35.14           C
ATOM   1325  C   THR B 168      24.195  -0.168  15.393  1.00 35.14           C
ATOM   1326  O   THR B 168      23.561  -0.365  16.430  1.00 35.14           O
ATOM   1327  N   VAL B 169      25.296   0.618  15.345  1.00 55.54           N
ATOM   1328  CA  VAL B 169      25.824   1.273  16.517  1.00 55.54           C
ATOM   1329  CB  VAL B 169      27.281   0.997  16.746  1.00 55.54           C
ATOM   1330  CG1 VAL B 169      27.747   1.811  17.965  1.00 55.54           C
ATOM   1331  CG2 VAL B 169      27.479  -0.521  16.891  1.00 55.54           C
ATOM   1332  C   VAL B 169      25.690   2.765  16.342  1.00 55.54           C
ATOM   1333  O   VAL B 169      26.184   3.344  15.378  1.00 55.54           O
ATOM   1334  N   GLN B 170      24.911   3.371  17.258  1.00219.43           N
ATOM   1335  CA  GLN B 170      24.503   4.742  17.477  1.00219.43           C
ATOM   1336  CB  GLN B 170      23.082   4.838  18.053  1.00219.43           C
ATOM   1337  CG  GLN B 170      22.956   4.239  19.456  1.00219.43           C
ATOM   1338  CD  GLN B 170      23.115   2.729  19.346  1.00219.43           C
ATOM   1339  OE1 GLN B 170      23.638   2.079  20.250  1.00219.43           O
ATOM   1340  NE2 GLN B 170      22.644   2.149  18.209  1.00219.43           N
ATOM   1341  C   GLN B 170      25.376   5.615  18.355  1.00219.43           C
ATOM   1342  O   GLN B 170      25.004   6.765  18.576  1.00219.43           O
ATOM   1343  N   THR B 171      26.438   5.090  18.998  1.00146.78           N
ATOM   1344  CA  THR B 171      27.158   5.756  20.070  1.00146.78           C
ATOM   1345  CB  THR B 171      28.520   5.172  20.313  1.00146.78           C
ATOM   1346  OG1 THR B 171      29.083   5.714  21.499  1.00146.78           O
ATOM   1347  CG2 THR B 171      29.415   5.490  19.104  1.00146.78           C
ATOM   1348  C   THR B 171      27.328   7.245  19.928  1.00146.78           C
ATOM   1349  O   THR B 171      27.536   7.791  18.845  1.00146.78           O
ATOM   1350  N   MET B 172      27.191   7.941  21.083  1.00123.84           N
ATOM   1351  CA  MET B 172      27.404   9.357  21.188  1.00123.84           C
ATOM   1352  CB  MET B 172      26.278  10.091  21.933  1.00123.84           C
ATOM   1353  CG  MET B 172      24.939  10.050  21.195  1.00123.84           C
ATOM   1354  SD  MET B 172      23.554  10.798  22.103  1.00123.84           S
ATOM   1355  CE  MET B 172      23.386   9.425  23.279  1.00123.84           C
ATOM   1356  C   MET B 172      28.650   9.491  22.011  1.00123.84           C
ATOM   1357  O   MET B 172      28.675   9.094  23.175  1.00123.84           O
ATOM   1358  N   LEU B 173      29.720  10.049  21.414  1.00 59.81           N
ATOM   1359  CA  LEU B 173      30.996  10.168  22.069  1.00 59.81           C
ATOM   1360  CB  LEU B 173      32.162  10.315  21.077  1.00 59.81           C
ATOM   1361  CG  LEU B 173      32.349   9.072  20.185  1.00 59.81           C
ATOM   1362  CD1 LEU B 173      33.526   9.254  19.213  1.00 59.81           C
ATOM   1363  CD2 LEU B 173      32.473   7.792  21.034  1.00 59.81           C
ATOM   1364  C   LEU B 173      30.991  11.373  22.965  1.00 59.81           C
ATOM   1365  O   LEU B 173      30.107  12.224  22.868  1.00 59.81           O
ATOM   1366  N   SER B 174      31.991  11.469  23.876  1.00 63.50           N
ATOM   1367  CA  SER B 174      32.022  12.542  24.840  1.00 63.50           C
ATOM   1368  CB  SER B 174      32.345  12.055  26.262  1.00 63.50           C
ATOM   1369  OG  SER B 174      32.488  13.165  27.135  1.00 63.50           O
ATOM   1370  C   SER B 174      33.057  13.586  24.503  1.00 63.50           C
ATOM   1371  O   SER B 174      34.262  13.337  24.532  1.00 63.50           O
ATOM   1372  N   PRO B 175      32.593  14.772  24.187  1.00 85.33           N
ATOM   1373  CA  PRO B 175      33.474  15.883  23.913  1.00 85.33           C
ATOM   1374  CD  PRO B 175      31.326  14.900  23.486  1.00 85.33           C
ATOM   1375  CB  PRO B 175      32.606  16.950  23.251  1.00 85.33           C
ATOM   1376  CG  PRO B 175      31.469  16.146  22.597  1.00 85.33           C
ATOM   1377  C   PRO B 175      34.148  16.378  25.158  1.00 85.33           C
ATOM   1378  O   PRO B 175      35.238  16.943  25.076  1.00 85.33           O
ATOM   1379  N   GLN B 176      33.501  16.194  26.321  1.00 58.02           N
ATOM   1380  CA  GLN B 176      34.003  16.705  27.566  1.00 58.02           C
ATOM   1381  CB  GLN B 176      33.007  16.558  28.729  1.00 58.02           C
ATOM   1382  CG  GLN B 176      33.507  17.209  30.020  1.00 58.02           C
ATOM   1383  CD  GLN B 176      33.690  18.694  29.741  1.00 58.02           C
ATOM   1384  OE1 GLN B 176      32.802  19.351  29.200  1.00 58.02           O
ATOM   1385  NE2 GLN B 176      34.883  19.237  30.106  1.00 58.02           N
ATOM   1386  C   GLN B 176      35.268  16.009  27.956  1.00 58.02           C
ATOM   1387  O   GLN B 176      36.191  16.632  28.481  1.00 58.02           O
ATOM   1388  N   ASP B 177      35.351  14.689  27.710  1.00 82.45           N
ATOM   1389  CA  ASP B 177      36.520  13.972  28.128  1.00 82.45           C
ATOM   1390  CB  ASP B 177      36.454  12.479  27.755  1.00 82.45           C
ATOM   1391  CG  ASP B 177      37.643  11.765  28.380  1.00 82.45           C
ATOM   1392  OD1 ASP B 177      38.468  12.450  29.041  1.00 82.45           O
ATOM   1393  OD2 ASP B 177      37.746  10.522  28.200  1.00 82.45           O
ATOM   1394  C   ASP B 177      37.699  14.570  27.424  1.00 82.45           C
ATOM   1395  O   ASP B 177      38.759  14.759  28.021  1.00 82.45           O
ATOM   1396  N   VAL B 178      37.538  14.887  26.125  1.00 42.01           N
ATOM   1397  CA  VAL B 178      38.612  15.471  25.375  1.00 42.01           C
ATOM   1398  CB  VAL B 178      38.254  15.696  23.934  1.00 42.01           C
ATOM   1399  CG1 VAL B 178      39.389  16.487  23.263  1.00 42.01           C
ATOM   1400  CG2 VAL B 178      37.977  14.332  23.276  1.00 42.01           C
ATOM   1401  C   VAL B 178      38.954  16.802  25.966  1.00 42.01           C
ATOM   1402  O   VAL B 178      40.123  17.116  26.182  1.00 42.01           O
ATOM   1403  N   VAL B 179      37.929  17.620  26.264  1.00 51.51           N
ATOM   1404  CA  VAL B 179      38.178  18.934  26.790  1.00 51.51           C
ATOM   1405  CB  VAL B 179      36.918  19.725  27.005  1.00 51.51           C
ATOM   1406  CG1 VAL B 179      37.285  21.065  27.665  1.00 51.51           C
ATOM   1407  CG2 VAL B 179      36.199  19.876  25.653  1.00 51.51           C
ATOM   1408  C   VAL B 179      38.892  18.848  28.109  1.00 51.51           C
ATOM   1409  O   VAL B 179      39.805  19.629  28.373  1.00 51.51           O
ATOM   1410  N   SER B 180      38.462  17.938  29.002  1.00 73.87           N
ATOM   1411  CA  SER B 180      39.065  17.849  30.309  1.00 73.87           C
ATOM   1412  CB  SER B 180      38.158  17.130  31.322  1.00 73.87           C
ATOM   1413  OG  SER B 180      36.965  17.874  31.520  1.00 73.87           O
ATOM   1414  C   SER B 180      40.393  17.135  30.329  1.00 73.87           C
ATOM   1415  O   SER B 180      41.313  17.566  31.022  1.00 73.87           O
ATOM   1416  N   CYS B 181      40.460  15.943  29.696  1.00101.49           N
ATOM   1417  CA  CYS B 181      41.608  15.068  29.701  1.00101.49           C
ATOM   1418  CB  CYS B 181      41.191  13.600  29.587  1.00101.49           C
ATOM   1419  SG  CYS B 181      40.334  13.154  31.109  1.00101.49           S
ATOM   1420  C   CYS B 181      42.704  15.288  28.698  1.00101.49           C
ATOM   1421  O   CYS B 181      43.872  15.076  29.020  1.00101.49           O
ATOM   1422  N   SER B 182      42.371  15.686  27.456  1.00 76.33           N
ATOM   1423  CA  SER B 182      43.331  15.621  26.386  1.00 76.33           C
ATOM   1424  CB  SER B 182      42.668  15.675  24.998  1.00 76.33           C
ATOM   1425  OG  SER B 182      43.651  15.589  23.978  1.00 76.33           O
ATOM   1426  C   SER B 182      44.400  16.678  26.420  1.00 76.33           C
ATOM   1427  O   SER B 182      44.134  17.878  26.424  1.00 76.33           O
ATOM   1428  N   GLY B 183      45.665  16.204  26.440  1.00 66.58           N
ATOM   1429  CA  GLY B 183      46.890  16.961  26.390  1.00 66.58           C
ATOM   1430  C   GLY B 183      47.132  17.497  25.004  1.00 66.58           C
ATOM   1431  O   GLY B 183      47.941  18.405  24.807  1.00 66.58           O
ATOM   1432  N   LEU B 184      46.532  16.824  24.005  1.00129.24           N
ATOM   1433  CA  LEU B 184      46.618  17.094  22.596  1.00129.24           C
ATOM   1434  CB  LEU B 184      45.997  15.981  21.734  1.00129.24           C
ATOM   1435  CG  LEU B 184      46.734  14.633  21.845  1.00129.24           C
ATOM   1436  CD1 LEU B 184      48.158  14.725  21.273  1.00129.24           C
ATOM   1437  CD2 LEU B 184      46.702  14.093  23.284  1.00129.24           C
ATOM   1438  C   LEU B 184      45.906  18.371  22.262  1.00129.24           C
ATOM   1439  O   LEU B 184      45.994  18.832  21.126  1.00129.24           O
ATOM   1440  N   SER B 185      45.066  18.890  23.183  1.00 68.99           N
ATOM   1441  CA  SER B 185      44.325  20.101  22.941  1.00 68.99           C
ATOM   1442  CB  SER B 185      42.858  19.847  22.553  1.00 68.99           C
ATOM   1443  OG  SER B 185      42.166  19.238  23.633  1.00 68.99           O
ATOM   1444  C   SER B 185      44.315  20.967  24.177  1.00 68.99           C
ATOM   1445  O   SER B 185      44.838  20.611  25.232  1.00 68.99           O
ATOM   1446  N   GLN B 186      43.775  22.188  23.992  1.00175.73           N
ATOM   1447  CA  GLN B 186      43.604  23.318  24.870  1.00175.73           C
ATOM   1448  CB  GLN B 186      43.620  24.652  24.104  1.00175.73           C
ATOM   1449  CG  GLN B 186      45.009  25.003  23.553  1.00175.73           C
ATOM   1450  CD  GLN B 186      45.437  23.942  22.544  1.00175.73           C
ATOM   1451  OE1 GLN B 186      44.772  23.721  21.533  1.00175.73           O
ATOM   1452  NE2 GLN B 186      46.573  23.250  22.832  1.00175.73           N
ATOM   1453  C   GLN B 186      42.418  23.291  25.803  1.00175.73           C
ATOM   1454  O   GLN B 186      42.249  24.244  26.560  1.00175.73           O
ATOM   1455  N   GLY B 187      41.474  22.336  25.695  1.00 49.77           N
ATOM   1456  CA  GLY B 187      40.335  22.406  26.577  1.00 49.77           C
ATOM   1457  C   GLY B 187      39.369  23.374  25.957  1.00 49.77           C
ATOM   1458  O   GLY B 187      39.065  23.277  24.773  1.00 49.77           O
ATOM   1459  N   CYS B 188      38.831  24.310  26.763  1.00 79.47           N
ATOM   1460  CA  CYS B 188      37.912  25.328  26.326  1.00 79.47           C
ATOM   1461  CB  CYS B 188      37.213  26.071  27.475  1.00 79.47           C
ATOM   1462  SG  CYS B 188      35.860  25.067  28.143  1.00 79.47           S
ATOM   1463  C   CYS B 188      38.627  26.331  25.474  1.00 79.47           C
ATOM   1464  O   CYS B 188      37.996  27.170  24.832  1.00 79.47           O
ATOM   1465  N   ASP B 189      39.969  26.321  25.550  1.00 77.97           N
ATOM   1466  CA  ASP B 189      40.886  27.176  24.846  1.00 77.97           C
ATOM   1467  CB  ASP B 189      42.316  27.100  25.407  1.00 77.97           C
ATOM   1468  CG  ASP B 189      42.308  27.731  26.792  1.00 77.97           C
ATOM   1469  OD1 ASP B 189      41.250  28.296  27.177  1.00 77.97           O
ATOM   1470  OD2 ASP B 189      43.361  27.660  27.481  1.00 77.97           O
ATOM   1471  C   ASP B 189      40.956  26.845  23.375  1.00 77.97           C
ATOM   1472  O   ASP B 189      41.526  27.620  22.606  1.00 77.97           O
ATOM   1473  N   GLY B 190      40.474  25.658  22.944  1.00 41.14           N
ATOM   1474  CA  GLY B 190      40.528  25.337  21.536  1.00 41.14           C
ATOM   1475  C   GLY B 190      41.363  24.103  21.313  1.00 41.14           C
ATOM   1476  O   GLY B 190      41.933  23.545  22.249  1.00 41.14           O
ATOM   1477  N   GLY B 191      41.431  23.634  20.042  1.00 33.05           N
ATOM   1478  CA  GLY B 191      42.182  22.456  19.686  1.00 33.05           C
ATOM   1479  C   GLY B 191      41.984  22.185  18.215  1.00 33.05           C
ATOM   1480  O   GLY B 191      41.369  22.986  17.511  1.00 33.05           O
ATOM   1481  N   PHE B 192      42.520  21.044  17.707  1.00 70.83           N
ATOM   1482  CA  PHE B 192      42.376  20.733  16.302  1.00 70.83           C
ATOM   1483  CB  PHE B 192      43.666  20.955  15.493  1.00 70.83           C
ATOM   1484  CG  PHE B 192      43.916  22.424  15.486  1.00 70.83           C
ATOM   1485  CD1 PHE B 192      44.521  23.031  16.562  1.00 70.83           C
ATOM   1486  CD2 PHE B 192      43.549  23.193  14.406  1.00 70.83           C
ATOM   1487  CE1 PHE B 192      44.752  24.386  16.560  1.00 70.83           C
ATOM   1488  CE2 PHE B 192      43.778  24.549  14.398  1.00 70.83           C
ATOM   1489  CZ  PHE B 192      44.381  25.148  15.478  1.00 70.83           C
ATOM   1490  C   PHE B 192      41.954  19.296  16.111  1.00 70.83           C
ATOM   1491  O   PHE B 192      42.474  18.383  16.751  1.00 70.83           O
ATOM   1492  N   PRO B 193      41.045  19.082  15.183  1.00 71.99           N
ATOM   1493  CA  PRO B 193      40.487  17.777  14.907  1.00 71.99           C
ATOM   1494  CD  PRO B 193      40.174  20.153  14.728  1.00 71.99           C
ATOM   1495  CB  PRO B 193      39.394  18.011  13.867  1.00 71.99           C
ATOM   1496  CG  PRO B 193      38.931  19.454  14.149  1.00 71.99           C
ATOM   1497  C   PRO B 193      41.505  16.753  14.507  1.00 71.99           C
ATOM   1498  O   PRO B 193      41.321  15.577  14.817  1.00 71.99           O
ATOM   1499  N   TYR B 194      42.594  17.164  13.839  1.00 61.38           N
ATOM   1500  CA  TYR B 194      43.590  16.223  13.414  1.00 61.38           C
ATOM   1501  CB  TYR B 194      44.751  16.940  12.699  1.00 61.38           C
ATOM   1502  CG  TYR B 194      45.760  15.967  12.188  1.00 61.38           C
ATOM   1503  CD1 TYR B 194      46.746  15.468  13.008  1.00 61.38           C
ATOM   1504  CD2 TYR B 194      45.729  15.568  10.872  1.00 61.38           C
ATOM   1505  CE1 TYR B 194      47.677  14.582  12.518  1.00 61.38           C
ATOM   1506  CE2 TYR B 194      46.658  14.682  10.376  1.00 61.38           C
ATOM   1507  CZ  TYR B 194      47.636  14.187  11.202  1.00 61.38           C
ATOM   1508  OH  TYR B 194      48.594  13.280  10.701  1.00 61.38           O
ATOM   1509  C   TYR B 194      44.123  15.561  14.654  1.00 61.38           C
ATOM   1510  O   TYR B 194      44.338  14.351  14.687  1.00 61.38           O
ATOM   1511  N   LEU B 195      44.378  16.361  15.706  1.00 91.37           N
ATOM   1512  CA  LEU B 195      44.892  15.891  16.963  1.00 91.37           C
ATOM   1513  CB  LEU B 195      45.337  17.052  17.868  1.00 91.37           C
ATOM   1514  CG  LEU B 195      46.555  17.815  17.323  1.00 91.37           C
ATOM   1515  CD1 LEU B 195      46.966  18.963  18.252  1.00 91.37           C
ATOM   1516  CD2 LEU B 195      47.721  16.856  17.061  1.00 91.37           C
ATOM   1517  C   LEU B 195      43.877  15.100  17.749  1.00 91.37           C
ATOM   1518  O   LEU B 195      44.261  14.247  18.544  1.00 91.37           O
ATOM   1519  N   ILE B 196      42.586  15.500  17.722  1.00142.86           N
ATOM   1520  CA  ILE B 196      41.569  14.798  18.473  1.00142.86           C
ATOM   1521  CB  ILE B 196      40.478  15.722  18.924  1.00142.86           C
ATOM   1522  CG1 ILE B 196      41.087  16.847  19.776  1.00142.86           C
ATOM   1523  CG2 ILE B 196      39.420  14.893  19.672  1.00142.86           C
ATOM   1524  CD1 ILE B 196      41.870  16.333  20.984  1.00142.86           C
ATOM   1525  C   ILE B 196      40.918  13.637  17.776  1.00142.86           C
ATOM   1526  O   ILE B 196      40.936  12.502  18.252  1.00142.86           O
ATOM   1527  N   ALA B 197      40.315  13.902  16.600  1.00 61.20           N
ATOM   1528  CA  ALA B 197      39.612  12.862  15.915  1.00 61.20           C
ATOM   1529  CB  ALA B 197      38.943  13.348  14.618  1.00 61.20           C
ATOM   1530  C   ALA B 197      40.629  11.840  15.544  1.00 61.20           C
ATOM   1531  O   ALA B 197      40.338  10.644  15.549  1.00 61.20           O
ATOM   1532  N   GLY B 198      41.801  12.302  15.055  1.00 86.62           N
ATOM   1533  CA  GLY B 198      42.837  11.368  14.712  1.00 86.62           C
ATOM   1534  C   GLY B 198      43.747  10.872  15.814  1.00 86.62           C
ATOM   1535  O   GLY B 198      43.622   9.743  16.286  1.00 86.62           O
ATOM   1536  N   ARG B 199      44.650  11.754  16.311  1.00104.97           N
ATOM   1537  CA  ARG B 199      45.718  11.308  17.182  1.00104.97           C
ATOM   1538  CB  ARG B 199      46.801  12.369  17.441  1.00104.97           C
ATOM   1539  CG  ARG B 199      47.883  11.854  18.397  1.00104.97           C
ATOM   1540  CD  ARG B 199      48.998  12.854  18.706  1.00104.97           C
ATOM   1541  NE  ARG B 199      49.926  12.870  17.543  1.00104.97           N
ATOM   1542  CZ  ARG B 199      51.024  12.061  17.524  1.00104.97           C
ATOM   1543  NH1 ARG B 199      51.280  11.230  18.576  1.00104.97           N
ATOM   1544  NH2 ARG B 199      51.870  12.088  16.453  1.00104.97           N
ATOM   1545  C   ARG B 199      45.252  10.849  18.526  1.00104.97           C
ATOM   1546  O   ARG B 199      45.602   9.760  18.976  1.00104.97           O
ATOM   1547  N   TYR B 200      44.436  11.672  19.201  1.00 69.21           N
ATOM   1548  CA  TYR B 200      43.996  11.375  20.531  1.00 69.21           C
ATOM   1549  CB  TYR B 200      43.127  12.527  21.071  1.00 69.21           C
ATOM   1550  CG  TYR B 200      42.806  12.323  22.510  1.00 69.21           C
ATOM   1551  CD1 TYR B 200      43.762  12.554  23.471  1.00 69.21           C
ATOM   1552  CD2 TYR B 200      41.545  11.934  22.901  1.00 69.21           C
ATOM   1553  CE1 TYR B 200      43.473  12.381  24.804  1.00 69.21           C
ATOM   1554  CE2 TYR B 200      41.250  11.760  24.233  1.00 69.21           C
ATOM   1555  CZ  TYR B 200      42.215  11.982  25.185  1.00 69.21           C
ATOM   1556  OH  TYR B 200      41.915  11.806  26.552  1.00 69.21           O
ATOM   1557  C   TYR B 200      43.171  10.128  20.471  1.00 69.21           C
ATOM   1558  O   TYR B 200      43.291   9.241  21.315  1.00 69.21           O
ATOM   1559  N   ALA B 201      42.316  10.021  19.441  1.00 37.74           N
ATOM   1560  CA  ALA B 201      41.457   8.880  19.321  1.00 37.74           C
ATOM   1561  CB  ALA B 201      40.551   8.946  18.079  1.00 37.74           C
ATOM   1562  C   ALA B 201      42.291   7.640  19.202  1.00 37.74           C
ATOM   1563  O   ALA B 201      41.965   6.609  19.787  1.00 37.74           O
ATOM   1564  N   GLN B 202      43.374   7.689  18.407  1.00 71.81           N
ATOM   1565  CA  GLN B 202      44.197   6.524  18.223  1.00 71.81           C
ATOM   1566  CB  GLN B 202      45.197   6.710  17.067  1.00 71.81           C
ATOM   1567  CG  GLN B 202      45.975   5.447  16.697  1.00 71.81           C
ATOM   1568  CD  GLN B 202      46.870   5.787  15.512  1.00 71.81           C
ATOM   1569  OE1 GLN B 202      47.819   6.559  15.634  1.00 71.81           O
ATOM   1570  NE2 GLN B 202      46.555   5.199  14.327  1.00 71.81           N
ATOM   1571  C   GLN B 202      44.977   6.181  19.467  1.00 71.81           C
ATOM   1572  O   GLN B 202      45.033   5.018  19.866  1.00 71.81           O
ATOM   1573  N   ASP B 203      45.640   7.179  20.092  1.00104.48           N
ATOM   1574  CA  ASP B 203      46.483   6.912  21.229  1.00104.48           C
ATOM   1575  CB  ASP B 203      47.415   8.093  21.560  1.00104.48           C
ATOM   1576  CG  ASP B 203      48.448   8.219  20.448  1.00104.48           C
ATOM   1577  OD1 ASP B 203      48.550   7.273  19.621  1.00104.48           O
ATOM   1578  OD2 ASP B 203      49.146   9.267  20.409  1.00104.48           O
ATOM   1579  C   ASP B 203      45.736   6.589  22.497  1.00104.48           C
ATOM   1580  O   ASP B 203      46.030   5.589  23.152  1.00104.48           O
ATOM   1581  N   TYR B 204      44.862   7.518  22.948  1.00119.29           N
ATOM   1582  CA  TYR B 204      44.078   7.380  24.151  1.00119.29           C
ATOM   1583  CB  TYR B 204      43.887   8.721  24.872  1.00119.29           C
ATOM   1584  CG  TYR B 204      45.263   9.128  25.271  1.00119.29           C
ATOM   1585  CD1 TYR B 204      45.801   8.692  26.459  1.00119.29           C
ATOM   1586  CD2 TYR B 204      46.026   9.922  24.445  1.00119.29           C
ATOM   1587  CE1 TYR B 204      47.075   9.058  26.827  1.00119.29           C
ATOM   1588  CE2 TYR B 204      47.300  10.290  24.807  1.00119.29           C
ATOM   1589  CZ  TYR B 204      47.826   9.859  26.002  1.00119.29           C
ATOM   1590  OH  TYR B 204      49.132  10.235  26.379  1.00119.29           O
ATOM   1591  C   TYR B 204      42.739   6.720  23.996  1.00119.29           C
ATOM   1592  O   TYR B 204      42.320   5.939  24.848  1.00119.29           O
ATOM   1593  N   GLY B 205      41.997   7.062  22.925  1.00 38.21           N
ATOM   1594  CA  GLY B 205      40.673   6.525  22.749  1.00 38.21           C
ATOM   1595  C   GLY B 205      39.662   7.509  23.274  1.00 38.21           C
ATOM   1596  O   GLY B 205      39.989   8.418  24.036  1.00 38.21           O
ATOM   1597  N   LEU B 206      38.384   7.338  22.862  1.00108.07           N
ATOM   1598  CA  LEU B 206      37.322   8.214  23.277  1.00108.07           C
ATOM   1599  CB  LEU B 206      36.638   8.967  22.123  1.00108.07           C
ATOM   1600  CG  LEU B 206      37.517  10.088  21.535  1.00108.07           C
ATOM   1601  CD1 LEU B 206      38.826   9.536  20.954  1.00108.07           C
ATOM   1602  CD2 LEU B 206      36.736  10.941  20.527  1.00108.07           C
ATOM   1603  C   LEU B 206      36.282   7.418  24.009  1.00108.07           C
ATOM   1604  O   LEU B 206      36.124   6.218  23.791  1.00108.07           O
ATOM   1605  N   VAL B 207      35.546   8.085  24.923  1.00 63.20           N
ATOM   1606  CA  VAL B 207      34.539   7.430  25.713  1.00 63.20           C
ATOM   1607  CB  VAL B 207      34.702   7.655  27.189  1.00 63.20           C
ATOM   1608  CG1 VAL B 207      36.044   7.048  27.633  1.00 63.20           C
ATOM   1609  CG2 VAL B 207      34.573   9.161  27.476  1.00 63.20           C
ATOM   1610  C   VAL B 207      33.202   7.984  25.325  1.00 63.20           C
ATOM   1611  O   VAL B 207      33.110   9.000  24.640  1.00 63.20           O
ATOM   1612  N   ASP B 208      32.116   7.296  25.733  1.00 99.32           N
ATOM   1613  CA  ASP B 208      30.790   7.736  25.395  1.00 99.32           C
ATOM   1614  CB  ASP B 208      29.725   6.632  25.505  1.00 99.32           C
ATOM   1615  CG  ASP B 208      29.678   6.157  26.946  1.00 99.32           C
ATOM   1616  OD1 ASP B 208      30.575   6.562  27.733  1.00 99.32           O
ATOM   1617  OD2 ASP B 208      28.741   5.385  27.283  1.00 99.32           O
ATOM   1618  C   ASP B 208      30.391   8.891  26.267  1.00 99.32           C
ATOM   1619  O   ASP B 208      31.012   9.175  27.290  1.00 99.32           O
ATOM   1620  N   GLU B 209      29.309   9.585  25.862  1.00 80.56           N
ATOM   1621  CA  GLU B 209      28.845  10.770  26.529  1.00 80.56           C
ATOM   1622  CB  GLU B 209      27.619  11.397  25.846  1.00 80.56           C
ATOM   1623  CG  GLU B 209      27.197  12.720  26.485  1.00 80.56           C
ATOM   1624  CD  GLU B 209      28.267  13.749  26.149  1.00 80.56           C
ATOM   1625  OE1 GLU B 209      29.135  13.441  25.291  1.00 80.56           O
ATOM   1626  OE2 GLU B 209      28.234  14.857  26.745  1.00 80.56           O
ATOM   1627  C   GLU B 209      28.456  10.451  27.940  1.00 80.56           C
ATOM   1628  O   GLU B 209      28.721  11.230  28.857  1.00 80.56           O
ATOM   1629  N   GLN B 210      27.831   9.282  28.155  1.00114.93           N
ATOM   1630  CA  GLN B 210      27.352   8.910  29.457  1.00114.93           C
ATOM   1631  CB  GLN B 210      26.659   7.537  29.463  1.00114.93           C
ATOM   1632  CG  GLN B 210      25.374   7.497  28.634  1.00114.93           C
ATOM   1633  CD  GLN B 210      24.334   8.351  29.344  1.00114.93           C
ATOM   1634  OE1 GLN B 210      24.600   8.928  30.397  1.00114.93           O
ATOM   1635  NE2 GLN B 210      23.112   8.435  28.753  1.00114.93           N
ATOM   1636  C   GLN B 210      28.506   8.825  30.404  1.00114.93           C
ATOM   1637  O   GLN B 210      28.375   9.145  31.585  1.00114.93           O
ATOM   1638  N   CYS B 211      29.669   8.364  29.911  1.00 47.22           N
ATOM   1639  CA  CYS B 211      30.810   8.184  30.763  1.00 47.22           C
ATOM   1640  CB  CYS B 211      32.005   7.542  30.018  1.00 47.22           C
ATOM   1641  SG  CYS B 211      33.449   7.223  31.079  1.00 47.22           S
ATOM   1642  C   CYS B 211      31.229   9.512  31.324  1.00 47.22           C
ATOM   1643  O   CYS B 211      31.521   9.616  32.516  1.00 47.22           O
ATOM   1644  N   ALA B 212      31.293  10.565  30.480  1.00 70.42           N
ATOM   1645  CA  ALA B 212      31.633  11.855  31.012  1.00 70.42           C
ATOM   1646  CB  ALA B 212      33.082  12.273  30.703  1.00 70.42           C
ATOM   1647  C   ALA B 212      30.733  12.848  30.348  1.00 70.42           C
ATOM   1648  O   ALA B 212      31.015  13.307  29.244  1.00 70.42           O
ATOM   1649  N   PRO B 213      29.705  13.262  31.039  1.00 77.49           N
ATOM   1650  CA  PRO B 213      28.743  14.153  30.445  1.00 77.49           C
ATOM   1651  CD  PRO B 213      29.091  12.395  32.031  1.00 77.49           C
ATOM   1652  CB  PRO B 213      27.551  14.170  31.395  1.00 77.49           C
ATOM   1653  CG  PRO B 213      27.600  12.776  32.049  1.00 77.49           C
ATOM   1654  C   PRO B 213      29.330  15.496  30.152  1.00 77.49           C
ATOM   1655  O   PRO B 213      30.275  15.893  30.830  1.00 77.49           O
ATOM   1656  N   TYR B 214      28.772  16.208  29.149  1.00 99.80           N
ATOM   1657  CA  TYR B 214      29.350  17.447  28.705  1.00 99.80           C
ATOM   1658  CB  TYR B 214      28.879  17.830  27.289  1.00 99.80           C
ATOM   1659  CG  TYR B 214      29.630  19.027  26.822  1.00 99.80           C
ATOM   1660  CD1 TYR B 214      30.966  18.926  26.513  1.00 99.80           C
ATOM   1661  CD2 TYR B 214      28.997  20.238  26.660  1.00 99.80           C
ATOM   1662  CE1 TYR B 214      31.669  20.021  26.070  1.00 99.80           C
ATOM   1663  CE2 TYR B 214      29.695  21.337  26.218  1.00 99.80           C
ATOM   1664  CZ  TYR B 214      31.033  21.230  25.924  1.00 99.80           C
ATOM   1665  OH  TYR B 214      31.753  22.355  25.469  1.00 99.80           O
ATOM   1666  C   TYR B 214      29.002  18.547  29.658  1.00 99.80           C
ATOM   1667  O   TYR B 214      27.832  18.777  29.963  1.00 99.80           O
ATOM   1668  N   THR B 215      30.056  19.141  30.263  1.00156.53           N
ATOM   1669  CA  THR B 215      29.985  20.260  31.160  1.00156.53           C
ATOM   1670  CB  THR B 215      31.027  20.185  32.232  1.00156.53           C
ATOM   1671  OG1 THR B 215      30.699  21.081  33.279  1.00156.53           O
ATOM   1672  CG2 THR B 215      32.396  20.544  31.640  1.00156.53           C
ATOM   1673  C   THR B 215      30.080  21.599  30.475  1.00156.53           C
ATOM   1674  O   THR B 215      29.379  22.540  30.845  1.00156.53           O
ATOM   1675  N   GLY B 216      30.958  21.723  29.452  1.00 37.26           N
ATOM   1676  CA  GLY B 216      31.174  22.989  28.799  1.00 37.26           C
ATOM   1677  C   GLY B 216      32.184  23.787  29.573  1.00 37.26           C
ATOM   1678  O   GLY B 216      32.252  25.009  29.435  1.00 37.26           O
ATOM   1679  N   LYS B 217      32.995  23.118  30.419  1.00 93.90           N
ATOM   1680  CA  LYS B 217      33.966  23.827  31.204  1.00 93.90           C
ATOM   1681  CB  LYS B 217      33.496  24.082  32.649  1.00 93.90           C
ATOM   1682  CG  LYS B 217      34.400  25.021  33.452  1.00 93.90           C
ATOM   1683  CD  LYS B 217      33.779  25.487  34.770  1.00 93.90           C
ATOM   1684  CE  LYS B 217      34.681  26.424  35.575  1.00 93.90           C
ATOM   1685  NZ  LYS B 217      34.004  26.823  36.829  1.00 93.90           N
ATOM   1686  C   LYS B 217      35.228  23.011  31.279  1.00 93.90           C
ATOM   1687  O   LYS B 217      35.288  21.857  30.862  1.00 93.90           O
ATOM   1688  N   ASP B 218      36.268  23.639  31.849  1.00110.00           N
ATOM   1689  CA  ASP B 218      37.614  23.193  32.085  1.00110.00           C
ATOM   1690  CB  ASP B 218      38.571  24.346  32.432  1.00110.00           C
ATOM   1691  CG  ASP B 218      38.787  25.159  31.163  1.00110.00           C
ATOM   1692  OD1 ASP B 218      38.619  24.580  30.056  1.00110.00           O
ATOM   1693  OD2 ASP B 218      39.124  26.367  31.281  1.00110.00           O
ATOM   1694  C   ASP B 218      37.649  22.199  33.210  1.00110.00           C
ATOM   1695  O   ASP B 218      38.689  22.041  33.850  1.00110.00           O
ATOM   1696  N   SER B 219      36.487  21.618  33.573  1.00 60.30           N
ATOM   1697  CA  SER B 219      36.390  20.709  34.688  1.00 60.30           C
ATOM   1698  CB  SER B 219      35.065  19.928  34.727  1.00 60.30           C
ATOM   1699  OG  SER B 219      34.975  19.058  33.608  1.00 60.30           O
ATOM   1700  C   SER B 219      37.509  19.709  34.665  1.00 60.30           C
ATOM   1701  O   SER B 219      38.132  19.455  33.636  1.00 60.30           O
ATOM   1702  N   SER B 220      37.812  19.133  35.847  1.00 84.05           N
ATOM   1703  CA  SER B 220      38.897  18.202  35.974  1.00 84.05           C
ATOM   1704  CB  SER B 220      39.250  17.866  37.433  1.00 84.05           C
ATOM   1705  OG  SER B 220      39.708  19.031  38.104  1.00 84.05           O
ATOM   1706  C   SER B 220      38.498  16.935  35.299  1.00 84.05           C
ATOM   1707  O   SER B 220      37.347  16.766  34.904  1.00 84.05           O
ATOM   1708  N   CYS B 221      39.440  15.975  35.182  1.00137.05           N
ATOM   1709  CA  CYS B 221      39.170  14.741  34.495  1.00137.05           C
ATOM   1710  CB  CYS B 221      40.428  14.067  33.939  1.00137.05           C
ATOM   1711  SG  CYS B 221      40.927  14.672  32.316  1.00137.05           S
ATOM   1712  C   CYS B 221      38.574  13.662  35.368  1.00137.05           C
ATOM   1713  O   CYS B 221      39.263  12.661  35.568  1.00137.05           O
ATOM   1714  N   PRO B 222      37.400  13.749  35.953  1.00159.29           N
ATOM   1715  CA  PRO B 222      36.909  12.502  36.495  1.00159.29           C
ATOM   1716  CD  PRO B 222      37.196  14.807  36.934  1.00159.29           C
ATOM   1717  CB  PRO B 222      36.232  12.803  37.829  1.00159.29           C
ATOM   1718  CG  PRO B 222      36.852  14.130  38.264  1.00159.29           C
ATOM   1719  C   PRO B 222      35.948  11.869  35.536  1.00159.29           C
ATOM   1720  O   PRO B 222      35.292  12.604  34.806  1.00159.29           O
ATOM   1721  N   ARG B 223      35.797  10.529  35.549  1.00102.79           N
ATOM   1722  CA  ARG B 223      34.843   9.867  34.700  1.00102.79           C
ATOM   1723  CB  ARG B 223      35.338   9.656  33.260  1.00102.79           C
ATOM   1724  CG  ARG B 223      36.585   8.775  33.160  1.00102.79           C
ATOM   1725  CD  ARG B 223      37.902   9.538  33.320  1.00102.79           C
ATOM   1726  NE  ARG B 223      39.005   8.542  33.205  1.00102.79           N
ATOM   1727  CZ  ARG B 223      40.300   8.959  33.091  1.00102.79           C
ATOM   1728  NH1 ARG B 223      40.590  10.293  33.075  1.00102.79           N
ATOM   1729  NH2 ARG B 223      41.306   8.041  32.997  1.00102.79           N
ATOM   1730  C   ARG B 223      34.619   8.502  35.285  1.00102.79           C
ATOM   1731  O   ARG B 223      35.240   8.142  36.281  1.00102.79           O
ATOM   1732  N   GLU B 224      33.697   7.712  34.695  1.00 56.28           N
ATOM   1733  CA  GLU B 224      33.438   6.374  35.171  1.00 56.28           C
ATOM   1734  CB  GLU B 224      32.035   5.847  34.824  1.00 56.28           C
ATOM   1735  CG  GLU B 224      30.897   6.562  35.555  1.00 56.28           C
ATOM   1736  CD  GLU B 224      29.589   5.927  35.103  1.00 56.28           C
ATOM   1737  OE1 GLU B 224      29.645   4.999  34.253  1.00 56.28           O
ATOM   1738  OE2 GLU B 224      28.516   6.357  35.607  1.00 56.28           O
ATOM   1739  C   GLU B 224      34.422   5.444  34.516  1.00 56.28           C
ATOM   1740  O   GLU B 224      35.238   5.872  33.705  1.00 56.28           O
ATOM   1741  N   SER B 225      34.442   4.150  34.915  1.00 69.73           N
ATOM   1742  CA  SER B 225      35.272   3.209  34.202  1.00 69.73           C
ATOM   1743  CB  SER B 225      35.471   1.875  34.942  1.00 69.73           C
ATOM   1744  OG  SER B 225      36.182   2.089  36.152  1.00 69.73           O
ATOM   1745  C   SER B 225      34.511   2.924  32.926  1.00 69.73           C
ATOM   1746  O   SER B 225      33.373   2.464  33.006  1.00 69.73           O
ATOM   1747  N   CYS B 226      35.102   3.149  31.718  1.00104.70           N
ATOM   1748  CA  CYS B 226      34.294   3.022  30.520  1.00104.70           C
ATOM   1749  CB  CYS B 226      33.508   4.311  30.176  1.00104.70           C
ATOM   1750  SG  CYS B 226      34.530   5.813  30.074  1.00104.70           S
ATOM   1751  C   CYS B 226      35.095   2.588  29.318  1.00104.70           C
ATOM   1752  O   CYS B 226      36.321   2.682  29.283  1.00104.70           O
ATOM   1753  N   ASP B 227      34.377   2.077  28.286  1.00 36.05           N
ATOM   1754  CA  ASP B 227      34.970   1.582  27.071  1.00 36.05           C
ATOM   1755  CB  ASP B 227      34.008   0.731  26.226  1.00 36.05           C
ATOM   1756  CG  ASP B 227      33.746  -0.562  26.986  1.00 36.05           C
ATOM   1757  OD1 ASP B 227      34.501  -0.840  27.956  1.00 36.05           O
ATOM   1758  OD2 ASP B 227      32.785  -1.286  26.612  1.00 36.05           O
ATOM   1759  C   ASP B 227      35.422   2.738  26.234  1.00 36.05           C
ATOM   1760  O   ASP B 227      34.872   3.834  26.320  1.00 36.05           O
ATOM   1761  N   ARG B 228      36.455   2.513  25.388  1.00 49.62           N
ATOM   1762  CA  ARG B 228      36.968   3.591  24.586  1.00 49.62           C
ATOM   1763  CB  ARG B 228      38.376   4.058  24.998  1.00 49.62           C
ATOM   1764  CG  ARG B 228      38.425   4.794  26.339  1.00 49.62           C
ATOM   1765  CD  ARG B 228      39.835   5.248  26.731  1.00 49.62           C
ATOM   1766  NE  ARG B 228      39.732   5.977  28.027  1.00 49.62           N
ATOM   1767  CZ  ARG B 228      39.604   7.337  28.041  1.00 49.62           C
ATOM   1768  NH1 ARG B 228      39.605   8.040  26.871  1.00 49.62           N
ATOM   1769  NH2 ARG B 228      39.479   7.995  29.231  1.00 49.62           N
ATOM   1770  C   ARG B 228      37.059   3.179  23.146  1.00 49.62           C
ATOM   1771  O   ARG B 228      37.498   2.077  22.824  1.00 49.62           O
ATOM   1772  N   VAL B 229      36.637   4.083  22.236  1.00103.86           N
ATOM   1773  CA  VAL B 229      36.703   3.844  20.821  1.00103.86           C
ATOM   1774  CB  VAL B 229      35.530   4.403  20.076  1.00103.86           C
ATOM   1775  CG1 VAL B 229      35.611   5.938  20.094  1.00103.86           C
ATOM   1776  CG2 VAL B 229      35.505   3.774  18.676  1.00103.86           C
ATOM   1777  C   VAL B 229      37.956   4.493  20.299  1.00103.86           C
ATOM   1778  O   VAL B 229      38.320   5.587  20.729  1.00103.86           O
ATOM   1779  N   TYR B 230      38.642   3.839  19.333  1.00 68.50           N
ATOM   1780  CA  TYR B 230      39.898   4.346  18.833  1.00 68.50           C
ATOM   1781  CB  TYR B 230      41.086   3.397  19.062  1.00 68.50           C
ATOM   1782  CG  TYR B 230      41.364   3.331  20.523  1.00 68.50           C
ATOM   1783  CD1 TYR B 230      40.620   2.517  21.346  1.00 68.50           C
ATOM   1784  CD2 TYR B 230      42.381   4.082  21.067  1.00 68.50           C
ATOM   1785  CE1 TYR B 230      40.884   2.459  22.694  1.00 68.50           C
ATOM   1786  CE2 TYR B 230      42.649   4.027  22.414  1.00 68.50           C
ATOM   1787  CZ  TYR B 230      41.899   3.215  23.228  1.00 68.50           C
ATOM   1788  OH  TYR B 230      42.172   3.156  24.611  1.00 68.50           O
ATOM   1789  C   TYR B 230      39.803   4.538  17.347  1.00 68.50           C
ATOM   1790  O   TYR B 230      38.891   4.032  16.697  1.00 68.50           O
ATOM   1791  N   SER B 231      40.746   5.320  16.773  1.00 89.13           N
ATOM   1792  CA  SER B 231      40.755   5.551  15.355  1.00 89.13           C
ATOM   1793  CB  SER B 231      40.875   7.036  14.976  1.00 89.13           C
ATOM   1794  OG  SER B 231      42.096   7.566  15.466  1.00 89.13           O
ATOM   1795  C   SER B 231      41.920   4.816  14.757  1.00 89.13           C
ATOM   1796  O   SER B 231      43.064   4.974  15.181  1.00 89.13           O
ATOM   1797  N   SER B 232      41.631   3.978  13.740  1.00 96.33           N
ATOM   1798  CA  SER B 232      42.600   3.161  13.061  1.00 96.33           C
ATOM   1799  CB  SER B 232      41.951   2.182  12.071  1.00 96.33           C
ATOM   1800  OG  SER B 232      41.017   1.354  12.740  1.00 96.33           O
ATOM   1801  C   SER B 232      43.505   4.011  12.220  1.00 96.33           C
ATOM   1802  O   SER B 232      44.643   3.620  11.963  1.00 96.33           O
ATOM   1803  N   GLY B 233      43.019   5.176  11.735  1.00 38.48           N
ATOM   1804  CA  GLY B 233      43.846   5.985  10.875  1.00 38.48           C
ATOM   1805  C   GLY B 233      43.277   7.375  10.763  1.00 38.48           C
ATOM   1806  O   GLY B 233      42.092   7.598  11.007  1.00 38.48           O
ATOM   1807  N   TYR B 234      44.143   8.363  10.424  1.00 76.06           N
ATOM   1808  CA  TYR B 234      43.710   9.724  10.228  1.00 76.06           C
ATOM   1809  CB  TYR B 234      43.525  10.506  11.543  1.00 76.06           C
ATOM   1810  CG  TYR B 234      44.774  10.408  12.351  1.00 76.06           C
ATOM   1811  CD1 TYR B 234      45.023   9.286  13.109  1.00 76.06           C
ATOM   1812  CD2 TYR B 234      45.686  11.436  12.368  1.00 76.06           C
ATOM   1813  CE1 TYR B 234      46.167   9.185  13.865  1.00 76.06           C
ATOM   1814  CE2 TYR B 234      46.833  11.342  13.122  1.00 76.06           C
ATOM   1815  CZ  TYR B 234      47.076  10.216  13.871  1.00 76.06           C
ATOM   1816  OH  TYR B 234      48.252  10.121  14.645  1.00 76.06           O
ATOM   1817  C   TYR B 234      44.688  10.454   9.343  1.00 76.06           C
ATOM   1818  O   TYR B 234      45.867  10.106   9.291  1.00 76.06           O
ATOM   1819  N   ARG B 235      44.210  11.488   8.605  1.00150.31           N
ATOM   1820  CA  ARG B 235      45.076  12.277   7.759  1.00150.31           C
ATOM   1821  CB  ARG B 235      45.484  11.571   6.451  1.00150.31           C
ATOM   1822  CG  ARG B 235      46.434  10.384   6.624  1.00150.31           C
ATOM   1823  CD  ARG B 235      46.807   9.714   5.301  1.00150.31           C
ATOM   1824  NE  ARG B 235      47.727   8.583   5.609  1.00150.31           N
ATOM   1825  CZ  ARG B 235      47.961   7.622   4.667  1.00150.31           C
ATOM   1826  NH1 ARG B 235      47.346   7.694   3.451  1.00150.31           N
ATOM   1827  NH2 ARG B 235      48.810   6.589   4.943  1.00150.31           N
ATOM   1828  C   ARG B 235      44.352  13.524   7.328  1.00150.31           C
ATOM   1829  O   ARG B 235      43.127  13.610   7.398  1.00150.31           O
ATOM   1830  N   TYR B 236      45.112  14.544   6.872  1.00100.74           N
ATOM   1831  CA  TYR B 236      44.502  15.729   6.323  1.00100.74           C
ATOM   1832  CB  TYR B 236      45.419  16.971   6.243  1.00100.74           C
ATOM   1833  CG  TYR B 236      45.657  17.622   7.572  1.00100.74           C
ATOM   1834  CD1 TYR B 236      44.661  18.351   8.184  1.00100.74           C
ATOM   1835  CD2 TYR B 236      46.884  17.550   8.193  1.00100.74           C
ATOM   1836  CE1 TYR B 236      44.858  18.979   9.388  1.00100.74           C
ATOM   1837  CE2 TYR B 236      47.094  18.175   9.402  1.00100.74           C
ATOM   1838  CZ  TYR B 236      46.081  18.889  10.001  1.00100.74           C
ATOM   1839  OH  TYR B 236      46.292  19.533  11.239  1.00100.74           O
ATOM   1840  C   TYR B 236      44.162  15.369   4.908  1.00100.74           C
ATOM   1841  O   TYR B 236      44.953  14.722   4.228  1.00100.74           O
ATOM   1842  N   VAL B 237      42.965  15.742   4.414  1.00 54.54           N
ATOM   1843  CA  VAL B 237      42.650  15.395   3.057  1.00 54.54           C
ATOM   1844  CB  VAL B 237      41.278  15.817   2.607  1.00 54.54           C
ATOM   1845  CG1 VAL B 237      40.234  15.153   3.520  1.00 54.54           C
ATOM   1846  CG2 VAL B 237      41.207  17.351   2.572  1.00 54.54           C
ATOM   1847  C   VAL B 237      43.643  16.094   2.189  1.00 54.54           C
ATOM   1848  O   VAL B 237      43.945  17.269   2.403  1.00 54.54           O
ATOM   1849  N   GLY B 238      44.162  15.380   1.167  1.00 34.50           N
ATOM   1850  CA  GLY B 238      45.170  15.949   0.327  1.00 34.50           C
ATOM   1851  C   GLY B 238      46.484  15.354   0.743  1.00 34.50           C
ATOM   1852  O   GLY B 238      47.488  15.505   0.052  1.00 34.50           O
ATOM   1853  N   GLY B 239      46.511  14.667   1.903  1.00 41.42           N
ATOM   1854  CA  GLY B 239      47.685  13.961   2.343  1.00 41.42           C
ATOM   1855  C   GLY B 239      48.407  14.704   3.425  1.00 41.42           C
ATOM   1856  O   GLY B 239      49.021  14.089   4.297  1.00 41.42           O
ATOM   1857  N   TYR B 240      48.393  16.046   3.381  1.00 82.64           N
ATOM   1858  CA  TYR B 240      49.032  16.818   4.407  1.00 82.64           C
ATOM   1859  CB  TYR B 240      50.553  16.959   4.208  1.00 82.64           C
ATOM   1860  CG  TYR B 240      50.801  17.399   2.805  1.00 82.64           C
ATOM   1861  CD1 TYR B 240      50.835  16.471   1.790  1.00 82.64           C
ATOM   1862  CD2 TYR B 240      51.005  18.725   2.501  1.00 82.64           C
ATOM   1863  CE1 TYR B 240      51.064  16.857   0.491  1.00 82.64           C
ATOM   1864  CE2 TYR B 240      51.234  19.118   1.203  1.00 82.64           C
ATOM   1865  CZ  TYR B 240      51.263  18.184   0.196  1.00 82.64           C
ATOM   1866  OH  TYR B 240      51.497  18.587  -1.136  1.00 82.64           O
ATOM   1867  C   TYR B 240      48.394  18.169   4.406  1.00 82.64           C
ATOM   1868  O   TYR B 240      47.551  18.478   3.570  1.00 82.64           O
ATOM   1869  N   TYR B 241      48.798  19.010   5.366  1.00240.23           N
ATOM   1870  CA  TYR B 241      48.287  20.334   5.553  1.00240.23           C
ATOM   1871  CB  TYR B 241      48.985  20.818   6.840  1.00240.23           C
ATOM   1872  CG  TYR B 241      48.667  22.186   7.305  1.00240.23           C
ATOM   1873  CD1 TYR B 241      47.644  22.342   8.191  1.00240.23           C
ATOM   1874  CD2 TYR B 241      49.391  23.288   6.914  1.00240.23           C
ATOM   1875  CE1 TYR B 241      47.311  23.581   8.658  1.00240.23           C
ATOM   1876  CE2 TYR B 241      49.068  24.540   7.390  1.00240.23           C
ATOM   1877  CZ  TYR B 241      48.028  24.690   8.277  1.00240.23           C
ATOM   1878  OH  TYR B 241      47.678  25.966   8.767  1.00240.23           O
ATOM   1879  C   TYR B 241      48.786  21.150   4.377  1.00240.23           C
ATOM   1880  O   TYR B 241      49.977  21.414   4.248  1.00240.23           O
ATOM   1881  N   GLY B 242      47.852  21.618   3.524  1.00 72.89           N
ATOM   1882  CA  GLY B 242      48.012  22.483   2.401  1.00 72.89           C
ATOM   1883  C   GLY B 242      47.560  21.808   1.137  1.00 72.89           C
ATOM   1884  O   GLY B 242      47.482  22.453   0.096  1.00 72.89           O
ATOM   1885  N   GLY B 243      47.329  20.483   1.197  1.00 88.27           N
ATOM   1886  CA  GLY B 243      46.872  19.587   0.165  1.00 88.27           C
ATOM   1887  C   GLY B 243      45.396  19.645  -0.140  1.00 88.27           C
ATOM   1888  O   GLY B 243      44.948  19.060  -1.120  1.00 88.27           O
ATOM   1889  N   CYS B 244      44.569  20.209   0.749  1.00 77.68           N
ATOM   1890  CA  CYS B 244      43.134  20.106   0.625  1.00 77.68           C
ATOM   1891  CB  CYS B 244      42.390  20.615   1.872  1.00 77.68           C
ATOM   1892  SG  CYS B 244      40.600  20.307   1.798  1.00 77.68           S
ATOM   1893  C   CYS B 244      42.574  20.830  -0.569  1.00 77.68           C
ATOM   1894  O   CYS B 244      43.100  21.847  -1.016  1.00 77.68           O
ATOM   1895  N   ASN B 245      41.482  20.269  -1.146  1.00 74.63           N
ATOM   1896  CA  ASN B 245      40.762  20.915  -2.210  1.00 74.63           C
ATOM   1897  CB  ASN B 245      41.408  20.768  -3.603  1.00 74.63           C
ATOM   1898  CG  ASN B 245      41.480  19.303  -3.993  1.00 74.63           C
ATOM   1899  OD1 ASN B 245      40.456  18.646  -4.166  1.00 74.63           O
ATOM   1900  ND2 ASN B 245      42.722  18.775  -4.158  1.00 74.63           N
ATOM   1901  C   ASN B 245      39.358  20.369  -2.226  1.00 74.63           C
ATOM   1902  O   ASN B 245      39.048  19.400  -1.535  1.00 74.63           O
ATOM   1903  N   GLU B 246      38.462  21.006  -3.010  1.00 78.07           N
ATOM   1904  CA  GLU B 246      37.067  20.655  -3.058  1.00 78.07           C
ATOM   1905  CB  GLU B 246      36.263  21.544  -4.015  1.00 78.07           C
ATOM   1906  CG  GLU B 246      34.786  21.153  -4.080  1.00 78.07           C
ATOM   1907  CD  GLU B 246      34.229  21.668  -5.398  1.00 78.07           C
ATOM   1908  OE1 GLU B 246      35.036  22.188  -6.213  1.00 78.07           O
ATOM   1909  OE2 GLU B 246      32.995  21.538  -5.613  1.00 78.07           O
ATOM   1910  C   GLU B 246      36.874  19.272  -3.591  1.00 78.07           C
ATOM   1911  O   GLU B 246      36.082  18.498  -3.053  1.00 78.07           O
ATOM   1912  N   ALA B 247      37.595  18.929  -4.674  1.00 37.27           N
ATOM   1913  CA  ALA B 247      37.398  17.666  -5.326  1.00 37.27           C
ATOM   1914  CB  ALA B 247      38.310  17.481  -6.550  1.00 37.27           C
ATOM   1915  C   ALA B 247      37.703  16.557  -4.367  1.00 37.27           C
ATOM   1916  O   ALA B 247      36.942  15.598  -4.252  1.00 37.27           O
ATOM   1917  N   GLU B 248      38.821  16.676  -3.632  1.00106.27           N
ATOM   1918  CA  GLU B 248      39.233  15.661  -2.707  1.00106.27           C
ATOM   1919  CB  GLU B 248      40.587  15.963  -2.048  1.00106.27           C
ATOM   1920  CG  GLU B 248      41.029  14.880  -1.062  1.00106.27           C
ATOM   1921  CD  GLU B 248      41.383  13.638  -1.868  1.00106.27           C
ATOM   1922  OE1 GLU B 248      41.317  13.710  -3.124  1.00106.27           O
ATOM   1923  OE2 GLU B 248      41.724  12.601  -1.238  1.00106.27           O
ATOM   1924  C   GLU B 248      38.230  15.573  -1.606  1.00106.27           C
ATOM   1925  O   GLU B 248      37.946  14.491  -1.095  1.00106.27           O
ATOM   1926  N   MET B 249      37.680  16.727  -1.194  1.00 49.04           N
ATOM   1927  CA  MET B 249      36.761  16.739  -0.094  1.00 49.04           C
ATOM   1928  CB  MET B 249      36.313  18.162   0.284  1.00 49.04           C
ATOM   1929  CG  MET B 249      37.434  18.999   0.904  1.00 49.04           C
ATOM   1930  SD  MET B 249      37.037  20.758   1.138  1.00 49.04           S
ATOM   1931  CE  MET B 249      35.737  20.491   2.377  1.00 49.04           C
ATOM   1932  C   MET B 249      35.541  15.941  -0.442  1.00 49.04           C
ATOM   1933  O   MET B 249      35.076  15.133   0.361  1.00 49.04           O
ATOM   1934  N   LYS B 250      34.988  16.125  -1.656  1.00158.74           N
ATOM   1935  CA  LYS B 250      33.787  15.412  -1.982  1.00158.74           C
ATOM   1936  CB  LYS B 250      33.068  15.914  -3.251  1.00158.74           C
ATOM   1937  CG  LYS B 250      33.845  15.786  -4.560  1.00158.74           C
ATOM   1938  CD  LYS B 250      32.964  16.027  -5.789  1.00158.74           C
ATOM   1939  CE  LYS B 250      32.183  17.343  -5.738  1.00158.74           C
ATOM   1940  NZ  LYS B 250      33.105  18.500  -5.808  1.00158.74           N
ATOM   1941  C   LYS B 250      34.061  13.945  -2.107  1.00158.74           C
ATOM   1942  O   LYS B 250      33.203  13.125  -1.785  1.00158.74           O
ATOM   1943  N   LEU B 251      35.252  13.562  -2.604  1.00 38.92           N
ATOM   1944  CA  LEU B 251      35.550  12.164  -2.745  1.00 38.92           C
ATOM   1945  CB  LEU B 251      36.936  11.913  -3.360  1.00 38.92           C
ATOM   1946  CG  LEU B 251      37.078  12.415  -4.808  1.00 38.92           C
ATOM   1947  CD1 LEU B 251      38.483  12.121  -5.351  1.00 38.92           C
ATOM   1948  CD2 LEU B 251      35.971  11.850  -5.713  1.00 38.92           C
ATOM   1949  C   LEU B 251      35.566  11.548  -1.379  1.00 38.92           C
ATOM   1950  O   LEU B 251      34.981  10.489  -1.156  1.00 38.92           O
ATOM   1951  N   ALA B 252      36.228  12.217  -0.416  1.00 30.67           N
ATOM   1952  CA  ALA B 252      36.335  11.683   0.912  1.00 30.67           C
ATOM   1953  CB  ALA B 252      37.175  12.573   1.843  1.00 30.67           C
ATOM   1954  C   ALA B 252      34.970  11.568   1.512  1.00 30.67           C
ATOM   1955  O   ALA B 252      34.636  10.562   2.138  1.00 30.67           O
ATOM   1956  N   LEU B 253      34.128  12.596   1.311  1.00 57.01           N
ATOM   1957  CA  LEU B 253      32.844  12.634   1.947  1.00 57.01           C
ATOM   1958  CB  LEU B 253      32.087  13.930   1.606  1.00 57.01           C
ATOM   1959  CG  LEU B 253      30.733  14.085   2.318  1.00 57.01           C
ATOM   1960  CD1 LEU B 253      30.920  14.190   3.840  1.00 57.01           C
ATOM   1961  CD2 LEU B 253      29.932  15.264   1.740  1.00 57.01           C
ATOM   1962  C   LEU B 253      31.994  11.470   1.520  1.00 57.01           C
ATOM   1963  O   LEU B 253      31.484  10.731   2.360  1.00 57.01           O
ATOM   1964  N   VAL B 254      31.831  11.259   0.200  1.00 57.46           N
ATOM   1965  CA  VAL B 254      30.961  10.211  -0.257  1.00 57.46           C
ATOM   1966  CB  VAL B 254      30.689  10.282  -1.736  1.00 57.46           C
ATOM   1967  CG1 VAL B 254      30.007  11.627  -2.037  1.00 57.46           C
ATOM   1968  CG2 VAL B 254      31.999  10.060  -2.509  1.00 57.46           C
ATOM   1969  C   VAL B 254      31.533   8.857   0.035  1.00 57.46           C
ATOM   1970  O   VAL B 254      30.806   7.937   0.409  1.00 57.46           O
ATOM   1971  N   GLN B 255      32.845   8.668  -0.197  1.00137.55           N
ATOM   1972  CA  GLN B 255      33.386   7.361   0.026  1.00137.55           C
ATOM   1973  CB  GLN B 255      34.802   7.206  -0.556  1.00137.55           C
ATOM   1974  CG  GLN B 255      35.378   5.798  -0.395  1.00137.55           C
ATOM   1975  CD  GLN B 255      34.631   4.880  -1.353  1.00137.55           C
ATOM   1976  OE1 GLN B 255      33.721   5.309  -2.060  1.00137.55           O
ATOM   1977  NE2 GLN B 255      35.025   3.578  -1.378  1.00137.55           N
ATOM   1978  C   GLN B 255      33.471   7.037   1.493  1.00137.55           C
ATOM   1979  O   GLN B 255      32.999   5.984   1.916  1.00137.55           O
ATOM   1980  N   ASN B 256      34.127   7.924   2.278  1.00 89.39           N
ATOM   1981  CA  ASN B 256      34.430   7.764   3.685  1.00 89.39           C
ATOM   1982  CB  ASN B 256      35.713   8.518   4.073  1.00 89.39           C
ATOM   1983  CG  ASN B 256      36.885   7.863   3.355  1.00 89.39           C
ATOM   1984  OD1 ASN B 256      37.052   6.645   3.394  1.00 89.39           O
ATOM   1985  ND2 ASN B 256      37.718   8.693   2.671  1.00 89.39           N
ATOM   1986  C   ASN B 256      33.377   8.175   4.688  1.00 89.39           C
ATOM   1987  O   ASN B 256      33.203   7.502   5.704  1.00 89.39           O
ATOM   1988  N   GLY B 257      32.688   9.317   4.485  1.00 49.26           N
ATOM   1989  CA  GLY B 257      31.747   9.778   5.476  1.00 49.26           C
ATOM   1990  C   GLY B 257      32.036  11.224   5.788  1.00 49.26           C
ATOM   1991  O   GLY B 257      32.940  11.826   5.210  1.00 49.26           O
ATOM   1992  N   PRO B 258      31.305  11.791   6.725  1.00 77.20           N
ATOM   1993  CA  PRO B 258      31.472  13.179   7.072  1.00 77.20           C
ATOM   1994  CD  PRO B 258      29.976  11.298   7.048  1.00 77.20           C
ATOM   1995  CB  PRO B 258      30.324  13.496   8.028  1.00 77.20           C
ATOM   1996  CG  PRO B 258      29.217  12.511   7.612  1.00 77.20           C
ATOM   1997  C   PRO B 258      32.839  13.395   7.640  1.00 77.20           C
ATOM   1998  O   PRO B 258      33.386  12.474   8.244  1.00 77.20           O
ATOM   1999  N   VAL B 259      33.418  14.596   7.439  1.00 95.85           N
ATOM   2000  CA  VAL B 259      34.750  14.854   7.908  1.00 95.85           C
ATOM   2001  CB  VAL B 259      35.767  14.904   6.805  1.00 95.85           C
ATOM   2002  CG1 VAL B 259      35.813  13.533   6.113  1.00 95.85           C
ATOM   2003  CG2 VAL B 259      35.408  16.066   5.864  1.00 95.85           C
ATOM   2004  C   VAL B 259      34.763  16.203   8.551  1.00 95.85           C
ATOM   2005  O   VAL B 259      33.897  17.037   8.289  1.00 95.85           O
ATOM   2006  N   SER B 260      35.754  16.439   9.435  1.00 77.26           N
ATOM   2007  CA  SER B 260      35.869  17.698  10.117  1.00 77.26           C
ATOM   2008  CB  SER B 260      36.745  17.624  11.379  1.00 77.26           C
ATOM   2009  OG  SER B 260      36.818  18.899  12.000  1.00 77.26           O
ATOM   2010  C   SER B 260      36.479  18.719   9.200  1.00 77.26           C
ATOM   2011  O   SER B 260      37.386  18.417   8.425  1.00 77.26           O
ATOM   2012  N   VAL B 261      35.986  19.974   9.280  1.00 47.37           N
ATOM   2013  CA  VAL B 261      36.512  21.056   8.487  1.00 47.37           C
ATOM   2014  CB  VAL B 261      35.660  21.417   7.303  1.00 47.37           C
ATOM   2015  CG1 VAL B 261      35.617  20.221   6.337  1.00 47.37           C
ATOM   2016  CG2 VAL B 261      34.275  21.860   7.807  1.00 47.37           C
ATOM   2017  C   VAL B 261      36.555  22.265   9.376  1.00 47.37           C
ATOM   2018  O   VAL B 261      35.924  22.282  10.432  1.00 47.37           O
ATOM   2019  N   SER B 262      37.346  23.297   9.000  1.00 56.04           N
ATOM   2020  CA  SER B 262      37.333  24.507   9.779  1.00 56.04           C
ATOM   2021  CB  SER B 262      38.563  24.732  10.684  1.00 56.04           C
ATOM   2022  OG  SER B 262      39.682  25.169   9.929  1.00 56.04           O
ATOM   2023  C   SER B 262      37.250  25.660   8.824  1.00 56.04           C
ATOM   2024  O   SER B 262      37.647  25.546   7.665  1.00 56.04           O
ATOM   2025  N   PHE B 263      36.687  26.799   9.282  1.00179.02           N
ATOM   2026  CA  PHE B 263      36.584  27.961   8.443  1.00179.02           C
ATOM   2027  CB  PHE B 263      35.320  27.980   7.557  1.00179.02           C
ATOM   2028  CG  PHE B 263      34.103  28.134   8.406  1.00179.02           C
ATOM   2029  CD1 PHE B 263      33.541  27.049   9.037  1.00179.02           C
ATOM   2030  CD2 PHE B 263      33.526  29.371   8.577  1.00179.02           C
ATOM   2031  CE1 PHE B 263      32.417  27.195   9.818  1.00179.02           C
ATOM   2032  CE2 PHE B 263      32.402  29.523   9.356  1.00179.02           C
ATOM   2033  CZ  PHE B 263      31.844  28.433   9.979  1.00179.02           C
ATOM   2034  C   PHE B 263      36.582  29.178   9.315  1.00179.02           C
ATOM   2035  O   PHE B 263      36.546  29.082  10.541  1.00179.02           O
ATOM   2036  N   GLU B 264      36.645  30.372   8.692  1.00104.18           N
ATOM   2037  CA  GLU B 264      36.683  31.585   9.464  1.00104.18           C
ATOM   2038  CB  GLU B 264      37.552  32.687   8.830  1.00104.18           C
ATOM   2039  CG  GLU B 264      37.601  33.982   9.644  1.00104.18           C
ATOM   2040  CD  GLU B 264      38.476  33.748  10.868  1.00104.18           C
ATOM   2041  OE1 GLU B 264      38.940  32.592  11.052  1.00104.18           O
ATOM   2042  OE2 GLU B 264      38.692  34.724  11.635  1.00104.18           O
ATOM   2043  C   GLU B 264      35.295  32.121   9.591  1.00104.18           C
ATOM   2044  O   GLU B 264      34.642  32.450   8.601  1.00104.18           O
ATOM   2045  N   VAL B 265      34.810  32.210  10.845  1.00 63.65           N
ATOM   2046  CA  VAL B 265      33.505  32.739  11.101  1.00 63.65           C
ATOM   2047  CB  VAL B 265      32.908  32.257  12.394  1.00 63.65           C
ATOM   2048  CG1 VAL B 265      31.606  33.031  12.654  1.00 63.65           C
ATOM   2049  CG2 VAL B 265      32.707  30.734  12.306  1.00 63.65           C
ATOM   2050  C   VAL B 265      33.631  34.224  11.184  1.00 63.65           C
ATOM   2051  O   VAL B 265      34.577  34.750  11.769  1.00 63.65           O
ATOM   2052  N   HIS B 266      32.674  34.945  10.575  1.00 55.77           N
ATOM   2053  CA  HIS B 266      32.696  36.375  10.650  1.00 55.77           C
ATOM   2054  ND1 HIS B 266      35.360  37.971   9.278  1.00 55.77           N
ATOM   2055  CG  HIS B 266      34.451  36.980   8.980  1.00 55.77           C
ATOM   2056  CB  HIS B 266      32.989  37.067   9.309  1.00 55.77           C
ATOM   2057  NE2 HIS B 266      36.509  36.320   8.331  1.00 55.77           N
ATOM   2058  CD2 HIS B 266      35.170  35.978   8.403  1.00 55.77           C
ATOM   2059  CE1 HIS B 266      36.574  37.524   8.869  1.00 55.77           C
ATOM   2060  C   HIS B 266      31.368  36.804  11.185  1.00 55.77           C
ATOM   2061  O   HIS B 266      30.445  36.000  11.289  1.00 55.77           O
ATOM   2062  N   PRO B 267      31.252  38.051  11.545  1.00148.70           N
ATOM   2063  CA  PRO B 267      30.047  38.520  12.170  1.00148.70           C
ATOM   2064  CD  PRO B 267      32.409  38.838  11.937  1.00148.70           C
ATOM   2065  CB  PRO B 267      30.349  39.945  12.625  1.00148.70           C
ATOM   2066  CG  PRO B 267      31.867  39.914  12.895  1.00148.70           C
ATOM   2067  C   PRO B 267      28.819  38.373  11.333  1.00148.70           C
ATOM   2068  O   PRO B 267      27.743  38.186  11.898  1.00148.70           O
ATOM   2069  N   ASP B 268      28.935  38.449   9.997  1.00 48.73           N
ATOM   2070  CA  ASP B 268      27.768  38.316   9.180  1.00 48.73           C
ATOM   2071  CB  ASP B 268      28.018  38.612   7.684  1.00 48.73           C
ATOM   2072  CG  ASP B 268      29.042  37.649   7.097  1.00 48.73           C
ATOM   2073  OD1 ASP B 268      29.823  37.043   7.877  1.00 48.73           O
ATOM   2074  OD2 ASP B 268      29.063  37.520   5.844  1.00 48.73           O
ATOM   2075  C   ASP B 268      27.245  36.924   9.342  1.00 48.73           C
ATOM   2076  O   ASP B 268      26.043  36.685   9.251  1.00 48.73           O
ATOM   2077  N   PHE B 269      28.158  35.968   9.588  1.00121.54           N
ATOM   2078  CA  PHE B 269      27.859  34.572   9.737  1.00121.54           C
ATOM   2079  CB  PHE B 269      29.140  33.718   9.819  1.00121.54           C
ATOM   2080  CG  PHE B 269      28.784  32.269   9.763  1.00121.54           C
ATOM   2081  CD1 PHE B 269      28.647  31.632   8.550  1.00121.54           C
ATOM   2082  CD2 PHE B 269      28.588  31.544  10.915  1.00121.54           C
ATOM   2083  CE1 PHE B 269      28.322  30.297   8.485  1.00121.54           C
ATOM   2084  CE2 PHE B 269      28.264  30.208  10.856  1.00121.54           C
ATOM   2085  CZ  PHE B 269      28.129  29.581   9.641  1.00121.54           C
ATOM   2086  C   PHE B 269      27.049  34.364  10.982  1.00121.54           C
ATOM   2087  O   PHE B 269      26.165  33.510  11.019  1.00121.54           O
ATOM   2088  N   MET B 270      27.314  35.152  12.040  1.00122.37           N
ATOM   2089  CA  MET B 270      26.651  34.927  13.295  1.00122.37           C
ATOM   2090  CB  MET B 270      27.075  35.934  14.378  1.00122.37           C
ATOM   2091  CG  MET B 270      26.500  35.620  15.761  1.00122.37           C
ATOM   2092  SD  MET B 270      27.153  36.660  17.101  1.00122.37           S
ATOM   2093  CE  MET B 270      28.759  35.815  17.185  1.00122.37           C
ATOM   2094  C   MET B 270      25.165  35.038  13.107  1.00122.37           C
ATOM   2095  O   MET B 270      24.399  34.257  13.668  1.00122.37           O
ATOM   2096  N   HIS B 271      24.732  36.019  12.302  1.00116.25           N
ATOM   2097  CA  HIS B 271      23.359  36.340  12.021  1.00116.25           C
ATOM   2098  ND1 HIS B 271      23.605  39.251  13.288  0.00116.25           N
ATOM   2099  CG  HIS B 271      23.946  38.789  12.037  0.00116.25           C
ATOM   2100  CB  HIS B 271      23.219  37.696  11.313  1.00116.25           C
ATOM   2101  NE2 HIS B 271      25.384  40.418  12.643  0.00116.25           N
ATOM   2102  CD2 HIS B 271      25.034  39.513  11.657  0.00116.25           C
ATOM   2103  CE1 HIS B 271      24.498  40.223  13.603  0.00116.25           C
ATOM   2104  C   HIS B 271      22.702  35.314  11.139  1.00116.25           C
ATOM   2105  O   HIS B 271      21.480  35.291  11.047  1.00116.25           O
ATOM   2106  N   TYR B 272      23.479  34.485  10.419  1.00117.83           N
ATOM   2107  CA  TYR B 272      22.982  33.574   9.412  1.00117.83           C
ATOM   2108  CB  TYR B 272      24.078  32.567   9.004  1.00117.83           C
ATOM   2109  CG  TYR B 272      23.530  31.443   8.192  1.00117.83           C
ATOM   2110  CD1 TYR B 272      23.001  30.336   8.816  1.00117.83           C
ATOM   2111  CD2 TYR B 272      23.562  31.478   6.817  1.00117.83           C
ATOM   2112  CE1 TYR B 272      22.501  29.285   8.084  1.00117.83           C
ATOM   2113  CE2 TYR B 272      23.063  30.429   6.079  1.00117.83           C
ATOM   2114  CZ  TYR B 272      22.532  29.329   6.711  1.00117.83           C
ATOM   2115  OH  TYR B 272      22.021  28.251   5.956  1.00117.83           O
ATOM   2116  C   TYR B 272      21.757  32.822   9.848  1.00117.83           C
ATOM   2117  O   TYR B 272      21.769  32.108  10.849  1.00117.83           O
ATOM   2118  N   LYS B 273      20.619  33.091   9.159  1.00124.61           N
ATOM   2119  CA  LYS B 273      19.384  32.365   9.310  1.00124.61           C
ATOM   2120  CB  LYS B 273      18.145  33.222   9.002  1.00124.61           C
ATOM   2121  CG  LYS B 273      17.867  34.305  10.045  1.00124.61           C
ATOM   2122  CD  LYS B 273      18.901  35.432  10.062  1.00124.61           C
ATOM   2123  CE  LYS B 273      18.604  36.506  11.111  1.00124.61           C
ATOM   2124  NZ  LYS B 273      19.612  37.586  11.035  0.00124.61           N
ATOM   2125  C   LYS B 273      19.294  31.153   8.424  1.00124.61           C
ATOM   2126  O   LYS B 273      19.012  30.051   8.892  1.00124.61           O
ATOM   2127  N   SER B 274      19.537  31.338   7.102  1.00 95.07           N
ATOM   2128  CA  SER B 274      19.350  30.265   6.160  1.00 95.07           C
ATOM   2129  CB  SER B 274      17.871  29.925   5.904  1.00 95.07           C
ATOM   2130  OG  SER B 274      17.261  29.447   7.094  1.00 95.07           O
ATOM   2131  C   SER B 274      19.931  30.664   4.834  1.00 95.07           C
ATOM   2132  O   SER B 274      20.410  31.783   4.657  1.00 95.07           O
ATOM   2133  N   GLY B 275      19.891  29.735   3.852  1.00 25.30           N
ATOM   2134  CA  GLY B 275      20.392  30.014   2.534  1.00 25.30           C
ATOM   2135  C   GLY B 275      21.816  29.563   2.420  1.00 25.30           C
ATOM   2136  O   GLY B 275      22.326  28.823   3.261  1.00 25.30           O
ATOM   2137  N   VAL B 276      22.487  29.983   1.325  1.00 41.52           N
ATOM   2138  CA  VAL B 276      23.855  29.607   1.113  1.00 41.52           C
ATOM   2139  CB  VAL B 276      24.166  29.283  -0.319  1.00 41.52           C
ATOM   2140  CG1 VAL B 276      25.673  29.002  -0.443  1.00 41.52           C
ATOM   2141  CG2 VAL B 276      23.272  28.111  -0.760  1.00 41.52           C
ATOM   2142  C   VAL B 276      24.700  30.782   1.494  1.00 41.52           C
ATOM   2143  O   VAL B 276      24.690  31.813   0.825  1.00 41.52           O
ATOM   2144  N   TYR B 277      25.490  30.616   2.571  1.00180.31           N
ATOM   2145  CA  TYR B 277      26.304  31.645   3.155  1.00180.31           C
ATOM   2146  CB  TYR B 277      26.809  31.267   4.559  1.00180.31           C
ATOM   2147  CG  TYR B 277      27.843  32.242   5.009  1.00180.31           C
ATOM   2148  CD1 TYR B 277      27.492  33.386   5.687  1.00180.31           C
ATOM   2149  CD2 TYR B 277      29.174  32.005   4.749  1.00180.31           C
ATOM   2150  CE1 TYR B 277      28.455  34.275   6.105  1.00180.31           C
ATOM   2151  CE2 TYR B 277      30.141  32.889   5.166  1.00180.31           C
ATOM   2152  CZ  TYR B 277      29.781  34.026   5.846  1.00180.31           C
ATOM   2153  OH  TYR B 277      30.770  34.934   6.278  1.00180.31           O
ATOM   2154  C   TYR B 277      27.490  31.963   2.300  1.00180.31           C
ATOM   2155  O   TYR B 277      28.070  31.082   1.665  1.00180.31           O
ATOM   2156  N   HIS B 278      27.845  33.269   2.243  1.00 88.56           N
ATOM   2157  CA  HIS B 278      28.966  33.716   1.465  1.00 88.56           C
ATOM   2158  ND1 HIS B 278      29.804  35.857  -1.138  1.00 88.56           N
ATOM   2159  CG  HIS B 278      29.687  34.513  -0.859  1.00 88.56           C
ATOM   2160  CB  HIS B 278      28.591  33.934  -0.014  1.00 88.56           C
ATOM   2161  NE2 HIS B 278      31.491  34.846  -2.173  1.00 88.56           N
ATOM   2162  CD2 HIS B 278      30.726  33.911  -1.497  1.00 88.56           C
ATOM   2163  CE1 HIS B 278      30.897  36.000  -1.928  1.00 88.56           C
ATOM   2164  C   HIS B 278      29.490  35.030   1.989  1.00 88.56           C
ATOM   2165  O   HIS B 278      28.780  35.782   2.655  1.00 88.56           O
ATOM   2166  N   ARG B 279      30.793  35.280   1.715  1.00151.42           N
ATOM   2167  CA  ARG B 279      31.547  36.509   1.878  1.00151.42           C
ATOM   2168  CB  ARG B 279      30.966  37.724   1.120  1.00151.42           C
ATOM   2169  CG  ARG B 279      29.569  38.165   1.562  0.00151.42           C
ATOM   2170  CD  ARG B 279      29.032  39.370   0.786  1.00151.42           C
ATOM   2171  NE  ARG B 279      27.675  39.679   1.319  1.00151.42           N
ATOM   2172  CZ  ARG B 279      27.013  40.795   0.894  1.00151.42           C
ATOM   2173  NH1 ARG B 279      27.592  41.625  -0.022  1.00151.42           N
ATOM   2174  NH2 ARG B 279      25.770  41.079   1.383  1.00151.42           N
ATOM   2175  C   ARG B 279      31.868  36.942   3.275  1.00151.42           C
ATOM   2176  O   ARG B 279      31.336  36.425   4.255  1.00151.42           O
ATOM   2177  N   VAL B 280      32.846  37.890   3.342  1.00162.56           N
ATOM   2178  CA  VAL B 280      33.338  38.607   4.496  1.00162.56           C
ATOM   2179  CB  VAL B 280      32.898  38.026   5.813  1.00162.56           C
ATOM   2180  CG1 VAL B 280      33.572  36.656   5.973  1.00162.56           C
ATOM   2181  CG2 VAL B 280      33.162  39.025   6.954  1.00162.56           C
ATOM   2182  C   VAL B 280      34.840  38.576   4.438  1.00162.56           C
ATOM   2183  O   VAL B 280      35.432  38.035   3.504  1.00162.56           O
ATOM   2184  N   ALA B 281      35.504  39.238   5.404  1.00242.45           N
ATOM   2185  CA  ALA B 281      36.919  39.075   5.559  1.00242.45           C
ATOM   2186  CB  ALA B 281      37.327  37.640   5.935  1.00242.45           C
ATOM   2187  C   ALA B 281      37.681  39.455   4.341  1.00242.45           C
ATOM   2188  O   ALA B 281      37.261  40.237   3.488  1.00242.45           O
ATOM   2189  N   LEU B 282      38.926  38.962   4.349  1.00272.80           N
ATOM   2190  CA  LEU B 282      39.898  39.094   3.316  1.00272.80           C
ATOM   2191  CB  LEU B 282      40.774  40.359   3.414  1.00272.80           C
ATOM   2192  CG  LEU B 282      40.049  41.710   3.259  0.00272.80           C
ATOM   2193  CD1 LEU B 282      39.141  42.017   4.460  0.00272.80           C
ATOM   2194  CD2 LEU B 282      41.053  42.838   2.975  0.00272.80           C
ATOM   2195  C   LEU B 282      40.824  37.970   3.594  1.00272.80           C
ATOM   2196  O   LEU B 282      40.541  36.807   3.316  1.00272.80           O
ATOM   2197  N   GLU B 283      41.992  38.319   4.150  1.00 45.54           N
ATOM   2198  CA  GLU B 283      42.929  37.311   4.526  1.00 45.54           C
ATOM   2199  CB  GLU B 283      44.394  37.709   4.286  1.00 45.54           C
ATOM   2200  CG  GLU B 283      45.384  36.604   4.662  1.00 45.54           C
ATOM   2201  CD  GLU B 283      46.791  37.108   4.377  1.00 45.54           C
ATOM   2202  OE1 GLU B 283      46.921  38.271   3.909  1.00 45.54           O
ATOM   2203  OE2 GLU B 283      47.757  36.341   4.636  1.00 45.54           O
ATOM   2204  C   GLU B 283      42.760  37.103   6.028  1.00 45.54           C
ATOM   2205  O   GLU B 283      43.764  37.287   6.769  1.00 45.54           O
ATOM   2206  OXT GLU B 283      41.624  36.756   6.452  1.00 45.54           O
TER    2207      GLU B 283
ATOM   2208  N   SER C 284      54.844  29.314  -3.391  1.00162.61           N
ATOM   2209  CA  SER C 284      55.989  30.138  -3.830  1.00162.61           C
ATOM   2210  CB  SER C 284      55.622  30.935  -5.095  1.00162.61           C
ATOM   2211  OG  SER C 284      54.563  31.839  -4.818  1.00162.61           O
ATOM   2212  C   SER C 284      56.426  31.089  -2.769  1.00162.61           C
ATOM   2213  O   SER C 284      56.195  32.293  -2.871  1.00162.61           O
ATOM   2214  N   GLU C 285      57.078  30.574  -1.708  1.00152.37           N
ATOM   2215  CA  GLU C 285      57.328  29.170  -1.557  1.00152.37           C
ATOM   2216  CB  GLU C 285      58.550  28.850  -0.678  1.00152.37           C
ATOM   2217  CG  GLU C 285      59.877  29.285  -1.301  1.00152.37           C
ATOM   2218  CD  GLU C 285      59.946  30.804  -1.241  1.00152.37           C
ATOM   2219  OE1 GLU C 285      59.653  31.366  -0.152  1.00152.37           O
ATOM   2220  OE2 GLU C 285      60.285  31.422  -2.284  1.00152.37           O
ATOM   2221  C   GLU C 285      56.130  28.580  -0.889  1.00152.37           C
ATOM   2222  O   GLU C 285      55.317  29.300  -0.313  1.00152.37           O
ATOM   2223  N   LEU C 286      55.983  27.242  -0.955  1.00 56.78           N
ATOM   2224  CA  LEU C 286      54.829  26.643  -0.357  1.00 56.78           C
ATOM   2225  CB  LEU C 286      54.803  25.107  -0.468  1.00 56.78           C
ATOM   2226  CG  LEU C 286      53.561  24.464   0.176  1.00 56.78           C
ATOM   2227  CD1 LEU C 286      52.273  24.896  -0.543  1.00 56.78           C
ATOM   2228  CD2 LEU C 286      53.708  22.937   0.267  1.00 56.78           C
ATOM   2229  C   LEU C 286      54.849  26.987   1.090  1.00 56.78           C
ATOM   2230  O   LEU C 286      55.821  26.742   1.802  1.00 56.78           O
ATOM   2231  N   ASP C 287      53.757  27.622   1.543  1.00100.54           N
ATOM   2232  CA  ASP C 287      53.561  27.948   2.919  1.00100.54           C
ATOM   2233  CB  ASP C 287      53.942  29.393   3.285  1.00100.54           C
ATOM   2234  CG  ASP C 287      55.458  29.477   3.394  1.00100.54           C
ATOM   2235  OD1 ASP C 287      56.048  28.594   4.072  1.00100.54           O
ATOM   2236  OD2 ASP C 287      56.046  30.420   2.801  1.00100.54           O
ATOM   2237  C   ASP C 287      52.108  27.826   3.080  1.00100.54           C
ATOM   2238  O   ASP C 287      51.415  28.841   3.185  1.00100.54           O
ATOM   2239  N   PRO C 288      51.699  26.567   3.115  1.00203.13           N
ATOM   2240  CA  PRO C 288      50.324  26.167   3.027  1.00203.13           C
ATOM   2241  CD  PRO C 288      52.495  25.574   3.818  1.00203.13           C
ATOM   2242  CB  PRO C 288      50.268  24.704   3.461  1.00203.13           C
ATOM   2243  CG  PRO C 288      51.481  24.572   4.394  1.00203.13           C
ATOM   2244  C   PRO C 288      49.498  27.018   3.826  1.00203.13           C
ATOM   2245  O   PRO C 288      49.677  27.103   5.052  1.00203.13           O
ATOM   2246  N   PRO C 289      49.038  27.795   2.838  1.00179.39           N
ATOM   2247  CA  PRO C 289      48.054  28.832   2.869  1.00179.39           C
ATOM   2248  CD  PRO C 289      49.572  27.629   1.480  1.00179.39           C
ATOM   2249  CB  PRO C 289      48.263  29.649   1.596  1.00179.39           C
ATOM   2250  CG  PRO C 289      48.781  28.605   0.598  1.00179.39           C
ATOM   2251  C   PRO C 289      46.630  28.389   2.938  1.00179.39           C
ATOM   2252  O   PRO C 289      45.927  29.115   3.627  1.00179.39           O
ATOM   2253  N   PRO C 290      46.089  27.387   2.257  1.00150.01           N
ATOM   2254  CA  PRO C 290      44.714  27.056   2.476  1.00150.01           C
ATOM   2255  CD  PRO C 290      46.808  26.288   1.631  1.00150.01           C
ATOM   2256  CB  PRO C 290      44.424  25.850   1.584  1.00150.01           C
ATOM   2257  CG  PRO C 290      45.788  25.141   1.499  1.00150.01           C
ATOM   2258  C   PRO C 290      44.681  26.724   3.919  1.00150.01           C
ATOM   2259  O   PRO C 290      43.996  27.388   4.690  1.00150.01           O
ATOM   2260  N   TYR C 291      45.520  25.763   4.314  1.00167.48           N
ATOM   2261  CA  TYR C 291      45.610  25.451   5.688  1.00167.48           C
ATOM   2262  CB  TYR C 291      46.378  24.149   5.961  1.00167.48           C
ATOM   2263  CG  TYR C 291      45.612  22.845   5.991  1.00167.48           C
ATOM   2264  CD1 TYR C 291      44.964  22.301   7.079  1.00167.48           C
ATOM   2265  CD2 TYR C 291      45.592  22.075   4.882  1.00167.48           C
ATOM   2266  CE1 TYR C 291      44.337  21.072   6.977  1.00167.48           C
ATOM   2267  CE2 TYR C 291      44.979  20.861   4.737  1.00167.48           C
ATOM   2268  CZ  TYR C 291      44.339  20.341   5.815  1.00167.48           C
ATOM   2269  OH  TYR C 291      43.694  19.091   5.700  1.00167.48           O
ATOM   2270  C   TYR C 291      46.201  26.650   6.398  1.00167.48           C
ATOM   2271  O   TYR C 291      45.702  26.988   7.470  1.00167.48           O
ATOM   2272  N   PHE C 292      47.241  27.372   5.867  1.00201.45           N
ATOM   2273  CA  PHE C 292      47.567  28.525   6.664  1.00201.45           C
ATOM   2274  CB  PHE C 292      48.985  29.109   6.739  1.00201.45           C
ATOM   2275  CG  PHE C 292      48.832  30.012   7.917  1.00201.45           C
ATOM   2276  CD1 PHE C 292      48.899  29.484   9.186  1.00201.45           C
ATOM   2277  CD2 PHE C 292      48.566  31.354   7.770  1.00201.45           C
ATOM   2278  CE1 PHE C 292      48.738  30.280  10.295  1.00201.45           C
ATOM   2279  CE2 PHE C 292      48.405  32.157   8.874  1.00201.45           C
ATOM   2280  CZ  PHE C 292      48.493  31.622  10.138  1.00201.45           C
ATOM   2281  C   PHE C 292      46.689  29.599   6.176  1.00201.45           C
ATOM   2282  O   PHE C 292      47.105  30.591   5.578  1.00201.45           O
ATOM   2283  N   GLU C 293      45.395  29.337   6.356  1.00103.27           N
ATOM   2284  CA  GLU C 293      44.380  30.299   6.144  1.00103.27           C
ATOM   2285  CB  GLU C 293      43.224  29.959   5.181  1.00103.27           C
ATOM   2286  CG  GLU C 293      43.495  30.321   3.721  1.00103.27           C
ATOM   2287  CD  GLU C 293      42.367  29.802   2.844  1.00103.27           C
ATOM   2288  OE1 GLU C 293      41.180  29.987   3.222  1.00103.27           O
ATOM   2289  OE2 GLU C 293      42.682  29.220   1.772  1.00103.27           O
ATOM   2290  C   GLU C 293      43.775  30.394   7.482  1.00103.27           C
ATOM   2291  O   GLU C 293      43.560  29.381   8.147  1.00103.27           O
ATOM   2292  N   GLU C 294      43.504  31.626   7.919  1.00106.22           N
ATOM   2293  CA  GLU C 294      42.990  31.789   9.235  1.00106.22           C
ATOM   2294  CB  GLU C 294      42.816  33.262   9.646  1.00106.22           C
ATOM   2295  CG  GLU C 294      44.139  34.019   9.786  1.00106.22           C
ATOM   2296  CD  GLU C 294      44.814  33.556  11.069  1.00106.22           C
ATOM   2297  OE1 GLU C 294      44.127  32.895  11.893  1.00106.22           O
ATOM   2298  OE2 GLU C 294      46.024  33.861  11.244  1.00106.22           O
ATOM   2299  C   GLU C 294      41.652  31.137   9.309  1.00106.22           C
ATOM   2300  O   GLU C 294      40.820  31.264   8.410  1.00106.22           O
ATOM   2301  N   VAL C 295      41.441  30.390  10.407  1.00120.52           N
ATOM   2302  CA  VAL C 295      40.199  29.740  10.687  1.00120.52           C
ATOM   2303  CB  VAL C 295      40.269  28.257  10.500  1.00120.52           C
ATOM   2304  CG1 VAL C 295      41.380  27.702  11.408  1.00120.52           C
ATOM   2305  CG2 VAL C 295      38.886  27.674  10.815  1.00120.52           C
ATOM   2306  C   VAL C 295      39.930  29.982  12.143  1.00120.52           C
ATOM   2307  O   VAL C 295      40.837  30.355  12.885  1.00120.52           O
ATOM   2308  N   ASN C 296      38.663  29.848  12.593  1.00128.04           N
ATOM   2309  CA  ASN C 296      38.445  30.011  14.002  1.00128.04           C
ATOM   2310  CB  ASN C 296      38.103  31.460  14.393  1.00128.04           C
ATOM   2311  CG  ASN C 296      36.799  31.867  13.723  1.00128.04           C
ATOM   2312  OD1 ASN C 296      36.241  31.131  12.911  1.00128.04           O
ATOM   2313  ND2 ASN C 296      36.303  33.087  14.064  1.00128.04           N
ATOM   2314  C   ASN C 296      37.315  29.132  14.456  1.00128.04           C
ATOM   2315  O   ASN C 296      36.879  29.243  15.601  1.00128.04           O
ATOM   2316  N   HIS C 297      36.816  28.217  13.596  1.00 96.06           N
ATOM   2317  CA  HIS C 297      35.705  27.420  14.043  1.00 96.06           C
ATOM   2318  ND1 HIS C 297      32.077  27.062  13.726  1.00 96.06           N
ATOM   2319  CG  HIS C 297      33.181  27.498  14.422  1.00 96.06           C
ATOM   2320  CB  HIS C 297      34.371  28.141  13.786  1.00 96.06           C
ATOM   2321  NE2 HIS C 297      31.693  26.623  15.872  1.00 96.06           N
ATOM   2322  CD2 HIS C 297      32.932  27.221  15.730  1.00 96.06           C
ATOM   2323  CE1 HIS C 297      31.219  26.550  14.642  1.00 96.06           C
ATOM   2324  C   HIS C 297      35.716  26.097  13.322  1.00 96.06           C
ATOM   2325  O   HIS C 297      35.796  26.047  12.096  1.00 96.06           O
ATOM   2326  N   ALA C 298      35.613  24.979  14.077  1.00 47.47           N
ATOM   2327  CA  ALA C 298      35.653  23.666  13.481  1.00 47.47           C
ATOM   2328  CB  ALA C 298      36.531  22.669  14.257  1.00 47.47           C
ATOM   2329  C   ALA C 298      34.262  23.097  13.441  1.00 47.47           C
ATOM   2330  O   ALA C 298      33.518  23.205  14.415  1.00 47.47           O
ATOM   2331  N   VAL C 299      33.886  22.458  12.304  1.00 69.59           N
ATOM   2332  CA  VAL C 299      32.558  21.920  12.116  1.00 69.59           C
ATOM   2333  CB  VAL C 299      31.640  22.867  11.396  1.00 69.59           C
ATOM   2334  CG1 VAL C 299      31.377  24.078  12.309  1.00 69.59           C
ATOM   2335  CG2 VAL C 299      32.286  23.253  10.054  1.00 69.59           C
ATOM   2336  C   VAL C 299      32.620  20.627  11.333  1.00 69.59           C
ATOM   2337  O   VAL C 299      33.703  20.136  11.016  1.00 69.59           O
ATOM   2338  N   LEU C 300      31.435  20.026  11.031  1.00145.35           N
ATOM   2339  CA  LEU C 300      31.364  18.736  10.377  1.00145.35           C
ATOM   2340  CB  LEU C 300      30.525  17.740  11.203  1.00145.35           C
ATOM   2341  CG  LEU C 300      30.774  16.250  10.901  1.00145.35           C
ATOM   2342  CD1 LEU C 300      29.595  15.381  11.366  1.00145.35           C
ATOM   2343  CD2 LEU C 300      31.227  16.003   9.461  1.00145.35           C
ATOM   2344  C   LEU C 300      30.684  18.865   9.025  1.00145.35           C
ATOM   2345  O   LEU C 300      29.533  19.291   8.929  1.00145.35           O
ATOM   2346  N   LEU C 301      31.370  18.444   7.935  1.00 84.19           N
ATOM   2347  CA  LEU C 301      30.832  18.505   6.594  1.00 84.19           C
ATOM   2348  CB  LEU C 301      31.945  18.567   5.534  1.00 84.19           C
ATOM   2349  CG  LEU C 301      31.452  18.636   4.079  1.00 84.19           C
ATOM   2350  CD1 LEU C 301      30.721  19.957   3.798  1.00 84.19           C
ATOM   2351  CD2 LEU C 301      32.603  18.369   3.095  1.00 84.19           C
ATOM   2352  C   LEU C 301      30.042  17.240   6.361  1.00 84.19           C
ATOM   2353  O   LEU C 301      30.560  16.138   6.530  1.00 84.19           O
ATOM   2354  N   VAL C 302      28.715  17.379   6.158  1.00121.49           N
ATOM   2355  CA  VAL C 302      27.785  16.308   5.891  1.00121.49           C
ATOM   2356  CB  VAL C 302      26.521  16.472   6.678  1.00121.49           C
ATOM   2357  CG1 VAL C 302      26.896  16.390   8.169  1.00121.49           C
ATOM   2358  CG2 VAL C 302      25.848  17.797   6.286  1.00121.49           C
ATOM   2359  C   VAL C 302      27.427  16.042   4.447  1.00121.49           C
ATOM   2360  O   VAL C 302      26.978  14.939   4.136  1.00121.49           O
ATOM   2361  N   GLY C 303      27.504  17.044   3.537  1.00 46.39           N
ATOM   2362  CA  GLY C 303      27.036  16.783   2.191  1.00 46.39           C
ATOM   2363  C   GLY C 303      27.274  17.964   1.285  1.00 46.39           C
ATOM   2364  O   GLY C 303      27.911  18.941   1.671  1.00 46.39           O
ATOM   2365  N   TYR C 304      26.803  17.870   0.014  1.00 75.45           N
ATOM   2366  CA  TYR C 304      26.943  18.959  -0.922  1.00 75.45           C
ATOM   2367  CB  TYR C 304      28.282  18.971  -1.694  1.00 75.45           C
ATOM   2368  CG  TYR C 304      28.483  17.707  -2.468  1.00 75.45           C
ATOM   2369  CD1 TYR C 304      27.901  17.529  -3.703  1.00 75.45           C
ATOM   2370  CD2 TYR C 304      29.281  16.703  -1.966  1.00 75.45           C
ATOM   2371  CE1 TYR C 304      28.100  16.366  -4.412  1.00 75.45           C
ATOM   2372  CE2 TYR C 304      29.484  15.538  -2.669  1.00 75.45           C
ATOM   2373  CZ  TYR C 304      28.892  15.367  -3.897  1.00 75.45           C
ATOM   2374  OH  TYR C 304      29.098  14.173  -4.624  1.00 75.45           O
ATOM   2375  C   TYR C 304      25.810  18.951  -1.909  1.00 75.45           C
ATOM   2376  O   TYR C 304      25.111  17.951  -2.064  1.00 75.45           O
ATOM   2377  N   GLY C 305      25.598  20.089  -2.611  1.00 23.91           N
ATOM   2378  CA  GLY C 305      24.526  20.163  -3.567  1.00 23.91           C
ATOM   2379  C   GLY C 305      24.719  21.374  -4.424  1.00 23.91           C
ATOM   2380  O   GLY C 305      25.731  22.067  -4.328  1.00 23.91           O
ATOM   2381  N   VAL C 306      23.747  21.633  -5.324  1.00 28.49           N
ATOM   2382  CA  VAL C 306      23.812  22.794  -6.161  1.00 28.49           C
ATOM   2383  CB  VAL C 306      24.108  22.483  -7.598  1.00 28.49           C
ATOM   2384  CG1 VAL C 306      24.046  23.792  -8.404  1.00 28.49           C
ATOM   2385  CG2 VAL C 306      25.466  21.765  -7.676  1.00 28.49           C
ATOM   2386  C   VAL C 306      22.468  23.441  -6.125  1.00 28.49           C
ATOM   2387  O   VAL C 306      21.437  22.772  -6.194  1.00 28.49           O
ATOM   2388  N   ASP C 307      22.451  24.781  -6.009  1.00 70.34           N
ATOM   2389  CA  ASP C 307      21.209  25.489  -5.981  1.00 70.34           C
ATOM   2390  CB  ASP C 307      21.339  26.936  -5.474  1.00 70.34           C
ATOM   2391  CG  ASP C 307      21.746  26.908  -4.009  1.00 70.34           C
ATOM   2392  OD1 ASP C 307      21.211  26.051  -3.257  1.00 70.34           O
ATOM   2393  OD2 ASP C 307      22.598  27.752  -3.623  1.00 70.34           O
ATOM   2394  C   ASP C 307      20.747  25.578  -7.391  1.00 70.34           C
ATOM   2395  O   ASP C 307      21.515  25.382  -8.331  1.00 70.34           O
ATOM   2396  N   PRO C 308      19.487  25.845  -7.554  1.00125.15           N
ATOM   2397  CA  PRO C 308      18.968  26.052  -8.872  1.00125.15           C
ATOM   2398  CD  PRO C 308      18.478  25.347  -6.635  1.00125.15           C
ATOM   2399  CB  PRO C 308      17.450  26.080  -8.716  1.00125.15           C
ATOM   2400  CG  PRO C 308      17.200  25.197  -7.478  1.00125.15           C
ATOM   2401  C   PRO C 308      19.577  27.329  -9.344  1.00125.15           C
ATOM   2402  O   PRO C 308      19.573  27.594 -10.545  1.00125.15           O
ATOM   2403  N   SER C 309      20.090  28.137  -8.395  1.00 79.49           N
ATOM   2404  CA  SER C 309      20.744  29.370  -8.707  1.00 79.49           C
ATOM   2405  CB  SER C 309      21.177  30.156  -7.458  1.00 79.49           C
ATOM   2406  OG  SER C 309      22.147  29.420  -6.728  1.00 79.49           O
ATOM   2407  C   SER C 309      21.971  28.995  -9.461  1.00 79.49           C
ATOM   2408  O   SER C 309      22.532  29.797 -10.206  1.00 79.49           O
ATOM   2409  N   GLY C 310      22.408  27.734  -9.292  1.00 17.28           N
ATOM   2410  CA  GLY C 310      23.572  27.276  -9.983  1.00 17.28           C
ATOM   2411  C   GLY C 310      24.753  27.437  -9.083  1.00 17.28           C
ATOM   2412  O   GLY C 310      25.887  27.202  -9.496  1.00 17.28           O
ATOM   2413  N   GLU C 311      24.520  27.842  -7.819  1.00 80.17           N
ATOM   2414  CA  GLU C 311      25.620  28.012  -6.915  1.00 80.17           C
ATOM   2415  CB  GLU C 311      25.403  29.146  -5.898  1.00 80.17           C
ATOM   2416  CG  GLU C 311      25.334  30.534  -6.540  1.00 80.17           C
ATOM   2417  CD  GLU C 311      25.112  31.556  -5.434  1.00 80.17           C
ATOM   2418  OE1 GLU C 311      25.027  31.137  -4.249  1.00 80.17           O
ATOM   2419  OE2 GLU C 311      25.031  32.771  -5.759  1.00 80.17           O
ATOM   2420  C   GLU C 311      25.782  26.739  -6.140  1.00 80.17           C
ATOM   2421  O   GLU C 311      24.824  26.223  -5.567  1.00 80.17           O
ATOM   2422  N   LYS C 312      27.016  26.196  -6.117  1.00 97.94           N
ATOM   2423  CA  LYS C 312      27.287  24.969  -5.418  1.00 97.94           C
ATOM   2424  CB  LYS C 312      28.567  24.268  -5.901  1.00 97.94           C
ATOM   2425  CG  LYS C 312      28.457  23.734  -7.332  1.00 97.94           C
ATOM   2426  CD  LYS C 312      28.283  24.833  -8.383  1.00 97.94           C
ATOM   2427  CE  LYS C 312      29.478  25.783  -8.487  1.00 97.94           C
ATOM   2428  NZ  LYS C 312      29.219  26.806  -9.525  1.00 97.94           N
ATOM   2429  C   LYS C 312      27.451  25.277  -3.964  1.00 97.94           C
ATOM   2430  O   LYS C 312      27.885  26.367  -3.596  1.00 97.94           O
ATOM   2431  N   TYR C 313      27.072  24.322  -3.088  1.00 67.43           N
ATOM   2432  CA  TYR C 313      27.206  24.565  -1.681  1.00 67.43           C
ATOM   2433  CB  TYR C 313      25.936  25.150  -1.033  1.00 67.43           C
ATOM   2434  CG  TYR C 313      24.789  24.226  -1.271  1.00 67.43           C
ATOM   2435  CD1 TYR C 313      24.598  23.119  -0.476  1.00 67.43           C
ATOM   2436  CD2 TYR C 313      23.894  24.476  -2.286  1.00 67.43           C
ATOM   2437  CE1 TYR C 313      23.536  22.272  -0.697  1.00 67.43           C
ATOM   2438  CE2 TYR C 313      22.831  23.633  -2.512  1.00 67.43           C
ATOM   2439  CZ  TYR C 313      22.652  22.528  -1.716  1.00 67.43           C
ATOM   2440  OH  TYR C 313      21.562  21.661  -1.943  1.00 67.43           O
ATOM   2441  C   TYR C 313      27.571  23.305  -0.954  1.00 67.43           C
ATOM   2442  O   TYR C 313      27.470  22.200  -1.488  1.00 67.43           O
ATOM   2443  N   TRP C 314      28.042  23.468   0.303  1.00 92.77           N
ATOM   2444  CA  TRP C 314      28.364  22.366   1.167  1.00 92.77           C
ATOM   2445  CB  TRP C 314      29.702  22.517   1.918  1.00 92.77           C
ATOM   2446  CG  TRP C 314      30.963  22.544   1.081  1.00 92.77           C
ATOM   2447  CD2 TRP C 314      31.552  21.393   0.454  1.00 92.77           C
ATOM   2448  CD1 TRP C 314      31.772  23.602   0.778  1.00 92.77           C
ATOM   2449  NE1 TRP C 314      32.836  23.180   0.017  1.00 92.77           N
ATOM   2450  CE2 TRP C 314      32.711  21.823  -0.194  1.00 92.77           C
ATOM   2451  CE3 TRP C 314      31.162  20.085   0.423  1.00 92.77           C
ATOM   2452  CZ2 TRP C 314      33.500  20.946  -0.883  1.00 92.77           C
ATOM   2453  CZ3 TRP C 314      31.958  19.205  -0.277  1.00 92.77           C
ATOM   2454  CH2 TRP C 314      33.105  19.626  -0.917  1.00 92.77           C
ATOM   2455  C   TRP C 314      27.310  22.398   2.232  1.00 92.77           C
ATOM   2456  O   TRP C 314      26.768  23.459   2.538  1.00 92.77           O
ATOM   2457  N   ILE C 315      26.969  21.228   2.808  1.00 53.14           N
ATOM   2458  CA  ILE C 315      25.997  21.184   3.867  1.00 53.14           C
ATOM   2459  CB  ILE C 315      24.985  20.087   3.693  1.00 53.14           C
ATOM   2460  CG1 ILE C 315      24.205  20.285   2.382  1.00 53.14           C
ATOM   2461  CG2 ILE C 315      24.083  20.059   4.937  1.00 53.14           C
ATOM   2462  CD1 ILE C 315      23.374  19.067   1.981  1.00 53.14           C
ATOM   2463  C   ILE C 315      26.788  20.892   5.107  1.00 53.14           C
ATOM   2464  O   ILE C 315      27.448  19.856   5.194  1.00 53.14           O
ATOM   2465  N   VAL C 316      26.747  21.807   6.106  1.00 52.76           N
ATOM   2466  CA  VAL C 316      27.586  21.641   7.265  1.00 52.76           C
ATOM   2467  CB  VAL C 316      28.611  22.732   7.389  1.00 52.76           C
ATOM   2468  CG1 VAL C 316      29.456  22.483   8.648  1.00 52.76           C
ATOM   2469  CG2 VAL C 316      29.420  22.799   6.084  1.00 52.76           C
ATOM   2470  C   VAL C 316      26.782  21.643   8.542  1.00 52.76           C
ATOM   2471  O   VAL C 316      25.798  22.368   8.686  1.00 52.76           O
ATOM   2472  N   LYS C 317      27.232  20.821   9.521  1.00 82.12           N
ATOM   2473  CA  LYS C 317      26.608  20.670  10.813  1.00 82.12           C
ATOM   2474  CB  LYS C 317      26.680  19.209  11.295  1.00 82.12           C
ATOM   2475  CG  LYS C 317      26.055  18.920  12.660  1.00 82.12           C
ATOM   2476  CD  LYS C 317      25.916  17.416  12.920  1.00 82.12           C
ATOM   2477  CE  LYS C 317      25.483  17.050  14.341  1.00 82.12           C
ATOM   2478  NZ  LYS C 317      26.666  16.961  15.226  1.00 82.12           N
ATOM   2479  C   LYS C 317      27.379  21.504  11.804  1.00 82.12           C
ATOM   2480  O   LYS C 317      28.579  21.315  11.999  1.00 82.12           O
ATOM   2481  N   ASN C 318      26.694  22.457  12.466  1.00 73.58           N
ATOM   2482  CA  ASN C 318      27.321  23.343  13.412  1.00 73.58           C
ATOM   2483  CB  ASN C 318      26.680  24.744  13.375  1.00 73.58           C
ATOM   2484  CG  ASN C 318      27.680  25.783  13.856  1.00 73.58           C
ATOM   2485  OD1 ASN C 318      28.616  25.477  14.591  1.00 73.58           O
ATOM   2486  ND2 ASN C 318      27.481  27.055  13.419  1.00 73.58           N
ATOM   2487  C   ASN C 318      27.137  22.755  14.791  1.00 73.58           C
ATOM   2488  O   ASN C 318      26.434  21.759  14.950  1.00 73.58           O
ATOM   2489  N   SER C 319      27.799  23.326  15.827  1.00 98.72           N
ATOM   2490  CA  SER C 319      27.629  22.811  17.165  1.00 98.72           C
ATOM   2491  CB  SER C 319      28.944  22.285  17.763  1.00 98.72           C
ATOM   2492  OG  SER C 319      29.897  23.335  17.844  1.00 98.72           O
ATOM   2493  C   SER C 319      27.129  23.902  18.079  1.00 98.72           C
ATOM   2494  O   SER C 319      27.487  23.954  19.256  1.00 98.72           O
ATOM   2495  N   TRP C 320      26.334  24.831  17.518  1.00144.42           N
ATOM   2496  CA  TRP C 320      25.652  25.929  18.152  1.00144.42           C
ATOM   2497  CB  TRP C 320      25.605  27.180  17.260  1.00144.42           C
ATOM   2498  CG  TRP C 320      27.003  27.744  17.135  1.00144.42           C
ATOM   2499  CD2 TRP C 320      27.429  28.776  16.230  1.00144.42           C
ATOM   2500  CD1 TRP C 320      28.112  27.370  17.838  1.00144.42           C
ATOM   2501  NE1 TRP C 320      29.200  28.100  17.429  1.00144.42           N
ATOM   2502  CE2 TRP C 320      28.796  28.969  16.440  1.00144.42           C
ATOM   2503  CE3 TRP C 320      26.742  29.501  15.300  1.00144.42           C
ATOM   2504  CZ2 TRP C 320      29.498  29.892  15.719  1.00144.42           C
ATOM   2505  CZ3 TRP C 320      27.454  30.434  14.577  1.00144.42           C
ATOM   2506  CH2 TRP C 320      28.805  30.625  14.782  1.00144.42           C
ATOM   2507  C   TRP C 320      24.295  25.543  18.669  1.00144.42           C
ATOM   2508  O   TRP C 320      23.571  26.379  19.206  1.00144.42           O
ATOM   2509  N   GLY C 321      23.841  24.307  18.401  1.00 35.39           N
ATOM   2510  CA  GLY C 321      22.531  23.926  18.848  1.00 35.39           C
ATOM   2511  C   GLY C 321      21.616  23.973  17.662  1.00 35.39           C
ATOM   2512  O   GLY C 321      21.940  24.553  16.628  1.00 35.39           O
ATOM   2513  N   GLN C 322      20.440  23.332  17.804  1.00130.44           N
ATOM   2514  CA  GLN C 322      19.412  23.208  16.806  1.00130.44           C
ATOM   2515  CB  GLN C 322      18.317  22.204  17.218  1.00130.44           C
ATOM   2516  CG  GLN C 322      17.197  22.027  16.189  1.00130.44           C
ATOM   2517  CD  GLN C 322      16.113  23.066  16.450  1.00130.44           C
ATOM   2518  OE1 GLN C 322      15.195  23.233  15.649  1.00130.44           O
ATOM   2519  NE2 GLN C 322      16.211  23.775  17.605  1.00130.44           N
ATOM   2520  C   GLN C 322      18.768  24.539  16.558  1.00130.44           C
ATOM   2521  O   GLN C 322      18.201  24.780  15.494  1.00130.44           O
ATOM   2522  N   ASP C 323      18.800  25.426  17.566  1.00 99.15           N
ATOM   2523  CA  ASP C 323      18.150  26.705  17.510  1.00 99.15           C
ATOM   2524  CB  ASP C 323      18.314  27.509  18.810  1.00 99.15           C
ATOM   2525  CG  ASP C 323      19.795  27.816  18.988  1.00 99.15           C
ATOM   2526  OD1 ASP C 323      20.626  26.904  18.733  1.00 99.15           O
ATOM   2527  OD2 ASP C 323      20.116  28.968  19.387  1.00 99.15           O
ATOM   2528  C   ASP C 323      18.721  27.543  16.406  1.00 99.15           C
ATOM   2529  O   ASP C 323      18.029  28.411  15.873  1.00 99.15           O
ATOM   2530  N   TRP C 324      20.002  27.331  16.048  1.00 77.21           N
ATOM   2531  CA  TRP C 324      20.643  28.191  15.089  1.00 77.21           C
ATOM   2532  CB  TRP C 324      22.132  28.405  15.417  1.00 77.21           C
ATOM   2533  CG  TRP C 324      22.898  29.277  14.452  1.00 77.21           C
ATOM   2534  CD2 TRP C 324      23.649  28.774  13.335  1.00 77.21           C
ATOM   2535  CD1 TRP C 324      23.059  30.632  14.447  1.00 77.21           C
ATOM   2536  NE1 TRP C 324      23.866  31.005  13.399  1.00 77.21           N
ATOM   2537  CE2 TRP C 324      24.236  29.871  12.706  1.00 77.21           C
ATOM   2538  CE3 TRP C 324      23.838  27.502  12.875  1.00 77.21           C
ATOM   2539  CZ2 TRP C 324      25.025  29.712  11.602  1.00 77.21           C
ATOM   2540  CZ3 TRP C 324      24.629  27.345  11.758  1.00 77.21           C
ATOM   2541  CH2 TRP C 324      25.211  28.429  11.134  1.00 77.21           C
ATOM   2542  C   TRP C 324      20.570  27.642  13.691  1.00 77.21           C
ATOM   2543  O   TRP C 324      20.530  26.435  13.466  1.00 77.21           O
ATOM   2544  N   GLY C 325      20.505  28.564  12.707  1.00 36.38           N
ATOM   2545  CA  GLY C 325      20.563  28.266  11.300  1.00 36.38           C
ATOM   2546  C   GLY C 325      19.438  27.379  10.883  1.00 36.38           C
ATOM   2547  O   GLY C 325      18.298  27.542  11.315  1.00 36.38           O
ATOM   2548  N   GLU C 326      19.751  26.423   9.982  1.00 63.79           N
ATOM   2549  CA  GLU C 326      18.756  25.519   9.493  1.00 63.79           C
ATOM   2550  CB  GLU C 326      19.008  25.089   8.039  1.00 63.79           C
ATOM   2551  CG  GLU C 326      18.890  26.236   7.033  1.00 63.79           C
ATOM   2552  CD  GLU C 326      19.372  25.726   5.681  1.00 63.79           C
ATOM   2553  OE1 GLU C 326      20.056  24.668   5.657  1.00 63.79           O
ATOM   2554  OE2 GLU C 326      19.068  26.390   4.654  1.00 63.79           O
ATOM   2555  C   GLU C 326      18.837  24.287  10.335  1.00 63.79           C
ATOM   2556  O   GLU C 326      19.485  23.311   9.966  1.00 63.79           O
ATOM   2557  N   ASN C 327      18.140  24.303  11.485  1.00 47.59           N
ATOM   2558  CA  ASN C 327      18.103  23.186  12.383  1.00 47.59           C
ATOM   2559  CB  ASN C 327      17.413  21.945  11.789  1.00 47.59           C
ATOM   2560  CG  ASN C 327      15.924  22.235  11.685  1.00 47.59           C
ATOM   2561  OD1 ASN C 327      15.398  23.110  12.372  1.00 47.59           O
ATOM   2562  ND2 ASN C 327      15.218  21.471  10.808  1.00 47.59           N
ATOM   2563  C   ASN C 327      19.487  22.789  12.801  1.00 47.59           C
ATOM   2564  O   ASN C 327      19.762  21.603  12.980  1.00 47.59           O
ATOM   2565  N   GLY C 328      20.391  23.768  12.995  1.00 32.31           N
ATOM   2566  CA  GLY C 328      21.706  23.459  13.481  1.00 32.31           C
ATOM   2567  C   GLY C 328      22.683  23.326  12.349  1.00 32.31           C
ATOM   2568  O   GLY C 328      23.883  23.212  12.592  1.00 32.31           O
ATOM   2569  N   PHE C 329      22.207  23.356  11.087  1.00 66.46           N
ATOM   2570  CA  PHE C 329      23.074  23.188   9.947  1.00 66.46           C
ATOM   2571  CB  PHE C 329      22.585  22.123   8.947  1.00 66.46           C
ATOM   2572  CG  PHE C 329      22.746  20.758   9.521  1.00 66.46           C
ATOM   2573  CD1 PHE C 329      21.858  20.269  10.451  1.00 66.46           C
ATOM   2574  CD2 PHE C 329      23.783  19.955   9.104  1.00 66.46           C
ATOM   2575  CE1 PHE C 329      22.012  19.004  10.967  1.00 66.46           C
ATOM   2576  CE2 PHE C 329      23.941  18.690   9.616  1.00 66.46           C
ATOM   2577  CZ  PHE C 329      23.055  18.212  10.551  1.00 66.46           C
ATOM   2578  C   PHE C 329      23.122  24.460   9.154  1.00 66.46           C
ATOM   2579  O   PHE C 329      22.318  25.370   9.357  1.00 66.46           O
ATOM   2580  N   PHE C 330      24.123  24.563   8.247  1.00 73.63           N
ATOM   2581  CA  PHE C 330      24.194  25.700   7.372  1.00 73.63           C
ATOM   2582  CB  PHE C 330      25.020  26.886   7.915  1.00 73.63           C
ATOM   2583  CG  PHE C 330      26.457  26.512   8.071  1.00 73.63           C
ATOM   2584  CD1 PHE C 330      26.898  25.865   9.204  1.00 73.63           C
ATOM   2585  CD2 PHE C 330      27.372  26.827   7.091  1.00 73.63           C
ATOM   2586  CE1 PHE C 330      28.224  25.530   9.350  1.00 73.63           C
ATOM   2587  CE2 PHE C 330      28.700  26.494   7.231  1.00 73.63           C
ATOM   2588  CZ  PHE C 330      29.128  25.843   8.363  1.00 73.63           C
ATOM   2589  C   PHE C 330      24.787  25.264   6.067  1.00 73.63           C
ATOM   2590  O   PHE C 330      25.486  24.255   5.984  1.00 73.63           O
ATOM   2591  N   ARG C 331      24.495  26.022   4.993  1.00112.52           N
ATOM   2592  CA  ARG C 331      25.031  25.706   3.703  1.00112.52           C
ATOM   2593  CB  ARG C 331      23.958  25.646   2.608  1.00112.52           C
ATOM   2594  CG  ARG C 331      22.893  24.591   2.904  1.00112.52           C
ATOM   2595  CD  ARG C 331      21.802  24.493   1.840  1.00112.52           C
ATOM   2596  NE  ARG C 331      20.698  23.687   2.429  1.00112.52           N
ATOM   2597  CZ  ARG C 331      19.475  23.669   1.824  1.00112.52           C
ATOM   2598  NH1 ARG C 331      19.284  24.349   0.656  1.00112.52           N
ATOM   2599  NH2 ARG C 331      18.445  22.976   2.391  1.00112.52           N
ATOM   2600  C   ARG C 331      25.966  26.825   3.378  1.00112.52           C
ATOM   2601  O   ARG C 331      25.737  27.964   3.781  1.00112.52           O
ATOM   2602  N   ILE C 332      27.078  26.515   2.682  1.00 61.58           N
ATOM   2603  CA  ILE C 332      28.036  27.530   2.358  1.00 61.58           C
ATOM   2604  CB  ILE C 332      29.218  27.524   3.287  1.00 61.58           C
ATOM   2605  CG1 ILE C 332      30.128  28.738   3.034  1.00 61.58           C
ATOM   2606  CG2 ILE C 332      29.919  26.161   3.162  1.00 61.58           C
ATOM   2607  CD1 ILE C 332      31.187  28.935   4.119  1.00 61.58           C
ATOM   2608  C   ILE C 332      28.536  27.292   0.965  1.00 61.58           C
ATOM   2609  O   ILE C 332      28.593  26.154   0.503  1.00 61.58           O
ATOM   2610  N   ARG C 333      28.937  28.379   0.273  1.00 94.28           N
ATOM   2611  CA  ARG C 333      29.399  28.310  -1.086  1.00 94.28           C
ATOM   2612  CB  ARG C 333      29.919  29.664  -1.605  1.00 94.28           C
ATOM   2613  CG  ARG C 333      30.586  29.608  -2.982  1.00 94.28           C
ATOM   2614  CD  ARG C 333      29.636  29.251  -4.125  0.00 94.28           C
ATOM   2615  NE  ARG C 333      30.426  29.268  -5.389  0.00 94.28           N
ATOM   2616  CZ  ARG C 333      30.622  30.443  -6.055  0.00 94.28           C
ATOM   2617  NH1 ARG C 333      30.127  31.608  -5.543  0.00 94.28           N
ATOM   2618  NH2 ARG C 333      31.317  30.454  -7.230  0.00 94.28           N
ATOM   2619  C   ARG C 333      30.526  27.332  -1.157  1.00 94.28           C
ATOM   2620  O   ARG C 333      31.423  27.329  -0.315  1.00 94.28           O
ATOM   2621  N   ARG C 334      30.491  26.469  -2.193  1.00150.24           N
ATOM   2622  CA  ARG C 334      31.469  25.437  -2.384  1.00150.24           C
ATOM   2623  CB  ARG C 334      30.826  24.045  -2.528  1.00150.24           C
ATOM   2624  CG  ARG C 334      31.782  22.961  -3.027  1.00150.24           C
ATOM   2625  CD  ARG C 334      31.133  21.580  -3.167  1.00150.24           C
ATOM   2626  NE  ARG C 334      29.852  21.745  -3.912  1.00150.24           N
ATOM   2627  CZ  ARG C 334      29.619  21.018  -5.043  1.00150.24           C
ATOM   2628  NH1 ARG C 334      30.593  20.201  -5.541  1.00150.24           N
ATOM   2629  NH2 ARG C 334      28.415  21.110  -5.680  1.00150.24           N
ATOM   2630  C   ARG C 334      32.228  25.701  -3.652  1.00150.24           C
ATOM   2631  O   ARG C 334      31.669  26.172  -4.640  1.00150.24           O
ATOM   2632  N   GLY C 335      33.547  25.408  -3.644  1.00 49.20           N
ATOM   2633  CA  GLY C 335      34.354  25.522  -4.832  1.00 49.20           C
ATOM   2634  C   GLY C 335      35.226  26.751  -4.820  1.00 49.20           C
ATOM   2635  O   GLY C 335      36.173  26.846  -5.601  1.00 49.20           O
ATOM   2636  N   VAL C 336      34.851  27.763  -4.019  1.00162.57           N
ATOM   2637  CA  VAL C 336      35.533  29.016  -3.814  1.00162.57           C
ATOM   2638  CB  VAL C 336      34.583  30.136  -3.501  1.00162.57           C
ATOM   2639  CG1 VAL C 336      33.650  30.337  -4.707  1.00162.57           C
ATOM   2640  CG2 VAL C 336      33.851  29.806  -2.190  1.00162.57           C
ATOM   2641  C   VAL C 336      36.552  28.977  -2.705  1.00162.57           C
ATOM   2642  O   VAL C 336      37.312  29.932  -2.550  1.00162.57           O
ATOM   2643  N   ASP C 337      36.556  27.927  -1.855  1.00 83.50           N
ATOM   2644  CA  ASP C 337      37.380  27.944  -0.673  1.00 83.50           C
ATOM   2645  CB  ASP C 337      38.874  28.182  -0.956  1.00 83.50           C
ATOM   2646  CG  ASP C 337      39.651  27.866   0.316  1.00 83.50           C
ATOM   2647  OD1 ASP C 337      39.010  27.441   1.314  1.00 83.50           O
ATOM   2648  OD2 ASP C 337      40.899  28.044   0.307  1.00 83.50           O
ATOM   2649  C   ASP C 337      36.861  29.056   0.187  1.00 83.50           C
ATOM   2650  O   ASP C 337      37.614  29.821   0.791  1.00 83.50           O
ATOM   2651  N   GLU C 338      35.516  29.148   0.260  1.00122.18           N
ATOM   2652  CA  GLU C 338      34.849  30.183   0.995  1.00122.18           C
ATOM   2653  CB  GLU C 338      33.315  30.088   0.917  1.00122.18           C
ATOM   2654  CG  GLU C 338      32.595  31.225   1.643  1.00122.18           C
ATOM   2655  CD  GLU C 338      32.774  32.486   0.812  1.00122.18           C
ATOM   2656  OE1 GLU C 338      32.792  32.366  -0.442  1.00122.18           O
ATOM   2657  OE2 GLU C 338      32.894  33.583   1.419  1.00122.18           O
ATOM   2658  C   GLU C 338      35.235  30.108   2.438  1.00122.18           C
ATOM   2659  O   GLU C 338      35.053  29.095   3.107  1.00122.18           O
ATOM   2660  N   VAL C 339      35.785  31.224   2.941  1.00161.83           N
ATOM   2661  CA  VAL C 339      36.197  31.435   4.301  1.00161.83           C
ATOM   2662  CB  VAL C 339      35.068  31.617   5.285  1.00161.83           C
ATOM   2663  CG1 VAL C 339      34.252  32.846   4.853  1.00161.83           C
ATOM   2664  CG2 VAL C 339      34.250  30.322   5.414  1.00161.83           C
ATOM   2665  C   VAL C 339      37.100  30.329   4.772  1.00161.83           C
ATOM   2666  O   VAL C 339      37.077  29.984   5.952  1.00161.83           O
ATOM   2667  N   GLY C 340      37.927  29.757   3.866  1.00 50.03           N
ATOM   2668  CA  GLY C 340      38.926  28.780   4.213  1.00 50.03           C
ATOM   2669  C   GLY C 340      38.307  27.445   4.526  1.00 50.03           C
ATOM   2670  O   GLY C 340      38.932  26.594   5.152  1.00 50.03           O
ATOM   2671  N   ILE C 341      37.065  27.200   4.090  1.00 93.68           N
ATOM   2672  CA  ILE C 341      36.396  25.961   4.392  1.00 93.68           C
ATOM   2673  CB  ILE C 341      34.930  25.973   4.056  1.00 93.68           C
ATOM   2674  CG1 ILE C 341      34.229  24.800   4.762  1.00 93.68           C
ATOM   2675  CG2 ILE C 341      34.768  25.975   2.526  1.00 93.68           C
ATOM   2676  CD1 ILE C 341      32.708  24.934   4.816  1.00 93.68           C
ATOM   2677  C   ILE C 341      37.048  24.775   3.721  1.00 93.68           C
ATOM   2678  O   ILE C 341      36.869  23.630   4.130  1.00 93.68           O
ATOM   2679  N   GLU C 342      37.669  25.011   2.561  1.00185.31           N
ATOM   2680  CA  GLU C 342      38.356  24.075   1.705  1.00185.31           C
ATOM   2681  CB  GLU C 342      38.384  24.579   0.254  1.00185.31           C
ATOM   2682  CG  GLU C 342      36.984  24.783  -0.335  1.00185.31           C
ATOM   2683  CD  GLU C 342      36.523  23.473  -0.940  1.00185.31           C
ATOM   2684  OE1 GLU C 342      37.378  22.557  -1.069  1.00185.31           O
ATOM   2685  OE2 GLU C 342      35.316  23.372  -1.284  1.00185.31           O
ATOM   2686  C   GLU C 342      39.770  23.803   2.118  1.00185.31           C
ATOM   2687  O   GLU C 342      40.482  23.139   1.376  1.00185.31           O
ATOM   2688  N   SER C 343      40.276  24.500   3.147  1.00208.24           N
ATOM   2689  CA  SER C 343      41.646  24.466   3.578  1.00208.24           C
ATOM   2690  CB  SER C 343      41.920  25.640   4.513  1.00208.24           C
ATOM   2691  OG  SER C 343      41.614  26.860   3.863  1.00208.24           O
ATOM   2692  C   SER C 343      42.098  23.272   4.352  1.00208.24           C
ATOM   2693  O   SER C 343      43.149  22.753   4.060  1.00208.24           O
ATOM   2694  N   ILE C 344      41.458  23.031   5.500  1.00274.99           N
ATOM   2695  CA  ILE C 344      41.665  22.131   6.605  1.00274.99           C
ATOM   2696  CB  ILE C 344      41.661  22.875   7.911  1.00274.99           C
ATOM   2697  CG1 ILE C 344      42.533  22.190   8.988  1.00274.99           C
ATOM   2698  CG2 ILE C 344      40.185  22.999   8.295  1.00274.99           C
ATOM   2699  CD1 ILE C 344      43.021  23.121  10.096  1.00274.99           C
ATOM   2700  C   ILE C 344      40.949  20.804   6.743  1.00274.99           C
ATOM   2701  O   ILE C 344      40.830  20.366   7.886  1.00274.99           O
ATOM   2702  N   ALA C 345      40.193  20.275   5.767  1.00 74.80           N
ATOM   2703  CA  ALA C 345      39.413  19.092   6.067  1.00 74.80           C
ATOM   2704  CB  ALA C 345      38.663  18.531   4.845  1.00 74.80           C
ATOM   2705  C   ALA C 345      40.270  17.986   6.634  1.00 74.80           C
ATOM   2706  O   ALA C 345      41.391  17.763   6.177  1.00 74.80           O
ATOM   2707  N   VAL C 346      39.741  17.264   7.663  1.00 48.57           N
ATOM   2708  CA  VAL C 346      40.460  16.195   8.308  1.00 48.57           C
ATOM   2709  CB  VAL C 346      40.798  16.483   9.744  1.00 48.57           C
ATOM   2710  CG1 VAL C 346      41.408  15.217  10.369  1.00 48.57           C
ATOM   2711  CG2 VAL C 346      41.723  17.709   9.800  1.00 48.57           C
ATOM   2712  C   VAL C 346      39.597  14.967   8.324  1.00 48.57           C
ATOM   2713  O   VAL C 346      38.390  15.053   8.544  1.00 48.57           O
ATOM   2714  N   GLU C 347      40.202  13.778   8.097  1.00 84.92           N
ATOM   2715  CA  GLU C 347      39.446  12.558   8.105  1.00 84.92           C
ATOM   2716  CB  GLU C 347      39.386  11.858   6.736  1.00 84.92           C
ATOM   2717  CG  GLU C 347      40.759  11.442   6.202  1.00 84.92           C
ATOM   2718  CD  GLU C 347      40.556  10.765   4.854  1.00 84.92           C
ATOM   2719  OE1 GLU C 347      39.383  10.684   4.402  1.00 84.92           O
ATOM   2720  OE2 GLU C 347      41.574  10.329   4.253  1.00 84.92           O
ATOM   2721  C   GLU C 347      40.087  11.602   9.065  1.00 84.92           C
ATOM   2722  O   GLU C 347      41.302  11.612   9.255  1.00 84.92           O
ATOM   2723  N   ALA C 348      39.261  10.762   9.725  1.00 38.66           N
ATOM   2724  CA  ALA C 348      39.767   9.767  10.629  1.00 38.66           C
ATOM   2725  CB  ALA C 348      39.791  10.220  12.099  1.00 38.66           C
ATOM   2726  C   ALA C 348      38.823   8.608  10.537  1.00 38.66           C
ATOM   2727  O   ALA C 348      37.647   8.794  10.232  1.00 38.66           O
ATOM   2728  N   ASP C 349      39.316   7.373  10.767  1.00100.05           N
ATOM   2729  CA  ASP C 349      38.439   6.235  10.713  1.00100.05           C
ATOM   2730  CB  ASP C 349      38.818   5.169   9.665  1.00100.05           C
ATOM   2731  CG  ASP C 349      40.219   4.659   9.947  1.00100.05           C
ATOM   2732  OD1 ASP C 349      41.156   5.500   9.927  1.00100.05           O
ATOM   2733  OD2 ASP C 349      40.376   3.431  10.181  1.00100.05           O
ATOM   2734  C   ASP C 349      38.384   5.591  12.064  1.00100.05           C
ATOM   2735  O   ASP C 349      39.396   5.144  12.600  1.00100.05           O
ATOM   2736  N   VAL C 350      37.167   5.535  12.643  1.00 48.50           N
ATOM   2737  CA  VAL C 350      36.932   4.999  13.957  1.00 48.50           C
ATOM   2738  CB  VAL C 350      35.691   5.563  14.586  1.00 48.50           C
ATOM   2739  CG1 VAL C 350      35.497   4.937  15.973  1.00 48.50           C
ATOM   2740  CG2 VAL C 350      35.812   7.095  14.609  1.00 48.50           C
ATOM   2741  C   VAL C 350      36.783   3.502  13.883  1.00 48.50           C
ATOM   2742  O   VAL C 350      36.462   2.948  12.833  1.00 48.50           O
ATOM   2743  N   ILE C 351      37.061   2.796  15.005  1.00 58.05           N
ATOM   2744  CA  ILE C 351      36.875   1.369  15.037  1.00 58.05           C
ATOM   2745  CB  ILE C 351      38.007   0.606  15.662  1.00 58.05           C
ATOM   2746  CG1 ILE C 351      39.310   0.808  14.874  1.00 58.05           C
ATOM   2747  CG2 ILE C 351      37.579  -0.868  15.763  1.00 58.05           C
ATOM   2748  CD1 ILE C 351      40.543   0.265  15.598  1.00 58.05           C
ATOM   2749  C   ILE C 351      35.668   1.098  15.886  1.00 58.05           C
ATOM   2750  O   ILE C 351      35.685   1.294  17.101  1.00 58.05           O
ATOM   2751  N   PRO C 352      34.626   0.620  15.254  1.00 72.93           N
ATOM   2752  CA  PRO C 352      33.388   0.343  15.941  1.00 72.93           C
ATOM   2753  CD  PRO C 352      34.399   0.994  13.866  1.00 72.93           C
ATOM   2754  CB  PRO C 352      32.333   0.180  14.849  1.00 72.93           C
ATOM   2755  CG  PRO C 352      32.873   1.034  13.689  1.00 72.93           C
ATOM   2756  C   PRO C 352      33.508  -0.856  16.831  1.00 72.93           C
ATOM   2757  O   PRO C 352      34.512  -1.564  16.758  1.00 72.93           O
ATOM   2758  N   PHE C 353      32.511  -1.072  17.713  1.00 44.81           N
ATOM   2759  CA  PHE C 353      32.516  -2.199  18.602  1.00 44.81           C
ATOM   2760  CB  PHE C 353      31.762  -1.921  19.913  1.00 44.81           C
ATOM   2761  CG  PHE C 353      32.297  -0.656  20.490  1.00 44.81           C
ATOM   2762  CD1 PHE C 353      31.773   0.551  20.083  1.00 44.81           C
ATOM   2763  CD2 PHE C 353      33.305  -0.662  21.426  1.00 44.81           C
ATOM   2764  CE1 PHE C 353      32.244   1.735  20.598  1.00 44.81           C
ATOM   2765  CE2 PHE C 353      33.780   0.521  21.945  1.00 44.81           C
ATOM   2766  CZ  PHE C 353      33.251   1.721  21.531  1.00 44.81           C
ATOM   2767  C   PHE C 353      31.692  -3.248  17.868  1.00 44.81           C
ATOM   2768  O   PHE C 353      31.828  -3.345  16.620  1.00 44.81           O
ATOM   2769  OXT PHE C 353      30.893  -3.949  18.546  1.00 44.81           O
TER    2770      PHE C 353
ATOM   2771  N   ASP D 354      52.958 -27.198  18.673  1.00 63.04           N
ATOM   2772  CA  ASP D 354      51.777 -27.644  17.908  1.00 63.04           C
ATOM   2773  CB  ASP D 354      52.183 -28.713  16.887  1.00 63.04           C
ATOM   2774  CG  ASP D 354      52.910 -28.016  15.760  1.00 63.04           C
ATOM   2775  OD1 ASP D 354      52.213 -27.275  15.024  1.00 63.04           O
ATOM   2776  OD2 ASP D 354      54.148 -28.197  15.615  1.00 63.04           O
ATOM   2777  C   ASP D 354      50.756 -28.252  18.806  1.00 63.04           C
ATOM   2778  O   ASP D 354      51.062 -28.761  19.883  1.00 63.04           O
ATOM   2779  N   THR D 355      49.494 -28.157  18.364  1.00102.62           N
ATOM   2780  CA  THR D 355      48.364 -28.740  19.008  1.00102.62           C
ATOM   2781  CB  THR D 355      47.157 -27.871  18.771  1.00102.62           C
ATOM   2782  OG1 THR D 355      46.952 -27.701  17.376  1.00102.62           O
ATOM   2783  CG2 THR D 355      47.375 -26.504  19.441  1.00102.62           C
ATOM   2784  C   THR D 355      48.173 -30.064  18.310  1.00102.62           C
ATOM   2785  O   THR D 355      48.776 -30.286  17.262  1.00102.62           O
ATOM   2786  N   PRO D 356      47.400 -30.971  18.857  1.00198.53           N
ATOM   2787  CA  PRO D 356      47.191 -32.269  18.264  1.00198.53           C
ATOM   2788  CD  PRO D 356      46.235 -30.601  19.631  1.00198.53           C
ATOM   2789  CB  PRO D 356      46.241 -32.988  19.194  1.00198.53           C
ATOM   2790  CG  PRO D 356      45.308 -31.832  19.573  1.00198.53           C
ATOM   2791  C   PRO D 356      46.414 -32.078  16.997  1.00198.53           C
ATOM   2792  O   PRO D 356      46.232 -33.050  16.267  1.00198.53           O
ATOM   2793  N   ALA D 357      45.885 -30.863  16.762  1.00 86.54           N
ATOM   2794  CA  ALA D 357      44.991 -30.601  15.667  1.00 86.54           C
ATOM   2795  CB  ALA D 357      44.529 -29.138  15.632  1.00 86.54           C
ATOM   2796  C   ALA D 357      45.669 -30.864  14.371  1.00 86.54           C
ATOM   2797  O   ALA D 357      46.869 -30.666  14.259  1.00 86.54           O
ATOM   2798  N   ASN D 358      44.918 -31.368  13.369  1.00163.68           N
ATOM   2799  CA  ASN D 358      45.422 -31.590  12.041  1.00163.68           C
ATOM   2800  CB  ASN D 358      45.668 -33.080  11.775  1.00163.68           C
ATOM   2801  CG  ASN D 358      46.202 -33.236  10.367  1.00163.68           C
ATOM   2802  OD1 ASN D 358      46.671 -32.278   9.760  1.00163.68           O
ATOM   2803  ND2 ASN D 358      46.106 -34.478   9.821  1.00163.68           N
ATOM   2804  C   ASN D 358      44.328 -31.157  11.111  1.00163.68           C
ATOM   2805  O   ASN D 358      43.738 -31.980  10.413  1.00163.68           O
ATOM   2806  N   CYS D 359      44.057 -29.841  11.068  1.00107.11           N
ATOM   2807  CA  CYS D 359      42.998 -29.257  10.286  1.00107.11           C
ATOM   2808  CB  CYS D 359      42.492 -27.935  10.879  1.00107.11           C
ATOM   2809  SG  CYS D 359      41.158 -28.179  12.064  1.00107.11           S
ATOM   2810  C   CYS D 359      43.447 -28.911   8.909  1.00107.11           C
ATOM   2811  O   CYS D 359      44.624 -28.670   8.660  1.00107.11           O
ATOM   2812  N   THR D 360      42.472 -28.815   7.983  1.00126.09           N
ATOM   2813  CA  THR D 360      42.751 -28.517   6.614  1.00126.09           C
ATOM   2814  CB  THR D 360      42.276 -29.614   5.714  1.00126.09           C
ATOM   2815  OG1 THR D 360      42.551 -29.302   4.361  1.00126.09           O
ATOM   2816  CG2 THR D 360      40.767 -29.800   5.926  1.00126.09           C
ATOM   2817  C   THR D 360      42.066 -27.239   6.222  1.00126.09           C
ATOM   2818  O   THR D 360      41.169 -26.748   6.905  1.00126.09           O
ATOM   2819  N   PHE D 361      42.505 -26.678   5.078  1.00152.38           N
ATOM   2820  CA  PHE D 361      42.024 -25.447   4.504  1.00152.38           C
ATOM   2821  CB  PHE D 361      42.559 -25.268   3.084  1.00152.38           C
ATOM   2822  CG  PHE D 361      42.075 -24.044   2.370  1.00152.38           C
ATOM   2823  CD1 PHE D 361      40.812 -23.975   1.817  1.00152.38           C
ATOM   2824  CD2 PHE D 361      42.904 -22.957   2.226  1.00152.38           C
ATOM   2825  CE1 PHE D 361      40.379 -22.851   1.154  1.00152.38           C
ATOM   2826  CE2 PHE D 361      42.480 -21.833   1.560  1.00152.38           C
ATOM   2827  CZ  PHE D 361      41.218 -21.772   1.024  1.00152.38           C
ATOM   2828  C   PHE D 361      40.568 -25.588   4.257  1.00152.38           C
ATOM   2829  O   PHE D 361      39.795 -24.662   4.505  1.00152.38           O
ATOM   2830  N   GLU D 362      40.180 -26.745   3.694  1.00104.84           N
ATOM   2831  CA  GLU D 362      38.814 -26.955   3.321  1.00104.84           C
ATOM   2832  CB  GLU D 362      38.545 -28.319   2.660  1.00104.84           C
ATOM   2833  CG  GLU D 362      37.073 -28.481   2.267  1.00104.84           C
ATOM   2834  CD  GLU D 362      36.815 -29.924   1.858  1.00104.84           C
ATOM   2835  OE1 GLU D 362      37.342 -30.352   0.797  1.00104.84           O
ATOM   2836  OE2 GLU D 362      36.077 -30.617   2.608  1.00104.84           O
ATOM   2837  C   GLU D 362      37.968 -26.903   4.547  1.00104.84           C
ATOM   2838  O   GLU D 362      36.855 -26.379   4.521  1.00104.84           O
ATOM   2839  N   ASP D 363      38.481 -27.436   5.668  1.00 73.40           N
ATOM   2840  CA  ASP D 363      37.686 -27.464   6.860  1.00 73.40           C
ATOM   2841  CB  ASP D 363      38.396 -28.158   8.029  1.00 73.40           C
ATOM   2842  CG  ASP D 363      38.442 -29.661   7.766  1.00 73.40           C
ATOM   2843  OD1 ASP D 363      38.128 -30.081   6.620  1.00 73.40           O
ATOM   2844  OD2 ASP D 363      38.794 -30.412   8.715  1.00 73.40           O
ATOM   2845  C   ASP D 363      37.364 -26.048   7.247  1.00 73.40           C
ATOM   2846  O   ASP D 363      36.313 -25.780   7.829  1.00 73.40           O
ATOM   2847  N   VAL D 364      38.296 -25.117   6.960  1.00 75.39           N
ATOM   2848  CA  VAL D 364      38.186 -23.705   7.244  1.00 75.39           C
ATOM   2849  CB  VAL D 364      39.485 -22.993   7.001  1.00 75.39           C
ATOM   2850  CG1 VAL D 364      39.258 -21.482   7.158  1.00 75.39           C
ATOM   2851  CG2 VAL D 364      40.556 -23.574   7.938  1.00 75.39           C
ATOM   2852  C   VAL D 364      37.172 -22.994   6.375  1.00 75.39           C
ATOM   2853  O   VAL D 364      36.528 -22.047   6.824  1.00 75.39           O
ATOM   2854  N   ALA D 365      37.033 -23.366   5.086  1.00 50.99           N
ATOM   2855  CA  ALA D 365      36.133 -22.609   4.241  1.00 50.99           C
ATOM   2856  CB  ALA D 365      36.219 -23.000   2.755  1.00 50.99           C
ATOM   2857  C   ALA D 365      34.711 -22.821   4.673  1.00 50.99           C
ATOM   2858  O   ALA D 365      34.331 -23.937   5.017  1.00 50.99           O
ATOM   2859  N   GLY D 366      33.880 -21.748   4.662  1.00 38.44           N
ATOM   2860  CA  GLY D 366      32.491 -21.901   5.016  1.00 38.44           C
ATOM   2861  C   GLY D 366      32.050 -20.793   5.933  1.00 38.44           C
ATOM   2862  O   GLY D 366      32.683 -19.740   6.009  1.00 38.44           O
ATOM   2863  N   LYS D 367      30.919 -21.013   6.650  1.00118.25           N
ATOM   2864  CA  LYS D 367      30.384 -20.032   7.561  1.00118.25           C
ATOM   2865  CB  LYS D 367      28.846 -19.964   7.606  1.00118.25           C
ATOM   2866  CG  LYS D 367      28.161 -19.431   6.348  1.00118.25           C
ATOM   2867  CD  LYS D 367      28.245 -20.373   5.149  1.00118.25           C
ATOM   2868  CE  LYS D 367      27.228 -20.041   4.055  1.00118.25           C
ATOM   2869  NZ  LYS D 367      27.238 -18.588   3.779  1.00118.25           N
ATOM   2870  C   LYS D 367      30.779 -20.401   8.962  1.00118.25           C
ATOM   2871  O   LYS D 367      30.715 -21.565   9.356  1.00118.25           O
ATOM   2872  N   TRP D 368      31.184 -19.394   9.763  1.00 85.62           N
ATOM   2873  CA  TRP D 368      31.601 -19.635  11.119  1.00 85.62           C
ATOM   2874  CB  TRP D 368      33.103 -19.358  11.307  1.00 85.62           C
ATOM   2875  CG  TRP D 368      33.974 -20.279  10.484  1.00 85.62           C
ATOM   2876  CD2 TRP D 368      34.759 -21.356  11.017  1.00 85.62           C
ATOM   2877  CD1 TRP D 368      34.187 -20.278   9.137  1.00 85.62           C
ATOM   2878  NE1 TRP D 368      35.039 -21.299   8.795  1.00 85.62           N
ATOM   2879  CE2 TRP D 368      35.403 -21.968   9.941  1.00 85.62           C
ATOM   2880  CE3 TRP D 368      34.930 -21.799  12.296  1.00 85.62           C
ATOM   2881  CZ2 TRP D 368      36.229 -23.039  10.128  1.00 85.62           C
ATOM   2882  CZ3 TRP D 368      35.765 -22.879  12.482  1.00 85.62           C
ATOM   2883  CH2 TRP D 368      36.401 -23.487  11.419  1.00 85.62           C
ATOM   2884  C   TRP D 368      30.861 -18.675  11.998  1.00 85.62           C
ATOM   2885  O   TRP D 368      30.622 -17.532  11.614  1.00 85.62           O
ATOM   2886  N   THR D 369      30.466 -19.125  13.207  1.00 38.25           N
ATOM   2887  CA  THR D 369      29.788 -18.260  14.131  1.00 38.25           C
ATOM   2888  CB  THR D 369      28.503 -18.831  14.655  1.00 38.25           C
ATOM   2889  OG1 THR D 369      27.614 -19.103  13.581  1.00 38.25           O
ATOM   2890  CG2 THR D 369      27.872 -17.818  15.624  1.00 38.25           C
ATOM   2891  C   THR D 369      30.702 -18.093  15.302  1.00 38.25           C
ATOM   2892  O   THR D 369      31.171 -19.071  15.883  1.00 38.25           O
ATOM   2893  N   LEU D 370      30.999 -16.832  15.668  1.00 95.63           N
ATOM   2894  CA  LEU D 370      31.853 -16.607  16.797  1.00 95.63           C
ATOM   2895  CB  LEU D 370      33.008 -15.619  16.538  1.00 95.63           C
ATOM   2896  CG  LEU D 370      34.152 -16.162  15.660  1.00 95.63           C
ATOM   2897  CD1 LEU D 370      34.913 -17.290  16.375  1.00 95.63           C
ATOM   2898  CD2 LEU D 370      33.661 -16.559  14.260  1.00 95.63           C
ATOM   2899  C   LEU D 370      31.030 -16.024  17.905  1.00 95.63           C
ATOM   2900  O   LEU D 370      30.320 -15.034  17.722  1.00 95.63           O
ATOM   2901  N   TRP D 371      31.108 -16.651  19.096  1.00 68.01           N
ATOM   2902  CA  TRP D 371      30.425 -16.153  20.255  1.00 68.01           C
ATOM   2903  CB  TRP D 371      29.814 -17.270  21.119  1.00 68.01           C
ATOM   2904  CG  TRP D 371      28.569 -17.885  20.529  1.00 68.01           C
ATOM   2905  CD2 TRP D 371      27.301 -17.907  21.202  1.00 68.01           C
ATOM   2906  CD1 TRP D 371      28.388 -18.535  19.343  1.00 68.01           C
ATOM   2907  NE1 TRP D 371      27.080 -18.944  19.227  1.00 68.01           N
ATOM   2908  CE2 TRP D 371      26.402 -18.569  20.368  1.00 68.01           C
ATOM   2909  CE3 TRP D 371      26.921 -17.419  22.419  1.00 68.01           C
ATOM   2910  CZ2 TRP D 371      25.100 -18.751  20.740  1.00 68.01           C
ATOM   2911  CZ3 TRP D 371      25.608 -17.602  22.791  1.00 68.01           C
ATOM   2912  CH2 TRP D 371      24.715 -18.255  21.966  1.00 68.01           C
ATOM   2913  C   TRP D 371      31.471 -15.467  21.063  1.00 68.01           C
ATOM   2914  O   TRP D 371      32.440 -16.098  21.480  1.00 68.01           O
ATOM   2915  N   GLU D 372      31.297 -14.152  21.312  1.00 96.50           N
ATOM   2916  CA  GLU D 372      32.329 -13.420  21.987  1.00 96.50           C
ATOM   2917  CB  GLU D 372      32.734 -12.114  21.284  1.00 96.50           C
ATOM   2918  CG  GLU D 372      31.600 -11.095  21.168  1.00 96.50           C
ATOM   2919  CD  GLU D 372      32.193  -9.821  20.586  1.00 96.50           C
ATOM   2920  OE1 GLU D 372      32.983  -9.155  21.307  1.00 96.50           O
ATOM   2921  OE2 GLU D 372      31.868  -9.498  19.412  1.00 96.50           O
ATOM   2922  C   GLU D 372      31.911 -13.064  23.374  1.00 96.50           C
ATOM   2923  O   GLU D 372      30.781 -12.643  23.617  1.00 96.50           O
ATOM   2924  N   GLY D 373      32.866 -13.218  24.315  1.00 71.78           N
ATOM   2925  CA  GLY D 373      32.698 -12.927  25.708  1.00 71.78           C
ATOM   2926  C   GLY D 373      33.235 -11.554  25.905  1.00 71.78           C
ATOM   2927  O   GLY D 373      33.012 -10.717  25.040  1.00 71.78           O
ATOM   2928  N   PRO D 374      34.097 -11.415  26.894  1.00200.81           N
ATOM   2929  CA  PRO D 374      34.568 -10.178  27.511  1.00200.81           C
ATOM   2930  CD  PRO D 374      35.039 -12.503  27.106  1.00200.81           C
ATOM   2931  CB  PRO D 374      35.843 -10.554  28.271  1.00200.81           C
ATOM   2932  CG  PRO D 374      36.333 -11.839  27.591  1.00200.81           C
ATOM   2933  C   PRO D 374      34.757  -8.913  26.702  1.00200.81           C
ATOM   2934  O   PRO D 374      33.961  -8.602  25.822  1.00200.81           O
ATOM   2935  N   ARG D 375      35.632  -8.004  27.163  1.00242.80           N
ATOM   2936  CA  ARG D 375      35.881  -6.820  26.384  1.00242.80           C
ATOM   2937  CB  ARG D 375      34.619  -5.972  26.148  1.00242.80           C
ATOM   2938  CG  ARG D 375      34.854  -4.707  25.325  1.00242.80           C
ATOM   2939  CD  ARG D 375      33.580  -3.890  25.106  1.00242.80           C
ATOM   2940  NE  ARG D 375      32.611  -4.774  24.398  1.00242.80           N
ATOM   2941  CZ  ARG D 375      32.736  -4.975  23.054  1.00242.80           C
ATOM   2942  NH1 ARG D 375      33.765  -4.394  22.373  1.00242.80           N
ATOM   2943  NH2 ARG D 375      31.841  -5.767  22.395  1.00242.80           N
ATOM   2944  C   ARG D 375      36.797  -5.957  27.189  1.00242.80           C
ATOM   2945  O   ARG D 375      36.375  -4.946  27.751  1.00242.80           O
ATOM   2946  N   GLY D 376      38.098  -6.278  27.201  1.00 61.29           N
ATOM   2947  CA  GLY D 376      38.968  -5.516  28.045  1.00 61.29           C
ATOM   2948  C   GLY D 376      40.236  -5.241  27.314  1.00 61.29           C
ATOM   2949  O   GLY D 376      40.258  -5.123  26.092  1.00 61.29           O
ATOM   2950  N   VAL D 377      41.333  -5.105  28.077  1.00 97.05           N
ATOM   2951  CA  VAL D 377      42.621  -4.821  27.525  1.00 97.05           C
ATOM   2952  CB  VAL D 377      43.412  -3.847  28.348  1.00 97.05           C
ATOM   2953  CG1 VAL D 377      42.685  -2.492  28.336  1.00 97.05           C
ATOM   2954  CG2 VAL D 377      43.589  -4.434  29.758  1.00 97.05           C
ATOM   2955  C   VAL D 377      43.379  -6.106  27.494  1.00 97.05           C
ATOM   2956  O   VAL D 377      42.875  -7.154  27.897  1.00 97.05           O
ATOM   2957  N   LYS D 378      44.611  -6.053  26.958  1.00170.77           N
ATOM   2958  CA  LYS D 378      45.441  -7.216  26.877  1.00170.77           C
ATOM   2959  CB  LYS D 378      46.764  -6.975  26.098  1.00170.77           C
ATOM   2960  CG  LYS D 378      47.640  -5.791  26.524  1.00170.77           C
ATOM   2961  CD  LYS D 378      46.917  -4.441  26.473  1.00170.77           C
ATOM   2962  CE  LYS D 378      47.579  -3.358  27.328  1.00170.77           C
ATOM   2963  NZ  LYS D 378      46.660  -2.207  27.491  1.00170.77           N
ATOM   2964  C   LYS D 378      45.720  -7.734  28.266  1.00170.77           C
ATOM   2965  O   LYS D 378      45.897  -8.945  28.404  1.00170.77           O
ATOM   2966  N   PRO D 379      45.862  -6.928  29.302  1.00 85.59           N
ATOM   2967  CA  PRO D 379      46.013  -7.464  30.631  1.00 85.59           C
ATOM   2968  CD  PRO D 379      46.355  -5.562  29.226  0.00 85.59           C
ATOM   2969  CB  PRO D 379      46.727  -6.389  31.454  1.00 85.59           C
ATOM   2970  CG  PRO D 379      46.473  -5.088  30.680  0.00 85.59           C
ATOM   2971  C   PRO D 379      44.715  -7.864  31.257  1.00 85.59           C
ATOM   2972  O   PRO D 379      44.720  -8.705  32.155  1.00 85.59           O
ATOM   2973  N   GLY D 380      43.606  -7.234  30.826  1.00 34.34           N
ATOM   2974  CA  GLY D 380      42.304  -7.441  31.394  1.00 34.34           C
ATOM   2975  C   GLY D 380      41.817  -8.823  31.113  1.00 34.34           C
ATOM   2976  O   GLY D 380      41.135  -9.427  31.939  1.00 34.34           O
ATOM   2977  N   ALA D 381      42.123  -9.358  29.919  1.00 57.79           N
ATOM   2978  CA  ALA D 381      41.570 -10.636  29.591  1.00 57.79           C
ATOM   2979  CB  ALA D 381      40.651 -10.625  28.354  1.00 57.79           C
ATOM   2980  C   ALA D 381      42.661 -11.609  29.295  1.00 57.79           C
ATOM   2981  O   ALA D 381      43.808 -11.241  29.038  1.00 57.79           O
ATOM   2982  N   SER D 382      42.307 -12.901  29.422  1.00113.73           N
ATOM   2983  CA  SER D 382      43.149 -14.001  29.066  1.00113.73           C
ATOM   2984  CB  SER D 382      43.972 -14.563  30.239  1.00113.73           C
ATOM   2985  OG  SER D 382      43.114 -15.105  31.232  1.00113.73           O
ATOM   2986  C   SER D 382      42.181 -15.053  28.642  1.00113.73           C
ATOM   2987  O   SER D 382      41.309 -15.443  29.418  1.00113.73           O
ATOM   2988  N   CYS D 383      42.314 -15.556  27.402  1.00138.99           N
ATOM   2989  CA  CYS D 383      41.305 -16.459  26.933  1.00138.99           C
ATOM   2990  CB  CYS D 383      40.900 -16.088  25.496  1.00138.99           C
ATOM   2991  SG  CYS D 383      39.599 -17.105  24.760  1.00138.99           S
ATOM   2992  C   CYS D 383      41.803 -17.878  27.018  1.00138.99           C
ATOM   2993  O   CYS D 383      41.947 -18.584  26.021  1.00138.99           O
ATOM   2994  N   ALA D 384      42.183 -18.284  28.242  1.00 75.88           N
ATOM   2995  CA  ALA D 384      42.530 -19.625  28.618  1.00 75.88           C
ATOM   2996  CB  ALA D 384      43.323 -19.686  29.934  1.00 75.88           C
ATOM   2997  C   ALA D 384      41.290 -20.445  28.804  1.00 75.88           C
ATOM   2998  O   ALA D 384      41.289 -21.658  28.594  1.00 75.88           O
ATOM   2999  N   ASN D 385      40.206 -19.780  29.253  1.00160.04           N
ATOM   3000  CA  ASN D 385      39.034 -20.454  29.726  1.00160.04           C
ATOM   3001  CB  ASN D 385      38.618 -19.882  31.096  1.00160.04           C
ATOM   3002  CG  ASN D 385      37.889 -20.941  31.906  1.00160.04           C
ATOM   3003  OD1 ASN D 385      38.070 -22.138  31.693  1.00160.04           O
ATOM   3004  ND2 ASN D 385      37.057 -20.487  32.882  1.00160.04           N
ATOM   3005  C   ASN D 385      37.893 -20.266  28.771  1.00160.04           C
ATOM   3006  O   ASN D 385      37.642 -21.156  27.960  1.00160.04           O
ATOM   3007  N   HIS D 386      37.150 -19.132  28.888  1.00167.66           N
ATOM   3008  CA  HIS D 386      35.973 -18.870  28.095  1.00167.66           C
ATOM   3009  ND1 HIS D 386      33.054 -19.206  26.800  1.00167.66           N
ATOM   3010  CG  HIS D 386      34.063 -20.133  26.877  1.00167.66           C
ATOM   3011  CB  HIS D 386      35.118 -20.145  27.936  1.00167.66           C
ATOM   3012  NE2 HIS D 386      32.703 -20.648  25.155  1.00167.66           N
ATOM   3013  CD2 HIS D 386      33.837 -21.008  25.861  1.00167.66           C
ATOM   3014  CE1 HIS D 386      32.267 -19.559  25.756  1.00167.66           C
ATOM   3015  C   HIS D 386      35.134 -17.953  28.943  1.00167.66           C
ATOM   3016  O   HIS D 386      35.494 -16.802  29.190  1.00167.66           O
ATOM   3017  N   GLN D 387      33.951 -18.466  29.360  1.00 91.37           N
ATOM   3018  CA  GLN D 387      33.030 -17.825  30.269  1.00 91.37           C
ATOM   3019  CB  GLN D 387      33.624 -16.729  31.172  1.00 91.37           C
ATOM   3020  CG  GLN D 387      34.703 -17.286  32.108  1.00 91.37           C
ATOM   3021  CD  GLN D 387      35.076 -16.213  33.118  1.00 91.37           C
ATOM   3022  OE1 GLN D 387      34.341 -15.247  33.314  1.00 91.37           O
ATOM   3023  NE2 GLN D 387      36.245 -16.392  33.789  1.00 91.37           N
ATOM   3024  C   GLN D 387      31.834 -17.305  29.523  1.00 91.37           C
ATOM   3025  O   GLN D 387      31.596 -17.668  28.376  1.00 91.37           O
ATOM   3026  N   GLY D 388      31.021 -16.444  30.171  1.00 45.83           N
ATOM   3027  CA  GLY D 388      29.788 -15.986  29.575  1.00 45.83           C
ATOM   3028  C   GLY D 388      30.032 -15.154  28.345  1.00 45.83           C
ATOM   3029  O   GLY D 388      30.949 -14.335  28.275  1.00 45.83           O
ATOM   3030  N   PRO D 389      29.225 -15.427  27.343  1.00 94.55           N
ATOM   3031  CA  PRO D 389      29.282 -14.658  26.117  1.00 94.55           C
ATOM   3032  CD  PRO D 389      28.896 -16.819  27.083  1.00 94.55           C
ATOM   3033  CB  PRO D 389      29.070 -15.655  24.977  1.00 94.55           C
ATOM   3034  CG  PRO D 389      28.361 -16.844  25.644  1.00 94.55           C
ATOM   3035  C   PRO D 389      28.322 -13.500  26.035  1.00 94.55           C
ATOM   3036  O   PRO D 389      27.152 -13.677  26.376  1.00 94.55           O
ATOM   3037  N   TRP D 390      28.790 -12.309  25.596  1.00137.52           N
ATOM   3038  CA  TRP D 390      27.945 -11.167  25.347  1.00137.52           C
ATOM   3039  CB  TRP D 390      28.713  -9.839  25.211  1.00137.52           C
ATOM   3040  CG  TRP D 390      29.346  -9.268  26.455  1.00137.52           C
ATOM   3041  CD2 TRP D 390      28.632  -8.507  27.442  1.00137.52           C
ATOM   3042  CD1 TRP D 390      30.645  -9.313  26.866  1.00137.52           C
ATOM   3043  NE1 TRP D 390      30.790  -8.616  28.041  1.00137.52           N
ATOM   3044  CE2 TRP D 390      29.558  -8.117  28.409  1.00137.52           C
ATOM   3045  CE3 TRP D 390      27.315  -8.157  27.532  1.00137.52           C
ATOM   3046  CZ2 TRP D 390      29.179  -7.366  29.485  1.00137.52           C
ATOM   3047  CZ3 TRP D 390      26.935  -7.406  28.621  1.00137.52           C
ATOM   3048  CH2 TRP D 390      27.849  -7.017  29.578  1.00137.52           C
ATOM   3049  C   TRP D 390      27.228 -11.280  24.037  1.00137.52           C
ATOM   3050  O   TRP D 390      26.005 -11.168  23.967  1.00137.52           O
ATOM   3051  N   GLU D 391      28.005 -11.520  22.956  1.00 87.48           N
ATOM   3052  CA  GLU D 391      27.484 -11.414  21.624  1.00 87.48           C
ATOM   3053  CB  GLU D 391      28.124 -10.272  20.817  1.00 87.48           C
ATOM   3054  CG  GLU D 391      27.779  -8.873  21.328  1.00 87.48           C
ATOM   3055  CD  GLU D 391      26.394  -8.515  20.812  1.00 87.48           C
ATOM   3056  OE1 GLU D 391      25.429  -9.258  21.136  1.00 87.48           O
ATOM   3057  OE2 GLU D 391      26.284  -7.496  20.079  1.00 87.48           O
ATOM   3058  C   GLU D 391      27.769 -12.656  20.858  1.00 87.48           C
ATOM   3059  O   GLU D 391      28.740 -13.372  21.103  1.00 87.48           O
ATOM   3060  N   ARG D 392      26.892 -12.925  19.878  1.00220.85           N
ATOM   3061  CA  ARG D 392      27.051 -14.064  19.044  1.00220.85           C
ATOM   3062  CB  ARG D 392      26.046 -15.195  19.303  1.00220.85           C
ATOM   3063  CG  ARG D 392      24.615 -14.768  18.968  1.00220.85           C
ATOM   3064  CD  ARG D 392      23.617 -15.921  18.851  1.00220.85           C
ATOM   3065  NE  ARG D 392      23.054 -16.178  20.205  1.00220.85           N
ATOM   3066  CZ  ARG D 392      21.991 -15.445  20.648  1.00220.85           C
ATOM   3067  NH1 ARG D 392      21.470 -14.455  19.866  1.00220.85           N
ATOM   3068  NH2 ARG D 392      21.451 -15.702  21.875  1.00220.85           N
ATOM   3069  C   ARG D 392      26.695 -13.606  17.699  1.00220.85           C
ATOM   3070  O   ARG D 392      26.454 -12.425  17.447  1.00220.85           O
ATOM   3071  N   LYS D 393      26.688 -14.571  16.779  1.00240.13           N
ATOM   3072  CA  LYS D 393      26.371 -14.234  15.445  1.00240.13           C
ATOM   3073  CB  LYS D 393      24.965 -13.634  15.280  1.00240.13           C
ATOM   3074  CG  LYS D 393      23.852 -14.637  15.589  1.00240.13           C
ATOM   3075  CD  LYS D 393      23.915 -15.903  14.730  1.00240.13           C
ATOM   3076  CE  LYS D 393      23.590 -15.665  13.254  1.00240.13           C
ATOM   3077  NZ  LYS D 393      23.730 -16.928  12.495  1.00240.13           N
ATOM   3078  C   LYS D 393      27.389 -13.248  15.007  1.00240.13           C
ATOM   3079  O   LYS D 393      27.120 -12.454  14.107  1.00240.13           O
ATOM   3080  N   VAL D 394      28.577 -13.226  15.659  1.00114.55           N
ATOM   3081  CA  VAL D 394      29.540 -12.469  14.940  1.00114.55           C
ATOM   3082  CB  VAL D 394      30.808 -12.240  15.707  1.00114.55           C
ATOM   3083  CG1 VAL D 394      31.865 -11.657  14.755  1.00114.55           C
ATOM   3084  CG2 VAL D 394      30.492 -11.333  16.908  1.00114.55           C
ATOM   3085  C   VAL D 394      29.818 -13.474  13.882  1.00114.55           C
ATOM   3086  O   VAL D 394      30.613 -14.391  14.088  1.00114.55           O
ATOM   3087  N   ARG D 395      29.132 -13.367  12.726  1.00125.38           N
ATOM   3088  CA  ARG D 395      29.328 -14.442  11.815  1.00125.38           C
ATOM   3089  CB  ARG D 395      28.082 -15.162  11.277  1.00125.38           C
ATOM   3090  CG  ARG D 395      27.136 -14.350  10.405  1.00125.38           C
ATOM   3091  CD  ARG D 395      26.171 -15.283   9.673  1.00125.38           C
ATOM   3092  NE  ARG D 395      25.265 -14.456   8.837  1.00125.38           N
ATOM   3093  CZ  ARG D 395      23.920 -14.659   8.934  1.00125.38           C
ATOM   3094  NH1 ARG D 395      23.438 -15.590   9.808  1.00125.38           N
ATOM   3095  NH2 ARG D 395      23.061 -13.934   8.161  1.00125.38           N
ATOM   3096  C   ARG D 395      30.156 -13.989  10.678  1.00125.38           C
ATOM   3097  O   ARG D 395      30.074 -12.850  10.220  1.00125.38           O
ATOM   3098  N   VAL D 396      31.013 -14.916  10.225  1.00112.55           N
ATOM   3099  CA  VAL D 396      31.950 -14.635   9.192  1.00112.55           C
ATOM   3100  CB  VAL D 396      33.343 -14.616   9.743  1.00112.55           C
ATOM   3101  CG1 VAL D 396      33.496 -15.833  10.669  1.00112.55           C
ATOM   3102  CG2 VAL D 396      34.335 -14.662   8.579  1.00112.55           C
ATOM   3103  C   VAL D 396      31.886 -15.718   8.165  1.00112.55           C
ATOM   3104  O   VAL D 396      31.693 -16.889   8.492  1.00112.55           O
ATOM   3105  N   THR D 397      32.040 -15.336   6.878  1.00123.73           N
ATOM   3106  CA  THR D 397      32.067 -16.299   5.816  1.00123.73           C
ATOM   3107  CB  THR D 397      30.961 -16.145   4.813  1.00123.73           C
ATOM   3108  OG1 THR D 397      30.975 -14.844   4.248  1.00123.73           O
ATOM   3109  CG2 THR D 397      29.622 -16.406   5.525  1.00123.73           C
ATOM   3110  C   THR D 397      33.408 -16.219   5.150  1.00123.73           C
ATOM   3111  O   THR D 397      33.894 -15.141   4.805  1.00123.73           O
ATOM   3112  N   LEU D 398      34.058 -17.391   4.987  1.00119.68           N
ATOM   3113  CA  LEU D 398      35.375 -17.451   4.411  1.00119.68           C
ATOM   3114  CB  LEU D 398      36.372 -18.307   5.216  1.00119.68           C
ATOM   3115  CG  LEU D 398      36.612 -17.842   6.666  1.00119.68           C
ATOM   3116  CD1 LEU D 398      37.157 -16.413   6.721  1.00119.68           C
ATOM   3117  CD2 LEU D 398      35.375 -18.038   7.546  1.00119.68           C
ATOM   3118  C   LEU D 398      35.272 -18.109   3.067  1.00119.68           C
ATOM   3119  O   LEU D 398      34.739 -19.210   2.944  1.00119.68           O
ATOM   3120  N   LEU D 399      35.810 -17.457   2.014  1.00114.28           N
ATOM   3121  CA  LEU D 399      35.691 -18.026   0.699  1.00114.28           C
ATOM   3122  CB  LEU D 399      34.818 -17.195  -0.260  1.00114.28           C
ATOM   3123  CG  LEU D 399      33.323 -17.211   0.121  1.00114.28           C
ATOM   3124  CD1 LEU D 399      33.081 -16.561   1.492  1.00114.28           C
ATOM   3125  CD2 LEU D 399      32.453 -16.604  -0.992  1.00114.28           C
ATOM   3126  C   LEU D 399      37.032 -18.232   0.064  1.00114.28           C
ATOM   3127  O   LEU D 399      37.985 -17.508   0.345  1.00114.28           O
ATOM   3128  N   SER D 400      37.067 -19.199  -0.884  1.00143.74           N
ATOM   3129  CA  SER D 400      38.196 -19.719  -1.620  1.00143.74           C
ATOM   3130  CB  SER D 400      37.779 -20.232  -3.012  1.00143.74           C
ATOM   3131  OG  SER D 400      36.882 -21.324  -2.878  1.00143.74           O
ATOM   3132  C   SER D 400      39.272 -18.679  -1.743  1.00143.74           C
ATOM   3133  O   SER D 400      38.993 -17.506  -1.981  1.00143.74           O
ATOM   3134  N   PRO D 401      40.454 -19.151  -2.008  1.00289.53           N
ATOM   3135  CA  PRO D 401      41.669 -18.583  -1.485  1.00289.53           C
ATOM   3136  CD  PRO D 401      40.651 -19.424  -3.426  1.00289.53           C
ATOM   3137  CB  PRO D 401      42.536 -18.151  -2.670  1.00289.53           C
ATOM   3138  CG  PRO D 401      41.648 -18.365  -3.900  1.00289.53           C
ATOM   3139  C   PRO D 401      41.702 -17.591  -0.352  1.00289.53           C
ATOM   3140  O   PRO D 401      42.316 -18.001   0.634  1.00289.53           O
ATOM   3141  N   ASN D 402      41.139 -16.371  -0.332  1.00283.25           N
ATOM   3142  CA  ASN D 402      41.573 -15.652   0.839  1.00283.25           C
ATOM   3143  CB  ASN D 402      42.859 -14.923   0.390  1.00283.25           C
ATOM   3144  CG  ASN D 402      43.654 -14.292   1.507  1.00283.25           C
ATOM   3145  OD1 ASN D 402      44.488 -14.936   2.141  1.00283.25           O
ATOM   3146  ND2 ASN D 402      43.439 -12.966   1.706  1.00283.25           N
ATOM   3147  C   ASN D 402      40.587 -14.633   1.356  1.00283.25           C
ATOM   3148  O   ASN D 402      40.971 -13.826   2.202  1.00283.25           O
ATOM   3149  N   LYS D 403      39.294 -14.614   0.961  1.00203.10           N
ATOM   3150  CA  LYS D 403      38.630 -13.482   1.544  1.00203.10           C
ATOM   3151  CB  LYS D 403      38.161 -12.350   0.607  1.00203.10           C
ATOM   3152  CG  LYS D 403      36.797 -12.431  -0.058  1.00203.10           C
ATOM   3153  CD  LYS D 403      36.382 -11.019  -0.481  1.00203.10           C
ATOM   3154  CE  LYS D 403      37.516 -10.006  -0.262  1.00203.10           C
ATOM   3155  NZ  LYS D 403      37.087  -8.638  -0.634  1.00203.10           N
ATOM   3156  C   LYS D 403      37.591 -13.845   2.557  1.00203.10           C
ATOM   3157  O   LYS D 403      37.011 -14.930   2.554  1.00203.10           O
ATOM   3158  N   VAL D 404      37.394 -12.914   3.514  1.00116.69           N
ATOM   3159  CA  VAL D 404      36.454 -13.083   4.576  1.00116.69           C
ATOM   3160  CB  VAL D 404      37.109 -13.145   5.921  1.00116.69           C
ATOM   3161  CG1 VAL D 404      38.243 -12.113   5.952  1.00116.69           C
ATOM   3162  CG2 VAL D 404      36.037 -12.874   6.986  1.00116.69           C
ATOM   3163  C   VAL D 404      35.500 -11.933   4.534  1.00116.69           C
ATOM   3164  O   VAL D 404      35.866 -10.825   4.146  1.00116.69           O
ATOM   3165  N   VAL D 405      34.224 -12.186   4.894  1.00 99.95           N
ATOM   3166  CA  VAL D 405      33.229 -11.150   4.864  1.00 99.95           C
ATOM   3167  CB  VAL D 405      32.521 -11.078   3.540  1.00 99.95           C
ATOM   3168  CG1 VAL D 405      31.978 -12.472   3.202  1.00 99.95           C
ATOM   3169  CG2 VAL D 405      31.417 -10.014   3.614  1.00 99.95           C
ATOM   3170  C   VAL D 405      32.214 -11.446   5.926  1.00 99.95           C
ATOM   3171  O   VAL D 405      32.020 -12.598   6.308  1.00 99.95           O
ATOM   3172  N   ASP D 406      31.579 -10.383   6.467  1.00 97.52           N
ATOM   3173  CA  ASP D 406      30.583 -10.513   7.494  1.00 97.52           C
ATOM   3174  CB  ASP D 406      30.929  -9.673   8.737  1.00 97.52           C
ATOM   3175  CG  ASP D 406      31.152  -8.226   8.303  1.00 97.52           C
ATOM   3176  OD1 ASP D 406      30.313  -7.679   7.540  1.00 97.52           O
ATOM   3177  OD2 ASP D 406      32.177  -7.642   8.745  1.00 97.52           O
ATOM   3178  C   ASP D 406      29.223 -10.128   6.977  1.00 97.52           C
ATOM   3179  O   ASP D 406      29.020  -9.888   5.787  1.00 97.52           O
ATOM   3180  N   GLN D 407      28.256 -10.064   7.917  1.00103.85           N
ATOM   3181  CA  GLN D 407      26.866  -9.741   7.726  1.00103.85           C
ATOM   3182  CB  GLN D 407      26.099  -9.939   9.048  1.00103.85           C
ATOM   3183  CG  GLN D 407      24.578  -9.835   8.971  1.00103.85           C
ATOM   3184  CD  GLN D 407      24.048 -10.230  10.345  1.00103.85           C
ATOM   3185  OE1 GLN D 407      23.473 -11.304  10.519  1.00103.85           O
ATOM   3186  NE2 GLN D 407      24.262  -9.347  11.358  1.00103.85           N
ATOM   3187  C   GLN D 407      26.729  -8.307   7.284  1.00103.85           C
ATOM   3188  O   GLN D 407      25.875  -7.970   6.465  1.00103.85           O
ATOM   3189  N   PHE D 408      27.600  -7.432   7.817  1.00 87.45           N
ATOM   3190  CA  PHE D 408      27.624  -6.012   7.580  1.00 87.45           C
ATOM   3191  CB  PHE D 408      28.680  -5.274   8.422  1.00 87.45           C
ATOM   3192  CG  PHE D 408      28.270  -5.354   9.852  1.00 87.45           C
ATOM   3193  CD1 PHE D 408      28.656  -6.416  10.637  1.00 87.45           C
ATOM   3194  CD2 PHE D 408      27.495  -4.363  10.406  1.00 87.45           C
ATOM   3195  CE1 PHE D 408      28.276  -6.485  11.957  1.00 87.45           C
ATOM   3196  CE2 PHE D 408      27.111  -4.427  11.725  1.00 87.45           C
ATOM   3197  CZ  PHE D 408      27.502  -5.490  12.503  1.00 87.45           C
ATOM   3198  C   PHE D 408      27.939  -5.743   6.137  1.00 87.45           C
ATOM   3199  O   PHE D 408      27.625  -4.668   5.631  1.00 87.45           O
ATOM   3200  N   GLY D 409      28.630  -6.673   5.448  1.00 33.55           N
ATOM   3201  CA  GLY D 409      28.958  -6.450   4.067  1.00 33.55           C
ATOM   3202  C   GLY D 409      30.400  -6.056   3.977  1.00 33.55           C
ATOM   3203  O   GLY D 409      30.890  -5.710   2.902  1.00 33.55           O
ATOM   3204  N   ASN D 410      31.119  -6.091   5.114  1.00 52.58           N
ATOM   3205  CA  ASN D 410      32.509  -5.725   5.123  1.00 52.58           C
ATOM   3206  CB  ASN D 410      33.032  -5.362   6.523  1.00 52.58           C
ATOM   3207  CG  ASN D 410      32.454  -3.999   6.877  1.00 52.58           C
ATOM   3208  OD1 ASN D 410      32.885  -2.975   6.349  1.00 52.58           O
ATOM   3209  ND2 ASN D 410      31.442  -3.979   7.784  1.00 52.58           N
ATOM   3210  C   ASN D 410      33.326  -6.854   4.573  1.00 52.58           C
ATOM   3211  O   ASN D 410      32.956  -8.020   4.693  1.00 52.58           O
ATOM   3212  N   GLU D 411      34.473  -6.520   3.941  1.00 71.44           N
ATOM   3213  CA  GLU D 411      35.320  -7.512   3.336  1.00 71.44           C
ATOM   3214  CB  GLU D 411      35.658  -7.239   1.860  1.00 71.44           C
ATOM   3215  CG  GLU D 411      34.444  -7.107   0.943  1.00 71.44           C
ATOM   3216  CD  GLU D 411      34.085  -5.629   0.892  1.00 71.44           C
ATOM   3217  OE1 GLU D 411      34.907  -4.807   1.380  1.00 71.44           O
ATOM   3218  OE2 GLU D 411      32.991  -5.300   0.362  1.00 71.44           O
ATOM   3219  C   GLU D 411      36.641  -7.505   4.044  1.00 71.44           C
ATOM   3220  O   GLU D 411      37.069  -6.484   4.580  1.00 71.44           O
ATOM   3221  N   GLY D 412      37.335  -8.663   4.041  1.00 29.79           N
ATOM   3222  CA  GLY D 412      38.599  -8.762   4.710  1.00 29.79           C
ATOM   3223  C   GLY D 412      39.318  -9.983   4.217  1.00 29.79           C
ATOM   3224  O   GLY D 412      39.002 -10.528   3.160  1.00 29.79           O
ATOM   3225  N   THR D 413      40.315 -10.438   5.005  1.00128.43           N
ATOM   3226  CA  THR D 413      41.183 -11.521   4.629  1.00128.43           C
ATOM   3227  CB  THR D 413      42.581 -11.024   4.410  1.00128.43           C
ATOM   3228  OG1 THR D 413      43.485 -12.106   4.253  1.00128.43           O
ATOM   3229  CG2 THR D 413      42.985 -10.158   5.615  1.00128.43           C
ATOM   3230  C   THR D 413      41.275 -12.543   5.725  1.00128.43           C
ATOM   3231  O   THR D 413      40.942 -12.281   6.879  1.00128.43           O
ATOM   3232  N   TRP D 414      41.726 -13.764   5.361  1.00 79.34           N
ATOM   3233  CA  TRP D 414      41.915 -14.817   6.315  1.00 79.34           C
ATOM   3234  CB  TRP D 414      40.660 -15.678   6.507  1.00 79.34           C
ATOM   3235  CG  TRP D 414      40.261 -16.386   5.240  1.00 79.34           C
ATOM   3236  CD2 TRP D 414      40.842 -17.630   4.833  1.00 79.34           C
ATOM   3237  CD1 TRP D 414      39.370 -16.034   4.269  1.00 79.34           C
ATOM   3238  NE1 TRP D 414      39.362 -16.985   3.275  1.00 79.34           N
ATOM   3239  CE2 TRP D 414      40.264 -17.973   3.612  1.00 79.34           C
ATOM   3240  CE3 TRP D 414      41.785 -18.415   5.431  1.00 79.34           C
ATOM   3241  CZ2 TRP D 414      40.624 -19.117   2.966  1.00 79.34           C
ATOM   3242  CZ3 TRP D 414      42.144 -19.570   4.782  1.00 79.34           C
ATOM   3243  CH2 TRP D 414      41.571 -19.907   3.576  1.00 79.34           C
ATOM   3244  C   TRP D 414      42.986 -15.726   5.791  1.00 79.34           C
ATOM   3245  O   TRP D 414      43.264 -15.767   4.591  1.00 79.34           O
ATOM   3246  N   THR D 415      43.635 -16.468   6.710  1.00104.03           N
ATOM   3247  CA  THR D 415      44.665 -17.395   6.343  1.00104.03           C
ATOM   3248  CB  THR D 415      46.046 -16.882   6.645  1.00104.03           C
ATOM   3249  OG1 THR D 415      46.267 -15.623   6.039  1.00104.03           O
ATOM   3250  CG2 THR D 415      47.083 -17.876   6.116  1.00104.03           C
ATOM   3251  C   THR D 415      44.536 -18.527   7.302  1.00104.03           C
ATOM   3252  O   THR D 415      44.202 -18.312   8.465  1.00104.03           O
ATOM   3253  N   MET D 416      44.785 -19.768   6.853  1.00148.89           N
ATOM   3254  CA  MET D 416      44.836 -20.829   7.806  1.00148.89           C
ATOM   3255  CB  MET D 416      44.694 -22.199   7.136  1.00148.89           C
ATOM   3256  CG  MET D 416      44.449 -23.371   8.079  1.00148.89           C
ATOM   3257  SD  MET D 416      44.685 -24.965   7.245  1.00148.89           S
ATOM   3258  CE  MET D 416      44.461 -24.224   5.606  1.00148.89           C
ATOM   3259  C   MET D 416      46.245 -20.742   8.308  1.00148.89           C
ATOM   3260  O   MET D 416      47.118 -20.254   7.592  1.00148.89           O
ATOM   3261  N   VAL D 417      46.507 -21.157   9.560  1.00195.24           N
ATOM   3262  CA  VAL D 417      47.859 -21.206  10.042  1.00195.24           C
ATOM   3263  CB  VAL D 417      48.038 -20.621  11.431  1.00195.24           C
ATOM   3264  CG1 VAL D 417      47.660 -19.132  11.334  1.00195.24           C
ATOM   3265  CG2 VAL D 417      47.205 -21.362  12.495  1.00195.24           C
ATOM   3266  C   VAL D 417      48.089 -22.677  10.000  1.00195.24           C
ATOM   3267  O   VAL D 417      47.424 -23.409  10.720  1.00195.24           O
ATOM   3268  N   TYR D 418      49.202 -23.125   9.404  1.00290.48           N
ATOM   3269  CA  TYR D 418      49.355 -24.375   8.712  1.00290.48           C
ATOM   3270  CB  TYR D 418      50.769 -24.850   9.129  1.00290.48           C
ATOM   3271  CG  TYR D 418      51.237 -26.229   8.814  1.00290.48           C
ATOM   3272  CD1 TYR D 418      51.678 -26.631   7.574  1.00290.48           C
ATOM   3273  CD2 TYR D 418      51.322 -27.120   9.847  1.00290.48           C
ATOM   3274  CE1 TYR D 418      52.128 -27.921   7.385  1.00290.48           C
ATOM   3275  CE2 TYR D 418      51.761 -28.406   9.678  1.00290.48           C
ATOM   3276  CZ  TYR D 418      52.161 -28.814   8.434  1.00290.48           C
ATOM   3277  OH  TYR D 418      52.617 -30.136   8.248  1.00290.48           O
ATOM   3278  C   TYR D 418      48.244 -25.352   9.022  1.00290.48           C
ATOM   3279  O   TYR D 418      47.349 -25.445   8.181  1.00290.48           O
ATOM   3280  N   ASN D 419      48.120 -25.996  10.191  1.00222.50           N
ATOM   3281  CA  ASN D 419      46.972 -26.865  10.362  1.00222.50           C
ATOM   3282  CB  ASN D 419      47.379 -28.311  10.569  1.00222.50           C
ATOM   3283  CG  ASN D 419      48.324 -28.266  11.757  1.00222.50           C
ATOM   3284  OD1 ASN D 419      49.465 -27.832  11.674  1.00222.50           O
ATOM   3285  ND2 ASN D 419      47.836 -28.665  12.944  1.00222.50           N
ATOM   3286  C   ASN D 419      46.363 -26.570  11.695  1.00222.50           C
ATOM   3287  O   ASN D 419      45.416 -27.239  12.114  1.00222.50           O
ATOM   3288  N   GLN D 420      46.975 -25.647  12.453  1.00242.99           N
ATOM   3289  CA  GLN D 420      46.506 -25.408  13.795  1.00242.99           C
ATOM   3290  CB  GLN D 420      47.531 -24.991  14.856  1.00242.99           C
ATOM   3291  CG  GLN D 420      48.335 -23.751  14.545  1.00242.99           C
ATOM   3292  CD  GLN D 420      49.689 -24.329  14.287  1.00242.99           C
ATOM   3293  OE1 GLN D 420      50.269 -24.976  15.157  1.00242.99           O
ATOM   3294  NE2 GLN D 420      50.176 -24.128  13.040  1.00242.99           N
ATOM   3295  C   GLN D 420      45.322 -24.526  14.008  1.00242.99           C
ATOM   3296  O   GLN D 420      44.580 -24.751  14.963  1.00242.99           O
ATOM   3297  N   GLY D 421      45.135 -23.467  13.202  1.00 55.90           N
ATOM   3298  CA  GLY D 421      44.059 -22.559  13.507  1.00 55.90           C
ATOM   3299  C   GLY D 421      44.035 -21.524  12.429  1.00 55.90           C
ATOM   3300  O   GLY D 421      44.619 -21.734  11.367  1.00 55.90           O
ATOM   3301  N   PHE D 422      43.335 -20.390  12.665  1.00210.62           N
ATOM   3302  CA  PHE D 422      43.311 -19.358  11.669  1.00210.62           C
ATOM   3303  CB  PHE D 422      42.188 -19.400  10.585  1.00210.62           C
ATOM   3304  CG  PHE D 422      40.767 -19.692  10.986  1.00210.62           C
ATOM   3305  CD1 PHE D 422      39.975 -18.863  11.756  1.00210.62           C
ATOM   3306  CD2 PHE D 422      40.220 -20.877  10.545  1.00210.62           C
ATOM   3307  CE1 PHE D 422      38.674 -19.217  12.066  1.00210.62           C
ATOM   3308  CE2 PHE D 422      38.928 -21.239  10.845  1.00210.62           C
ATOM   3309  CZ  PHE D 422      38.147 -20.406  11.611  1.00210.62           C
ATOM   3310  C   PHE D 422      43.360 -17.978  12.240  1.00210.62           C
ATOM   3311  O   PHE D 422      43.263 -17.744  13.446  1.00210.62           O
ATOM   3312  N   HIS D 423      43.582 -17.023  11.313  1.00 97.63           N
ATOM   3313  CA  HIS D 423      43.719 -15.632  11.605  1.00 97.63           C
ATOM   3314  ND1 HIS D 423      45.531 -12.701  11.660  1.00 97.63           N
ATOM   3315  CG  HIS D 423      45.721 -14.011  12.034  1.00 97.63           C
ATOM   3316  CB  HIS D 423      45.176 -15.210  11.315  1.00 97.63           C
ATOM   3317  NE2 HIS D 423      46.857 -12.666  13.447  1.00 97.63           N
ATOM   3318  CD2 HIS D 423      46.530 -13.972  13.128  1.00 97.63           C
ATOM   3319  CE1 HIS D 423      46.234 -11.939  12.537  1.00 97.63           C
ATOM   3320  C   HIS D 423      42.824 -14.960  10.602  1.00 97.63           C
ATOM   3321  O   HIS D 423      42.941 -15.200   9.399  1.00 97.63           O
ATOM   3322  N   ILE D 424      41.888 -14.114  11.078  1.00130.42           N
ATOM   3323  CA  ILE D 424      40.964 -13.425  10.220  1.00130.42           C
ATOM   3324  CB  ILE D 424      39.530 -13.681  10.604  1.00130.42           C
ATOM   3325  CG1 ILE D 424      39.182 -15.181  10.616  1.00130.42           C
ATOM   3326  CG2 ILE D 424      38.645 -12.865   9.651  1.00130.42           C
ATOM   3327  CD1 ILE D 424      39.164 -15.841   9.241  1.00130.42           C
ATOM   3328  C   ILE D 424      41.166 -11.963  10.477  1.00130.42           C
ATOM   3329  O   ILE D 424      41.238 -11.530  11.626  1.00130.42           O
ATOM   3330  N   ASN D 425      41.272 -11.160   9.403  1.00 81.94           N
ATOM   3331  CA  ASN D 425      41.434  -9.744   9.561  1.00 81.94           C
ATOM   3332  CB  ASN D 425      42.607  -9.210   8.728  1.00 81.94           C
ATOM   3333  CG  ASN D 425      43.793 -10.146   8.919  1.00 81.94           C
ATOM   3334  OD1 ASN D 425      44.417 -10.570   7.947  1.00 81.94           O
ATOM   3335  ND2 ASN D 425      44.106 -10.496  10.195  1.00 81.94           N
ATOM   3336  C   ASN D 425      40.217  -9.163   8.919  1.00 81.94           C
ATOM   3337  O   ASN D 425      40.081  -9.217   7.698  1.00 81.94           O
ATOM   3338  N   VAL D 426      39.278  -8.611   9.709  1.00107.92           N
ATOM   3339  CA  VAL D 426      38.131  -8.043   9.070  1.00107.92           C
ATOM   3340  CB  VAL D 426      36.993  -9.006   8.913  1.00107.92           C
ATOM   3341  CG1 VAL D 426      37.430 -10.115   7.950  1.00107.92           C
ATOM   3342  CG2 VAL D 426      36.585  -9.523  10.303  1.00107.92           C
ATOM   3343  C   VAL D 426      37.631  -6.918   9.911  1.00107.92           C
ATOM   3344  O   VAL D 426      37.603  -7.001  11.137  1.00107.92           O
ATOM   3345  N   ASN D 427      37.223  -5.827   9.240  1.00 90.89           N
ATOM   3346  CA  ASN D 427      36.629  -4.678   9.855  1.00 90.89           C
ATOM   3347  CB  ASN D 427      35.189  -4.956  10.331  1.00 90.89           C
ATOM   3348  CG  ASN D 427      34.385  -3.661  10.297  1.00 90.89           C
ATOM   3349  OD1 ASN D 427      33.317  -3.608   9.690  1.00 90.89           O
ATOM   3350  ND2 ASN D 427      34.898  -2.586  10.952  1.00 90.89           N
ATOM   3351  C   ASN D 427      37.458  -4.175  11.014  1.00 90.89           C
ATOM   3352  O   ASN D 427      36.927  -3.881  12.084  1.00 90.89           O
ATOM   3353  N   GLY D 428      38.793  -4.074  10.844  1.00 33.15           N
ATOM   3354  CA  GLY D 428      39.633  -3.468  11.845  1.00 33.15           C
ATOM   3355  C   GLY D 428      39.839  -4.357  13.038  1.00 33.15           C
ATOM   3356  O   GLY D 428      40.316  -3.890  14.072  1.00 33.15           O
ATOM   3357  N   ARG D 429      39.489  -5.654  12.946  1.00139.32           N
ATOM   3358  CA  ARG D 429      39.693  -6.528  14.070  1.00139.32           C
ATOM   3359  CB  ARG D 429      38.395  -6.959  14.770  1.00139.32           C
ATOM   3360  CG  ARG D 429      38.641  -7.695  16.090  1.00139.32           C
ATOM   3361  CD  ARG D 429      37.357  -8.156  16.780  1.00139.32           C
ATOM   3362  NE  ARG D 429      36.557  -6.944  17.112  1.00139.32           N
ATOM   3363  CZ  ARG D 429      35.195  -7.001  17.062  1.00139.32           C
ATOM   3364  NH1 ARG D 429      34.577  -8.160  16.689  1.00139.32           N
ATOM   3365  NH2 ARG D 429      34.450  -5.902  17.382  1.00139.32           N
ATOM   3366  C   ARG D 429      40.370  -7.767  13.577  1.00139.32           C
ATOM   3367  O   ARG D 429      40.253  -8.125  12.406  1.00139.32           O
ATOM   3368  N   SER D 430      41.128  -8.445  14.465  1.00 87.85           N
ATOM   3369  CA  SER D 430      41.779  -9.661  14.075  1.00 87.85           C
ATOM   3370  CB  SER D 430      43.309  -9.632  14.234  1.00 87.85           C
ATOM   3371  OG  SER D 430      43.876  -8.722  13.303  1.00 87.85           O
ATOM   3372  C   SER D 430      41.253 -10.757  14.951  1.00 87.85           C
ATOM   3373  O   SER D 430      41.159 -10.587  16.167  1.00 87.85           O
ATOM   3374  N   TYR D 431      40.911 -11.920  14.344  1.00101.99           N
ATOM   3375  CA  TYR D 431      40.396 -13.039  15.092  1.00101.99           C
ATOM   3376  CB  TYR D 431      39.211 -13.843  14.505  1.00101.99           C
ATOM   3377  CG  TYR D 431      37.986 -13.065  14.172  1.00101.99           C
ATOM   3378  CD1 TYR D 431      37.525 -12.031  14.952  1.00101.99           C
ATOM   3379  CD2 TYR D 431      37.307 -13.386  13.018  1.00101.99           C
ATOM   3380  CE1 TYR D 431      36.384 -11.351  14.589  1.00101.99           C
ATOM   3381  CE2 TYR D 431      36.169 -12.712  12.650  1.00101.99           C
ATOM   3382  CZ  TYR D 431      35.703 -11.693  13.442  1.00101.99           C
ATOM   3383  OH  TYR D 431      34.533 -10.995  13.073  1.00101.99           O
ATOM   3384  C   TYR D 431      41.453 -14.093  15.058  1.00101.99           C
ATOM   3385  O   TYR D 431      42.101 -14.328  14.037  1.00101.99           O
ATOM   3386  N   PHE D 432      41.621 -14.786  16.193  1.00226.24           N
ATOM   3387  CA  PHE D 432      42.661 -15.752  16.330  1.00226.24           C
ATOM   3388  CB  PHE D 432      43.731 -15.096  17.206  1.00226.24           C
ATOM   3389  CG  PHE D 432      44.999 -15.841  17.136  1.00226.24           C
ATOM   3390  CD1 PHE D 432      45.001 -17.208  17.116  1.00226.24           C
ATOM   3391  CD2 PHE D 432      46.178 -15.164  17.037  1.00226.24           C
ATOM   3392  CE1 PHE D 432      46.112 -17.967  17.047  1.00226.24           C
ATOM   3393  CE2 PHE D 432      47.312 -15.914  16.972  1.00226.24           C
ATOM   3394  CZ  PHE D 432      47.269 -17.284  16.978  1.00226.24           C
ATOM   3395  C   PHE D 432      42.125 -16.874  17.183  1.00226.24           C
ATOM   3396  O   PHE D 432      41.546 -16.634  18.237  1.00226.24           O
ATOM   3397  N   GLY D 433      42.387 -18.139  16.791  1.00 72.17           N
ATOM   3398  CA  GLY D 433      42.034 -19.246  17.632  1.00 72.17           C
ATOM   3399  C   GLY D 433      42.623 -20.486  17.043  1.00 72.17           C
ATOM   3400  O   GLY D 433      42.898 -20.550  15.847  1.00 72.17           O
ATOM   3401  N   TYR D 434      42.792 -21.536  17.874  1.00123.20           N
ATOM   3402  CA  TYR D 434      43.297 -22.777  17.367  1.00123.20           C
ATOM   3403  CB  TYR D 434      44.450 -23.402  18.170  1.00123.20           C
ATOM   3404  CG  TYR D 434      45.658 -22.557  17.941  1.00123.20           C
ATOM   3405  CD1 TYR D 434      46.264 -22.525  16.706  1.00123.20           C
ATOM   3406  CD2 TYR D 434      46.199 -21.814  18.962  1.00123.20           C
ATOM   3407  CE1 TYR D 434      47.377 -21.750  16.491  1.00123.20           C
ATOM   3408  CE2 TYR D 434      47.314 -21.040  18.752  1.00123.20           C
ATOM   3409  CZ  TYR D 434      47.901 -21.008  17.516  1.00123.20           C
ATOM   3410  OH  TYR D 434      49.040 -20.213  17.300  1.00123.20           O
ATOM   3411  C   TYR D 434      42.149 -23.737  17.347  1.00123.20           C
ATOM   3412  O   TYR D 434      41.187 -23.588  18.100  1.00123.20           O
ATOM   3413  N   SER D 435      42.195 -24.722  16.427  1.00105.87           N
ATOM   3414  CA  SER D 435      41.099 -25.644  16.306  1.00105.87           C
ATOM   3415  CB  SER D 435      41.220 -26.610  15.117  1.00105.87           C
ATOM   3416  OG  SER D 435      42.341 -27.459  15.297  1.00105.87           O
ATOM   3417  C   SER D 435      41.018 -26.460  17.574  1.00105.87           C
ATOM   3418  O   SER D 435      42.011 -26.683  18.266  1.00105.87           O
ATOM   3419  N   ALA D 436      39.795 -26.931  17.893  1.00 70.01           N
ATOM   3420  CA  ALA D 436      39.486 -27.597  19.132  1.00 70.01           C
ATOM   3421  CB  ALA D 436      37.972 -27.739  19.370  1.00 70.01           C
ATOM   3422  C   ALA D 436      40.067 -28.983  19.239  1.00 70.01           C
ATOM   3423  O   ALA D 436      40.170 -29.707  18.250  1.00 70.01           O
ATOM   3424  N   PHE D 437      40.431 -29.366  20.493  1.00266.51           N
ATOM   3425  CA  PHE D 437      40.926 -30.666  20.904  1.00266.51           C
ATOM   3426  CB  PHE D 437      41.877 -30.810  22.096  1.00266.51           C
ATOM   3427  CG  PHE D 437      43.286 -30.403  22.208  1.00266.51           C
ATOM   3428  CD1 PHE D 437      43.684 -29.102  22.328  1.00266.51           C
ATOM   3429  CD2 PHE D 437      44.210 -31.400  22.341  1.00266.51           C
ATOM   3430  CE1 PHE D 437      45.020 -28.811  22.489  1.00266.51           C
ATOM   3431  CE2 PHE D 437      45.540 -31.121  22.506  1.00266.51           C
ATOM   3432  CZ  PHE D 437      45.953 -29.816  22.572  1.00266.51           C
ATOM   3433  C   PHE D 437      39.933 -31.136  21.916  1.00266.51           C
ATOM   3434  O   PHE D 437      39.318 -30.321  22.593  1.00266.51           O
ATOM   3435  N   LYS D 438      39.869 -32.464  22.140  1.00166.19           N
ATOM   3436  CA  LYS D 438      39.037 -33.026  23.172  1.00166.19           C
ATOM   3437  CB  LYS D 438      37.806 -33.698  22.545  1.00166.19           C
ATOM   3438  CG  LYS D 438      36.805 -34.305  23.517  1.00166.19           C
ATOM   3439  CD  LYS D 438      35.530 -34.753  22.803  1.00166.19           C
ATOM   3440  CE  LYS D 438      34.921 -33.662  21.922  0.00166.19           C
ATOM   3441  NZ  LYS D 438      33.787 -34.207  21.143  0.00166.19           N
ATOM   3442  C   LYS D 438      39.841 -34.116  23.825  1.00166.19           C
ATOM   3443  O   LYS D 438      40.183 -35.098  23.169  1.00166.19           O
ATOM   3444  N   LYS D 439      40.163 -34.012  25.134  1.00169.90           N
ATOM   3445  CA  LYS D 439      40.983 -35.084  25.633  1.00169.90           C
ATOM   3446  CB  LYS D 439      42.353 -34.655  26.169  1.00169.90           C
ATOM   3447  CG  LYS D 439      43.206 -35.875  26.521  1.00169.90           C
ATOM   3448  CD  LYS D 439      44.591 -35.524  27.056  1.00169.90           C
ATOM   3449  CE  LYS D 439      44.508 -34.820  28.415  1.00169.90           C
ATOM   3450  NZ  LYS D 439      43.475 -35.475  29.251  1.00169.90           N
ATOM   3451  C   LYS D 439      40.330 -35.810  26.775  1.00169.90           C
ATOM   3452  O   LYS D 439      40.142 -35.273  27.868  1.00169.90           O
ATOM   3453  N   GLU D 440      39.950 -37.075  26.516  1.00106.93           N
ATOM   3454  CA  GLU D 440      39.481 -37.983  27.521  1.00106.93           C
ATOM   3455  CB  GLU D 440      38.615 -39.133  26.980  0.00106.93           C
ATOM   3456  CG  GLU D 440      37.148 -38.698  26.862  0.00106.93           C
ATOM   3457  CD  GLU D 440      36.411 -39.610  25.894  0.00106.93           C
ATOM   3458  OE1 GLU D 440      35.917 -40.686  26.322  0.00106.93           O
ATOM   3459  OE2 GLU D 440      36.329 -39.223  24.698  0.00106.93           O
ATOM   3460  C   GLU D 440      40.655 -38.498  28.307  1.00106.93           C
ATOM   3461  O   GLU D 440      40.509 -38.920  29.450  1.00106.93           O
ATOM   3462  N   GLY D 441      41.861 -38.477  27.707  1.00 70.73           N
ATOM   3463  CA  GLY D 441      43.075 -38.928  28.334  1.00 70.73           C
ATOM   3464  C   GLY D 441      43.801 -39.797  27.354  1.00 70.73           C
ATOM   3465  O   GLY D 441      44.861 -39.419  26.859  1.00 70.73           O
ATOM   3466  N   GLN D 442      43.288 -40.998  27.047  1.00171.49           N
ATOM   3467  CA  GLN D 442      43.964 -41.728  26.016  1.00171.49           C
ATOM   3468  CB  GLN D 442      43.570 -43.208  25.901  1.00171.49           C
ATOM   3469  CG  GLN D 442      44.092 -44.071  27.048  1.00171.49           C
ATOM   3470  CD  GLN D 442      43.828 -45.527  26.692  1.00171.49           C
ATOM   3471  OE1 GLN D 442      43.939 -46.414  27.536  1.00171.49           O
ATOM   3472  NE2 GLN D 442      43.474 -45.785  25.404  1.00171.49           N
ATOM   3473  C   GLN D 442      43.604 -41.082  24.734  1.00171.49           C
ATOM   3474  O   GLN D 442      44.413 -40.972  23.813  1.00171.49           O
ATOM   3475  N   LYS D 443      42.341 -40.629  24.669  1.00214.18           N
ATOM   3476  CA  LYS D 443      41.836 -40.106  23.445  1.00214.18           C
ATOM   3477  CB  LYS D 443      40.319 -40.238  23.265  1.00214.18           C
ATOM   3478  CG  LYS D 443      39.883 -41.591  22.738  1.00214.18           C
ATOM   3479  CD  LYS D 443      40.479 -41.907  21.371  0.00214.18           C
ATOM   3480  CE  LYS D 443      40.041 -43.278  20.872  0.00214.18           C
ATOM   3481  NZ  LYS D 443      40.175 -44.250  21.978  0.00214.18           N
ATOM   3482  C   LYS D 443      42.065 -38.648  23.346  1.00214.18           C
ATOM   3483  O   LYS D 443      41.796 -37.877  24.265  1.00214.18           O
ATOM   3484  N   VAL D 444      42.599 -38.249  22.189  1.00145.03           N
ATOM   3485  CA  VAL D 444      42.661 -36.871  21.851  1.00145.03           C
ATOM   3486  CB  VAL D 444      44.057 -36.354  21.665  1.00145.03           C
ATOM   3487  CG1 VAL D 444      44.700 -36.202  23.048  1.00145.03           C
ATOM   3488  CG2 VAL D 444      44.826 -37.347  20.776  1.00145.03           C
ATOM   3489  C   VAL D 444      41.943 -36.800  20.557  1.00145.03           C
ATOM   3490  O   VAL D 444      42.350 -37.424  19.581  1.00145.03           O
ATOM   3491  N   THR D 445      40.814 -36.075  20.504  1.00148.22           N
ATOM   3492  CA  THR D 445      40.209 -36.060  19.216  1.00148.22           C
ATOM   3493  CB  THR D 445      38.940 -36.857  19.122  1.00148.22           C
ATOM   3494  OG1 THR D 445      38.783 -37.328  17.794  1.00148.22           O
ATOM   3495  CG2 THR D 445      37.739 -35.984  19.513  1.00148.22           C
ATOM   3496  C   THR D 445      40.016 -34.629  18.856  1.00148.22           C
ATOM   3497  O   THR D 445      39.811 -33.770  19.711  1.00148.22           O
ATOM   3498  N   SER D 446      40.106 -34.316  17.558  1.00112.20           N
ATOM   3499  CA  SER D 446      40.078 -32.927  17.239  1.00112.20           C
ATOM   3500  CB  SER D 446      41.324 -32.483  16.465  1.00112.20           C
ATOM   3501  OG  SER D 446      41.388 -31.070  16.430  1.00112.20           O
ATOM   3502  C   SER D 446      38.877 -32.642  16.415  1.00112.20           C
ATOM   3503  O   SER D 446      38.361 -33.515  15.717  1.00112.20           O
ATOM   3504  N   TYR D 447      38.351 -31.408  16.545  1.00126.63           N
ATOM   3505  CA  TYR D 447      37.254 -31.064  15.709  1.00126.63           C
ATOM   3506  CB  TYR D 447      35.882 -31.163  16.394  1.00126.63           C
ATOM   3507  CG  TYR D 447      35.727 -32.651  16.435  1.00126.63           C
ATOM   3508  CD1 TYR D 447      35.353 -33.318  15.290  1.00126.63           C
ATOM   3509  CD2 TYR D 447      35.972 -33.383  17.575  1.00126.63           C
ATOM   3510  CE1 TYR D 447      35.218 -34.685  15.274  1.00126.63           C
ATOM   3511  CE2 TYR D 447      35.838 -34.756  17.567  1.00126.63           C
ATOM   3512  CZ  TYR D 447      35.462 -35.407  16.416  1.00126.63           C
ATOM   3513  OH  TYR D 447      35.326 -36.812  16.401  1.00126.63           O
ATOM   3514  C   TYR D 447      37.546 -29.774  15.041  1.00126.63           C
ATOM   3515  O   TYR D 447      37.725 -28.722  15.655  1.00126.63           O
ATOM   3516  N   CYS D 448      37.653 -29.887  13.713  1.00125.28           N
ATOM   3517  CA  CYS D 448      38.013 -28.826  12.840  1.00125.28           C
ATOM   3518  CB  CYS D 448      38.452 -29.300  11.464  1.00125.28           C
ATOM   3519  SG  CYS D 448      39.575 -28.058  10.809  1.00125.28           S
ATOM   3520  C   CYS D 448      36.872 -27.868  12.689  1.00125.28           C
ATOM   3521  O   CYS D 448      37.045 -26.779  12.142  1.00125.28           O
ATOM   3522  N   HIS D 449      35.657 -28.318  13.058  1.00109.06           N
ATOM   3523  CA  HIS D 449      34.448 -27.536  13.021  1.00109.06           C
ATOM   3524  ND1 HIS D 449      31.744 -29.328  11.670  1.00109.06           N
ATOM   3525  CG  HIS D 449      32.680 -29.453  12.673  1.00109.06           C
ATOM   3526  CB  HIS D 449      33.191 -28.302  13.490  1.00109.06           C
ATOM   3527  NE2 HIS D 449      32.171 -31.501  11.873  1.00109.06           N
ATOM   3528  CD2 HIS D 449      32.932 -30.787  12.781  1.00109.06           C
ATOM   3529  CE1 HIS D 449      31.474 -30.583  11.228  1.00109.06           C
ATOM   3530  C   HIS D 449      34.521 -26.445  14.054  1.00109.06           C
ATOM   3531  O   HIS D 449      33.957 -25.369  13.879  1.00109.06           O
ATOM   3532  N   LYS D 450      35.185 -26.739  15.185  1.00160.06           N
ATOM   3533  CA  LYS D 450      35.195 -25.968  16.406  1.00160.06           C
ATOM   3534  CB  LYS D 450      35.030 -26.932  17.594  1.00160.06           C
ATOM   3535  CG  LYS D 450      33.623 -27.222  18.108  1.00160.06           C
ATOM   3536  CD  LYS D 450      33.321 -26.416  19.368  1.00160.06           C
ATOM   3537  CE  LYS D 450      34.126 -26.963  20.556  1.00160.06           C
ATOM   3538  NZ  LYS D 450      34.098 -26.022  21.696  1.00160.06           N
ATOM   3539  C   LYS D 450      36.532 -25.337  16.659  1.00160.06           C
ATOM   3540  O   LYS D 450      37.535 -25.688  16.041  1.00160.06           O
ATOM   3541  N   THR D 451      36.562 -24.373  17.615  1.00 71.84           N
ATOM   3542  CA  THR D 451      37.801 -23.761  18.010  1.00 71.84           C
ATOM   3543  CB  THR D 451      37.965 -22.339  17.539  1.00 71.84           C
ATOM   3544  OG1 THR D 451      36.989 -21.495  18.135  1.00 71.84           O
ATOM   3545  CG2 THR D 451      37.837 -22.309  16.002  1.00 71.84           C
ATOM   3546  C   THR D 451      37.906 -23.778  19.513  1.00 71.84           C
ATOM   3547  O   THR D 451      36.918 -23.937  20.228  1.00 71.84           O
ATOM   3548  N   VAL D 452      39.145 -23.673  20.035  1.00126.29           N
ATOM   3549  CA  VAL D 452      39.335 -23.547  21.452  1.00126.29           C
ATOM   3550  CB  VAL D 452      40.680 -23.984  21.958  1.00126.29           C
ATOM   3551  CG1 VAL D 452      40.773 -25.513  21.801  1.00126.29           C
ATOM   3552  CG2 VAL D 452      41.777 -23.223  21.199  1.00126.29           C
ATOM   3553  C   VAL D 452      39.112 -22.098  21.736  1.00126.29           C
ATOM   3554  O   VAL D 452      38.805 -21.342  20.816  1.00126.29           O
ATOM   3555  N   PRO D 453      39.176 -21.664  22.960  1.00 92.28           N
ATOM   3556  CA  PRO D 453      38.950 -20.269  23.211  1.00 92.28           C
ATOM   3557  CD  PRO D 453      38.816 -22.478  24.104  1.00 92.28           C
ATOM   3558  CB  PRO D 453      38.843 -20.127  24.734  1.00 92.28           C
ATOM   3559  CG  PRO D 453      39.124 -21.544  25.286  1.00 92.28           C
ATOM   3560  C   PRO D 453      40.008 -19.453  22.530  1.00 92.28           C
ATOM   3561  O   PRO D 453      41.183 -19.793  22.652  1.00 92.28           O
ATOM   3562  N   GLY D 454      39.621 -18.361  21.829  1.00 51.94           N
ATOM   3563  CA  GLY D 454      40.579 -17.594  21.078  1.00 51.94           C
ATOM   3564  C   GLY D 454      40.515 -16.142  21.453  1.00 51.94           C
ATOM   3565  O   GLY D 454      39.705 -15.744  22.290  1.00 51.94           O
ATOM   3566  N   LEU D 455      41.396 -15.306  20.840  1.00148.51           N
ATOM   3567  CA  LEU D 455      41.367 -13.911  21.189  1.00148.51           C
ATOM   3568  CB  LEU D 455      42.671 -13.260  21.698  1.00148.51           C
ATOM   3569  CG  LEU D 455      43.934 -14.129  21.695  1.00148.51           C
ATOM   3570  CD1 LEU D 455      43.766 -15.427  22.496  1.00148.51           C
ATOM   3571  CD2 LEU D 455      44.435 -14.324  20.256  1.00148.51           C
ATOM   3572  C   LEU D 455      41.017 -13.095  19.981  1.00148.51           C
ATOM   3573  O   LEU D 455      41.434 -13.381  18.858  1.00148.51           O
ATOM   3574  N   ALA D 456      40.218 -12.033  20.205  1.00 52.83           N
ATOM   3575  CA  ALA D 456      39.867 -11.113  19.166  1.00 52.83           C
ATOM   3576  CB  ALA D 456      38.375 -11.154  18.795  1.00 52.83           C
ATOM   3577  C   ALA D 456      40.150  -9.747  19.714  1.00 52.83           C
ATOM   3578  O   ALA D 456      39.836  -9.459  20.868  1.00 52.83           O
ATOM   3579  N   HIS D 457      40.790  -8.874  18.909  1.00 82.13           N
ATOM   3580  CA  HIS D 457      41.032  -7.530  19.350  1.00 82.13           C
ATOM   3581  ND1 HIS D 457      44.128  -9.074  20.243  1.00 82.13           N
ATOM   3582  CG  HIS D 457      43.538  -7.931  19.749  1.00 82.13           C
ATOM   3583  CB  HIS D 457      42.258  -7.354  20.274  1.00 82.13           C
ATOM   3584  NE2 HIS D 457      45.440  -8.336  18.608  1.00 82.13           N
ATOM   3585  CD2 HIS D 457      44.352  -7.494  18.750  1.00 82.13           C
ATOM   3586  CE1 HIS D 457      45.263  -9.269  19.525  1.00 82.13           C
ATOM   3587  C   HIS D 457      41.201  -6.677  18.135  1.00 82.13           C
ATOM   3588  O   HIS D 457      41.439  -7.177  17.036  1.00 82.13           O
ATOM   3589  N   ASP D 458      41.076  -5.346  18.303  1.00 62.05           N
ATOM   3590  CA  ASP D 458      41.185  -4.483  17.166  1.00 62.05           C
ATOM   3591  CB  ASP D 458      40.716  -3.039  17.443  1.00 62.05           C
ATOM   3592  CG  ASP D 458      41.498  -2.449  18.609  1.00 62.05           C
ATOM   3593  OD1 ASP D 458      42.748  -2.592  18.633  1.00 62.05           O
ATOM   3594  OD2 ASP D 458      40.842  -1.857  19.509  1.00 62.05           O
ATOM   3595  C   ASP D 458      42.602  -4.521  16.689  1.00 62.05           C
ATOM   3596  O   ASP D 458      43.496  -5.000  17.383  1.00 62.05           O
ATOM   3597  N   VAL D 459      42.833  -4.013  15.466  1.00116.35           N
ATOM   3598  CA  VAL D 459      44.119  -4.077  14.834  1.00116.35           C
ATOM   3599  CB  VAL D 459      44.126  -3.476  13.460  1.00116.35           C
ATOM   3600  CG1 VAL D 459      43.227  -4.334  12.554  1.00116.35           C
ATOM   3601  CG2 VAL D 459      43.683  -2.006  13.557  1.00116.35           C
ATOM   3602  C   VAL D 459      45.145  -3.369  15.668  1.00116.35           C
ATOM   3603  O   VAL D 459      46.324  -3.716  15.635  1.00116.35           O
ATOM   3604  N   ASN D 460      44.740  -2.317  16.395  1.00106.13           N
ATOM   3605  CA  ASN D 460      45.647  -1.555  17.210  1.00106.13           C
ATOM   3606  CB  ASN D 460      45.002  -0.263  17.731  1.00106.13           C
ATOM   3607  CG  ASN D 460      44.747   0.621  16.520  1.00106.13           C
ATOM   3608  OD1 ASN D 460      43.994   1.591  16.588  1.00106.13           O
ATOM   3609  ND2 ASN D 460      45.386   0.268  15.373  1.00106.13           N
ATOM   3610  C   ASN D 460      46.125  -2.342  18.394  1.00106.13           C
ATOM   3611  O   ASN D 460      47.245  -2.116  18.834  1.00106.13           O
ATOM   3612  N   ILE D 461      45.265  -3.222  18.954  1.00256.09           N
ATOM   3613  CA  ILE D 461      45.430  -4.102  20.090  1.00256.09           C
ATOM   3614  CB  ILE D 461      46.856  -4.628  20.239  1.00256.09           C
ATOM   3615  CG1 ILE D 461      46.906  -5.933  21.026  1.00256.09           C
ATOM   3616  CG2 ILE D 461      47.732  -3.626  21.013  1.00256.09           C
ATOM   3617  CD1 ILE D 461      47.138  -5.738  22.521  1.00256.09           C
ATOM   3618  C   ILE D 461      44.969  -3.363  21.322  1.00256.09           C
ATOM   3619  O   ILE D 461      45.407  -3.621  22.441  1.00256.09           O
ATOM   3620  N   ARG D 462      43.993  -2.446  21.150  1.00151.45           N
ATOM   3621  CA  ARG D 462      43.457  -1.725  22.277  1.00151.45           C
ATOM   3622  CB  ARG D 462      42.690  -0.462  21.850  1.00151.45           C
ATOM   3623  CG  ARG D 462      43.497   0.453  20.934  1.00151.45           C
ATOM   3624  CD  ARG D 462      44.415   1.436  21.656  1.00151.45           C
ATOM   3625  NE  ARG D 462      45.171   2.138  20.586  1.00151.45           N
ATOM   3626  CZ  ARG D 462      46.412   1.709  20.224  1.00151.45           C
ATOM   3627  NH1 ARG D 462      47.032   0.725  20.938  1.00151.45           N
ATOM   3628  NH2 ARG D 462      47.037   2.286  19.156  1.00151.45           N
ATOM   3629  C   ARG D 462      42.468  -2.552  23.048  1.00151.45           C
ATOM   3630  O   ARG D 462      42.667  -2.878  24.218  1.00151.45           O
ATOM   3631  N   HIS D 463      41.386  -2.973  22.357  1.00 99.21           N
ATOM   3632  CA  HIS D 463      40.327  -3.688  23.013  1.00 99.21           C
ATOM   3633  ND1 HIS D 463      38.085  -2.075  24.848  1.00 99.21           N
ATOM   3634  CG  HIS D 463      38.560  -1.976  23.559  1.00 99.21           C
ATOM   3635  CB  HIS D 463      38.911  -3.165  22.717  1.00 99.21           C
ATOM   3636  NE2 HIS D 463      38.207   0.094  24.384  1.00 99.21           N
ATOM   3637  CD2 HIS D 463      38.627  -0.643  23.291  1.00 99.21           C
ATOM   3638  CE1 HIS D 463      37.891  -0.809  25.294  1.00 99.21           C
ATOM   3639  C   HIS D 463      40.392  -5.125  22.618  1.00 99.21           C
ATOM   3640  O   HIS D 463      40.585  -5.452  21.448  1.00 99.21           O
ATOM   3641  N   TRP D 464      40.215  -6.008  23.627  1.00118.28           N
ATOM   3642  CA  TRP D 464      40.338  -7.439  23.507  1.00118.28           C
ATOM   3643  CB  TRP D 464      41.436  -8.021  24.418  1.00118.28           C
ATOM   3644  CG  TRP D 464      42.852  -7.645  24.075  1.00118.28           C
ATOM   3645  CD2 TRP D 464      43.948  -8.572  24.009  1.00118.28           C
ATOM   3646  CD1 TRP D 464      43.375  -6.409  23.845  1.00118.28           C
ATOM   3647  NE1 TRP D 464      44.721  -6.510  23.617  1.00118.28           N
ATOM   3648  CE2 TRP D 464      45.090  -7.834  23.721  1.00118.28           C
ATOM   3649  CE3 TRP D 464      44.002  -9.927  24.181  1.00118.28           C
ATOM   3650  CZ2 TRP D 464      46.309  -8.439  23.594  1.00118.28           C
ATOM   3651  CZ3 TRP D 464      45.234 -10.533  24.053  1.00118.28           C
ATOM   3652  CH2 TRP D 464      46.368  -9.803  23.764  1.00118.28           C
ATOM   3653  C   TRP D 464      39.093  -8.100  24.025  1.00118.28           C
ATOM   3654  O   TRP D 464      38.347  -7.524  24.816  1.00118.28           O
ATOM   3655  N   SER D 465      38.858  -9.353  23.572  1.00 96.73           N
ATOM   3656  CA  SER D 465      37.763 -10.177  24.013  1.00 96.73           C
ATOM   3657  CB  SER D 465      36.435  -9.879  23.298  1.00 96.73           C
ATOM   3658  OG  SER D 465      36.001  -8.562  23.604  1.00 96.73           O
ATOM   3659  C   SER D 465      38.138 -11.599  23.691  1.00 96.73           C
ATOM   3660  O   SER D 465      39.114 -11.854  22.988  1.00 96.73           O
ATOM   3661  N   CYS D 466      37.365 -12.569  24.217  1.00122.67           N
ATOM   3662  CA  CYS D 466      37.631 -13.973  24.022  1.00122.67           C
ATOM   3663  CB  CYS D 466      37.833 -14.633  25.406  1.00122.67           C
ATOM   3664  SG  CYS D 466      37.829 -16.445  25.519  1.00122.67           S
ATOM   3665  C   CYS D 466      36.430 -14.555  23.313  1.00122.67           C
ATOM   3666  O   CYS D 466      35.317 -14.076  23.523  1.00122.67           O
ATOM   3667  N   PHE D 467      36.604 -15.548  22.393  1.00222.01           N
ATOM   3668  CA  PHE D 467      35.402 -16.146  21.852  1.00222.01           C
ATOM   3669  CB  PHE D 467      34.942 -16.037  20.396  1.00222.01           C
ATOM   3670  CG  PHE D 467      35.315 -14.926  19.523  1.00222.01           C
ATOM   3671  CD1 PHE D 467      34.788 -13.661  19.609  1.00222.01           C
ATOM   3672  CD2 PHE D 467      36.182 -15.268  18.521  1.00222.01           C
ATOM   3673  CE1 PHE D 467      35.202 -12.720  18.690  1.00222.01           C
ATOM   3674  CE2 PHE D 467      36.592 -14.346  17.609  1.00222.01           C
ATOM   3675  CZ  PHE D 467      36.105 -13.066  17.702  1.00222.01           C
ATOM   3676  C   PHE D 467      35.708 -17.572  21.542  1.00222.01           C
ATOM   3677  O   PHE D 467      36.848 -18.030  21.607  1.00222.01           O
ATOM   3678  N   TYR D 468      34.649 -18.322  21.159  1.00236.78           N
ATOM   3679  CA  TYR D 468      34.979 -19.527  20.467  1.00236.78           C
ATOM   3680  CB  TYR D 468      35.261 -20.860  21.220  1.00236.78           C
ATOM   3681  CG  TYR D 468      34.148 -21.724  21.705  1.00236.78           C
ATOM   3682  CD1 TYR D 468      33.239 -22.288  20.839  1.00236.78           C
ATOM   3683  CD2 TYR D 468      34.093 -22.063  23.037  1.00236.78           C
ATOM   3684  CE1 TYR D 468      32.250 -23.121  21.311  1.00236.78           C
ATOM   3685  CE2 TYR D 468      33.109 -22.897  23.511  1.00236.78           C
ATOM   3686  CZ  TYR D 468      32.180 -23.422  22.651  1.00236.78           C
ATOM   3687  OH  TYR D 468      31.172 -24.278  23.144  1.00236.78           O
ATOM   3688  C   TYR D 468      34.077 -19.650  19.281  1.00236.78           C
ATOM   3689  O   TYR D 468      33.016 -19.026  19.208  1.00236.78           O
ATOM   3690  N   GLY D 469      34.519 -20.423  18.272  1.00 45.57           N
ATOM   3691  CA  GLY D 469      33.778 -20.469  17.049  1.00 45.57           C
ATOM   3692  C   GLY D 469      33.317 -21.855  16.744  1.00 45.57           C
ATOM   3693  O   GLY D 469      33.915 -22.850  17.152  1.00 45.57           O
ATOM   3694  N   GLN D 470      32.198 -21.924  15.994  1.00 96.35           N
ATOM   3695  CA  GLN D 470      31.633 -23.159  15.541  1.00 96.35           C
ATOM   3696  CB  GLN D 470      30.288 -23.503  16.204  1.00 96.35           C
ATOM   3697  CG  GLN D 470      29.181 -22.504  15.858  1.00 96.35           C
ATOM   3698  CD  GLN D 470      27.868 -23.014  16.438  1.00 96.35           C
ATOM   3699  OE1 GLN D 470      26.792 -22.548  16.067  1.00 96.35           O
ATOM   3700  NE2 GLN D 470      27.954 -24.004  17.368  1.00 96.35           N
ATOM   3701  C   GLN D 470      31.351 -22.962  14.086  1.00 96.35           C
ATOM   3702  O   GLN D 470      30.931 -21.886  13.665  1.00 96.35           O
ATOM   3703  N   LYS D 471      31.585 -24.009  13.279  1.00108.63           N
ATOM   3704  CA  LYS D 471      31.386 -23.957  11.861  1.00108.63           C
ATOM   3705  CB  LYS D 471      32.303 -24.988  11.188  1.00108.63           C
ATOM   3706  CG  LYS D 471      32.273 -25.054   9.668  1.00108.63           C
ATOM   3707  CD  LYS D 471      33.455 -25.865   9.133  1.00108.63           C
ATOM   3708  CE  LYS D 471      33.286 -26.297   7.682  1.00108.63           C
ATOM   3709  NZ  LYS D 471      32.815 -25.149   6.886  1.00108.63           N
ATOM   3710  C   LYS D 471      29.951 -24.310  11.605  1.00108.63           C
ATOM   3711  O   LYS D 471      29.513 -25.423  11.886  1.00108.63           O
ATOM   3712  N   SER D 472      29.177 -23.328  11.099  1.00 63.01           N
ATOM   3713  CA  SER D 472      27.775 -23.467  10.815  1.00 63.01           C
ATOM   3714  CB  SER D 472      27.000 -22.141  10.902  1.00 63.01           C
ATOM   3715  OG  SER D 472      27.423 -21.250   9.882  1.00 63.01           O
ATOM   3716  C   SER D 472      27.551 -24.046   9.456  1.00 63.01           C
ATOM   3717  O   SER D 472      26.431 -24.006   8.956  1.00 63.01           O
ATOM   3718  N   GLY D 473      28.600 -24.540   8.779  1.00 26.24           N
ATOM   3719  CA  GLY D 473      28.380 -25.089   7.472  1.00 26.24           C
ATOM   3720  C   GLY D 473      29.737 -25.135   6.793  1.00 26.24           C
ATOM   3721  O   GLY D 473      30.331 -24.044   6.583  1.00 26.24           O
ATOM   3722  OXT GLY D 473      30.203 -26.264   6.482  1.00 26.24           O
TER    3723      GLY D 473
ATOM   3724  N   LEU E 474      66.944  -7.544  -9.244  1.00 64.15           N
ATOM   3725  CA  LEU E 474      67.126  -8.607  -8.241  1.00 64.15           C
ATOM   3726  CB  LEU E 474      65.946  -9.594  -8.323  1.00 64.15           C
ATOM   3727  CG  LEU E 474      65.836 -10.569  -7.137  1.00 64.15           C
ATOM   3728  CD1 LEU E 474      65.549  -9.806  -5.833  1.00 64.15           C
ATOM   3729  CD2 LEU E 474      64.795 -11.669  -7.408  1.00 64.15           C
ATOM   3730  C   LEU E 474      68.416  -9.294  -8.560  1.00 64.15           C
ATOM   3731  O   LEU E 474      68.687  -9.640  -9.709  1.00 64.15           O
ATOM   3732  N   PRO E 475      69.230  -9.450  -7.550  1.00 86.07           N
ATOM   3733  CA  PRO E 475      70.530 -10.036  -7.755  1.00 86.07           C
ATOM   3734  CD  PRO E 475      69.247  -8.444  -6.502  1.00 86.07           C
ATOM   3735  CB  PRO E 475      71.361  -9.633  -6.541  1.00 86.07           C
ATOM   3736  CG  PRO E 475      70.715  -8.309  -6.092  1.00 86.07           C
ATOM   3737  C   PRO E 475      70.468 -11.508  -7.983  1.00 86.07           C
ATOM   3738  O   PRO E 475      69.492 -12.138  -7.585  1.00 86.07           O
ATOM   3739  N   PRO E 476      71.429 -12.038  -8.684  1.00146.76           N
ATOM   3740  CA  PRO E 476      71.468 -13.465  -8.824  1.00146.76           C
ATOM   3741  CD  PRO E 476      71.797 -11.382  -9.930  1.00146.76           C
ATOM   3742  CB  PRO E 476      72.256 -13.757 -10.095  1.00146.76           C
ATOM   3743  CG  PRO E 476      71.988 -12.510 -10.958  1.00146.76           C
ATOM   3744  C   PRO E 476      71.934 -14.164  -7.586  1.00146.76           C
ATOM   3745  O   PRO E 476      71.718 -15.370  -7.483  1.00146.76           O
ATOM   3746  N   ALA E 477      72.601 -13.459  -6.648  1.00 55.39           N
ATOM   3747  CA  ALA E 477      73.008 -14.142  -5.457  1.00 55.39           C
ATOM   3748  CB  ALA E 477      74.421 -14.742  -5.548  1.00 55.39           C
ATOM   3749  C   ALA E 477      73.000 -13.171  -4.326  1.00 55.39           C
ATOM   3750  O   ALA E 477      73.358 -12.011  -4.512  1.00 55.39           O
ATOM   3751  N   PHE E 478      72.556 -13.617  -3.127  1.00144.32           N
ATOM   3752  CA  PHE E 478      72.617 -12.781  -1.961  1.00144.32           C
ATOM   3753  CB  PHE E 478      71.596 -11.639  -1.828  1.00144.32           C
ATOM   3754  CG  PHE E 478      72.380 -10.520  -2.411  1.00144.32           C
ATOM   3755  CD1 PHE E 478      73.567 -10.204  -1.790  1.00144.32           C
ATOM   3756  CD2 PHE E 478      72.023  -9.838  -3.548  1.00144.32           C
ATOM   3757  CE1 PHE E 478      74.381  -9.203  -2.256  1.00144.32           C
ATOM   3758  CE2 PHE E 478      72.840  -8.832  -4.013  1.00144.32           C
ATOM   3759  CZ  PHE E 478      74.013  -8.507  -3.376  1.00144.32           C
ATOM   3760  C   PHE E 478      72.736 -13.538  -0.682  1.00144.32           C
ATOM   3761  O   PHE E 478      72.293 -14.678  -0.543  1.00144.32           O
ATOM   3762  N   ASP E 479      73.406 -12.881   0.287  1.00 93.19           N
ATOM   3763  CA  ASP E 479      73.658 -13.426   1.583  1.00 93.19           C
ATOM   3764  CB  ASP E 479      75.053 -14.071   1.680  1.00 93.19           C
ATOM   3765  CG  ASP E 479      75.244 -14.687   3.058  1.00 93.19           C
ATOM   3766  OD1 ASP E 479      74.228 -15.073   3.692  1.00 93.19           O
ATOM   3767  OD2 ASP E 479      76.421 -14.788   3.489  1.00 93.19           O
ATOM   3768  C   ASP E 479      73.631 -12.268   2.535  1.00 93.19           C
ATOM   3769  O   ASP E 479      74.426 -11.338   2.417  1.00 93.19           O
ATOM   3770  N   TRP E 480      72.709 -12.299   3.513  1.00111.64           N
ATOM   3771  CA  TRP E 480      72.596 -11.238   4.472  1.00111.64           C
ATOM   3772  CB  TRP E 480      71.329 -11.261   5.342  1.00111.64           C
ATOM   3773  CG  TRP E 480      70.161 -10.578   4.678  1.00111.64           C
ATOM   3774  CD2 TRP E 480      70.168  -9.171   4.393  1.00111.64           C
ATOM   3775  CD1 TRP E 480      68.973 -11.062   4.215  1.00111.64           C
ATOM   3776  NE1 TRP E 480      68.231 -10.038   3.672  1.00111.64           N
ATOM   3777  CE2 TRP E 480      68.959  -8.869   3.771  1.00111.64           C
ATOM   3778  CE3 TRP E 480      71.111  -8.211   4.627  1.00111.64           C
ATOM   3779  CZ2 TRP E 480      68.673  -7.593   3.374  1.00111.64           C
ATOM   3780  CZ3 TRP E 480      70.820  -6.926   4.229  1.00111.64           C
ATOM   3781  CH2 TRP E 480      69.623  -6.624   3.614  1.00111.64           C
ATOM   3782  C   TRP E 480      73.796 -11.179   5.352  1.00111.64           C
ATOM   3783  O   TRP E 480      74.019 -10.171   6.020  1.00111.64           O
ATOM   3784  N   ARG E 481      74.530 -12.297   5.472  1.00145.56           N
ATOM   3785  CA  ARG E 481      75.732 -12.306   6.253  1.00145.56           C
ATOM   3786  CB  ARG E 481      76.290 -13.717   6.466  1.00145.56           C
ATOM   3787  CG  ARG E 481      75.323 -14.611   7.248  1.00145.56           C
ATOM   3788  CD  ARG E 481      75.914 -15.982   7.553  1.00145.56           C
ATOM   3789  NE  ARG E 481      76.495 -16.452   6.269  1.00145.56           N
ATOM   3790  CZ  ARG E 481      77.822 -16.746   6.213  1.00145.56           C
ATOM   3791  NH1 ARG E 481      78.550 -16.790   7.366  1.00145.56           N
ATOM   3792  NH2 ARG E 481      78.416 -16.967   5.005  1.00145.56           N
ATOM   3793  C   ARG E 481      76.765 -11.457   5.572  1.00145.56           C
ATOM   3794  O   ARG E 481      77.540 -10.779   6.244  1.00145.56           O
ATOM   3795  N   ASP E 482      76.835 -11.484   4.220  1.00129.06           N
ATOM   3796  CA  ASP E 482      77.828 -10.676   3.559  1.00129.06           C
ATOM   3797  CB  ASP E 482      78.871 -11.430   2.718  1.00129.06           C
ATOM   3798  CG  ASP E 482      79.854 -12.077   3.654  1.00129.06           C
ATOM   3799  OD1 ASP E 482      79.378 -12.892   4.480  1.00129.06           O
ATOM   3800  OD2 ASP E 482      81.074 -11.768   3.582  1.00129.06           O
ATOM   3801  C   ASP E 482      77.201  -9.779   2.555  1.00129.06           C
ATOM   3802  O   ASP E 482      77.056 -10.144   1.389  1.00129.06           O
ATOM   3803  N   VAL E 483      76.818  -8.569   2.975  1.00142.75           N
ATOM   3804  CA  VAL E 483      76.408  -7.636   1.984  1.00142.75           C
ATOM   3805  CB  VAL E 483      75.216  -6.824   2.412  1.00142.75           C
ATOM   3806  CG1 VAL E 483      75.445  -6.317   3.845  1.00142.75           C
ATOM   3807  CG2 VAL E 483      74.993  -5.700   1.386  1.00142.75           C
ATOM   3808  C   VAL E 483      77.604  -6.759   1.821  1.00142.75           C
ATOM   3809  O   VAL E 483      77.750  -5.733   2.483  1.00142.75           O
ATOM   3810  N   ASN E 484      78.497  -7.175   0.907  1.00102.43           N
ATOM   3811  CA  ASN E 484      79.722  -6.503   0.607  1.00102.43           C
ATOM   3812  CB  ASN E 484      79.532  -5.207  -0.202  1.00102.43           C
ATOM   3813  CG  ASN E 484      80.836  -4.936  -0.941  1.00102.43           C
ATOM   3814  OD1 ASN E 484      81.648  -4.111  -0.526  1.00102.43           O
ATOM   3815  ND2 ASN E 484      81.052  -5.669  -2.068  1.00102.43           N
ATOM   3816  C   ASN E 484      80.489  -6.222   1.863  1.00102.43           C
ATOM   3817  O   ASN E 484      80.915  -5.094   2.099  1.00102.43           O
ATOM   3818  N   GLY E 485      80.678  -7.252   2.713  1.00 30.48           N
ATOM   3819  CA  GLY E 485      81.514  -7.121   3.874  1.00 30.48           C
ATOM   3820  C   GLY E 485      80.712  -7.001   5.138  1.00 30.48           C
ATOM   3821  O   GLY E 485      81.168  -7.439   6.193  1.00 30.48           O
ATOM   3822  N   VAL E 486      79.496  -6.425   5.085  1.00 44.56           N
ATOM   3823  CA  VAL E 486      78.744  -6.240   6.301  1.00 44.56           C
ATOM   3824  CB  VAL E 486      77.740  -5.125   6.210  1.00 44.56           C
ATOM   3825  CG1 VAL E 486      76.968  -5.049   7.537  1.00 44.56           C
ATOM   3826  CG2 VAL E 486      78.468  -3.826   5.825  1.00 44.56           C
ATOM   3827  C   VAL E 486      77.959  -7.480   6.631  1.00 44.56           C
ATOM   3828  O   VAL E 486      77.448  -8.154   5.738  1.00 44.56           O
ATOM   3829  N   ASN E 487      77.840  -7.812   7.941  1.00 72.97           N
ATOM   3830  CA  ASN E 487      77.075  -8.965   8.354  1.00 72.97           C
ATOM   3831  CB  ASN E 487      77.866  -9.981   9.192  1.00 72.97           C
ATOM   3832  CG  ASN E 487      76.940 -11.160   9.466  1.00 72.97           C
ATOM   3833  OD1 ASN E 487      75.868 -11.275   8.875  1.00 72.97           O
ATOM   3834  ND2 ASN E 487      77.357 -12.060  10.396  1.00 72.97           N
ATOM   3835  C   ASN E 487      75.918  -8.515   9.210  1.00 72.97           C
ATOM   3836  O   ASN E 487      76.099  -7.833  10.216  1.00 72.97           O
ATOM   3837  N   TYR E 488      74.688  -8.797   8.735  1.00147.60           N
ATOM   3838  CA  TYR E 488      73.406  -8.551   9.346  1.00147.60           C
ATOM   3839  CB  TYR E 488      72.349  -8.078   8.344  1.00147.60           C
ATOM   3840  CG  TYR E 488      72.789  -6.688   8.029  1.00147.60           C
ATOM   3841  CD1 TYR E 488      72.492  -5.663   8.899  1.00147.60           C
ATOM   3842  CD2 TYR E 488      73.507  -6.407   6.890  1.00147.60           C
ATOM   3843  CE1 TYR E 488      72.891  -4.375   8.635  1.00147.60           C
ATOM   3844  CE2 TYR E 488      73.911  -5.120   6.619  1.00147.60           C
ATOM   3845  CZ  TYR E 488      73.602  -4.103   7.492  1.00147.60           C
ATOM   3846  OH  TYR E 488      74.014  -2.781   7.216  1.00147.60           O
ATOM   3847  C   TYR E 488      72.849  -9.629  10.252  1.00147.60           C
ATOM   3848  O   TYR E 488      71.885  -9.370  10.970  1.00147.60           O
ATOM   3849  N   LEU E 489      73.302 -10.897  10.150  1.00171.29           N
ATOM   3850  CA  LEU E 489      72.677 -11.936  10.939  1.00171.29           C
ATOM   3851  CB  LEU E 489      72.611 -13.306  10.239  1.00171.29           C
ATOM   3852  CG  LEU E 489      71.543 -13.379   9.133  1.00171.29           C
ATOM   3853  CD1 LEU E 489      70.126 -13.319   9.728  1.00171.29           C
ATOM   3854  CD2 LEU E 489      71.777 -12.307   8.061  1.00171.29           C
ATOM   3855  C   LEU E 489      73.335 -12.141  12.272  1.00171.29           C
ATOM   3856  O   LEU E 489      74.555 -12.076  12.414  1.00171.29           O
ATOM   3857  N   SER E 490      72.500 -12.412  13.302  1.00 55.27           N
ATOM   3858  CA  SER E 490      72.991 -12.639  14.635  1.00 55.27           C
ATOM   3859  CB  SER E 490      71.928 -12.467  15.733  1.00 55.27           C
ATOM   3860  OG  SER E 490      70.904 -13.436  15.576  1.00 55.27           O
ATOM   3861  C   SER E 490      73.527 -14.037  14.689  1.00 55.27           C
ATOM   3862  O   SER E 490      73.302 -14.829  13.778  1.00 55.27           O
ATOM   3863  N   PRO E 491      74.224 -14.360  15.747  1.00152.26           N
ATOM   3864  CA  PRO E 491      74.907 -15.619  15.896  1.00152.26           C
ATOM   3865  CD  PRO E 491      74.661 -13.372  16.717  1.00152.26           C
ATOM   3866  CB  PRO E 491      75.806 -15.465  17.127  1.00152.26           C
ATOM   3867  CG  PRO E 491      75.274 -14.211  17.846  1.00152.26           C
ATOM   3868  C   PRO E 491      74.019 -16.820  15.961  1.00152.26           C
ATOM   3869  O   PRO E 491      72.861 -16.712  16.364  1.00152.26           O
ATOM   3870  N   VAL E 492      74.567 -17.977  15.539  1.00 42.23           N
ATOM   3871  CA  VAL E 492      73.863 -19.224  15.548  1.00 42.23           C
ATOM   3872  CB  VAL E 492      74.590 -20.315  14.814  1.00 42.23           C
ATOM   3873  CG1 VAL E 492      73.845 -21.643  15.028  1.00 42.23           C
ATOM   3874  CG2 VAL E 492      74.725 -19.908  13.338  1.00 42.23           C
ATOM   3875  C   VAL E 492      73.741 -19.644  16.974  1.00 42.23           C
ATOM   3876  O   VAL E 492      74.648 -19.425  17.775  1.00 42.23           O
ATOM   3877  N   ARG E 493      72.593 -20.246  17.331  1.00148.91           N
ATOM   3878  CA  ARG E 493      72.414 -20.670  18.686  1.00148.91           C
ATOM   3879  CB  ARG E 493      71.404 -19.831  19.479  1.00148.91           C
ATOM   3880  CG  ARG E 493      71.516 -20.110  20.975  1.00148.91           C
ATOM   3881  CD  ARG E 493      70.493 -19.389  21.844  1.00148.91           C
ATOM   3882  NE  ARG E 493      70.949 -17.986  22.008  1.00148.91           N
ATOM   3883  CZ  ARG E 493      70.819 -17.389  23.227  1.00148.91           C
ATOM   3884  NH1 ARG E 493      70.308 -18.092  24.280  1.00148.91           N
ATOM   3885  NH2 ARG E 493      71.203 -16.090  23.392  1.00148.91           N
ATOM   3886  C   ARG E 493      71.954 -22.097  18.683  1.00148.91           C
ATOM   3887  O   ARG E 493      71.730 -22.693  17.630  1.00148.91           O
ATOM   3888  N   ASN E 494      71.843 -22.689  19.891  1.00100.83           N
ATOM   3889  CA  ASN E 494      71.495 -24.070  20.058  1.00100.83           C
ATOM   3890  CB  ASN E 494      72.508 -24.750  21.000  1.00100.83           C
ATOM   3891  CG  ASN E 494      72.773 -26.164  20.533  1.00100.83           C
ATOM   3892  OD1 ASN E 494      73.120 -26.356  19.377  1.00100.83           O
ATOM   3893  ND2 ASN E 494      72.650 -27.179  21.427  1.00100.83           N
ATOM   3894  C   ASN E 494      70.176 -24.119  20.782  1.00100.83           C
ATOM   3895  O   ASN E 494      70.080 -23.687  21.928  1.00100.83           O
ATOM   3896  N   GLN E 495      69.112 -24.626  20.131  1.00183.93           N
ATOM   3897  CA  GLN E 495      67.844 -24.783  20.792  1.00183.93           C
ATOM   3898  CB  GLN E 495      66.590 -24.659  19.888  1.00183.93           C
ATOM   3899  CG  GLN E 495      66.682 -25.172  18.447  1.00183.93           C
ATOM   3900  CD  GLN E 495      66.914 -26.658  18.365  1.00183.93           C
ATOM   3901  OE1 GLN E 495      67.357 -27.286  19.321  1.00183.93           O
ATOM   3902  NE2 GLN E 495      66.624 -27.235  17.168  1.00183.93           N
ATOM   3903  C   GLN E 495      67.851 -25.905  21.783  1.00183.93           C
ATOM   3904  O   GLN E 495      67.039 -25.926  22.709  1.00183.93           O
ATOM   3905  N   GLY E 496      68.740 -26.898  21.599  1.00 53.32           N
ATOM   3906  CA  GLY E 496      68.855 -27.916  22.600  1.00 53.32           C
ATOM   3907  C   GLY E 496      67.735 -28.888  22.444  1.00 53.32           C
ATOM   3908  O   GLY E 496      67.208 -29.092  21.353  1.00 53.32           O
ATOM   3909  N   SER E 497      67.371 -29.514  23.578  1.00 89.91           N
ATOM   3910  CA  SER E 497      66.413 -30.572  23.719  1.00 89.91           C
ATOM   3911  CB  SER E 497      66.459 -31.172  25.135  1.00 89.91           C
ATOM   3912  OG  SER E 497      67.775 -31.609  25.437  1.00 89.91           O
ATOM   3913  C   SER E 497      64.999 -30.109  23.507  1.00 89.91           C
ATOM   3914  O   SER E 497      64.121 -30.928  23.244  1.00 89.91           O
ATOM   3915  N   CYS E 498      64.724 -28.798  23.627  1.00 64.41           N
ATOM   3916  CA  CYS E 498      63.366 -28.316  23.577  1.00 64.41           C
ATOM   3917  CB  CYS E 498      63.216 -26.986  24.340  1.00 64.41           C
ATOM   3918  SG  CYS E 498      61.539 -26.291  24.345  1.00 64.41           S
ATOM   3919  C   CYS E 498      62.938 -28.101  22.151  1.00 64.41           C
ATOM   3920  O   CYS E 498      63.734 -27.686  21.314  1.00 64.41           O
ATOM   3921  N   GLY E 499      61.649 -28.363  21.831  1.00 56.61           N
ATOM   3922  CA  GLY E 499      61.209 -28.201  20.468  1.00 56.61           C
ATOM   3923  C   GLY E 499      60.864 -26.756  20.266  1.00 56.61           C
ATOM   3924  O   GLY E 499      59.717 -26.405  19.986  1.00 56.61           O
ATOM   3925  N   SER E 500      61.886 -25.891  20.434  1.00158.19           N
ATOM   3926  CA  SER E 500      61.798 -24.459  20.357  1.00158.19           C
ATOM   3927  CB  SER E 500      62.678 -23.731  21.391  1.00158.19           C
ATOM   3928  OG  SER E 500      64.043 -23.750  21.008  1.00158.19           O
ATOM   3929  C   SER E 500      62.120 -23.868  19.005  1.00158.19           C
ATOM   3930  O   SER E 500      62.239 -22.649  18.899  1.00158.19           O
ATOM   3931  N   CYS E 501      62.237 -24.668  17.931  1.00113.71           N
ATOM   3932  CA  CYS E 501      62.746 -24.190  16.669  1.00113.71           C
ATOM   3933  CB  CYS E 501      62.625 -25.282  15.606  1.00113.71           C
ATOM   3934  SG  CYS E 501      63.241 -26.855  16.268  1.00113.71           S
ATOM   3935  C   CYS E 501      61.989 -22.980  16.193  1.00113.71           C
ATOM   3936  O   CYS E 501      62.585 -21.990  15.771  1.00113.71           O
ATOM   3937  N   TYR E 502      60.655 -22.995  16.305  1.00 85.74           N
ATOM   3938  CA  TYR E 502      59.841 -21.921  15.811  1.00 85.74           C
ATOM   3939  CB  TYR E 502      58.349 -22.210  16.040  1.00 85.74           C
ATOM   3940  CG  TYR E 502      58.115 -22.211  17.509  1.00 85.74           C
ATOM   3941  CD1 TYR E 502      58.414 -23.292  18.299  1.00 85.74           C
ATOM   3942  CD2 TYR E 502      57.611 -21.097  18.114  1.00 85.74           C
ATOM   3943  CE1 TYR E 502      58.192 -23.260  19.655  1.00 85.74           C
ATOM   3944  CE2 TYR E 502      57.386 -21.051  19.465  1.00 85.74           C
ATOM   3945  CZ  TYR E 502      57.673 -22.137  20.247  1.00 85.74           C
ATOM   3946  OH  TYR E 502      57.442 -22.094  21.637  1.00 85.74           O
ATOM   3947  C   TYR E 502      60.227 -20.638  16.502  1.00 85.74           C
ATOM   3948  O   TYR E 502      60.216 -19.572  15.885  1.00 85.74           O
ATOM   3949  N   ALA E 503      60.528 -20.696  17.816  1.00 51.03           N
ATOM   3950  CA  ALA E 503      60.912 -19.525  18.561  1.00 51.03           C
ATOM   3951  CB  ALA E 503      61.052 -19.803  20.068  1.00 51.03           C
ATOM   3952  C   ALA E 503      62.235 -18.998  18.081  1.00 51.03           C
ATOM   3953  O   ALA E 503      62.397 -17.791  17.904  1.00 51.03           O
ATOM   3954  N   PHE E 504      63.230 -19.885  17.867  1.00 80.23           N
ATOM   3955  CA  PHE E 504      64.516 -19.412  17.431  1.00 80.23           C
ATOM   3956  CB  PHE E 504      65.665 -20.439  17.497  1.00 80.23           C
ATOM   3957  CG  PHE E 504      66.229 -20.394  18.882  1.00 80.23           C
ATOM   3958  CD1 PHE E 504      65.675 -21.120  19.912  1.00 80.23           C
ATOM   3959  CD2 PHE E 504      67.329 -19.608  19.152  1.00 80.23           C
ATOM   3960  CE1 PHE E 504      66.211 -21.063  21.182  1.00 80.23           C
ATOM   3961  CE2 PHE E 504      67.867 -19.547  20.415  1.00 80.23           C
ATOM   3962  CZ  PHE E 504      67.310 -20.277  21.437  1.00 80.23           C
ATOM   3963  C   PHE E 504      64.428 -18.814  16.061  1.00 80.23           C
ATOM   3964  O   PHE E 504      65.035 -17.780  15.795  1.00 80.23           O
ATOM   3965  N   SER E 505      63.668 -19.436  15.145  1.00 77.01           N
ATOM   3966  CA  SER E 505      63.554 -18.890  13.822  1.00 77.01           C
ATOM   3967  CB  SER E 505      62.644 -19.722  12.917  1.00 77.01           C
ATOM   3968  OG  SER E 505      63.213 -21.009  12.767  1.00 77.01           O
ATOM   3969  C   SER E 505      62.941 -17.530  13.923  1.00 77.01           C
ATOM   3970  O   SER E 505      63.378 -16.586  13.267  1.00 77.01           O
ATOM   3971  N   SER E 506      61.908 -17.396  14.772  1.00 43.42           N
ATOM   3972  CA  SER E 506      61.210 -16.150  14.909  1.00 43.42           C
ATOM   3973  CB  SER E 506      60.049 -16.224  15.918  1.00 43.42           C
ATOM   3974  OG  SER E 506      59.051 -17.120  15.453  1.00 43.42           O
ATOM   3975  C   SER E 506      62.147 -15.083  15.391  1.00 43.42           C
ATOM   3976  O   SER E 506      62.205 -14.003  14.806  1.00 43.42           O
ATOM   3977  N   VAL E 507      62.911 -15.360  16.468  1.00 95.09           N
ATOM   3978  CA  VAL E 507      63.803 -14.379  17.024  1.00 95.09           C
ATOM   3979  CB  VAL E 507      64.492 -14.846  18.275  1.00 95.09           C
ATOM   3980  CG1 VAL E 507      63.426 -15.067  19.363  1.00 95.09           C
ATOM   3981  CG2 VAL E 507      65.314 -16.105  17.951  1.00 95.09           C
ATOM   3982  C   VAL E 507      64.856 -14.049  16.014  1.00 95.09           C
ATOM   3983  O   VAL E 507      65.230 -12.889  15.852  1.00 95.09           O
ATOM   3984  N   GLY E 508      65.349 -15.069  15.288  1.00 27.39           N
ATOM   3985  CA  GLY E 508      66.408 -14.855  14.345  1.00 27.39           C
ATOM   3986  C   GLY E 508      65.967 -13.879  13.300  1.00 27.39           C
ATOM   3987  O   GLY E 508      66.731 -13.002  12.901  1.00 27.39           O
ATOM   3988  N   MET E 509      64.724 -14.017  12.808  1.00 56.75           N
ATOM   3989  CA  MET E 509      64.252 -13.131  11.785  1.00 56.75           C
ATOM   3990  CB  MET E 509      62.845 -13.523  11.301  1.00 56.75           C
ATOM   3991  CG  MET E 509      62.275 -12.626  10.204  1.00 56.75           C
ATOM   3992  SD  MET E 509      60.807 -13.310   9.376  1.00 56.75           S
ATOM   3993  CE  MET E 509      59.742 -13.322  10.847  1.00 56.75           C
ATOM   3994  C   MET E 509      64.215 -11.725  12.307  1.00 56.75           C
ATOM   3995  O   MET E 509      64.740 -10.801  11.687  1.00 56.75           O
ATOM   3996  N   MET E 510      63.636 -11.530  13.503  1.00 87.33           N
ATOM   3997  CA  MET E 510      63.503 -10.203  14.032  1.00 87.33           C
ATOM   3998  CB  MET E 510      62.645 -10.127  15.303  1.00 87.33           C
ATOM   3999  CG  MET E 510      61.184 -10.496  15.041  1.00 87.33           C
ATOM   4000  SD  MET E 510      60.023  -9.819  16.258  1.00 87.33           S
ATOM   4001  CE  MET E 510      61.145 -10.141  17.650  1.00 87.33           C
ATOM   4002  C   MET E 510      64.842  -9.600  14.330  1.00 87.33           C
ATOM   4003  O   MET E 510      65.034  -8.396  14.162  1.00 87.33           O
ATOM   4004  N   GLU E 511      65.803 -10.407  14.812  1.00 52.57           N
ATOM   4005  CA  GLU E 511      67.089  -9.873  15.179  1.00 52.57           C
ATOM   4006  CB  GLU E 511      67.969 -10.907  15.900  1.00 52.57           C
ATOM   4007  CG  GLU E 511      67.408 -11.282  17.274  1.00 52.57           C
ATOM   4008  CD  GLU E 511      68.333 -12.303  17.916  1.00 52.57           C
ATOM   4009  OE1 GLU E 511      69.524 -12.367  17.509  1.00 52.57           O
ATOM   4010  OE2 GLU E 511      67.857 -13.035  18.825  1.00 52.57           O
ATOM   4011  C   GLU E 511      67.830  -9.366  13.975  1.00 52.57           C
ATOM   4012  O   GLU E 511      68.454  -8.307  14.034  1.00 52.57           O
ATOM   4013  N   ALA E 512      67.810 -10.117  12.856  1.00 44.84           N
ATOM   4014  CA  ALA E 512      68.514  -9.692  11.678  1.00 44.84           C
ATOM   4015  CB  ALA E 512      68.500 -10.761  10.570  1.00 44.84           C
ATOM   4016  C   ALA E 512      67.885  -8.450  11.120  1.00 44.84           C
ATOM   4017  O   ALA E 512      68.570  -7.496  10.756  1.00 44.84           O
ATOM   4018  N   ARG E 513      66.543  -8.419  11.063  1.00138.48           N
ATOM   4019  CA  ARG E 513      65.848  -7.314  10.468  1.00138.48           C
ATOM   4020  CB  ARG E 513      64.361  -7.610  10.301  1.00138.48           C
ATOM   4021  CG  ARG E 513      64.217  -8.758   9.308  1.00138.48           C
ATOM   4022  CD  ARG E 513      62.823  -9.346   9.237  1.00138.48           C
ATOM   4023  NE  ARG E 513      62.083  -8.597   8.195  1.00138.48           N
ATOM   4024  CZ  ARG E 513      60.987  -9.203   7.670  1.00138.48           C
ATOM   4025  NH1 ARG E 513      60.684 -10.455   8.120  1.00138.48           N
ATOM   4026  NH2 ARG E 513      60.192  -8.546   6.777  1.00138.48           N
ATOM   4027  C   ARG E 513      66.080  -6.063  11.249  1.00138.48           C
ATOM   4028  O   ARG E 513      66.131  -4.973  10.685  1.00138.48           O
ATOM   4029  N   LEU E 514      66.207  -6.187  12.575  1.00138.42           N
ATOM   4030  CA  LEU E 514      66.472  -5.086  13.447  1.00138.42           C
ATOM   4031  CB  LEU E 514      66.527  -5.616  14.894  1.00138.42           C
ATOM   4032  CG  LEU E 514      66.555  -4.562  16.005  1.00138.42           C
ATOM   4033  CD1 LEU E 514      67.775  -3.654  15.864  1.00138.42           C
ATOM   4034  CD2 LEU E 514      65.218  -3.820  16.104  1.00138.42           C
ATOM   4035  C   LEU E 514      67.822  -4.547  13.058  1.00138.42           C
ATOM   4036  O   LEU E 514      68.027  -3.336  12.989  1.00138.42           O
ATOM   4037  N   ARG E 515      68.782  -5.453  12.784  1.00 76.42           N
ATOM   4038  CA  ARG E 515      70.124  -5.072  12.433  1.00 76.42           C
ATOM   4039  CB  ARG E 515      71.078  -6.270  12.260  1.00 76.42           C
ATOM   4040  CG  ARG E 515      71.489  -6.954  13.568  1.00 76.42           C
ATOM   4041  CD  ARG E 515      72.641  -7.947  13.384  1.00 76.42           C
ATOM   4042  NE  ARG E 515      72.967  -8.539  14.714  1.00 76.42           N
ATOM   4043  CZ  ARG E 515      74.193  -9.102  14.924  1.00 76.42           C
ATOM   4044  NH1 ARG E 515      75.128  -9.095  13.929  1.00 76.42           N
ATOM   4045  NH2 ARG E 515      74.489  -9.669  16.129  1.00 76.42           N
ATOM   4046  C   ARG E 515      70.131  -4.313  11.141  1.00 76.42           C
ATOM   4047  O   ARG E 515      70.768  -3.269  11.035  1.00 76.42           O
ATOM   4048  N   LEU E 516      69.414  -4.811  10.119  1.00135.51           N
ATOM   4049  CA  LEU E 516      69.380  -4.172   8.832  1.00135.51           C
ATOM   4050  CB  LEU E 516      68.547  -4.980   7.812  1.00135.51           C
ATOM   4051  CG  LEU E 516      68.450  -4.373   6.394  1.00135.51           C
ATOM   4052  CD1 LEU E 516      67.500  -3.163   6.332  1.00135.51           C
ATOM   4053  CD2 LEU E 516      69.846  -4.058   5.837  1.00135.51           C
ATOM   4054  C   LEU E 516      68.754  -2.819   8.967  1.00135.51           C
ATOM   4055  O   LEU E 516      69.249  -1.839   8.412  1.00135.51           O
ATOM   4056  N   ARG E 517      67.650  -2.725   9.729  1.00139.60           N
ATOM   4057  CA  ARG E 517      66.923  -1.491   9.780  1.00139.60           C
ATOM   4058  CB  ARG E 517      65.690  -1.548  10.701  1.00139.60           C
ATOM   4059  CG  ARG E 517      64.693  -2.666  10.387  1.00139.60           C
ATOM   4060  CD  ARG E 517      64.175  -2.698   8.950  1.00139.60           C
ATOM   4061  NE  ARG E 517      63.427  -1.433   8.713  1.00139.60           N
ATOM   4062  CZ  ARG E 517      62.228  -1.231   9.331  1.00139.60           C
ATOM   4063  NH1 ARG E 517      61.784  -2.125  10.263  1.00139.60           N
ATOM   4064  NH2 ARG E 517      61.483  -0.128   9.033  1.00139.60           N
ATOM   4065  C   ARG E 517      67.803  -0.422  10.343  1.00139.60           C
ATOM   4066  O   ARG E 517      67.825   0.704   9.854  1.00139.60           O
ATOM   4067  N   THR E 518      68.503  -0.765  11.432  1.00162.38           N
ATOM   4068  CA  THR E 518      69.397   0.029  12.216  1.00162.38           C
ATOM   4069  CB  THR E 518      69.540  -0.559  13.582  1.00162.38           C
ATOM   4070  OG1 THR E 518      70.231   0.340  14.422  1.00162.38           O
ATOM   4071  CG2 THR E 518      70.302  -1.887  13.480  1.00162.38           C
ATOM   4072  C   THR E 518      70.755   0.143  11.591  1.00162.38           C
ATOM   4073  O   THR E 518      71.569   0.954  12.028  1.00162.38           O
ATOM   4074  N   ASN E 519      71.070  -0.712  10.603  1.00107.69           N
ATOM   4075  CA  ASN E 519      72.386  -0.741  10.024  1.00107.69           C
ATOM   4076  CB  ASN E 519      72.788   0.566   9.320  1.00107.69           C
ATOM   4077  CG  ASN E 519      72.175   0.534   7.925  1.00107.69           C
ATOM   4078  OD1 ASN E 519      72.670  -0.162   7.039  1.00107.69           O
ATOM   4079  ND2 ASN E 519      71.065   1.293   7.719  1.00107.69           N
ATOM   4080  C   ASN E 519      73.380  -1.078  11.092  1.00107.69           C
ATOM   4081  O   ASN E 519      74.414  -0.429  11.237  1.00107.69           O
ATOM   4082  N   ASN E 520      73.060  -2.137  11.863  1.00 89.39           N
ATOM   4083  CA  ASN E 520      73.881  -2.667  12.915  1.00 89.39           C
ATOM   4084  CB  ASN E 520      75.289  -3.124  12.485  1.00 89.39           C
ATOM   4085  CG  ASN E 520      75.227  -4.604  12.141  1.00 89.39           C
ATOM   4086  OD1 ASN E 520      74.671  -5.397  12.898  1.00 89.39           O
ATOM   4087  ND2 ASN E 520      75.826  -4.996  10.985  1.00 89.39           N
ATOM   4088  C   ASN E 520      74.055  -1.691  14.024  1.00 89.39           C
ATOM   4089  O   ASN E 520      74.922  -1.888  14.873  1.00 89.39           O
ATOM   4090  N   THR E 521      73.238  -0.626  14.084  1.00 40.75           N
ATOM   4091  CA  THR E 521      73.408   0.225  15.221  1.00 40.75           C
ATOM   4092  CB  THR E 521      72.629   1.506  15.170  1.00 40.75           C
ATOM   4093  OG1 THR E 521      73.025   2.278  14.046  1.00 40.75           O
ATOM   4094  CG2 THR E 521      72.882   2.288  16.470  1.00 40.75           C
ATOM   4095  C   THR E 521      72.978  -0.566  16.413  1.00 40.75           C
ATOM   4096  O   THR E 521      73.635  -0.521  17.452  1.00 40.75           O
ATOM   4097  N   VAL E 522      71.859  -1.322  16.302  1.00139.10           N
ATOM   4098  CA  VAL E 522      71.482  -2.119  17.437  1.00139.10           C
ATOM   4099  CB  VAL E 522      70.278  -1.612  18.182  1.00139.10           C
ATOM   4100  CG1 VAL E 522      69.104  -1.424  17.220  1.00139.10           C
ATOM   4101  CG2 VAL E 522      70.012  -2.554  19.367  1.00139.10           C
ATOM   4102  C   VAL E 522      71.379  -3.579  17.063  1.00139.10           C
ATOM   4103  O   VAL E 522      70.747  -3.969  16.083  1.00139.10           O
ATOM   4104  N   GLN E 523      72.156  -4.375  17.829  1.00140.31           N
ATOM   4105  CA  GLN E 523      72.471  -5.787  17.881  1.00140.31           C
ATOM   4106  CB  GLN E 523      73.887  -6.086  18.411  1.00140.31           C
ATOM   4107  CG  GLN E 523      75.027  -5.683  17.476  1.00140.31           C
ATOM   4108  CD  GLN E 523      76.330  -6.154  18.113  1.00140.31           C
ATOM   4109  OE1 GLN E 523      76.399  -6.383  19.320  1.00140.31           O
ATOM   4110  NE2 GLN E 523      77.394  -6.311  17.280  1.00140.31           N
ATOM   4111  C   GLN E 523      71.562  -6.707  18.660  1.00140.31           C
ATOM   4112  O   GLN E 523      71.919  -7.876  18.785  1.00140.31           O
ATOM   4113  N   THR E 524      70.498  -6.221  19.332  1.00156.44           N
ATOM   4114  CA  THR E 524      69.719  -6.967  20.303  1.00156.44           C
ATOM   4115  CB  THR E 524      68.341  -6.410  20.508  1.00156.44           C
ATOM   4116  OG1 THR E 524      67.577  -6.542  19.318  1.00156.44           O
ATOM   4117  CG2 THR E 524      68.461  -4.926  20.894  1.00156.44           C
ATOM   4118  C   THR E 524      69.552  -8.432  20.005  1.00156.44           C
ATOM   4119  O   THR E 524      69.399  -8.863  18.863  1.00156.44           O
ATOM   4120  N   MET E 525      69.633  -9.242  21.086  1.00102.13           N
ATOM   4121  CA  MET E 525      69.435 -10.661  21.020  1.00102.13           C
ATOM   4122  CB  MET E 525      70.522 -11.441  21.776  1.00102.13           C
ATOM   4123  CG  MET E 525      71.940 -11.088  21.317  1.00102.13           C
ATOM   4124  SD  MET E 525      72.311 -11.486  19.585  1.00102.13           S
ATOM   4125  CE  MET E 525      72.561 -13.256  19.894  1.00102.13           C
ATOM   4126  C   MET E 525      68.148 -10.879  21.760  1.00102.13           C
ATOM   4127  O   MET E 525      68.073 -10.615  22.958  1.00102.13           O
ATOM   4128  N   LEU E 526      67.099 -11.357  21.058  1.00113.77           N
ATOM   4129  CA  LEU E 526      65.798 -11.556  21.643  1.00113.77           C
ATOM   4130  CB  LEU E 526      64.662 -11.680  20.609  1.00113.77           C
ATOM   4131  CG  LEU E 526      64.300 -10.381  19.864  1.00113.77           C
ATOM   4132  CD1 LEU E 526      63.660  -9.358  20.809  1.00113.77           C
ATOM   4133  CD2 LEU E 526      65.493  -9.808  19.092  1.00113.77           C
ATOM   4134  C   LEU E 526      65.789 -12.838  22.421  1.00113.77           C
ATOM   4135  O   LEU E 526      66.682 -13.671  22.272  1.00113.77           O
ATOM   4136  N   SER E 527      64.757 -13.023  23.281  1.00 69.70           N
ATOM   4137  CA  SER E 527      64.698 -14.191  24.124  1.00 69.70           C
ATOM   4138  CB  SER E 527      64.355 -13.858  25.582  1.00 69.70           C
ATOM   4139  OG  SER E 527      64.191 -15.058  26.319  1.00 69.70           O
ATOM   4140  C   SER E 527      63.659 -15.178  23.653  1.00 69.70           C
ATOM   4141  O   SER E 527      62.456 -14.924  23.688  1.00 69.70           O
ATOM   4142  N   PRO E 528      64.122 -16.321  23.212  1.00175.06           N
ATOM   4143  CA  PRO E 528      63.298 -17.429  22.781  1.00175.06           C
ATOM   4144  CD  PRO E 528      65.541 -16.549  22.997  1.00175.06           C
ATOM   4145  CB  PRO E 528      64.266 -18.421  22.135  1.00175.06           C
ATOM   4146  CG  PRO E 528      65.645 -18.055  22.726  1.00175.06           C
ATOM   4147  C   PRO E 528      62.567 -18.035  23.942  1.00175.06           C
ATOM   4148  O   PRO E 528      61.477 -18.581  23.771  1.00175.06           O
ATOM   4149  N   GLN E 529      63.176 -17.956  25.133  1.00 75.51           N
ATOM   4150  CA  GLN E 529      62.680 -18.539  26.346  1.00 75.51           C
ATOM   4151  CB  GLN E 529      63.689 -18.339  27.490  1.00 75.51           C
ATOM   4152  CG  GLN E 529      63.164 -18.789  28.847  1.00 75.51           C
ATOM   4153  CD  GLN E 529      62.635 -20.193  28.647  1.00 75.51           C
ATOM   4154  OE1 GLN E 529      63.124 -20.939  27.801  1.00 75.51           O
ATOM   4155  NE2 GLN E 529      61.594 -20.560  29.440  1.00 75.51           N
ATOM   4156  C   GLN E 529      61.385 -17.903  26.751  1.00 75.51           C
ATOM   4157  O   GLN E 529      60.457 -18.597  27.171  1.00 75.51           O
ATOM   4158  N   ASP E 530      61.279 -16.565  26.624  1.00 88.26           N
ATOM   4159  CA  ASP E 530      60.070 -15.914  27.049  1.00 88.26           C
ATOM   4160  CB  ASP E 530      59.961 -14.422  26.677  1.00 88.26           C
ATOM   4161  CG  ASP E 530      60.618 -13.517  27.693  1.00 88.26           C
ATOM   4162  OD1 ASP E 530      61.735 -13.848  28.167  1.00 88.26           O
ATOM   4163  OD2 ASP E 530      59.986 -12.479  28.023  1.00 88.26           O
ATOM   4164  C   ASP E 530      58.942 -16.490  26.276  1.00 88.26           C
ATOM   4165  O   ASP E 530      57.879 -16.767  26.832  1.00 88.26           O
ATOM   4166  N   VAL E 531      59.139 -16.655  24.955  1.00116.17           N
ATOM   4167  CA  VAL E 531      58.053 -17.137  24.164  1.00116.17           C
ATOM   4168  CB  VAL E 531      58.302 -17.093  22.680  1.00116.17           C
ATOM   4169  CG1 VAL E 531      59.173 -18.279  22.239  1.00116.17           C
ATOM   4170  CG2 VAL E 531      56.941 -17.019  21.976  1.00116.17           C
ATOM   4171  C   VAL E 531      57.721 -18.535  24.580  1.00116.17           C
ATOM   4172  O   VAL E 531      56.551 -18.881  24.732  1.00116.17           O
ATOM   4173  N   VAL E 532      58.750 -19.372  24.809  1.00 63.12           N
ATOM   4174  CA  VAL E 532      58.507 -20.738  25.186  1.00 63.12           C
ATOM   4175  CB  VAL E 532      59.774 -21.529  25.370  1.00 63.12           C
ATOM   4176  CG1 VAL E 532      59.409 -22.910  25.943  1.00 63.12           C
ATOM   4177  CG2 VAL E 532      60.522 -21.597  24.025  1.00 63.12           C
ATOM   4178  C   VAL E 532      57.752 -20.796  26.483  1.00 63.12           C
ATOM   4179  O   VAL E 532      56.823 -21.588  26.627  1.00 63.12           O
ATOM   4180  N   SER E 533      58.160 -20.005  27.492  1.00122.99           N
ATOM   4181  CA  SER E 533      57.500 -20.091  28.770  1.00122.99           C
ATOM   4182  CB  SER E 533      58.406 -19.654  29.939  1.00122.99           C
ATOM   4183  OG  SER E 533      58.862 -18.323  29.758  1.00122.99           O
ATOM   4184  C   SER E 533      56.192 -19.342  28.863  1.00122.99           C
ATOM   4185  O   SER E 533      55.254 -19.824  29.496  1.00122.99           O
ATOM   4186  N   CYS E 534      56.153 -18.089  28.361  1.00109.74           N
ATOM   4187  CA  CYS E 534      55.027 -17.196  28.486  1.00109.74           C
ATOM   4188  CB  CYS E 534      55.529 -15.749  28.611  1.00109.74           C
ATOM   4189  SG  CYS E 534      56.886 -15.623  29.829  1.00109.74           S
ATOM   4190  C   CYS E 534      53.939 -17.265  27.431  1.00109.74           C
ATOM   4191  O   CYS E 534      52.770 -17.045  27.744  1.00109.74           O
ATOM   4192  N   SER E 535      54.282 -17.552  26.154  1.00 91.63           N
ATOM   4193  CA  SER E 535      53.373 -17.366  25.046  1.00 91.63           C
ATOM   4194  CB  SER E 535      54.140 -17.273  23.709  1.00 91.63           C
ATOM   4195  OG  SER E 535      53.263 -16.995  22.629  1.00 91.63           O
ATOM   4196  C   SER E 535      52.298 -18.418  24.915  1.00 91.63           C
ATOM   4197  O   SER E 535      52.563 -19.610  24.784  1.00 91.63           O
ATOM   4198  N   GLY E 536      51.028 -17.950  24.948  1.00 67.72           N
ATOM   4199  CA  GLY E 536      49.804 -18.699  24.776  1.00 67.72           C
ATOM   4200  C   GLY E 536      49.595 -19.086  23.335  1.00 67.72           C
ATOM   4201  O   GLY E 536      48.787 -19.962  23.022  1.00 67.72           O
ATOM   4202  N   LEU E 537      50.220 -18.314  22.428  1.00104.95           N
ATOM   4203  CA  LEU E 537      50.173 -18.421  20.997  1.00104.95           C
ATOM   4204  CB  LEU E 537      50.850 -17.217  20.329  1.00104.95           C
ATOM   4205  CG  LEU E 537      50.145 -15.891  20.674  1.00104.95           C
ATOM   4206  CD1 LEU E 537      50.729 -14.712  19.880  1.00104.95           C
ATOM   4207  CD2 LEU E 537      48.621 -16.019  20.534  1.00104.95           C
ATOM   4208  C   LEU E 537      50.878 -19.662  20.538  1.00104.95           C
ATOM   4209  O   LEU E 537      50.785 -20.020  19.366  1.00104.95           O
ATOM   4210  N   SER E 538      51.713 -20.265  21.404  1.00 81.52           N
ATOM   4211  CA  SER E 538      52.435 -21.455  21.044  1.00 81.52           C
ATOM   4212  CB  SER E 538      53.899 -21.188  20.630  1.00 81.52           C
ATOM   4213  OG  SER E 538      54.626 -20.616  21.706  1.00 81.52           O
ATOM   4214  C   SER E 538      52.426 -22.428  22.195  1.00 81.52           C
ATOM   4215  O   SER E 538      51.893 -22.170  23.272  1.00 81.52           O
ATOM   4216  N   GLN E 539      52.951 -23.629  21.897  1.00205.84           N
ATOM   4217  CA  GLN E 539      53.091 -24.843  22.655  1.00205.84           C
ATOM   4218  CB  GLN E 539      53.080 -26.073  21.732  1.00205.84           C
ATOM   4219  CG  GLN E 539      51.683 -26.431  21.192  1.00205.84           C
ATOM   4220  CD  GLN E 539      50.918 -25.188  20.727  1.00205.84           C
ATOM   4221  OE1 GLN E 539      50.199 -24.570  21.509  1.00205.84           O
ATOM   4222  NE2 GLN E 539      51.057 -24.807  19.428  1.00205.84           N
ATOM   4223  C   GLN E 539      54.248 -24.922  23.620  1.00205.84           C
ATOM   4224  O   GLN E 539      54.390 -25.949  24.280  1.00205.84           O
ATOM   4225  N   GLY E 540      55.198 -23.967  23.640  1.00 49.11           N
ATOM   4226  CA  GLY E 540      56.312 -24.134  24.539  1.00 49.11           C
ATOM   4227  C   GLY E 540      57.281 -25.050  23.853  1.00 49.11           C
ATOM   4228  O   GLY E 540      57.634 -24.830  22.698  1.00 49.11           O
ATOM   4229  N   CYS E 541      57.763 -26.080  24.572  1.00 81.71           N
ATOM   4230  CA  CYS E 541      58.671 -27.079  24.078  1.00 81.71           C
ATOM   4231  CB  CYS E 541      59.252 -27.973  25.183  1.00 81.71           C
ATOM   4232  SG  CYS E 541      60.658 -27.147  25.962  1.00 81.71           S
ATOM   4233  C   CYS E 541      57.978 -27.964  23.090  1.00 81.71           C
ATOM   4234  O   CYS E 541      58.632 -28.722  22.375  1.00 81.71           O
ATOM   4235  N   ASP E 542      56.633 -27.959  23.115  1.00 94.87           N
ATOM   4236  CA  ASP E 542      55.773 -28.732  22.258  1.00 94.87           C
ATOM   4237  CB  ASP E 542      54.299 -28.783  22.712  1.00 94.87           C
ATOM   4238  CG  ASP E 542      54.155 -29.783  23.853  1.00 94.87           C
ATOM   4239  OD1 ASP E 542      54.989 -29.745  24.797  1.00 94.87           O
ATOM   4240  OD2 ASP E 542      53.213 -30.618  23.781  1.00 94.87           O
ATOM   4241  C   ASP E 542      55.772 -28.233  20.836  1.00 94.87           C
ATOM   4242  O   ASP E 542      55.242 -28.913  19.958  1.00 94.87           O
ATOM   4243  N   GLY E 543      56.264 -27.004  20.566  1.00 43.74           N
ATOM   4244  CA  GLY E 543      56.273 -26.536  19.200  1.00 43.74           C
ATOM   4245  C   GLY E 543      55.446 -25.286  19.078  1.00 43.74           C
ATOM   4246  O   GLY E 543      54.852 -24.821  20.050  1.00 43.74           O
ATOM   4247  N   GLY E 544      55.408 -24.701  17.854  1.00 44.36           N
ATOM   4248  CA  GLY E 544      54.681 -23.486  17.595  1.00 44.36           C
ATOM   4249  C   GLY E 544      54.946 -23.057  16.175  1.00 44.36           C
ATOM   4250  O   GLY E 544      55.625 -23.761  15.427  1.00 44.36           O
ATOM   4251  N   PHE E 545      54.397 -21.882  15.772  1.00112.30           N
ATOM   4252  CA  PHE E 545      54.582 -21.374  14.430  1.00112.30           C
ATOM   4253  CB  PHE E 545      53.311 -21.412  13.568  1.00112.30           C
ATOM   4254  CG  PHE E 545      53.203 -22.805  13.079  1.00112.30           C
ATOM   4255  CD1 PHE E 545      52.920 -23.822  13.952  1.00112.30           C
ATOM   4256  CD2 PHE E 545      53.379 -23.086  11.745  1.00112.30           C
ATOM   4257  CE1 PHE E 545      52.827 -25.109  13.491  1.00112.30           C
ATOM   4258  CE2 PHE E 545      53.281 -24.377  11.284  1.00112.30           C
ATOM   4259  CZ  PHE E 545      53.005 -25.394  12.162  1.00112.30           C
ATOM   4260  C   PHE E 545      55.037 -19.940  14.434  1.00112.30           C
ATOM   4261  O   PHE E 545      54.549 -19.098  15.186  1.00112.30           O
ATOM   4262  N   PRO E 546      55.942 -19.651  13.528  1.00 74.36           N
ATOM   4263  CA  PRO E 546      56.532 -18.342  13.380  1.00 74.36           C
ATOM   4264  CD  PRO E 546      56.727 -20.691  12.884  1.00 74.36           C
ATOM   4265  CB  PRO E 546      57.574 -18.492  12.272  1.00 74.36           C
ATOM   4266  CG  PRO E 546      57.976 -19.979  12.342  1.00 74.36           C
ATOM   4267  C   PRO E 546      55.517 -17.274  13.091  1.00 74.36           C
ATOM   4268  O   PRO E 546      55.698 -16.146  13.551  1.00 74.36           O
ATOM   4269  N   TYR E 547      54.437 -17.597  12.354  1.00 66.87           N
ATOM   4270  CA  TYR E 547      53.457 -16.600  12.012  1.00 66.87           C
ATOM   4271  CB  TYR E 547      52.295 -17.186  11.180  1.00 66.87           C
ATOM   4272  CG  TYR E 547      51.297 -16.136  10.798  1.00 66.87           C
ATOM   4273  CD1 TYR E 547      50.306 -15.737  11.668  1.00 66.87           C
ATOM   4274  CD2 TYR E 547      51.341 -15.561   9.547  1.00 66.87           C
ATOM   4275  CE1 TYR E 547      49.384 -14.781  11.296  1.00 66.87           C
ATOM   4276  CE2 TYR E 547      50.424 -14.604   9.171  1.00 66.87           C
ATOM   4277  CZ  TYR E 547      49.443 -14.213  10.047  1.00 66.87           C
ATOM   4278  OH  TYR E 547      48.498 -13.234   9.663  1.00 66.87           O
ATOM   4279  C   TYR E 547      52.900 -16.090  13.305  1.00 66.87           C
ATOM   4280  O   TYR E 547      52.676 -14.894  13.484  1.00 66.87           O
ATOM   4281  N   LEU E 548      52.633 -17.016  14.237  1.00191.79           N
ATOM   4282  CA  LEU E 548      52.136 -16.707  15.541  1.00191.79           C
ATOM   4283  CB  LEU E 548      51.737 -17.962  16.300  1.00191.79           C
ATOM   4284  CG  LEU E 548      50.261 -17.854  16.500  1.00191.79           C
ATOM   4285  CD1 LEU E 548      50.078 -16.725  17.523  1.00191.79           C
ATOM   4286  CD2 LEU E 548      49.541 -17.607  15.163  1.00191.79           C
ATOM   4287  C   LEU E 548      53.097 -15.988  16.431  1.00191.79           C
ATOM   4288  O   LEU E 548      52.664 -15.205  17.273  1.00191.79           O
ATOM   4289  N   ILE E 549      54.376 -16.394  16.452  1.00209.00           N
ATOM   4290  CA  ILE E 549      55.286 -15.691  17.314  1.00209.00           C
ATOM   4291  CB  ILE E 549      56.170 -16.578  18.143  1.00209.00           C
ATOM   4292  CG1 ILE E 549      57.010 -17.532  17.320  1.00209.00           C
ATOM   4293  CG2 ILE E 549      55.282 -17.300  19.166  1.00209.00           C
ATOM   4294  CD1 ILE E 549      58.008 -18.197  18.253  1.00209.00           C
ATOM   4295  C   ILE E 549      56.013 -14.514  16.732  1.00209.00           C
ATOM   4296  O   ILE E 549      56.009 -13.426  17.309  1.00209.00           O
ATOM   4297  N   ALA E 550      56.661 -14.684  15.564  1.00 64.62           N
ATOM   4298  CA  ALA E 550      57.386 -13.579  15.013  1.00 64.62           C
ATOM   4299  CB  ALA E 550      58.099 -13.928  13.695  1.00 64.62           C
ATOM   4300  C   ALA E 550      56.376 -12.522  14.718  1.00 64.62           C
ATOM   4301  O   ALA E 550      56.665 -11.334  14.856  1.00 64.62           O
ATOM   4302  N   GLY E 551      55.218 -12.927  14.150  1.00 86.59           N
ATOM   4303  CA  GLY E 551      54.184 -11.967  13.874  1.00 86.59           C
ATOM   4304  C   GLY E 551      53.240 -11.587  14.997  1.00 86.59           C
ATOM   4305  O   GLY E 551      53.351 -10.513  15.585  1.00 86.59           O
ATOM   4306  N   ARG E 552      52.323 -12.514  15.377  1.00168.97           N
ATOM   4307  CA  ARG E 552      51.229 -12.153  16.258  1.00168.97           C
ATOM   4308  CB  ARG E 552      50.131 -13.224  16.383  1.00168.97           C
ATOM   4309  CG  ARG E 552      49.037 -12.822  17.383  1.00168.97           C
ATOM   4310  CD  ARG E 552      48.176 -11.637  16.944  1.00168.97           C
ATOM   4311  NE  ARG E 552      46.959 -12.178  16.279  1.00168.97           N
ATOM   4312  CZ  ARG E 552      45.946 -11.339  15.913  1.00168.97           C
ATOM   4313  NH1 ARG E 552      46.063  -9.993  16.112  1.00168.97           N
ATOM   4314  NH2 ARG E 552      44.812 -11.850  15.352  1.00168.97           N
ATOM   4315  C   ARG E 552      51.653 -11.832  17.658  1.00168.97           C
ATOM   4316  O   ARG E 552      51.295 -10.785  18.194  1.00168.97           O
ATOM   4317  N   TYR E 553      52.436 -12.724  18.288  1.00120.85           N
ATOM   4318  CA  TYR E 553      52.836 -12.532  19.653  1.00120.85           C
ATOM   4319  CB  TYR E 553      53.549 -13.794  20.199  1.00120.85           C
ATOM   4320  CG  TYR E 553      54.299 -13.594  21.480  1.00120.85           C
ATOM   4321  CD1 TYR E 553      53.723 -13.131  22.648  1.00120.85           C
ATOM   4322  CD2 TYR E 553      55.623 -13.964  21.504  1.00120.85           C
ATOM   4323  CE1 TYR E 553      54.480 -12.995  23.796  1.00120.85           C
ATOM   4324  CE2 TYR E 553      56.374 -13.835  22.645  1.00120.85           C
ATOM   4325  CZ  TYR E 553      55.810 -13.344  23.793  1.00120.85           C
ATOM   4326  OH  TYR E 553      56.601 -13.216  24.955  1.00120.85           O
ATOM   4327  C   TYR E 553      53.695 -11.311  19.734  1.00120.85           C
ATOM   4328  O   TYR E 553      53.570 -10.510  20.658  1.00120.85           O
ATOM   4329  N   ALA E 554      54.579 -11.116  18.743  1.00 41.04           N
ATOM   4330  CA  ALA E 554      55.438  -9.969  18.783  1.00 41.04           C
ATOM   4331  CB  ALA E 554      56.423  -9.913  17.606  1.00 41.04           C
ATOM   4332  C   ALA E 554      54.608  -8.718  18.758  1.00 41.04           C
ATOM   4333  O   ALA E 554      54.918  -7.753  19.454  1.00 41.04           O
ATOM   4334  N   GLN E 555      53.550  -8.671  17.926  1.00115.19           N
ATOM   4335  CA  GLN E 555      52.761  -7.471  17.854  1.00115.19           C
ATOM   4336  CB  GLN E 555      51.899  -7.410  16.583  1.00115.19           C
ATOM   4337  CG  GLN E 555      51.207  -6.066  16.361  1.00115.19           C
ATOM   4338  CD  GLN E 555      49.729  -6.245  16.649  1.00115.19           C
ATOM   4339  OE1 GLN E 555      49.298  -7.293  17.125  1.00115.19           O
ATOM   4340  NE2 GLN E 555      48.923  -5.199  16.329  1.00115.19           N
ATOM   4341  C   GLN E 555      51.908  -7.274  19.079  1.00115.19           C
ATOM   4342  O   GLN E 555      51.788  -6.161  19.590  1.00115.19           O
ATOM   4343  N   ASP E 556      51.266  -8.356  19.554  1.00167.02           N
ATOM   4344  CA  ASP E 556      50.334  -8.330  20.643  1.00167.02           C
ATOM   4345  CB  ASP E 556      49.705  -9.735  20.728  1.00167.02           C
ATOM   4346  CG  ASP E 556      48.278  -9.642  21.186  1.00167.02           C
ATOM   4347  OD1 ASP E 556      47.800  -8.487  21.287  1.00167.02           O
ATOM   4348  OD2 ASP E 556      47.630 -10.702  21.398  1.00167.02           O
ATOM   4349  C   ASP E 556      51.010  -8.046  21.964  1.00167.02           C
ATOM   4350  O   ASP E 556      50.676  -7.079  22.649  1.00167.02           O
ATOM   4351  N   TYR E 557      51.893  -8.977  22.397  1.00172.25           N
ATOM   4352  CA  TYR E 557      52.690  -8.907  23.597  1.00172.25           C
ATOM   4353  CB  TYR E 557      52.781 -10.224  24.382  1.00172.25           C
ATOM   4354  CG  TYR E 557      51.704  -9.971  25.364  1.00172.25           C
ATOM   4355  CD1 TYR E 557      51.918  -8.904  26.191  1.00172.25           C
ATOM   4356  CD2 TYR E 557      50.551 -10.710  25.499  1.00172.25           C
ATOM   4357  CE1 TYR E 557      51.004  -8.549  27.144  1.00172.25           C
ATOM   4358  CE2 TYR E 557      49.627 -10.358  26.461  1.00172.25           C
ATOM   4359  CZ  TYR E 557      49.852  -9.275  27.282  1.00172.25           C
ATOM   4360  OH  TYR E 557      48.916  -8.901  28.271  1.00172.25           O
ATOM   4361  C   TYR E 557      54.040  -8.263  23.539  1.00172.25           C
ATOM   4362  O   TYR E 557      54.442  -7.577  24.478  1.00172.25           O
ATOM   4363  N   GLY E 558      54.814  -8.511  22.470  1.00 48.66           N
ATOM   4364  CA  GLY E 558      56.138  -7.953  22.419  1.00 48.66           C
ATOM   4365  C   GLY E 558      57.129  -8.981  22.880  1.00 48.66           C
ATOM   4366  O   GLY E 558      56.778  -9.963  23.534  1.00 48.66           O
ATOM   4367  N   LEU E 559      58.417  -8.755  22.542  1.00 89.32           N
ATOM   4368  CA  LEU E 559      59.472  -9.670  22.871  1.00 89.32           C
ATOM   4369  CB  LEU E 559      60.190 -10.220  21.632  1.00 89.32           C
ATOM   4370  CG  LEU E 559      59.193 -11.007  20.775  1.00 89.32           C
ATOM   4371  CD1 LEU E 559      59.855 -11.833  19.679  1.00 89.32           C
ATOM   4372  CD2 LEU E 559      58.319 -11.870  21.673  1.00 89.32           C
ATOM   4373  C   LEU E 559      60.478  -8.968  23.728  1.00 89.32           C
ATOM   4374  O   LEU E 559      60.646  -7.753  23.643  1.00 89.32           O
ATOM   4375  N   VAL E 560      61.176  -9.733  24.594  1.00 71.23           N
ATOM   4376  CA  VAL E 560      62.155  -9.142  25.461  1.00 71.23           C
ATOM   4377  CB  VAL E 560      61.931  -9.419  26.922  1.00 71.23           C
ATOM   4378  CG1 VAL E 560      60.570  -8.826  27.338  1.00 71.23           C
ATOM   4379  CG2 VAL E 560      62.075 -10.930  27.160  1.00 71.23           C
ATOM   4380  C   VAL E 560      63.501  -9.686  25.084  1.00 71.23           C
ATOM   4381  O   VAL E 560      63.614 -10.623  24.297  1.00 71.23           O
ATOM   4382  N   ASP E 561      64.567  -9.066  25.626  1.00 54.09           N
ATOM   4383  CA  ASP E 561      65.923  -9.428  25.319  1.00 54.09           C
ATOM   4384  CB  ASP E 561      66.937  -8.385  25.819  1.00 54.09           C
ATOM   4385  CG  ASP E 561      66.655  -7.060  25.125  1.00 54.09           C
ATOM   4386  OD1 ASP E 561      65.971  -7.070  24.068  1.00 54.09           O
ATOM   4387  OD2 ASP E 561      67.115  -6.013  25.657  1.00 54.09           O
ATOM   4388  C   ASP E 561      66.267 -10.718  26.009  1.00 54.09           C
ATOM   4389  O   ASP E 561      65.592 -11.156  26.938  1.00 54.09           O
ATOM   4390  N   GLU E 562      67.374 -11.342  25.560  1.00 83.08           N
ATOM   4391  CA  GLU E 562      67.865 -12.599  26.060  1.00 83.08           C
ATOM   4392  CB  GLU E 562      69.162 -13.013  25.343  1.00 83.08           C
ATOM   4393  CG  GLU E 562      69.826 -14.263  25.920  1.00 83.08           C
ATOM   4394  CD  GLU E 562      69.036 -15.477  25.461  1.00 83.08           C
ATOM   4395  OE1 GLU E 562      68.399 -15.401  24.378  1.00 83.08           O
ATOM   4396  OE2 GLU E 562      69.059 -16.500  26.193  1.00 83.08           O
ATOM   4397  C   GLU E 562      68.198 -12.462  27.515  1.00 83.08           C
ATOM   4398  O   GLU E 562      67.919 -13.353  28.317  1.00 83.08           O
ATOM   4399  N   GLN E 563      68.788 -11.315  27.889  1.00 90.67           N
ATOM   4400  CA  GLN E 563      69.242 -11.061  29.227  1.00 90.67           C
ATOM   4401  CB  GLN E 563      69.835  -9.651  29.361  1.00 90.67           C
ATOM   4402  CG  GLN E 563      70.991  -9.375  28.399  1.00 90.67           C
ATOM   4403  CD  GLN E 563      71.384  -7.916  28.565  1.00 90.67           C
ATOM   4404  OE1 GLN E 563      72.328  -7.593  29.284  1.00 90.67           O
ATOM   4405  NE2 GLN E 563      70.635  -7.004  27.889  1.00 90.67           N
ATOM   4406  C   GLN E 563      68.070 -11.108  30.153  1.00 90.67           C
ATOM   4407  O   GLN E 563      68.180 -11.565  31.290  1.00 90.67           O
ATOM   4408  N   CYS E 564      66.915 -10.605  29.682  1.00 54.84           N
ATOM   4409  CA  CYS E 564      65.741 -10.516  30.502  1.00 54.84           C
ATOM   4410  CB  CYS E 564      64.577  -9.806  29.768  1.00 54.84           C
ATOM   4411  SG  CYS E 564      63.105  -9.508  30.797  1.00 54.84           S
ATOM   4412  C   CYS E 564      65.325 -11.899  30.908  1.00 54.84           C
ATOM   4413  O   CYS E 564      65.002 -12.133  32.074  1.00 54.84           O
ATOM   4414  N   ALA E 565      65.299 -12.858  29.958  1.00 76.33           N
ATOM   4415  CA  ALA E 565      64.986 -14.197  30.365  1.00 76.33           C
ATOM   4416  CB  ALA E 565      63.530 -14.602  30.093  1.00 76.33           C
ATOM   4417  C   ALA E 565      65.863 -15.127  29.587  1.00 76.33           C
ATOM   4418  O   ALA E 565      65.546 -15.501  28.461  1.00 76.33           O
ATOM   4419  N   PRO E 566      66.916 -15.578  30.210  1.00160.67           N
ATOM   4420  CA  PRO E 566      67.905 -16.430  29.602  1.00160.67           C
ATOM   4421  CD  PRO E 566      67.069 -15.478  31.650  1.00160.67           C
ATOM   4422  CB  PRO E 566      68.942 -16.689  30.693  1.00160.67           C
ATOM   4423  CG  PRO E 566      68.139 -16.526  31.998  1.00160.67           C
ATOM   4424  C   PRO E 566      67.275 -17.699  29.117  1.00160.67           C
ATOM   4425  O   PRO E 566      66.276 -18.123  29.693  1.00160.67           O
ATOM   4426  N   TYR E 567      67.851 -18.330  28.071  1.00114.43           N
ATOM   4427  CA  TYR E 567      67.210 -19.480  27.501  1.00114.43           C
ATOM   4428  CB  TYR E 567      67.544 -19.650  26.008  1.00114.43           C
ATOM   4429  CG  TYR E 567      66.652 -20.689  25.425  1.00114.43           C
ATOM   4430  CD1 TYR E 567      65.336 -20.408  25.144  1.00114.43           C
ATOM   4431  CD2 TYR E 567      67.121 -21.951  25.174  1.00114.43           C
ATOM   4432  CE1 TYR E 567      64.510 -21.364  24.604  1.00114.43           C
ATOM   4433  CE2 TYR E 567      66.301 -22.912  24.635  1.00114.43           C
ATOM   4434  CZ  TYR E 567      64.993 -22.623  24.346  1.00114.43           C
ATOM   4435  OH  TYR E 567      64.154 -23.612  23.792  1.00114.43           O
ATOM   4436  C   TYR E 567      67.562 -20.715  28.281  1.00114.43           C
ATOM   4437  O   TYR E 567      68.733 -20.997  28.533  1.00114.43           O
ATOM   4438  N   THR E 568      66.498 -21.370  28.812  1.00175.63           N
ATOM   4439  CA  THR E 568      66.470 -22.604  29.560  1.00175.63           C
ATOM   4440  CB  THR E 568      65.225 -22.736  30.379  1.00175.63           C
ATOM   4441  OG1 THR E 568      64.090 -22.668  29.529  1.00175.63           O
ATOM   4442  CG2 THR E 568      65.159 -21.623  31.422  1.00175.63           C
ATOM   4443  C   THR E 568      66.459 -23.832  28.706  1.00175.63           C
ATOM   4444  O   THR E 568      67.193 -24.785  28.960  1.00175.63           O
ATOM   4445  N   GLY E 569      65.604 -23.843  27.663  1.00 49.14           N
ATOM   4446  CA  GLY E 569      65.427 -25.032  26.886  1.00 49.14           C
ATOM   4447  C   GLY E 569      64.372 -25.888  27.527  1.00 49.14           C
ATOM   4448  O   GLY E 569      64.285 -27.081  27.240  1.00 49.14           O
ATOM   4449  N   LYS E 570      63.551 -25.320  28.436  1.00153.44           N
ATOM   4450  CA  LYS E 570      62.508 -26.119  29.018  1.00153.44           C
ATOM   4451  CB  LYS E 570      62.878 -26.796  30.347  1.00153.44           C
ATOM   4452  CG  LYS E 570      63.173 -25.846  31.503  1.00153.44           C
ATOM   4453  CD  LYS E 570      63.159 -26.574  32.848  1.00153.44           C
ATOM   4454  CE  LYS E 570      63.764 -27.978  32.771  1.00153.44           C
ATOM   4455  NZ  LYS E 570      63.671 -28.647  34.087  1.00153.44           N
ATOM   4456  C   LYS E 570      61.283 -25.281  29.245  1.00153.44           C
ATOM   4457  O   LYS E 570      61.256 -24.077  29.006  1.00153.44           O
ATOM   4458  N   ASP E 571      60.233 -25.959  29.735  1.00114.48           N
ATOM   4459  CA  ASP E 571      58.894 -25.531  30.040  1.00114.48           C
ATOM   4460  CB  ASP E 571      57.928 -26.702  30.284  1.00114.48           C
ATOM   4461  CG  ASP E 571      57.623 -27.336  28.937  1.00114.48           C
ATOM   4462  OD1 ASP E 571      56.987 -26.648  28.095  1.00114.48           O
ATOM   4463  OD2 ASP E 571      58.014 -28.516  28.734  1.00114.48           O
ATOM   4464  C   ASP E 571      58.871 -24.670  31.266  1.00114.48           C
ATOM   4465  O   ASP E 571      57.833 -24.584  31.922  1.00114.48           O
ATOM   4466  N   SER E 572      60.037 -24.138  31.688  1.00 65.70           N
ATOM   4467  CA  SER E 572      60.132 -23.361  32.898  1.00 65.70           C
ATOM   4468  CB  SER E 572      61.454 -22.585  33.036  1.00 65.70           C
ATOM   4469  OG  SER E 572      61.513 -21.543  32.073  1.00 65.70           O
ATOM   4470  C   SER E 572      59.019 -22.360  32.980  1.00 65.70           C
ATOM   4471  O   SER E 572      58.403 -21.988  31.982  1.00 65.70           O
ATOM   4472  N   SER E 573      58.719 -21.917  34.218  1.00 84.36           N
ATOM   4473  CA  SER E 573      57.633 -21.011  34.463  1.00 84.36           C
ATOM   4474  CB  SER E 573      57.387 -20.759  35.961  1.00 84.36           C
ATOM   4475  OG  SER E 573      57.069 -21.978  36.617  1.00 84.36           O
ATOM   4476  C   SER E 573      57.984 -19.702  33.845  1.00 84.36           C
ATOM   4477  O   SER E 573      59.127 -19.475  33.456  1.00 84.36           O
ATOM   4478  N   CYS E 574      57.014 -18.763  33.792  1.00 97.52           N
ATOM   4479  CA  CYS E 574      57.231 -17.491  33.158  1.00 97.52           C
ATOM   4480  CB  CYS E 574      55.946 -17.017  32.425  1.00 97.52           C
ATOM   4481  SG  CYS E 574      56.001 -15.368  31.647  1.00 97.52           S
ATOM   4482  C   CYS E 574      57.682 -16.412  34.132  1.00 97.52           C
ATOM   4483  O   CYS E 574      56.938 -15.451  34.336  1.00 97.52           O
ATOM   4484  N   PRO E 575      58.816 -16.506  34.811  1.00139.77           N
ATOM   4485  CA  PRO E 575      59.276 -15.303  35.468  1.00139.77           C
ATOM   4486  CD  PRO E 575      58.996 -17.631  35.720  1.00139.77           C
ATOM   4487  CB  PRO E 575      59.687 -15.672  36.893  1.00139.77           C
ATOM   4488  CG  PRO E 575      59.953 -17.173  36.822  1.00139.77           C
ATOM   4489  C   PRO E 575      60.414 -14.689  34.706  1.00139.77           C
ATOM   4490  O   PRO E 575      61.118 -15.418  34.012  1.00139.77           O
ATOM   4491  N   ARG E 576      60.654 -13.373  34.866  1.00180.48           N
ATOM   4492  CA  ARG E 576      61.751 -12.700  34.225  1.00180.48           C
ATOM   4493  CB  ARG E 576      61.467 -12.283  32.781  1.00180.48           C
ATOM   4494  CG  ARG E 576      61.370 -13.481  31.850  1.00180.48           C
ATOM   4495  CD  ARG E 576      60.534 -13.176  30.617  1.00180.48           C
ATOM   4496  NE  ARG E 576      59.296 -12.509  31.108  1.00180.48           N
ATOM   4497  CZ  ARG E 576      58.425 -13.196  31.904  1.00180.48           C
ATOM   4498  NH1 ARG E 576      58.722 -14.467  32.303  1.00180.48           N
ATOM   4499  NH2 ARG E 576      57.272 -12.601  32.326  1.00180.48           N
ATOM   4500  C   ARG E 576      61.988 -11.442  34.998  1.00180.48           C
ATOM   4501  O   ARG E 576      61.464 -11.274  36.096  1.00180.48           O
ATOM   4502  N   GLU E 577      62.825 -10.535  34.452  1.00121.37           N
ATOM   4503  CA  GLU E 577      63.106  -9.290  35.118  1.00121.37           C
ATOM   4504  CB  GLU E 577      64.579  -8.869  34.954  1.00121.37           C
ATOM   4505  CG  GLU E 577      65.157  -8.138  36.170  1.00121.37           C
ATOM   4506  CD  GLU E 577      64.818  -6.663  36.090  1.00121.37           C
ATOM   4507  OE1 GLU E 577      64.760  -6.133  34.950  1.00121.37           O
ATOM   4508  OE2 GLU E 577      64.629  -6.042  37.170  1.00121.37           O
ATOM   4509  C   GLU E 577      62.185  -8.256  34.506  1.00121.37           C
ATOM   4510  O   GLU E 577      61.320  -8.609  33.709  1.00121.37           O
ATOM   4511  N   SER E 578      62.263  -6.965  34.914  1.00 76.55           N
ATOM   4512  CA  SER E 578      61.430  -5.962  34.279  1.00 76.55           C
ATOM   4513  CB  SER E 578      61.106  -4.766  35.187  1.00 76.55           C
ATOM   4514  OG  SER E 578      60.276  -5.195  36.257  1.00 76.55           O
ATOM   4515  C   SER E 578      62.189  -5.468  33.059  1.00 76.55           C
ATOM   4516  O   SER E 578      63.311  -4.986  33.210  1.00 76.55           O
ATOM   4517  N   CYS E 579      61.595  -5.526  31.827  1.00110.89           N
ATOM   4518  CA  CYS E 579      62.390  -5.251  30.640  1.00110.89           C
ATOM   4519  CB  CYS E 579      63.161  -6.506  30.149  1.00110.89           C
ATOM   4520  SG  CYS E 579      62.113  -7.975  29.877  1.00110.89           S
ATOM   4521  C   CYS E 579      61.608  -4.668  29.479  1.00110.89           C
ATOM   4522  O   CYS E 579      60.379  -4.705  29.432  1.00110.89           O
ATOM   4523  N   ASP E 580      62.360  -4.102  28.498  1.00 88.87           N
ATOM   4524  CA  ASP E 580      61.892  -3.469  27.282  1.00 88.87           C
ATOM   4525  CB  ASP E 580      63.045  -2.771  26.529  1.00 88.87           C
ATOM   4526  CG  ASP E 580      62.530  -2.111  25.258  1.00 88.87           C
ATOM   4527  OD1 ASP E 580      61.440  -1.485  25.307  1.00 88.87           O
ATOM   4528  OD2 ASP E 580      63.225  -2.238  24.213  1.00 88.87           O
ATOM   4529  C   ASP E 580      61.350  -4.534  26.371  1.00 88.87           C
ATOM   4530  O   ASP E 580      61.776  -5.687  26.437  1.00 88.87           O
ATOM   4531  N   ARG E 581      60.390  -4.172  25.485  1.00 80.32           N
ATOM   4532  CA  ARG E 581      59.786  -5.160  24.625  1.00 80.32           C
ATOM   4533  CB  ARG E 581      58.312  -5.404  24.972  1.00 80.32           C
ATOM   4534  CG  ARG E 581      58.104  -5.810  26.426  1.00 80.32           C
ATOM   4535  CD  ARG E 581      56.638  -5.959  26.822  1.00 80.32           C
ATOM   4536  NE  ARG E 581      56.637  -6.350  28.256  1.00 80.32           N
ATOM   4537  CZ  ARG E 581      56.786  -7.663  28.597  1.00 80.32           C
ATOM   4538  NH1 ARG E 581      56.832  -8.623  27.626  1.00 80.32           N
ATOM   4539  NH2 ARG E 581      56.900  -8.013  29.911  1.00 80.32           N
ATOM   4540  C   ARG E 581      59.779  -4.654  23.210  1.00 80.32           C
ATOM   4541  O   ARG E 581      59.408  -3.511  22.953  1.00 80.32           O
ATOM   4542  N   VAL E 582      60.182  -5.508  22.244  1.00111.33           N
ATOM   4543  CA  VAL E 582      60.146  -5.135  20.855  1.00111.33           C
ATOM   4544  CB  VAL E 582      61.288  -5.663  20.044  1.00111.33           C
ATOM   4545  CG1 VAL E 582      61.191  -7.195  19.984  1.00111.33           C
ATOM   4546  CG2 VAL E 582      61.226  -4.982  18.668  1.00111.33           C
ATOM   4547  C   VAL E 582      58.888  -5.697  20.256  1.00111.33           C
ATOM   4548  O   VAL E 582      58.478  -6.806  20.599  1.00111.33           O
ATOM   4549  N   TYR E 583      58.257  -4.956  19.312  1.00149.10           N
ATOM   4550  CA  TYR E 583      56.991  -5.384  18.769  1.00149.10           C
ATOM   4551  CB  TYR E 583      55.876  -4.345  18.960  1.00149.10           C
ATOM   4552  CG  TYR E 583      56.026  -3.770  20.323  1.00149.10           C
ATOM   4553  CD1 TYR E 583      55.638  -4.439  21.459  1.00149.10           C
ATOM   4554  CD2 TYR E 583      56.576  -2.516  20.440  1.00149.10           C
ATOM   4555  CE1 TYR E 583      55.804  -3.856  22.696  1.00149.10           C
ATOM   4556  CE2 TYR E 583      56.746  -1.930  21.669  1.00149.10           C
ATOM   4557  CZ  TYR E 583      56.358  -2.602  22.801  1.00149.10           C
ATOM   4558  OH  TYR E 583      56.527  -2.005  24.069  1.00149.10           O
ATOM   4559  C   TYR E 583      57.140  -5.471  17.275  1.00149.10           C
ATOM   4560  O   TYR E 583      58.086  -4.930  16.705  1.00149.10           O
ATOM   4561  N   SER E 584      56.201  -6.174  16.601  1.00 43.83           N
ATOM   4562  CA  SER E 584      56.233  -6.293  15.166  1.00 43.83           C
ATOM   4563  CB  SER E 584      56.037  -7.734  14.664  1.00 43.83           C
ATOM   4564  OG  SER E 584      57.118  -8.553  15.085  1.00 43.83           O
ATOM   4565  C   SER E 584      55.101  -5.479  14.606  1.00 43.83           C
ATOM   4566  O   SER E 584      53.940  -5.680  14.962  1.00 43.83           O
ATOM   4567  N   SER E 585      55.424  -4.528  13.705  1.00 49.25           N
ATOM   4568  CA  SER E 585      54.446  -3.656  13.111  1.00 49.25           C
ATOM   4569  CB  SER E 585      55.068  -2.437  12.405  1.00 49.25           C
ATOM   4570  OG  SER E 585      55.775  -2.848  11.246  1.00 49.25           O
ATOM   4571  C   SER E 585      53.612  -4.383  12.098  1.00 49.25           C
ATOM   4572  O   SER E 585      52.494  -3.955  11.812  1.00 49.25           O
ATOM   4573  N   GLY E 586      54.125  -5.483  11.501  1.00 36.66           N
ATOM   4574  CA  GLY E 586      53.336  -6.164  10.505  1.00 36.66           C
ATOM   4575  C   GLY E 586      53.873  -7.550  10.293  1.00 36.66           C
ATOM   4576  O   GLY E 586      55.039  -7.825  10.570  1.00 36.66           O
ATOM   4577  N   TYR E 587      52.997  -8.475   9.830  1.00106.00           N
ATOM   4578  CA  TYR E 587      53.399  -9.827   9.550  1.00106.00           C
ATOM   4579  CB  TYR E 587      53.543 -10.666  10.840  1.00106.00           C
ATOM   4580  CG  TYR E 587      52.390 -10.405  11.762  1.00106.00           C
ATOM   4581  CD1 TYR E 587      52.440  -9.360  12.665  1.00106.00           C
ATOM   4582  CD2 TYR E 587      51.263 -11.196  11.742  1.00106.00           C
ATOM   4583  CE1 TYR E 587      51.400  -9.103  13.526  1.00106.00           C
ATOM   4584  CE2 TYR E 587      50.216 -10.944  12.601  1.00106.00           C
ATOM   4585  CZ  TYR E 587      50.282  -9.898  13.495  1.00106.00           C
ATOM   4586  OH  TYR E 587      49.209  -9.642  14.374  1.00106.00           O
ATOM   4587  C   TYR E 587      52.437 -10.492   8.595  1.00106.00           C
ATOM   4588  O   TYR E 587      51.248 -10.173   8.573  1.00106.00           O
ATOM   4589  N   ARG E 588      52.944 -11.415   7.736  1.00137.96           N
ATOM   4590  CA  ARG E 588      52.072 -12.227   6.922  1.00137.96           C
ATOM   4591  CB  ARG E 588      51.245 -11.529   5.823  1.00137.96           C
ATOM   4592  CG  ARG E 588      51.990 -10.887   4.656  1.00137.96           C
ATOM   4593  CD  ARG E 588      52.031  -9.368   4.770  1.00137.96           C
ATOM   4594  NE  ARG E 588      52.050  -8.801   3.394  1.00137.96           N
ATOM   4595  CZ  ARG E 588      51.469  -7.581   3.204  1.00137.96           C
ATOM   4596  NH1 ARG E 588      50.977  -6.904   4.281  1.00137.96           N
ATOM   4597  NH2 ARG E 588      51.372  -7.041   1.954  1.00137.96           N
ATOM   4598  C   ARG E 588      52.848 -13.333   6.274  1.00137.96           C
ATOM   4599  O   ARG E 588      54.077 -13.369   6.317  1.00137.96           O
ATOM   4600  N   TYR E 589      52.120 -14.302   5.678  1.00 95.80           N
ATOM   4601  CA  TYR E 589      52.738 -15.395   4.976  1.00 95.80           C
ATOM   4602  CB  TYR E 589      51.782 -16.569   4.658  1.00 95.80           C
ATOM   4603  CG  TYR E 589      51.370 -17.353   5.863  1.00 95.80           C
ATOM   4604  CD1 TYR E 589      52.173 -18.364   6.344  1.00 95.80           C
ATOM   4605  CD2 TYR E 589      50.172 -17.109   6.498  1.00 95.80           C
ATOM   4606  CE1 TYR E 589      51.801 -19.105   7.438  1.00 95.80           C
ATOM   4607  CE2 TYR E 589      49.791 -17.846   7.594  1.00 95.80           C
ATOM   4608  CZ  TYR E 589      50.606 -18.851   8.069  1.00 95.80           C
ATOM   4609  OH  TYR E 589      50.223 -19.612   9.191  1.00 95.80           O
ATOM   4610  C   TYR E 589      53.126 -14.842   3.639  1.00 95.80           C
ATOM   4611  O   TYR E 589      52.350 -14.115   3.026  1.00 95.80           O
ATOM   4612  N   VAL E 590      54.341 -15.138   3.137  1.00 58.91           N
ATOM   4613  CA  VAL E 590      54.664 -14.603   1.844  1.00 58.91           C
ATOM   4614  CB  VAL E 590      56.093 -14.794   1.416  1.00 58.91           C
ATOM   4615  CG1 VAL E 590      56.998 -14.051   2.410  1.00 58.91           C
ATOM   4616  CG2 VAL E 590      56.391 -16.294   1.295  1.00 58.91           C
ATOM   4617  C   VAL E 590      53.748 -15.255   0.859  1.00 58.91           C
ATOM   4618  O   VAL E 590      53.489 -16.457   0.932  1.00 58.91           O
ATOM   4619  N   GLY E 591      53.237 -14.455  -0.101  1.00 39.22           N
ATOM   4620  CA  GLY E 591      52.281 -14.948  -1.043  1.00 39.22           C
ATOM   4621  C   GLY E 591      50.941 -14.438  -0.601  1.00 39.22           C
ATOM   4622  O   GLY E 591      49.960 -14.520  -1.337  1.00 39.22           O
ATOM   4623  N   GLY E 592      50.872 -13.902   0.635  1.00 45.00           N
ATOM   4624  CA  GLY E 592      49.683 -13.266   1.132  1.00 45.00           C
ATOM   4625  C   GLY E 592      48.925 -14.152   2.074  1.00 45.00           C
ATOM   4626  O   GLY E 592      48.218 -13.658   2.951  1.00 45.00           O
ATOM   4627  N   TYR E 593      49.028 -15.481   1.914  1.00113.79           N
ATOM   4628  CA  TYR E 593      48.275 -16.358   2.762  1.00113.79           C
ATOM   4629  CB  TYR E 593      46.825 -16.484   2.261  1.00113.79           C
ATOM   4630  CG  TYR E 593      46.839 -16.976   0.847  1.00113.79           C
ATOM   4631  CD1 TYR E 593      47.292 -16.190  -0.187  1.00113.79           C
ATOM   4632  CD2 TYR E 593      46.427 -18.245   0.545  1.00113.79           C
ATOM   4633  CE1 TYR E 593      47.313 -16.637  -1.487  1.00113.79           C
ATOM   4634  CE2 TYR E 593      46.443 -18.700  -0.751  1.00113.79           C
ATOM   4635  CZ  TYR E 593      46.881 -17.902  -1.777  1.00113.79           C
ATOM   4636  OH  TYR E 593      46.895 -18.376  -3.107  1.00113.79           O
ATOM   4637  C   TYR E 593      48.934 -17.702   2.727  1.00113.79           C
ATOM   4638  O   TYR E 593      49.815 -17.962   1.911  1.00113.79           O
ATOM   4639  N   TYR E 594      48.516 -18.623   3.606  1.00181.41           N
ATOM   4640  CA  TYR E 594      49.183 -19.887   3.606  1.00181.41           C
ATOM   4641  CB  TYR E 594      48.838 -20.668   4.887  1.00181.41           C
ATOM   4642  CG  TYR E 594      49.460 -22.016   4.892  1.00181.41           C
ATOM   4643  CD1 TYR E 594      50.812 -22.207   5.049  1.00181.41           C
ATOM   4644  CD2 TYR E 594      48.657 -23.115   4.777  1.00181.41           C
ATOM   4645  CE1 TYR E 594      51.343 -23.476   5.060  1.00181.41           C
ATOM   4646  CE2 TYR E 594      49.178 -24.382   4.787  1.00181.41           C
ATOM   4647  CZ  TYR E 594      50.526 -24.571   4.926  1.00181.41           C
ATOM   4648  OH  TYR E 594      51.055 -25.878   4.936  1.00181.41           O
ATOM   4649  C   TYR E 594      48.761 -20.638   2.379  1.00181.41           C
ATOM   4650  O   TYR E 594      47.595 -21.003   2.215  1.00181.41           O
ATOM   4651  N   GLY E 595      49.751 -20.935   1.509  1.00 76.11           N
ATOM   4652  CA  GLY E 595      49.518 -21.667   0.296  1.00 76.11           C
ATOM   4653  C   GLY E 595      49.964 -20.883  -0.907  1.00 76.11           C
ATOM   4654  O   GLY E 595      50.074 -21.472  -1.979  1.00 76.11           O
ATOM   4655  N   GLY E 596      50.150 -19.547  -0.760  1.00 95.79           N
ATOM   4656  CA  GLY E 596      50.615 -18.562  -1.701  1.00 95.79           C
ATOM   4657  C   GLY E 596      52.100 -18.563  -1.939  1.00 95.79           C
ATOM   4658  O   GLY E 596      52.575 -17.883  -2.840  1.00 95.79           O
ATOM   4659  N   CYS E 597      52.901 -19.182  -1.063  1.00 84.40           N
ATOM   4660  CA  CYS E 597      54.333 -19.045  -1.140  1.00 84.40           C
ATOM   4661  CB  CYS E 597      55.067 -19.610   0.089  1.00 84.40           C
ATOM   4662  SG  CYS E 597      56.855 -19.277   0.050  1.00 84.40           S
ATOM   4663  C   CYS E 597      54.923 -19.689  -2.360  1.00 84.40           C
ATOM   4664  O   CYS E 597      54.430 -20.701  -2.859  1.00 84.40           O
ATOM   4665  N   ASN E 598      56.001 -19.050  -2.883  1.00 80.46           N
ATOM   4666  CA  ASN E 598      56.781 -19.572  -3.972  1.00 80.46           C
ATOM   4667  CB  ASN E 598      56.198 -19.310  -5.379  1.00 80.46           C
ATOM   4668  CG  ASN E 598      56.098 -17.818  -5.656  1.00 80.46           C
ATOM   4669  OD1 ASN E 598      57.082 -17.086  -5.566  1.00 80.46           O
ATOM   4670  ND2 ASN E 598      54.872 -17.356  -6.021  1.00 80.46           N
ATOM   4671  C   ASN E 598      58.162 -18.992  -3.868  1.00 80.46           C
ATOM   4672  O   ASN E 598      58.400 -18.063  -3.097  1.00 80.46           O
ATOM   4673  N   GLU E 599      59.132 -19.553  -4.621  1.00159.04           N
ATOM   4674  CA  GLU E 599      60.485 -19.103  -4.472  1.00159.04           C
ATOM   4675  CB  GLU E 599      61.576 -20.120  -4.880  1.00159.04           C
ATOM   4676  CG  GLU E 599      61.396 -20.837  -6.211  1.00159.04           C
ATOM   4677  CD  GLU E 599      62.321 -20.222  -7.242  1.00159.04           C
ATOM   4678  OE1 GLU E 599      63.538 -20.082  -6.945  1.00159.04           O
ATOM   4679  OE2 GLU E 599      61.820 -19.896  -8.351  1.00159.04           O
ATOM   4680  C   GLU E 599      60.714 -17.714  -4.980  1.00159.04           C
ATOM   4681  O   GLU E 599      61.505 -16.975  -4.395  1.00159.04           O
ATOM   4682  N   ALA E 600      60.021 -17.300  -6.056  1.00 38.50           N
ATOM   4683  CA  ALA E 600      60.239 -15.979  -6.571  1.00 38.50           C
ATOM   4684  CB  ALA E 600      59.374 -15.669  -7.804  1.00 38.50           C
ATOM   4685  C   ALA E 600      59.885 -14.974  -5.515  1.00 38.50           C
ATOM   4686  O   ALA E 600      60.646 -14.040  -5.261  1.00 38.50           O
ATOM   4687  N   GLU E 601      58.727 -15.144  -4.848  1.00101.48           N
ATOM   4688  CA  GLU E 601      58.333 -14.172  -3.869  1.00101.48           C
ATOM   4689  CB  GLU E 601      56.846 -14.209  -3.475  1.00101.48           C
ATOM   4690  CG  GLU E 601      56.423 -12.903  -2.790  1.00101.48           C
ATOM   4691  CD  GLU E 601      54.976 -12.602  -3.159  1.00101.48           C
ATOM   4692  OE1 GLU E 601      54.693 -12.551  -4.386  1.00101.48           O
ATOM   4693  OE2 GLU E 601      54.143 -12.404  -2.235  1.00101.48           O
ATOM   4694  C   GLU E 601      59.228 -14.240  -2.672  1.00101.48           C
ATOM   4695  O   GLU E 601      59.466 -13.227  -2.016  1.00101.48           O
ATOM   4696  N   MET E 602      59.743 -15.436  -2.329  1.00122.72           N
ATOM   4697  CA  MET E 602      60.612 -15.485  -1.186  1.00122.72           C
ATOM   4698  CB  MET E 602      60.901 -16.894  -0.627  1.00122.72           C
ATOM   4699  CG  MET E 602      60.699 -18.042  -1.609  1.00122.72           C
ATOM   4700  SD  MET E 602      61.089 -19.683  -0.926  1.00122.72           S
ATOM   4701  CE  MET E 602      60.217 -19.463   0.647  1.00122.72           C
ATOM   4702  C   MET E 602      61.868 -14.703  -1.421  1.00122.72           C
ATOM   4703  O   MET E 602      62.340 -14.013  -0.520  1.00122.72           O
ATOM   4704  N   LYS E 603      62.445 -14.761  -2.632  1.00127.30           N
ATOM   4705  CA  LYS E 603      63.654 -14.024  -2.889  1.00127.30           C
ATOM   4706  CB  LYS E 603      64.212 -14.279  -4.294  1.00127.30           C
ATOM   4707  CG  LYS E 603      64.728 -15.700  -4.479  1.00127.30           C
ATOM   4708  CD  LYS E 603      64.894 -16.111  -5.938  1.00127.30           C
ATOM   4709  CE  LYS E 603      63.631 -16.757  -6.511  1.00127.30           C
ATOM   4710  NZ  LYS E 603      63.955 -17.503  -7.747  1.00127.30           N
ATOM   4711  C   LYS E 603      63.382 -12.554  -2.820  1.00127.30           C
ATOM   4712  O   LYS E 603      64.225 -11.780  -2.371  1.00127.30           O
ATOM   4713  N   LEU E 604      62.207 -12.121  -3.307  1.00127.44           N
ATOM   4714  CA  LEU E 604      61.902 -10.721  -3.328  1.00127.44           C
ATOM   4715  CB  LEU E 604      60.544 -10.458  -4.013  1.00127.44           C
ATOM   4716  CG  LEU E 604      60.234  -8.986  -4.354  1.00127.44           C
ATOM   4717  CD1 LEU E 604      60.065  -8.117  -3.100  1.00127.44           C
ATOM   4718  CD2 LEU E 604      61.260  -8.421  -5.351  1.00127.44           C
ATOM   4719  C   LEU E 604      61.843 -10.252  -1.905  1.00127.44           C
ATOM   4720  O   LEU E 604      62.404  -9.215  -1.554  1.00127.44           O
ATOM   4721  N   ALA E 605      61.180 -11.038  -1.036  1.00 37.33           N
ATOM   4722  CA  ALA E 605      61.036 -10.673   0.344  1.00 37.33           C
ATOM   4723  CB  ALA E 605      60.166 -11.676   1.117  1.00 37.33           C
ATOM   4724  C   ALA E 605      62.381 -10.624   1.006  1.00 37.33           C
ATOM   4725  O   ALA E 605      62.681  -9.694   1.754  1.00 37.33           O
ATOM   4726  N   LEU E 606      63.243 -11.617   0.727  1.00 61.67           N
ATOM   4727  CA  LEU E 606      64.497 -11.710   1.422  1.00 61.67           C
ATOM   4728  CB  LEU E 606      65.306 -12.950   1.012  1.00 61.67           C
ATOM   4729  CG  LEU E 606      66.643 -13.083   1.763  1.00 61.67           C
ATOM   4730  CD1 LEU E 606      66.411 -13.323   3.264  1.00 61.67           C
ATOM   4731  CD2 LEU E 606      67.545 -14.148   1.120  1.00 61.67           C
ATOM   4732  C   LEU E 606      65.357 -10.513   1.162  1.00 61.67           C
ATOM   4733  O   LEU E 606      65.842  -9.867   2.089  1.00 61.67           O
ATOM   4734  N   VAL E 607      65.562 -10.177  -0.119  1.00126.04           N
ATOM   4735  CA  VAL E 607      66.443  -9.106  -0.474  1.00126.04           C
ATOM   4736  CB  VAL E 607      66.668  -9.096  -1.959  1.00126.04           C
ATOM   4737  CG1 VAL E 607      67.579  -7.927  -2.331  1.00126.04           C
ATOM   4738  CG2 VAL E 607      67.241 -10.463  -2.364  1.00126.04           C
ATOM   4739  C   VAL E 607      65.867  -7.787  -0.055  1.00126.04           C
ATOM   4740  O   VAL E 607      66.581  -6.905   0.423  1.00126.04           O
ATOM   4741  N   GLN E 608      64.557  -7.589  -0.290  1.00123.19           N
ATOM   4742  CA  GLN E 608      63.974  -6.321   0.025  1.00123.19           C
ATOM   4743  CB  GLN E 608      62.636  -6.157  -0.721  1.00123.19           C
ATOM   4744  CG  GLN E 608      62.149  -4.718  -0.889  1.00123.19           C
ATOM   4745  CD  GLN E 608      61.247  -4.712  -2.119  1.00123.19           C
ATOM   4746  OE1 GLN E 608      60.315  -3.918  -2.229  1.00123.19           O
ATOM   4747  NE2 GLN E 608      61.550  -5.619  -3.088  1.00123.19           N
ATOM   4748  C   GLN E 608      63.813  -6.129   1.516  1.00123.19           C
ATOM   4749  O   GLN E 608      64.220  -5.094   2.039  1.00123.19           O
ATOM   4750  N   ASN E 609      63.169  -7.094   2.223  1.00123.00           N
ATOM   4751  CA  ASN E 609      62.929  -7.056   3.654  1.00123.00           C
ATOM   4752  CB  ASN E 609      61.579  -7.647   4.102  1.00123.00           C
ATOM   4753  CG  ASN E 609      60.601  -6.490   4.245  1.00123.00           C
ATOM   4754  OD1 ASN E 609      59.445  -6.568   3.834  1.00123.00           O
ATOM   4755  ND2 ASN E 609      61.078  -5.386   4.883  1.00123.00           N
ATOM   4756  C   ASN E 609      63.964  -7.614   4.599  1.00123.00           C
ATOM   4757  O   ASN E 609      64.151  -7.067   5.684  1.00123.00           O
ATOM   4758  N   GLY E 610      64.620  -8.746   4.276  1.00 54.94           N
ATOM   4759  CA  GLY E 610      65.542  -9.325   5.223  1.00 54.94           C
ATOM   4760  C   GLY E 610      65.229 -10.792   5.368  1.00 54.94           C
ATOM   4761  O   GLY E 610      64.320 -11.306   4.718  1.00 54.94           O
ATOM   4762  N   PRO E 611      65.941 -11.482   6.235  1.00159.87           N
ATOM   4763  CA  PRO E 611      65.766 -12.897   6.443  1.00159.87           C
ATOM   4764  CD  PRO E 611      67.111 -10.954   6.910  1.00159.87           C
ATOM   4765  CB  PRO E 611      66.878 -13.322   7.407  1.00159.87           C
ATOM   4766  CG  PRO E 611      67.403 -11.999   8.000  1.00159.87           C
ATOM   4767  C   PRO E 611      64.382 -13.163   6.942  1.00159.87           C
ATOM   4768  O   PRO E 611      63.820 -12.314   7.632  1.00159.87           O
ATOM   4769  N   VAL E 612      63.806 -14.327   6.582  1.00100.13           N
ATOM   4770  CA  VAL E 612      62.463 -14.630   6.985  1.00100.13           C
ATOM   4771  CB  VAL E 612      61.469 -14.521   5.864  1.00100.13           C
ATOM   4772  CG1 VAL E 612      61.459 -13.070   5.354  1.00100.13           C
ATOM   4773  CG2 VAL E 612      61.828 -15.561   4.788  1.00100.13           C
ATOM   4774  C   VAL E 612      62.433 -16.047   7.463  1.00100.13           C
ATOM   4775  O   VAL E 612      63.308 -16.845   7.132  1.00100.13           O
ATOM   4776  N   SER E 613      61.419 -16.385   8.285  1.00 84.06           N
ATOM   4777  CA  SER E 613      61.300 -17.716   8.813  1.00 84.06           C
ATOM   4778  CB  SER E 613      60.385 -17.804  10.046  1.00 84.06           C
ATOM   4779  OG  SER E 613      60.942 -17.059  11.119  1.00 84.06           O
ATOM   4780  C   SER E 613      60.729 -18.624   7.761  1.00 84.06           C
ATOM   4781  O   SER E 613      59.838 -18.243   7.002  1.00 84.06           O
ATOM   4782  N   VAL E 614      61.237 -19.874   7.706  1.00 54.44           N
ATOM   4783  CA  VAL E 614      60.770 -20.866   6.774  1.00 54.44           C
ATOM   4784  CB  VAL E 614      61.705 -21.112   5.616  1.00 54.44           C
ATOM   4785  CG1 VAL E 614      61.792 -19.838   4.758  1.00 54.44           C
ATOM   4786  CG2 VAL E 614      63.066 -21.580   6.165  1.00 54.44           C
ATOM   4787  C   VAL E 614      60.684 -22.157   7.530  1.00 54.44           C
ATOM   4788  O   VAL E 614      61.233 -22.279   8.623  1.00 54.44           O
ATOM   4789  N   SER E 615      59.952 -23.148   6.980  1.00 90.33           N
ATOM   4790  CA  SER E 615      59.864 -24.427   7.624  1.00 90.33           C
ATOM   4791  CB  SER E 615      58.518 -24.659   8.317  1.00 90.33           C
ATOM   4792  OG  SER E 615      58.343 -23.718   9.365  1.00 90.33           O
ATOM   4793  C   SER E 615      60.020 -25.474   6.555  1.00 90.33           C
ATOM   4794  O   SER E 615      59.753 -25.217   5.382  1.00 90.33           O
ATOM   4795  N   PHE E 616      60.493 -26.683   6.936  1.00194.86           N
ATOM   4796  CA  PHE E 616      60.669 -27.742   5.977  1.00194.86           C
ATOM   4797  CB  PHE E 616      62.012 -27.701   5.251  1.00194.86           C
ATOM   4798  CG  PHE E 616      63.131 -28.005   6.187  1.00194.86           C
ATOM   4799  CD1 PHE E 616      63.613 -27.054   7.059  1.00194.86           C
ATOM   4800  CD2 PHE E 616      63.703 -29.254   6.184  1.00194.86           C
ATOM   4801  CE1 PHE E 616      64.652 -27.347   7.913  1.00194.86           C
ATOM   4802  CE2 PHE E 616      64.740 -29.543   7.033  1.00194.86           C
ATOM   4803  CZ  PHE E 616      65.220 -28.596   7.901  1.00194.86           C
ATOM   4804  C   PHE E 616      60.625 -29.043   6.701  1.00194.86           C
ATOM   4805  O   PHE E 616      60.576 -29.081   7.928  1.00194.86           O
ATOM   4806  N   GLU E 617      60.632 -30.170   5.966  1.00175.85           N
ATOM   4807  CA  GLU E 617      60.607 -31.358   6.760  1.00175.85           C
ATOM   4808  CB  GLU E 617      59.568 -32.410   6.399  1.00175.85           C
ATOM   4809  CG  GLU E 617      59.952 -33.215   5.184  1.00175.85           C
ATOM   4810  CD  GLU E 617      59.205 -34.509   5.335  1.00175.85           C
ATOM   4811  OE1 GLU E 617      59.094 -35.028   6.477  1.00175.85           O
ATOM   4812  OE2 GLU E 617      58.716 -34.990   4.287  1.00175.85           O
ATOM   4813  C   GLU E 617      61.947 -32.013   6.766  1.00175.85           C
ATOM   4814  O   GLU E 617      62.507 -32.398   5.741  1.00175.85           O
ATOM   4815  N   VAL E 618      62.502 -32.151   7.978  1.00156.58           N
ATOM   4816  CA  VAL E 618      63.772 -32.779   8.148  1.00156.58           C
ATOM   4817  CB  VAL E 618      64.418 -32.501   9.480  1.00156.58           C
ATOM   4818  CG1 VAL E 618      65.107 -31.140   9.469  1.00156.58           C
ATOM   4819  CG2 VAL E 618      63.307 -32.512  10.535  1.00156.58           C
ATOM   4820  C   VAL E 618      63.614 -34.250   8.056  1.00156.58           C
ATOM   4821  O   VAL E 618      62.605 -34.814   8.475  1.00156.58           O
ATOM   4822  N   HIS E 619      64.614 -34.920   7.456  1.00143.25           N
ATOM   4823  CA  HIS E 619      64.508 -36.340   7.515  1.00143.25           C
ATOM   4824  ND1 HIS E 619      62.093 -38.048   7.310  1.00143.25           N
ATOM   4825  CG  HIS E 619      63.240 -38.196   6.559  1.00143.25           C
ATOM   4826  CB  HIS E 619      64.099 -37.020   6.199  1.00143.25           C
ATOM   4827  NE2 HIS E 619      62.332 -40.225   6.948  1.00143.25           N
ATOM   4828  CD2 HIS E 619      63.371 -39.534   6.345  1.00143.25           C
ATOM   4829  CE1 HIS E 619      61.591 -39.290   7.515  1.00143.25           C
ATOM   4830  C   HIS E 619      65.860 -36.810   7.997  1.00143.25           C
ATOM   4831  O   HIS E 619      66.782 -35.997   8.061  1.00143.25           O
ATOM   4832  N   PRO E 620      66.038 -38.060   8.369  1.00164.57           N
ATOM   4833  CA  PRO E 620      67.312 -38.470   8.907  1.00164.57           C
ATOM   4834  CD  PRO E 620      64.960 -38.804   9.005  1.00164.57           C
ATOM   4835  CB  PRO E 620      67.100 -39.879   9.445  1.00164.57           C
ATOM   4836  CG  PRO E 620      65.633 -39.849   9.909  1.00164.57           C
ATOM   4837  C   PRO E 620      68.495 -38.311   8.012  1.00164.57           C
ATOM   4838  O   PRO E 620      69.607 -38.176   8.514  1.00164.57           O
ATOM   4839  N   ASP E 621      68.282 -38.328   6.697  1.00 85.41           N
ATOM   4840  CA  ASP E 621      69.299 -38.133   5.711  1.00 85.41           C
ATOM   4841  CB  ASP E 621      68.661 -38.198   4.297  1.00 85.41           C
ATOM   4842  CG  ASP E 621      67.416 -37.288   4.152  1.00 85.41           C
ATOM   4843  OD1 ASP E 621      66.623 -37.128   5.118  1.00 85.41           O
ATOM   4844  OD2 ASP E 621      67.200 -36.762   3.032  1.00 85.41           O
ATOM   4845  C   ASP E 621      69.918 -36.788   5.952  1.00 85.41           C
ATOM   4846  O   ASP E 621      71.133 -36.609   5.859  1.00 85.41           O
ATOM   4847  N   PHE E 622      69.064 -35.814   6.297  1.00150.10           N
ATOM   4848  CA  PHE E 622      69.406 -34.451   6.574  1.00150.10           C
ATOM   4849  CB  PHE E 622      68.128 -33.598   6.681  1.00150.10           C
ATOM   4850  CG  PHE E 622      68.462 -32.176   6.958  1.00150.10           C
ATOM   4851  CD1 PHE E 622      68.598 -31.739   8.253  1.00150.10           C
ATOM   4852  CD2 PHE E 622      68.621 -31.276   5.925  1.00150.10           C
ATOM   4853  CE1 PHE E 622      68.896 -30.425   8.521  1.00150.10           C
ATOM   4854  CE2 PHE E 622      68.920 -29.961   6.188  1.00150.10           C
ATOM   4855  CZ  PHE E 622      69.060 -29.534   7.488  1.00150.10           C
ATOM   4856  C   PHE E 622      70.190 -34.398   7.853  1.00150.10           C
ATOM   4857  O   PHE E 622      71.072 -33.558   8.025  1.00150.10           O
ATOM   4858  N   MET E 623      69.894 -35.316   8.788  1.00139.84           N
ATOM   4859  CA  MET E 623      70.496 -35.282  10.093  1.00139.84           C
ATOM   4860  CB  MET E 623      70.064 -36.494  10.930  1.00139.84           C
ATOM   4861  CG  MET E 623      70.617 -36.521  12.351  1.00139.84           C
ATOM   4862  SD  MET E 623      70.347 -38.101  13.211  1.00139.84           S
ATOM   4863  CE  MET E 623      68.534 -37.992  13.212  1.00139.84           C
ATOM   4864  C   MET E 623      71.991 -35.336   9.980  1.00139.84           C
ATOM   4865  O   MET E 623      72.695 -34.571  10.636  1.00139.84           O
ATOM   4866  N   HIS E 624      72.517 -36.246   9.149  1.00120.14           N
ATOM   4867  CA  HIS E 624      73.935 -36.432   9.032  1.00120.14           C
ATOM   4868  ND1 HIS E 624      74.130 -37.639   5.966  0.00120.14           N
ATOM   4869  CG  HIS E 624      74.882 -37.805   7.104  0.00120.14           C
ATOM   4870  CB  HIS E 624      74.344 -37.815   8.495  1.00120.14           C
ATOM   4871  NE2 HIS E 624      76.240 -37.894   5.308  0.00120.14           N
ATOM   4872  CD2 HIS E 624      76.167 -37.960   6.686  0.00120.14           C
ATOM   4873  CE1 HIS E 624      74.992 -37.701   4.921  0.00120.14           C
ATOM   4874  C   HIS E 624      74.581 -35.353   8.206  1.00120.14           C
ATOM   4875  O   HIS E 624      75.802 -35.286   8.153  1.00120.14           O
ATOM   4876  N   TYR E 625      73.802 -34.526   7.481  1.00132.66           N
ATOM   4877  CA  TYR E 625      74.322 -33.537   6.561  1.00132.66           C
ATOM   4878  CB  TYR E 625      73.197 -32.589   6.086  1.00132.66           C
ATOM   4879  CG  TYR E 625      73.727 -31.367   5.419  1.00132.66           C
ATOM   4880  CD1 TYR E 625      74.116 -30.295   6.188  1.00132.66           C
ATOM   4881  CD2 TYR E 625      73.813 -31.266   4.048  1.00132.66           C
ATOM   4882  CE1 TYR E 625      74.600 -29.146   5.609  1.00132.66           C
ATOM   4883  CE2 TYR E 625      74.298 -30.117   3.461  1.00132.66           C
ATOM   4884  CZ  TYR E 625      74.694 -29.055   4.243  1.00132.66           C
ATOM   4885  OH  TYR E 625      75.193 -27.872   3.656  1.00132.66           O
ATOM   4886  C   TYR E 625      75.448 -32.743   7.150  1.00132.66           C
ATOM   4887  O   TYR E 625      75.300 -32.102   8.188  1.00132.66           O
ATOM   4888  N   LYS E 626      76.662 -32.902   6.565  1.00248.33           N
ATOM   4889  CA  LYS E 626      77.804 -32.094   6.898  1.00248.33           C
ATOM   4890  CB  LYS E 626      79.144 -32.853   6.895  1.00248.33           C
ATOM   4891  CG  LYS E 626      79.398 -33.713   5.662  1.00248.33           C
ATOM   4892  CD  LYS E 626      78.439 -34.897   5.549  1.00248.33           C
ATOM   4893  CE  LYS E 626      78.204 -35.616   6.879  1.00248.33           C
ATOM   4894  NZ  LYS E 626      79.453 -35.671   7.670  0.00248.33           N
ATOM   4895  C   LYS E 626      77.953 -30.845   6.068  1.00248.33           C
ATOM   4896  O   LYS E 626      78.217 -29.775   6.613  1.00248.33           O
ATOM   4897  N   SER E 627      77.792 -30.937   4.722  1.00 97.42           N
ATOM   4898  CA  SER E 627      78.090 -29.786   3.902  1.00 97.42           C
ATOM   4899  CB  SER E 627      79.604 -29.596   3.704  1.00 97.42           C
ATOM   4900  OG  SER E 627      80.260 -29.528   4.962  1.00 97.42           O
ATOM   4901  C   SER E 627      77.515 -29.968   2.522  1.00 97.42           C
ATOM   4902  O   SER E 627      77.025 -31.040   2.174  1.00 97.42           O
ATOM   4903  N   GLY E 628      77.579 -28.900   1.688  1.00 31.02           N
ATOM   4904  CA  GLY E 628      77.127 -28.961   0.318  1.00 31.02           C
ATOM   4905  C   GLY E 628      75.709 -28.487   0.186  1.00 31.02           C
ATOM   4906  O   GLY E 628      75.163 -27.840   1.078  1.00 31.02           O
ATOM   4907  N   VAL E 629      75.090 -28.771  -0.984  1.00115.78           N
ATOM   4908  CA  VAL E 629      73.730 -28.376  -1.218  1.00115.78           C
ATOM   4909  CB  VAL E 629      73.478 -27.888  -2.631  1.00115.78           C
ATOM   4910  CG1 VAL E 629      74.371 -26.658  -2.855  1.00115.78           C
ATOM   4911  CG2 VAL E 629      73.746 -28.992  -3.672  1.00115.78           C
ATOM   4912  C   VAL E 629      72.865 -29.568  -0.933  1.00115.78           C
ATOM   4913  O   VAL E 629      72.923 -30.583  -1.624  1.00115.78           O
ATOM   4914  N   TYR E 630      72.009 -29.457   0.105  1.00213.77           N
ATOM   4915  CA  TYR E 630      71.216 -30.557   0.575  1.00213.77           C
ATOM   4916  CB  TYR E 630      70.705 -30.402   2.016  1.00213.77           C
ATOM   4917  CG  TYR E 630      70.292 -31.788   2.305  1.00213.77           C
ATOM   4918  CD1 TYR E 630      71.152 -32.745   1.850  1.00213.77           C
ATOM   4919  CD2 TYR E 630      69.169 -32.167   3.004  1.00213.77           C
ATOM   4920  CE1 TYR E 630      70.894 -34.068   2.052  1.00213.77           C
ATOM   4921  CE2 TYR E 630      68.912 -33.506   3.218  1.00213.77           C
ATOM   4922  CZ  TYR E 630      69.781 -34.454   2.735  1.00213.77           C
ATOM   4923  OH  TYR E 630      69.573 -35.830   2.923  1.00213.77           O
ATOM   4924  C   TYR E 630      70.025 -30.772  -0.291  1.00213.77           C
ATOM   4925  O   TYR E 630      69.446 -29.843  -0.845  1.00213.77           O
ATOM   4926  N   HIS E 631      69.655 -32.055  -0.443  1.00204.66           N
ATOM   4927  CA  HIS E 631      68.604 -32.458  -1.310  1.00204.66           C
ATOM   4928  ND1 HIS E 631      68.541 -33.757  -4.707  1.00204.66           N
ATOM   4929  CG  HIS E 631      69.237 -33.361  -3.587  1.00204.66           C
ATOM   4930  CB  HIS E 631      69.056 -32.152  -2.744  1.00204.66           C
ATOM   4931  NE2 HIS E 631      70.188 -35.226  -4.412  1.00204.66           N
ATOM   4932  CD2 HIS E 631      70.231 -34.271  -3.420  1.00204.66           C
ATOM   4933  CE1 HIS E 631      69.157 -34.881  -5.159  1.00204.66           C
ATOM   4934  C   HIS E 631      68.230 -33.891  -1.076  1.00204.66           C
ATOM   4935  O   HIS E 631      69.064 -34.698  -0.669  1.00204.66           O
ATOM   4936  N   ARG E 632      66.915 -34.196  -1.221  1.00308.46           N
ATOM   4937  CA  ARG E 632      66.385 -35.541  -1.264  1.00308.46           C
ATOM   4938  CB  ARG E 632      67.401 -36.669  -1.533  1.00308.46           C
ATOM   4939  CG  ARG E 632      68.320 -36.509  -2.738  0.00308.46           C
ATOM   4940  CD  ARG E 632      67.957 -37.392  -3.933  1.00308.46           C
ATOM   4941  NE  ARG E 632      67.643 -38.749  -3.402  1.00308.46           N
ATOM   4942  CZ  ARG E 632      68.614 -39.692  -3.217  1.00308.46           C
ATOM   4943  NH1 ARG E 632      69.274 -39.774  -2.023  1.00308.46           N
ATOM   4944  NH2 ARG E 632      68.884 -40.592  -4.207  1.00308.46           N
ATOM   4945  C   ARG E 632      65.731 -36.033  -0.008  1.00308.46           C
ATOM   4946  O   ARG E 632      65.958 -35.554   1.104  1.00308.46           O
ATOM   4947  N   VAL E 633      64.868 -37.050  -0.256  1.00188.16           N
ATOM   4948  CA  VAL E 633      64.222 -37.991   0.623  1.00188.16           C
ATOM   4949  CB  VAL E 633      64.806 -38.156   1.997  1.00188.16           C
ATOM   4950  CG1 VAL E 633      64.137 -37.183   2.976  1.00188.16           C
ATOM   4951  CG2 VAL E 633      64.694 -39.648   2.364  1.00188.16           C
ATOM   4952  C   VAL E 633      62.751 -37.765   0.695  1.00188.16           C
ATOM   4953  O   VAL E 633      62.188 -36.926  -0.003  1.00188.16           O
ATOM   4954  N   ALA E 634      62.061 -38.614   1.474  1.00280.04           N
ATOM   4955  CA  ALA E 634      60.693 -38.327   1.747  1.00280.04           C
ATOM   4956  CB  ALA E 634      60.430 -36.855   2.101  1.00280.04           C
ATOM   4957  C   ALA E 634      59.783 -38.724   0.653  1.00280.04           C
ATOM   4958  O   ALA E 634      60.044 -39.562  -0.210  1.00280.04           O
ATOM   4959  N   LEU E 635      58.608 -38.114   0.771  1.00366.61           N
ATOM   4960  CA  LEU E 635      57.471 -38.370  -0.023  1.00366.61           C
ATOM   4961  CB  LEU E 635      56.836 -39.683   0.492  1.00366.61           C
ATOM   4962  CG  LEU E 635      55.355 -39.980   0.210  0.00366.61           C
ATOM   4963  CD1 LEU E 635      54.481 -39.181   1.187  0.00366.61           C
ATOM   4964  CD2 LEU E 635      54.965 -39.787  -1.262  0.00366.61           C
ATOM   4965  C   LEU E 635      56.595 -37.196   0.179  1.00366.61           C
ATOM   4966  O   LEU E 635      56.879 -36.330   1.003  1.00366.61           O
ATOM   4967  N   GLU E 636      55.530 -37.089  -0.615  1.00146.74           N
ATOM   4968  CA  GLU E 636      54.675 -35.975  -0.380  1.00146.74           C
ATOM   4969  CB  GLU E 636      54.213 -35.259  -1.667  1.00146.74           C
ATOM   4970  CG  GLU E 636      53.462 -36.145  -2.666  1.00146.74           C
ATOM   4971  CD  GLU E 636      54.486 -36.803  -3.580  1.00146.74           C
ATOM   4972  OE1 GLU E 636      55.312 -36.059  -4.174  1.00146.74           O
ATOM   4973  OE2 GLU E 636      54.459 -38.058  -3.696  1.00146.74           O
ATOM   4974  C   GLU E 636      53.437 -36.473   0.342  1.00146.74           C
ATOM   4975  O   GLU E 636      53.093 -35.869   1.391  1.00146.74           O
ATOM   4976  OXT GLU E 636      52.815 -37.457  -0.140  1.00146.74           O
TER    4977      GLU E 636
ATOM   4978  N   SER F 637      43.052 -28.072  -6.748  1.00167.86           N
ATOM   4979  CA  SER F 637      41.753 -28.642  -7.160  1.00167.86           C
ATOM   4980  CB  SER F 637      41.817 -29.167  -8.607  1.00167.86           C
ATOM   4981  OG  SER F 637      42.739 -30.241  -8.710  1.00167.86           O
ATOM   4982  C   SER F 637      41.306 -29.740  -6.258  1.00167.86           C
ATOM   4983  O   SER F 637      41.564 -30.915  -6.515  1.00167.86           O
ATOM   4984  N   GLU F 638      40.622 -29.383  -5.155  1.00194.60           N
ATOM   4985  CA  GLU F 638      40.358 -28.016  -4.810  1.00194.60           C
ATOM   4986  CB  GLU F 638      39.069 -27.843  -3.985  1.00194.60           C
ATOM   4987  CG  GLU F 638      38.942 -28.846  -2.837  1.00194.60           C
ATOM   4988  CD  GLU F 638      38.364 -30.131  -3.420  1.00194.60           C
ATOM   4989  OE1 GLU F 638      37.184 -30.099  -3.863  1.00194.60           O
ATOM   4990  OE2 GLU F 638      39.093 -31.159  -3.436  1.00194.60           O
ATOM   4991  C   GLU F 638      41.522 -27.499  -4.025  1.00194.60           C
ATOM   4992  O   GLU F 638      42.311 -28.276  -3.491  1.00194.60           O
ATOM   4993  N   LEU F 639      41.658 -26.157  -3.934  1.00115.35           N
ATOM   4994  CA  LEU F 639      42.789 -25.602  -3.251  1.00115.35           C
ATOM   4995  CB  LEU F 639      42.794 -24.067  -3.177  1.00115.35           C
ATOM   4996  CG  LEU F 639      42.992 -23.392  -4.546  1.00115.35           C
ATOM   4997  CD1 LEU F 639      41.827 -23.704  -5.498  1.00115.35           C
ATOM   4998  CD2 LEU F 639      43.256 -21.886  -4.390  1.00115.35           C
ATOM   4999  C   LEU F 639      42.787 -26.116  -1.862  1.00115.35           C
ATOM   5000  O   LEU F 639      41.805 -26.030  -1.125  1.00115.35           O
ATOM   5001  N   ASP F 640      43.927 -26.707  -1.494  1.00126.39           N
ATOM   5002  CA  ASP F 640      44.094 -27.222  -0.184  1.00126.39           C
ATOM   5003  CB  ASP F 640      43.715 -28.711  -0.141  1.00126.39           C
ATOM   5004  CG  ASP F 640      43.055 -28.988   1.196  1.00126.39           C
ATOM   5005  OD1 ASP F 640      43.296 -28.204   2.151  1.00126.39           O
ATOM   5006  OD2 ASP F 640      42.266 -29.968   1.267  1.00126.39           O
ATOM   5007  C   ASP F 640      45.559 -27.074  -0.020  1.00126.39           C
ATOM   5008  O   ASP F 640      46.297 -28.007  -0.342  1.00126.39           O
ATOM   5009  N   PRO F 641      45.921 -25.901   0.490  1.00316.55           N
ATOM   5010  CA  PRO F 641      47.266 -25.398   0.600  1.00316.55           C
ATOM   5011  CD  PRO F 641      45.059 -25.250   1.446  1.00316.55           C
ATOM   5012  CB  PRO F 641      47.267 -24.315   1.684  1.00316.55           C
ATOM   5013  CG  PRO F 641      45.789 -23.963   1.862  1.00316.55           C
ATOM   5014  C   PRO F 641      48.049 -26.508   1.017  1.00316.55           C
ATOM   5015  O   PRO F 641      48.097 -26.677   2.245  1.00316.55           O
ATOM   5016  N   PRO F 642      48.893 -26.371  -0.046  1.00168.49           N
ATOM   5017  CA  PRO F 642      49.571 -27.391  -0.859  1.00168.49           C
ATOM   5018  CD  PRO F 642      49.778 -25.223   0.101  1.00168.49           C
ATOM   5019  CB  PRO F 642      50.932 -26.825  -1.268  1.00168.49           C
ATOM   5020  CG  PRO F 642      51.187 -25.708  -0.256  1.00168.49           C
ATOM   5021  C   PRO F 642      49.630 -28.724  -0.261  1.00168.49           C
ATOM   5022  O   PRO F 642      49.721 -28.651   0.937  1.00168.49           O
ATOM   5023  N   PRO F 643      49.739 -29.854  -0.957  1.00150.85           N
ATOM   5024  CA  PRO F 643      49.264 -31.143  -0.441  1.00150.85           C
ATOM   5025  CD  PRO F 643      51.044 -30.028  -1.579  1.00150.85           C
ATOM   5026  CB  PRO F 643      50.333 -32.184  -0.758  1.00150.85           C
ATOM   5027  CG  PRO F 643      51.595 -31.352  -1.026  1.00150.85           C
ATOM   5028  C   PRO F 643      48.887 -31.115   0.997  1.00150.85           C
ATOM   5029  O   PRO F 643      49.743 -31.320   1.858  1.00150.85           O
ATOM   5030  N   TYR F 644      47.576 -30.833   1.183  1.00235.88           N
ATOM   5031  CA  TYR F 644      46.863 -30.399   2.353  1.00235.88           C
[truncated: 477,852 more chars]
