# Supplementary material for: Evolutionary Analysis of Dipeptidyl Peptidase I
Source: Int J Mol Sci. 2022 Feb 6;23(3):1852. doi: 10.3390/ijms23031852 (PMC8836896; doi:10.3390/ijms23031852)
Supplement: Supplementary file 1 [file ijms-23-01852-s001.zip › Supplementary File S2 Homology models/Modeller/Frankliniella occidentalis/mod.B99990008.pdb]

EXPDTA    THEORETICAL MODEL, MODELLER 10.1 2021/11/04 15:15:20
REMARK   6 MODELLER OBJECTIVE FUNCTION:     12923.1768
REMARK   6 MODELLER BEST TEMPLATE % SEQ ID:  57.102
REMARK   6 SEQUENCE: mod
REMARK   6 ALIGNMENT: alignment.pir
REMARK   6 SCRIPT: model.py
REMARK   6 DOPE score: -154563.65625
REMARK   6 GA341 score: 1.00000
REMARK   6 DOPE-HR score: -125163.35938
REMARK   6 TEMPLATE: 1K3B 1:A - 119:A MODELS 1:A - 120:A AT 57.1%
REMARK   6 TEMPLATE: 1K3B 120:B - 283:B MODELS 121:B - 283:B AT 57.1%
REMARK   6 TEMPLATE: 1K3B 284:C - 351:C MODELS 284:C - 353:C AT 57.1%
REMARK   6 TEMPLATE: 1K3B 353:D - 471:D MODELS 354:D - 473:D AT 57.1%
REMARK   6 TEMPLATE: 1K3B 472:E - 635:E MODELS 474:E - 636:E AT 57.1%
REMARK   6 TEMPLATE: 1K3B 636:F - 703:F MODELS 637:F - 706:F AT 57.1%
REMARK   6 TEMPLATE: 1K3B 705:G - 823:G MODELS 707:G - 826:G AT 57.1%
REMARK   6 TEMPLATE: 1K3B 824:H - 987:H MODELS 827:H - 989:H AT 57.1%
REMARK   6 TEMPLATE: 1K3B 988:I - 1055:I MODELS 990:I - 1059:I AT 57.1%
REMARK   6 TEMPLATE: 1K3B 1057:J - 1175:J MODELS 1060:J - 1179:J AT 57.1%
REMARK   6 TEMPLATE: 1K3B 1176:K - 1339:K MODELS 1180:K - 1342:K AT 57.1%
REMARK   6 TEMPLATE: 1K3B 1340:L - 1407:L MODELS 1343:L - 1412:L AT 57.1%
SSBOND   1 CYS A    6    CYS A   95                          1555   1555  2.03
SSBOND   2 CYS A   30    CYS A  113                          1555   1555  2.03
SSBOND   3 CYS B  145    CYS B  188                          1555   1555  2.03
SSBOND   4 CYS B  181    CYS B  221                          1555   1555  2.04
SSBOND   5 CYS B  211    CYS B  226                          1555   1555  2.03
SSBOND   6 CYS D  359    CYS D  448                          1555   1555  2.03
SSBOND   7 CYS D  383    CYS D  466                          1555   1555  2.03
SSBOND   8 CYS E  498    CYS E  541                          1555   1555  2.03
SSBOND   9 CYS E  534    CYS E  574                          1555   1555  2.03
SSBOND  10 CYS E  564    CYS E  579                          1555   1555  2.02
SSBOND  11 CYS G  712    CYS G  801                          1555   1555  2.03
SSBOND  12 CYS G  736    CYS G  819                          1555   1555  2.02
SSBOND  13 CYS H  851    CYS H  894                          1555   1555  2.02
SSBOND  14 CYS H  887    CYS H  927                          1555   1555  2.03
SSBOND  15 CYS H  917    CYS H  932                          1555   1555  2.04
SSBOND  16 CYS J 1065    CYS J 1154                          1555   1555  2.03
SSBOND  17 CYS J 1089    CYS J 1172                          1555   1555  2.00
SSBOND  18 CYS K 1204    CYS K 1247                          1555   1555  2.03
SSBOND  19 CYS K 1240    CYS K 1280                          1555   1555  2.03
SSBOND  20 CYS K 1270    CYS K 1285                          1555   1555  2.04
ATOM      1  N   ASP A   1      29.950  27.341  25.409  1.00 36.50           N
ATOM      2  CA  ASP A   1      31.129  27.806  24.644  1.00 36.50           C
ATOM      3  CB  ASP A   1      30.698  28.740  23.501  1.00 36.50           C
ATOM      4  CG  ASP A   1      29.856  27.949  22.509  1.00 36.50           C
ATOM      5  OD1 ASP A   1      29.559  26.760  22.797  1.00 36.50           O
ATOM      6  OD2 ASP A   1      29.497  28.528  21.448  1.00 36.50           O
ATOM      7  C   ASP A   1      32.017  28.591  25.548  1.00 36.50           C
ATOM      8  O   ASP A   1      31.587  29.076  26.593  1.00 36.50           O
ATOM      9  N   THR A   2      33.304  28.691  25.178  1.00 44.53           N
ATOM     10  CA  THR A   2      34.230  29.497  25.907  1.00 44.53           C
ATOM     11  CB  THR A   2      35.636  28.977  25.881  1.00 44.53           C
ATOM     12  OG1 THR A   2      36.121  28.940  24.547  1.00 44.53           O
ATOM     13  CG2 THR A   2      35.650  27.566  26.492  1.00 44.53           C
ATOM     14  C   THR A   2      34.226  30.811  25.197  1.00 44.53           C
ATOM     15  O   THR A   2      33.602  30.958  24.149  1.00 44.53           O
ATOM     16  N   PRO A   3      34.894  31.774  25.754  1.00 70.11           N
ATOM     17  CA  PRO A   3      34.951  33.077  25.146  1.00 70.11           C
ATOM     18  CD  PRO A   3      34.995  31.847  27.204  1.00 70.11           C
ATOM     19  CB  PRO A   3      35.493  34.012  26.224  1.00 70.11           C
ATOM     20  CG  PRO A   3      35.051  33.346  27.539  1.00 70.11           C
ATOM     21  C   PRO A   3      35.773  33.090  23.890  1.00 70.11           C
ATOM     22  O   PRO A   3      35.789  34.114  23.210  1.00 70.11           O
ATOM     23  N   ALA A   4      36.485  31.991  23.577  1.00 62.95           N
ATOM     24  CA  ALA A   4      37.390  31.995  22.457  1.00 62.95           C
ATOM     25  CB  ALA A   4      38.388  30.825  22.477  1.00 62.95           C
ATOM     26  C   ALA A   4      36.684  31.955  21.135  1.00 62.95           C
ATOM     27  O   ALA A   4      35.695  31.247  20.951  1.00 62.95           O
ATOM     28  N   ASN A   5      37.202  32.756  20.175  1.00175.88           N
ATOM     29  CA  ASN A   5      36.747  32.767  18.812  1.00175.88           C
ATOM     30  CB  ASN A   5      36.110  34.098  18.377  1.00175.88           C
ATOM     31  CG  ASN A   5      34.688  34.157  18.902  1.00175.88           C
ATOM     32  OD1 ASN A   5      33.864  33.305  18.575  1.00175.88           O
ATOM     33  ND2 ASN A   5      34.385  35.189  19.734  1.00175.88           N
ATOM     34  C   ASN A   5      37.977  32.625  17.972  1.00175.88           C
ATOM     35  O   ASN A   5      38.473  33.609  17.423  1.00175.88           O
ATOM     36  N   CYS A   6      38.482  31.389  17.811  1.00 69.69           N
ATOM     37  CA  CYS A   6      39.696  31.220  17.064  1.00 69.69           C
ATOM     38  CB  CYS A   6      40.731  30.331  17.773  1.00 69.69           C
ATOM     39  SG  CYS A   6      41.364  31.163  19.258  1.00 69.69           S
ATOM     40  C   CYS A   6      39.368  30.637  15.727  1.00 69.69           C
ATOM     41  O   CYS A   6      38.272  30.128  15.505  1.00 69.69           O
ATOM     42  N   THR A   7      40.332  30.701  14.786  1.00 51.23           N
ATOM     43  CA  THR A   7      40.045  30.261  13.452  1.00 51.23           C
ATOM     44  CB  THR A   7      40.292  31.315  12.411  1.00 51.23           C
ATOM     45  OG1 THR A   7      41.671  31.653  12.375  1.00 51.23           O
ATOM     46  CG2 THR A   7      39.451  32.556  12.753  1.00 51.23           C
ATOM     47  C   THR A   7      40.911  29.098  13.090  1.00 51.23           C
ATOM     48  O   THR A   7      41.880  28.763  13.769  1.00 51.23           O
ATOM     49  N   PHE A   8      40.549  28.465  11.959  1.00 63.95           N
ATOM     50  CA  PHE A   8      41.208  27.327  11.391  1.00 63.95           C
ATOM     51  CB  PHE A   8      40.542  26.892  10.073  1.00 63.95           C
ATOM     52  CG  PHE A   8      41.378  25.844   9.424  1.00 63.95           C
ATOM     53  CD1 PHE A   8      41.296  24.527   9.813  1.00 63.95           C
ATOM     54  CD2 PHE A   8      42.240  26.186   8.407  1.00 63.95           C
ATOM     55  CE1 PHE A   8      42.072  23.570   9.203  1.00 63.95           C
ATOM     56  CE2 PHE A   8      43.018  25.232   7.793  1.00 63.95           C
ATOM     57  CZ  PHE A   8      42.934  23.920   8.191  1.00 63.95           C
ATOM     58  C   PHE A   8      42.623  27.711  11.079  1.00 63.95           C
ATOM     59  O   PHE A   8      43.547  26.920  11.257  1.00 63.95           O
ATOM     60  N   GLU A   9      42.832  28.942  10.585  1.00 92.97           N
ATOM     61  CA  GLU A   9      44.147  29.401  10.235  1.00 92.97           C
ATOM     62  CB  GLU A   9      44.138  30.851   9.722  1.00 92.97           C
ATOM     63  CG  GLU A   9      45.528  31.388   9.373  1.00 92.97           C
ATOM     64  CD  GLU A   9      45.428  32.905   9.270  1.00 92.97           C
ATOM     65  OE1 GLU A   9      45.169  33.549  10.322  1.00 92.97           O
ATOM     66  OE2 GLU A   9      45.607  33.439   8.143  1.00 92.97           O
ATOM     67  C   GLU A   9      44.999  29.409  11.463  1.00 92.97           C
ATOM     68  O   GLU A   9      46.172  29.040  11.423  1.00 92.97           O
ATOM     69  N   ASP A  10      44.417  29.820  12.602  1.00 56.30           N
ATOM     70  CA  ASP A  10      45.178  29.933  13.811  1.00 56.30           C
ATOM     71  CB  ASP A  10      44.335  30.409  15.007  1.00 56.30           C
ATOM     72  CG  ASP A  10      43.977  31.873  14.789  1.00 56.30           C
ATOM     73  OD1 ASP A  10      44.842  32.623  14.262  1.00 56.30           O
ATOM     74  OD2 ASP A  10      42.836  32.263  15.154  1.00 56.30           O
ATOM     75  C   ASP A  10      45.722  28.580  14.154  1.00 56.30           C
ATOM     76  O   ASP A  10      46.817  28.476  14.705  1.00 56.30           O
ATOM     77  N   VAL A  11      44.942  27.513  13.882  1.00137.65           N
ATOM     78  CA  VAL A  11      45.349  26.172  14.217  1.00137.65           C
ATOM     79  CB  VAL A  11      44.235  25.158  14.294  1.00137.65           C
ATOM     80  CG1 VAL A  11      43.156  25.696  15.248  1.00137.65           C
ATOM     81  CG2 VAL A  11      43.757  24.752  12.894  1.00137.65           C
ATOM     82  C   VAL A  11      46.418  25.617  13.306  1.00137.65           C
ATOM     83  O   VAL A  11      47.190  24.755  13.721  1.00137.65           O
ATOM     84  N   ALA A  12      46.475  26.023  12.021  1.00 44.19           N
ATOM     85  CA  ALA A  12      47.471  25.427  11.161  1.00 44.19           C
ATOM     86  CB  ALA A  12      47.319  25.819   9.681  1.00 44.19           C
ATOM     87  C   ALA A  12      48.837  25.853  11.606  1.00 44.19           C
ATOM     88  O   ALA A  12      49.041  27.009  11.970  1.00 44.19           O
ATOM     89  N   GLY A  13      49.819  24.921  11.588  1.00 29.77           N
ATOM     90  CA  GLY A  13      51.156  25.297  11.958  1.00 29.77           C
ATOM     91  C   GLY A  13      51.761  24.248  12.840  1.00 29.77           C
ATOM     92  O   GLY A  13      51.306  23.106  12.885  1.00 29.77           O
ATOM     93  N   LYS A  14      52.835  24.633  13.565  1.00 33.82           N
ATOM     94  CA  LYS A  14      53.525  23.719  14.429  1.00 33.82           C
ATOM     95  CB  LYS A  14      55.055  23.849  14.341  1.00 33.82           C
ATOM     96  CG  LYS A  14      55.610  23.512  12.956  1.00 33.82           C
ATOM     97  CD  LYS A  14      57.051  23.980  12.740  1.00 33.82           C
ATOM     98  CE  LYS A  14      57.601  23.644  11.352  1.00 33.82           C
ATOM     99  NZ  LYS A  14      58.993  24.131  11.227  1.00 33.82           N
ATOM    100  C   LYS A  14      53.131  24.017  15.843  1.00 33.82           C
ATOM    101  O   LYS A  14      53.063  25.175  16.254  1.00 33.82           O
ATOM    102  N   TRP A  15      52.851  22.955  16.627  1.00 54.47           N
ATOM    103  CA  TRP A  15      52.456  23.124  17.998  1.00 54.47           C
ATOM    104  CB  TRP A  15      51.011  22.673  18.277  1.00 54.47           C
ATOM    105  CG  TRP A  15      49.961  23.585  17.690  1.00 54.47           C
ATOM    106  CD2 TRP A  15      49.262  24.589  18.443  1.00 54.47           C
ATOM    107  CD1 TRP A  15      49.476  23.650  16.417  1.00 54.47           C
ATOM    108  NE1 TRP A  15      48.523  24.637  16.327  1.00 54.47           N
ATOM    109  CE2 TRP A  15      48.380  25.221  17.568  1.00 54.47           C
ATOM    110  CE3 TRP A  15      49.348  24.952  19.757  1.00 54.47           C
ATOM    111  CZ2 TRP A  15      47.567  26.233  17.995  1.00 54.47           C
ATOM    112  CZ3 TRP A  15      48.527  25.972  20.184  1.00 54.47           C
ATOM    113  CH2 TRP A  15      47.654  26.600  19.320  1.00 54.47           C
ATOM    114  C   TRP A  15      53.342  22.274  18.853  1.00 54.47           C
ATOM    115  O   TRP A  15      53.747  21.180  18.462  1.00 54.47           O
ATOM    116  N   THR A  16      53.679  22.775  20.057  1.00 33.35           N
ATOM    117  CA  THR A  16      54.470  22.002  20.969  1.00 33.35           C
ATOM    118  CB  THR A  16      55.657  22.742  21.511  1.00 33.35           C
ATOM    119  OG1 THR A  16      56.506  23.154  20.450  1.00 33.35           O
ATOM    120  CG2 THR A  16      56.420  21.812  22.470  1.00 33.35           C
ATOM    121  C   THR A  16      53.578  21.686  22.125  1.00 33.35           C
ATOM    122  O   THR A  16      52.974  22.576  22.721  1.00 33.35           O
ATOM    123  N   LEU A  17      53.457  20.390  22.464  1.00 83.71           N
ATOM    124  CA  LEU A  17      52.609  20.016  23.556  1.00 83.71           C
ATOM    125  CB  LEU A  17      51.638  18.874  23.213  1.00 83.71           C
ATOM    126  CG  LEU A  17      50.612  19.251  22.129  1.00 83.71           C
ATOM    127  CD1 LEU A  17      49.664  20.357  22.618  1.00 83.71           C
ATOM    128  CD2 LEU A  17      51.304  19.601  20.802  1.00 83.71           C
ATOM    129  C   LEU A  17      53.478  19.545  24.681  1.00 83.71           C
ATOM    130  O   LEU A  17      54.323  18.663  24.510  1.00 83.71           O
ATOM    131  N   TRP A  18      53.284  20.146  25.873  1.00 58.59           N
ATOM    132  CA  TRP A  18      54.013  19.750  27.039  1.00 58.59           C
ATOM    133  CB  TRP A  18      54.331  20.924  27.982  1.00 58.59           C
ATOM    134  CG  TRP A  18      55.293  21.944  27.419  1.00 58.59           C
ATOM    135  CD2 TRP A  18      56.666  22.067  27.820  1.00 58.59           C
ATOM    136  CD1 TRP A  18      55.072  22.924  26.496  1.00 58.59           C
ATOM    137  NE1 TRP A  18      56.223  23.646  26.292  1.00 58.59           N
ATOM    138  CE2 TRP A  18      57.212  23.130  27.102  1.00 58.59           C
ATOM    139  CE3 TRP A  18      57.410  21.354  28.716  1.00 58.59           C
ATOM    140  CZ2 TRP A  18      58.516  23.499  27.271  1.00 58.59           C
ATOM    141  CZ3 TRP A  18      58.726  21.725  28.881  1.00 58.59           C
ATOM    142  CH2 TRP A  18      59.268  22.777  28.172  1.00 58.59           C
ATOM    143  C   TRP A  18      53.072  18.853  27.769  1.00 58.59           C
ATOM    144  O   TRP A  18      51.944  19.250  28.061  1.00 58.59           O
ATOM    145  N   GLU A  19      53.507  17.617  28.080  1.00 47.45           N
ATOM    146  CA  GLU A  19      52.596  16.695  28.683  1.00 47.45           C
ATOM    147  CB  GLU A  19      52.428  15.387  27.894  1.00 47.45           C
ATOM    148  CG  GLU A  19      51.686  15.608  26.573  1.00 47.45           C
ATOM    149  CD  GLU A  19      51.437  14.257  25.924  1.00 47.45           C
ATOM    150  OE1 GLU A  19      51.051  13.310  26.659  1.00 47.45           O
ATOM    151  OE2 GLU A  19      51.632  14.152  24.683  1.00 47.45           O
ATOM    152  C   GLU A  19      53.016  16.373  30.078  1.00 47.45           C
ATOM    153  O   GLU A  19      54.192  16.161  30.373  1.00 47.45           O
ATOM    154  N   GLY A  20      52.011  16.333  30.973  1.00 65.15           N
ATOM    155  CA  GLY A  20      52.190  16.069  32.366  1.00 65.15           C
ATOM    156  C   GLY A  20      51.831  14.637  32.641  1.00 65.15           C
ATOM    157  O   GLY A  20      52.180  13.730  31.890  1.00 65.15           O
ATOM    158  N   PRO A  21      51.034  14.460  33.662  1.00248.56           N
ATOM    159  CA  PRO A  21      50.855  13.196  34.344  1.00248.56           C
ATOM    160  CD  PRO A  21      49.921  15.368  33.880  1.00248.56           C
ATOM    161  CB  PRO A  21      49.470  13.268  34.990  1.00248.56           C
ATOM    162  CG  PRO A  21      49.150  14.770  35.065  1.00248.56           C
ATOM    163  C   PRO A  21      51.063  11.884  33.633  1.00248.56           C
ATOM    164  O   PRO A  21      52.217  11.625  33.306  1.00248.56           O
ATOM    165  N   ARG A  22      50.003  11.075  33.374  1.00206.33           N
ATOM    166  CA  ARG A  22      50.029   9.761  32.749  1.00206.33           C
ATOM    167  CB  ARG A  22      51.423   9.171  32.437  1.00206.33           C
ATOM    168  CG  ARG A  22      52.138   9.820  31.249  1.00206.33           C
ATOM    169  CD  ARG A  22      53.483   9.169  30.909  1.00206.33           C
ATOM    170  NE  ARG A  22      54.381   9.336  32.087  1.00206.33           N
ATOM    171  CZ  ARG A  22      55.725   9.133  31.955  1.00206.33           C
ATOM    172  NH1 ARG A  22      56.250   8.806  30.738  1.00206.33           N
ATOM    173  NH2 ARG A  22      56.545   9.260  33.040  1.00206.33           N
ATOM    174  C   ARG A  22      49.350   8.760  33.649  1.00206.33           C
ATOM    175  O   ARG A  22      49.987   7.896  34.255  1.00206.33           O
ATOM    176  N   GLY A  23      48.007   8.780  33.679  1.00 62.32           N
ATOM    177  CA  GLY A  23      47.267   7.905  34.547  1.00 62.32           C
ATOM    178  C   GLY A  23      46.047   7.433  33.818  1.00 62.32           C
ATOM    179  O   GLY A  23      46.042   7.334  32.590  1.00 62.32           O
ATOM    180  N   VAL A  24      44.985   7.111  34.566  1.00 60.99           N
ATOM    181  CA  VAL A  24      43.748   6.617  34.032  1.00 60.99           C
ATOM    182  CB  VAL A  24      43.195   5.490  34.873  1.00 60.99           C
ATOM    183  CG1 VAL A  24      41.878   4.949  34.299  1.00 60.99           C
ATOM    184  CG2 VAL A  24      44.298   4.418  34.985  1.00 60.99           C
ATOM    185  C   VAL A  24      42.782   7.770  34.006  1.00 60.99           C
ATOM    186  O   VAL A  24      43.091   8.858  34.500  1.00 60.99           O
ATOM    187  N   LYS A  25      41.590   7.585  33.385  1.00162.86           N
ATOM    188  CA  LYS A  25      40.589   8.614  33.280  1.00162.86           C
ATOM    189  CB  LYS A  25      39.304   8.144  32.576  1.00162.86           C
ATOM    190  CG  LYS A  25      38.211   9.214  32.526  1.00162.86           C
ATOM    191  CD  LYS A  25      36.935   8.754  31.817  1.00162.86           C
ATOM    192  CE  LYS A  25      36.155   7.690  32.596  1.00162.86           C
ATOM    193  NZ  LYS A  25      35.613   8.268  33.845  1.00162.86           N
ATOM    194  C   LYS A  25      40.223   9.044  34.664  1.00162.86           C
ATOM    195  O   LYS A  25      39.992  10.230  34.893  1.00162.86           O
ATOM    196  N   PRO A  26      40.047   8.139  35.584  1.00285.88           N
ATOM    197  CA  PRO A  26      39.996   8.601  36.939  1.00285.88           C
ATOM    198  CD  PRO A  26      39.155   7.008  35.371  0.00285.88           C
ATOM    199  CB  PRO A  26      39.183   7.577  37.725  1.00285.88           C
ATOM    200  CG  PRO A  26      38.316   6.897  36.652  0.00285.88           C
ATOM    201  C   PRO A  26      41.447   8.529  37.231  1.00285.88           C
ATOM    202  O   PRO A  26      42.044   7.561  36.788  1.00285.88           O
ATOM    203  N   GLY A  27      42.043   9.435  38.007  1.00235.72           N
ATOM    204  CA  GLY A  27      43.458   9.357  38.225  1.00235.72           C
ATOM    205  C   GLY A  27      44.010  10.636  37.721  1.00235.72           C
ATOM    206  O   GLY A  27      44.950  11.190  38.290  1.00235.72           O
ATOM    207  N   ALA A  28      43.407  11.157  36.639  1.00 70.79           N
ATOM    208  CA  ALA A  28      43.843  12.417  36.131  1.00 70.79           C
ATOM    209  CB  ALA A  28      44.610  12.316  34.799  1.00 70.79           C
ATOM    210  C   ALA A  28      42.630  13.243  35.874  1.00 70.79           C
ATOM    211  O   ALA A  28      41.539  12.721  35.625  1.00 70.79           O
ATOM    212  N   SER A  29      42.791  14.567  36.006  1.00 61.16           N
ATOM    213  CA  SER A  29      41.780  15.532  35.688  1.00 61.16           C
ATOM    214  CB  SER A  29      40.911  15.932  36.892  1.00 61.16           C
ATOM    215  OG  SER A  29      39.930  16.879  36.494  1.00 61.16           O
ATOM    216  C   SER A  29      42.542  16.742  35.263  1.00 61.16           C
ATOM    217  O   SER A  29      43.322  17.287  36.046  1.00 61.16           O
ATOM    218  N   CYS A  30      42.321  17.218  34.025  1.00 82.37           N
ATOM    219  CA  CYS A  30      43.144  18.289  33.532  1.00 82.37           C
ATOM    220  CB  CYS A  30      43.447  18.107  32.039  1.00 82.37           C
ATOM    221  SG  CYS A  30      44.092  16.435  31.748  1.00 82.37           S
ATOM    222  C   CYS A  30      42.459  19.610  33.716  1.00 82.37           C
ATOM    223  O   CYS A  30      42.177  20.325  32.754  1.00 82.37           O
ATOM    224  N   ALA A  31      42.103  19.916  34.974  1.00 74.91           N
ATOM    225  CA  ALA A  31      41.563  21.178  35.399  1.00 74.91           C
ATOM    226  CB  ALA A  31      40.883  21.091  36.775  1.00 74.91           C
ATOM    227  C   ALA A  31      42.628  22.232  35.499  1.00 74.91           C
ATOM    228  O   ALA A  31      42.376  23.406  35.229  1.00 74.91           O
ATOM    229  N   ASN A  32      43.847  21.838  35.934  1.00129.11           N
ATOM    230  CA  ASN A  32      44.869  22.802  36.243  1.00129.11           C
ATOM    231  CB  ASN A  32      45.402  22.660  37.677  1.00129.11           C
ATOM    232  CG  ASN A  32      44.298  23.116  38.620  1.00129.11           C
ATOM    233  OD1 ASN A  32      43.830  22.354  39.465  1.00129.11           O
ATOM    234  ND2 ASN A  32      43.865  24.397  38.472  1.00129.11           N
ATOM    235  C   ASN A  32      46.033  22.665  35.317  1.00129.11           C
ATOM    236  O   ASN A  32      46.224  23.533  34.469  1.00129.11           O
ATOM    237  N   HIS A  33      46.878  21.625  35.525  1.00155.52           N
ATOM    238  CA  HIS A  33      48.038  21.345  34.718  1.00155.52           C
ATOM    239  ND1 HIS A  33      51.029  22.090  33.126  1.00155.52           N
ATOM    240  CG  HIS A  33      49.676  22.319  33.027  1.00155.52           C
ATOM    241  CB  HIS A  33      48.768  22.596  34.190  1.00155.52           C
ATOM    242  NE2 HIS A  33      50.525  21.968  30.964  1.00155.52           N
ATOM    243  CD2 HIS A  33      49.384  22.241  31.699  1.00155.52           C
ATOM    244  CE1 HIS A  33      51.487  21.886  31.865  1.00155.52           C
ATOM    245  C   HIS A  33      48.987  20.625  35.630  1.00155.52           C
ATOM    246  O   HIS A  33      48.809  19.437  35.889  1.00155.52           O
ATOM    247  N   GLN A  34      50.040  21.342  36.093  1.00114.05           N
ATOM    248  CA  GLN A  34      51.036  20.874  37.034  1.00114.05           C
ATOM    249  CB  GLN A  34      50.695  19.591  37.828  1.00114.05           C
ATOM    250  CG  GLN A  34      51.587  19.309  39.042  1.00114.05           C
ATOM    251  CD  GLN A  34      51.099  18.017  39.682  1.00114.05           C
ATOM    252  OE1 GLN A  34      50.160  17.387  39.198  1.00114.05           O
ATOM    253  NE2 GLN A  34      51.751  17.608  40.804  1.00114.05           N
ATOM    254  C   GLN A  34      52.312  20.665  36.279  1.00114.05           C
ATOM    255  O   GLN A  34      52.455  21.122  35.147  1.00114.05           O
ATOM    256  N   GLY A  35      53.293  19.977  36.900  1.00 44.36           N
ATOM    257  CA  GLY A  35      54.585  19.783  36.304  1.00 44.36           C
ATOM    258  C   GLY A  35      54.498  18.904  35.093  1.00 44.36           C
ATOM    259  O   GLY A  35      53.787  17.899  35.046  1.00 44.36           O
ATOM    260  N   PRO A  36      55.194  19.349  34.079  1.00173.34           N
ATOM    261  CA  PRO A  36      55.273  18.552  32.881  1.00173.34           C
ATOM    262  CD  PRO A  36      55.070  20.764  33.764  1.00173.34           C
ATOM    263  CB  PRO A  36      55.376  19.529  31.712  1.00173.34           C
ATOM    264  CG  PRO A  36      54.774  20.831  32.259  1.00173.34           C
ATOM    265  C   PRO A  36      56.413  17.583  32.882  1.00173.34           C
ATOM    266  O   PRO A  36      57.516  17.961  33.277  1.00173.34           O
ATOM    267  N   TRP A  37      56.170  16.331  32.454  1.00 81.25           N
ATOM    268  CA  TRP A  37      57.217  15.369  32.277  1.00 81.25           C
ATOM    269  CB  TRP A  37      56.694  13.924  32.236  1.00 81.25           C
ATOM    270  CG  TRP A  37      56.360  13.377  33.604  1.00 81.25           C
ATOM    271  CD2 TRP A  37      55.273  13.836  34.421  1.00 81.25           C
ATOM    272  CD1 TRP A  37      57.018  12.432  34.337  1.00 81.25           C
ATOM    273  NE1 TRP A  37      56.397  12.261  35.551  1.00 81.25           N
ATOM    274  CE2 TRP A  37      55.324  13.124  35.618  1.00 81.25           C
ATOM    275  CE3 TRP A  37      54.320  14.785  34.198  1.00 81.25           C
ATOM    276  CZ2 TRP A  37      54.414  13.348  36.612  1.00 81.25           C
ATOM    277  CZ3 TRP A  37      53.393  14.999  35.195  1.00 81.25           C
ATOM    278  CH2 TRP A  37      53.440  14.294  36.379  1.00 81.25           C
ATOM    279  C   TRP A  37      57.971  15.652  31.022  1.00 81.25           C
ATOM    280  O   TRP A  37      59.201  15.674  31.027  1.00 81.25           O
ATOM    281  N   GLU A  38      57.259  15.894  29.899  1.00104.24           N
ATOM    282  CA  GLU A  38      58.037  16.050  28.709  1.00104.24           C
ATOM    283  CB  GLU A  38      58.443  14.712  28.068  1.00104.24           C
ATOM    284  CG  GLU A  38      59.450  13.918  28.901  1.00104.24           C
ATOM    285  CD  GLU A  38      60.792  14.634  28.828  1.00104.24           C
ATOM    286  OE1 GLU A  38      60.875  15.664  28.107  1.00104.24           O
ATOM    287  OE2 GLU A  38      61.752  14.159  29.491  1.00104.24           O
ATOM    288  C   GLU A  38      57.329  16.826  27.655  1.00104.24           C
ATOM    289  O   GLU A  38      56.107  16.976  27.656  1.00104.24           O
ATOM    290  N   ARG A  39      58.134  17.383  26.726  1.00203.62           N
ATOM    291  CA  ARG A  39      57.545  17.917  25.545  1.00203.62           C
ATOM    292  CB  ARG A  39      58.502  18.756  24.680  1.00203.62           C
ATOM    293  CG  ARG A  39      58.947  20.058  25.345  1.00203.62           C
ATOM    294  CD  ARG A  39      59.895  19.843  26.527  1.00203.62           C
ATOM    295  NE  ARG A  39      61.228  19.478  25.969  1.00203.62           N
ATOM    296  CZ  ARG A  39      62.216  19.034  26.799  1.00203.62           C
ATOM    297  NH1 ARG A  39      61.976  18.906  28.137  1.00203.62           N
ATOM    298  NH2 ARG A  39      63.442  18.715  26.292  1.00203.62           N
ATOM    299  C   ARG A  39      57.299  16.652  24.841  1.00203.62           C
ATOM    300  O   ARG A  39      58.100  16.203  24.019  1.00203.62           O
ATOM    301  N   LYS A  40      56.164  16.038  25.208  1.00 70.52           N
ATOM    302  CA  LYS A  40      55.875  14.757  24.688  1.00 70.52           C
ATOM    303  CB  LYS A  40      54.538  14.164  25.163  1.00 70.52           C
ATOM    304  CG  LYS A  40      54.300  12.753  24.617  1.00 70.52           C
ATOM    305  CD  LYS A  40      53.207  11.972  25.351  1.00 70.52           C
ATOM    306  CE  LYS A  40      53.636  11.470  26.731  1.00 70.52           C
ATOM    307  NZ  LYS A  40      52.522  10.733  27.368  1.00 70.52           N
ATOM    308  C   LYS A  40      55.805  14.954  23.236  1.00 70.52           C
ATOM    309  O   LYS A  40      56.304  14.124  22.478  1.00 70.52           O
ATOM    310  N   VAL A  41      55.236  16.087  22.785  1.00162.98           N
ATOM    311  CA  VAL A  41      55.202  16.012  21.376  1.00162.98           C
ATOM    312  CB  VAL A  41      53.948  15.370  20.843  1.00162.98           C
ATOM    313  CG1 VAL A  41      53.844  13.905  21.301  1.00162.98           C
ATOM    314  CG2 VAL A  41      52.757  16.240  21.280  1.00162.98           C
ATOM    315  C   VAL A  41      55.238  17.315  20.674  1.00162.98           C
ATOM    316  O   VAL A  41      54.803  18.353  21.165  1.00162.98           O
ATOM    317  N   ARG A  42      55.760  17.239  19.440  1.00 76.65           N
ATOM    318  CA  ARG A  42      55.719  18.323  18.518  1.00 76.65           C
ATOM    319  CB  ARG A  42      57.086  18.652  17.896  1.00 76.65           C
ATOM    320  CG  ARG A  42      58.074  19.245  18.903  1.00 76.65           C
ATOM    321  CD  ARG A  42      59.446  19.565  18.307  1.00 76.65           C
ATOM    322  NE  ARG A  42      60.265  20.185  19.386  1.00 76.65           N
ATOM    323  CZ  ARG A  42      61.627  20.104  19.349  1.00 76.65           C
ATOM    324  NH1 ARG A  42      62.243  19.432  18.334  1.00 76.65           N
ATOM    325  NH2 ARG A  42      62.372  20.692  20.330  1.00 76.65           N
ATOM    326  C   ARG A  42      54.823  17.818  17.431  1.00 76.65           C
ATOM    327  O   ARG A  42      55.000  16.698  16.953  1.00 76.65           O
ATOM    328  N   VAL A  43      53.810  18.613  17.037  1.00107.24           N
ATOM    329  CA  VAL A  43      52.892  18.153  16.033  1.00107.24           C
ATOM    330  CB  VAL A  43      51.492  17.989  16.540  1.00107.24           C
ATOM    331  CG1 VAL A  43      50.615  17.492  15.380  1.00107.24           C
ATOM    332  CG2 VAL A  43      51.492  17.083  17.776  1.00107.24           C
ATOM    333  C   VAL A  43      52.789  19.212  14.988  1.00107.24           C
ATOM    334  O   VAL A  43      52.833  20.404  15.290  1.00107.24           O
ATOM    335  N   THR A  44      52.641  18.790  13.719  1.00107.31           N
ATOM    336  CA  THR A  44      52.488  19.713  12.634  1.00107.31           C
ATOM    337  CB  THR A  44      53.492  19.520  11.535  1.00107.31           C
ATOM    338  OG1 THR A  44      53.340  18.234  10.951  1.00107.31           O
ATOM    339  CG2 THR A  44      54.904  19.672  12.127  1.00107.31           C
ATOM    340  C   THR A  44      51.132  19.477  12.043  1.00107.31           C
ATOM    341  O   THR A  44      50.754  18.342  11.751  1.00107.31           O
ATOM    342  N   LEU A  45      50.357  20.564  11.857  1.00 63.83           N
ATOM    343  CA  LEU A  45      49.026  20.449  11.327  1.00 63.83           C
ATOM    344  CB  LEU A  45      47.988  21.183  12.192  1.00 63.83           C
ATOM    345  CG  LEU A  45      48.024  20.776  13.678  1.00 63.83           C
ATOM    346  CD1 LEU A  45      46.884  21.443  14.464  1.00 63.83           C
ATOM    347  CD2 LEU A  45      48.072  19.253  13.855  1.00 63.83           C
ATOM    348  C   LEU A  45      49.015  21.122   9.987  1.00 63.83           C
ATOM    349  O   LEU A  45      49.355  22.299   9.875  1.00 63.83           O
ATOM    350  N   LEU A  46      48.601  20.403   8.922  1.00 74.98           N
ATOM    351  CA  LEU A  46      48.644  21.015   7.622  1.00 74.98           C
ATOM    352  CB  LEU A  46      49.624  20.341   6.645  1.00 74.98           C
ATOM    353  CG  LEU A  46      51.100  20.494   7.061  1.00 74.98           C
ATOM    354  CD1 LEU A  46      52.046  19.905   6.002  1.00 74.98           C
ATOM    355  CD2 LEU A  46      51.434  21.953   7.410  1.00 74.98           C
ATOM    356  C   LEU A  46      47.291  21.026   6.979  1.00 74.98           C
ATOM    357  O   LEU A  46      46.453  20.168   7.250  1.00 74.98           O
ATOM    358  N   SER A  47      47.118  21.982   6.033  1.00139.92           N
ATOM    359  CA  SER A  47      45.926  22.328   5.292  1.00139.92           C
ATOM    360  CB  SER A  47      46.272  22.915   3.908  1.00139.92           C
ATOM    361  OG  SER A  47      46.968  24.144   4.056  1.00139.92           O
ATOM    362  C   SER A  47      45.026  21.128   5.140  1.00139.92           C
ATOM    363  O   SER A  47      45.497  20.017   4.911  1.00139.92           O
ATOM    364  N   PRO A  48      43.782  21.392   4.847  1.00327.11           N
ATOM    365  CA  PRO A  48      42.657  20.629   5.337  1.00327.11           C
ATOM    366  CD  PRO A  48      43.578  21.664   3.425  1.00327.11           C
ATOM    367  CB  PRO A  48      41.949  20.032   4.126  1.00327.11           C
ATOM    368  CG  PRO A  48      42.229  21.055   3.024  1.00327.11           C
ATOM    369  C   PRO A  48      42.773  19.655   6.484  1.00327.11           C
ATOM    370  O   PRO A  48      42.167  20.030   7.489  1.00327.11           O
ATOM    371  N   ASN A  49      43.410  18.468   6.498  1.00199.34           N
ATOM    372  CA  ASN A  49      43.275  17.872   7.811  1.00199.34           C
ATOM    373  CB  ASN A  49      41.921  17.157   8.000  1.00199.34           C
ATOM    374  CG  ASN A  49      41.813  15.951   7.067  1.00199.34           C
ATOM    375  OD1 ASN A  49      40.951  15.094   7.257  1.00199.34           O
ATOM    376  ND2 ASN A  49      42.698  15.864   6.037  1.00199.34           N
ATOM    377  C   ASN A  49      44.343  16.871   8.157  1.00199.34           C
ATOM    378  O   ASN A  49      44.034  15.845   8.762  1.00199.34           O
ATOM    379  N   LYS A  50      45.633  17.144   7.888  1.00139.13           N
ATOM    380  CA  LYS A  50      46.587  16.125   8.219  1.00139.13           C
ATOM    381  CB  LYS A  50      47.525  15.750   7.060  1.00139.13           C
ATOM    382  CG  LYS A  50      46.783  15.123   5.879  1.00139.13           C
ATOM    383  CD  LYS A  50      45.944  13.905   6.272  1.00139.13           C
ATOM    384  CE  LYS A  50      46.760  12.749   6.852  1.00139.13           C
ATOM    385  NZ  LYS A  50      45.856  11.647   7.252  1.00139.13           N
ATOM    386  C   LYS A  50      47.436  16.574   9.366  1.00139.13           C
ATOM    387  O   LYS A  50      47.792  17.747   9.479  1.00139.13           O
ATOM    388  N   VAL A  51      47.764  15.626  10.268  1.00100.17           N
ATOM    389  CA  VAL A  51      48.609  15.931  11.382  1.00100.17           C
ATOM    390  CB  VAL A  51      47.903  15.786  12.691  1.00100.17           C
ATOM    391  CG1 VAL A  51      46.788  16.840  12.759  1.00100.17           C
ATOM    392  CG2 VAL A  51      47.356  14.359  12.769  1.00100.17           C
ATOM    393  C   VAL A  51      49.746  14.953  11.339  1.00100.17           C
ATOM    394  O   VAL A  51      49.565  13.809  10.925  1.00100.17           O
ATOM    395  N   VAL A  52      50.963  15.394  11.727  1.00103.66           N
ATOM    396  CA  VAL A  52      52.102  14.516  11.700  1.00103.66           C
ATOM    397  CB  VAL A  52      52.856  14.580  10.402  1.00103.66           C
ATOM    398  CG1 VAL A  52      54.145  13.751  10.527  1.00103.66           C
ATOM    399  CG2 VAL A  52      51.919  14.117   9.273  1.00103.66           C
ATOM    400  C   VAL A  52      53.049  14.948  12.779  1.00103.66           C
ATOM    401  O   VAL A  52      53.064  16.116  13.164  1.00103.66           O
ATOM    402  N   ASP A  53      53.832  13.991  13.328  1.00 85.13           N
ATOM    403  CA  ASP A  53      54.795  14.288  14.354  1.00 85.13           C
ATOM    404  CB  ASP A  53      54.584  13.448  15.631  1.00 85.13           C
ATOM    405  CG  ASP A  53      54.651  11.963  15.294  1.00 85.13           C
ATOM    406  OD1 ASP A  53      55.094  11.616  14.167  1.00 85.13           O
ATOM    407  OD2 ASP A  53      54.250  11.153  16.173  1.00 85.13           O
ATOM    408  C   ASP A  53      56.200  14.110  13.842  1.00 85.13           C
ATOM    409  O   ASP A  53      56.432  13.880  12.656  1.00 85.13           O
ATOM    410  N   GLN A  54      57.180  14.226  14.766  1.00 90.04           N
ATOM    411  CA  GLN A  54      58.593  14.106  14.504  1.00 90.04           C
ATOM    412  CB  GLN A  54      59.447  14.418  15.744  1.00 90.04           C
ATOM    413  CG  GLN A  54      60.952  14.294  15.498  1.00 90.04           C
ATOM    414  CD  GLN A  54      61.676  14.633  16.794  1.00 90.04           C
ATOM    415  OE1 GLN A  54      61.105  14.561  17.881  1.00 90.04           O
ATOM    416  NE2 GLN A  54      62.970  15.034  16.676  1.00 90.04           N
ATOM    417  C   GLN A  54      58.932  12.709  14.069  1.00 90.04           C
ATOM    418  O   GLN A  54      59.806  12.505  13.227  1.00 90.04           O
ATOM    419  N   PHE A  55      58.224  11.720  14.636  1.00134.62           N
ATOM    420  CA  PHE A  55      58.434  10.319  14.408  1.00134.62           C
ATOM    421  CB  PHE A  55      57.514   9.429  15.262  1.00134.62           C
ATOM    422  CG  PHE A  55      57.880   9.628  16.694  1.00134.62           C
ATOM    423  CD1 PHE A  55      58.931   8.937  17.251  1.00134.62           C
ATOM    424  CD2 PHE A  55      57.169  10.506  17.480  1.00134.62           C
ATOM    425  CE1 PHE A  55      59.269   9.120  18.571  1.00134.62           C
ATOM    426  CE2 PHE A  55      57.502  10.692  18.801  1.00134.62           C
ATOM    427  CZ  PHE A  55      58.556  10.001  19.348  1.00134.62           C
ATOM    428  C   PHE A  55      58.154  10.008  12.969  1.00134.62           C
ATOM    429  O   PHE A  55      58.629   9.000  12.453  1.00134.62           O
ATOM    430  N   GLY A  56      57.320  10.817  12.289  1.00 35.58           N
ATOM    431  CA  GLY A  56      57.047  10.538  10.908  1.00 35.58           C
ATOM    432  C   GLY A  56      55.685   9.926  10.800  1.00 35.58           C
ATOM    433  O   GLY A  56      55.273   9.499   9.723  1.00 35.58           O
ATOM    434  N   ASN A  57      54.949   9.865  11.924  1.00 46.95           N
ATOM    435  CA  ASN A  57      53.631   9.297  11.923  1.00 46.95           C
ATOM    436  CB  ASN A  57      53.119   8.946  13.332  1.00 46.95           C
ATOM    437  CG  ASN A  57      53.977   7.818  13.885  1.00 46.95           C
ATOM    438  OD1 ASN A  57      54.113   6.762  13.269  1.00 46.95           O
ATOM    439  ND2 ASN A  57      54.583   8.048  15.081  1.00 46.95           N
ATOM    440  C   ASN A  57      52.675  10.287  11.330  1.00 46.95           C
ATOM    441  O   ASN A  57      52.876  11.496  11.433  1.00 46.95           O
ATOM    442  N   GLU A  58      51.600   9.780  10.685  1.00 40.17           N
ATOM    443  CA  GLU A  58      50.618  10.632  10.063  1.00 40.17           C
ATOM    444  CB  GLU A  58      50.428  10.361   8.557  1.00 40.17           C
ATOM    445  CG  GLU A  58      51.638  10.735   7.699  1.00 40.17           C
ATOM    446  CD  GLU A  58      51.288  10.409   6.254  1.00 40.17           C
ATOM    447  OE1 GLU A  58      50.115  10.023   6.003  1.00 40.17           O
ATOM    448  OE2 GLU A  58      52.183  10.553   5.379  1.00 40.17           O
ATOM    449  C   GLU A  58      49.283  10.388  10.704  1.00 40.17           C
ATOM    450  O   GLU A  58      48.996   9.286  11.167  1.00 40.17           O
ATOM    451  N   GLY A  59      48.421  11.431  10.735  1.00 26.15           N
ATOM    452  CA  GLY A  59      47.127  11.300  11.350  1.00 26.15           C
ATOM    453  C   GLY A  59      46.242  12.414  10.868  1.00 26.15           C
ATOM    454  O   GLY A  59      46.506  13.024   9.832  1.00 26.15           O
ATOM    455  N   THR A  60      45.156  12.707  11.623  1.00110.87           N
ATOM    456  CA  THR A  60      44.235  13.732  11.206  1.00110.87           C
ATOM    457  CB  THR A  60      42.931  13.187  10.701  1.00110.87           C
ATOM    458  OG1 THR A  60      42.256  12.491  11.739  1.00110.87           O
ATOM    459  CG2 THR A  60      43.217  12.238   9.526  1.00110.87           C
ATOM    460  C   THR A  60      43.909  14.656  12.347  1.00110.87           C
ATOM    461  O   THR A  60      44.208  14.380  13.507  1.00110.87           O
ATOM    462  N   TRP A  61      43.288  15.809  12.015  1.00168.14           N
ATOM    463  CA  TRP A  61      42.931  16.832  12.961  1.00168.14           C
ATOM    464  CB  TRP A  61      44.050  17.878  13.093  1.00168.14           C
ATOM    465  CG  TRP A  61      43.685  19.148  13.818  1.00168.14           C
ATOM    466  CD2 TRP A  61      42.988  20.238  13.195  1.00168.14           C
ATOM    467  CD1 TRP A  61      43.928  19.527  15.104  1.00168.14           C
ATOM    468  NE1 TRP A  61      43.437  20.792  15.317  1.00168.14           N
ATOM    469  CE2 TRP A  61      42.852  21.240  14.153  1.00168.14           C
ATOM    470  CE3 TRP A  61      42.505  20.392  11.927  1.00168.14           C
ATOM    471  CZ2 TRP A  61      42.227  22.418  13.858  1.00168.14           C
ATOM    472  CZ3 TRP A  61      41.872  21.579  11.632  1.00168.14           C
ATOM    473  CH2 TRP A  61      41.737  22.572  12.580  1.00168.14           C
ATOM    474  C   TRP A  61      41.736  17.570  12.442  1.00168.14           C
ATOM    475  O   TRP A  61      41.452  17.561  11.244  1.00168.14           O
ATOM    476  N   THR A  62      40.980  18.207  13.360  1.00120.83           N
ATOM    477  CA  THR A  62      39.875  19.031  12.967  1.00120.83           C
ATOM    478  CB  THR A  62      38.566  18.297  12.942  1.00120.83           C
ATOM    479  OG1 THR A  62      37.531  19.154  12.482  1.00120.83           O
ATOM    480  CG2 THR A  62      38.251  17.788  14.360  1.00120.83           C
ATOM    481  C   THR A  62      39.760  20.109  13.992  1.00120.83           C
ATOM    482  O   THR A  62      40.048  19.884  15.166  1.00120.83           O
ATOM    483  N   MET A  63      39.371  21.329  13.577  1.00100.29           N
ATOM    484  CA  MET A  63      39.130  22.335  14.567  1.00100.29           C
ATOM    485  CB  MET A  63      39.181  23.768  14.008  1.00100.29           C
ATOM    486  CG  MET A  63      38.935  24.856  15.054  1.00100.29           C
ATOM    487  SD  MET A  63      39.296  26.544  14.480  1.00100.29           S
ATOM    488  CE  MET A  63      38.010  26.575  13.197  1.00100.29           C
ATOM    489  C   MET A  63      37.740  22.039  15.023  1.00100.29           C
ATOM    490  O   MET A  63      36.994  21.367  14.314  1.00100.29           O
ATOM    491  N   VAL A  64      37.370  22.455  16.245  1.00143.40           N
ATOM    492  CA  VAL A  64      36.024  22.237  16.684  1.00143.40           C
ATOM    493  CB  VAL A  64      35.931  21.488  17.990  1.00143.40           C
ATOM    494  CG1 VAL A  64      36.366  20.039  17.718  1.00143.40           C
ATOM    495  CG2 VAL A  64      36.819  22.163  19.053  1.00143.40           C
ATOM    496  C   VAL A  64      35.427  23.595  16.812  1.00143.40           C
ATOM    497  O   VAL A  64      35.673  24.295  17.794  1.00143.40           O
ATOM    498  N   TYR A  65      34.593  23.982  15.819  1.00248.37           N
ATOM    499  CA  TYR A  65      34.046  25.309  15.814  1.00248.37           C
ATOM    500  CB  TYR A  65      33.001  25.594  16.911  1.00248.37           C
ATOM    501  CG  TYR A  65      32.314  26.871  16.541  1.00248.37           C
ATOM    502  CD1 TYR A  65      31.563  26.945  15.391  1.00248.37           C
ATOM    503  CD2 TYR A  65      32.377  27.983  17.344  1.00248.37           C
ATOM    504  CE1 TYR A  65      30.918  28.106  15.033  1.00248.37           C
ATOM    505  CE2 TYR A  65      31.738  29.152  16.999  1.00248.37           C
ATOM    506  CZ  TYR A  65      31.009  29.216  15.836  1.00248.37           C
ATOM    507  OH  TYR A  65      30.349  30.408  15.472  1.00248.37           O
ATOM    508  C   TYR A  65      35.231  26.208  15.926  1.00248.37           C
ATOM    509  O   TYR A  65      36.203  26.038  15.191  1.00248.37           O
ATOM    510  N   ASN A  66      35.120  27.273  16.733  1.00157.14           N
ATOM    511  CA  ASN A  66      36.261  28.111  16.976  1.00157.14           C
ATOM    512  CB  ASN A  66      35.905  29.596  16.779  1.00157.14           C
ATOM    513  CG  ASN A  66      34.696  29.947  17.642  1.00157.14           C
ATOM    514  OD1 ASN A  66      34.397  29.290  18.637  1.00157.14           O
ATOM    515  ND2 ASN A  66      33.964  31.015  17.229  1.00157.14           N
ATOM    516  C   ASN A  66      36.746  27.918  18.399  1.00157.14           C
ATOM    517  O   ASN A  66      37.467  28.758  18.938  1.00157.14           O
ATOM    518  N   GLN A  67      36.306  26.822  19.052  1.00110.74           N
ATOM    519  CA  GLN A  67      36.591  26.497  20.435  1.00110.74           C
ATOM    520  CB  GLN A  67      35.513  25.569  21.012  1.00110.74           C
ATOM    521  CG  GLN A  67      34.121  26.201  21.002  1.00110.74           C
ATOM    522  CD  GLN A  67      34.083  27.262  22.090  1.00110.74           C
ATOM    523  OE1 GLN A  67      33.583  27.015  23.185  1.00110.74           O
ATOM    524  NE2 GLN A  67      34.633  28.469  21.791  1.00110.74           N
ATOM    525  C   GLN A  67      37.918  25.854  20.750  1.00110.74           C
ATOM    526  O   GLN A  67      38.560  26.204  21.742  1.00110.74           O
ATOM    527  N   GLY A  68      38.352  24.867  19.940  1.00 40.38           N
ATOM    528  CA  GLY A  68      39.531  24.108  20.273  1.00 40.38           C
ATOM    529  C   GLY A  68      39.717  23.099  19.182  1.00 40.38           C
ATOM    530  O   GLY A  68      39.177  23.271  18.090  1.00 40.38           O
ATOM    531  N   PHE A  69      40.486  22.016  19.445  1.00 62.57           N
ATOM    532  CA  PHE A  69      40.761  21.084  18.388  1.00 62.57           C
ATOM    533  CB  PHE A  69      42.044  21.448  17.629  1.00 62.57           C
ATOM    534  CG  PHE A  69      43.160  21.484  18.622  1.00 62.57           C
ATOM    535  CD1 PHE A  69      43.424  22.634  19.331  1.00 62.57           C
ATOM    536  CD2 PHE A  69      43.941  20.375  18.850  1.00 62.57           C
ATOM    537  CE1 PHE A  69      44.448  22.679  20.248  1.00 62.57           C
ATOM    538  CE2 PHE A  69      44.967  20.413  19.766  1.00 62.57           C
ATOM    539  CZ  PHE A  69      45.222  21.566  20.468  1.00 62.57           C
ATOM    540  C   PHE A  69      40.939  19.685  18.904  1.00 62.57           C
ATOM    541  O   PHE A  69      41.127  19.454  20.098  1.00 62.57           O
ATOM    542  N   HIS A  70      40.857  18.704  17.975  1.00 82.69           N
ATOM    543  CA  HIS A  70      41.068  17.317  18.276  1.00 82.69           C
ATOM    544  ND1 HIS A  70      38.559  16.168  20.298  1.00 82.69           N
ATOM    545  CG  HIS A  70      38.723  16.773  19.072  1.00 82.69           C
ATOM    546  CB  HIS A  70      39.817  16.441  18.112  1.00 82.69           C
ATOM    547  NE2 HIS A  70      36.914  17.647  20.090  1.00 82.69           N
ATOM    548  CD2 HIS A  70      37.712  17.675  18.962  1.00 82.69           C
ATOM    549  CE1 HIS A  70      37.462  16.728  20.864  1.00 82.69           C
ATOM    550  C   HIS A  70      42.030  16.806  17.252  1.00 82.69           C
ATOM    551  O   HIS A  70      41.867  17.055  16.057  1.00 82.69           O
ATOM    552  N   ILE A  71      43.071  16.081  17.705  1.00 44.93           N
ATOM    553  CA  ILE A  71      44.030  15.516  16.804  1.00 44.93           C
ATOM    554  CB  ILE A  71      45.413  16.076  16.988  1.00 44.93           C
ATOM    555  CG1 ILE A  71      45.414  17.596  16.764  1.00 44.93           C
ATOM    556  CG2 ILE A  71      46.358  15.328  16.035  1.00 44.93           C
ATOM    557  CD1 ILE A  71      46.706  18.276  17.216  1.00 44.93           C
ATOM    558  C   ILE A  71      44.110  14.052  17.102  1.00 44.93           C
ATOM    559  O   ILE A  71      44.190  13.647  18.262  1.00 44.93           O
ATOM    560  N   ASN A  72      44.056  13.209  16.049  1.00 44.94           N
ATOM    561  CA  ASN A  72      44.197  11.794  16.238  1.00 44.94           C
ATOM    562  CB  ASN A  72      43.074  10.976  15.576  1.00 44.94           C
ATOM    563  CG  ASN A  72      41.769  11.293  16.294  1.00 44.94           C
ATOM    564  OD1 ASN A  72      41.686  11.216  17.519  1.00 44.94           O
ATOM    565  ND2 ASN A  72      40.723  11.669  15.511  1.00 44.94           N
ATOM    566  C   ASN A  72      45.470  11.427  15.561  1.00 44.94           C
ATOM    567  O   ASN A  72      45.572  11.517  14.333  1.00 44.94           O
ATOM    568  N   VAL A  73      46.488  11.023  16.328  1.00 59.63           N
ATOM    569  CA  VAL A  73      47.742  10.691  15.725  1.00 59.63           C
ATOM    570  CB  VAL A  73      48.751  11.791  15.824  1.00 59.63           C
ATOM    571  CG1 VAL A  73      50.048  11.342  15.136  1.00 59.63           C
ATOM    572  CG2 VAL A  73      48.141  13.100  15.294  1.00 59.63           C
ATOM    573  C   VAL A  73      48.354   9.598  16.510  1.00 59.63           C
ATOM    574  O   VAL A  73      48.333   9.624  17.743  1.00 59.63           O
ATOM    575  N   ASN A  74      48.936   8.603  15.817  1.00 80.57           N
ATOM    576  CA  ASN A  74      49.680   7.539  16.427  1.00 80.57           C
ATOM    577  CB  ASN A  74      51.057   7.999  16.936  1.00 80.57           C
ATOM    578  CG  ASN A  74      51.944   6.772  17.085  1.00 80.57           C
ATOM    579  OD1 ASN A  74      52.396   6.199  16.095  1.00 80.57           O
ATOM    580  ND2 ASN A  74      52.213   6.359  18.353  1.00 80.57           N
ATOM    581  C   ASN A  74      48.931   6.900  17.566  1.00 80.57           C
ATOM    582  O   ASN A  74      49.502   6.670  18.631  1.00 80.57           O
ATOM    583  N   GLY A  75      47.630   6.601  17.386  1.00 30.49           N
ATOM    584  CA  GLY A  75      46.887   5.869  18.380  1.00 30.49           C
ATOM    585  C   GLY A  75      46.572   6.710  19.585  1.00 30.49           C
ATOM    586  O   GLY A  75      46.211   6.166  20.628  1.00 30.49           O
ATOM    587  N   ARG A  76      46.695   8.048  19.491  1.00 80.99           N
ATOM    588  CA  ARG A  76      46.382   8.883  20.622  1.00 80.99           C
ATOM    589  CB  ARG A  76      47.621   9.517  21.275  1.00 80.99           C
ATOM    590  CG  ARG A  76      48.609   8.479  21.810  1.00 80.99           C
ATOM    591  CD  ARG A  76      49.825   9.093  22.505  1.00 80.99           C
ATOM    592  NE  ARG A  76      50.453  10.040  21.542  1.00 80.99           N
ATOM    593  CZ  ARG A  76      51.301   9.580  20.577  1.00 80.99           C
ATOM    594  NH1 ARG A  76      51.551   8.242  20.467  1.00 80.99           N
ATOM    595  NH2 ARG A  76      51.892  10.459  19.716  1.00 80.99           N
ATOM    596  C   ARG A  76      45.504  10.000  20.146  1.00 80.99           C
ATOM    597  O   ARG A  76      45.541  10.373  18.975  1.00 80.99           O
ATOM    598  N   SER A  77      44.663  10.549  21.047  1.00 78.59           N
ATOM    599  CA  SER A  77      43.810  11.640  20.672  1.00 78.59           C
ATOM    600  CB  SER A  77      42.311  11.336  20.835  1.00 78.59           C
ATOM    601  OG  SER A  77      41.925  10.297  19.948  1.00 78.59           O
ATOM    602  C   SER A  77      44.133  12.789  21.580  1.00 78.59           C
ATOM    603  O   SER A  77      44.253  12.612  22.791  1.00 78.59           O
ATOM    604  N   TYR A  78      44.279  14.003  21.005  1.00100.57           N
ATOM    605  CA  TYR A  78      44.597  15.174  21.777  1.00100.57           C
ATOM    606  CB  TYR A  78      45.834  15.940  21.275  1.00100.57           C
ATOM    607  CG  TYR A  78      47.047  15.108  21.509  1.00100.57           C
ATOM    608  CD1 TYR A  78      47.406  14.122  20.620  1.00100.57           C
ATOM    609  CD2 TYR A  78      47.830  15.323  22.620  1.00100.57           C
ATOM    610  CE1 TYR A  78      48.529  13.359  20.839  1.00100.57           C
ATOM    611  CE2 TYR A  78      48.953  14.563  22.844  1.00100.57           C
ATOM    612  CZ  TYR A  78      49.304  13.579  21.953  1.00100.57           C
ATOM    613  OH  TYR A  78      50.456  12.797  22.180  1.00100.57           O
ATOM    614  C   TYR A  78      43.453  16.136  21.671  1.00100.57           C
ATOM    615  O   TYR A  78      42.937  16.381  20.580  1.00100.57           O
ATOM    616  N   PHE A  79      43.010  16.691  22.821  1.00 85.21           N
ATOM    617  CA  PHE A  79      41.946  17.658  22.814  1.00 85.21           C
ATOM    618  CB  PHE A  79      40.560  17.051  23.117  1.00 85.21           C
ATOM    619  CG  PHE A  79      39.586  18.150  23.398  1.00 85.21           C
ATOM    620  CD1 PHE A  79      39.097  18.952  22.391  1.00 85.21           C
ATOM    621  CD2 PHE A  79      39.177  18.394  24.691  1.00 85.21           C
ATOM    622  CE1 PHE A  79      38.204  19.963  22.668  1.00 85.21           C
ATOM    623  CE2 PHE A  79      38.283  19.401  24.973  1.00 85.21           C
ATOM    624  CZ  PHE A  79      37.793  20.189  23.960  1.00 85.21           C
ATOM    625  C   PHE A  79      42.220  18.739  23.815  1.00 85.21           C
ATOM    626  O   PHE A  79      42.729  18.490  24.907  1.00 85.21           O
ATOM    627  N   GLY A  80      41.870  19.991  23.451  1.00 40.01           N
ATOM    628  CA  GLY A  80      42.057  21.113  24.326  1.00 40.01           C
ATOM    629  C   GLY A  80      41.310  22.276  23.749  1.00 40.01           C
ATOM    630  O   GLY A  80      41.061  22.345  22.546  1.00 40.01           O
ATOM    631  N   TYR A  81      40.970  23.253  24.612  1.00 99.96           N
ATOM    632  CA  TYR A  81      40.284  24.436  24.181  1.00 99.96           C
ATOM    633  CB  TYR A  81      39.268  25.033  25.173  1.00 99.96           C
ATOM    634  CG  TYR A  81      37.944  24.357  25.129  1.00 99.96           C
ATOM    635  CD1 TYR A  81      37.074  24.690  24.120  1.00 99.96           C
ATOM    636  CD2 TYR A  81      37.562  23.419  26.061  1.00 99.96           C
ATOM    637  CE1 TYR A  81      35.835  24.112  24.040  1.00 99.96           C
ATOM    638  CE2 TYR A  81      36.318  22.835  25.986  1.00 99.96           C
ATOM    639  CZ  TYR A  81      35.456  23.187  24.974  1.00 99.96           C
ATOM    640  OH  TYR A  81      34.177  22.607  24.879  1.00 99.96           O
ATOM    641  C   TYR A  81      41.321  25.502  24.070  1.00 99.96           C
ATOM    642  O   TYR A  81      42.333  25.470  24.766  1.00 99.96           O
ATOM    643  N   SER A  82      41.107  26.465  23.153  1.00 33.89           N
ATOM    644  CA  SER A  82      42.054  27.532  23.000  1.00 33.89           C
ATOM    645  CB  SER A  82      41.726  28.491  21.843  1.00 33.89           C
ATOM    646  OG  SER A  82      41.795  27.802  20.603  1.00 33.89           O
ATOM    647  C   SER A  82      42.029  28.318  24.277  1.00 33.89           C
ATOM    648  O   SER A  82      41.006  28.387  24.955  1.00 33.89           O
ATOM    649  N   ALA A  83      43.175  28.933  24.633  1.00 42.53           N
ATOM    650  CA  ALA A  83      43.323  29.611  25.892  1.00 42.53           C
ATOM    651  CB  ALA A  83      44.791  29.865  26.276  1.00 42.53           C
ATOM    652  C   ALA A  83      42.619  30.934  25.936  1.00 42.53           C
ATOM    653  O   ALA A  83      42.481  31.635  24.934  1.00 42.53           O
ATOM    654  N   PHE A  84      42.132  31.286  27.147  1.00 58.82           N
ATOM    655  CA  PHE A  84      41.532  32.565  27.400  1.00 58.82           C
ATOM    656  CB  PHE A  84      40.040  32.649  27.017  1.00 58.82           C
ATOM    657  CG  PHE A  84      39.263  31.665  27.822  1.00 58.82           C
ATOM    658  CD1 PHE A  84      38.773  32.001  29.063  1.00 58.82           C
ATOM    659  CD2 PHE A  84      39.017  30.404  27.329  1.00 58.82           C
ATOM    660  CE1 PHE A  84      38.053  31.093  29.802  1.00 58.82           C
ATOM    661  CE2 PHE A  84      38.298  29.491  28.064  1.00 58.82           C
ATOM    662  CZ  PHE A  84      37.814  29.835  29.303  1.00 58.82           C
ATOM    663  C   PHE A  84      41.683  32.842  28.866  1.00 58.82           C
ATOM    664  O   PHE A  84      41.728  31.918  29.679  1.00 58.82           O
ATOM    665  N   LYS A  85      41.795  34.132  29.248  1.00 43.21           N
ATOM    666  CA  LYS A  85      41.940  34.452  30.643  1.00 43.21           C
ATOM    667  CB  LYS A  85      43.344  34.960  31.018  1.00 43.21           C
ATOM    668  CG  LYS A  85      44.450  33.912  30.882  1.00 43.21           C
ATOM    669  CD  LYS A  85      45.858  34.507  30.962  1.00 43.21           C
ATOM    670  CE  LYS A  85      46.973  33.467  30.841  0.00 43.21           C
ATOM    671  NZ  LYS A  85      48.294  34.131  30.929  0.00 43.21           N
ATOM    672  C   LYS A  85      40.997  35.567  30.974  1.00 43.21           C
ATOM    673  O   LYS A  85      40.885  36.540  30.231  1.00 43.21           O
ATOM    674  N   LYS A  86      40.278  35.457  32.110  1.00126.78           N
ATOM    675  CA  LYS A  86      39.403  36.541  32.461  1.00126.78           C
ATOM    676  CB  LYS A  86      37.945  36.106  32.711  1.00126.78           C
ATOM    677  CG  LYS A  86      37.780  35.025  33.784  1.00126.78           C
ATOM    678  CD  LYS A  86      36.335  34.841  34.250  1.00126.78           C
ATOM    679  CE  LYS A  86      35.821  35.989  35.122  1.00126.78           C
ATOM    680  NZ  LYS A  86      34.420  35.731  35.523  1.00126.78           N
ATOM    681  C   LYS A  86      39.931  37.171  33.705  1.00126.78           C
ATOM    682  O   LYS A  86      39.711  36.675  34.811  1.00126.78           O
ATOM    683  N   GLU A  87      40.695  38.273  33.564  1.00146.35           N
ATOM    684  CA  GLU A  87      41.185  38.798  34.795  1.00146.35           C
ATOM    685  CB  GLU A  87      42.164  39.969  34.590  0.00146.35           C
ATOM    686  CG  GLU A  87      43.487  39.580  33.921  0.00146.35           C
ATOM    687  CD  GLU A  87      43.254  39.451  32.421  0.00146.35           C
ATOM    688  OE1 GLU A  87      42.783  38.368  31.983  0.00146.35           O
ATOM    689  OE2 GLU A  87      43.548  40.437  31.693  0.00146.35           O
ATOM    690  C   GLU A  87      40.040  39.320  35.603  1.00146.35           C
ATOM    691  O   GLU A  87      39.489  38.616  36.445  1.00146.35           O
ATOM    692  N   GLY A  88      39.623  40.576  35.337  1.00140.09           N
ATOM    693  CA  GLY A  88      38.535  41.114  36.108  1.00140.09           C
ATOM    694  C   GLY A  88      37.207  40.673  35.600  1.00140.09           C
ATOM    695  O   GLY A  88      36.443  39.976  36.260  1.00140.09           O
ATOM    696  N   GLN A  89      36.928  41.060  34.351  1.00195.53           N
ATOM    697  CA  GLN A  89      35.704  40.776  33.676  1.00195.53           C
ATOM    698  CB  GLN A  89      34.598  41.801  33.978  1.00195.53           C
ATOM    699  CG  GLN A  89      33.278  41.509  33.263  1.00195.53           C
ATOM    700  CD  GLN A  89      32.282  42.593  33.653  1.00195.53           C
ATOM    701  OE1 GLN A  89      32.610  43.515  34.397  1.00195.53           O
ATOM    702  NE2 GLN A  89      31.030  42.483  33.132  1.00195.53           N
ATOM    703  C   GLN A  89      36.126  40.963  32.271  1.00195.53           C
ATOM    704  O   GLN A  89      35.344  40.881  31.324  1.00195.53           O
ATOM    705  N   LYS A  90      37.440  41.226  32.151  1.00 74.83           N
ATOM    706  CA  LYS A  90      38.102  41.408  30.898  1.00 74.83           C
ATOM    707  CB  LYS A  90      39.422  42.182  31.026  1.00 74.83           C
ATOM    708  CG  LYS A  90      40.150  42.375  29.696  1.00 74.83           C
ATOM    709  CD  LYS A  90      41.457  43.156  29.829  0.00 74.83           C
ATOM    710  CE  LYS A  90      42.289  43.179  28.546  0.00 74.83           C
ATOM    711  NZ  LYS A  90      43.591  43.835  28.800  0.00 74.83           N
ATOM    712  C   LYS A  90      38.463  40.043  30.428  1.00 74.83           C
ATOM    713  O   LYS A  90      38.935  39.218  31.207  1.00 74.83           O
ATOM    714  N   VAL A  91      38.239  39.764  29.132  1.00 39.57           N
ATOM    715  CA  VAL A  91      38.562  38.461  28.633  1.00 39.57           C
ATOM    716  CB  VAL A  91      37.384  37.744  28.036  1.00 39.57           C
ATOM    717  CG1 VAL A  91      37.869  36.418  27.429  1.00 39.57           C
ATOM    718  CG2 VAL A  91      36.305  37.579  29.120  1.00 39.57           C
ATOM    719  C   VAL A  91      39.572  38.606  27.538  1.00 39.57           C
ATOM    720  O   VAL A  91      39.440  39.453  26.656  1.00 39.57           O
ATOM    721  N   THR A  92      40.629  37.771  27.580  1.00 39.07           N
ATOM    722  CA  THR A  92      41.622  37.803  26.546  1.00 39.07           C
ATOM    723  CB  THR A  92      42.970  38.250  27.033  1.00 39.07           C
ATOM    724  OG1 THR A  92      42.875  39.545  27.609  1.00 39.07           O
ATOM    725  CG2 THR A  92      43.939  38.273  25.839  1.00 39.07           C
ATOM    726  C   THR A  92      41.763  36.404  26.034  1.00 39.07           C
ATOM    727  O   THR A  92      41.847  35.452  26.807  1.00 39.07           O
ATOM    728  N   SER A  93      41.794  36.237  24.700  1.00 84.67           N
ATOM    729  CA  SER A  93      41.902  34.909  24.175  1.00 84.67           C
ATOM    730  CB  SER A  93      40.760  34.542  23.212  1.00 84.67           C
ATOM    731  OG  SER A  93      40.691  35.489  22.159  1.00 84.67           O
ATOM    732  C   SER A  93      43.204  34.787  23.456  1.00 84.67           C
ATOM    733  O   SER A  93      43.710  35.757  22.891  1.00 84.67           O
ATOM    734  N   TYR A  94      43.810  33.582  23.525  1.00 58.23           N
ATOM    735  CA  TYR A  94      45.050  33.334  22.849  1.00 58.23           C
ATOM    736  CB  TYR A  94      46.202  33.033  23.821  1.00 58.23           C
ATOM    737  CG  TYR A  94      46.398  34.251  24.659  1.00 58.23           C
ATOM    738  CD1 TYR A  94      47.238  35.260  24.247  1.00 58.23           C
ATOM    739  CD2 TYR A  94      45.731  34.386  25.855  1.00 58.23           C
ATOM    740  CE1 TYR A  94      47.415  36.383  25.021  1.00 58.23           C
ATOM    741  CE2 TYR A  94      45.904  35.506  26.634  1.00 58.23           C
ATOM    742  CZ  TYR A  94      46.748  36.506  26.217  1.00 58.23           C
ATOM    743  OH  TYR A  94      46.929  37.657  27.013  1.00 58.23           O
ATOM    744  C   TYR A  94      44.852  32.118  21.993  1.00 58.23           C
ATOM    745  O   TYR A  94      44.762  30.999  22.493  1.00 58.23           O
ATOM    746  N   CYS A  95      44.779  32.325  20.667  1.00 67.86           N
ATOM    747  CA  CYS A  95      44.590  31.286  19.692  1.00 67.86           C
ATOM    748  CB  CYS A  95      44.151  31.840  18.330  1.00 67.86           C
ATOM    749  SG  CYS A  95      42.531  32.643  18.497  1.00 67.86           S
ATOM    750  C   CYS A  95      45.851  30.490  19.538  1.00 67.86           C
ATOM    751  O   CYS A  95      45.853  29.393  18.979  1.00 67.86           O
ATOM    752  N   HIS A  96      46.968  31.109  19.949  1.00110.80           N
ATOM    753  CA  HIS A  96      48.318  30.623  19.940  1.00110.80           C
ATOM    754  ND1 HIS A  96      51.267  31.883  18.745  1.00110.80           N
ATOM    755  CG  HIS A  96      50.717  31.604  19.976  1.00110.80           C
ATOM    756  CB  HIS A  96      49.266  31.785  20.292  1.00110.80           C
ATOM    757  NE2 HIS A  96      52.946  31.276  20.070  1.00110.80           N
ATOM    758  CD2 HIS A  96      51.755  31.230  20.773  1.00110.80           C
ATOM    759  CE1 HIS A  96      52.602  31.673  18.857  1.00110.80           C
ATOM    760  C   HIS A  96      48.491  29.543  20.977  1.00110.80           C
ATOM    761  O   HIS A  96      49.359  28.684  20.837  1.00110.80           O
ATOM    762  N   LYS A  97      47.704  29.579  22.076  1.00 92.19           N
ATOM    763  CA  LYS A  97      47.924  28.652  23.159  1.00 92.19           C
ATOM    764  CB  LYS A  97      48.348  29.348  24.463  1.00 92.19           C
ATOM    765  CG  LYS A  97      49.543  30.291  24.313  1.00 92.19           C
ATOM    766  CD  LYS A  97      49.203  31.561  23.529  1.00 92.19           C
ATOM    767  CE  LYS A  97      50.335  32.590  23.491  1.00 92.19           C
ATOM    768  NZ  LYS A  97      49.911  33.778  22.717  1.00 92.19           N
ATOM    769  C   LYS A  97      46.658  27.913  23.488  1.00 92.19           C
ATOM    770  O   LYS A  97      45.598  28.175  22.922  1.00 92.19           O
ATOM    771  N   THR A  98      46.756  26.943  24.431  1.00 48.05           N
ATOM    772  CA  THR A  98      45.613  26.157  24.813  1.00 48.05           C
ATOM    773  CB  THR A  98      45.710  24.718  24.399  1.00 48.05           C
ATOM    774  OG1 THR A  98      46.781  24.082  25.082  1.00 48.05           O
ATOM    775  CG2 THR A  98      45.938  24.655  22.879  1.00 48.05           C
ATOM    776  C   THR A  98      45.467  26.151  26.306  1.00 48.05           C
ATOM    777  O   THR A  98      46.383  26.486  27.053  1.00 48.05           O
ATOM    778  N   VAL A  99      44.256  25.786  26.767  1.00115.15           N
ATOM    779  CA  VAL A  99      43.941  25.607  28.154  1.00115.15           C
ATOM    780  CB  VAL A  99      42.454  25.600  28.393  1.00115.15           C
ATOM    781  CG1 VAL A  99      41.873  24.326  27.758  1.00115.15           C
ATOM    782  CG2 VAL A  99      42.153  25.756  29.893  1.00115.15           C
ATOM    783  C   VAL A  99      44.485  24.246  28.464  1.00115.15           C
ATOM    784  O   VAL A  99      44.973  23.579  27.553  1.00115.15           O
ATOM    785  N   PRO A 100      44.498  23.795  29.687  1.00 90.62           N
ATOM    786  CA  PRO A 100      44.984  22.464  29.899  1.00 90.62           C
ATOM    787  CD  PRO A 100      44.797  24.634  30.831  1.00 90.62           C
ATOM    788  CB  PRO A 100      45.131  22.295  31.415  1.00 90.62           C
ATOM    789  CG  PRO A 100      44.671  23.649  32.005  1.00 90.62           C
ATOM    790  C   PRO A 100      44.078  21.503  29.199  1.00 90.62           C
ATOM    791  O   PRO A 100      42.862  21.638  29.323  1.00 90.62           O
ATOM    792  N   GLY A 101      44.651  20.517  28.477  1.00 47.53           N
ATOM    793  CA  GLY A 101      43.854  19.621  27.693  1.00 47.53           C
ATOM    794  C   GLY A 101      44.100  18.202  28.108  1.00 47.53           C
ATOM    795  O   GLY A 101      44.871  17.920  29.024  1.00 47.53           O
ATOM    796  N   LEU A 102      43.420  17.275  27.398  1.00167.59           N
ATOM    797  CA  LEU A 102      43.403  15.868  27.686  1.00167.59           C
ATOM    798  CB  LEU A 102      41.938  15.397  27.749  1.00167.59           C
ATOM    799  CG  LEU A 102      41.597  13.964  28.203  1.00167.59           C
ATOM    800  CD1 LEU A 102      40.150  13.660  27.777  1.00167.59           C
ATOM    801  CD2 LEU A 102      42.601  12.886  27.764  1.00167.59           C
ATOM    802  C   LEU A 102      44.018  15.131  26.526  1.00167.59           C
ATOM    803  O   LEU A 102      43.660  15.361  25.372  1.00167.59           O
ATOM    804  N   ALA A 103      44.952  14.198  26.813  1.00 49.13           N
ATOM    805  CA  ALA A 103      45.504  13.356  25.787  1.00 49.13           C
ATOM    806  CB  ALA A 103      46.998  13.607  25.520  1.00 49.13           C
ATOM    807  C   ALA A 103      45.375  11.956  26.312  1.00 49.13           C
ATOM    808  O   ALA A 103      45.602  11.715  27.495  1.00 49.13           O
ATOM    809  N   HIS A 104      44.970  10.995  25.456  1.00 68.36           N
ATOM    810  CA  HIS A 104      44.851   9.627  25.885  1.00 68.36           C
ATOM    811  ND1 HIS A 104      41.537  10.785  26.135  1.00 68.36           N
ATOM    812  CG  HIS A 104      42.289   9.656  25.901  1.00 68.36           C
ATOM    813  CB  HIS A 104      43.547   9.315  26.648  1.00 68.36           C
ATOM    814  NE2 HIS A 104      40.507   9.664  24.517  1.00 68.36           N
ATOM    815  CD2 HIS A 104      41.646   8.983  24.908  1.00 68.36           C
ATOM    816  CE1 HIS A 104      40.483  10.740  25.282  1.00 68.36           C
ATOM    817  C   HIS A 104      44.880   8.763  24.664  1.00 68.36           C
ATOM    818  O   HIS A 104      44.597   9.225  23.560  1.00 68.36           O
ATOM    819  N   ASP A 105      45.216   7.467  24.829  1.00 66.99           N
ATOM    820  CA  ASP A 105      45.270   6.616  23.674  1.00 66.99           C
ATOM    821  CB  ASP A 105      45.999   5.274  23.905  1.00 66.99           C
ATOM    822  CG  ASP A 105      45.333   4.465  25.010  1.00 66.99           C
ATOM    823  OD1 ASP A 105      44.076   4.405  25.054  1.00 66.99           O
ATOM    824  OD2 ASP A 105      46.089   3.897  25.843  1.00 66.99           O
ATOM    825  C   ASP A 105      43.870   6.400  23.192  1.00 66.99           C
ATOM    826  O   ASP A 105      42.905   6.721  23.880  1.00 66.99           O
ATOM    827  N   VAL A 106      43.735   5.836  21.980  1.00 67.05           N
ATOM    828  CA  VAL A 106      42.472   5.659  21.321  1.00 67.05           C
ATOM    829  CB  VAL A 106      42.607   4.917  20.026  1.00 67.05           C
ATOM    830  CG1 VAL A 106      41.212   4.771  19.396  1.00 67.05           C
ATOM    831  CG2 VAL A 106      43.643   5.634  19.147  1.00 67.05           C
ATOM    832  C   VAL A 106      41.558   4.829  22.183  1.00 67.05           C
ATOM    833  O   VAL A 106      40.341   4.999  22.141  1.00 67.05           O
ATOM    834  N   ASN A 107      42.112   3.861  22.939  1.00 92.61           N
ATOM    835  CA  ASN A 107      41.351   2.968  23.784  1.00 92.61           C
ATOM    836  CB  ASN A 107      42.231   1.865  24.400  1.00 92.61           C
ATOM    837  CG  ASN A 107      42.922   1.110  23.274  1.00 92.61           C
ATOM    838  OD1 ASN A 107      42.283   0.645  22.332  1.00 92.61           O
ATOM    839  ND2 ASN A 107      44.274   0.995  23.369  1.00 92.61           N
ATOM    840  C   ASN A 107      40.764   3.709  24.955  1.00 92.61           C
ATOM    841  O   ASN A 107      39.702   3.353  25.459  1.00 92.61           O
ATOM    842  N   ILE A 108      41.502   4.717  25.448  1.00172.83           N
ATOM    843  CA  ILE A 108      41.191   5.570  26.563  1.00172.83           C
ATOM    844  CB  ILE A 108      39.708   5.813  26.683  1.00172.83           C
ATOM    845  CG1 ILE A 108      39.162   6.304  25.332  1.00172.83           C
ATOM    846  CG2 ILE A 108      39.454   6.850  27.793  1.00172.83           C
ATOM    847  CD1 ILE A 108      37.636   6.301  25.252  1.00172.83           C
ATOM    848  C   ILE A 108      41.719   4.901  27.811  1.00172.83           C
ATOM    849  O   ILE A 108      41.204   5.086  28.915  1.00172.83           O
ATOM    850  N   ARG A 109      42.815   4.121  27.672  1.00202.63           N
ATOM    851  CA  ARG A 109      43.433   3.498  28.818  1.00202.63           C
ATOM    852  CB  ARG A 109      44.387   2.351  28.443  1.00202.63           C
ATOM    853  CG  ARG A 109      43.709   1.141  27.806  1.00202.63           C
ATOM    854  CD  ARG A 109      42.747   0.436  28.755  1.00202.63           C
ATOM    855  NE  ARG A 109      41.445   1.142  28.625  1.00202.63           N
ATOM    856  CZ  ARG A 109      40.289   0.425  28.695  1.00202.63           C
ATOM    857  NH1 ARG A 109      40.344  -0.903  28.999  1.00202.63           N
ATOM    858  NH2 ARG A 109      39.091   1.027  28.442  1.00202.63           N
ATOM    859  C   ARG A 109      44.289   4.464  29.587  1.00202.63           C
ATOM    860  O   ARG A 109      44.059   4.750  30.762  1.00202.63           O
ATOM    861  N   HIS A 110      45.280   5.042  28.873  1.00107.47           N
ATOM    862  CA  HIS A 110      46.303   5.874  29.444  1.00107.47           C
ATOM    863  ND1 HIS A 110      49.259   6.014  30.770  1.00107.47           N
ATOM    864  CG  HIS A 110      48.856   6.205  29.468  1.00107.47           C
ATOM    865  CB  HIS A 110      47.679   5.525  28.844  1.00107.47           C
ATOM    866  NE2 HIS A 110      50.731   7.402  29.847  1.00107.47           N
ATOM    867  CD2 HIS A 110      49.765   7.057  28.919  1.00107.47           C
ATOM    868  CE1 HIS A 110      50.384   6.751  30.943  1.00107.47           C
ATOM    869  C   HIS A 110      45.972   7.292  29.100  1.00107.47           C
ATOM    870  O   HIS A 110      45.650   7.600  27.955  1.00107.47           O
ATOM    871  N   TRP A 111      46.052   8.185  30.109  1.00 99.99           N
ATOM    872  CA  TRP A 111      45.661   9.566  29.989  1.00 99.99           C
ATOM    873  CB  TRP A 111      44.390   9.880  30.796  1.00 99.99           C
ATOM    874  CG  TRP A 111      43.109   9.303  30.243  1.00 99.99           C
ATOM    875  CD2 TRP A 111      41.907  10.067  30.074  1.00 99.99           C
ATOM    876  CD1 TRP A 111      42.810   8.025  29.871  1.00 99.99           C
ATOM    877  NE1 TRP A 111      41.503   7.952  29.451  1.00 99.99           N
ATOM    878  CE2 TRP A 111      40.932   9.201  29.578  1.00 99.99           C
ATOM    879  CE3 TRP A 111      41.638  11.381  30.316  1.00 99.99           C
ATOM    880  CZ2 TRP A 111      39.667   9.640  29.311  1.00 99.99           C
ATOM    881  CZ3 TRP A 111      40.362  11.818  30.050  1.00 99.99           C
ATOM    882  CH2 TRP A 111      39.395  10.968  29.555  1.00 99.99           C
ATOM    883  C   TRP A 111      46.728  10.438  30.574  1.00 99.99           C
ATOM    884  O   TRP A 111      47.498  10.001  31.424  1.00 99.99           O
ATOM    885  N   SER A 112      46.794  11.706  30.108  1.00 88.61           N
ATOM    886  CA  SER A 112      47.710  12.686  30.623  1.00 88.61           C
ATOM    887  CB  SER A 112      49.096  12.644  29.957  1.00 88.61           C
ATOM    888  OG  SER A 112      49.735  11.408  30.236  1.00 88.61           O
ATOM    889  C   SER A 112      47.116  14.034  30.330  1.00 88.61           C
ATOM    890  O   SER A 112      46.123  14.149  29.610  1.00 88.61           O
ATOM    891  N   CYS A 113      47.712  15.097  30.909  1.00 48.91           N
ATOM    892  CA  CYS A 113      47.234  16.438  30.696  1.00 48.91           C
ATOM    893  CB  CYS A 113      46.976  17.191  32.010  1.00 48.91           C
ATOM    894  SG  CYS A 113      45.699  16.347  32.980  1.00 48.91           S
ATOM    895  C   CYS A 113      48.316  17.161  29.957  1.00 48.91           C
ATOM    896  O   CYS A 113      49.492  16.856  30.137  1.00 48.91           O
ATOM    897  N   PHE A 114      47.954  18.124  29.081  1.00 59.49           N
ATOM    898  CA  PHE A 114      48.971  18.819  28.342  1.00 59.49           C
ATOM    899  CB  PHE A 114      49.269  18.200  26.964  1.00 59.49           C
ATOM    900  CG  PHE A 114      48.084  18.413  26.083  1.00 59.49           C
ATOM    901  CD1 PHE A 114      46.999  17.568  26.137  1.00 59.49           C
ATOM    902  CD2 PHE A 114      48.063  19.461  25.191  1.00 59.49           C
ATOM    903  CE1 PHE A 114      45.911  17.771  25.320  1.00 59.49           C
ATOM    904  CE2 PHE A 114      46.979  19.670  24.371  1.00 59.49           C
ATOM    905  CZ  PHE A 114      45.899  18.822  24.434  1.00 59.49           C
ATOM    906  C   PHE A 114      48.549  20.237  28.086  1.00 59.49           C
ATOM    907  O   PHE A 114      47.386  20.610  28.243  1.00 59.49           O
ATOM    908  N   TYR A 115      49.534  21.072  27.695  1.00110.92           N
ATOM    909  CA  TYR A 115      49.332  22.459  27.374  1.00110.92           C
ATOM    910  CB  TYR A 115      50.068  23.358  28.388  1.00110.92           C
ATOM    911  CG  TYR A 115      49.886  24.808  28.097  1.00110.92           C
ATOM    912  CD1 TYR A 115      50.725  25.465  27.228  1.00110.92           C
ATOM    913  CD2 TYR A 115      48.876  25.514  28.710  1.00110.92           C
ATOM    914  CE1 TYR A 115      50.557  26.806  26.970  1.00110.92           C
ATOM    915  CE2 TYR A 115      48.705  26.854  28.458  1.00110.92           C
ATOM    916  CZ  TYR A 115      49.545  27.503  27.586  1.00110.92           C
ATOM    917  OH  TYR A 115      49.369  28.878  27.326  1.00110.92           O
ATOM    918  C   TYR A 115      50.008  22.628  26.048  1.00110.92           C
ATOM    919  O   TYR A 115      51.069  22.049  25.819  1.00110.92           O
ATOM    920  N   GLY A 116      49.425  23.417  25.124  1.00 30.36           N
ATOM    921  CA  GLY A 116      50.060  23.537  23.842  1.00 30.36           C
ATOM    922  C   GLY A 116      50.310  24.976  23.528  1.00 30.36           C
ATOM    923  O   GLY A 116      49.551  25.860  23.923  1.00 30.36           O
ATOM    924  N   GLN A 117      51.418  25.236  22.804  1.00 35.67           N
ATOM    925  CA  GLN A 117      51.732  26.561  22.357  1.00 35.67           C
ATOM    926  CB  GLN A 117      52.882  27.239  23.122  1.00 35.67           C
ATOM    927  CG  GLN A 117      52.530  27.578  24.573  1.00 35.67           C
ATOM    928  CD  GLN A 117      53.729  28.275  25.199  1.00 35.67           C
ATOM    929  OE1 GLN A 117      54.768  28.443  24.562  1.00 35.67           O
ATOM    930  NE2 GLN A 117      53.583  28.700  26.483  1.00 35.67           N
ATOM    931  C   GLN A 117      52.140  26.440  20.925  1.00 35.67           C
ATOM    932  O   GLN A 117      52.837  25.499  20.545  1.00 35.67           O
ATOM    933  N   LYS A 118      51.688  27.395  20.089  1.00 75.88           N
ATOM    934  CA  LYS A 118      51.982  27.370  18.687  1.00 75.88           C
ATOM    935  CB  LYS A 118      50.980  28.210  17.874  1.00 75.88           C
ATOM    936  CG  LYS A 118      51.099  28.078  16.356  1.00 75.88           C
ATOM    937  CD  LYS A 118      49.867  28.613  15.620  1.00 75.88           C
ATOM    938  CE  LYS A 118      50.032  28.704  14.103  1.00 75.88           C
ATOM    939  NZ  LYS A 118      50.737  29.956  13.747  1.00 75.88           N
ATOM    940  C   LYS A 118      53.358  27.926  18.492  1.00 75.88           C
ATOM    941  O   LYS A 118      53.652  29.052  18.883  1.00 75.88           O
ATOM    942  N   SER A 119      54.248  27.104  17.907  1.00 61.19           N
ATOM    943  CA  SER A 119      55.617  27.433  17.626  1.00 61.19           C
ATOM    944  CB  SER A 119      56.523  26.193  17.543  1.00 61.19           C
ATOM    945  OG  SER A 119      56.138  25.382  16.443  1.00 61.19           O
ATOM    946  C   SER A 119      55.723  28.144  16.318  1.00 61.19           C
ATOM    947  O   SER A 119      56.829  28.349  15.827  1.00 61.19           O
ATOM    948  N   GLY A 120      54.597  28.487  15.674  1.00 21.59           N
ATOM    949  CA  GLY A 120      54.698  29.145  14.404  1.00 21.59           C
ATOM    950  C   GLY A 120      54.264  28.129  13.357  1.00 21.59           C
ATOM    951  O   GLY A 120      53.110  27.634  13.458  1.00 21.59           O
ATOM    952  OXT GLY A 120      55.080  27.835  12.443  1.00 21.59           O
TER     953      GLY A 120
ATOM    954  N   LEU B 121      19.342   6.087  -2.774  1.00 54.81           N
ATOM    955  CA  LEU B 121      18.956   7.166  -1.840  1.00 54.81           C
ATOM    956  CB  LEU B 121      19.927   8.356  -1.985  1.00 54.81           C
ATOM    957  CG  LEU B 121      19.749   9.472  -0.936  1.00 54.81           C
ATOM    958  CD1 LEU B 121      20.077   8.958   0.476  1.00 54.81           C
ATOM    959  CD2 LEU B 121      20.562  10.726  -1.305  1.00 54.81           C
ATOM    960  C   LEU B 121      17.561   7.609  -2.160  1.00 54.81           C
ATOM    961  O   LEU B 121      17.224   7.861  -3.317  1.00 54.81           O
ATOM    962  N   PRO B 122      16.745   7.670  -1.137  1.00 80.55           N
ATOM    963  CA  PRO B 122      15.359   8.031  -1.311  1.00 80.55           C
ATOM    964  CD  PRO B 122      16.923   6.731  -0.041  1.00 80.55           C
ATOM    965  CB  PRO B 122      14.639   7.538  -0.057  1.00 80.55           C
ATOM    966  CG  PRO B 122      15.508   6.369   0.433  1.00 80.55           C
ATOM    967  C   PRO B 122      15.148   9.493  -1.549  1.00 80.55           C
ATOM    968  O   PRO B 122      16.040  10.288  -1.259  1.00 80.55           O
ATOM    969  N   PRO B 123      14.032   9.831  -2.140  1.00 89.74           N
ATOM    970  CA  PRO B 123      13.645  11.203  -2.327  1.00 89.74           C
ATOM    971  CD  PRO B 123      13.406   8.951  -3.111  1.00 89.74           C
ATOM    972  CB  PRO B 123      12.589  11.203  -3.436  1.00 89.74           C
ATOM    973  CG  PRO B 123      12.166   9.729  -3.574  1.00 89.74           C
ATOM    974  C   PRO B 123      13.165  11.806  -1.043  1.00 89.74           C
ATOM    975  O   PRO B 123      13.165  13.032  -0.928  1.00 89.74           O
ATOM    976  N   ALA B 124      12.722  10.970  -0.081  1.00 37.83           N
ATOM    977  CA  ALA B 124      12.221  11.490   1.158  1.00 37.83           C
ATOM    978  CB  ALA B 124      10.691  11.636   1.188  1.00 37.83           C
ATOM    979  C   ALA B 124      12.592  10.529   2.245  1.00 37.83           C
ATOM    980  O   ALA B 124      12.718   9.328   2.005  1.00 37.83           O
ATOM    981  N   PHE B 125      12.810  11.045   3.475  1.00 54.14           N
ATOM    982  CA  PHE B 125      13.129  10.170   4.568  1.00 54.14           C
ATOM    983  CB  PHE B 125      14.629   9.846   4.673  1.00 54.14           C
ATOM    984  CG  PHE B 125      14.799   8.850   5.768  1.00 54.14           C
ATOM    985  CD1 PHE B 125      14.899   9.255   7.079  1.00 54.14           C
ATOM    986  CD2 PHE B 125      14.859   7.506   5.480  1.00 54.14           C
ATOM    987  CE1 PHE B 125      15.054   8.333   8.087  1.00 54.14           C
ATOM    988  CE2 PHE B 125      15.014   6.579   6.483  1.00 54.14           C
ATOM    989  CZ  PHE B 125      15.113   6.992   7.790  1.00 54.14           C
ATOM    990  C   PHE B 125      12.726  10.834   5.852  1.00 54.14           C
ATOM    991  O   PHE B 125      12.869  12.045   6.018  1.00 54.14           O
ATOM    992  N   ASP B 126      12.194  10.035   6.800  1.00 84.63           N
ATOM    993  CA  ASP B 126      11.798  10.538   8.083  1.00 84.63           C
ATOM    994  CB  ASP B 126      10.315  10.954   8.123  1.00 84.63           C
ATOM    995  CG  ASP B 126      10.049  11.743   9.397  1.00 84.63           C
ATOM    996  OD1 ASP B 126      10.857  11.623  10.356  1.00 84.63           O
ATOM    997  OD2 ASP B 126       9.028  12.482   9.425  1.00 84.63           O
ATOM    998  C   ASP B 126      11.990   9.405   9.046  1.00 84.63           C
ATOM    999  O   ASP B 126      11.328   8.374   8.945  1.00 84.63           O
ATOM   1000  N   TRP B 127      12.905   9.571  10.018  1.00104.26           N
ATOM   1001  CA  TRP B 127      13.219   8.534  10.961  1.00104.26           C
ATOM   1002  CB  TRP B 127      14.477   8.803  11.799  1.00104.26           C
ATOM   1003  CG  TRP B 127      15.740   8.564  11.008  1.00104.26           C
ATOM   1004  CD2 TRP B 127      16.210   7.252  10.655  1.00104.26           C
ATOM   1005  CD1 TRP B 127      16.625   9.449  10.466  1.00104.26           C
ATOM   1006  NE1 TRP B 127      17.623   8.770   9.806  1.00104.26           N
ATOM   1007  CE2 TRP B 127      17.378   7.417   9.913  1.00104.26           C
ATOM   1008  CE3 TRP B 127      15.706   6.012  10.926  1.00104.26           C
ATOM   1009  CZ2 TRP B 127      18.064   6.340   9.429  1.00104.26           C
ATOM   1010  CZ3 TRP B 127      16.401   4.927  10.440  1.00104.26           C
ATOM   1011  CH2 TRP B 127      17.558   5.089   9.706  1.00104.26           C
ATOM   1012  C   TRP B 127      12.059   8.253  11.859  1.00104.26           C
ATOM   1013  O   TRP B 127      12.021   7.212  12.514  1.00104.26           O
ATOM   1014  N   ARG B 128      11.147   9.229  12.000  1.00 98.37           N
ATOM   1015  CA  ARG B 128       9.957   9.076  12.786  1.00 98.37           C
ATOM   1016  CB  ARG B 128       9.204  10.404  12.957  1.00 98.37           C
ATOM   1017  CG  ARG B 128      10.009  11.445  13.740  1.00 98.37           C
ATOM   1018  CD  ARG B 128       9.322  12.807  13.838  1.00 98.37           C
ATOM   1019  NE  ARG B 128       9.203  13.338  12.451  1.00 98.37           N
ATOM   1020  CZ  ARG B 128       8.567  14.524  12.225  1.00 98.37           C
ATOM   1021  NH1 ARG B 128       8.058  15.235  13.272  1.00 98.37           N
ATOM   1022  NH2 ARG B 128       8.439  14.996  10.951  1.00 98.37           N
ATOM   1023  C   ARG B 128       9.041   8.097  12.117  1.00 98.37           C
ATOM   1024  O   ARG B 128       8.331   7.350  12.789  1.00 98.37           O
ATOM   1025  N   ASP B 129       8.995   8.092  10.770  1.00 61.05           N
ATOM   1026  CA  ASP B 129       8.077   7.198  10.125  1.00 61.05           C
ATOM   1027  CB  ASP B 129       6.907   7.937   9.450  1.00 61.05           C
ATOM   1028  CG  ASP B 129       5.883   6.914   8.980  1.00 61.05           C
ATOM   1029  OD1 ASP B 129       6.145   5.692   9.132  1.00 61.05           O
ATOM   1030  OD2 ASP B 129       4.819   7.346   8.460  1.00 61.05           O
ATOM   1031  C   ASP B 129       8.788   6.434   9.059  1.00 61.05           C
ATOM   1032  O   ASP B 129       8.821   6.844   7.899  1.00 61.05           O
ATOM   1033  N   VAL B 130       9.378   5.287   9.433  1.00 80.40           N
ATOM   1034  CA  VAL B 130      10.025   4.460   8.468  1.00 80.40           C
ATOM   1035  CB  VAL B 130      11.379   4.035   8.958  1.00 80.40           C
ATOM   1036  CG1 VAL B 130      12.025   3.098   7.939  1.00 80.40           C
ATOM   1037  CG2 VAL B 130      12.209   5.299   9.234  1.00 80.40           C
ATOM   1038  C   VAL B 130       9.150   3.253   8.354  1.00 80.40           C
ATOM   1039  O   VAL B 130       9.288   2.288   9.104  1.00 80.40           O
ATOM   1040  N   ASN B 131       8.230   3.276   7.375  1.00 82.79           N
ATOM   1041  CA  ASN B 131       7.315   2.192   7.178  1.00 82.79           C
ATOM   1042  CB  ASN B 131       8.019   0.868   6.828  1.00 82.79           C
ATOM   1043  CG  ASN B 131       6.976  -0.114   6.312  1.00 82.79           C
ATOM   1044  OD1 ASN B 131       5.777   0.159   6.343  1.00 82.79           O
ATOM   1045  ND2 ASN B 131       7.444  -1.295   5.827  1.00 82.79           N
ATOM   1046  C   ASN B 131       6.483   1.978   8.411  1.00 82.79           C
ATOM   1047  O   ASN B 131       6.159   0.844   8.758  1.00 82.79           O
ATOM   1048  N   GLY B 132       6.111   3.069   9.111  1.00 28.25           N
ATOM   1049  CA  GLY B 132       5.208   2.966  10.226  1.00 28.25           C
ATOM   1050  C   GLY B 132       5.938   2.973  11.538  1.00 28.25           C
ATOM   1051  O   GLY B 132       5.351   3.309  12.565  1.00 28.25           O
ATOM   1052  N   VAL B 133       7.235   2.613  11.558  1.00 96.29           N
ATOM   1053  CA  VAL B 133       7.932   2.559  12.817  1.00 96.29           C
ATOM   1054  CB  VAL B 133       9.035   1.542  12.845  1.00 96.29           C
ATOM   1055  CG1 VAL B 133       8.418   0.146  12.658  1.00 96.29           C
ATOM   1056  CG2 VAL B 133      10.073   1.915  11.772  1.00 96.29           C
ATOM   1057  C   VAL B 133       8.549   3.892  13.143  1.00 96.29           C
ATOM   1058  O   VAL B 133       8.957   4.635  12.253  1.00 96.29           O
ATOM   1059  N   ASN B 134       8.621   4.222  14.456  1.00 74.92           N
ATOM   1060  CA  ASN B 134       9.201   5.460  14.920  1.00 74.92           C
ATOM   1061  CB  ASN B 134       8.272   6.252  15.856  1.00 74.92           C
ATOM   1062  CG  ASN B 134       9.013   7.500  16.316  1.00 74.92           C
ATOM   1063  OD1 ASN B 134       9.560   8.251  15.511  1.00 74.92           O
ATOM   1064  ND2 ASN B 134       9.042   7.720  17.658  1.00 74.92           N
ATOM   1065  C   ASN B 134      10.452   5.166  15.706  1.00 74.92           C
ATOM   1066  O   ASN B 134      10.431   4.408  16.673  1.00 74.92           O
ATOM   1067  N   TYR B 135      11.596   5.676  15.205  1.00136.17           N
ATOM   1068  CA  TYR B 135      12.929   5.626  15.753  1.00136.17           C
ATOM   1069  CB  TYR B 135      13.998   5.472  14.664  1.00136.17           C
ATOM   1070  CG  TYR B 135      13.768   4.100  14.123  1.00136.17           C
ATOM   1071  CD1 TYR B 135      14.255   3.001  14.793  1.00136.17           C
ATOM   1072  CD2 TYR B 135      13.059   3.907  12.959  1.00136.17           C
ATOM   1073  CE1 TYR B 135      14.048   1.730  14.310  1.00136.17           C
ATOM   1074  CE2 TYR B 135      12.848   2.639  12.470  1.00136.17           C
ATOM   1075  CZ  TYR B 135      13.343   1.548  13.145  1.00136.17           C
ATOM   1076  OH  TYR B 135      13.127   0.247  12.643  1.00136.17           O
ATOM   1077  C   TYR B 135      13.307   6.744  16.700  1.00136.17           C
ATOM   1078  O   TYR B 135      14.312   6.633  17.400  1.00136.17           O
ATOM   1079  N   LEU B 136      12.626   7.912  16.655  1.00 66.15           N
ATOM   1080  CA  LEU B 136      13.078   9.040  17.438  1.00 66.15           C
ATOM   1081  CB  LEU B 136      12.822  10.391  16.750  1.00 66.15           C
ATOM   1082  CG  LEU B 136      13.296  11.601  17.575  1.00 66.15           C
ATOM   1083  CD1 LEU B 136      14.823  11.578  17.769  1.00 66.15           C
ATOM   1084  CD2 LEU B 136      12.793  12.921  16.975  1.00 66.15           C
ATOM   1085  C   LEU B 136      12.423   9.101  18.792  1.00 66.15           C
ATOM   1086  O   LEU B 136      11.237   8.816  18.955  1.00 66.15           O
ATOM   1087  N   SER B 137      13.216   9.504  19.812  1.00 48.89           N
ATOM   1088  CA  SER B 137      12.738   9.630  21.164  1.00 48.89           C
ATOM   1089  CB  SER B 137      13.867   9.726  22.200  1.00 48.89           C
ATOM   1090  OG  SER B 137      14.636  10.896  21.963  1.00 48.89           O
ATOM   1091  C   SER B 137      11.935  10.894  21.236  1.00 48.89           C
ATOM   1092  O   SER B 137      11.991  11.721  20.330  1.00 48.89           O
ATOM   1093  N   PRO B 138      11.203  11.074  22.306  1.00144.34           N
ATOM   1094  CA  PRO B 138      10.304  12.187  22.458  1.00144.34           C
ATOM   1095  CD  PRO B 138      10.887   9.984  23.210  1.00144.34           C
ATOM   1096  CB  PRO B 138       9.427  11.857  23.670  1.00144.34           C
ATOM   1097  CG  PRO B 138      10.129  10.669  24.355  1.00144.34           C
ATOM   1098  C   PRO B 138      10.971  13.520  22.545  1.00144.34           C
ATOM   1099  O   PRO B 138      12.139  13.598  22.924  1.00144.34           O
ATOM   1100  N   VAL B 139      10.232  14.581  22.162  1.00 31.59           N
ATOM   1101  CA  VAL B 139      10.731  15.925  22.208  1.00 31.59           C
ATOM   1102  CB  VAL B 139       9.861  16.909  21.479  1.00 31.59           C
ATOM   1103  CG1 VAL B 139      10.435  18.322  21.679  1.00 31.59           C
ATOM   1104  CG2 VAL B 139       9.763  16.479  20.005  1.00 31.59           C
ATOM   1105  C   VAL B 139      10.765  16.327  23.648  1.00 31.59           C
ATOM   1106  O   VAL B 139       9.908  15.925  24.433  1.00 31.59           O
ATOM   1107  N   ARG B 140      11.782  17.122  24.033  1.00112.78           N
ATOM   1108  CA  ARG B 140      11.918  17.545  25.400  1.00112.78           C
ATOM   1109  CB  ARG B 140      13.128  16.917  26.106  1.00112.78           C
ATOM   1110  CG  ARG B 140      13.026  15.398  26.236  1.00112.78           C
ATOM   1111  CD  ARG B 140      14.231  14.775  26.938  1.00112.78           C
ATOM   1112  NE  ARG B 140      14.255  15.317  28.326  1.00112.78           N
ATOM   1113  CZ  ARG B 140      15.307  15.036  29.147  1.00112.78           C
ATOM   1114  NH1 ARG B 140      16.338  14.267  28.692  1.00112.78           N
ATOM   1115  NH2 ARG B 140      15.328  15.525  30.421  1.00112.78           N
ATOM   1116  C   ARG B 140      12.128  19.029  25.409  1.00112.78           C
ATOM   1117  O   ARG B 140      12.260  19.653  24.356  1.00112.78           O
ATOM   1118  N   ASN B 141      12.115  19.649  26.611  1.00 98.75           N
ATOM   1119  CA  ASN B 141      12.357  21.064  26.653  1.00 98.75           C
ATOM   1120  CB  ASN B 141      11.214  21.908  27.253  1.00 98.75           C
ATOM   1121  CG  ASN B 141      11.152  21.684  28.755  1.00 98.75           C
ATOM   1122  OD1 ASN B 141      11.906  22.299  29.506  1.00 98.75           O
ATOM   1123  ND2 ASN B 141      10.228  20.797  29.209  1.00 98.75           N
ATOM   1124  C   ASN B 141      13.590  21.307  27.477  1.00 98.75           C
ATOM   1125  O   ASN B 141      13.738  20.798  28.586  1.00 98.75           O
ATOM   1126  N   GLN B 142      14.531  22.083  26.908  1.00 73.60           N
ATOM   1127  CA  GLN B 142      15.774  22.448  27.530  1.00 73.60           C
ATOM   1128  CB  GLN B 142      16.797  23.014  26.527  1.00 73.60           C
ATOM   1129  CG  GLN B 142      16.356  24.291  25.813  1.00 73.60           C
ATOM   1130  CD  GLN B 142      17.406  24.599  24.754  1.00 73.60           C
ATOM   1131  OE1 GLN B 142      18.561  24.882  25.066  1.00 73.60           O
ATOM   1132  NE2 GLN B 142      16.995  24.530  23.459  1.00 73.60           N
ATOM   1133  C   GLN B 142      15.539  23.427  28.636  1.00 73.60           C
ATOM   1134  O   GLN B 142      16.339  23.522  29.567  1.00 73.60           O
ATOM   1135  N   GLY B 143      14.464  24.231  28.537  1.00 30.10           N
ATOM   1136  CA  GLY B 143      14.202  25.180  29.578  1.00 30.10           C
ATOM   1137  C   GLY B 143      15.123  26.340  29.359  1.00 30.10           C
ATOM   1138  O   GLY B 143      15.583  26.577  28.244  1.00 30.10           O
ATOM   1139  N   SER B 144      15.401  27.094  30.440  1.00 91.22           N
ATOM   1140  CA  SER B 144      16.192  28.295  30.420  1.00 91.22           C
ATOM   1141  CB  SER B 144      16.045  29.115  31.712  1.00 91.22           C
ATOM   1142  OG  SER B 144      14.703  29.555  31.859  1.00 91.22           O
ATOM   1143  C   SER B 144      17.661  28.023  30.245  1.00 91.22           C
ATOM   1144  O   SER B 144      18.417  28.946  29.942  1.00 91.22           O
ATOM   1145  N   CYS B 145      18.122  26.777  30.448  1.00 63.08           N
ATOM   1146  CA  CYS B 145      19.536  26.482  30.400  1.00 63.08           C
ATOM   1147  CB  CYS B 145      19.851  25.142  31.098  1.00 63.08           C
ATOM   1148  SG  CYS B 145      21.605  24.666  31.106  1.00 63.08           S
ATOM   1149  C   CYS B 145      19.997  26.394  28.970  1.00 63.08           C
ATOM   1150  O   CYS B 145      19.282  25.876  28.114  1.00 63.08           O
ATOM   1151  N   GLY B 146      21.222  26.882  28.664  1.00 54.99           N
ATOM   1152  CA  GLY B 146      21.700  26.847  27.301  1.00 54.99           C
ATOM   1153  C   GLY B 146      22.267  25.483  27.057  1.00 54.99           C
ATOM   1154  O   GLY B 146      23.455  25.317  26.776  1.00 54.99           O
ATOM   1155  N   SER B 147      21.381  24.478  27.188  1.00100.36           N
ATOM   1156  CA  SER B 147      21.642  23.070  27.105  1.00100.36           C
ATOM   1157  CB  SER B 147      20.746  22.285  28.079  1.00100.36           C
ATOM   1158  OG  SER B 147      21.141  20.923  28.128  1.00100.36           O
ATOM   1159  C   SER B 147      21.473  22.458  25.732  1.00100.36           C
ATOM   1160  O   SER B 147      21.596  21.241  25.608  1.00100.36           O
ATOM   1161  N   CYS B 148      21.229  23.238  24.660  1.00 63.41           N
ATOM   1162  CA  CYS B 148      20.852  22.668  23.385  1.00 63.41           C
ATOM   1163  CB  CYS B 148      20.730  23.729  22.278  1.00 63.41           C
ATOM   1164  SG  CYS B 148      22.292  24.608  21.973  1.00 63.41           S
ATOM   1165  C   CYS B 148      21.819  21.613  22.911  1.00 63.41           C
ATOM   1166  O   CYS B 148      21.396  20.543  22.475  1.00 63.41           O
ATOM   1167  N   TYR B 149      23.136  21.843  23.028  1.00 65.86           N
ATOM   1168  CA  TYR B 149      24.104  20.906  22.523  1.00 65.86           C
ATOM   1169  CB  TYR B 149      25.559  21.370  22.732  1.00 65.86           C
ATOM   1170  CG  TYR B 149      25.840  21.477  24.193  1.00 65.86           C
ATOM   1171  CD1 TYR B 149      25.429  22.579  24.908  1.00 65.86           C
ATOM   1172  CD2 TYR B 149      26.527  20.479  24.846  1.00 65.86           C
ATOM   1173  CE1 TYR B 149      25.692  22.680  26.254  1.00 65.86           C
ATOM   1174  CE2 TYR B 149      26.793  20.574  26.192  1.00 65.86           C
ATOM   1175  CZ  TYR B 149      26.374  21.675  26.898  1.00 65.86           C
ATOM   1176  OH  TYR B 149      26.645  21.775  28.279  1.00 65.86           O
ATOM   1177  C   TYR B 149      23.931  19.571  23.190  1.00 65.86           C
ATOM   1178  O   TYR B 149      24.111  18.530  22.556  1.00 65.86           O
ATOM   1179  N   ALA B 150      23.637  19.561  24.504  1.00 41.80           N
ATOM   1180  CA  ALA B 150      23.454  18.328  25.221  1.00 41.80           C
ATOM   1181  CB  ALA B 150      23.285  18.542  26.735  1.00 41.80           C
ATOM   1182  C   ALA B 150      22.232  17.607  24.727  1.00 41.80           C
ATOM   1183  O   ALA B 150      22.256  16.393  24.532  1.00 41.80           O
ATOM   1184  N   PHE B 151      21.119  18.339  24.514  1.00 55.60           N
ATOM   1185  CA  PHE B 151      19.900  17.717  24.070  1.00 55.60           C
ATOM   1186  CB  PHE B 151      18.701  18.683  24.017  1.00 55.60           C
ATOM   1187  CG  PHE B 151      18.193  18.868  25.408  1.00 55.60           C
ATOM   1188  CD1 PHE B 151      18.808  19.727  26.291  1.00 55.60           C
ATOM   1189  CD2 PHE B 151      17.080  18.175  25.827  1.00 55.60           C
ATOM   1190  CE1 PHE B 151      18.322  19.884  27.569  1.00 55.60           C
ATOM   1191  CE2 PHE B 151      16.590  18.328  27.103  1.00 55.60           C
ATOM   1192  CZ  PHE B 151      17.213  19.184  27.978  1.00 55.60           C
ATOM   1193  C   PHE B 151      20.094  17.130  22.703  1.00 55.60           C
ATOM   1194  O   PHE B 151      19.672  16.006  22.439  1.00 55.60           O
ATOM   1195  N   SER B 152      20.743  17.875  21.790  1.00 68.64           N
ATOM   1196  CA  SER B 152      20.951  17.381  20.458  1.00 68.64           C
ATOM   1197  CB  SER B 152      21.730  18.370  19.577  1.00 68.64           C
ATOM   1198  OG  SER B 152      21.906  17.827  18.278  1.00 68.64           O
ATOM   1199  C   SER B 152      21.767  16.130  20.539  1.00 68.64           C
ATOM   1200  O   SER B 152      21.479  15.137  19.872  1.00 68.64           O
ATOM   1201  N   SER B 153      22.810  16.144  21.386  1.00 37.79           N
ATOM   1202  CA  SER B 153      23.697  15.023  21.503  1.00 37.79           C
ATOM   1203  CB  SER B 153      24.838  15.269  22.504  1.00 37.79           C
ATOM   1204  OG  SER B 153      25.675  16.318  22.040  1.00 37.79           O
ATOM   1205  C   SER B 153      22.949  13.810  21.967  1.00 37.79           C
ATOM   1206  O   SER B 153      23.066  12.745  21.363  1.00 37.79           O
ATOM   1207  N   VAL B 154      22.152  13.937  23.048  1.00 91.49           N
ATOM   1208  CA  VAL B 154      21.438  12.812  23.587  1.00 91.49           C
ATOM   1209  CB  VAL B 154      20.674  13.142  24.839  1.00 91.49           C
ATOM   1210  CG1 VAL B 154      21.679  13.562  25.924  1.00 91.49           C
ATOM   1211  CG2 VAL B 154      19.620  14.213  24.516  1.00 91.49           C
ATOM   1212  C   VAL B 154      20.455  12.329  22.568  1.00 91.49           C
ATOM   1213  O   VAL B 154      20.278  11.125  22.387  1.00 91.49           O
ATOM   1214  N   GLY B 155      19.800  13.265  21.858  1.00 25.12           N
ATOM   1215  CA  GLY B 155      18.789  12.896  20.911  1.00 25.12           C
ATOM   1216  C   GLY B 155      19.382  12.025  19.848  1.00 25.12           C
ATOM   1217  O   GLY B 155      18.769  11.044  19.431  1.00 25.12           O
ATOM   1218  N   MET B 156      20.589  12.368  19.365  1.00 89.25           N
ATOM   1219  CA  MET B 156      21.202  11.592  18.326  1.00 89.25           C
ATOM   1220  CB  MET B 156      22.579  12.150  17.932  1.00 89.25           C
ATOM   1221  CG  MET B 156      23.262  11.381  16.802  1.00 89.25           C
ATOM   1222  SD  MET B 156      25.041  11.719  16.627  1.00 89.25           S
ATOM   1223  CE  MET B 156      24.875  13.520  16.483  1.00 89.25           C
ATOM   1224  C   MET B 156      21.449  10.197  18.822  1.00 89.25           C
ATOM   1225  O   MET B 156      21.074   9.214  18.185  1.00 89.25           O
ATOM   1226  N   MET B 157      22.055  10.079  20.014  1.00 81.52           N
ATOM   1227  CA  MET B 157      22.420   8.796  20.547  1.00 81.52           C
ATOM   1228  CB  MET B 157      23.196   8.907  21.871  1.00 81.52           C
ATOM   1229  CG  MET B 157      24.566   9.572  21.717  1.00 81.52           C
ATOM   1230  SD  MET B 157      25.512   9.720  23.263  1.00 81.52           S
ATOM   1231  CE  MET B 157      24.505  11.076  23.930  1.00 81.52           C
ATOM   1232  C   MET B 157      21.200   7.968  20.811  1.00 81.52           C
ATOM   1233  O   MET B 157      21.211   6.754  20.612  1.00 81.52           O
ATOM   1234  N   GLU B 158      20.118   8.598  21.296  1.00 49.93           N
ATOM   1235  CA  GLU B 158      18.933   7.862  21.649  1.00 49.93           C
ATOM   1236  CB  GLU B 158      17.909   8.751  22.376  1.00 49.93           C
ATOM   1237  CG  GLU B 158      18.445   9.239  23.727  1.00 49.93           C
ATOM   1238  CD  GLU B 158      17.417  10.148  24.381  1.00 49.93           C
ATOM   1239  OE1 GLU B 158      16.285  10.253  23.839  1.00 49.93           O
ATOM   1240  OE2 GLU B 158      17.751  10.752  25.436  1.00 49.93           O
ATOM   1241  C   GLU B 158      18.295   7.254  20.430  1.00 49.93           C
ATOM   1242  O   GLU B 158      17.861   6.102  20.469  1.00 49.93           O
ATOM   1243  N   ALA B 159      18.198   8.013  19.319  1.00 40.56           N
ATOM   1244  CA  ALA B 159      17.586   7.499  18.123  1.00 40.56           C
ATOM   1245  CB  ALA B 159      17.433   8.571  17.029  1.00 40.56           C
ATOM   1246  C   ALA B 159      18.420   6.389  17.546  1.00 40.56           C
ATOM   1247  O   ALA B 159      17.901   5.343  17.157  1.00 40.56           O
ATOM   1248  N   ARG B 160      19.751   6.581  17.505  1.00 52.83           N
ATOM   1249  CA  ARG B 160      20.651   5.629  16.907  1.00 52.83           C
ATOM   1250  CB  ARG B 160      22.115   6.101  16.930  1.00 52.83           C
ATOM   1251  CG  ARG B 160      22.400   7.268  15.984  1.00 52.83           C
ATOM   1252  CD  ARG B 160      23.856   7.739  16.023  1.00 52.83           C
ATOM   1253  NE  ARG B 160      24.001   8.833  15.022  1.00 52.83           N
ATOM   1254  CZ  ARG B 160      24.494   8.559  13.779  1.00 52.83           C
ATOM   1255  NH1 ARG B 160      24.898   7.294  13.469  1.00 52.83           N
ATOM   1256  NH2 ARG B 160      24.597   9.549  12.847  1.00 52.83           N
ATOM   1257  C   ARG B 160      20.589   4.329  17.643  1.00 52.83           C
ATOM   1258  O   ARG B 160      20.716   3.260  17.047  1.00 52.83           O
ATOM   1259  N   LEU B 161      20.433   4.389  18.973  1.00126.18           N
ATOM   1260  CA  LEU B 161      20.333   3.213  19.788  1.00126.18           C
ATOM   1261  CB  LEU B 161      20.118   3.581  21.266  1.00126.18           C
ATOM   1262  CG  LEU B 161      20.004   2.379  22.215  1.00126.18           C
ATOM   1263  CD1 LEU B 161      21.362   1.700  22.410  1.00126.18           C
ATOM   1264  CD2 LEU B 161      19.331   2.766  23.538  1.00126.18           C
ATOM   1265  C   LEU B 161      19.102   2.478  19.357  1.00126.18           C
ATOM   1266  O   LEU B 161      19.097   1.252  19.249  1.00126.18           O
ATOM   1267  N   ARG B 162      18.014   3.228  19.110  1.00 68.99           N
ATOM   1268  CA  ARG B 162      16.762   2.628  18.765  1.00 68.99           C
ATOM   1269  CB  ARG B 162      15.611   3.648  18.718  1.00 68.99           C
ATOM   1270  CG  ARG B 162      15.287   4.183  20.115  1.00 68.99           C
ATOM   1271  CD  ARG B 162      14.095   5.138  20.184  1.00 68.99           C
ATOM   1272  NE  ARG B 162      13.945   5.537  21.613  1.00 68.99           N
ATOM   1273  CZ  ARG B 162      12.827   6.199  22.029  1.00 68.99           C
ATOM   1274  NH1 ARG B 162      11.848   6.517  21.134  1.00 68.99           N
ATOM   1275  NH2 ARG B 162      12.685   6.541  23.343  1.00 68.99           N
ATOM   1276  C   ARG B 162      16.861   1.919  17.448  1.00 68.99           C
ATOM   1277  O   ARG B 162      16.420   0.779  17.321  1.00 68.99           O
ATOM   1278  N   LEU B 163      17.470   2.559  16.434  1.00127.77           N
ATOM   1279  CA  LEU B 163      17.584   1.958  15.136  1.00127.77           C
ATOM   1280  CB  LEU B 163      18.239   2.893  14.103  1.00127.77           C
ATOM   1281  CG  LEU B 163      18.366   2.267  12.701  1.00127.77           C
ATOM   1282  CD1 LEU B 163      16.987   1.963  12.093  1.00127.77           C
ATOM   1283  CD2 LEU B 163      19.246   3.132  11.783  1.00127.77           C
ATOM   1284  C   LEU B 163      18.435   0.726  15.218  1.00127.77           C
ATOM   1285  O   LEU B 163      18.097  -0.309  14.646  1.00127.77           O
ATOM   1286  N   ARG B 164      19.553   0.801  15.954  1.00 94.93           N
ATOM   1287  CA  ARG B 164      20.475  -0.306  16.001  1.00 94.93           C
ATOM   1288  CB  ARG B 164      21.713  -0.029  16.867  1.00 94.93           C
ATOM   1289  CG  ARG B 164      22.693   0.977  16.262  1.00 94.93           C
ATOM   1290  CD  ARG B 164      23.989   1.109  17.066  1.00 94.93           C
ATOM   1291  NE  ARG B 164      24.868   2.081  16.357  1.00 94.93           N
ATOM   1292  CZ  ARG B 164      24.750   3.417  16.607  1.00 94.93           C
ATOM   1293  NH1 ARG B 164      23.820   3.864  17.500  1.00 94.93           N
ATOM   1294  NH2 ARG B 164      25.567   4.305  15.969  1.00 94.93           N
ATOM   1295  C   ARG B 164      19.803  -1.512  16.582  1.00 94.93           C
ATOM   1296  O   ARG B 164      19.996  -2.629  16.107  1.00 94.93           O
ATOM   1297  N   THR B 165      19.056  -1.302  17.675  1.00 87.36           N
ATOM   1298  CA  THR B 165      18.333  -2.271  18.450  1.00 87.36           C
ATOM   1299  CB  THR B 165      18.108  -1.802  19.857  1.00 87.36           C
ATOM   1300  OG1 THR B 165      17.309  -0.628  19.871  1.00 87.36           O
ATOM   1301  CG2 THR B 165      19.478  -1.514  20.493  1.00 87.36           C
ATOM   1302  C   THR B 165      17.008  -2.599  17.838  1.00 87.36           C
ATOM   1303  O   THR B 165      16.347  -3.538  18.276  1.00 87.36           O
ATOM   1304  N   ASN B 166      16.538  -1.800  16.862  1.00 95.68           N
ATOM   1305  CA  ASN B 166      15.229  -2.020  16.314  1.00 95.68           C
ATOM   1306  CB  ASN B 166      15.029  -3.413  15.693  1.00 95.68           C
ATOM   1307  CG  ASN B 166      15.684  -3.403  14.320  1.00 95.68           C
ATOM   1308  OD1 ASN B 166      15.689  -2.383  13.631  1.00 95.68           O
ATOM   1309  ND2 ASN B 166      16.247  -4.569  13.905  1.00 95.68           N
ATOM   1310  C   ASN B 166      14.217  -1.828  17.396  1.00 95.68           C
ATOM   1311  O   ASN B 166      13.288  -2.618  17.557  1.00 95.68           O
ATOM   1312  N   ASN B 167      14.400  -0.739  18.164  1.00 67.54           N
ATOM   1313  CA  ASN B 167      13.517  -0.305  19.206  1.00 67.54           C
ATOM   1314  CB  ASN B 167      12.081  -0.056  18.708  1.00 67.54           C
ATOM   1315  CG  ASN B 167      12.108   1.172  17.805  1.00 67.54           C
ATOM   1316  OD1 ASN B 167      12.726   2.184  18.130  1.00 67.54           O
ATOM   1317  ND2 ASN B 167      11.423   1.082  16.633  1.00 67.54           N
ATOM   1318  C   ASN B 167      13.478  -1.293  20.330  1.00 67.54           C
ATOM   1319  O   ASN B 167      12.578  -1.237  21.167  1.00 67.54           O
ATOM   1320  N   THR B 168      14.454  -2.220  20.402  1.00107.14           N
ATOM   1321  CA  THR B 168      14.470  -3.104  21.533  1.00107.14           C
ATOM   1322  CB  THR B 168      15.461  -4.229  21.435  1.00107.14           C
ATOM   1323  OG1 THR B 168      16.785  -3.726  21.365  1.00107.14           O
ATOM   1324  CG2 THR B 168      15.132  -5.076  20.195  1.00107.14           C
ATOM   1325  C   THR B 168      14.828  -2.279  22.731  1.00107.14           C
ATOM   1326  O   THR B 168      14.257  -2.462  23.806  1.00107.14           O
ATOM   1327  N   VAL B 169      15.793  -1.343  22.567  1.00 55.43           N
ATOM   1328  CA  VAL B 169      16.221  -0.502  23.656  1.00 55.43           C
ATOM   1329  CB  VAL B 169      17.704  -0.528  23.883  1.00 55.43           C
ATOM   1330  CG1 VAL B 169      18.047   0.479  24.993  1.00 55.43           C
ATOM   1331  CG2 VAL B 169      18.128  -1.973  24.197  1.00 55.43           C
ATOM   1332  C   VAL B 169      15.852   0.929  23.346  1.00 55.43           C
ATOM   1333  O   VAL B 169      16.242   1.484  22.322  1.00 55.43           O
ATOM   1334  N   GLN B 170      14.991   1.493  24.217  1.00128.16           N
ATOM   1335  CA  GLN B 170      14.371   2.801  24.315  1.00128.16           C
ATOM   1336  CB  GLN B 170      12.958   2.730  24.918  1.00128.16           C
ATOM   1337  CG  GLN B 170      11.958   1.948  24.068  1.00128.16           C
ATOM   1338  CD  GLN B 170      10.618   1.973  24.790  1.00128.16           C
ATOM   1339  OE1 GLN B 170      10.490   2.551  25.868  1.00128.16           O
ATOM   1340  NE2 GLN B 170       9.589   1.325  24.182  1.00128.16           N
ATOM   1341  C   GLN B 170      15.096   3.879  25.090  1.00128.16           C
ATOM   1342  O   GLN B 170      14.536   4.968  25.219  1.00128.16           O
ATOM   1343  N   THR B 171      16.239   3.605  25.747  1.00144.61           N
ATOM   1344  CA  THR B 171      16.826   4.482  26.745  1.00144.61           C
ATOM   1345  CB  THR B 171      18.261   4.157  27.050  1.00144.61           C
ATOM   1346  OG1 THR B 171      18.680   4.848  28.217  1.00144.61           O
ATOM   1347  CG2 THR B 171      19.125   4.582  25.853  1.00144.61           C
ATOM   1348  C   THR B 171      16.760   5.959  26.457  1.00144.61           C
ATOM   1349  O   THR B 171      16.872   6.418  25.322  1.00144.61           O
ATOM   1350  N   MET B 172      16.517   6.740  27.540  1.00130.12           N
ATOM   1351  CA  MET B 172      16.523   8.174  27.492  1.00130.12           C
ATOM   1352  CB  MET B 172      15.286   8.836  28.131  1.00130.12           C
ATOM   1353  CG  MET B 172      15.141   8.608  29.638  1.00130.12           C
ATOM   1354  SD  MET B 172      14.816   6.887  30.121  1.00130.12           S
ATOM   1355  CE  MET B 172      14.749   7.240  31.901  1.00130.12           C
ATOM   1356  C   MET B 172      17.739   8.580  28.266  1.00130.12           C
ATOM   1357  O   MET B 172      17.857   8.299  29.459  1.00130.12           O
ATOM   1358  N   LEU B 173      18.694   9.247  27.585  1.00 59.28           N
ATOM   1359  CA  LEU B 173      19.942   9.626  28.190  1.00 59.28           C
ATOM   1360  CB  LEU B 173      21.055   9.876  27.157  1.00 59.28           C
ATOM   1361  CG  LEU B 173      21.425   8.624  26.341  1.00 59.28           C
ATOM   1362  CD1 LEU B 173      22.537   8.928  25.330  1.00 59.28           C
ATOM   1363  CD2 LEU B 173      21.775   7.440  27.258  1.00 59.28           C
ATOM   1364  C   LEU B 173      19.754  10.894  28.975  1.00 59.28           C
ATOM   1365  O   LEU B 173      18.737  11.573  28.832  1.00 59.28           O
ATOM   1366  N   SER B 174      20.740  11.237  29.837  1.00 63.37           N
ATOM   1367  CA  SER B 174      20.611  12.388  30.699  1.00 63.37           C
ATOM   1368  CB  SER B 174      21.052  12.091  32.141  1.00 63.37           C
ATOM   1369  OG  SER B 174      21.021  13.280  32.916  1.00 63.37           O
ATOM   1370  C   SER B 174      21.452  13.551  30.229  1.00 63.37           C
ATOM   1371  O   SER B 174      22.682  13.505  30.249  1.00 63.37           O
ATOM   1372  N   PRO B 175      20.798  14.608  29.804  1.00 87.03           N
ATOM   1373  CA  PRO B 175      21.494  15.813  29.417  1.00 87.03           C
ATOM   1374  CD  PRO B 175      19.568  14.443  29.047  1.00 87.03           C
ATOM   1375  CB  PRO B 175      20.484  16.655  28.646  1.00 87.03           C
ATOM   1376  CG  PRO B 175      19.526  15.612  28.049  1.00 87.03           C
ATOM   1377  C   PRO B 175      22.082  16.532  30.593  1.00 87.03           C
ATOM   1378  O   PRO B 175      23.059  17.262  30.429  1.00 87.03           O
ATOM   1379  N   GLN B 176      21.487  16.355  31.784  1.00 52.09           N
ATOM   1380  CA  GLN B 176      21.913  17.058  32.963  1.00 52.09           C
ATOM   1381  CB  GLN B 176      20.979  16.843  34.165  1.00 52.09           C
ATOM   1382  CG  GLN B 176      21.407  17.632  35.404  1.00 52.09           C
ATOM   1383  CD  GLN B 176      21.261  19.115  35.089  1.00 52.09           C
ATOM   1384  OE1 GLN B 176      20.300  19.535  34.446  1.00 52.09           O
ATOM   1385  NE2 GLN B 176      22.246  19.933  35.547  1.00 52.09           N
ATOM   1386  C   GLN B 176      23.285  16.619  33.370  1.00 52.09           C
ATOM   1387  O   GLN B 176      24.102  17.433  33.801  1.00 52.09           O
ATOM   1388  N   ASP B 177      23.580  15.313  33.242  1.00 85.57           N
ATOM   1389  CA  ASP B 177      24.857  14.832  33.681  1.00 85.57           C
ATOM   1390  CB  ASP B 177      25.018  13.317  33.448  1.00 85.57           C
ATOM   1391  CG  ASP B 177      26.289  12.836  34.136  1.00 85.57           C
ATOM   1392  OD1 ASP B 177      27.364  13.455  33.913  1.00 85.57           O
ATOM   1393  OD2 ASP B 177      26.203  11.829  34.889  1.00 85.57           O
ATOM   1394  C   ASP B 177      25.909  15.543  32.888  1.00 85.57           C
ATOM   1395  O   ASP B 177      26.936  15.954  33.430  1.00 85.57           O
ATOM   1396  N   VAL B 178      25.675  15.706  31.572  1.00 41.48           N
ATOM   1397  CA  VAL B 178      26.626  16.384  30.740  1.00 41.48           C
ATOM   1398  CB  VAL B 178      26.209  16.414  29.298  1.00 41.48           C
ATOM   1399  CG1 VAL B 178      27.192  17.304  28.520  1.00 41.48           C
ATOM   1400  CG2 VAL B 178      26.137  14.968  28.777  1.00 41.48           C
ATOM   1401  C   VAL B 178      26.754  17.803  31.198  1.00 41.48           C
ATOM   1402  O   VAL B 178      27.860  18.320  31.349  1.00 41.48           O
ATOM   1403  N   VAL B 179      25.614  18.471  31.450  1.00 52.52           N
ATOM   1404  CA  VAL B 179      25.648  19.854  31.844  1.00 52.52           C
ATOM   1405  CB  VAL B 179      24.277  20.441  32.037  1.00 52.52           C
ATOM   1406  CG1 VAL B 179      24.423  21.874  32.582  1.00 52.52           C
ATOM   1407  CG2 VAL B 179      23.518  20.360  30.701  1.00 52.52           C
ATOM   1408  C   VAL B 179      26.392  20.018  33.138  1.00 52.52           C
ATOM   1409  O   VAL B 179      27.171  20.956  33.293  1.00 52.52           O
ATOM   1410  N   SER B 180      26.129  19.149  34.130  1.00 73.74           N
ATOM   1411  CA  SER B 180      26.766  19.305  35.413  1.00 73.74           C
ATOM   1412  CB  SER B 180      26.001  18.586  36.537  1.00 73.74           C
ATOM   1413  OG  SER B 180      24.717  19.171  36.703  1.00 73.74           O
ATOM   1414  C   SER B 180      28.188  18.806  35.466  1.00 73.74           C
ATOM   1415  O   SER B 180      29.045  19.443  36.076  1.00 73.74           O
ATOM   1416  N   CYS B 181      28.421  17.577  34.960  1.00106.63           N
ATOM   1417  CA  CYS B 181      29.680  16.883  35.058  1.00106.63           C
ATOM   1418  CB  CYS B 181      29.433  15.370  35.161  1.00106.63           C
ATOM   1419  SG  CYS B 181      28.058  14.990  36.302  1.00106.63           S
ATOM   1420  C   CYS B 181      30.721  17.140  33.991  1.00106.63           C
ATOM   1421  O   CYS B 181      31.915  17.115  34.286  1.00106.63           O
ATOM   1422  N   SER B 182      30.319  17.376  32.722  1.00 75.92           N
ATOM   1423  CA  SER B 182      31.262  17.351  31.630  1.00 75.92           C
ATOM   1424  CB  SER B 182      30.583  17.133  30.266  1.00 75.92           C
ATOM   1425  OG  SER B 182      31.556  17.095  29.233  1.00 75.92           O
ATOM   1426  C   SER B 182      32.139  18.568  31.517  1.00 75.92           C
ATOM   1427  O   SER B 182      31.682  19.704  31.404  1.00 75.92           O
ATOM   1428  N   GLY B 183      33.464  18.313  31.545  1.00 65.88           N
ATOM   1429  CA  GLY B 183      34.546  19.251  31.386  1.00 65.88           C
ATOM   1430  C   GLY B 183      34.674  19.688  29.952  1.00 65.88           C
ATOM   1431  O   GLY B 183      35.322  20.691  29.651  1.00 65.88           O
ATOM   1432  N   LEU B 184      34.176  18.838  29.035  1.00 90.99           N
ATOM   1433  CA  LEU B 184      34.200  18.994  27.607  1.00 90.99           C
ATOM   1434  CB  LEU B 184      33.768  17.725  26.852  1.00 90.99           C
ATOM   1435  CG  LEU B 184      34.737  16.543  27.043  1.00 90.99           C
ATOM   1436  CD1 LEU B 184      34.268  15.304  26.263  1.00 90.99           C
ATOM   1437  CD2 LEU B 184      36.182  16.947  26.711  1.00 90.99           C
ATOM   1438  C   LEU B 184      33.290  20.107  27.180  1.00 90.99           C
ATOM   1439  O   LEU B 184      33.295  20.473  26.006  1.00 90.99           O
ATOM   1440  N   SER B 185      32.388  20.568  28.071  1.00110.66           N
ATOM   1441  CA  SER B 185      31.464  21.620  27.739  1.00110.66           C
ATOM   1442  CB  SER B 185      30.051  21.104  27.419  1.00110.66           C
ATOM   1443  OG  SER B 185      30.084  20.279  26.263  1.00110.66           O
ATOM   1444  C   SER B 185      31.334  22.587  28.891  1.00110.66           C
ATOM   1445  O   SER B 185      31.915  22.417  29.961  1.00110.66           O
ATOM   1446  N   GLN B 186      30.609  23.687  28.606  1.00194.02           N
ATOM   1447  CA  GLN B 186      30.262  24.856  29.375  1.00194.02           C
ATOM   1448  CB  GLN B 186      30.039  26.084  28.477  1.00194.02           C
ATOM   1449  CG  GLN B 186      31.343  26.707  27.959  1.00194.02           C
ATOM   1450  CD  GLN B 186      32.282  25.629  27.421  1.00194.02           C
ATOM   1451  OE1 GLN B 186      33.417  25.509  27.877  1.00194.02           O
ATOM   1452  NE2 GLN B 186      31.818  24.832  26.422  1.00194.02           N
ATOM   1453  C   GLN B 186      29.108  24.727  30.338  1.00194.02           C
ATOM   1454  O   GLN B 186      28.795  25.706  31.011  1.00194.02           O
ATOM   1455  N   GLY B 187      28.332  23.625  30.346  1.00 50.02           N
ATOM   1456  CA  GLY B 187      27.209  23.594  31.251  1.00 50.02           C
ATOM   1457  C   GLY B 187      26.090  24.332  30.575  1.00 50.02           C
ATOM   1458  O   GLY B 187      25.786  24.072  29.415  1.00 50.02           O
ATOM   1459  N   CYS B 188      25.421  25.243  31.307  1.00 77.44           N
ATOM   1460  CA  CYS B 188      24.342  26.054  30.809  1.00 77.44           C
ATOM   1461  CB  CYS B 188      23.552  26.784  31.905  1.00 77.44           C
ATOM   1462  SG  CYS B 188      22.383  25.651  32.700  1.00 77.44           S
ATOM   1463  C   CYS B 188      24.865  27.071  29.842  1.00 77.44           C
ATOM   1464  O   CYS B 188      24.092  27.724  29.142  1.00 77.44           O
ATOM   1465  N   ASP B 189      26.190  27.296  29.877  1.00 77.80           N
ATOM   1466  CA  ASP B 189      26.930  28.220  29.061  1.00 77.80           C
ATOM   1467  CB  ASP B 189      28.360  28.458  29.574  1.00 77.80           C
ATOM   1468  CG  ASP B 189      28.261  29.256  30.866  1.00 77.80           C
ATOM   1469  OD1 ASP B 189      27.131  29.701  31.200  1.00 77.80           O
ATOM   1470  OD2 ASP B 189      29.315  29.435  31.532  1.00 77.80           O
ATOM   1471  C   ASP B 189      27.033  27.759  27.629  1.00 77.80           C
ATOM   1472  O   ASP B 189      27.441  28.539  26.767  1.00 77.80           O
ATOM   1473  N   GLY B 190      26.770  26.466  27.334  1.00 41.72           N
ATOM   1474  CA  GLY B 190      26.852  26.026  25.962  1.00 41.72           C
ATOM   1475  C   GLY B 190      27.863  24.918  25.832  1.00 41.72           C
ATOM   1476  O   GLY B 190      28.518  24.539  26.801  1.00 41.72           O
ATOM   1477  N   GLY B 191      27.998  24.358  24.605  1.00 32.84           N
ATOM   1478  CA  GLY B 191      28.920  23.281  24.343  1.00 32.84           C
ATOM   1479  C   GLY B 191      28.749  22.845  22.910  1.00 32.84           C
ATOM   1480  O   GLY B 191      28.001  23.464  22.153  1.00 32.84           O
ATOM   1481  N   PHE B 192      29.459  21.764  22.494  1.00 71.17           N
ATOM   1482  CA  PHE B 192      29.348  21.302  21.129  1.00 71.17           C
ATOM   1483  CB  PHE B 192      30.572  21.652  20.266  1.00 71.17           C
ATOM   1484  CG  PHE B 192      30.584  23.135  20.117  1.00 71.17           C
ATOM   1485  CD1 PHE B 192      31.103  23.930  21.112  1.00 71.17           C
ATOM   1486  CD2 PHE B 192      30.078  23.731  18.985  1.00 71.17           C
ATOM   1487  CE1 PHE B 192      31.114  25.298  20.980  1.00 71.17           C
ATOM   1488  CE2 PHE B 192      30.086  25.099  18.846  1.00 71.17           C
ATOM   1489  CZ  PHE B 192      30.605  25.886  19.846  1.00 71.17           C
ATOM   1490  C   PHE B 192      29.164  19.804  21.084  1.00 71.17           C
ATOM   1491  O   PHE B 192      29.833  19.053  21.792  1.00 71.17           O
ATOM   1492  N   PRO B 193      28.289  19.358  20.207  1.00 72.65           N
ATOM   1493  CA  PRO B 193      27.950  17.960  20.072  1.00 72.65           C
ATOM   1494  CD  PRO B 193      27.243  20.224  19.688  1.00 72.65           C
ATOM   1495  CB  PRO B 193      26.817  17.911  19.050  1.00 72.65           C
ATOM   1496  CG  PRO B 193      26.125  19.278  19.215  1.00 72.65           C
ATOM   1497  C   PRO B 193      29.116  17.080  19.742  1.00 72.65           C
ATOM   1498  O   PRO B 193      29.128  15.924  20.164  1.00 72.65           O
ATOM   1499  N   TYR B 194      30.113  17.594  19.006  1.00 58.67           N
ATOM   1500  CA  TYR B 194      31.247  16.794  18.645  1.00 58.67           C
ATOM   1501  CB  TYR B 194      32.264  17.622  17.835  1.00 58.67           C
ATOM   1502  CG  TYR B 194      33.446  16.800  17.445  1.00 58.67           C
ATOM   1503  CD1 TYR B 194      34.488  16.594  18.322  1.00 58.67           C
ATOM   1504  CD2 TYR B 194      33.521  16.253  16.185  1.00 58.67           C
ATOM   1505  CE1 TYR B 194      35.578  15.844  17.946  1.00 58.67           C
ATOM   1506  CE2 TYR B 194      34.608  15.504  15.804  1.00 58.67           C
ATOM   1507  CZ  TYR B 194      35.640  15.299  16.684  1.00 58.67           C
ATOM   1508  OH  TYR B 194      36.760  14.532  16.299  1.00 58.67           O
ATOM   1509  C   TYR B 194      31.895  16.345  19.923  1.00 58.67           C
ATOM   1510  O   TYR B 194      32.304  15.193  20.059  1.00 58.67           O
ATOM   1511  N   LEU B 195      32.029  17.269  20.890  1.00 92.59           N
ATOM   1512  CA  LEU B 195      32.623  17.007  22.169  1.00 92.59           C
ATOM   1513  CB  LEU B 195      32.894  18.305  22.952  1.00 92.59           C
ATOM   1514  CG  LEU B 195      34.044  19.136  22.362  1.00 92.59           C
ATOM   1515  CD1 LEU B 195      34.245  20.453  23.122  1.00 92.59           C
ATOM   1516  CD2 LEU B 195      35.334  18.308  22.331  1.00 92.59           C
ATOM   1517  C   LEU B 195      31.762  16.140  23.052  1.00 92.59           C
ATOM   1518  O   LEU B 195      32.290  15.434  23.908  1.00 92.59           O
ATOM   1519  N   ILE B 196      30.423  16.323  23.027  1.00143.44           N
ATOM   1520  CA  ILE B 196      29.549  15.536  23.868  1.00143.44           C
ATOM   1521  CB  ILE B 196      28.328  16.307  24.274  1.00143.44           C
ATOM   1522  CG1 ILE B 196      28.757  17.583  25.018  1.00143.44           C
ATOM   1523  CG2 ILE B 196      27.433  15.383  25.117  1.00143.44           C
ATOM   1524  CD1 ILE B 196      29.620  17.305  26.248  1.00143.44           C
ATOM   1525  C   ILE B 196      29.086  14.227  23.295  1.00143.44           C
ATOM   1526  O   ILE B 196      29.296  13.158  23.869  1.00143.44           O
ATOM   1527  N   ALA B 197      28.431  14.282  22.119  1.00 61.44           N
ATOM   1528  CA  ALA B 197      27.894  13.084  21.550  1.00 61.44           C
ATOM   1529  CB  ALA B 197      27.132  13.337  20.237  1.00 61.44           C
ATOM   1530  C   ALA B 197      29.056  12.207  21.240  1.00 61.44           C
ATOM   1531  O   ALA B 197      28.962  10.986  21.362  1.00 61.44           O
ATOM   1532  N   GLY B 198      30.130  12.802  20.677  1.00 87.22           N
ATOM   1533  CA  GLY B 198      31.294  12.012  20.390  1.00 87.22           C
ATOM   1534  C   GLY B 198      32.284  11.773  21.507  1.00 87.22           C
ATOM   1535  O   GLY B 198      32.359  10.688  22.079  1.00 87.22           O
ATOM   1536  N   ARG B 199      33.024  12.836  21.897  1.00115.12           N
ATOM   1537  CA  ARG B 199      34.171  12.677  22.763  1.00115.12           C
ATOM   1538  CB  ARG B 199      35.006  13.964  22.865  1.00115.12           C
ATOM   1539  CG  ARG B 199      36.309  13.791  23.647  1.00115.12           C
ATOM   1540  CD  ARG B 199      37.131  15.078  23.739  1.00115.12           C
ATOM   1541  NE  ARG B 199      38.361  14.774  24.524  1.00115.12           N
ATOM   1542  CZ  ARG B 199      39.465  14.280  23.891  1.00115.12           C
ATOM   1543  NH1 ARG B 199      39.437  14.059  22.542  1.00115.12           N
ATOM   1544  NH2 ARG B 199      40.599  14.009  24.603  1.00115.12           N
ATOM   1545  C   ARG B 199      33.816  12.267  24.160  1.00115.12           C
ATOM   1546  O   ARG B 199      34.348  11.289  24.685  1.00115.12           O
ATOM   1547  N   TYR B 200      32.884  12.997  24.794  1.00 66.09           N
ATOM   1548  CA  TYR B 200      32.530  12.737  26.158  1.00 66.09           C
ATOM   1549  CB  TYR B 200      31.508  13.768  26.677  1.00 66.09           C
ATOM   1550  CG  TYR B 200      31.283  13.586  28.140  1.00 66.09           C
ATOM   1551  CD1 TYR B 200      32.215  14.038  29.047  1.00 66.09           C
ATOM   1552  CD2 TYR B 200      30.135  12.991  28.611  1.00 66.09           C
ATOM   1553  CE1 TYR B 200      32.014  13.883  30.398  1.00 66.09           C
ATOM   1554  CE2 TYR B 200      29.928  12.833  29.962  1.00 66.09           C
ATOM   1555  CZ  TYR B 200      30.869  13.279  30.859  1.00 66.09           C
ATOM   1556  OH  TYR B 200      30.660  13.121  32.245  1.00 66.09           O
ATOM   1557  C   TYR B 200      31.919  11.375  26.221  1.00 66.09           C
ATOM   1558  O   TYR B 200      32.189  10.594  27.132  1.00 66.09           O
ATOM   1559  N   ALA B 201      31.078  11.047  25.228  1.00 38.25           N
ATOM   1560  CA  ALA B 201      30.413   9.777  25.229  1.00 38.25           C
ATOM   1561  CB  ALA B 201      29.487   9.593  24.014  1.00 38.25           C
ATOM   1562  C   ALA B 201      31.433   8.678  25.187  1.00 38.25           C
ATOM   1563  O   ALA B 201      31.284   7.664  25.868  1.00 38.25           O
ATOM   1564  N   GLN B 202      32.485   8.820  24.358  1.00127.05           N
ATOM   1565  CA  GLN B 202      33.449   7.756  24.283  1.00127.05           C
ATOM   1566  CB  GLN B 202      34.436   7.881  23.109  1.00127.05           C
ATOM   1567  CG  GLN B 202      35.420   9.044  23.234  1.00127.05           C
ATOM   1568  CD  GLN B 202      36.427   8.905  22.102  1.00127.05           C
ATOM   1569  OE1 GLN B 202      37.360   9.698  21.982  1.00127.05           O
ATOM   1570  NE2 GLN B 202      36.238   7.863  21.249  1.00127.05           N
ATOM   1571  C   GLN B 202      34.286   7.666  25.532  1.00127.05           C
ATOM   1572  O   GLN B 202      34.541   6.571  26.033  1.00127.05           O
ATOM   1573  N   ASP B 203      34.787   8.816  26.036  1.00105.80           N
ATOM   1574  CA  ASP B 203      35.680   8.802  27.163  1.00105.80           C
ATOM   1575  CB  ASP B 203      36.375  10.159  27.372  1.00105.80           C
ATOM   1576  CG  ASP B 203      37.329  10.396  26.210  1.00105.80           C
ATOM   1577  OD1 ASP B 203      37.519   9.452  25.396  1.00105.80           O
ATOM   1578  OD2 ASP B 203      37.876  11.527  26.119  1.00105.80           O
ATOM   1579  C   ASP B 203      35.018   8.468  28.471  1.00105.80           C
ATOM   1580  O   ASP B 203      35.474   7.576  29.187  1.00105.80           O
ATOM   1581  N   TYR B 204      34.020   9.288  28.874  1.00117.44           N
ATOM   1582  CA  TYR B 204      33.290   9.125  30.105  1.00117.44           C
ATOM   1583  CB  TYR B 204      32.906  10.469  30.737  1.00117.44           C
ATOM   1584  CG  TYR B 204      34.208  11.114  31.063  1.00117.44           C
ATOM   1585  CD1 TYR B 204      34.821  10.881  32.273  1.00117.44           C
ATOM   1586  CD2 TYR B 204      34.830  11.932  30.148  1.00117.44           C
ATOM   1587  CE1 TYR B 204      36.027  11.469  32.572  1.00117.44           C
ATOM   1588  CE2 TYR B 204      36.036  12.523  30.441  1.00117.44           C
ATOM   1589  CZ  TYR B 204      36.636  12.293  31.655  1.00117.44           C
ATOM   1590  OH  TYR B 204      37.874  12.898  31.959  1.00117.44           O
ATOM   1591  C   TYR B 204      32.071   8.256  30.032  1.00117.44           C
ATOM   1592  O   TYR B 204      31.792   7.487  30.949  1.00117.44           O
ATOM   1593  N   GLY B 205      31.273   8.394  28.957  1.00 39.96           N
ATOM   1594  CA  GLY B 205      30.053   7.638  28.864  1.00 39.96           C
ATOM   1595  C   GLY B 205      28.906   8.494  29.323  1.00 39.96           C
ATOM   1596  O   GLY B 205      29.093   9.518  29.980  1.00 39.96           O
ATOM   1597  N   LEU B 206      27.668   8.074  28.972  1.00103.70           N
ATOM   1598  CA  LEU B 206      26.483   8.808  29.316  1.00103.70           C
ATOM   1599  CB  LEU B 206      25.612   9.213  28.112  1.00103.70           C
ATOM   1600  CG  LEU B 206      26.324  10.108  27.082  1.00103.70           C
ATOM   1601  CD1 LEU B 206      26.875  11.385  27.736  1.00103.70           C
ATOM   1602  CD2 LEU B 206      27.370   9.325  26.274  1.00103.70           C
ATOM   1603  C   LEU B 206      25.624   7.936  30.183  1.00103.70           C
ATOM   1604  O   LEU B 206      25.669   6.710  30.095  1.00103.70           O
ATOM   1605  N   VAL B 207      24.808   8.564  31.055  1.00 60.99           N
ATOM   1606  CA  VAL B 207      23.944   7.833  31.941  1.00 60.99           C
ATOM   1607  CB  VAL B 207      24.106   8.218  33.384  1.00 60.99           C
ATOM   1608  CG1 VAL B 207      25.540   7.876  33.823  1.00 60.99           C
ATOM   1609  CG2 VAL B 207      23.744   9.705  33.542  1.00 60.99           C
ATOM   1610  C   VAL B 207      22.527   8.132  31.558  1.00 60.99           C
ATOM   1611  O   VAL B 207      22.258   9.050  30.786  1.00 60.99           O
ATOM   1612  N   ASP B 208      21.576   7.329  32.076  1.00 43.15           N
ATOM   1613  CA  ASP B 208      20.186   7.502  31.758  1.00 43.15           C
ATOM   1614  CB  ASP B 208      19.326   6.276  32.106  1.00 43.15           C
ATOM   1615  CG  ASP B 208      19.730   5.144  31.173  1.00 43.15           C
ATOM   1616  OD1 ASP B 208      20.490   5.418  30.206  1.00 43.15           O
ATOM   1617  OD2 ASP B 208      19.289   3.990  31.418  1.00 43.15           O
ATOM   1618  C   ASP B 208      19.635   8.674  32.519  1.00 43.15           C
ATOM   1619  O   ASP B 208      20.235   9.161  33.476  1.00 43.15           O
ATOM   1620  N   GLU B 209      18.440   9.141  32.100  1.00106.67           N
ATOM   1621  CA  GLU B 209      17.790  10.283  32.688  1.00106.67           C
ATOM   1622  CB  GLU B 209      16.429  10.605  32.050  1.00106.67           C
ATOM   1623  CG  GLU B 209      16.522  11.486  30.811  1.00106.67           C
ATOM   1624  CD  GLU B 209      16.662  12.911  31.330  1.00106.67           C
ATOM   1625  OE1 GLU B 209      15.803  13.329  32.152  1.00106.67           O
ATOM   1626  OE2 GLU B 209      17.637  13.596  30.924  1.00106.67           O
ATOM   1627  C   GLU B 209      17.515  10.038  34.137  1.00106.67           C
ATOM   1628  O   GLU B 209      17.686  10.930  34.968  1.00106.67           O
ATOM   1629  N   GLN B 210      17.096   8.811  34.481  1.00 81.27           N
ATOM   1630  CA  GLN B 210      16.719   8.506  35.832  1.00 81.27           C
ATOM   1631  CB  GLN B 210      16.284   7.044  36.022  1.00 81.27           C
ATOM   1632  CG  GLN B 210      17.423   6.046  35.801  1.00 81.27           C
ATOM   1633  CD  GLN B 210      16.889   4.649  36.082  1.00 81.27           C
ATOM   1634  OE1 GLN B 210      15.708   4.470  36.378  1.00 81.27           O
ATOM   1635  NE2 GLN B 210      17.783   3.628  35.991  1.00 81.27           N
ATOM   1636  C   GLN B 210      17.897   8.712  36.727  1.00 81.27           C
ATOM   1637  O   GLN B 210      17.750   9.124  37.877  1.00 81.27           O
ATOM   1638  N   CYS B 211      19.103   8.402  36.223  1.00 47.64           N
ATOM   1639  CA  CYS B 211      20.276   8.493  37.042  1.00 47.64           C
ATOM   1640  CB  CYS B 211      21.552   8.053  36.305  1.00 47.64           C
ATOM   1641  SG  CYS B 211      22.967   7.932  37.432  1.00 47.64           S
ATOM   1642  C   CYS B 211      20.476   9.913  37.475  1.00 47.64           C
ATOM   1643  O   CYS B 211      20.778  10.170  38.641  1.00 47.64           O
ATOM   1644  N   ALA B 212      20.351  10.877  36.538  1.00 70.21           N
ATOM   1645  CA  ALA B 212      20.480  12.250  36.935  1.00 70.21           C
ATOM   1646  CB  ALA B 212      21.833  12.869  36.539  1.00 70.21           C
ATOM   1647  C   ALA B 212      19.414  13.010  36.212  1.00 70.21           C
ATOM   1648  O   ALA B 212      19.590  13.390  35.056  1.00 70.21           O
ATOM   1649  N   PRO B 213      18.350  13.324  36.899  1.00 74.89           N
ATOM   1650  CA  PRO B 213      17.234  13.977  36.265  1.00 74.89           C
ATOM   1651  CD  PRO B 213      17.926  12.498  38.019  1.00 74.89           C
ATOM   1652  CB  PRO B 213      16.091  13.915  37.273  1.00 74.89           C
ATOM   1653  CG  PRO B 213      16.394  12.636  38.077  1.00 74.89           C
ATOM   1654  C   PRO B 213      17.584  15.356  35.811  1.00 74.89           C
ATOM   1655  O   PRO B 213      18.479  15.961  36.397  1.00 74.89           O
ATOM   1656  N   TYR B 214      16.883  15.869  34.775  1.00 96.00           N
ATOM   1657  CA  TYR B 214      17.232  17.137  34.191  1.00 96.00           C
ATOM   1658  CB  TYR B 214      16.665  17.292  32.766  1.00 96.00           C
ATOM   1659  CG  TYR B 214      17.143  18.569  32.166  1.00 96.00           C
ATOM   1660  CD1 TYR B 214      18.459  18.709  31.791  1.00 96.00           C
ATOM   1661  CD2 TYR B 214      16.273  19.612  31.946  1.00 96.00           C
ATOM   1662  CE1 TYR B 214      18.907  19.879  31.226  1.00 96.00           C
ATOM   1663  CE2 TYR B 214      16.716  20.785  31.380  1.00 96.00           C
ATOM   1664  CZ  TYR B 214      18.035  20.921  31.021  1.00 96.00           C
ATOM   1665  OH  TYR B 214      18.493  22.123  30.440  1.00 96.00           O
ATOM   1666  C   TYR B 214      16.724  18.259  35.050  1.00 96.00           C
ATOM   1667  O   TYR B 214      15.537  18.326  35.367  1.00 96.00           O
ATOM   1668  N   THR B 215      17.679  19.075  35.558  1.00 85.07           N
ATOM   1669  CA  THR B 215      17.487  20.268  36.342  1.00 85.07           C
ATOM   1670  CB  THR B 215      18.631  20.502  37.281  1.00 85.07           C
ATOM   1671  OG1 THR B 215      18.746  19.416  38.187  1.00 85.07           O
ATOM   1672  CG2 THR B 215      18.397  21.817  38.040  1.00 85.07           C
ATOM   1673  C   THR B 215      17.315  21.519  35.524  1.00 85.07           C
ATOM   1674  O   THR B 215      16.459  22.351  35.824  1.00 85.07           O
ATOM   1675  N   GLY B 216      18.134  21.686  34.462  1.00 34.78           N
ATOM   1676  CA  GLY B 216      18.112  22.900  33.692  1.00 34.78           C
ATOM   1677  C   GLY B 216      18.991  23.923  34.356  1.00 34.78           C
ATOM   1678  O   GLY B 216      18.861  25.120  34.099  1.00 34.78           O
ATOM   1679  N   LYS B 217      19.910  23.480  35.240  1.00156.49           N
ATOM   1680  CA  LYS B 217      20.770  24.408  35.921  1.00156.49           C
ATOM   1681  CB  LYS B 217      20.274  24.752  37.342  1.00156.49           C
ATOM   1682  CG  LYS B 217      21.072  25.850  38.052  1.00156.49           C
ATOM   1683  CD  LYS B 217      20.942  27.230  37.406  1.00156.49           C
ATOM   1684  CE  LYS B 217      21.866  28.282  38.025  1.00156.49           C
ATOM   1685  NZ  LYS B 217      21.512  28.500  39.445  1.00156.49           N
ATOM   1686  C   LYS B 217      22.145  23.806  36.039  1.00156.49           C
ATOM   1687  O   LYS B 217      22.375  22.637  35.742  1.00156.49           O
ATOM   1688  N   ASP B 218      23.087  24.643  36.500  1.00112.35           N
ATOM   1689  CA  ASP B 218      24.492  24.449  36.735  1.00112.35           C
ATOM   1690  CB  ASP B 218      25.244  25.776  36.920  1.00112.35           C
ATOM   1691  CG  ASP B 218      25.304  26.439  35.552  1.00112.35           C
ATOM   1692  OD1 ASP B 218      25.911  25.836  34.627  1.00112.35           O
ATOM   1693  OD2 ASP B 218      24.725  27.548  35.406  1.00112.35           O
ATOM   1694  C   ASP B 218      24.712  23.602  37.954  1.00112.35           C
ATOM   1695  O   ASP B 218      25.773  23.688  38.573  1.00112.35           O
ATOM   1696  N   SER B 219      23.672  22.876  38.413  1.00 60.92           N
ATOM   1697  CA  SER B 219      23.756  22.088  39.617  1.00 60.92           C
ATOM   1698  CB  SER B 219      22.575  21.117  39.797  1.00 60.92           C
ATOM   1699  OG  SER B 219      22.594  20.131  38.776  1.00 60.92           O
ATOM   1700  C   SER B 219      25.023  21.283  39.646  1.00 60.92           C
ATOM   1701  O   SER B 219      25.655  21.033  38.622  1.00 60.92           O
ATOM   1702  N   SER B 220      25.442  20.878  40.864  1.00 44.21           N
ATOM   1703  CA  SER B 220      26.670  20.153  41.041  1.00 44.21           C
ATOM   1704  CB  SER B 220      27.082  19.988  42.514  1.00 44.21           C
ATOM   1705  OG  SER B 220      26.123  19.201  43.204  1.00 44.21           O
ATOM   1706  C   SER B 220      26.495  18.793  40.458  1.00 44.21           C
ATOM   1707  O   SER B 220      25.384  18.394  40.118  1.00 44.21           O
ATOM   1708  N   CYS B 221      27.592  18.008  40.366  1.00 92.04           N
ATOM   1709  CA  CYS B 221      27.525  16.718  39.733  1.00 92.04           C
ATOM   1710  CB  CYS B 221      28.816  16.410  38.931  1.00 92.04           C
ATOM   1711  SG  CYS B 221      28.875  14.761  38.154  1.00 92.04           S
ATOM   1712  C   CYS B 221      27.291  15.579  40.708  1.00 92.04           C
ATOM   1713  O   CYS B 221      28.215  14.798  40.941  1.00 92.04           O
ATOM   1714  N   PRO B 222      26.144  15.445  41.355  1.00137.70           N
ATOM   1715  CA  PRO B 222      25.926  14.184  42.022  1.00137.70           C
ATOM   1716  CD  PRO B 222      25.680  16.525  42.214  1.00137.70           C
ATOM   1717  CB  PRO B 222      25.387  14.481  43.419  1.00137.70           C
ATOM   1718  CG  PRO B 222      24.802  15.887  43.295  1.00137.70           C
ATOM   1719  C   PRO B 222      24.969  13.357  41.219  1.00137.70           C
ATOM   1720  O   PRO B 222      24.137  13.936  40.526  1.00137.70           O
ATOM   1721  N   ARG B 223      25.016  12.017  41.338  1.00134.54           N
ATOM   1722  CA  ARG B 223      24.105  11.155  40.639  1.00134.54           C
ATOM   1723  CB  ARG B 223      24.488  10.915  39.168  1.00134.54           C
ATOM   1724  CG  ARG B 223      25.851  10.242  38.977  1.00134.54           C
ATOM   1725  CD  ARG B 223      27.029  11.216  38.883  1.00134.54           C
ATOM   1726  NE  ARG B 223      27.490  11.504  40.270  1.00134.54           N
ATOM   1727  CZ  ARG B 223      28.753  11.976  40.487  1.00134.54           C
ATOM   1728  NH1 ARG B 223      29.597  12.174  39.433  1.00134.54           N
ATOM   1729  NH2 ARG B 223      29.171  12.247  41.757  1.00134.54           N
ATOM   1730  C   ARG B 223      24.165   9.828  41.334  1.00134.54           C
ATOM   1731  O   ARG B 223      24.909   9.664  42.297  1.00134.54           O
ATOM   1732  N   GLU B 224      23.359   8.844  40.881  1.00 56.10           N
ATOM   1733  CA  GLU B 224      23.369   7.539  41.495  1.00 56.10           C
ATOM   1734  CB  GLU B 224      22.033   6.789  41.360  1.00 56.10           C
ATOM   1735  CG  GLU B 224      20.901   7.436  42.160  1.00 56.10           C
ATOM   1736  CD  GLU B 224      19.642   6.609  41.950  1.00 56.10           C
ATOM   1737  OE1 GLU B 224      19.720   5.590  41.213  1.00 56.10           O
ATOM   1738  OE2 GLU B 224      18.586   6.984  42.525  1.00 56.10           O
ATOM   1739  C   GLU B 224      24.441   6.701  40.844  1.00 56.10           C
ATOM   1740  O   GLU B 224      25.124   7.166  39.935  1.00 56.10           O
ATOM   1741  N   SER B 225      24.692   5.471  41.353  1.00106.41           N
ATOM   1742  CA  SER B 225      25.619   4.594  40.676  1.00106.41           C
ATOM   1743  CB  SER B 225      26.031   3.364  41.505  1.00106.41           C
ATOM   1744  OG  SER B 225      26.941   2.561  40.766  1.00106.41           O
ATOM   1745  C   SER B 225      24.858   4.099  39.467  1.00106.41           C
ATOM   1746  O   SER B 225      23.757   3.576  39.637  1.00106.41           O
ATOM   1747  N   CYS B 226      25.408   4.203  38.224  1.00 65.87           N
ATOM   1748  CA  CYS B 226      24.562   3.902  37.083  1.00 65.87           C
ATOM   1749  CB  CYS B 226      23.794   5.145  36.605  1.00 65.87           C
ATOM   1750  SG  CYS B 226      22.947   5.977  37.980  1.00 65.87           S
ATOM   1751  C   CYS B 226      25.368   3.420  35.905  1.00 65.87           C
ATOM   1752  O   CYS B 226      26.570   3.658  35.806  1.00 65.87           O
ATOM   1753  N   ASP B 227      24.695   2.726  34.955  1.00 90.71           N
ATOM   1754  CA  ASP B 227      25.353   2.227  33.775  1.00 90.71           C
ATOM   1755  CB  ASP B 227      24.589   1.099  33.054  1.00 90.71           C
ATOM   1756  CG  ASP B 227      23.243   1.623  32.576  1.00 90.71           C
ATOM   1757  OD1 ASP B 227      22.880   2.770  32.950  1.00 90.71           O
ATOM   1758  OD2 ASP B 227      22.554   0.873  31.834  1.00 90.71           O
ATOM   1759  C   ASP B 227      25.577   3.358  32.817  1.00 90.71           C
ATOM   1760  O   ASP B 227      24.859   4.357  32.836  1.00 90.71           O
ATOM   1761  N   ARG B 228      26.605   3.227  31.949  1.00 53.57           N
ATOM   1762  CA  ARG B 228      26.907   4.299  31.036  1.00 53.57           C
ATOM   1763  CB  ARG B 228      28.227   5.033  31.342  1.00 53.57           C
ATOM   1764  CG  ARG B 228      28.200   5.926  32.585  1.00 53.57           C
ATOM   1765  CD  ARG B 228      29.519   6.676  32.795  1.00 53.57           C
ATOM   1766  NE  ARG B 228      29.377   7.579  33.972  1.00 53.57           N
ATOM   1767  CZ  ARG B 228      28.938   8.861  33.802  1.00 53.57           C
ATOM   1768  NH1 ARG B 228      28.535   9.288  32.571  1.00 53.57           N
ATOM   1769  NH2 ARG B 228      28.911   9.725  34.858  1.00 53.57           N
ATOM   1770  C   ARG B 228      27.039   3.779  29.634  1.00 53.57           C
ATOM   1771  O   ARG B 228      27.642   2.735  29.393  1.00 53.57           O
ATOM   1772  N   VAL B 229      26.460   4.524  28.666  1.00106.72           N
ATOM   1773  CA  VAL B 229      26.549   4.196  27.268  1.00106.72           C
ATOM   1774  CB  VAL B 229      25.320   4.560  26.486  1.00106.72           C
ATOM   1775  CG1 VAL B 229      24.134   3.744  27.027  1.00106.72           C
ATOM   1776  CG2 VAL B 229      25.123   6.083  26.563  1.00106.72           C
ATOM   1777  C   VAL B 229      27.692   4.975  26.683  1.00106.72           C
ATOM   1778  O   VAL B 229      27.901   6.136  27.033  1.00106.72           O
ATOM   1779  N   TYR B 230      28.446   4.358  25.745  1.00 69.97           N
ATOM   1780  CA  TYR B 230      29.610   4.997  25.183  1.00 69.97           C
ATOM   1781  CB  TYR B 230      30.917   4.218  25.423  1.00 69.97           C
ATOM   1782  CG  TYR B 230      31.196   4.139  26.886  1.00 69.97           C
ATOM   1783  CD1 TYR B 230      30.560   3.204  27.668  1.00 69.97           C
ATOM   1784  CD2 TYR B 230      32.105   4.990  27.472  1.00 69.97           C
ATOM   1785  CE1 TYR B 230      30.819   3.122  29.016  1.00 69.97           C
ATOM   1786  CE2 TYR B 230      32.369   4.914  28.819  1.00 69.97           C
ATOM   1787  CZ  TYR B 230      31.723   3.981  29.594  1.00 69.97           C
ATOM   1788  OH  TYR B 230      31.992   3.901  30.976  1.00 69.97           O
ATOM   1789  C   TYR B 230      29.456   5.056  23.690  1.00 69.97           C
ATOM   1790  O   TYR B 230      28.629   4.355  23.111  1.00 69.97           O
ATOM   1791  N   SER B 231      30.245   5.931  23.027  1.00 88.76           N
ATOM   1792  CA  SER B 231      30.193   6.042  21.596  1.00 88.76           C
ATOM   1793  CB  SER B 231      30.077   7.492  21.099  1.00 88.76           C
ATOM   1794  OG  SER B 231      31.203   8.243  21.525  1.00 88.76           O
ATOM   1795  C   SER B 231      31.452   5.452  21.030  1.00 88.76           C
ATOM   1796  O   SER B 231      32.561   5.837  21.396  1.00 88.76           O
ATOM   1797  N   SER B 232      31.293   4.473  20.116  1.00 56.31           N
ATOM   1798  CA  SER B 232      32.397   3.787  19.505  1.00 56.31           C
ATOM   1799  CB  SER B 232      31.969   2.471  18.831  1.00 56.31           C
ATOM   1800  OG  SER B 232      30.987   2.724  17.839  1.00 56.31           O
ATOM   1801  C   SER B 232      33.094   4.661  18.497  1.00 56.31           C
ATOM   1802  O   SER B 232      34.260   4.416  18.187  1.00 56.31           O
ATOM   1803  N   GLY B 233      32.414   5.690  17.939  1.00 32.55           N
ATOM   1804  CA  GLY B 233      33.083   6.522  16.967  1.00 32.55           C
ATOM   1805  C   GLY B 233      32.315   7.801  16.769  1.00 32.55           C
ATOM   1806  O   GLY B 233      31.114   7.862  17.026  1.00 32.55           O
ATOM   1807  N   TYR B 234      33.018   8.878  16.339  1.00 78.28           N
ATOM   1808  CA  TYR B 234      32.371  10.134  16.052  1.00 78.28           C
ATOM   1809  CB  TYR B 234      32.103  10.990  17.304  1.00 78.28           C
ATOM   1810  CG  TYR B 234      33.389  11.233  18.016  1.00 78.28           C
ATOM   1811  CD1 TYR B 234      33.916  10.280  18.857  1.00 78.28           C
ATOM   1812  CD2 TYR B 234      34.061  12.421  17.854  1.00 78.28           C
ATOM   1813  CE1 TYR B 234      35.101  10.507  19.519  1.00 78.28           C
ATOM   1814  CE2 TYR B 234      35.246  12.652  18.512  1.00 78.28           C
ATOM   1815  CZ  TYR B 234      35.767  11.696  19.347  1.00 78.28           C
ATOM   1816  OH  TYR B 234      36.983  11.939  20.020  1.00 78.28           O
ATOM   1817  C   TYR B 234      33.205  10.925  15.082  1.00 78.28           C
ATOM   1818  O   TYR B 234      34.422  10.752  15.011  1.00 78.28           O
ATOM   1819  N   ARG B 235      32.559  11.811  14.285  1.00112.57           N
ATOM   1820  CA  ARG B 235      33.286  12.644  13.361  1.00112.57           C
ATOM   1821  CB  ARG B 235      33.860  11.866  12.163  1.00112.57           C
ATOM   1822  CG  ARG B 235      32.791  11.166  11.321  1.00112.57           C
ATOM   1823  CD  ARG B 235      33.362  10.264  10.225  1.00112.57           C
ATOM   1824  NE  ARG B 235      34.054  11.134   9.233  1.00112.57           N
ATOM   1825  CZ  ARG B 235      34.773  10.567   8.220  1.00112.57           C
ATOM   1826  NH1 ARG B 235      34.864   9.208   8.127  1.00112.57           N
ATOM   1827  NH2 ARG B 235      35.400  11.357   7.300  1.00112.57           N
ATOM   1828  C   ARG B 235      32.367  13.700  12.815  1.00112.57           C
ATOM   1829  O   ARG B 235      31.145  13.584  12.891  1.00112.57           O
ATOM   1830  N   TYR B 236      32.947  14.787  12.261  1.00 97.09           N
ATOM   1831  CA  TYR B 236      32.144  15.795  11.619  1.00 97.09           C
ATOM   1832  CB  TYR B 236      32.841  17.156  11.392  1.00 97.09           C
ATOM   1833  CG  TYR B 236      33.012  17.958  12.648  1.00 97.09           C
ATOM   1834  CD1 TYR B 236      31.936  18.592  13.229  1.00 97.09           C
ATOM   1835  CD2 TYR B 236      34.250  18.121  13.227  1.00 97.09           C
ATOM   1836  CE1 TYR B 236      32.068  19.353  14.364  1.00 97.09           C
ATOM   1837  CE2 TYR B 236      34.396  18.882  14.366  1.00 97.09           C
ATOM   1838  CZ  TYR B 236      33.305  19.499  14.936  1.00 97.09           C
ATOM   1839  OH  TYR B 236      33.451  20.281  16.101  1.00 97.09           O
ATOM   1840  C   TYR B 236      31.857  15.243  10.257  1.00 97.09           C
ATOM   1841  O   TYR B 236      32.739  14.679   9.617  1.00 97.09           O
ATOM   1842  N   VAL B 237      30.607  15.351   9.774  1.00108.09           N
ATOM   1843  CA  VAL B 237      30.323  14.843   8.465  1.00108.09           C
ATOM   1844  CB  VAL B 237      28.872  14.985   8.100  1.00108.09           C
ATOM   1845  CG1 VAL B 237      28.466  16.451   8.301  1.00108.09           C
ATOM   1846  CG2 VAL B 237      28.665  14.494   6.660  1.00108.09           C
ATOM   1847  C   VAL B 237      31.169  15.610   7.502  1.00108.09           C
ATOM   1848  O   VAL B 237      31.270  16.834   7.592  1.00108.09           O
ATOM   1849  N   GLY B 238      31.796  14.890   6.543  1.00 35.65           N
ATOM   1850  CA  GLY B 238      32.690  15.524   5.622  1.00 35.65           C
ATOM   1851  C   GLY B 238      34.088  15.192   6.058  1.00 35.65           C
ATOM   1852  O   GLY B 238      35.048  15.428   5.329  1.00 35.65           O
ATOM   1853  N   GLY B 239      34.240  14.644   7.279  1.00 41.17           N
ATOM   1854  CA  GLY B 239      35.519  14.187   7.749  1.00 41.17           C
ATOM   1855  C   GLY B 239      36.124  15.147   8.728  1.00 41.17           C
ATOM   1856  O   GLY B 239      36.846  14.736   9.635  1.00 41.17           O
ATOM   1857  N   TYR B 240      35.882  16.457   8.554  1.00 81.98           N
ATOM   1858  CA  TYR B 240      36.407  17.425   9.473  1.00 81.98           C
ATOM   1859  CB  TYR B 240      37.876  17.797   9.188  1.00 81.98           C
ATOM   1860  CG  TYR B 240      38.005  18.133   7.741  1.00 81.98           C
ATOM   1861  CD1 TYR B 240      38.162  17.128   6.813  1.00 81.98           C
ATOM   1862  CD2 TYR B 240      37.979  19.438   7.307  1.00 81.98           C
ATOM   1863  CE1 TYR B 240      38.284  17.417   5.475  1.00 81.98           C
ATOM   1864  CE2 TYR B 240      38.101  19.733   5.969  1.00 81.98           C
ATOM   1865  CZ  TYR B 240      38.253  18.723   5.051  1.00 81.98           C
ATOM   1866  OH  TYR B 240      38.376  19.026   3.678  1.00 81.98           O
ATOM   1867  C   TYR B 240      35.552  18.645   9.369  1.00 81.98           C
ATOM   1868  O   TYR B 240      34.649  18.726   8.543  1.00 81.98           O
ATOM   1869  N   TYR B 241      35.827  19.630  10.232  1.00240.34           N
ATOM   1870  CA  TYR B 241      35.118  20.870  10.313  1.00240.34           C
ATOM   1871  CB  TYR B 241      35.771  21.578  11.517  1.00240.34           C
ATOM   1872  CG  TYR B 241      35.262  22.919  11.875  1.00240.34           C
ATOM   1873  CD1 TYR B 241      34.256  22.998  12.785  1.00240.34           C
ATOM   1874  CD2 TYR B 241      35.799  24.079  11.357  1.00240.34           C
ATOM   1875  CE1 TYR B 241      33.753  24.208  13.163  1.00240.34           C
ATOM   1876  CE2 TYR B 241      35.300  25.305  11.743  1.00240.34           C
ATOM   1877  CZ  TYR B 241      34.272  25.374  12.654  1.00240.34           C
ATOM   1878  OH  TYR B 241      33.747  26.620  13.053  1.00240.34           O
ATOM   1879  C   TYR B 241      35.453  21.634   9.049  1.00240.34           C
ATOM   1880  O   TYR B 241      36.586  22.063   8.861  1.00240.34           O
ATOM   1881  N   GLY B 242      34.444  21.867   8.187  1.00 74.98           N
ATOM   1882  CA  GLY B 242      34.451  22.626   6.978  1.00 74.98           C
ATOM   1883  C   GLY B 242      34.101  21.763   5.797  1.00 74.98           C
ATOM   1884  O   GLY B 242      33.911  22.282   4.700  1.00 74.98           O
ATOM   1885  N   GLY B 243      34.086  20.431   5.994  1.00 88.21           N
ATOM   1886  CA  GLY B 243      33.770  19.362   5.077  1.00 88.21           C
ATOM   1887  C   GLY B 243      32.302  19.140   4.810  1.00 88.21           C
ATOM   1888  O   GLY B 243      31.951  18.387   3.908  1.00 88.21           O
ATOM   1889  N   CYS B 244      31.399  19.650   5.658  1.00 76.95           N
ATOM   1890  CA  CYS B 244      30.003  19.285   5.582  1.00 76.95           C
ATOM   1891  CB  CYS B 244      29.190  19.767   6.797  1.00 76.95           C
ATOM   1892  SG  CYS B 244      27.466  19.193   6.763  1.00 76.95           S
ATOM   1893  C   CYS B 244      29.314  19.778   4.341  1.00 76.95           C
ATOM   1894  O   CYS B 244      29.651  20.819   3.780  1.00 76.95           O
ATOM   1895  N   ASN B 245      28.330  18.981   3.856  1.00 78.09           N
ATOM   1896  CA  ASN B 245      27.510  19.379   2.747  1.00 78.09           C
ATOM   1897  CB  ASN B 245      28.178  19.184   1.370  1.00 78.09           C
ATOM   1898  CG  ASN B 245      28.459  17.716   1.114  1.00 78.09           C
ATOM   1899  OD1 ASN B 245      27.545  16.900   1.025  1.00 78.09           O
ATOM   1900  ND2 ASN B 245      29.766  17.372   0.954  1.00 78.09           N
ATOM   1901  C   ASN B 245      26.213  18.614   2.829  1.00 78.09           C
ATOM   1902  O   ASN B 245      26.070  17.688   3.625  1.00 78.09           O
ATOM   1903  N   GLU B 246      25.217  19.016   2.015  1.00 79.25           N
ATOM   1904  CA  GLU B 246      23.889  18.461   2.028  1.00 79.25           C
ATOM   1905  CB  GLU B 246      22.983  19.165   1.011  1.00 79.25           C
ATOM   1906  CG  GLU B 246      21.556  18.624   0.968  1.00 79.25           C
ATOM   1907  CD  GLU B 246      20.948  19.108  -0.339  1.00 79.25           C
ATOM   1908  OE1 GLU B 246      21.726  19.613  -1.192  1.00 79.25           O
ATOM   1909  OE2 GLU B 246      19.708  18.975  -0.508  1.00 79.25           O
ATOM   1910  C   GLU B 246      23.902  17.018   1.633  1.00 79.25           C
ATOM   1911  O   GLU B 246      23.246  16.187   2.262  1.00 79.25           O
ATOM   1912  N   ALA B 247      24.662  16.681   0.571  1.00 42.19           N
ATOM   1913  CA  ALA B 247      24.665  15.344   0.050  1.00 42.19           C
ATOM   1914  CB  ALA B 247      25.581  15.187  -1.176  1.00 42.19           C
ATOM   1915  C   ALA B 247      25.155  14.394   1.096  1.00 42.19           C
ATOM   1916  O   ALA B 247      24.558  13.343   1.321  1.00 42.19           O
ATOM   1917  N   GLU B 248      26.252  14.756   1.782  1.00 76.56           N
ATOM   1918  CA  GLU B 248      26.842  13.905   2.772  1.00 76.56           C
ATOM   1919  CB  GLU B 248      28.204  14.428   3.258  1.00 76.56           C
ATOM   1920  CG  GLU B 248      29.054  13.368   3.961  1.00 76.56           C
ATOM   1921  CD  GLU B 248      30.497  13.858   3.973  1.00 76.56           C
ATOM   1922  OE1 GLU B 248      30.745  14.987   3.471  1.00 76.56           O
ATOM   1923  OE2 GLU B 248      31.372  13.106   4.479  1.00 76.56           O
ATOM   1924  C   GLU B 248      25.904  13.785   3.932  1.00 76.56           C
ATOM   1925  O   GLU B 248      25.826  12.740   4.576  1.00 76.56           O
ATOM   1926  N   MET B 249      25.172  14.870   4.239  1.00 45.95           N
ATOM   1927  CA  MET B 249      24.276  14.858   5.361  1.00 45.95           C
ATOM   1928  CB  MET B 249      23.604  16.224   5.587  1.00 45.95           C
ATOM   1929  CG  MET B 249      24.583  17.309   6.041  1.00 45.95           C
ATOM   1930  SD  MET B 249      23.881  18.985   6.113  1.00 45.95           S
ATOM   1931  CE  MET B 249      22.736  18.640   7.480  1.00 45.95           C
ATOM   1932  C   MET B 249      23.197  13.839   5.132  1.00 45.95           C
ATOM   1933  O   MET B 249      22.876  13.056   6.025  1.00 45.95           O
ATOM   1934  N   LYS B 250      22.615  13.802   3.919  1.00120.74           N
ATOM   1935  CA  LYS B 250      21.542  12.879   3.662  1.00120.74           C
ATOM   1936  CB  LYS B 250      20.885  13.059   2.284  1.00120.74           C
ATOM   1937  CG  LYS B 250      20.078  14.347   2.161  1.00120.74           C
ATOM   1938  CD  LYS B 250      19.619  14.662   0.737  1.00120.74           C
ATOM   1939  CE  LYS B 250      20.695  15.328  -0.121  1.00120.74           C
ATOM   1940  NZ  LYS B 250      20.072  15.987  -1.291  1.00120.74           N
ATOM   1941  C   LYS B 250      22.049  11.474   3.706  1.00120.74           C
ATOM   1942  O   LYS B 250      21.340  10.565   4.132  1.00120.74           O
ATOM   1943  N   LEU B 251      23.281  11.249   3.221  1.00 42.02           N
ATOM   1944  CA  LEU B 251      23.826   9.922   3.196  1.00 42.02           C
ATOM   1945  CB  LEU B 251      25.238   9.909   2.589  1.00 42.02           C
ATOM   1946  CG  LEU B 251      25.280  10.389   1.127  1.00 42.02           C
ATOM   1947  CD1 LEU B 251      26.714  10.357   0.579  1.00 42.02           C
ATOM   1948  CD2 LEU B 251      24.297   9.598   0.248  1.00 42.02           C
ATOM   1949  C   LEU B 251      23.948   9.447   4.610  1.00 42.02           C
ATOM   1950  O   LEU B 251      23.551   8.330   4.941  1.00 42.02           O
ATOM   1951  N   ALA B 252      24.488  10.307   5.492  1.00 32.27           N
ATOM   1952  CA  ALA B 252      24.690   9.934   6.862  1.00 32.27           C
ATOM   1953  CB  ALA B 252      25.380  11.040   7.681  1.00 32.27           C
ATOM   1954  C   ALA B 252      23.366   9.656   7.503  1.00 32.27           C
ATOM   1955  O   ALA B 252      23.208   8.674   8.226  1.00 32.27           O
ATOM   1956  N   LEU B 253      22.364  10.508   7.225  1.00 56.61           N
ATOM   1957  CA  LEU B 253      21.098  10.398   7.890  1.00 56.61           C
ATOM   1958  CB  LEU B 253      20.134  11.514   7.449  1.00 56.61           C
ATOM   1959  CG  LEU B 253      18.775  11.506   8.169  1.00 56.61           C
ATOM   1960  CD1 LEU B 253      18.946  11.772   9.673  1.00 56.61           C
ATOM   1961  CD2 LEU B 253      17.790  12.483   7.507  1.00 56.61           C
ATOM   1962  C   LEU B 253      20.448   9.077   7.597  1.00 56.61           C
ATOM   1963  O   LEU B 253      20.074   8.348   8.516  1.00 56.61           O
ATOM   1964  N   VAL B 254      20.309   8.716   6.308  1.00 56.11           N
ATOM   1965  CA  VAL B 254      19.622   7.502   5.968  1.00 56.11           C
ATOM   1966  CB  VAL B 254      19.338   7.392   4.495  1.00 56.11           C
ATOM   1967  CG1 VAL B 254      18.423   8.560   4.089  1.00 56.11           C
ATOM   1968  CG2 VAL B 254      20.668   7.347   3.723  1.00 56.11           C
ATOM   1969  C   VAL B 254      20.412   6.296   6.372  1.00 56.11           C
ATOM   1970  O   VAL B 254      19.849   5.312   6.853  1.00 56.11           O
ATOM   1971  N   GLN B 255      21.735   6.299   6.124  1.00139.97           N
ATOM   1972  CA  GLN B 255      22.491   5.131   6.463  1.00139.97           C
ATOM   1973  CB  GLN B 255      23.909   5.148   5.865  1.00139.97           C
ATOM   1974  CG  GLN B 255      24.735   3.908   6.217  1.00139.97           C
ATOM   1975  CD  GLN B 255      24.130   2.712   5.495  1.00139.97           C
ATOM   1976  OE1 GLN B 255      23.227   2.861   4.672  1.00139.97           O
ATOM   1977  NE2 GLN B 255      24.638   1.493   5.810  1.00139.97           N
ATOM   1978  C   GLN B 255      22.639   4.976   7.951  1.00139.97           C
ATOM   1979  O   GLN B 255      22.356   3.908   8.487  1.00139.97           O
ATOM   1980  N   ASN B 256      23.140   6.036   8.628  1.00 88.76           N
ATOM   1981  CA  ASN B 256      23.468   6.065  10.038  1.00 88.76           C
ATOM   1982  CB  ASN B 256      24.616   7.046  10.335  1.00 88.76           C
ATOM   1983  CG  ASN B 256      25.886   6.488   9.709  1.00 88.76           C
ATOM   1984  OD1 ASN B 256      26.230   5.324   9.904  1.00 88.76           O
ATOM   1985  ND2 ASN B 256      26.603   7.340   8.928  1.00 88.76           N
ATOM   1986  C   ASN B 256      22.368   6.392  11.018  1.00 88.76           C
ATOM   1987  O   ASN B 256      22.310   5.798  12.093  1.00 88.76           O
ATOM   1988  N   GLY B 257      21.499   7.382  10.724  1.00 50.71           N
ATOM   1989  CA  GLY B 257      20.502   7.776  11.689  1.00 50.71           C
ATOM   1990  C   GLY B 257      20.556   9.273  11.861  1.00 50.71           C
ATOM   1991  O   GLY B 257      21.345   9.953  11.205  1.00 50.71           O
ATOM   1992  N   PRO B 258      19.757   9.806  12.762  1.00 75.98           N
ATOM   1993  CA  PRO B 258      19.707  11.230  12.968  1.00 75.98           C
ATOM   1994  CD  PRO B 258      18.525   9.151  13.170  1.00 75.98           C
ATOM   1995  CB  PRO B 258      18.540  11.467  13.923  1.00 75.98           C
ATOM   1996  CG  PRO B 258      17.595  10.285  13.638  1.00 75.98           C
ATOM   1997  C   PRO B 258      21.026  11.715  13.475  1.00 75.98           C
ATOM   1998  O   PRO B 258      21.722  10.956  14.148  1.00 75.98           O
ATOM   1999  N   VAL B 259      21.400  12.967  13.145  1.00 95.98           N
ATOM   2000  CA  VAL B 259      22.676  13.476  13.557  1.00 95.98           C
ATOM   2001  CB  VAL B 259      23.671  13.570  12.438  1.00 95.98           C
ATOM   2002  CG1 VAL B 259      23.924  12.162  11.881  1.00 95.98           C
ATOM   2003  CG2 VAL B 259      23.141  14.569  11.395  1.00 95.98           C
ATOM   2004  C   VAL B 259      22.475  14.868  14.065  1.00 95.98           C
ATOM   2005  O   VAL B 259      21.483  15.521  13.747  1.00 95.98           O
ATOM   2006  N   SER B 260      23.424  15.349  14.894  1.00 82.97           N
ATOM   2007  CA  SER B 260      23.334  16.672  15.447  1.00 82.97           C
ATOM   2008  CB  SER B 260      24.226  16.879  16.683  1.00 82.97           C
ATOM   2009  OG  SER B 260      23.798  16.031  17.739  1.00 82.97           O
ATOM   2010  C   SER B 260      23.757  17.681  14.418  1.00 82.97           C
ATOM   2011  O   SER B 260      24.694  17.460  13.651  1.00 82.97           O
ATOM   2012  N   VAL B 261      23.063  18.839  14.391  1.00 46.27           N
ATOM   2013  CA  VAL B 261      23.390  19.907  13.485  1.00 46.27           C
ATOM   2014  CB  VAL B 261      22.467  20.010  12.303  1.00 46.27           C
ATOM   2015  CG1 VAL B 261      22.613  18.740  11.448  1.00 46.27           C
ATOM   2016  CG2 VAL B 261      21.037  20.253  12.814  1.00 46.27           C
ATOM   2017  C   VAL B 261      23.254  21.185  14.258  1.00 46.27           C
ATOM   2018  O   VAL B 261      22.659  21.205  15.334  1.00 46.27           O
ATOM   2019  N   SER B 262      23.846  22.285  13.745  1.00 85.59           N
ATOM   2020  CA  SER B 262      23.716  23.557  14.403  1.00 85.59           C
ATOM   2021  CB  SER B 262      25.003  24.025  15.104  1.00 85.59           C
ATOM   2022  OG  SER B 262      25.334  23.134  16.159  1.00 85.59           O
ATOM   2023  C   SER B 262      23.386  24.574  13.352  1.00 85.59           C
ATOM   2024  O   SER B 262      23.725  24.400  12.182  1.00 85.59           O
ATOM   2025  N   PHE B 263      22.680  25.658  13.741  1.00181.15           N
ATOM   2026  CA  PHE B 263      22.340  26.685  12.795  1.00181.15           C
ATOM   2027  CB  PHE B 263      21.059  26.392  11.984  1.00181.15           C
ATOM   2028  CG  PHE B 263      19.856  26.421  12.868  1.00181.15           C
ATOM   2029  CD1 PHE B 263      19.508  25.326  13.625  1.00181.15           C
ATOM   2030  CD2 PHE B 263      19.072  27.549  12.943  1.00181.15           C
ATOM   2031  CE1 PHE B 263      18.396  25.355  14.435  1.00181.15           C
ATOM   2032  CE2 PHE B 263      17.959  27.584  13.751  1.00181.15           C
ATOM   2033  CZ  PHE B 263      17.617  26.484  14.500  1.00181.15           C
ATOM   2034  C   PHE B 263      22.158  27.970  13.538  1.00181.15           C
ATOM   2035  O   PHE B 263      22.182  28.002  14.768  1.00181.15           O
ATOM   2036  N   GLU B 264      21.991  29.083  12.794  1.00107.45           N
ATOM   2037  CA  GLU B 264      21.843  30.359  13.436  1.00107.45           C
ATOM   2038  CB  GLU B 264      22.486  31.515  12.650  1.00107.45           C
ATOM   2039  CG  GLU B 264      22.353  32.879  13.332  1.00107.45           C
ATOM   2040  CD  GLU B 264      23.308  32.920  14.516  1.00107.45           C
ATOM   2041  OE1 GLU B 264      23.975  31.883  14.775  1.00107.45           O
ATOM   2042  OE2 GLU B 264      23.384  33.990  15.177  1.00107.45           O
ATOM   2043  C   GLU B 264      20.385  30.654  13.565  1.00107.45           C
ATOM   2044  O   GLU B 264      19.655  30.725  12.578  1.00107.45           O
ATOM   2045  N   VAL B 265      19.924  30.818  14.818  1.00 67.14           N
ATOM   2046  CA  VAL B 265      18.552  31.135  15.066  1.00 67.14           C
ATOM   2047  CB  VAL B 265      18.064  30.682  16.414  1.00 67.14           C
ATOM   2048  CG1 VAL B 265      16.655  31.250  16.646  1.00 67.14           C
ATOM   2049  CG2 VAL B 265      18.118  29.145  16.469  1.00 67.14           C
ATOM   2050  C   VAL B 265      18.426  32.620  15.018  1.00 67.14           C
ATOM   2051  O   VAL B 265      19.272  33.343  15.541  1.00 67.14           O
ATOM   2052  N   HIS B 266      17.361  33.117  14.363  1.00 77.90           N
ATOM   2053  CA  HIS B 266      17.152  34.532  14.329  1.00 77.90           C
ATOM   2054  ND1 HIS B 266      19.109  33.854  11.778  1.00 77.90           N
ATOM   2055  CG  HIS B 266      18.627  35.008  12.354  1.00 77.90           C
ATOM   2056  CB  HIS B 266      17.250  35.144  12.931  1.00 77.90           C
ATOM   2057  NE2 HIS B 266      20.750  35.348  11.670  1.00 77.90           N
ATOM   2058  CD2 HIS B 266      19.643  35.911  12.279  1.00 77.90           C
ATOM   2059  CE1 HIS B 266      20.381  34.113  11.386  1.00 77.90           C
ATOM   2060  C   HIS B 266      15.779  34.775  14.870  1.00 77.90           C
ATOM   2061  O   HIS B 266      15.016  33.838  15.095  1.00 77.90           O
ATOM   2062  N   PRO B 267      15.449  36.014  15.097  1.00149.89           N
ATOM   2063  CA  PRO B 267      14.188  36.331  15.709  1.00149.89           C
ATOM   2064  CD  PRO B 267      16.455  37.029  15.363  1.00149.89           C
ATOM   2065  CB  PRO B 267      14.243  37.827  16.008  1.00149.89           C
ATOM   2066  CG  PRO B 267      15.747  38.089  16.226  1.00149.89           C
ATOM   2067  C   PRO B 267      12.993  35.893  14.927  1.00149.89           C
ATOM   2068  O   PRO B 267      11.977  35.575  15.542  1.00149.89           O
ATOM   2069  N   ASP B 268      13.073  35.860  13.587  1.00 49.67           N
ATOM   2070  CA  ASP B 268      11.931  35.457  12.823  1.00 49.67           C
ATOM   2071  CB  ASP B 268      12.105  35.641  11.301  1.00 49.67           C
ATOM   2072  CG  ASP B 268      13.266  34.802  10.783  1.00 49.67           C
ATOM   2073  OD1 ASP B 268      14.164  34.447  11.592  1.00 49.67           O
ATOM   2074  OD2 ASP B 268      13.274  34.516   9.556  1.00 49.67           O
ATOM   2075  C   ASP B 268      11.657  34.019  13.129  1.00 49.67           C
ATOM   2076  O   ASP B 268      10.512  33.573  13.101  1.00 49.67           O
ATOM   2077  N   PHE B 269      12.724  33.261  13.429  1.00121.59           N
ATOM   2078  CA  PHE B 269      12.664  31.858  13.721  1.00121.59           C
ATOM   2079  CB  PHE B 269      14.070  31.236  13.845  1.00121.59           C
ATOM   2080  CG  PHE B 269      13.967  29.753  13.982  1.00121.59           C
ATOM   2081  CD1 PHE B 269      13.908  28.950  12.865  1.00121.59           C
ATOM   2082  CD2 PHE B 269      13.933  29.159  15.223  1.00121.59           C
ATOM   2083  CE1 PHE B 269      13.816  27.582  12.981  1.00121.59           C
ATOM   2084  CE2 PHE B 269      13.843  27.791  15.345  1.00121.59           C
ATOM   2085  CZ  PHE B 269      13.785  26.999  14.224  1.00121.59           C
ATOM   2086  C   PHE B 269      11.917  31.641  15.004  1.00121.59           C
ATOM   2087  O   PHE B 269      11.183  30.664  15.142  1.00121.59           O
ATOM   2088  N   MET B 270      12.063  32.556  15.981  1.00 48.04           N
ATOM   2089  CA  MET B 270      11.462  32.326  17.267  1.00 48.04           C
ATOM   2090  CB  MET B 270      11.721  33.461  18.271  1.00 48.04           C
ATOM   2091  CG  MET B 270      13.192  33.579  18.678  1.00 48.04           C
ATOM   2092  SD  MET B 270      13.530  34.839  19.943  1.00 48.04           S
ATOM   2093  CE  MET B 270      12.768  33.897  21.297  1.00 48.04           C
ATOM   2094  C   MET B 270       9.977  32.171  17.116  1.00 48.04           C
ATOM   2095  O   MET B 270       9.366  31.317  17.756  1.00 48.04           O
ATOM   2096  N   HIS B 271       9.365  33.001  16.259  1.00120.84           N
ATOM   2097  CA  HIS B 271       7.951  33.050  16.007  1.00120.84           C
ATOM   2098  ND1 HIS B 271       7.387  35.900  17.289  0.00120.84           N
ATOM   2099  CG  HIS B 271       7.953  35.544  16.086  0.00120.84           C
ATOM   2100  CB  HIS B 271       7.539  34.344  15.290  1.00120.84           C
ATOM   2101  NE2 HIS B 271       8.974  37.399  16.867  0.00120.84           N
ATOM   2102  CD2 HIS B 271       8.920  36.471  15.842  0.00120.84           C
ATOM   2103  CE1 HIS B 271       8.035  37.015  17.712  0.00120.84           C
ATOM   2104  C   HIS B 271       7.465  31.879  15.199  1.00120.84           C
ATOM   2105  O   HIS B 271       6.261  31.673  15.102  1.00120.84           O
ATOM   2106  N   TYR B 272       8.363  31.124  14.541  1.00115.35           N
ATOM   2107  CA  TYR B 272       8.007  30.065  13.622  1.00115.35           C
ATOM   2108  CB  TYR B 272       9.250  29.224  13.263  1.00115.35           C
ATOM   2109  CG  TYR B 272       8.892  27.961  12.556  1.00115.35           C
ATOM   2110  CD1 TYR B 272       8.586  26.830  13.278  1.00115.35           C
ATOM   2111  CD2 TYR B 272       8.881  27.895  11.182  1.00115.35           C
ATOM   2112  CE1 TYR B 272       8.266  25.652  12.643  1.00115.35           C
ATOM   2113  CE2 TYR B 272       8.560  26.720  10.541  1.00115.35           C
ATOM   2114  CZ  TYR B 272       8.252  25.596  11.271  1.00115.35           C
ATOM   2115  OH  TYR B 272       7.925  24.389  10.615  1.00115.35           O
ATOM   2116  C   TYR B 272       6.933  29.161  14.158  1.00115.35           C
ATOM   2117  O   TYR B 272       7.083  28.550  15.214  1.00115.35           O
ATOM   2118  N   LYS B 273       5.755  29.175  13.484  1.00146.26           N
ATOM   2119  CA  LYS B 273       4.656  28.276  13.735  1.00146.26           C
ATOM   2120  CB  LYS B 273       3.290  28.885  13.374  1.00146.26           C
ATOM   2121  CG  LYS B 273       2.849  30.019  14.301  1.00146.26           C
ATOM   2122  CD  LYS B 273       3.705  31.280  14.182  1.00146.26           C
ATOM   2123  CE  LYS B 273       3.248  32.416  15.100  1.00146.26           C
ATOM   2124  NZ  LYS B 273       3.528  32.074  16.513  0.00146.26           N
ATOM   2125  C   LYS B 273       4.754  26.984  12.970  1.00146.26           C
ATOM   2126  O   LYS B 273       4.654  25.902  13.546  1.00146.26           O
ATOM   2127  N   SER B 274       4.954  27.076  11.631  1.00 91.52           N
ATOM   2128  CA  SER B 274       4.922  25.890  10.815  1.00 91.52           C
ATOM   2129  CB  SER B 274       3.505  25.293  10.697  1.00 91.52           C
ATOM   2130  OG  SER B 274       3.508  24.128   9.885  1.00 91.52           O
ATOM   2131  C   SER B 274       5.395  26.246   9.430  1.00 91.52           C
ATOM   2132  O   SER B 274       5.656  27.408   9.127  1.00 91.52           O
ATOM   2133  N   GLY B 275       5.520  25.229   8.546  1.00 26.36           N
ATOM   2134  CA  GLY B 275       5.944  25.461   7.192  1.00 26.36           C
ATOM   2135  C   GLY B 275       7.421  25.248   7.077  1.00 26.36           C
ATOM   2136  O   GLY B 275       8.065  24.712   7.979  1.00 26.36           O
ATOM   2137  N   VAL B 276       7.991  25.638   5.916  1.00104.29           N
ATOM   2138  CA  VAL B 276       9.403  25.483   5.714  1.00104.29           C
ATOM   2139  CB  VAL B 276       9.764  24.985   4.340  1.00104.29           C
ATOM   2140  CG1 VAL B 276       9.246  23.544   4.205  1.00104.29           C
ATOM   2141  CG2 VAL B 276       9.177  25.933   3.278  1.00104.29           C
ATOM   2142  C   VAL B 276      10.045  26.818   5.946  1.00104.29           C
ATOM   2143  O   VAL B 276       9.841  27.770   5.196  1.00104.29           O
ATOM   2144  N   TYR B 277      10.876  26.890   7.003  1.00182.05           N
ATOM   2145  CA  TYR B 277      11.515  28.090   7.468  1.00182.05           C
ATOM   2146  CB  TYR B 277      12.088  27.927   8.886  1.00182.05           C
ATOM   2147  CG  TYR B 277      12.920  29.111   9.239  1.00182.05           C
ATOM   2148  CD1 TYR B 277      12.354  30.220   9.823  1.00182.05           C
ATOM   2149  CD2 TYR B 277      14.272  29.110   8.981  1.00182.05           C
ATOM   2150  CE1 TYR B 277      13.128  31.307  10.154  1.00182.05           C
ATOM   2151  CE2 TYR B 277      15.051  30.194   9.311  1.00182.05           C
ATOM   2152  CZ  TYR B 277      14.477  31.294   9.900  1.00182.05           C
ATOM   2153  OH  TYR B 277      15.269  32.408  10.245  1.00182.05           O
ATOM   2154  C   TYR B 277      12.626  28.509   6.557  1.00182.05           C
ATOM   2155  O   TYR B 277      13.340  27.675   6.002  1.00182.05           O
ATOM   2156  N   HIS B 278      12.762  29.843   6.357  1.00 89.48           N
ATOM   2157  CA  HIS B 278      13.789  30.377   5.508  1.00 89.48           C
ATOM   2158  ND1 HIS B 278      14.293  32.300   2.692  1.00 89.48           N
ATOM   2159  CG  HIS B 278      14.369  30.982   3.088  1.00 89.48           C
ATOM   2160  CB  HIS B 278      13.384  30.341   4.022  1.00 89.48           C
ATOM   2161  NE2 HIS B 278      16.070  31.434   1.675  1.00 89.48           N
ATOM   2162  CD2 HIS B 278      15.460  30.469   2.457  1.00 89.48           C
ATOM   2163  CE1 HIS B 278      15.332  32.516   1.848  1.00 89.48           C
ATOM   2164  C   HIS B 278      14.063  31.817   5.855  1.00 89.48           C
ATOM   2165  O   HIS B 278      13.205  32.514   6.395  1.00 89.48           O
ATOM   2166  N   ARG B 279      15.315  32.269   5.593  1.00213.73           N
ATOM   2167  CA  ARG B 279      15.684  33.664   5.639  1.00213.73           C
ATOM   2168  CB  ARG B 279      14.545  34.605   5.198  1.00213.73           C
ATOM   2169  CG  ARG B 279      14.911  36.091   5.230  0.00213.73           C
ATOM   2170  CD  ARG B 279      13.774  37.016   4.793  1.00213.73           C
ATOM   2171  NE  ARG B 279      12.748  37.006   5.874  1.00213.73           N
ATOM   2172  CZ  ARG B 279      11.729  36.098   5.840  1.00213.73           C
ATOM   2173  NH1 ARG B 279      11.642  35.208   4.809  1.00213.73           N
ATOM   2174  NH2 ARG B 279      10.796  36.083   6.836  1.00213.73           N
ATOM   2175  C   ARG B 279      16.163  34.117   6.976  1.00213.73           C
ATOM   2176  O   ARG B 279      15.859  33.489   7.985  1.00213.73           O
ATOM   2177  N   VAL B 280      16.963  35.219   6.963  1.00160.11           N
ATOM   2178  CA  VAL B 280      17.509  35.940   8.090  1.00160.11           C
ATOM   2179  CB  VAL B 280      17.735  35.173   9.362  1.00160.11           C
ATOM   2180  CG1 VAL B 280      16.402  35.056  10.122  1.00160.11           C
ATOM   2181  CG2 VAL B 280      18.388  33.828   9.003  1.00160.11           C
ATOM   2182  C   VAL B 280      18.783  36.640   7.735  1.00160.11           C
ATOM   2183  O   VAL B 280      19.099  36.846   6.568  1.00160.11           O
ATOM   2184  N   ALA B 281      19.612  36.860   8.776  1.00120.13           N
ATOM   2185  CA  ALA B 281      20.664  37.832   8.902  1.00120.13           C
ATOM   2186  CB  ALA B 281      21.436  37.679  10.224  1.00120.13           C
ATOM   2187  C   ALA B 281      21.701  37.965   7.829  1.00120.13           C
ATOM   2188  O   ALA B 281      21.936  39.103   7.431  1.00120.13           O
ATOM   2189  N   LEU B 282      22.330  36.878   7.337  1.00345.57           N
ATOM   2190  CA  LEU B 282      23.448  36.911   6.414  1.00345.57           C
ATOM   2191  CB  LEU B 282      23.790  38.224   5.666  1.00345.57           C
ATOM   2192  CG  LEU B 282      22.775  38.598   4.572  0.00345.57           C
ATOM   2193  CD1 LEU B 282      23.166  39.904   3.864  0.00345.57           C
ATOM   2194  CD2 LEU B 282      22.568  37.434   3.590  0.00345.57           C
ATOM   2195  C   LEU B 282      24.614  36.528   7.251  1.00345.57           C
ATOM   2196  O   LEU B 282      24.459  35.829   8.248  1.00345.57           O
ATOM   2197  N   GLU B 283      25.828  36.937   6.865  1.00 54.64           N
ATOM   2198  CA  GLU B 283      26.947  36.569   7.678  1.00 54.64           C
ATOM   2199  CB  GLU B 283      28.302  36.932   7.047  1.00 54.64           C
ATOM   2200  CG  GLU B 283      29.502  36.506   7.894  1.00 54.64           C
ATOM   2201  CD  GLU B 283      30.769  36.919   7.158  1.00 54.64           C
ATOM   2202  OE1 GLU B 283      30.649  37.418   6.008  1.00 54.64           O
ATOM   2203  OE2 GLU B 283      31.874  36.733   7.734  1.00 54.64           O
ATOM   2204  C   GLU B 283      26.847  37.301   9.010  1.00 54.64           C
ATOM   2205  O   GLU B 283      27.701  37.030   9.897  1.00 54.64           O
ATOM   2206  OXT GLU B 283      25.917  38.139   9.156  1.00 54.64           O
TER    2207      GLU B 283
ATOM   2208  N   SER C 284      39.752  30.271  -0.595  1.00 66.96           N
ATOM   2209  CA  SER C 284      40.923  31.158  -0.507  1.00 66.96           C
ATOM   2210  CB  SER C 284      40.522  32.540   0.029  1.00 66.96           C
ATOM   2211  OG  SER C 284      41.666  33.376   0.107  1.00 66.96           O
ATOM   2212  C   SER C 284      41.810  30.489   0.447  1.00 66.96           C
ATOM   2213  O   SER C 284      42.267  29.382   0.178  1.00 66.96           O
ATOM   2214  N   GLU C 285      42.131  31.146   1.568  1.00136.18           N
ATOM   2215  CA  GLU C 285      42.746  30.277   2.502  1.00136.18           C
ATOM   2216  CB  GLU C 285      43.495  30.958   3.666  1.00136.18           C
ATOM   2217  CG  GLU C 285      42.656  31.902   4.531  1.00136.18           C
ATOM   2218  CD  GLU C 285      43.007  33.332   4.139  1.00136.18           C
ATOM   2219  OE1 GLU C 285      44.199  33.711   4.299  1.00136.18           O
ATOM   2220  OE2 GLU C 285      42.091  34.064   3.678  1.00136.18           O
ATOM   2221  C   GLU C 285      41.592  29.544   3.084  1.00136.18           C
ATOM   2222  O   GLU C 285      40.591  30.154   3.451  1.00136.18           O
ATOM   2223  N   LEU C 286      41.691  28.213   3.182  1.00129.36           N
ATOM   2224  CA  LEU C 286      40.597  27.460   3.706  1.00129.36           C
ATOM   2225  CB  LEU C 286      40.986  25.975   3.793  1.00129.36           C
ATOM   2226  CG  LEU C 286      39.863  24.964   4.063  1.00129.36           C
ATOM   2227  CD1 LEU C 286      39.098  25.282   5.352  1.00129.36           C
ATOM   2228  CD2 LEU C 286      38.970  24.787   2.852  1.00129.36           C
ATOM   2229  C   LEU C 286      40.442  27.964   5.096  1.00129.36           C
ATOM   2230  O   LEU C 286      41.411  28.022   5.850  1.00129.36           O
ATOM   2231  N   ASP C 287      39.225  28.395   5.455  1.00141.12           N
ATOM   2232  CA  ASP C 287      39.034  28.853   6.789  1.00141.12           C
ATOM   2233  CB  ASP C 287      39.321  30.352   6.938  1.00141.12           C
ATOM   2234  CG  ASP C 287      39.579  30.630   8.406  1.00141.12           C
ATOM   2235  OD1 ASP C 287      38.662  30.375   9.232  1.00141.12           O
ATOM   2236  OD2 ASP C 287      40.714  31.083   8.717  1.00141.12           O
ATOM   2237  C   ASP C 287      37.605  28.615   7.050  1.00141.12           C
ATOM   2238  O   ASP C 287      36.833  29.565   7.182  1.00141.12           O
ATOM   2239  N   PRO C 288      37.346  27.329   7.203  1.00192.45           N
ATOM   2240  CA  PRO C 288      36.027  26.765   7.222  1.00192.45           C
ATOM   2241  CD  PRO C 288      38.274  26.532   7.988  1.00192.45           C
ATOM   2242  CB  PRO C 288      36.177  25.345   7.765  1.00192.45           C
ATOM   2243  CG  PRO C 288      37.418  25.448   8.667  1.00192.45           C
ATOM   2244  C   PRO C 288      35.156  27.576   8.022  1.00192.45           C
ATOM   2245  O   PRO C 288      35.428  27.741   9.221  1.00192.45           O
ATOM   2246  N   PRO C 289      34.440  28.226   7.088  1.00188.56           N
ATOM   2247  CA  PRO C 289      33.287  29.069   7.231  1.00188.56           C
ATOM   2248  CD  PRO C 289      34.917  28.230   5.703  1.00188.56           C
ATOM   2249  CB  PRO C 289      33.347  30.041   6.052  1.00188.56           C
ATOM   2250  CG  PRO C 289      34.012  29.215   4.941  1.00188.56           C
ATOM   2251  C   PRO C 289      31.980  28.322   7.243  1.00188.56           C
ATOM   2252  O   PRO C 289      31.035  28.925   7.745  1.00188.56           O
ATOM   2253  N   PRO C 290      31.752  27.148   6.687  1.00238.88           N
ATOM   2254  CA  PRO C 290      30.468  26.598   6.969  1.00238.88           C
ATOM   2255  CD  PRO C 290      32.231  26.721   5.383  1.00238.88           C
ATOM   2256  CB  PRO C 290      30.294  25.400   6.044  1.00238.88           C
ATOM   2257  CG  PRO C 290      31.136  25.797   4.817  1.00238.88           C
ATOM   2258  C   PRO C 290      30.605  26.301   8.400  1.00238.88           C
ATOM   2259  O   PRO C 290      29.859  26.799   9.233  1.00238.88           O
ATOM   2260  N   TYR C 291      31.655  25.561   8.731  1.00172.06           N
ATOM   2261  CA  TYR C 291      31.824  25.380  10.115  1.00172.06           C
ATOM   2262  CB  TYR C 291      32.791  24.229  10.435  1.00172.06           C
ATOM   2263  CG  TYR C 291      32.164  22.861  10.626  1.00172.06           C
ATOM   2264  CD1 TYR C 291      31.600  22.386  11.790  1.00172.06           C
ATOM   2265  CD2 TYR C 291      32.177  21.966   9.611  1.00172.06           C
ATOM   2266  CE1 TYR C 291      31.098  21.100  11.851  1.00172.06           C
ATOM   2267  CE2 TYR C 291      31.687  20.690   9.626  1.00172.06           C
ATOM   2268  CZ  TYR C 291      31.127  20.245  10.778  1.00172.06           C
ATOM   2269  OH  TYR C 291      30.606  18.936  10.829  1.00172.06           O
ATOM   2270  C   TYR C 291      32.155  26.742  10.705  1.00172.06           C
ATOM   2271  O   TYR C 291      31.586  27.082  11.741  1.00172.06           O
ATOM   2272  N   PHE C 292      33.014  27.604  10.079  1.00198.23           N
ATOM   2273  CA  PHE C 292      33.107  28.877  10.740  1.00198.23           C
ATOM   2274  CB  PHE C 292      34.383  29.731  10.724  1.00198.23           C
ATOM   2275  CG  PHE C 292      34.055  30.727  11.780  1.00198.23           C
ATOM   2276  CD1 PHE C 292      34.259  30.405  13.102  1.00198.23           C
ATOM   2277  CD2 PHE C 292      33.499  31.946  11.468  1.00198.23           C
ATOM   2278  CE1 PHE C 292      33.944  31.294  14.101  1.00198.23           C
ATOM   2279  CE2 PHE C 292      33.183  32.841  12.463  1.00198.23           C
ATOM   2280  CZ  PHE C 292      33.407  32.516  13.780  1.00198.23           C
ATOM   2281  C   PHE C 292      32.053  29.695  10.140  1.00198.23           C
ATOM   2282  O   PHE C 292      32.276  30.644   9.387  1.00198.23           O
ATOM   2283  N   GLU C 293      30.833  29.253  10.429  1.00128.64           N
ATOM   2284  CA  GLU C 293      29.676  29.982  10.060  1.00128.64           C
ATOM   2285  CB  GLU C 293      28.699  29.228   9.152  1.00128.64           C
ATOM   2286  CG  GLU C 293      27.596  30.032   8.483  1.00128.64           C
ATOM   2287  CD  GLU C 293      26.946  29.061   7.505  1.00128.64           C
ATOM   2288  OE1 GLU C 293      27.432  27.901   7.437  1.00128.64           O
ATOM   2289  OE2 GLU C 293      25.969  29.454   6.815  1.00128.64           O
ATOM   2290  C   GLU C 293      29.036  30.134  11.382  1.00128.64           C
ATOM   2291  O   GLU C 293      28.972  29.176  12.152  1.00128.64           O
ATOM   2292  N   GLU C 294      28.573  31.346  11.696  1.00109.93           N
ATOM   2293  CA  GLU C 294      28.053  31.549  13.007  1.00109.93           C
ATOM   2294  CB  GLU C 294      27.638  33.004  13.296  1.00109.93           C
ATOM   2295  CG  GLU C 294      26.499  33.508  12.406  1.00109.93           C
ATOM   2296  CD  GLU C 294      27.068  33.822  11.029  1.00109.93           C
ATOM   2297  OE1 GLU C 294      28.320  33.828  10.892  1.00109.93           O
ATOM   2298  OE2 GLU C 294      26.256  34.064  10.097  1.00109.93           O
ATOM   2299  C   GLU C 294      26.847  30.691  13.190  1.00109.93           C
ATOM   2300  O   GLU C 294      25.998  30.578  12.306  1.00109.93           O
ATOM   2301  N   VAL C 295      26.772  30.039  14.366  1.00120.26           N
ATOM   2302  CA  VAL C 295      25.646  29.234  14.729  1.00120.26           C
ATOM   2303  CB  VAL C 295      25.926  27.762  14.662  1.00120.26           C
ATOM   2304  CG1 VAL C 295      26.232  27.389  13.202  1.00120.26           C
ATOM   2305  CG2 VAL C 295      27.065  27.434  15.642  1.00120.26           C
ATOM   2306  C   VAL C 295      25.359  29.564  16.163  1.00120.26           C
ATOM   2307  O   VAL C 295      26.195  30.160  16.841  1.00120.26           O
ATOM   2308  N   ASN C 296      24.144  29.250  16.661  1.00129.93           N
ATOM   2309  CA  ASN C 296      23.911  29.540  18.048  1.00129.93           C
ATOM   2310  CB  ASN C 296      23.325  30.946  18.270  1.00129.93           C
ATOM   2311  CG  ASN C 296      21.980  31.040  17.563  1.00129.93           C
ATOM   2312  OD1 ASN C 296      21.563  30.119  16.862  1.00129.93           O
ATOM   2313  ND2 ASN C 296      21.286  32.196  17.739  1.00129.93           N
ATOM   2314  C   ASN C 296      22.951  28.544  18.632  1.00129.93           C
ATOM   2315  O   ASN C 296      22.537  28.696  19.781  1.00129.93           O
ATOM   2316  N   HIS C 297      22.580  27.484  17.882  1.00 95.95           N
ATOM   2317  CA  HIS C 297      21.629  26.563  18.441  1.00 95.95           C
ATOM   2318  ND1 HIS C 297      18.106  25.559  18.226  1.00 95.95           N
ATOM   2319  CG  HIS C 297      19.123  26.227  18.870  1.00 95.95           C
ATOM   2320  CB  HIS C 297      20.182  27.018  18.167  1.00 95.95           C
ATOM   2321  NE2 HIS C 297      17.812  25.219  20.404  1.00 95.95           N
ATOM   2322  CD2 HIS C 297      18.929  26.009  20.199  1.00 95.95           C
ATOM   2323  CE1 HIS C 297      17.352  24.976  19.190  1.00 95.95           C
ATOM   2324  C   HIS C 297      21.851  25.196  17.849  1.00 95.95           C
ATOM   2325  O   HIS C 297      21.927  25.041  16.632  1.00 95.95           O
ATOM   2326  N   ALA C 298      21.940  24.155  18.709  1.00 46.92           N
ATOM   2327  CA  ALA C 298      22.195  22.818  18.236  1.00 46.92           C
ATOM   2328  CB  ALA C 298      23.242  22.060  19.070  1.00 46.92           C
ATOM   2329  C   ALA C 298      20.918  22.026  18.296  1.00 46.92           C
ATOM   2330  O   ALA C 298      20.185  22.105  19.280  1.00 46.92           O
ATOM   2331  N   VAL C 299      20.632  21.229  17.235  1.00 69.58           N
ATOM   2332  CA  VAL C 299      19.412  20.464  17.139  1.00 69.58           C
ATOM   2333  CB  VAL C 299      18.335  21.169  16.364  1.00 69.58           C
ATOM   2334  CG1 VAL C 299      17.881  22.400  17.170  1.00 69.58           C
ATOM   2335  CG2 VAL C 299      18.889  21.528  14.975  1.00 69.58           C
ATOM   2336  C   VAL C 299      19.678  19.134  16.472  1.00 69.58           C
ATOM   2337  O   VAL C 299      20.821  18.806  16.154  1.00 69.58           O
ATOM   2338  N   LEU C 300      18.608  18.316  16.276  1.00143.84           N
ATOM   2339  CA  LEU C 300      18.727  16.976  15.742  1.00143.84           C
ATOM   2340  CB  LEU C 300      18.208  15.957  16.788  1.00143.84           C
ATOM   2341  CG  LEU C 300      18.259  14.459  16.437  1.00143.84           C
ATOM   2342  CD1 LEU C 300      17.107  14.048  15.513  1.00143.84           C
ATOM   2343  CD2 LEU C 300      19.643  14.063  15.897  1.00143.84           C
ATOM   2344  C   LEU C 300      17.999  16.834  14.417  1.00143.84           C
ATOM   2345  O   LEU C 300      16.788  17.040  14.322  1.00143.84           O
ATOM   2346  N   LEU C 301      18.738  16.450  13.348  1.00 85.19           N
ATOM   2347  CA  LEU C 301      18.192  16.284  12.019  1.00 85.19           C
ATOM   2348  CB  LEU C 301      19.276  16.420  10.935  1.00 85.19           C
ATOM   2349  CG  LEU C 301      18.769  16.263   9.490  1.00 85.19           C
ATOM   2350  CD1 LEU C 301      17.833  17.411   9.095  1.00 85.19           C
ATOM   2351  CD2 LEU C 301      19.943  16.083   8.513  1.00 85.19           C
ATOM   2352  C   LEU C 301      17.620  14.892  11.924  1.00 85.19           C
ATOM   2353  O   LEU C 301      18.320  13.911  12.177  1.00 85.19           O
ATOM   2354  N   VAL C 302      16.286  14.793  11.746  1.00121.89           N
ATOM   2355  CA  VAL C 302      15.542  13.564  11.612  1.00121.89           C
ATOM   2356  CB  VAL C 302      14.272  13.602  12.407  1.00121.89           C
ATOM   2357  CG1 VAL C 302      14.662  13.737  13.889  1.00121.89           C
ATOM   2358  CG2 VAL C 302      13.389  14.751  11.897  1.00121.89           C
ATOM   2359  C   VAL C 302      15.218  13.098  10.213  1.00121.89           C
ATOM   2360  O   VAL C 302      14.949  11.911  10.024  1.00121.89           O
ATOM   2361  N   GLY C 303      15.122  14.003   9.209  1.00 47.14           N
ATOM   2362  CA  GLY C 303      14.688  13.535   7.910  1.00 47.14           C
ATOM   2363  C   GLY C 303      14.717  14.644   6.893  1.00 47.14           C
ATOM   2364  O   GLY C 303      15.192  15.744   7.166  1.00 47.14           O
ATOM   2365  N   TYR C 304      14.250  14.352   5.653  1.00 67.76           N
ATOM   2366  CA  TYR C 304      14.202  15.353   4.619  1.00 67.76           C
ATOM   2367  CB  TYR C 304      15.511  15.488   3.813  1.00 67.76           C
ATOM   2368  CG  TYR C 304      15.833  14.189   3.155  1.00 67.76           C
ATOM   2369  CD1 TYR C 304      15.271  13.854   1.945  1.00 67.76           C
ATOM   2370  CD2 TYR C 304      16.708  13.308   3.749  1.00 67.76           C
ATOM   2371  CE1 TYR C 304      15.576  12.657   1.339  1.00 67.76           C
ATOM   2372  CE2 TYR C 304      17.015  12.109   3.150  1.00 67.76           C
ATOM   2373  CZ  TYR C 304      16.447  11.781   1.943  1.00 67.76           C
ATOM   2374  OH  TYR C 304      16.761  10.553   1.325  1.00 67.76           O
ATOM   2375  C   TYR C 304      13.084  15.053   3.667  1.00 67.76           C
ATOM   2376  O   TYR C 304      12.566  13.938   3.627  1.00 67.76           O
ATOM   2377  N   GLY C 305      12.678  16.060   2.863  1.00 29.42           N
ATOM   2378  CA  GLY C 305      11.612  15.835   1.930  1.00 29.42           C
ATOM   2379  C   GLY C 305      11.539  16.985   0.985  1.00 29.42           C
ATOM   2380  O   GLY C 305      12.388  17.875   0.984  1.00 29.42           O
ATOM   2381  N   VAL C 306      10.521  16.953   0.107  1.00 93.22           N
ATOM   2382  CA  VAL C 306      10.280  18.033  -0.797  1.00 93.22           C
ATOM   2383  CB  VAL C 306      10.542  17.687  -2.234  1.00 93.22           C
ATOM   2384  CG1 VAL C 306       9.595  16.548  -2.648  1.00 93.22           C
ATOM   2385  CG2 VAL C 306      10.380  18.963  -3.078  1.00 93.22           C
ATOM   2386  C   VAL C 306       8.828  18.340  -0.665  1.00 93.22           C
ATOM   2387  O   VAL C 306       7.991  17.440  -0.607  1.00 93.22           O
ATOM   2388  N   ASP C 307       8.479  19.634  -0.619  1.00 84.46           N
ATOM   2389  CA  ASP C 307       7.092  19.947  -0.467  1.00 84.46           C
ATOM   2390  CB  ASP C 307       6.821  21.432  -0.163  1.00 84.46           C
ATOM   2391  CG  ASP C 307       7.223  21.698   1.278  1.00 84.46           C
ATOM   2392  OD1 ASP C 307       6.841  20.876   2.153  1.00 84.46           O
ATOM   2393  OD2 ASP C 307       7.920  22.718   1.524  1.00 84.46           O
ATOM   2394  C   ASP C 307       6.451  19.634  -1.766  1.00 84.46           C
ATOM   2395  O   ASP C 307       7.098  19.167  -2.701  1.00 84.46           O
ATOM   2396  N   PRO C 308       5.167  19.822  -1.819  1.00140.63           N
ATOM   2397  CA  PRO C 308       4.491  19.693  -3.070  1.00140.63           C
ATOM   2398  CD  PRO C 308       4.297  19.566  -0.685  1.00140.63           C
ATOM   2399  CB  PRO C 308       3.003  19.770  -2.740  1.00140.63           C
ATOM   2400  CG  PRO C 308       2.929  19.222  -1.299  1.00140.63           C
ATOM   2401  C   PRO C 308       5.035  20.823  -3.872  1.00140.63           C
ATOM   2402  O   PRO C 308       5.014  20.765  -5.101  1.00140.63           O
ATOM   2403  N   SER C 309       5.508  21.876  -3.174  1.00123.24           N
ATOM   2404  CA  SER C 309       6.175  22.964  -3.811  1.00123.24           C
ATOM   2405  CB  SER C 309       6.324  24.209  -2.923  1.00123.24           C
ATOM   2406  OG  SER C 309       6.996  25.235  -3.637  1.00123.24           O
ATOM   2407  C   SER C 309       7.537  22.431  -4.109  1.00123.24           C
ATOM   2408  O   SER C 309       7.921  21.376  -3.616  1.00123.24           O
ATOM   2409  N   GLY C 310       8.309  23.140  -4.937  1.00111.50           N
ATOM   2410  CA  GLY C 310       9.587  22.647  -5.341  1.00111.50           C
ATOM   2411  C   GLY C 310      10.546  22.537  -4.193  1.00111.50           C
ATOM   2412  O   GLY C 310      11.370  21.624  -4.168  1.00111.50           O
ATOM   2413  N   GLU C 311      10.466  23.460  -3.215  1.00153.96           N
ATOM   2414  CA  GLU C 311      11.481  23.581  -2.198  1.00153.96           C
ATOM   2415  CB  GLU C 311      11.257  24.750  -1.220  1.00153.96           C
ATOM   2416  CG  GLU C 311       9.971  24.643  -0.398  1.00153.96           C
ATOM   2417  CD  GLU C 311       8.843  25.254  -1.214  1.00153.96           C
ATOM   2418  OE1 GLU C 311       9.139  25.790  -2.315  1.00153.96           O
ATOM   2419  OE2 GLU C 311       7.674  25.200  -0.746  1.00153.96           O
ATOM   2420  C   GLU C 311      11.689  22.349  -1.364  1.00153.96           C
ATOM   2421  O   GLU C 311      10.761  21.764  -0.809  1.00153.96           O
ATOM   2422  N   LYS C 312      12.977  21.956  -1.241  1.00 65.71           N
ATOM   2423  CA  LYS C 312      13.395  20.834  -0.448  1.00 65.71           C
ATOM   2424  CB  LYS C 312      14.742  20.242  -0.898  1.00 65.71           C
ATOM   2425  CG  LYS C 312      14.695  19.621  -2.296  1.00 65.71           C
ATOM   2426  CD  LYS C 312      16.078  19.356  -2.896  1.00 65.71           C
ATOM   2427  CE  LYS C 312      16.800  20.628  -3.344  1.00 65.71           C
ATOM   2428  NZ  LYS C 312      18.125  20.288  -3.909  1.00 65.71           N
ATOM   2429  C   LYS C 312      13.565  21.308   0.961  1.00 65.71           C
ATOM   2430  O   LYS C 312      13.850  22.482   1.198  1.00 65.71           O
ATOM   2431  N   TYR C 313      13.362  20.408   1.946  1.00 74.38           N
ATOM   2432  CA  TYR C 313      13.528  20.822   3.309  1.00 74.38           C
ATOM   2433  CB  TYR C 313      12.238  21.350   3.968  1.00 74.38           C
ATOM   2434  CG  TYR C 313      11.151  20.335   3.856  1.00 74.38           C
ATOM   2435  CD1 TYR C 313      11.096  19.257   4.709  1.00 74.38           C
ATOM   2436  CD2 TYR C 313      10.171  20.476   2.900  1.00 74.38           C
ATOM   2437  CE1 TYR C 313      10.085  18.329   4.604  1.00 74.38           C
ATOM   2438  CE2 TYR C 313       9.159  19.553   2.791  1.00 74.38           C
ATOM   2439  CZ  TYR C 313       9.114  18.477   3.643  1.00 74.38           C
ATOM   2440  OH  TYR C 313       8.073  17.530   3.531  1.00 74.38           O
ATOM   2441  C   TYR C 313      14.090  19.712   4.146  1.00 74.38           C
ATOM   2442  O   TYR C 313      14.156  18.556   3.726  1.00 74.38           O
ATOM   2443  N   TRP C 314      14.550  20.076   5.364  1.00100.32           N
ATOM   2444  CA  TRP C 314      15.066  19.140   6.323  1.00100.32           C
ATOM   2445  CB  TRP C 314      16.361  19.606   7.023  1.00100.32           C
ATOM   2446  CG  TRP C 314      17.591  19.806   6.161  1.00100.32           C
ATOM   2447  CD2 TRP C 314      18.404  18.744   5.636  1.00100.32           C
ATOM   2448  CD1 TRP C 314      18.169  20.972   5.745  1.00100.32           C
ATOM   2449  NE1 TRP C 314      19.297  20.704   5.007  1.00100.32           N
ATOM   2450  CE2 TRP C 314      19.452  19.336   4.930  1.00100.32           C
ATOM   2451  CE3 TRP C 314      18.289  17.387   5.738  1.00100.32           C
ATOM   2452  CZ2 TRP C 314      20.405  18.575   4.313  1.00100.32           C
ATOM   2453  CZ3 TRP C 314      19.249  16.623   5.112  1.00100.32           C
ATOM   2454  CH2 TRP C 314      20.287  17.207   4.414  1.00100.32           C
ATOM   2455  C   TRP C 314      14.032  19.101   7.408  1.00100.32           C
ATOM   2456  O   TRP C 314      13.323  20.081   7.625  1.00100.32           O
ATOM   2457  N   ILE C 315      13.899  17.955   8.103  1.00 53.99           N
ATOM   2458  CA  ILE C 315      12.958  17.854   9.186  1.00 53.99           C
ATOM   2459  CB  ILE C 315      12.145  16.592   9.142  1.00 53.99           C
ATOM   2460  CG1 ILE C 315      11.327  16.535   7.843  1.00 53.99           C
ATOM   2461  CG2 ILE C 315      11.282  16.526  10.413  1.00 53.99           C
ATOM   2462  CD1 ILE C 315      10.706  15.166   7.572  1.00 53.99           C
ATOM   2463  C   ILE C 315      13.803  17.820  10.430  1.00 53.99           C
ATOM   2464  O   ILE C 315      14.625  16.919  10.595  1.00 53.99           O
ATOM   2465  N   VAL C 316      13.617  18.812  11.339  1.00 54.21           N
ATOM   2466  CA  VAL C 316      14.496  18.896  12.476  1.00 54.21           C
ATOM   2467  CB  VAL C 316      15.324  20.152  12.476  1.00 54.21           C
ATOM   2468  CG1 VAL C 316      16.199  20.167  13.736  1.00 54.21           C
ATOM   2469  CG2 VAL C 316      16.102  20.222  11.153  1.00 54.21           C
ATOM   2470  C   VAL C 316      13.711  18.894  13.776  1.00 54.21           C
ATOM   2471  O   VAL C 316      12.621  19.457  13.876  1.00 54.21           O
ATOM   2472  N   LYS C 317      14.307  18.258  14.816  1.00 67.10           N
ATOM   2473  CA  LYS C 317      13.740  18.134  16.137  1.00 67.10           C
ATOM   2474  CB  LYS C 317      14.094  16.781  16.767  1.00 67.10           C
ATOM   2475  CG  LYS C 317      13.548  16.540  18.173  1.00 67.10           C
ATOM   2476  CD  LYS C 317      13.948  15.167  18.714  1.00 67.10           C
ATOM   2477  CE  LYS C 317      13.605  14.946  20.189  1.00 67.10           C
ATOM   2478  NZ  LYS C 317      14.101  13.622  20.622  1.00 67.10           N
ATOM   2479  C   LYS C 317      14.360  19.186  17.015  1.00 67.10           C
ATOM   2480  O   LYS C 317      15.578  19.231  17.187  1.00 67.10           O
ATOM   2481  N   ASN C 318      13.521  20.058  17.611  1.00 78.70           N
ATOM   2482  CA  ASN C 318      13.988  21.128  18.454  1.00 78.70           C
ATOM   2483  CB  ASN C 318      13.121  22.390  18.286  1.00 78.70           C
ATOM   2484  CG  ASN C 318      13.939  23.621  18.642  1.00 78.70           C
ATOM   2485  OD1 ASN C 318      14.929  23.544  19.365  1.00 78.70           O
ATOM   2486  ND2 ASN C 318      13.516  24.798  18.108  1.00 78.70           N
ATOM   2487  C   ASN C 318      13.911  20.666  19.893  1.00 78.70           C
ATOM   2488  O   ASN C 318      13.351  19.612  20.185  1.00 78.70           O
ATOM   2489  N   SER C 319      14.605  21.385  20.805  1.00157.84           N
ATOM   2490  CA  SER C 319      14.666  21.155  22.233  1.00157.84           C
ATOM   2491  CB  SER C 319      16.077  21.402  22.793  1.00157.84           C
ATOM   2492  OG  SER C 319      17.036  20.627  22.092  1.00157.84           O
ATOM   2493  C   SER C 319      13.778  22.065  23.046  1.00157.84           C
ATOM   2494  O   SER C 319      13.990  22.174  24.256  1.00157.84           O
ATOM   2495  N   TRP C 320      12.901  22.846  22.394  1.00147.47           N
ATOM   2496  CA  TRP C 320      12.016  23.833  22.965  1.00147.47           C
ATOM   2497  CB  TRP C 320      11.744  24.984  21.988  1.00147.47           C
ATOM   2498  CG  TRP C 320      13.034  25.742  21.759  1.00147.47           C
ATOM   2499  CD2 TRP C 320      13.264  26.748  20.760  1.00147.47           C
ATOM   2500  CD1 TRP C 320      14.211  25.595  22.434  1.00147.47           C
ATOM   2501  NE1 TRP C 320      15.161  26.442  21.919  1.00147.47           N
ATOM   2502  CE2 TRP C 320      14.593  27.158  20.887  1.00147.47           C
ATOM   2503  CE3 TRP C 320      12.442  27.285  19.812  1.00147.47           C
ATOM   2504  CZ2 TRP C 320      15.121  28.112  20.065  1.00147.47           C
ATOM   2505  CZ3 TRP C 320      12.978  28.250  18.988  1.00147.47           C
ATOM   2506  CH2 TRP C 320      14.291  28.655  19.111  1.00147.47           C
ATOM   2507  C   TRP C 320      10.747  23.271  23.542  1.00147.47           C
ATOM   2508  O   TRP C 320       9.899  24.023  24.019  1.00147.47           O
ATOM   2509  N   GLY C 321      10.497  21.960  23.400  1.00 36.37           N
ATOM   2510  CA  GLY C 321       9.274  21.425  23.927  1.00 36.37           C
ATOM   2511  C   GLY C 321       8.346  21.210  22.771  1.00 36.37           C
ATOM   2512  O   GLY C 321       8.552  21.742  21.682  1.00 36.37           O
ATOM   2513  N   GLN C 322       7.298  20.395  23.001  1.00 96.48           N
ATOM   2514  CA  GLN C 322       6.302  20.014  22.037  1.00 96.48           C
ATOM   2515  CB  GLN C 322       5.392  18.882  22.541  1.00 96.48           C
ATOM   2516  CG  GLN C 322       4.339  18.446  21.520  1.00 96.48           C
ATOM   2517  CD  GLN C 322       3.515  17.328  22.143  1.00 96.48           C
ATOM   2518  OE1 GLN C 322       2.602  16.790  21.518  1.00 96.48           O
ATOM   2519  NE2 GLN C 322       3.841  16.970  23.414  1.00 96.48           N
ATOM   2520  C   GLN C 322       5.433  21.185  21.691  1.00 96.48           C
ATOM   2521  O   GLN C 322       4.822  21.227  20.625  1.00 96.48           O
ATOM   2522  N   ASP C 323       5.314  22.151  22.616  1.00 85.11           N
ATOM   2523  CA  ASP C 323       4.446  23.284  22.461  1.00 85.11           C
ATOM   2524  CB  ASP C 323       4.471  24.210  23.690  1.00 85.11           C
ATOM   2525  CG  ASP C 323       3.301  25.180  23.598  1.00 85.11           C
ATOM   2526  OD1 ASP C 323       2.472  25.028  22.661  1.00 85.11           O
ATOM   2527  OD2 ASP C 323       3.220  26.088  24.468  1.00 85.11           O
ATOM   2528  C   ASP C 323       4.859  24.103  21.273  1.00 85.11           C
ATOM   2529  O   ASP C 323       4.027  24.782  20.671  1.00 85.11           O
ATOM   2530  N   TRP C 324       6.155  24.082  20.910  1.00 77.10           N
ATOM   2531  CA  TRP C 324       6.635  24.945  19.862  1.00 77.10           C
ATOM   2532  CB  TRP C 324       8.065  25.444  20.141  1.00 77.10           C
ATOM   2533  CG  TRP C 324       8.662  26.346  19.087  1.00 77.10           C
ATOM   2534  CD2 TRP C 324       9.471  25.878  17.996  1.00 77.10           C
ATOM   2535  CD1 TRP C 324       8.594  27.703  18.964  1.00 77.10           C
ATOM   2536  NE1 TRP C 324       9.313  28.111  17.866  1.00 77.10           N
ATOM   2537  CE2 TRP C 324       9.857  26.998  17.260  1.00 77.10           C
ATOM   2538  CE3 TRP C 324       9.862  24.619  17.640  1.00 77.10           C
ATOM   2539  CZ2 TRP C 324      10.646  26.874  16.152  1.00 77.10           C
ATOM   2540  CZ3 TRP C 324      10.653  24.498  16.518  1.00 77.10           C
ATOM   2541  CH2 TRP C 324      11.038  25.604  15.790  1.00 77.10           C
ATOM   2542  C   TRP C 324       6.652  24.262  18.522  1.00 77.10           C
ATOM   2543  O   TRP C 324       6.830  23.053  18.408  1.00 77.10           O
ATOM   2544  N   GLY C 325       6.414  25.061  17.459  1.00 37.25           N
ATOM   2545  CA  GLY C 325       6.516  24.645  16.085  1.00 37.25           C
ATOM   2546  C   GLY C 325       5.554  23.549  15.772  1.00 37.25           C
ATOM   2547  O   GLY C 325       4.406  23.554  16.215  1.00 37.25           O
ATOM   2548  N   GLU C 326       6.018  22.585  14.948  1.00 64.03           N
ATOM   2549  CA  GLU C 326       5.189  21.490  14.555  1.00 64.03           C
ATOM   2550  CB  GLU C 326       5.505  21.000  13.129  1.00 64.03           C
ATOM   2551  CG  GLU C 326       5.203  22.048  12.051  1.00 64.03           C
ATOM   2552  CD  GLU C 326       5.699  21.535  10.702  1.00 64.03           C
ATOM   2553  OE1 GLU C 326       6.425  20.506  10.683  1.00 64.03           O
ATOM   2554  OE2 GLU C 326       5.359  22.174   9.671  1.00 64.03           O
ATOM   2555  C   GLU C 326       5.477  20.369  15.500  1.00 64.03           C
ATOM   2556  O   GLU C 326       6.273  19.479  15.207  1.00 64.03           O
ATOM   2557  N   ASN C 327       4.796  20.378  16.659  1.00 65.86           N
ATOM   2558  CA  ASN C 327       4.942  19.352  17.650  1.00 65.86           C
ATOM   2559  CB  ASN C 327       4.465  17.976  17.156  1.00 65.86           C
ATOM   2560  CG  ASN C 327       2.961  18.058  16.946  1.00 65.86           C
ATOM   2561  OD1 ASN C 327       2.454  17.769  15.864  1.00 65.86           O
ATOM   2562  ND2 ASN C 327       2.223  18.468  18.012  1.00 65.86           N
ATOM   2563  C   ASN C 327       6.372  19.226  18.083  1.00 65.86           C
ATOM   2564  O   ASN C 327       6.837  18.124  18.369  1.00 65.86           O
ATOM   2565  N   GLY C 328       7.104  20.354  18.171  1.00 33.76           N
ATOM   2566  CA  GLY C 328       8.455  20.316  18.660  1.00 33.76           C
ATOM   2567  C   GLY C 328       9.432  20.242  17.523  1.00 33.76           C
ATOM   2568  O   GLY C 328      10.636  20.362  17.745  1.00 33.76           O
ATOM   2569  N   PHE C 329       8.949  20.063  16.276  1.00 66.22           N
ATOM   2570  CA  PHE C 329       9.827  19.937  15.141  1.00 66.22           C
ATOM   2571  CB  PHE C 329       9.543  18.698  14.270  1.00 66.22           C
ATOM   2572  CG  PHE C 329       9.953  17.459  14.989  1.00 66.22           C
ATOM   2573  CD1 PHE C 329       9.164  16.921  15.981  1.00 66.22           C
ATOM   2574  CD2 PHE C 329      11.123  16.819  14.650  1.00 66.22           C
ATOM   2575  CE1 PHE C 329       9.546  15.772  16.633  1.00 66.22           C
ATOM   2576  CE2 PHE C 329      11.509  15.670  15.298  1.00 66.22           C
ATOM   2577  CZ  PHE C 329      10.721  15.145  16.294  1.00 66.22           C
ATOM   2578  C   PHE C 329       9.645  21.110  14.225  1.00 66.22           C
ATOM   2579  O   PHE C 329       8.696  21.882  14.357  1.00 66.22           O
ATOM   2580  N   PHE C 330      10.607  21.293  13.289  1.00 74.51           N
ATOM   2581  CA  PHE C 330      10.475  22.335  12.309  1.00 74.51           C
ATOM   2582  CB  PHE C 330      11.099  23.687  12.717  1.00 74.51           C
ATOM   2583  CG  PHE C 330      12.579  23.563  12.874  1.00 74.51           C
ATOM   2584  CD1 PHE C 330      13.126  23.104  14.051  1.00 74.51           C
ATOM   2585  CD2 PHE C 330      13.423  23.925  11.848  1.00 74.51           C
ATOM   2586  CE1 PHE C 330      14.489  22.998  14.196  1.00 74.51           C
ATOM   2587  CE2 PHE C 330      14.788  23.821  11.988  1.00 74.51           C
ATOM   2588  CZ  PHE C 330      15.324  23.357  13.164  1.00 74.51           C
ATOM   2589  C   PHE C 330      11.119  21.879  11.036  1.00 74.51           C
ATOM   2590  O   PHE C 330      11.981  21.001  11.030  1.00 74.51           O
ATOM   2591  N   ARG C 331      10.689  22.462   9.902  1.00 79.27           N
ATOM   2592  CA  ARG C 331      11.273  22.103   8.647  1.00 79.27           C
ATOM   2593  CB  ARG C 331      10.234  21.653   7.611  1.00 79.27           C
ATOM   2594  CG  ARG C 331       9.488  20.406   8.090  1.00 79.27           C
ATOM   2595  CD  ARG C 331       8.495  19.831   7.084  1.00 79.27           C
ATOM   2596  NE  ARG C 331       7.526  20.906   6.742  1.00 79.27           N
ATOM   2597  CZ  ARG C 331       6.230  20.583   6.466  1.00 79.27           C
ATOM   2598  NH1 ARG C 331       5.791  19.304   6.650  1.00 79.27           N
ATOM   2599  NH2 ARG C 331       5.377  21.538   5.997  1.00 79.27           N
ATOM   2600  C   ARG C 331      11.981  23.326   8.165  1.00 79.27           C
ATOM   2601  O   ARG C 331      11.558  24.445   8.449  1.00 79.27           O
ATOM   2602  N   ILE C 332      13.122  23.137   7.473  1.00 65.59           N
ATOM   2603  CA  ILE C 332      13.893  24.254   7.019  1.00 65.59           C
ATOM   2604  CB  ILE C 332      15.074  24.534   7.910  1.00 65.59           C
ATOM   2605  CG1 ILE C 332      15.772  25.846   7.515  1.00 65.59           C
ATOM   2606  CG2 ILE C 332      15.988  23.297   7.902  1.00 65.59           C
ATOM   2607  CD1 ILE C 332      16.807  26.310   8.541  1.00 65.59           C
ATOM   2608  C   ILE C 332      14.404  23.960   5.642  1.00 65.59           C
ATOM   2609  O   ILE C 332      14.646  22.808   5.288  1.00 65.59           O
ATOM   2610  N   ARG C 333      14.603  25.023   4.836  1.00100.28           N
ATOM   2611  CA  ARG C 333      15.053  24.905   3.478  1.00100.28           C
ATOM   2612  CB  ARG C 333      15.329  26.281   2.847  1.00100.28           C
ATOM   2613  CG  ARG C 333      16.038  26.249   1.493  1.00100.28           C
ATOM   2614  CD  ARG C 333      15.221  25.634   0.358  0.00100.28           C
ATOM   2615  NE  ARG C 333      15.947  25.944  -0.904  0.00100.28           N
ATOM   2616  CZ  ARG C 333      15.733  27.142  -1.521  0.00100.28           C
ATOM   2617  NH1 ARG C 333      14.822  28.020  -1.008  0.00100.28           N
ATOM   2618  NH2 ARG C 333      16.439  27.472  -2.641  0.00100.28           N
ATOM   2619  C   ARG C 333      16.328  24.124   3.464  1.00100.28           C
ATOM   2620  O   ARG C 333      17.226  24.354   4.272  1.00100.28           O
ATOM   2621  N   ARG C 334      16.420  23.169   2.515  1.00161.63           N
ATOM   2622  CA  ARG C 334      17.548  22.290   2.390  1.00161.63           C
ATOM   2623  CB  ARG C 334      17.127  20.808   2.402  1.00161.63           C
ATOM   2624  CG  ARG C 334      18.208  19.830   1.936  1.00161.63           C
ATOM   2625  CD  ARG C 334      17.858  18.361   2.194  1.00161.63           C
ATOM   2626  NE  ARG C 334      16.529  18.077   1.580  1.00161.63           N
ATOM   2627  CZ  ARG C 334      16.439  17.599   0.304  1.00161.63           C
ATOM   2628  NH1 ARG C 334      17.567  17.389  -0.434  1.00161.63           N
ATOM   2629  NH2 ARG C 334      15.215  17.312  -0.229  1.00161.63           N
ATOM   2630  C   ARG C 334      18.238  22.544   1.081  1.00161.63           C
ATOM   2631  O   ARG C 334      17.596  22.816   0.069  1.00161.63           O
ATOM   2632  N   GLY C 335      19.587  22.469   1.084  1.00 48.95           N
ATOM   2633  CA  GLY C 335      20.362  22.587  -0.125  1.00 48.95           C
ATOM   2634  C   GLY C 335      21.020  23.936  -0.260  1.00 48.95           C
ATOM   2635  O   GLY C 335      21.925  24.109  -1.073  1.00 48.95           O
ATOM   2636  N   VAL C 336      20.492  24.949   0.455  1.00109.29           N
ATOM   2637  CA  VAL C 336      20.943  26.316   0.512  1.00109.29           C
ATOM   2638  CB  VAL C 336      19.776  27.246   0.757  1.00109.29           C
ATOM   2639  CG1 VAL C 336      20.249  28.709   0.826  1.00109.29           C
ATOM   2640  CG2 VAL C 336      18.725  26.985  -0.335  1.00109.29           C
ATOM   2641  C   VAL C 336      21.991  26.556   1.582  1.00109.29           C
ATOM   2642  O   VAL C 336      22.629  27.607   1.583  1.00109.29           O
ATOM   2643  N   ASP C 337      22.168  25.631   2.543  1.00 82.71           N
ATOM   2644  CA  ASP C 337      23.014  25.915   3.677  1.00 82.71           C
ATOM   2645  CB  ASP C 337      24.418  26.417   3.293  1.00 82.71           C
ATOM   2646  CG  ASP C 337      25.272  26.465   4.556  1.00 82.71           C
ATOM   2647  OD1 ASP C 337      24.812  25.932   5.600  1.00 82.71           O
ATOM   2648  OD2 ASP C 337      26.395  27.035   4.495  1.00 82.71           O
ATOM   2649  C   ASP C 337      22.330  27.001   4.452  1.00 82.71           C
ATOM   2650  O   ASP C 337      22.967  27.911   4.979  1.00 82.71           O
ATOM   2651  N   GLU C 338      20.986  26.898   4.547  1.00126.52           N
ATOM   2652  CA  GLU C 338      20.160  27.867   5.208  1.00126.52           C
ATOM   2653  CB  GLU C 338      18.667  27.492   5.191  1.00126.52           C
ATOM   2654  CG  GLU C 338      17.763  28.556   5.812  1.00126.52           C
ATOM   2655  CD  GLU C 338      17.701  29.717   4.834  1.00126.52           C
ATOM   2656  OE1 GLU C 338      17.795  29.455   3.605  1.00126.52           O
ATOM   2657  OE2 GLU C 338      17.565  30.880   5.302  1.00126.52           O
ATOM   2658  C   GLU C 338      20.578  28.000   6.638  1.00126.52           C
ATOM   2659  O   GLU C 338      20.594  27.030   7.393  1.00126.52           O
ATOM   2660  N   VAL C 339      20.925  29.243   7.028  1.00162.62           N
ATOM   2661  CA  VAL C 339      21.314  29.626   8.358  1.00162.62           C
ATOM   2662  CB  VAL C 339      20.181  29.695   9.352  1.00162.62           C
ATOM   2663  CG1 VAL C 339      19.163  30.731   8.846  1.00162.62           C
ATOM   2664  CG2 VAL C 339      19.596  28.296   9.600  1.00162.62           C
ATOM   2665  C   VAL C 339      22.393  28.723   8.891  1.00162.62           C
ATOM   2666  O   VAL C 339      22.428  28.443  10.090  1.00162.62           O
ATOM   2667  N   GLY C 340      23.309  28.252   8.015  1.00 52.60           N
ATOM   2668  CA  GLY C 340      24.457  27.472   8.417  1.00 52.60           C
ATOM   2669  C   GLY C 340      24.066  26.088   8.874  1.00 52.60           C
ATOM   2670  O   GLY C 340      24.823  25.419   9.570  1.00 52.60           O
ATOM   2671  N   ILE C 341      22.884  25.595   8.484  1.00133.45           N
ATOM   2672  CA  ILE C 341      22.393  24.304   8.899  1.00133.45           C
ATOM   2673  CB  ILE C 341      20.980  24.064   8.428  1.00133.45           C
ATOM   2674  CG1 ILE C 341      20.348  22.848   9.127  1.00133.45           C
ATOM   2675  CG2 ILE C 341      20.998  23.955   6.894  1.00133.45           C
ATOM   2676  CD1 ILE C 341      19.936  23.110  10.574  1.00133.45           C
ATOM   2677  C   ILE C 341      23.241  23.177   8.360  1.00133.45           C
ATOM   2678  O   ILE C 341      23.267  22.076   8.905  1.00133.45           O
ATOM   2679  N   GLU C 342      23.806  23.370   7.165  1.00163.73           N
ATOM   2680  CA  GLU C 342      24.627  22.437   6.442  1.00163.73           C
ATOM   2681  CB  GLU C 342      24.387  22.528   4.928  1.00163.73           C
ATOM   2682  CG  GLU C 342      22.962  22.042   4.633  1.00163.73           C
ATOM   2683  CD  GLU C 342      22.625  22.203   3.163  1.00163.73           C
ATOM   2684  OE1 GLU C 342      23.499  22.681   2.392  1.00163.73           O
ATOM   2685  OE2 GLU C 342      21.474  21.845   2.796  1.00163.73           O
ATOM   2686  C   GLU C 342      26.079  22.485   6.788  1.00163.73           C
ATOM   2687  O   GLU C 342      26.885  21.912   6.065  1.00163.73           O
ATOM   2688  N   SER C 343      26.473  23.357   7.724  1.00159.33           N
ATOM   2689  CA  SER C 343      27.845  23.583   8.061  1.00159.33           C
ATOM   2690  CB  SER C 343      27.972  24.990   8.619  1.00159.33           C
ATOM   2691  OG  SER C 343      27.361  25.095   9.895  1.00159.33           O
ATOM   2692  C   SER C 343      28.510  22.629   9.013  1.00159.33           C
ATOM   2693  O   SER C 343      29.661  22.314   8.801  1.00159.33           O
ATOM   2694  N   ILE C 344      27.906  22.381  10.182  1.00277.08           N
ATOM   2695  CA  ILE C 344      28.280  21.658  11.376  1.00277.08           C
ATOM   2696  CB  ILE C 344      28.225  22.576  12.585  1.00277.08           C
ATOM   2697  CG1 ILE C 344      29.121  22.103  13.751  1.00277.08           C
ATOM   2698  CG2 ILE C 344      26.748  22.766  12.955  1.00277.08           C
ATOM   2699  CD1 ILE C 344      29.552  23.217  14.702  1.00277.08           C
ATOM   2700  C   ILE C 344      27.800  20.248  11.671  1.00277.08           C
ATOM   2701  O   ILE C 344      27.767  19.912  12.853  1.00277.08           O
ATOM   2702  N   ALA C 345      27.138  19.501  10.768  1.00 73.14           N
ATOM   2703  CA  ALA C 345      26.564  18.237  11.185  1.00 73.14           C
ATOM   2704  CB  ALA C 345      25.924  17.453  10.025  1.00 73.14           C
ATOM   2705  C   ALA C 345      27.593  17.344  11.833  1.00 73.14           C
ATOM   2706  O   ALA C 345      28.728  17.254  11.368  1.00 73.14           O
ATOM   2707  N   VAL C 346      27.200  16.653  12.940  1.00 46.56           N
ATOM   2708  CA  VAL C 346      28.092  15.781  13.660  1.00 46.56           C
ATOM   2709  CB  VAL C 346      28.403  16.260  15.051  1.00 46.56           C
ATOM   2710  CG1 VAL C 346      29.222  15.177  15.773  1.00 46.56           C
ATOM   2711  CG2 VAL C 346      29.118  17.618  14.959  1.00 46.56           C
ATOM   2712  C   VAL C 346      27.440  14.437  13.813  1.00 46.56           C
ATOM   2713  O   VAL C 346      26.239  14.346  14.058  1.00 46.56           O
ATOM   2714  N   GLU C 347      28.232  13.349  13.679  1.00 86.03           N
ATOM   2715  CA  GLU C 347      27.692  12.025  13.805  1.00 86.03           C
ATOM   2716  CB  GLU C 347      27.783  11.203  12.507  1.00 86.03           C
ATOM   2717  CG  GLU C 347      29.221  10.987  12.031  1.00 86.03           C
ATOM   2718  CD  GLU C 347      29.182  10.139  10.767  1.00 86.03           C
ATOM   2719  OE1 GLU C 347      28.075   9.654  10.414  1.00 86.03           O
ATOM   2720  OE2 GLU C 347      30.261   9.962  10.141  1.00 86.03           O
ATOM   2721  C   GLU C 347      28.483  11.286  14.841  1.00 86.03           C
ATOM   2722  O   GLU C 347      29.682  11.511  15.003  1.00 86.03           O
ATOM   2723  N   ALA C 348      27.807  10.394  15.595  1.00 37.74           N
ATOM   2724  CA  ALA C 348      28.466   9.589  16.584  1.00 37.74           C
ATOM   2725  CB  ALA C 348      28.398  10.178  18.003  1.00 37.74           C
ATOM   2726  C   ALA C 348      27.732   8.287  16.607  1.00 37.74           C
ATOM   2727  O   ALA C 348      26.540   8.241  16.304  1.00 37.74           O
ATOM   2728  N   ASP C 349      28.428   7.184  16.945  1.00 36.85           N
ATOM   2729  CA  ASP C 349      27.786   5.900  16.979  1.00 36.85           C
ATOM   2730  CB  ASP C 349      28.480   4.844  16.102  1.00 36.85           C
ATOM   2731  CG  ASP C 349      28.261   5.229  14.645  1.00 36.85           C
ATOM   2732  OD1 ASP C 349      27.475   6.183  14.399  1.00 36.85           O
ATOM   2733  OD2 ASP C 349      28.871   4.572  13.760  1.00 36.85           O
ATOM   2734  C   ASP C 349      27.812   5.396  18.388  1.00 36.85           C
ATOM   2735  O   ASP C 349      28.879   5.163  18.953  1.00 36.85           O
ATOM   2736  N   VAL C 350      26.620   5.211  18.992  1.00101.21           N
ATOM   2737  CA  VAL C 350      26.512   4.754  20.350  1.00101.21           C
ATOM   2738  CB  VAL C 350      25.236   5.165  21.023  1.00101.21           C
ATOM   2739  CG1 VAL C 350      24.060   4.497  20.288  1.00101.21           C
ATOM   2740  CG2 VAL C 350      25.327   4.799  22.514  1.00101.21           C
ATOM   2741  C   VAL C 350      26.595   3.257  20.387  1.00101.21           C
ATOM   2742  O   VAL C 350      26.338   2.577  19.394  1.00101.21           O
ATOM   2743  N   ILE C 351      27.015   2.696  21.543  1.00138.45           N
ATOM   2744  CA  ILE C 351      27.036   1.267  21.668  1.00138.45           C
ATOM   2745  CB  ILE C 351      28.379   0.714  22.063  1.00138.45           C
ATOM   2746  CG1 ILE C 351      28.872   1.319  23.382  1.00138.45           C
ATOM   2747  CG2 ILE C 351      29.352   0.918  20.892  1.00138.45           C
ATOM   2748  CD1 ILE C 351      30.230   0.760  23.801  1.00138.45           C
ATOM   2749  C   ILE C 351      25.954   0.866  22.627  1.00138.45           C
ATOM   2750  O   ILE C 351      25.974   1.170  23.819  1.00138.45           O
ATOM   2751  N   PRO C 352      24.998   0.168  22.066  1.00 77.96           N
ATOM   2752  CA  PRO C 352      23.818  -0.276  22.772  1.00 77.96           C
ATOM   2753  CD  PRO C 352      24.769   0.278  20.634  1.00 77.96           C
ATOM   2754  CB  PRO C 352      22.878  -0.812  21.693  1.00 77.96           C
ATOM   2755  CG  PRO C 352      23.280  -0.035  20.428  1.00 77.96           C
ATOM   2756  C   PRO C 352      24.169  -1.333  23.769  1.00 77.96           C
ATOM   2757  O   PRO C 352      25.277  -1.861  23.713  1.00 77.96           O
ATOM   2758  N   PHE C 353      23.251  -1.631  24.712  1.00 82.46           N
ATOM   2759  CA  PHE C 353      23.498  -2.668  25.672  1.00 82.46           C
ATOM   2760  CB  PHE C 353      22.545  -2.639  26.881  1.00 82.46           C
ATOM   2761  CG  PHE C 353      22.906  -1.462  27.720  1.00 82.46           C
ATOM   2762  CD1 PHE C 353      23.967  -1.534  28.593  1.00 82.46           C
ATOM   2763  CD2 PHE C 353      22.184  -0.293  27.644  1.00 82.46           C
ATOM   2764  CE1 PHE C 353      24.309  -0.455  29.374  1.00 82.46           C
ATOM   2765  CE2 PHE C 353      22.521   0.789  28.423  1.00 82.46           C
ATOM   2766  CZ  PHE C 353      23.585   0.709  29.290  1.00 82.46           C
ATOM   2767  C   PHE C 353      23.302  -4.001  24.967  1.00 82.46           C
ATOM   2768  O   PHE C 353      22.891  -3.989  23.776  1.00 82.46           O
ATOM   2769  OXT PHE C 353      23.562  -5.052  25.611  1.00 82.46           O
TER    2770      PHE C 353
ATOM   2771  N   ASP D 354      47.734 -24.182  27.152  1.00 41.96           N
ATOM   2772  CA  ASP D 354      46.495 -24.656  26.492  1.00 41.96           C
ATOM   2773  CB  ASP D 354      46.819 -25.626  25.338  1.00 41.96           C
ATOM   2774  CG  ASP D 354      47.523 -24.894  24.198  1.00 41.96           C
ATOM   2775  OD1 ASP D 354      47.681 -23.647  24.276  1.00 41.96           O
ATOM   2776  OD2 ASP D 354      47.921 -25.591  23.226  1.00 41.96           O
ATOM   2777  C   ASP D 354      45.643 -25.397  27.476  1.00 41.96           C
ATOM   2778  O   ASP D 354      46.087 -25.765  28.558  1.00 41.96           O
ATOM   2779  N   THR D 355      44.364 -25.592  27.128  1.00 67.10           N
ATOM   2780  CA  THR D 355      43.431 -26.354  27.887  1.00 67.10           C
ATOM   2781  CB  THR D 355      42.025 -25.837  27.795  1.00 67.10           C
ATOM   2782  OG1 THR D 355      41.597 -25.790  26.441  1.00 67.10           O
ATOM   2783  CG2 THR D 355      41.968 -24.437  28.424  1.00 67.10           C
ATOM   2784  C   THR D 355      43.465 -27.700  27.244  1.00 67.10           C
ATOM   2785  O   THR D 355      44.021 -27.853  26.160  1.00 67.10           O
ATOM   2786  N   PRO D 356      42.912 -28.696  27.867  1.00164.88           N
ATOM   2787  CA  PRO D 356      42.954 -29.982  27.219  1.00164.88           C
ATOM   2788  CD  PRO D 356      43.208 -28.857  29.281  1.00164.88           C
ATOM   2789  CB  PRO D 356      42.709 -31.032  28.311  1.00164.88           C
ATOM   2790  CG  PRO D 356      42.638 -30.238  29.635  1.00164.88           C
ATOM   2791  C   PRO D 356      42.062 -30.087  26.011  1.00164.88           C
ATOM   2792  O   PRO D 356      41.965 -31.179  25.456  1.00164.88           O
ATOM   2793  N   ALA D 357      41.360 -28.991  25.634  1.00 74.12           N
ATOM   2794  CA  ALA D 357      40.378 -29.046  24.589  1.00 74.12           C
ATOM   2795  CB  ALA D 357      39.393 -27.862  24.583  1.00 74.12           C
ATOM   2796  C   ALA D 357      41.027 -29.071  23.247  1.00 74.12           C
ATOM   2797  O   ALA D 357      41.986 -28.352  22.975  1.00 74.12           O
ATOM   2798  N   ASN D 358      40.498 -29.940  22.370  1.00190.78           N
ATOM   2799  CA  ASN D 358      40.939 -29.984  21.012  1.00190.78           C
ATOM   2800  CB  ASN D 358      41.753 -31.229  20.637  1.00190.78           C
ATOM   2801  CG  ASN D 358      43.207 -31.000  21.018  1.00190.78           C
ATOM   2802  OD1 ASN D 358      43.981 -30.444  20.237  1.00190.78           O
ATOM   2803  ND2 ASN D 358      43.586 -31.432  22.249  1.00190.78           N
ATOM   2804  C   ASN D 358      39.703 -29.990  20.186  1.00190.78           C
ATOM   2805  O   ASN D 358      39.219 -31.041  19.769  1.00190.78           O
ATOM   2806  N   CYS D 359      39.195 -28.782  19.890  1.00 71.99           N
ATOM   2807  CA  CYS D 359      37.978 -28.659  19.155  1.00 71.99           C
ATOM   2808  CB  CYS D 359      36.962 -27.722  19.830  1.00 71.99           C
ATOM   2809  SG  CYS D 359      36.391 -28.439  21.391  1.00 71.99           S
ATOM   2810  C   CYS D 359      38.301 -28.167  17.779  1.00 71.99           C
ATOM   2811  O   CYS D 359      39.379 -27.633  17.530  1.00 71.99           O
ATOM   2812  N   THR D 360      37.354 -28.352  16.836  1.00 68.02           N
ATOM   2813  CA  THR D 360      37.607 -27.982  15.475  1.00 68.02           C
ATOM   2814  CB  THR D 360      37.346 -29.066  14.463  1.00 68.02           C
ATOM   2815  OG1 THR D 360      35.964 -29.400  14.427  1.00 68.02           O
ATOM   2816  CG2 THR D 360      38.198 -30.299  14.813  1.00 68.02           C
ATOM   2817  C   THR D 360      36.714 -26.859  15.062  1.00 68.02           C
ATOM   2818  O   THR D 360      35.754 -26.485  15.731  1.00 68.02           O
ATOM   2819  N   PHE D 361      37.038 -26.309  13.882  1.00 95.42           N
ATOM   2820  CA  PHE D 361      36.315 -25.238  13.259  1.00 95.42           C
ATOM   2821  CB  PHE D 361      36.868 -24.921  11.881  1.00 95.42           C
ATOM   2822  CG  PHE D 361      35.872 -24.166  11.073  1.00 95.42           C
ATOM   2823  CD1 PHE D 361      35.761 -22.804  11.189  1.00 95.42           C
ATOM   2824  CD2 PHE D 361      35.051 -24.827  10.189  1.00 95.42           C
ATOM   2825  CE1 PHE D 361      34.842 -22.108  10.437  1.00 95.42           C
ATOM   2826  CE2 PHE D 361      34.131 -24.139   9.438  1.00 95.42           C
ATOM   2827  CZ  PHE D 361      34.022 -22.776   9.559  1.00 95.42           C
ATOM   2828  C   PHE D 361      34.907 -25.668  13.007  1.00 95.42           C
ATOM   2829  O   PHE D 361      33.966 -24.889  13.145  1.00 95.42           O
ATOM   2830  N   GLU D 362      34.736 -26.921  12.568  1.00 99.99           N
ATOM   2831  CA  GLU D 362      33.428 -27.427  12.276  1.00 99.99           C
ATOM   2832  CB  GLU D 362      33.448 -28.921  11.897  1.00 99.99           C
ATOM   2833  CG  GLU D 362      33.641 -29.249  10.418  1.00 99.99           C
ATOM   2834  CD  GLU D 362      32.285 -29.726   9.896  1.00 99.99           C
ATOM   2835  OE1 GLU D 362      31.431 -28.866   9.553  1.00 99.99           O
ATOM   2836  OE2 GLU D 362      32.085 -30.970   9.846  1.00 99.99           O
ATOM   2837  C   GLU D 362      32.590 -27.344  13.509  1.00 99.99           C
ATOM   2838  O   GLU D 362      31.428 -26.945  13.450  1.00 99.99           O
ATOM   2839  N   ASP D 363      33.148 -27.708  14.675  1.00150.22           N
ATOM   2840  CA  ASP D 363      32.287 -27.688  15.819  1.00150.22           C
ATOM   2841  CB  ASP D 363      32.770 -28.480  17.056  1.00150.22           C
ATOM   2842  CG  ASP D 363      34.134 -28.064  17.559  1.00150.22           C
ATOM   2843  OD1 ASP D 363      34.364 -26.852  17.807  1.00150.22           O
ATOM   2844  OD2 ASP D 363      34.975 -28.993  17.711  1.00150.22           O
ATOM   2845  C   ASP D 363      31.848 -26.288  16.132  1.00150.22           C
ATOM   2846  O   ASP D 363      30.795 -26.103  16.740  1.00150.22           O
ATOM   2847  N   VAL D 364      32.650 -25.264  15.771  1.00145.61           N
ATOM   2848  CA  VAL D 364      32.260 -23.899  16.026  1.00145.61           C
ATOM   2849  CB  VAL D 364      33.379 -22.885  16.028  1.00145.61           C
ATOM   2850  CG1 VAL D 364      34.445 -23.341  17.036  1.00145.61           C
ATOM   2851  CG2 VAL D 364      33.881 -22.594  14.608  1.00145.61           C
ATOM   2852  C   VAL D 364      31.177 -23.403  15.093  1.00145.61           C
ATOM   2853  O   VAL D 364      30.407 -22.517  15.458  1.00145.61           O
ATOM   2854  N   ALA D 365      31.100 -23.898  13.840  1.00 48.94           N
ATOM   2855  CA  ALA D 365      30.099 -23.358  12.947  1.00 48.94           C
ATOM   2856  CB  ALA D 365      30.256 -23.826  11.488  1.00 48.94           C
ATOM   2857  C   ALA D 365      28.735 -23.762  13.417  1.00 48.94           C
ATOM   2858  O   ALA D 365      28.539 -24.893  13.853  1.00 48.94           O
ATOM   2859  N   GLY D 366      27.748 -22.837  13.342  1.00 33.11           N
ATOM   2860  CA  GLY D 366      26.410 -23.192  13.731  1.00 33.11           C
ATOM   2861  C   GLY D 366      25.818 -22.096  14.561  1.00 33.11           C
ATOM   2862  O   GLY D 366      26.292 -20.961  14.551  1.00 33.11           O
ATOM   2863  N   LYS D 367      24.733 -22.422  15.297  1.00102.11           N
ATOM   2864  CA  LYS D 367      24.083 -21.444  16.124  1.00102.11           C
ATOM   2865  CB  LYS D 367      22.550 -21.526  16.148  1.00102.11           C
ATOM   2866  CG  LYS D 367      21.856 -21.020  14.890  1.00102.11           C
ATOM   2867  CD  LYS D 367      20.350 -21.284  14.916  1.00102.11           C
ATOM   2868  CE  LYS D 367      19.683 -20.808  16.211  1.00102.11           C
ATOM   2869  NZ  LYS D 367      19.888 -21.808  17.285  1.00102.11           N
ATOM   2870  C   LYS D 367      24.506 -21.641  17.544  1.00102.11           C
ATOM   2871  O   LYS D 367      24.588 -22.767  18.036  1.00102.11           O
ATOM   2872  N   TRP D 368      24.777 -20.521  18.245  1.00 76.67           N
ATOM   2873  CA  TRP D 368      25.155 -20.589  19.629  1.00 76.67           C
ATOM   2874  CB  TRP D 368      26.591 -20.110  19.922  1.00 76.67           C
ATOM   2875  CG  TRP D 368      27.703 -21.050  19.513  1.00 76.67           C
ATOM   2876  CD2 TRP D 368      28.367 -21.936  20.431  1.00 76.67           C
ATOM   2877  CD1 TRP D 368      28.296 -21.235  18.297  1.00 76.67           C
ATOM   2878  NE1 TRP D 368      29.286 -22.185  18.399  1.00 76.67           N
ATOM   2879  CE2 TRP D 368      29.341 -22.624  19.709  1.00 76.67           C
ATOM   2880  CE3 TRP D 368      28.181 -22.153  21.767  1.00 76.67           C
ATOM   2881  CZ2 TRP D 368      30.147 -23.546  20.318  1.00 76.67           C
ATOM   2882  CZ3 TRP D 368      28.993 -23.085  22.377  1.00 76.67           C
ATOM   2883  CH2 TRP D 368      29.957 -23.768  21.664  1.00 76.67           C
ATOM   2884  C   TRP D 368      24.247 -19.694  20.416  1.00 76.67           C
ATOM   2885  O   TRP D 368      23.814 -18.644  19.942  1.00 76.67           O
ATOM   2886  N   THR D 369      23.929 -20.108  21.660  1.00 40.16           N
ATOM   2887  CA  THR D 369      23.122 -19.311  22.539  1.00 40.16           C
ATOM   2888  CB  THR D 369      22.003 -20.073  23.189  1.00 40.16           C
ATOM   2889  OG1 THR D 369      21.130 -20.607  22.204  1.00 40.16           O
ATOM   2890  CG2 THR D 369      21.239 -19.120  24.124  1.00 40.16           C
ATOM   2891  C   THR D 369      24.037 -18.860  23.629  1.00 40.16           C
ATOM   2892  O   THR D 369      24.765 -19.657  24.217  1.00 40.16           O
ATOM   2893  N   LEU D 370      24.032 -17.552  23.930  1.00141.51           N
ATOM   2894  CA  LEU D 370      24.968 -17.053  24.892  1.00141.51           C
ATOM   2895  CB  LEU D 370      25.709 -15.837  24.321  1.00141.51           C
ATOM   2896  CG  LEU D 370      27.059 -15.541  24.962  1.00141.51           C
ATOM   2897  CD1 LEU D 370      28.057 -16.552  24.426  1.00141.51           C
ATOM   2898  CD2 LEU D 370      27.494 -14.074  24.798  1.00141.51           C
ATOM   2899  C   LEU D 370      24.143 -16.556  26.046  1.00141.51           C
ATOM   2900  O   LEU D 370      23.248 -15.726  25.866  1.00141.51           O
ATOM   2901  N   TRP D 371      24.418 -17.068  27.262  1.00 72.92           N
ATOM   2902  CA  TRP D 371      23.727 -16.631  28.442  1.00 72.92           C
ATOM   2903  CB  TRP D 371      23.585 -17.726  29.511  1.00 72.92           C
ATOM   2904  CG  TRP D 371      22.546 -18.789  29.258  1.00 72.92           C
ATOM   2905  CD2 TRP D 371      21.286 -18.826  29.945  1.00 72.92           C
ATOM   2906  CD1 TRP D 371      22.574 -19.879  28.438  1.00 72.92           C
ATOM   2907  NE1 TRP D 371      21.403 -20.589  28.567  1.00 72.92           N
ATOM   2908  CE2 TRP D 371      20.602 -19.952  29.492  1.00 72.92           C
ATOM   2909  CE3 TRP D 371      20.743 -17.991  30.880  1.00 72.92           C
ATOM   2910  CZ2 TRP D 371      19.359 -20.262  29.969  1.00 72.92           C
ATOM   2911  CZ3 TRP D 371      19.488 -18.304  31.355  1.00 72.92           C
ATOM   2912  CH2 TRP D 371      18.808 -19.418  30.909  1.00 72.92           C
ATOM   2913  C   TRP D 371      24.632 -15.627  29.063  1.00 72.92           C
ATOM   2914  O   TRP D 371      25.781 -15.945  29.355  1.00 72.92           O
ATOM   2915  N   GLU D 372      24.144 -14.392  29.288  1.00118.85           N
ATOM   2916  CA  GLU D 372      25.018 -13.385  29.816  1.00118.85           C
ATOM   2917  CB  GLU D 372      25.064 -12.109  28.951  1.00118.85           C
ATOM   2918  CG  GLU D 372      23.695 -11.504  28.631  1.00118.85           C
ATOM   2919  CD  GLU D 372      23.237 -10.656  29.809  1.00118.85           C
ATOM   2920  OE1 GLU D 372      24.081  -9.902  30.362  1.00118.85           O
ATOM   2921  OE2 GLU D 372      22.034 -10.753  30.171  1.00118.85           O
ATOM   2922  C   GLU D 372      24.613 -13.026  31.209  1.00118.85           C
ATOM   2923  O   GLU D 372      23.440 -12.801  31.502  1.00118.85           O
ATOM   2924  N   GLY D 373      25.615 -12.966  32.109  1.00 72.87           N
ATOM   2925  CA  GLY D 373      25.434 -12.628  33.490  1.00 72.87           C
ATOM   2926  C   GLY D 373      25.723 -11.174  33.581  1.00 72.87           C
ATOM   2927  O   GLY D 373      25.319 -10.455  32.680  1.00 72.87           O
ATOM   2928  N   PRO D 374      26.571 -10.801  34.515  1.00246.79           N
ATOM   2929  CA  PRO D 374      26.836  -9.456  35.014  1.00246.79           C
ATOM   2930  CD  PRO D 374      27.620 -11.734  34.895  1.00246.79           C
ATOM   2931  CB  PRO D 374      28.208  -9.532  35.688  1.00246.79           C
ATOM   2932  CG  PRO D 374      28.418 -11.022  35.993  1.00246.79           C
ATOM   2933  C   PRO D 374      26.763  -8.252  34.096  1.00246.79           C
ATOM   2934  O   PRO D 374      25.877  -8.150  33.255  1.00246.79           O
ATOM   2935  N   ARG D 375      27.493  -7.178  34.437  1.00294.69           N
ATOM   2936  CA  ARG D 375      27.578  -6.037  33.560  1.00294.69           C
ATOM   2937  CB  ARG D 375      26.225  -5.450  33.102  1.00294.69           C
ATOM   2938  CG  ARG D 375      25.265  -5.062  34.229  1.00294.69           C
ATOM   2939  CD  ARG D 375      23.953  -4.474  33.712  1.00294.69           C
ATOM   2940  NE  ARG D 375      23.662  -5.127  32.404  1.00294.69           N
ATOM   2941  CZ  ARG D 375      23.051  -6.346  32.353  1.00294.69           C
ATOM   2942  NH1 ARG D 375      22.712  -6.996  33.505  1.00294.69           N
ATOM   2943  NH2 ARG D 375      22.782  -6.918  31.143  1.00294.69           N
ATOM   2944  C   ARG D 375      28.313  -4.961  34.289  1.00294.69           C
ATOM   2945  O   ARG D 375      27.726  -3.993  34.773  1.00294.69           O
ATOM   2946  N   GLY D 376      29.651  -5.058  34.313  1.00 58.63           N
ATOM   2947  CA  GLY D 376      30.396  -4.097  35.070  1.00 58.63           C
ATOM   2948  C   GLY D 376      31.583  -3.686  34.271  1.00 58.63           C
ATOM   2949  O   GLY D 376      31.549  -3.662  33.049  1.00 58.63           O
ATOM   2950  N   VAL D 377      32.670  -3.320  34.976  1.00 52.72           N
ATOM   2951  CA  VAL D 377      33.883  -2.879  34.365  1.00 52.72           C
ATOM   2952  CB  VAL D 377      34.470  -1.696  35.094  1.00 52.72           C
ATOM   2953  CG1 VAL D 377      35.768  -1.216  34.428  1.00 52.72           C
ATOM   2954  CG2 VAL D 377      33.381  -0.610  35.141  1.00 52.72           C
ATOM   2955  C   VAL D 377      34.820  -4.051  34.425  1.00 52.72           C
ATOM   2956  O   VAL D 377      34.477  -5.089  34.982  1.00 52.72           O
ATOM   2957  N   LYS D 378      36.005  -3.940  33.797  1.00112.21           N
ATOM   2958  CA  LYS D 378      36.937  -5.031  33.817  1.00112.21           C
ATOM   2959  CB  LYS D 378      38.170  -4.843  32.900  1.00112.21           C
ATOM   2960  CG  LYS D 378      38.853  -3.480  32.989  1.00112.21           C
ATOM   2961  CD  LYS D 378      40.279  -3.449  32.443  1.00112.21           C
ATOM   2962  CE  LYS D 378      40.941  -2.076  32.575  1.00112.21           C
ATOM   2963  NZ  LYS D 378      42.387  -2.184  32.284  1.00112.21           N
ATOM   2964  C   LYS D 378      37.354  -5.318  35.237  1.00112.21           C
ATOM   2965  O   LYS D 378      37.712  -6.461  35.522  1.00112.21           O
ATOM   2966  N   PRO D 379      37.428  -4.357  36.133  1.00161.29           N
ATOM   2967  CA  PRO D 379      37.710  -4.686  37.510  1.00161.29           C
ATOM   2968  CD  PRO D 379      37.896  -3.021  35.802  0.00161.29           C
ATOM   2969  CB  PRO D 379      38.227  -3.405  38.164  1.00161.29           C
ATOM   2970  CG  PRO D 379      38.759  -2.573  36.989  0.00161.29           C
ATOM   2971  C   PRO D 379      36.520  -5.235  38.237  1.00161.29           C
ATOM   2972  O   PRO D 379      36.697  -5.987  39.194  1.00161.29           O
ATOM   2973  N   GLY D 380      35.305  -4.831  37.817  1.00 34.88           N
ATOM   2974  CA  GLY D 380      34.068  -5.193  38.453  1.00 34.88           C
ATOM   2975  C   GLY D 380      33.801  -6.654  38.303  1.00 34.88           C
ATOM   2976  O   GLY D 380      33.232  -7.282  39.195  1.00 34.88           O
ATOM   2977  N   ALA D 381      34.164  -7.240  37.150  1.00 56.85           N
ATOM   2978  CA  ALA D 381      33.831  -8.621  36.960  1.00 56.85           C
ATOM   2979  CB  ALA D 381      32.834  -8.875  35.811  1.00 56.85           C
ATOM   2980  C   ALA D 381      35.067  -9.404  36.646  1.00 56.85           C
ATOM   2981  O   ALA D 381      36.120  -8.853  36.330  1.00 56.85           O
ATOM   2982  N   SER D 382      34.973 -10.731  36.832  1.00118.09           N
ATOM   2983  CA  SER D 382      36.014 -11.641  36.471  1.00118.09           C
ATOM   2984  CB  SER D 382      37.016 -11.928  37.600  1.00118.09           C
ATOM   2985  OG  SER D 382      37.732 -10.746  37.918  1.00118.09           O
ATOM   2986  C   SER D 382      35.266 -12.887  36.203  1.00118.09           C
ATOM   2987  O   SER D 382      34.530 -13.358  37.070  1.00118.09           O
ATOM   2988  N   CYS D 383      35.383 -13.490  35.011  1.00156.49           N
ATOM   2989  CA  CYS D 383      34.453 -14.571  35.033  1.00156.49           C
ATOM   2990  CB  CYS D 383      33.323 -14.560  33.990  1.00156.49           C
ATOM   2991  SG  CYS D 383      32.132 -15.891  34.347  1.00156.49           S
ATOM   2992  C   CYS D 383      35.148 -15.883  35.095  1.00156.49           C
ATOM   2993  O   CYS D 383      35.399 -16.538  34.084  1.00156.49           O
ATOM   2994  N   ALA D 384      35.575 -16.217  36.329  1.00 75.98           N
ATOM   2995  CA  ALA D 384      36.151 -17.462  36.747  1.00 75.98           C
ATOM   2996  CB  ALA D 384      36.911 -17.353  38.082  1.00 75.98           C
ATOM   2997  C   ALA D 384      35.099 -18.514  36.916  1.00 75.98           C
ATOM   2998  O   ALA D 384      35.352 -19.698  36.693  1.00 75.98           O
ATOM   2999  N   ASN D 385      33.896 -18.103  37.376  1.00176.96           N
ATOM   3000  CA  ASN D 385      32.886 -19.063  37.714  1.00176.96           C
ATOM   3001  CB  ASN D 385      32.464 -19.007  39.197  1.00176.96           C
ATOM   3002  CG  ASN D 385      31.915 -17.634  39.552  1.00176.96           C
ATOM   3003  OD1 ASN D 385      30.776 -17.514  40.003  1.00176.96           O
ATOM   3004  ND2 ASN D 385      32.734 -16.570  39.338  1.00176.96           N
ATOM   3005  C   ASN D 385      31.677 -18.937  36.836  1.00176.96           C
ATOM   3006  O   ASN D 385      31.393 -19.882  36.105  1.00176.96           O
ATOM   3007  N   HIS D 386      30.907 -17.821  36.937  1.00133.32           N
ATOM   3008  CA  HIS D 386      29.728 -17.545  36.154  1.00133.32           C
ATOM   3009  ND1 HIS D 386      28.451 -18.094  33.264  1.00133.32           N
ATOM   3010  CG  HIS D 386      28.019 -18.435  34.526  1.00133.32           C
ATOM   3011  CB  HIS D 386      28.950 -18.776  35.652  1.00133.32           C
ATOM   3012  NE2 HIS D 386      26.231 -17.988  33.223  1.00133.32           N
ATOM   3013  CD2 HIS D 386      26.660 -18.369  34.482  1.00133.32           C
ATOM   3014  CE1 HIS D 386      27.342 -17.836  32.526  1.00133.32           C
ATOM   3015  C   HIS D 386      28.802 -16.763  37.041  1.00133.32           C
ATOM   3016  O   HIS D 386      28.991 -15.563  37.225  1.00133.32           O
ATOM   3017  N   GLN D 387      27.743 -17.435  37.559  1.00 84.67           N
ATOM   3018  CA  GLN D 387      26.761 -16.900  38.479  1.00 84.67           C
ATOM   3019  CB  GLN D 387      27.047 -15.518  39.110  1.00 84.67           C
ATOM   3020  CG  GLN D 387      28.312 -15.486  39.971  1.00 84.67           C
ATOM   3021  CD  GLN D 387      28.530 -14.056  40.450  1.00 84.67           C
ATOM   3022  OE1 GLN D 387      28.636 -13.130  39.648  1.00 84.67           O
ATOM   3023  NE2 GLN D 387      28.598 -13.870  41.795  1.00 84.67           N
ATOM   3024  C   GLN D 387      25.462 -16.787  37.749  1.00 84.67           C
ATOM   3025  O   GLN D 387      25.288 -17.370  36.682  1.00 84.67           O
ATOM   3026  N   GLY D 388      24.505 -16.031  38.322  1.00 44.03           N
ATOM   3027  CA  GLY D 388      23.197 -15.910  37.736  1.00 44.03           C
ATOM   3028  C   GLY D 388      23.255 -15.154  36.442  1.00 44.03           C
ATOM   3029  O   GLY D 388      23.946 -14.145  36.290  1.00 44.03           O
ATOM   3030  N   PRO D 389      22.563 -15.705  35.479  1.00174.75           N
ATOM   3031  CA  PRO D 389      22.459 -15.017  34.217  1.00174.75           C
ATOM   3032  CD  PRO D 389      22.728 -17.138  35.286  1.00174.75           C
ATOM   3033  CB  PRO D 389      22.382 -16.094  33.137  1.00174.75           C
ATOM   3034  CG  PRO D 389      23.024 -17.325  33.792  1.00174.75           C
ATOM   3035  C   PRO D 389      21.298 -14.077  34.140  1.00174.75           C
ATOM   3036  O   PRO D 389      20.198 -14.454  34.545  1.00174.75           O
ATOM   3037  N   TRP D 390      21.516 -12.850  33.630  1.00137.16           N
ATOM   3038  CA  TRP D 390      20.431 -11.950  33.380  1.00137.16           C
ATOM   3039  CB  TRP D 390      20.854 -10.479  33.245  1.00137.16           C
ATOM   3040  CG  TRP D 390      21.055  -9.789  34.572  1.00137.16           C
ATOM   3041  CD2 TRP D 390      19.992  -9.113  35.260  1.00137.16           C
ATOM   3042  CD1 TRP D 390      22.167  -9.659  35.351  1.00137.16           C
ATOM   3043  NE1 TRP D 390      21.861  -8.941  36.485  1.00137.16           N
ATOM   3044  CE2 TRP D 390      20.524  -8.600  36.441  1.00137.16           C
ATOM   3045  CE3 TRP D 390      18.678  -8.937  34.932  1.00137.16           C
ATOM   3046  CZ2 TRP D 390      19.745  -7.897  37.317  1.00137.16           C
ATOM   3047  CZ3 TRP D 390      17.895  -8.229  35.816  1.00137.16           C
ATOM   3048  CH2 TRP D 390      18.419  -7.719  36.986  1.00137.16           C
ATOM   3049  C   TRP D 390      19.695 -12.343  32.146  1.00137.16           C
ATOM   3050  O   TRP D 390      18.466 -12.409  32.153  1.00137.16           O
ATOM   3051  N   GLU D 391      20.416 -12.630  31.039  1.00116.63           N
ATOM   3052  CA  GLU D 391      19.624 -12.864  29.875  1.00116.63           C
ATOM   3053  CB  GLU D 391      19.119 -11.552  29.259  1.00116.63           C
ATOM   3054  CG  GLU D 391      17.957 -11.719  28.284  1.00116.63           C
ATOM   3055  CD  GLU D 391      17.359 -10.334  28.087  1.00116.63           C
ATOM   3056  OE1 GLU D 391      18.075  -9.338  28.376  1.00116.63           O
ATOM   3057  OE2 GLU D 391      16.179 -10.251  27.654  1.00116.63           O
ATOM   3058  C   GLU D 391      20.352 -13.629  28.819  1.00116.63           C
ATOM   3059  O   GLU D 391      21.580 -13.609  28.722  1.00116.63           O
ATOM   3060  N   ARG D 392      19.571 -14.377  28.010  1.00182.12           N
ATOM   3061  CA  ARG D 392      20.140 -14.962  26.840  1.00182.12           C
ATOM   3062  CB  ARG D 392      19.485 -16.284  26.404  1.00182.12           C
ATOM   3063  CG  ARG D 392      17.973 -16.203  26.205  1.00182.12           C
ATOM   3064  CD  ARG D 392      17.369 -17.486  25.631  1.00182.12           C
ATOM   3065  NE  ARG D 392      15.897 -17.419  25.845  1.00182.12           N
ATOM   3066  CZ  ARG D 392      15.107 -16.694  25.001  1.00182.12           C
ATOM   3067  NH1 ARG D 392      15.668 -15.973  23.986  1.00182.12           N
ATOM   3068  NH2 ARG D 392      13.754 -16.682  25.183  1.00182.12           N
ATOM   3069  C   ARG D 392      19.892 -13.919  25.832  1.00182.12           C
ATOM   3070  O   ARG D 392      19.076 -14.042  24.921  1.00182.12           O
ATOM   3071  N   LYS D 393      20.618 -12.818  26.026  1.00117.39           N
ATOM   3072  CA  LYS D 393      20.494 -11.726  25.142  1.00117.39           C
ATOM   3073  CB  LYS D 393      21.337 -10.506  25.547  1.00117.39           C
ATOM   3074  CG  LYS D 393      21.157  -9.316  24.602  1.00117.39           C
ATOM   3075  CD  LYS D 393      21.725  -8.005  25.147  1.00117.39           C
ATOM   3076  CE  LYS D 393      23.243  -7.885  24.996  1.00117.39           C
ATOM   3077  NZ  LYS D 393      23.594  -7.647  23.578  1.00117.39           N
ATOM   3078  C   LYS D 393      21.017 -12.222  23.854  1.00117.39           C
ATOM   3079  O   LYS D 393      20.603 -11.756  22.794  1.00117.39           O
ATOM   3080  N   VAL D 394      21.939 -13.205  23.887  1.00103.26           N
ATOM   3081  CA  VAL D 394      22.488 -13.322  22.590  1.00103.26           C
ATOM   3082  CB  VAL D 394      23.951 -12.996  22.553  1.00103.26           C
ATOM   3083  CG1 VAL D 394      24.456 -13.198  21.114  1.00103.26           C
ATOM   3084  CG2 VAL D 394      24.155 -11.576  23.107  1.00103.26           C
ATOM   3085  C   VAL D 394      22.347 -14.642  21.937  1.00103.26           C
ATOM   3086  O   VAL D 394      22.629 -15.696  22.498  1.00103.26           O
ATOM   3087  N   ARG D 395      21.933 -14.570  20.663  1.00 83.23           N
ATOM   3088  CA  ARG D 395      21.843 -15.708  19.811  1.00 83.23           C
ATOM   3089  CB  ARG D 395      20.419 -15.875  19.261  1.00 83.23           C
ATOM   3090  CG  ARG D 395      19.373 -15.652  20.360  1.00 83.23           C
ATOM   3091  CD  ARG D 395      17.919 -15.792  19.912  1.00 83.23           C
ATOM   3092  NE  ARG D 395      17.345 -16.952  20.648  1.00 83.23           N
ATOM   3093  CZ  ARG D 395      17.516 -18.221  20.179  1.00 83.23           C
ATOM   3094  NH1 ARG D 395      18.230 -18.434  19.036  1.00 83.23           N
ATOM   3095  NH2 ARG D 395      16.973 -19.277  20.854  1.00 83.23           N
ATOM   3096  C   ARG D 395      22.731 -15.322  18.665  1.00 83.23           C
ATOM   3097  O   ARG D 395      22.533 -14.267  18.065  1.00 83.23           O
ATOM   3098  N   VAL D 396      23.755 -16.138  18.343  1.00 41.78           N
ATOM   3099  CA  VAL D 396      24.639 -15.759  17.278  1.00 41.78           C
ATOM   3100  CB  VAL D 396      26.019 -15.397  17.745  1.00 41.78           C
ATOM   3101  CG1 VAL D 396      25.917 -14.165  18.661  1.00 41.78           C
ATOM   3102  CG2 VAL D 396      26.655 -16.625  18.420  1.00 41.78           C
ATOM   3103  C   VAL D 396      24.781 -16.910  16.333  1.00 41.78           C
ATOM   3104  O   VAL D 396      24.767 -18.072  16.741  1.00 41.78           O
ATOM   3105  N   THR D 397      24.914 -16.596  15.026  1.00111.65           N
ATOM   3106  CA  THR D 397      25.088 -17.616  14.031  1.00111.65           C
ATOM   3107  CB  THR D 397      24.061 -17.590  12.937  1.00111.65           C
ATOM   3108  OG1 THR D 397      24.159 -16.383  12.200  1.00111.65           O
ATOM   3109  CG2 THR D 397      22.664 -17.716  13.567  1.00111.65           C
ATOM   3110  C   THR D 397      26.429 -17.403  13.398  1.00111.65           C
ATOM   3111  O   THR D 397      26.782 -16.290  13.007  1.00111.65           O
ATOM   3112  N   LEU D 398      27.218 -18.490  13.297  1.00116.61           N
ATOM   3113  CA  LEU D 398      28.543 -18.451  12.738  1.00116.61           C
ATOM   3114  CB  LEU D 398      29.574 -19.206  13.601  1.00116.61           C
ATOM   3115  CG  LEU D 398      29.860 -18.606  14.990  1.00116.61           C
ATOM   3116  CD1 LEU D 398      30.693 -17.325  14.891  1.00116.61           C
ATOM   3117  CD2 LEU D 398      28.575 -18.391  15.794  1.00116.61           C
ATOM   3118  C   LEU D 398      28.517 -19.205  11.441  1.00116.61           C
ATOM   3119  O   LEU D 398      28.152 -20.379  11.410  1.00116.61           O
ATOM   3120  N   LEU D 399      28.941 -18.566  10.329  1.00 73.42           N
ATOM   3121  CA  LEU D 399      28.892 -19.264   9.071  1.00 73.42           C
ATOM   3122  CB  LEU D 399      27.913 -18.652   8.054  1.00 73.42           C
ATOM   3123  CG  LEU D 399      26.440 -18.761   8.497  1.00 73.42           C
ATOM   3124  CD1 LEU D 399      25.488 -18.171   7.446  1.00 73.42           C
ATOM   3125  CD2 LEU D 399      26.085 -20.206   8.883  1.00 73.42           C
ATOM   3126  C   LEU D 399      30.248 -19.324   8.429  1.00 73.42           C
ATOM   3127  O   LEU D 399      31.084 -18.443   8.620  1.00 73.42           O
ATOM   3128  N   SER D 400      30.426 -20.354   7.567  1.00183.63           N
ATOM   3129  CA  SER D 400      31.616 -20.758   6.851  1.00183.63           C
ATOM   3130  CB  SER D 400      31.258 -21.450   5.521  1.00183.63           C
ATOM   3131  OG  SER D 400      30.667 -20.517   4.630  1.00183.63           O
ATOM   3132  C   SER D 400      32.520 -19.574   6.602  1.00183.63           C
ATOM   3133  O   SER D 400      32.049 -18.488   6.276  1.00183.63           O
ATOM   3134  N   PRO D 401      33.769 -19.857   6.334  1.00328.87           N
ATOM   3135  CA  PRO D 401      34.893 -19.046   6.740  1.00328.87           C
ATOM   3136  CD  PRO D 401      33.969 -20.282   4.952  1.00328.87           C
ATOM   3137  CB  PRO D 401      35.570 -18.548   5.468  1.00328.87           C
ATOM   3138  CG  PRO D 401      35.297 -19.677   4.471  1.00328.87           C
ATOM   3139  C   PRO D 401      34.782 -17.981   7.810  1.00328.87           C
ATOM   3140  O   PRO D 401      35.417 -18.261   8.827  1.00328.87           O
ATOM   3141  N   ASN D 402      34.119 -16.806   7.747  1.00204.60           N
ATOM   3142  CA  ASN D 402      34.277 -16.096   9.000  1.00204.60           C
ATOM   3143  CB  ASN D 402      35.627 -15.357   9.075  1.00204.60           C
ATOM   3144  CG  ASN D 402      35.670 -14.310   7.970  1.00204.60           C
ATOM   3145  OD1 ASN D 402      35.753 -13.112   8.238  1.00204.60           O
ATOM   3146  ND2 ASN D 402      35.618 -14.767   6.690  1.00204.60           N
ATOM   3147  C   ASN D 402      33.198 -15.077   9.280  1.00204.60           C
ATOM   3148  O   ASN D 402      33.495 -14.007   9.813  1.00204.60           O
ATOM   3149  N   LYS D 403      31.911 -15.386   9.039  1.00146.80           N
ATOM   3150  CA  LYS D 403      30.894 -14.396   9.281  1.00146.80           C
ATOM   3151  CB  LYS D 403      29.851 -14.288   8.152  1.00146.80           C
ATOM   3152  CG  LYS D 403      30.155 -13.280   7.044  1.00146.80           C
ATOM   3153  CD  LYS D 403      30.074 -11.830   7.529  1.00146.80           C
ATOM   3154  CE  LYS D 403      29.900 -10.808   6.402  1.00146.80           C
ATOM   3155  NZ  LYS D 403      31.078 -10.825   5.509  1.00146.80           N
ATOM   3156  C   LYS D 403      30.096 -14.746  10.497  1.00146.80           C
ATOM   3157  O   LYS D 403      29.762 -15.906  10.728  1.00146.80           O
ATOM   3158  N   VAL D 404      29.767 -13.722  11.314  1.00110.66           N
ATOM   3159  CA  VAL D 404      28.919 -13.938  12.446  1.00110.66           C
ATOM   3160  CB  VAL D 404      29.643 -13.821  13.752  1.00110.66           C
ATOM   3161  CG1 VAL D 404      30.502 -12.551  13.708  1.00110.66           C
ATOM   3162  CG2 VAL D 404      28.612 -13.858  14.895  1.00110.66           C
ATOM   3163  C   VAL D 404      27.801 -12.940  12.364  1.00110.66           C
ATOM   3164  O   VAL D 404      27.995 -11.824  11.887  1.00110.66           O
ATOM   3165  N   VAL D 405      26.573 -13.341  12.771  1.00 49.14           N
ATOM   3166  CA  VAL D 405      25.462 -12.426  12.727  1.00 49.14           C
ATOM   3167  CB  VAL D 405      24.724 -12.412  11.418  1.00 49.14           C
ATOM   3168  CG1 VAL D 405      25.691 -11.926  10.326  1.00 49.14           C
ATOM   3169  CG2 VAL D 405      24.136 -13.806  11.153  1.00 49.14           C
ATOM   3170  C   VAL D 405      24.487 -12.816  13.800  1.00 49.14           C
ATOM   3171  O   VAL D 405      24.464 -13.965  14.237  1.00 49.14           O
ATOM   3172  N   ASP D 406      23.692 -11.835  14.286  1.00 84.77           N
ATOM   3173  CA  ASP D 406      22.719 -12.079  15.317  1.00 84.77           C
ATOM   3174  CB  ASP D 406      22.913 -11.170  16.546  1.00 84.77           C
ATOM   3175  CG  ASP D 406      22.809  -9.710  16.123  1.00 84.77           C
ATOM   3176  OD1 ASP D 406      22.463  -9.444  14.941  1.00 84.77           O
ATOM   3177  OD2 ASP D 406      23.080  -8.835  16.988  1.00 84.77           O
ATOM   3178  C   ASP D 406      21.313 -11.927  14.796  1.00 84.77           C
ATOM   3179  O   ASP D 406      21.074 -11.810  13.595  1.00 84.77           O
ATOM   3180  N   GLN D 407      20.347 -11.926  15.743  1.00 82.91           N
ATOM   3181  CA  GLN D 407      18.924 -11.807  15.531  1.00 82.91           C
ATOM   3182  CB  GLN D 407      18.136 -11.905  16.849  1.00 82.91           C
ATOM   3183  CG  GLN D 407      18.124 -13.295  17.483  1.00 82.91           C
ATOM   3184  CD  GLN D 407      16.928 -14.045  16.914  1.00 82.91           C
ATOM   3185  OE1 GLN D 407      16.083 -13.465  16.234  1.00 82.91           O
ATOM   3186  NE2 GLN D 407      16.845 -15.370  17.210  1.00 82.91           N
ATOM   3187  C   GLN D 407      18.592 -10.459  14.962  1.00 82.91           C
ATOM   3188  O   GLN D 407      17.710 -10.326  14.113  1.00 82.91           O
ATOM   3189  N   PHE D 408      19.308  -9.422  15.426  1.00 84.66           N
ATOM   3190  CA  PHE D 408      19.091  -8.044  15.079  1.00 84.66           C
ATOM   3191  CB  PHE D 408      19.986  -7.071  15.865  1.00 84.66           C
ATOM   3192  CG  PHE D 408      19.580  -7.157  17.296  1.00 84.66           C
ATOM   3193  CD1 PHE D 408      20.134  -8.108  18.121  1.00 84.66           C
ATOM   3194  CD2 PHE D 408      18.643  -6.290  17.810  1.00 84.66           C
ATOM   3195  CE1 PHE D 408      19.762  -8.191  19.442  1.00 84.66           C
ATOM   3196  CE2 PHE D 408      18.265  -6.370  19.130  1.00 84.66           C
ATOM   3197  CZ  PHE D 408      18.826  -7.321  19.948  1.00 84.66           C
ATOM   3198  C   PHE D 408      19.364  -7.845  13.621  1.00 84.66           C
ATOM   3199  O   PHE D 408      18.894  -6.871  13.038  1.00 84.66           O
ATOM   3200  N   GLY D 409      20.185  -8.713  12.998  1.00 31.53           N
ATOM   3201  CA  GLY D 409      20.469  -8.542  11.601  1.00 31.53           C
ATOM   3202  C   GLY D 409      21.837  -7.952  11.464  1.00 31.53           C
ATOM   3203  O   GLY D 409      22.259  -7.587  10.368  1.00 31.53           O
ATOM   3204  N   ASN D 410      22.565  -7.842  12.591  1.00 86.03           N
ATOM   3205  CA  ASN D 410      23.891  -7.287  12.598  1.00 86.03           C
ATOM   3206  CB  ASN D 410      24.438  -7.039  14.017  1.00 86.03           C
ATOM   3207  CG  ASN D 410      23.481  -6.160  14.808  1.00 86.03           C
ATOM   3208  OD1 ASN D 410      23.038  -6.533  15.892  1.00 86.03           O
ATOM   3209  ND2 ASN D 410      23.153  -4.960  14.268  1.00 86.03           N
ATOM   3210  C   ASN D 410      24.829  -8.304  12.008  1.00 86.03           C
ATOM   3211  O   ASN D 410      24.614  -9.508  12.144  1.00 86.03           O
ATOM   3212  N   GLU D 411      25.910  -7.836  11.343  1.00114.57           N
ATOM   3213  CA  GLU D 411      26.881  -8.735  10.774  1.00114.57           C
ATOM   3214  CB  GLU D 411      27.050  -8.608   9.250  1.00114.57           C
ATOM   3215  CG  GLU D 411      27.582  -7.246   8.803  1.00114.57           C
ATOM   3216  CD  GLU D 411      26.402  -6.292   8.687  1.00114.57           C
ATOM   3217  OE1 GLU D 411      25.699  -6.352   7.644  1.00114.57           O
ATOM   3218  OE2 GLU D 411      26.189  -5.492   9.636  1.00114.57           O
ATOM   3219  C   GLU D 411      28.224  -8.441  11.380  1.00114.57           C
ATOM   3220  O   GLU D 411      28.515  -7.305  11.751  1.00114.57           O
ATOM   3221  N   GLY D 412      29.087  -9.476  11.486  1.00 26.80           N
ATOM   3222  CA  GLY D 412      30.389  -9.310  12.080  1.00 26.80           C
ATOM   3223  C   GLY D 412      31.246 -10.478  11.681  1.00 26.80           C
ATOM   3224  O   GLY D 412      30.950 -11.172  10.709  1.00 26.80           O
ATOM   3225  N   THR D 413      32.356 -10.714  12.421  1.00112.24           N
ATOM   3226  CA  THR D 413      33.228 -11.798  12.054  1.00112.24           C
ATOM   3227  CB  THR D 413      34.479 -11.347  11.362  1.00112.24           C
ATOM   3228  OG1 THR D 413      35.258 -10.534  12.225  1.00112.24           O
ATOM   3229  CG2 THR D 413      34.075 -10.551  10.109  1.00112.24           C
ATOM   3230  C   THR D 413      33.642 -12.579  13.264  1.00112.24           C
ATOM   3231  O   THR D 413      33.421 -12.156  14.398  1.00112.24           O
ATOM   3232  N   TRP D 414      34.227 -13.781  13.037  1.00147.76           N
ATOM   3233  CA  TRP D 414      34.697 -14.576  14.133  1.00147.76           C
ATOM   3234  CB  TRP D 414      33.695 -15.598  14.687  1.00147.76           C
ATOM   3235  CG  TRP D 414      33.924 -17.027  14.261  1.00147.76           C
ATOM   3236  CD2 TRP D 414      33.387 -17.645  13.087  1.00147.76           C
ATOM   3237  CD1 TRP D 414      34.651 -17.986  14.906  1.00147.76           C
ATOM   3238  NE1 TRP D 414      34.599 -19.166  14.207  1.00147.76           N
ATOM   3239  CE2 TRP D 414      33.825 -18.970  13.084  1.00147.76           C
ATOM   3240  CE3 TRP D 414      32.593 -17.150  12.096  1.00147.76           C
ATOM   3241  CZ2 TRP D 414      33.472 -19.825  12.081  1.00147.76           C
ATOM   3242  CZ3 TRP D 414      32.240 -18.012  11.084  1.00147.76           C
ATOM   3243  CH2 TRP D 414      32.674 -19.322  11.079  1.00147.76           C
ATOM   3244  C   TRP D 414      35.847 -15.398  13.631  1.00147.76           C
ATOM   3245  O   TRP D 414      36.083 -15.505  12.427  1.00147.76           O
ATOM   3246  N   THR D 415      36.626 -15.970  14.569  1.00122.00           N
ATOM   3247  CA  THR D 415      37.705 -16.845  14.213  1.00122.00           C
ATOM   3248  CB  THR D 415      39.035 -16.157  14.102  1.00122.00           C
ATOM   3249  OG1 THR D 415      40.036 -17.084  13.707  1.00122.00           O
ATOM   3250  CG2 THR D 415      39.391 -15.546  15.467  1.00122.00           C
ATOM   3251  C   THR D 415      37.829 -17.838  15.313  1.00122.00           C
ATOM   3252  O   THR D 415      37.534 -17.529  16.466  1.00122.00           O
ATOM   3253  N   MET D 416      38.236 -19.079  14.992  1.00156.89           N
ATOM   3254  CA  MET D 416      38.431 -20.013  16.059  1.00156.89           C
ATOM   3255  CB  MET D 416      38.337 -21.472  15.571  1.00156.89           C
ATOM   3256  CG  MET D 416      37.767 -22.454  16.599  1.00156.89           C
ATOM   3257  SD  MET D 416      38.848 -22.897  17.989  1.00156.89           S
ATOM   3258  CE  MET D 416      37.562 -23.774  18.928  1.00156.89           C
ATOM   3259  C   MET D 416      39.830 -19.713  16.496  1.00156.89           C
ATOM   3260  O   MET D 416      40.617 -19.185  15.713  1.00156.89           O
ATOM   3261  N   VAL D 417      40.181 -19.965  17.765  1.00148.24           N
ATOM   3262  CA  VAL D 417      41.539 -19.719  18.140  1.00148.24           C
ATOM   3263  CB  VAL D 417      41.679 -18.918  19.413  1.00148.24           C
ATOM   3264  CG1 VAL D 417      40.829 -19.541  20.539  1.00148.24           C
ATOM   3265  CG2 VAL D 417      43.174 -18.827  19.765  1.00148.24           C
ATOM   3266  C   VAL D 417      42.153 -21.065  18.292  1.00148.24           C
ATOM   3267  O   VAL D 417      41.998 -21.703  19.335  1.00148.24           O
ATOM   3268  N   TYR D 418      42.892 -21.530  17.250  1.00258.95           N
ATOM   3269  CA  TYR D 418      43.488 -22.823  17.367  1.00258.95           C
ATOM   3270  CB  TYR D 418      44.509 -22.949  18.499  1.00258.95           C
ATOM   3271  CG  TYR D 418      45.583 -23.534  17.679  1.00258.95           C
ATOM   3272  CD1 TYR D 418      45.917 -22.769  16.595  1.00258.95           C
ATOM   3273  CD2 TYR D 418      46.238 -24.719  17.910  1.00258.95           C
ATOM   3274  CE1 TYR D 418      46.874 -23.138  15.708  1.00258.95           C
ATOM   3275  CE2 TYR D 418      47.216 -25.100  17.008  1.00258.95           C
ATOM   3276  CZ  TYR D 418      47.521 -24.316  15.913  1.00258.95           C
ATOM   3277  OH  TYR D 418      48.509 -24.681  14.974  1.00258.95           O
ATOM   3278  C   TYR D 418      42.343 -23.759  17.610  1.00258.95           C
ATOM   3279  O   TYR D 418      41.349 -23.719  16.886  1.00258.95           O
ATOM   3280  N   ASN D 419      42.567 -24.762  18.467  1.00191.05           N
ATOM   3281  CA  ASN D 419      41.581 -25.665  19.006  1.00191.05           C
ATOM   3282  CB  ASN D 419      42.153 -27.039  19.362  1.00191.05           C
ATOM   3283  CG  ASN D 419      43.323 -26.945  20.345  1.00191.05           C
ATOM   3284  OD1 ASN D 419      43.967 -27.954  20.619  1.00191.05           O
ATOM   3285  ND2 ASN D 419      43.634 -25.742  20.891  1.00191.05           N
ATOM   3286  C   ASN D 419      40.901 -25.172  20.267  1.00191.05           C
ATOM   3287  O   ASN D 419      40.014 -25.846  20.787  1.00191.05           O
ATOM   3288  N   GLN D 420      41.426 -24.104  20.893  1.00175.19           N
ATOM   3289  CA  GLN D 420      41.033 -23.681  22.222  1.00175.19           C
ATOM   3290  CB  GLN D 420      42.045 -22.729  22.857  1.00175.19           C
ATOM   3291  CG  GLN D 420      43.408 -23.366  23.047  1.00175.19           C
ATOM   3292  CD  GLN D 420      43.853 -22.926  24.414  1.00175.19           C
ATOM   3293  OE1 GLN D 420      44.502 -21.902  24.600  1.00175.19           O
ATOM   3294  NE2 GLN D 420      43.435 -23.721  25.421  1.00175.19           N
ATOM   3295  C   GLN D 420      39.701 -23.021  22.449  1.00175.19           C
ATOM   3296  O   GLN D 420      39.051 -23.299  23.458  1.00175.19           O
ATOM   3297  N   GLY D 421      39.279 -22.088  21.578  1.00 45.04           N
ATOM   3298  CA  GLY D 421      38.085 -21.335  21.868  1.00 45.04           C
ATOM   3299  C   GLY D 421      37.888 -20.395  20.724  1.00 45.04           C
ATOM   3300  O   GLY D 421      38.462 -20.614  19.661  1.00 45.04           O
ATOM   3301  N   PHE D 422      37.078 -19.323  20.890  1.00 77.05           N
ATOM   3302  CA  PHE D 422      36.860 -18.453  19.767  1.00 77.05           C
ATOM   3303  CB  PHE D 422      35.685 -18.884  18.866  1.00 77.05           C
ATOM   3304  CG  PHE D 422      34.429 -18.950  19.667  1.00 77.05           C
ATOM   3305  CD1 PHE D 422      34.098 -20.095  20.357  1.00 77.05           C
ATOM   3306  CD2 PHE D 422      33.579 -17.871  19.719  1.00 77.05           C
ATOM   3307  CE1 PHE D 422      32.938 -20.156  21.094  1.00 77.05           C
ATOM   3308  CE2 PHE D 422      32.424 -17.934  20.450  1.00 77.05           C
ATOM   3309  CZ  PHE D 422      32.095 -19.072  21.142  1.00 77.05           C
ATOM   3310  C   PHE D 422      36.637 -17.030  20.187  1.00 77.05           C
ATOM   3311  O   PHE D 422      36.409 -16.727  21.356  1.00 77.05           O
ATOM   3312  N   HIS D 423      36.729 -16.113  19.196  1.00114.57           N
ATOM   3313  CA  HIS D 423      36.532 -14.707  19.399  1.00114.57           C
ATOM   3314  ND1 HIS D 423      39.492 -15.473  20.220  1.00114.57           N
ATOM   3315  CG  HIS D 423      38.930 -14.221  20.102  1.00114.57           C
ATOM   3316  CB  HIS D 423      37.813 -13.884  19.160  1.00114.57           C
ATOM   3317  NE2 HIS D 423      40.569 -14.158  21.653  1.00114.57           N
ATOM   3318  CD2 HIS D 423      39.600 -13.431  20.985  1.00114.57           C
ATOM   3319  CE1 HIS D 423      40.464 -15.380  21.163  1.00114.57           C
ATOM   3320  C   HIS D 423      35.557 -14.273  18.349  1.00114.57           C
ATOM   3321  O   HIS D 423      35.720 -14.597  17.173  1.00114.57           O
ATOM   3322  N   ILE D 424      34.508 -13.534  18.758  1.00115.98           N
ATOM   3323  CA  ILE D 424      33.494 -13.060  17.858  1.00115.98           C
ATOM   3324  CB  ILE D 424      32.107 -13.494  18.272  1.00115.98           C
ATOM   3325  CG1 ILE D 424      31.970 -15.021  18.395  1.00115.98           C
ATOM   3326  CG2 ILE D 424      31.111 -12.897  17.262  1.00115.98           C
ATOM   3327  CD1 ILE D 424      31.972 -15.759  17.063  1.00115.98           C
ATOM   3328  C   ILE D 424      33.452 -11.571  18.012  1.00115.98           C
ATOM   3329  O   ILE D 424      33.394 -11.063  19.131  1.00115.98           O
ATOM   3330  N   ASN D 425      33.502 -10.820  16.897  1.00104.95           N
ATOM   3331  CA  ASN D 425      33.329  -9.401  17.020  1.00104.95           C
ATOM   3332  CB  ASN D 425      34.506  -8.557  16.494  1.00104.95           C
ATOM   3333  CG  ASN D 425      34.774  -8.894  15.038  1.00104.95           C
ATOM   3334  OD1 ASN D 425      34.227  -8.277  14.125  1.00104.95           O
ATOM   3335  ND2 ASN D 425      35.666  -9.897  14.819  1.00104.95           N
ATOM   3336  C   ASN D 425      32.090  -9.061  16.260  1.00104.95           C
ATOM   3337  O   ASN D 425      32.030  -9.217  15.041  1.00104.95           O
ATOM   3338  N   VAL D 426      31.042  -8.621  16.985  1.00112.58           N
ATOM   3339  CA  VAL D 426      29.818  -8.275  16.330  1.00112.58           C
ATOM   3340  CB  VAL D 426      28.796  -9.370  16.320  1.00112.58           C
ATOM   3341  CG1 VAL D 426      29.350 -10.544  15.512  1.00112.58           C
ATOM   3342  CG2 VAL D 426      28.439  -9.725  17.773  1.00112.58           C
ATOM   3343  C   VAL D 426      29.193  -7.157  17.092  1.00112.58           C
ATOM   3344  O   VAL D 426      29.259  -7.121  18.318  1.00112.58           O
ATOM   3345  N   ASN D 427      28.572  -6.218  16.352  1.00139.16           N
ATOM   3346  CA  ASN D 427      27.874  -5.068  16.853  1.00139.16           C
ATOM   3347  CB  ASN D 427      26.359  -5.236  17.129  1.00139.16           C
ATOM   3348  CG  ASN D 427      26.043  -6.267  18.199  1.00139.16           C
ATOM   3349  OD1 ASN D 427      26.089  -7.471  17.951  1.00139.16           O
ATOM   3350  ND2 ASN D 427      25.668  -5.778  19.413  1.00139.16           N
ATOM   3351  C   ASN D 427      28.576  -4.401  18.002  1.00139.16           C
ATOM   3352  O   ASN D 427      27.989  -4.165  19.058  1.00139.16           O
ATOM   3353  N   GLY D 428      29.870  -4.075  17.822  1.00 31.25           N
ATOM   3354  CA  GLY D 428      30.593  -3.287  18.783  1.00 31.25           C
ATOM   3355  C   GLY D 428      30.938  -4.057  20.025  1.00 31.25           C
ATOM   3356  O   GLY D 428      31.305  -3.454  21.032  1.00 31.25           O
ATOM   3357  N   ARG D 429      30.838  -5.400  20.004  1.00118.71           N
ATOM   3358  CA  ARG D 429      31.175  -6.164  21.177  1.00118.71           C
ATOM   3359  CB  ARG D 429      29.955  -6.759  21.899  1.00118.71           C
ATOM   3360  CG  ARG D 429      29.105  -5.703  22.611  1.00118.71           C
ATOM   3361  CD  ARG D 429      29.453  -5.524  24.093  1.00118.71           C
ATOM   3362  NE  ARG D 429      29.015  -6.759  24.806  1.00118.71           N
ATOM   3363  CZ  ARG D 429      29.157  -6.861  26.160  1.00118.71           C
ATOM   3364  NH1 ARG D 429      29.741  -5.847  26.862  1.00118.71           N
ATOM   3365  NH2 ARG D 429      28.706  -7.974  26.813  1.00118.71           N
ATOM   3366  C   ARG D 429      32.062  -7.304  20.778  1.00118.71           C
ATOM   3367  O   ARG D 429      32.015  -7.777  19.643  1.00118.71           O
ATOM   3368  N   SER D 430      32.915  -7.760  21.724  1.00 91.62           N
ATOM   3369  CA  SER D 430      33.801  -8.864  21.489  1.00 91.62           C
ATOM   3370  CB  SER D 430      35.282  -8.542  21.756  1.00 91.62           C
ATOM   3371  OG  SER D 430      35.752  -7.581  20.823  1.00 91.62           O
ATOM   3372  C   SER D 430      33.400  -9.946  22.450  1.00 91.62           C
ATOM   3373  O   SER D 430      33.088  -9.694  23.610  1.00 91.62           O
ATOM   3374  N   TYR D 431      33.445 -11.192  21.956  1.00178.62           N
ATOM   3375  CA  TYR D 431      32.959 -12.406  22.555  1.00178.62           C
ATOM   3376  CB  TYR D 431      32.107 -12.975  21.400  1.00178.62           C
ATOM   3377  CG  TYR D 431      31.109 -14.069  21.562  1.00178.62           C
ATOM   3378  CD1 TYR D 431      31.451 -15.376  21.790  1.00178.62           C
ATOM   3379  CD2 TYR D 431      29.782 -13.743  21.376  1.00178.62           C
ATOM   3380  CE1 TYR D 431      30.461 -16.322  21.876  1.00178.62           C
ATOM   3381  CE2 TYR D 431      28.785 -14.692  21.456  1.00178.62           C
ATOM   3382  CZ  TYR D 431      29.138 -15.994  21.720  1.00178.62           C
ATOM   3383  OH  TYR D 431      28.135 -16.988  21.769  1.00178.62           O
ATOM   3384  C   TYR D 431      34.177 -13.298  22.679  1.00178.62           C
ATOM   3385  O   TYR D 431      34.839 -13.559  21.677  1.00178.62           O
ATOM   3386  N   PHE D 432      34.509 -13.795  23.893  1.00115.02           N
ATOM   3387  CA  PHE D 432      35.664 -14.652  24.054  1.00115.02           C
ATOM   3388  CB  PHE D 432      36.884 -13.865  24.590  1.00115.02           C
ATOM   3389  CG  PHE D 432      37.932 -14.792  25.108  1.00115.02           C
ATOM   3390  CD1 PHE D 432      38.922 -15.298  24.299  1.00115.02           C
ATOM   3391  CD2 PHE D 432      37.921 -15.156  26.439  1.00115.02           C
ATOM   3392  CE1 PHE D 432      39.875 -16.144  24.820  1.00115.02           C
ATOM   3393  CE2 PHE D 432      38.873 -16.002  26.963  1.00115.02           C
ATOM   3394  CZ  PHE D 432      39.855 -16.502  26.146  1.00115.02           C
ATOM   3395  C   PHE D 432      35.374 -15.730  25.063  1.00115.02           C
ATOM   3396  O   PHE D 432      34.801 -15.462  26.114  1.00115.02           O
ATOM   3397  N   GLY D 433      35.799 -16.982  24.785  1.00 46.14           N
ATOM   3398  CA  GLY D 433      35.584 -18.061  25.713  1.00 46.14           C
ATOM   3399  C   GLY D 433      36.337 -19.267  25.226  1.00 46.14           C
ATOM   3400  O   GLY D 433      36.624 -19.397  24.038  1.00 46.14           O
ATOM   3401  N   TYR D 434      36.633 -20.220  26.141  1.00127.04           N
ATOM   3402  CA  TYR D 434      37.318 -21.421  25.739  1.00127.04           C
ATOM   3403  CB  TYR D 434      38.303 -22.065  26.717  1.00127.04           C
ATOM   3404  CG  TYR D 434      39.352 -21.090  26.995  1.00127.04           C
ATOM   3405  CD1 TYR D 434      40.373 -20.854  26.110  1.00127.04           C
ATOM   3406  CD2 TYR D 434      39.265 -20.437  28.184  1.00127.04           C
ATOM   3407  CE1 TYR D 434      41.317 -19.920  26.432  1.00127.04           C
ATOM   3408  CE2 TYR D 434      40.196 -19.511  28.511  1.00127.04           C
ATOM   3409  CZ  TYR D 434      41.201 -19.265  27.630  1.00127.04           C
ATOM   3410  OH  TYR D 434      42.130 -18.307  27.993  1.00127.04           O
ATOM   3411  C   TYR D 434      36.286 -22.486  25.704  1.00127.04           C
ATOM   3412  O   TYR D 434      35.266 -22.407  26.386  1.00127.04           O
ATOM   3413  N   SER D 435      36.539 -23.523  24.888  1.00 81.94           N
ATOM   3414  CA  SER D 435      35.609 -24.608  24.815  1.00 81.94           C
ATOM   3415  CB  SER D 435      35.950 -25.652  23.736  1.00 81.94           C
ATOM   3416  OG  SER D 435      37.171 -26.301  24.050  1.00 81.94           O
ATOM   3417  C   SER D 435      35.643 -25.295  26.145  1.00 81.94           C
ATOM   3418  O   SER D 435      36.666 -25.310  26.827  1.00 81.94           O
ATOM   3419  N   ALA D 436      34.505 -25.904  26.526  1.00 57.36           N
ATOM   3420  CA  ALA D 436      34.322 -26.488  27.823  1.00 57.36           C
ATOM   3421  CB  ALA D 436      32.870 -26.859  28.119  1.00 57.36           C
ATOM   3422  C   ALA D 436      35.126 -27.731  28.050  1.00 57.36           C
ATOM   3423  O   ALA D 436      35.427 -28.500  27.140  1.00 57.36           O
ATOM   3424  N   PHE D 437      35.450 -27.907  29.351  1.00285.60           N
ATOM   3425  CA  PHE D 437      36.192 -28.950  30.002  1.00285.60           C
ATOM   3426  CB  PHE D 437      37.372 -28.439  30.813  1.00285.60           C
ATOM   3427  CG  PHE D 437      38.392 -28.693  29.854  1.00285.60           C
ATOM   3428  CD1 PHE D 437      38.757 -30.010  29.776  1.00285.60           C
ATOM   3429  CD2 PHE D 437      38.905 -27.687  29.087  1.00285.60           C
ATOM   3430  CE1 PHE D 437      39.689 -30.373  28.870  1.00285.60           C
ATOM   3431  CE2 PHE D 437      39.843 -28.039  28.172  1.00285.60           C
ATOM   3432  CZ  PHE D 437      40.201 -29.357  28.126  1.00285.60           C
ATOM   3433  C   PHE D 437      35.384 -29.537  31.086  1.00285.60           C
ATOM   3434  O   PHE D 437      34.612 -28.839  31.721  1.00285.60           O
ATOM   3435  N   LYS D 438      35.642 -30.830  31.363  1.00143.33           N
ATOM   3436  CA  LYS D 438      34.932 -31.548  32.373  1.00143.33           C
ATOM   3437  CB  LYS D 438      34.186 -32.731  31.732  1.00143.33           C
ATOM   3438  CG  LYS D 438      32.870 -33.164  32.370  1.00143.33           C
ATOM   3439  CD  LYS D 438      31.670 -32.342  31.890  1.00143.33           C
ATOM   3440  CE  LYS D 438      30.332 -33.042  32.142  0.00143.33           C
ATOM   3441  NZ  LYS D 438      29.248 -32.381  31.378  0.00143.33           N
ATOM   3442  C   LYS D 438      35.995 -32.181  33.228  1.00143.33           C
ATOM   3443  O   LYS D 438      36.853 -32.894  32.713  1.00143.33           O
ATOM   3444  N   LYS D 439      35.985 -31.939  34.554  1.00 82.26           N
ATOM   3445  CA  LYS D 439      36.967 -32.592  35.374  1.00 82.26           C
ATOM   3446  CB  LYS D 439      37.777 -31.630  36.257  1.00 82.26           C
ATOM   3447  CG  LYS D 439      38.674 -30.692  35.447  1.00 82.26           C
ATOM   3448  CD  LYS D 439      39.266 -29.547  36.269  1.00 82.26           C
ATOM   3449  CE  LYS D 439      40.524 -29.943  37.043  1.00 82.26           C
ATOM   3450  NZ  LYS D 439      41.050 -28.775  37.783  1.00 82.26           N
ATOM   3451  C   LYS D 439      36.235 -33.542  36.276  1.00 82.26           C
ATOM   3452  O   LYS D 439      35.641 -33.155  37.282  1.00 82.26           O
ATOM   3453  N   GLU D 440      36.269 -34.828  35.884  1.00109.62           N
ATOM   3454  CA  GLU D 440      35.670 -35.974  36.506  1.00109.62           C
ATOM   3455  CB  GLU D 440      35.621 -37.174  35.568  0.00109.62           C
ATOM   3456  CG  GLU D 440      34.663 -38.280  35.994  0.00109.62           C
ATOM   3457  CD  GLU D 440      33.264 -37.858  35.563  0.00109.62           C
ATOM   3458  OE1 GLU D 440      32.808 -36.769  36.003  0.00109.62           O
ATOM   3459  OE2 GLU D 440      32.635 -38.619  34.779  0.00109.62           O
ATOM   3460  C   GLU D 440      36.457 -36.377  37.706  1.00109.62           C
ATOM   3461  O   GLU D 440      35.959 -37.119  38.550  1.00109.62           O
ATOM   3462  N   GLY D 441      37.708 -35.890  37.829  1.00 57.06           N
ATOM   3463  CA  GLY D 441      38.579 -36.457  38.814  1.00 57.06           C
ATOM   3464  C   GLY D 441      39.480 -37.388  38.066  1.00 57.06           C
ATOM   3465  O   GLY D 441      39.334 -38.612  38.100  1.00 57.06           O
ATOM   3466  N   GLN D 442      40.430 -36.775  37.330  1.00118.35           N
ATOM   3467  CA  GLN D 442      41.408 -37.448  36.519  1.00118.35           C
ATOM   3468  CB  GLN D 442      42.135 -38.559  37.324  1.00118.35           C
ATOM   3469  CG  GLN D 442      43.348 -38.114  38.176  1.00118.35           C
ATOM   3470  CD  GLN D 442      44.637 -38.496  37.412  1.00118.35           C
ATOM   3471  OE1 GLN D 442      45.461 -39.261  37.915  1.00118.35           O
ATOM   3472  NE2 GLN D 442      44.822 -37.977  36.165  1.00118.35           N
ATOM   3473  C   GLN D 442      40.731 -37.970  35.286  1.00118.35           C
ATOM   3474  O   GLN D 442      41.345 -38.691  34.468  1.00118.35           O
ATOM   3475  N   LYS D 443      39.455 -37.603  35.086  1.00119.95           N
ATOM   3476  CA  LYS D 443      38.827 -37.908  33.837  1.00119.95           C
ATOM   3477  CB  LYS D 443      37.491 -38.665  33.898  1.00119.95           C
ATOM   3478  CG  LYS D 443      36.880 -38.851  32.505  1.00119.95           C
ATOM   3479  CD  LYS D 443      35.717 -39.831  32.399  0.00119.95           C
ATOM   3480  CE  LYS D 443      36.172 -41.275  32.232  0.00119.95           C
ATOM   3481  NZ  LYS D 443      36.721 -41.746  33.517  0.00119.95           N
ATOM   3482  C   LYS D 443      38.529 -36.592  33.195  1.00119.95           C
ATOM   3483  O   LYS D 443      37.793 -35.786  33.760  1.00119.95           O
ATOM   3484  N   VAL D 444      39.107 -36.315  32.010  1.00119.40           N
ATOM   3485  CA  VAL D 444      38.816 -35.055  31.374  1.00119.40           C
ATOM   3486  CB  VAL D 444      40.026 -34.247  31.015  1.00119.40           C
ATOM   3487  CG1 VAL D 444      40.622 -33.656  32.294  1.00119.40           C
ATOM   3488  CG2 VAL D 444      41.003 -35.157  30.255  1.00119.40           C
ATOM   3489  C   VAL D 444      38.053 -35.295  30.115  1.00119.40           C
ATOM   3490  O   VAL D 444      38.445 -36.090  29.266  1.00119.40           O
ATOM   3491  N   THR D 445      36.911 -34.594  29.986  1.00 66.93           N
ATOM   3492  CA  THR D 445      36.134 -34.727  28.795  1.00 66.93           C
ATOM   3493  CB  THR D 445      34.805 -35.385  29.015  1.00 66.93           C
ATOM   3494  OG1 THR D 445      34.992 -36.648  29.637  1.00 66.93           O
ATOM   3495  CG2 THR D 445      34.122 -35.578  27.646  1.00 66.93           C
ATOM   3496  C   THR D 445      35.895 -33.344  28.295  1.00 66.93           C
ATOM   3497  O   THR D 445      35.621 -32.420  29.057  1.00 66.93           O
ATOM   3498  N   SER D 446      36.010 -33.150  26.978  1.00106.74           N
ATOM   3499  CA  SER D 446      35.814 -31.812  26.522  1.00106.74           C
ATOM   3500  CB  SER D 446      37.022 -31.238  25.751  1.00106.74           C
ATOM   3501  OG  SER D 446      37.389 -32.086  24.674  1.00106.74           O
ATOM   3502  C   SER D 446      34.588 -31.777  25.684  1.00106.74           C
ATOM   3503  O   SER D 446      34.228 -32.761  25.037  1.00106.74           O
ATOM   3504  N   TYR D 447      33.856 -30.648  25.756  1.00108.59           N
ATOM   3505  CA  TYR D 447      32.716 -30.528  24.909  1.00108.59           C
ATOM   3506  CB  TYR D 447      31.359 -30.647  25.622  1.00108.59           C
ATOM   3507  CG  TYR D 447      31.255 -32.110  25.868  1.00108.59           C
ATOM   3508  CD1 TYR D 447      30.811 -32.942  24.860  1.00108.59           C
ATOM   3509  CD2 TYR D 447      31.627 -32.647  27.079  1.00108.59           C
ATOM   3510  CE1 TYR D 447      30.717 -34.299  25.068  1.00108.59           C
ATOM   3511  CE2 TYR D 447      31.536 -34.000  27.295  1.00108.59           C
ATOM   3512  CZ  TYR D 447      31.090 -34.822  26.286  1.00108.59           C
ATOM   3513  OH  TYR D 447      31.006 -36.210  26.515  1.00108.59           O
ATOM   3514  C   TYR D 447      32.839 -29.281  24.115  1.00108.59           C
ATOM   3515  O   TYR D 447      32.858 -28.165  24.629  1.00108.59           O
ATOM   3516  N   CYS D 448      32.953 -29.493  22.801  1.00 80.90           N
ATOM   3517  CA  CYS D 448      33.110 -28.493  21.799  1.00 80.90           C
ATOM   3518  CB  CYS D 448      33.585 -29.107  20.481  1.00 80.90           C
ATOM   3519  SG  CYS D 448      35.173 -29.942  20.762  1.00 80.90           S
ATOM   3520  C   CYS D 448      31.821 -27.749  21.612  1.00 80.90           C
ATOM   3521  O   CYS D 448      31.793 -26.697  20.973  1.00 80.90           O
ATOM   3522  N   HIS D 449      30.708 -28.361  22.072  1.00 85.15           N
ATOM   3523  CA  HIS D 449      29.371 -27.829  22.009  1.00 85.15           C
ATOM   3524  ND1 HIS D 449      27.561 -31.206  21.650  1.00 85.15           N
ATOM   3525  CG  HIS D 449      28.261 -30.037  21.438  1.00 85.15           C
ATOM   3526  CB  HIS D 449      28.290 -28.866  22.378  1.00 85.15           C
ATOM   3527  NE2 HIS D 449      28.634 -31.448  19.717  1.00 85.15           N
ATOM   3528  CD2 HIS D 449      28.907 -30.203  20.252  1.00 85.15           C
ATOM   3529  CE1 HIS D 449      27.820 -32.014  20.590  1.00 85.15           C
ATOM   3530  C   HIS D 449      29.214 -26.677  22.957  1.00 85.15           C
ATOM   3531  O   HIS D 449      28.410 -25.778  22.714  1.00 85.15           O
ATOM   3532  N   LYS D 450      29.918 -26.690  24.105  1.00183.02           N
ATOM   3533  CA  LYS D 450      29.713 -25.585  24.995  1.00183.02           C
ATOM   3534  CB  LYS D 450      28.727 -25.847  26.160  1.00183.02           C
ATOM   3535  CG  LYS D 450      28.862 -27.144  26.958  1.00183.02           C
ATOM   3536  CD  LYS D 450      29.957 -27.123  28.014  1.00183.02           C
ATOM   3537  CE  LYS D 450      29.841 -28.240  29.053  1.00183.02           C
ATOM   3538  NZ  LYS D 450      29.478 -29.516  28.396  1.00183.02           N
ATOM   3539  C   LYS D 450      30.998 -24.944  25.420  1.00183.02           C
ATOM   3540  O   LYS D 450      32.081 -25.336  24.982  1.00183.02           O
ATOM   3541  N   THR D 451      30.895 -23.871  26.239  1.00 66.15           N
ATOM   3542  CA  THR D 451      32.065 -23.121  26.599  1.00 66.15           C
ATOM   3543  CB  THR D 451      32.089 -21.726  26.033  1.00 66.15           C
ATOM   3544  OG1 THR D 451      31.037 -20.946  26.585  1.00 66.15           O
ATOM   3545  CG2 THR D 451      31.941 -21.812  24.503  1.00 66.15           C
ATOM   3546  C   THR D 451      32.180 -22.987  28.086  1.00 66.15           C
ATOM   3547  O   THR D 451      31.253 -23.262  28.849  1.00 66.15           O
ATOM   3548  N   VAL D 452      33.392 -22.589  28.513  1.00 68.71           N
ATOM   3549  CA  VAL D 452      33.743 -22.282  29.866  1.00 68.71           C
ATOM   3550  CB  VAL D 452      35.239 -22.234  30.046  1.00 68.71           C
ATOM   3551  CG1 VAL D 452      35.597 -21.752  31.461  1.00 68.71           C
ATOM   3552  CG2 VAL D 452      35.806 -23.623  29.708  1.00 68.71           C
ATOM   3553  C   VAL D 452      33.195 -20.905  30.067  1.00 68.71           C
ATOM   3554  O   VAL D 452      32.723 -20.298  29.105  1.00 68.71           O
ATOM   3555  N   PRO D 453      33.164 -20.383  31.258  1.00161.26           N
ATOM   3556  CA  PRO D 453      32.676 -19.039  31.361  1.00161.26           C
ATOM   3557  CD  PRO D 453      32.795 -21.167  32.428  1.00161.26           C
ATOM   3558  CB  PRO D 453      32.489 -18.778  32.849  1.00161.26           C
ATOM   3559  CG  PRO D 453      32.111 -20.174  33.387  1.00161.26           C
ATOM   3560  C   PRO D 453      33.590 -18.126  30.612  1.00161.26           C
ATOM   3561  O   PRO D 453      34.805 -18.254  30.753  1.00161.26           O
ATOM   3562  N   GLY D 454      33.019 -17.189  29.825  1.00 51.12           N
ATOM   3563  CA  GLY D 454      33.815 -16.337  28.992  1.00 51.12           C
ATOM   3564  C   GLY D 454      33.544 -14.897  29.298  1.00 51.12           C
ATOM   3565  O   GLY D 454      32.750 -14.557  30.177  1.00 51.12           O
ATOM   3566  N   LEU D 455      34.234 -14.013  28.545  1.00 65.63           N
ATOM   3567  CA  LEU D 455      34.149 -12.604  28.779  1.00 65.63           C
ATOM   3568  CB  LEU D 455      35.529 -12.004  29.121  1.00 65.63           C
ATOM   3569  CG  LEU D 455      36.197 -12.616  30.378  1.00 65.63           C
ATOM   3570  CD1 LEU D 455      36.512 -14.111  30.200  1.00 65.63           C
ATOM   3571  CD2 LEU D 455      37.455 -11.833  30.783  1.00 65.63           C
ATOM   3572  C   LEU D 455      33.615 -11.922  27.545  1.00 65.63           C
ATOM   3573  O   LEU D 455      34.023 -12.220  26.422  1.00 65.63           O
ATOM   3574  N   ALA D 456      32.652 -10.993  27.732  1.00 53.30           N
ATOM   3575  CA  ALA D 456      32.107 -10.233  26.643  1.00 53.30           C
ATOM   3576  CB  ALA D 456      30.631 -10.547  26.345  1.00 53.30           C
ATOM   3577  C   ALA D 456      32.185  -8.797  27.071  1.00 53.30           C
ATOM   3578  O   ALA D 456      31.918  -8.472  28.225  1.00 53.30           O
ATOM   3579  N   HIS D 457      32.587  -7.896  26.153  1.00 78.83           N
ATOM   3580  CA  HIS D 457      32.689  -6.502  26.487  1.00 78.83           C
ATOM   3581  ND1 HIS D 457      35.904  -7.791  26.735  1.00 78.83           N
ATOM   3582  CG  HIS D 457      35.147  -6.706  26.355  1.00 78.83           C
ATOM   3583  CB  HIS D 457      34.018  -6.145  27.157  1.00 78.83           C
ATOM   3584  NE2 HIS D 457      36.642  -7.172  24.733  1.00 78.83           N
ATOM   3585  CD2 HIS D 457      35.611  -6.340  25.130  1.00 78.83           C
ATOM   3586  CE1 HIS D 457      36.782  -8.027  25.729  1.00 78.83           C
ATOM   3587  C   HIS D 457      32.648  -5.739  25.202  1.00 78.83           C
ATOM   3588  O   HIS D 457      32.912  -6.291  24.135  1.00 78.83           O
ATOM   3589  N   ASP D 458      32.332  -4.431  25.277  1.00 65.67           N
ATOM   3590  CA  ASP D 458      32.270  -3.647  24.078  1.00 65.67           C
ATOM   3591  CB  ASP D 458      31.588  -2.276  24.266  1.00 65.67           C
ATOM   3592  CG  ASP D 458      32.288  -1.492  25.368  1.00 65.67           C
ATOM   3593  OD1 ASP D 458      33.544  -1.406  25.354  1.00 65.67           O
ATOM   3594  OD2 ASP D 458      31.562  -0.981  26.262  1.00 65.67           O
ATOM   3595  C   ASP D 458      33.665  -3.482  23.568  1.00 65.67           C
ATOM   3596  O   ASP D 458      34.635  -3.766  24.264  1.00 65.67           O
ATOM   3597  N   VAL D 459      33.788  -3.007  22.320  1.00125.41           N
ATOM   3598  CA  VAL D 459      35.040  -2.875  21.634  1.00125.41           C
ATOM   3599  CB  VAL D 459      34.861  -2.278  20.270  1.00125.41           C
ATOM   3600  CG1 VAL D 459      34.184  -0.902  20.405  1.00125.41           C
ATOM   3601  CG2 VAL D 459      36.236  -2.213  19.598  1.00125.41           C
ATOM   3602  C   VAL D 459      35.982  -1.986  22.407  1.00125.41           C
ATOM   3603  O   VAL D 459      37.196  -2.160  22.339  1.00125.41           O
ATOM   3604  N   ASN D 460      35.460  -0.965  23.110  1.00105.19           N
ATOM   3605  CA  ASN D 460      36.251  -0.022  23.869  1.00105.19           C
ATOM   3606  CB  ASN D 460      35.455   1.226  24.284  1.00105.19           C
ATOM   3607  CG  ASN D 460      35.123   2.011  23.025  1.00105.19           C
ATOM   3608  OD1 ASN D 460      35.659   1.746  21.950  1.00105.19           O
ATOM   3609  ND2 ASN D 460      34.216   3.015  23.163  1.00105.19           N
ATOM   3610  C   ASN D 460      36.801  -0.633  25.129  1.00105.19           C
ATOM   3611  O   ASN D 460      37.764  -0.128  25.704  1.00105.19           O
ATOM   3612  N   ILE D 461      36.136  -1.700  25.600  1.00297.42           N
ATOM   3613  CA  ILE D 461      36.276  -2.450  26.819  1.00297.42           C
ATOM   3614  CB  ILE D 461      37.578  -3.187  27.068  1.00297.42           C
ATOM   3615  CG1 ILE D 461      38.856  -2.334  27.015  1.00297.42           C
ATOM   3616  CG2 ILE D 461      37.589  -4.316  26.023  1.00297.42           C
ATOM   3617  CD1 ILE D 461      39.468  -2.244  25.615  1.00297.42           C
ATOM   3618  C   ILE D 461      35.850  -1.639  28.002  1.00297.42           C
ATOM   3619  O   ILE D 461      36.442  -1.710  29.079  1.00297.42           O
ATOM   3620  N   ARG D 462      34.734  -0.893  27.836  1.00238.75           N
ATOM   3621  CA  ARG D 462      34.142  -0.150  28.917  1.00238.75           C
ATOM   3622  CB  ARG D 462      33.112   0.897  28.448  1.00238.75           C
ATOM   3623  CG  ARG D 462      33.511   1.792  27.273  1.00238.75           C
ATOM   3624  CD  ARG D 462      34.982   2.176  27.212  1.00238.75           C
ATOM   3625  NE  ARG D 462      35.331   2.876  28.470  1.00238.75           N
ATOM   3626  CZ  ARG D 462      36.596   3.359  28.606  1.00238.75           C
ATOM   3627  NH1 ARG D 462      37.494   3.196  27.591  1.00238.75           N
ATOM   3628  NH2 ARG D 462      36.957   4.010  29.748  1.00238.75           N
ATOM   3629  C   ARG D 462      33.323  -1.055  29.792  1.00238.75           C
ATOM   3630  O   ARG D 462      33.582  -1.232  30.980  1.00238.75           O
ATOM   3631  N   HIS D 463      32.328  -1.713  29.154  1.00 98.32           N
ATOM   3632  CA  HIS D 463      31.320  -2.467  29.846  1.00 98.32           C
ATOM   3633  ND1 HIS D 463      28.529  -1.559  31.342  1.00 98.32           N
ATOM   3634  CG  HIS D 463      28.780  -2.356  30.248  1.00 98.32           C
ATOM   3635  CB  HIS D 463      29.919  -2.121  29.303  1.00 98.32           C
ATOM   3636  NE2 HIS D 463      26.920  -3.091  31.293  1.00 98.32           N
ATOM   3637  CD2 HIS D 463      27.787  -3.288  30.233  1.00 98.32           C
ATOM   3638  CE1 HIS D 463      27.406  -2.042  31.931  1.00 98.32           C
ATOM   3639  C   HIS D 463      31.603  -3.916  29.589  1.00 98.32           C
ATOM   3640  O   HIS D 463      31.839  -4.316  28.450  1.00 98.32           O
ATOM   3641  N   TRP D 464      31.576  -4.732  30.664  1.00104.29           N
ATOM   3642  CA  TRP D 464      31.921  -6.129  30.635  1.00104.29           C
ATOM   3643  CB  TRP D 464      33.142  -6.445  31.501  1.00104.29           C
ATOM   3644  CG  TRP D 464      34.469  -6.058  30.916  1.00104.29           C
ATOM   3645  CD2 TRP D 464      35.465  -7.031  30.594  1.00104.29           C
ATOM   3646  CD1 TRP D 464      35.005  -4.836  30.632  1.00104.29           C
ATOM   3647  NE1 TRP D 464      36.279  -4.987  30.138  1.00104.29           N
ATOM   3648  CE2 TRP D 464      36.577  -6.336  30.114  1.00104.29           C
ATOM   3649  CE3 TRP D 464      35.447  -8.392  30.697  1.00104.29           C
ATOM   3650  CZ2 TRP D 464      37.703  -7.003  29.723  1.00104.29           C
ATOM   3651  CZ3 TRP D 464      36.580  -9.057  30.301  1.00104.29           C
ATOM   3652  CH2 TRP D 464      37.682  -8.378  29.826  1.00104.29           C
ATOM   3653  C   TRP D 464      30.832  -6.956  31.236  1.00104.29           C
ATOM   3654  O   TRP D 464      30.006  -6.466  32.004  1.00104.29           O
ATOM   3655  N   SER D 465      30.826  -8.261  30.882  1.00101.19           N
ATOM   3656  CA  SER D 465      29.897  -9.221  31.418  1.00101.19           C
ATOM   3657  CB  SER D 465      28.540  -9.235  30.686  1.00101.19           C
ATOM   3658  OG  SER D 465      27.832  -8.027  30.920  1.00101.19           O
ATOM   3659  C   SER D 465      30.510 -10.582  31.243  1.00101.19           C
ATOM   3660  O   SER D 465      31.519 -10.747  30.563  1.00101.19           O
ATOM   3661  N   CYS D 466      29.910 -11.601  31.882  1.00114.25           N
ATOM   3662  CA  CYS D 466      30.383 -12.958  31.825  1.00114.25           C
ATOM   3663  CB  CYS D 466      30.552 -13.543  33.246  1.00114.25           C
ATOM   3664  SG  CYS D 466      30.542 -15.356  33.208  1.00114.25           S
ATOM   3665  C   CYS D 466      29.332 -13.756  31.114  1.00114.25           C
ATOM   3666  O   CYS D 466      28.153 -13.454  31.266  1.00114.25           O
ATOM   3667  N   PHE D 467      29.706 -14.773  30.299  1.00175.66           N
ATOM   3668  CA  PHE D 467      28.682 -15.561  29.664  1.00175.66           C
ATOM   3669  CB  PHE D 467      28.175 -15.043  28.310  1.00175.66           C
ATOM   3670  CG  PHE D 467      29.266 -15.015  27.301  1.00175.66           C
ATOM   3671  CD1 PHE D 467      29.742 -16.184  26.740  1.00175.66           C
ATOM   3672  CD2 PHE D 467      29.830 -13.807  26.960  1.00175.66           C
ATOM   3673  CE1 PHE D 467      30.734 -16.147  25.804  1.00175.66           C
ATOM   3674  CE2 PHE D 467      30.825 -13.761  26.018  1.00175.66           C
ATOM   3675  CZ  PHE D 467      31.259 -14.930  25.444  1.00175.66           C
ATOM   3676  C   PHE D 467      29.107 -16.988  29.469  1.00175.66           C
ATOM   3677  O   PHE D 467      30.280 -17.340  29.545  1.00175.66           O
ATOM   3678  N   TYR D 468      28.111 -17.849  29.173  1.00128.58           N
ATOM   3679  CA  TYR D 468      28.237 -19.258  28.918  1.00128.58           C
ATOM   3680  CB  TYR D 468      27.262 -20.076  29.790  1.00128.58           C
ATOM   3681  CG  TYR D 468      27.893 -21.077  30.691  1.00128.58           C
ATOM   3682  CD1 TYR D 468      28.477 -22.193  30.146  1.00128.58           C
ATOM   3683  CD2 TYR D 468      27.850 -20.921  32.061  1.00128.58           C
ATOM   3684  CE1 TYR D 468      29.038 -23.145  30.957  1.00128.58           C
ATOM   3685  CE2 TYR D 468      28.409 -21.873  32.881  1.00128.58           C
ATOM   3686  CZ  TYR D 468      29.003 -22.984  32.322  1.00128.58           C
ATOM   3687  OH  TYR D 468      29.580 -23.975  33.143  1.00128.58           O
ATOM   3688  C   TYR D 468      27.651 -19.455  27.551  1.00128.58           C
ATOM   3689  O   TYR D 468      26.647 -18.831  27.215  1.00128.58           O
ATOM   3690  N   GLY D 469      28.241 -20.333  26.719  1.00 46.69           N
ATOM   3691  CA  GLY D 469      27.639 -20.527  25.427  1.00 46.69           C
ATOM   3692  C   GLY D 469      27.367 -21.986  25.201  1.00 46.69           C
ATOM   3693  O   GLY D 469      28.115 -22.854  25.646  1.00 46.69           O
ATOM   3694  N   GLN D 470      26.251 -22.299  24.510  1.00102.16           N
ATOM   3695  CA  GLN D 470      26.011 -23.669  24.165  1.00102.16           C
ATOM   3696  CB  GLN D 470      25.069 -24.434  25.115  1.00102.16           C
ATOM   3697  CG  GLN D 470      23.623 -23.952  25.174  1.00102.16           C
ATOM   3698  CD  GLN D 470      22.935 -24.849  26.192  1.00102.16           C
ATOM   3699  OE1 GLN D 470      23.270 -24.823  27.376  1.00102.16           O
ATOM   3700  NE2 GLN D 470      21.962 -25.677  25.726  1.00102.16           N
ATOM   3701  C   GLN D 470      25.489 -23.697  22.765  1.00102.16           C
ATOM   3702  O   GLN D 470      24.694 -22.846  22.359  1.00102.16           O
ATOM   3703  N   LYS D 471      25.984 -24.677  21.983  1.00197.83           N
ATOM   3704  CA  LYS D 471      25.630 -24.870  20.605  1.00197.83           C
ATOM   3705  CB  LYS D 471      26.423 -26.018  19.963  1.00197.83           C
ATOM   3706  CG  LYS D 471      27.794 -25.699  19.383  1.00197.83           C
ATOM   3707  CD  LYS D 471      27.752 -25.051  18.002  1.00197.83           C
ATOM   3708  CE  LYS D 471      27.451 -26.063  16.893  1.00197.83           C
ATOM   3709  NZ  LYS D 471      28.358 -27.229  17.014  1.00197.83           N
ATOM   3710  C   LYS D 471      24.226 -25.356  20.558  1.00197.83           C
ATOM   3711  O   LYS D 471      23.889 -26.344  21.208  1.00197.83           O
ATOM   3712  N   SER D 472      23.370 -24.691  19.762  1.00111.18           N
ATOM   3713  CA  SER D 472      22.042 -25.206  19.642  1.00111.18           C
ATOM   3714  CB  SER D 472      20.962 -24.138  19.882  1.00111.18           C
ATOM   3715  OG  SER D 472      21.070 -23.627  21.202  1.00111.18           O
ATOM   3716  C   SER D 472      21.902 -25.683  18.233  1.00111.18           C
ATOM   3717  O   SER D 472      20.914 -25.395  17.560  1.00111.18           O
ATOM   3718  N   GLY D 473      22.883 -26.478  17.767  1.00 29.12           N
ATOM   3719  CA  GLY D 473      22.822 -27.000  16.433  1.00 29.12           C
ATOM   3720  C   GLY D 473      23.487 -26.028  15.464  1.00 29.12           C
ATOM   3721  O   GLY D 473      24.629 -25.572  15.739  1.00 29.12           O
ATOM   3722  OXT GLY D 473      22.853 -25.747  14.413  1.00 29.12           O
TER    3723      GLY D 473
ATOM   3724  N   LEU E 474      57.977  -5.385  -2.526  1.00166.01           N
ATOM   3725  CA  LEU E 474      58.648  -6.167  -1.466  1.00166.01           C
ATOM   3726  CB  LEU E 474      57.851  -7.417  -1.053  1.00166.01           C
ATOM   3727  CG  LEU E 474      56.626  -7.126  -0.171  1.00166.01           C
ATOM   3728  CD1 LEU E 474      55.931  -8.427   0.251  1.00166.01           C
ATOM   3729  CD2 LEU E 474      57.000  -6.269   1.047  1.00166.01           C
ATOM   3730  C   LEU E 474      60.024  -6.609  -1.820  1.00166.01           C
ATOM   3731  O   LEU E 474      60.335  -6.940  -2.962  1.00166.01           O
ATOM   3732  N   PRO E 475      60.842  -6.597  -0.804  1.00162.04           N
ATOM   3733  CA  PRO E 475      62.226  -6.956  -0.943  1.00162.04           C
ATOM   3734  CD  PRO E 475      60.627  -5.683   0.305  1.00162.04           C
ATOM   3735  CB  PRO E 475      62.951  -6.335   0.254  1.00162.04           C
ATOM   3736  CG  PRO E 475      61.829  -5.924   1.225  1.00162.04           C
ATOM   3737  C   PRO E 475      62.426  -8.429  -1.059  1.00162.04           C
ATOM   3738  O   PRO E 475      61.532  -9.195  -0.700  1.00162.04           O
ATOM   3739  N   PRO E 476      63.537  -8.800  -1.639  1.00131.50           N
ATOM   3740  CA  PRO E 476      63.913 -10.185  -1.713  1.00131.50           C
ATOM   3741  CD  PRO E 476      64.032  -8.045  -2.780  1.00131.50           C
ATOM   3742  CB  PRO E 476      64.978 -10.277  -2.803  1.00131.50           C
ATOM   3743  CG  PRO E 476      64.667  -9.082  -3.719  1.00131.50           C
ATOM   3744  C   PRO E 476      64.385 -10.684  -0.384  1.00131.50           C
ATOM   3745  O   PRO E 476      64.349 -11.893  -0.161  1.00131.50           O
ATOM   3746  N   ALA E 477      64.863  -9.779   0.496  1.00 36.26           N
ATOM   3747  CA  ALA E 477      65.356 -10.200   1.775  1.00 36.26           C
ATOM   3748  CB  ALA E 477      66.888 -10.332   1.829  1.00 36.26           C
ATOM   3749  C   ALA E 477      64.966  -9.158   2.774  1.00 36.26           C
ATOM   3750  O   ALA E 477      64.831  -7.984   2.433  1.00 36.26           O
ATOM   3751  N   PHE E 478      64.743  -9.570   4.042  1.00 61.06           N
ATOM   3752  CA  PHE E 478      64.389  -8.596   5.036  1.00 61.06           C
ATOM   3753  CB  PHE E 478      62.876  -8.309   5.065  1.00 61.06           C
ATOM   3754  CG  PHE E 478      62.654  -7.034   5.801  1.00 61.06           C
ATOM   3755  CD1 PHE E 478      62.583  -7.003   7.175  1.00 61.06           C
ATOM   3756  CD2 PHE E 478      62.513  -5.858   5.100  1.00 61.06           C
ATOM   3757  CE1 PHE E 478      62.374  -5.815   7.834  1.00 61.06           C
ATOM   3758  CE2 PHE E 478      62.304  -4.668   5.754  1.00 61.06           C
ATOM   3759  CZ  PHE E 478      62.237  -4.645   7.125  1.00 61.06           C
ATOM   3760  C   PHE E 478      64.785  -9.137   6.379  1.00 61.06           C
ATOM   3761  O   PHE E 478      64.647 -10.330   6.651  1.00 61.06           O
ATOM   3762  N   ASP E 479      65.305  -8.252   7.256  1.00 87.82           N
ATOM   3763  CA  ASP E 479      65.705  -8.642   8.578  1.00 87.82           C
ATOM   3764  CB  ASP E 479      67.188  -9.049   8.649  1.00 87.82           C
ATOM   3765  CG  ASP E 479      67.454  -9.740   9.978  1.00 87.82           C
ATOM   3766  OD1 ASP E 479      66.649  -9.540  10.927  1.00 87.82           O
ATOM   3767  OD2 ASP E 479      68.468 -10.482  10.059  1.00 87.82           O
ATOM   3768  C   ASP E 479      65.509  -7.437   9.453  1.00 87.82           C
ATOM   3769  O   ASP E 479      66.175  -6.417   9.280  1.00 87.82           O
ATOM   3770  N   TRP E 480      64.588  -7.531  10.431  1.00106.07           N
ATOM   3771  CA  TRP E 480      64.285  -6.428  11.302  1.00106.07           C
ATOM   3772  CB  TRP E 480      63.023  -6.611  12.160  1.00106.07           C
ATOM   3773  CG  TRP E 480      61.764  -6.276  11.394  1.00106.07           C
ATOM   3774  CD2 TRP E 480      61.309  -4.927  11.207  1.00106.07           C
ATOM   3775  CD1 TRP E 480      60.872  -7.079  10.745  1.00106.07           C
ATOM   3776  NE1 TRP E 480      59.886  -6.311  10.168  1.00106.07           N
ATOM   3777  CE2 TRP E 480      60.145  -4.985  10.444  1.00106.07           C
ATOM   3778  CE3 TRP E 480      61.823  -3.738  11.636  1.00106.07           C
ATOM   3779  CZ2 TRP E 480      59.473  -3.846  10.097  1.00106.07           C
ATOM   3780  CZ3 TRP E 480      61.145  -2.592  11.286  1.00106.07           C
ATOM   3781  CH2 TRP E 480      59.992  -2.646  10.532  1.00106.07           C
ATOM   3782  C   TRP E 480      65.447  -6.092  12.175  1.00106.07           C
ATOM   3783  O   TRP E 480      65.508  -4.994  12.730  1.00106.07           O
ATOM   3784  N   ARG E 481      66.343  -7.065  12.403  1.00 99.49           N
ATOM   3785  CA  ARG E 481      67.537  -6.826  13.161  1.00 99.49           C
ATOM   3786  CB  ARG E 481      68.333  -8.118  13.409  1.00 99.49           C
ATOM   3787  CG  ARG E 481      67.561  -9.150  14.235  1.00 99.49           C
ATOM   3788  CD  ARG E 481      68.298 -10.481  14.396  1.00 99.49           C
ATOM   3789  NE  ARG E 481      68.497 -11.042  13.030  1.00 99.49           N
ATOM   3790  CZ  ARG E 481      69.082 -12.264  12.867  1.00 99.49           C
ATOM   3791  NH1 ARG E 481      69.456 -12.993  13.958  1.00 99.49           N
ATOM   3792  NH2 ARG E 481      69.291 -12.756  11.611  1.00 99.49           N
ATOM   3793  C   ARG E 481      68.414  -5.885  12.396  1.00 99.49           C
ATOM   3794  O   ARG E 481      69.112  -5.057  12.981  1.00 99.49           O
ATOM   3795  N   ASP E 482      68.438  -5.994  11.055  1.00 78.95           N
ATOM   3796  CA  ASP E 482      69.353  -5.123  10.373  1.00 78.95           C
ATOM   3797  CB  ASP E 482      70.553  -5.884   9.786  1.00 78.95           C
ATOM   3798  CG  ASP E 482      71.643  -4.876   9.468  1.00 78.95           C
ATOM   3799  OD1 ASP E 482      71.612  -3.772  10.074  1.00 78.95           O
ATOM   3800  OD2 ASP E 482      72.520  -5.192   8.620  1.00 78.95           O
ATOM   3801  C   ASP E 482      68.676  -4.436   9.229  1.00 78.95           C
ATOM   3802  O   ASP E 482      68.783  -4.879   8.086  1.00 78.95           O
ATOM   3803  N   VAL E 483      67.959  -3.327   9.493  1.00142.79           N
ATOM   3804  CA  VAL E 483      67.434  -2.584   8.391  1.00142.79           C
ATOM   3805  CB  VAL E 483      66.027  -2.072   8.606  1.00142.79           C
ATOM   3806  CG1 VAL E 483      65.095  -3.291   8.703  1.00142.79           C
ATOM   3807  CG2 VAL E 483      65.952  -1.192   9.865  1.00142.79           C
ATOM   3808  C   VAL E 483      68.398  -1.455   8.244  1.00142.79           C
ATOM   3809  O   VAL E 483      68.492  -0.574   9.098  1.00142.79           O
ATOM   3810  N   ASN E 484      69.174  -1.458   7.148  1.00176.03           N
ATOM   3811  CA  ASN E 484      70.205  -0.473   7.086  1.00176.03           C
ATOM   3812  CB  ASN E 484      69.725   0.988   7.232  1.00176.03           C
ATOM   3813  CG  ASN E 484      70.871   1.911   6.843  1.00176.03           C
ATOM   3814  OD1 ASN E 484      72.017   1.482   6.720  1.00176.03           O
ATOM   3815  ND2 ASN E 484      70.554   3.219   6.649  1.00176.03           N
ATOM   3816  C   ASN E 484      71.121  -0.847   8.205  1.00176.03           C
ATOM   3817  O   ASN E 484      71.567  -1.987   8.274  1.00176.03           O
ATOM   3818  N   GLY E 485      71.543   0.122   9.029  1.00125.70           N
ATOM   3819  CA  GLY E 485      72.348  -0.142  10.192  1.00125.70           C
ATOM   3820  C   GLY E 485      71.571  -0.645  11.380  1.00125.70           C
ATOM   3821  O   GLY E 485      72.068  -1.464  12.151  1.00125.70           O
ATOM   3822  N   VAL E 486      70.335  -0.136  11.562  1.00128.30           N
ATOM   3823  CA  VAL E 486      69.585  -0.258  12.791  1.00128.30           C
ATOM   3824  CB  VAL E 486      68.473   0.745  12.896  1.00128.30           C
ATOM   3825  CG1 VAL E 486      69.081   2.157  12.880  1.00128.30           C
ATOM   3826  CG2 VAL E 486      67.465   0.484  11.764  1.00128.30           C
ATOM   3827  C   VAL E 486      68.978  -1.599  13.083  1.00128.30           C
ATOM   3828  O   VAL E 486      68.596  -2.356  12.192  1.00128.30           O
ATOM   3829  N   ASN E 487      68.877  -1.898  14.405  1.00 75.23           N
ATOM   3830  CA  ASN E 487      68.283  -3.106  14.919  1.00 75.23           C
ATOM   3831  CB  ASN E 487      69.209  -3.891  15.863  1.00 75.23           C
ATOM   3832  CG  ASN E 487      68.480  -5.156  16.291  1.00 75.23           C
ATOM   3833  OD1 ASN E 487      67.553  -5.612  15.624  1.00 75.23           O
ATOM   3834  ND2 ASN E 487      68.901  -5.738  17.446  1.00 75.23           N
ATOM   3835  C   ASN E 487      67.058  -2.744  15.723  1.00 75.23           C
ATOM   3836  O   ASN E 487      67.111  -1.913  16.627  1.00 75.23           O
ATOM   3837  N   TYR E 488      65.895  -3.279  15.299  1.00143.67           N
ATOM   3838  CA  TYR E 488      64.577  -3.179  15.876  1.00143.67           C
ATOM   3839  CB  TYR E 488      63.481  -3.104  14.809  1.00143.67           C
ATOM   3840  CG  TYR E 488      63.697  -1.775  14.170  1.00143.67           C
ATOM   3841  CD1 TYR E 488      63.164  -0.638  14.735  1.00143.67           C
ATOM   3842  CD2 TYR E 488      64.446  -1.659  13.023  1.00143.67           C
ATOM   3843  CE1 TYR E 488      63.362   0.594  14.158  1.00143.67           C
ATOM   3844  CE2 TYR E 488      64.648  -0.429  12.441  1.00143.67           C
ATOM   3845  CZ  TYR E 488      64.105   0.699  13.007  1.00143.67           C
ATOM   3846  OH  TYR E 488      64.312   1.961  12.411  1.00143.67           O
ATOM   3847  C   TYR E 488      64.220  -4.221  16.911  1.00143.67           C
ATOM   3848  O   TYR E 488      63.221  -4.067  17.611  1.00143.67           O
ATOM   3849  N   LEU E 489      64.911  -5.377  16.943  1.00133.18           N
ATOM   3850  CA  LEU E 489      64.514  -6.473  17.795  1.00133.18           C
ATOM   3851  CB  LEU E 489      64.975  -7.840  17.261  1.00133.18           C
ATOM   3852  CG  LEU E 489      64.393  -8.234  15.894  1.00133.18           C
ATOM   3853  CD1 LEU E 489      64.721  -7.199  14.805  1.00133.18           C
ATOM   3854  CD2 LEU E 489      64.880  -9.635  15.499  1.00133.18           C
ATOM   3855  C   LEU E 489      65.129  -6.373  19.161  1.00133.18           C
ATOM   3856  O   LEU E 489      66.297  -6.020  19.316  1.00133.18           O
ATOM   3857  N   SER E 490      64.335  -6.730  20.198  1.00 54.94           N
ATOM   3858  CA  SER E 490      64.796  -6.734  21.563  1.00 54.94           C
ATOM   3859  CB  SER E 490      63.655  -6.786  22.594  1.00 54.94           C
ATOM   3860  OG  SER E 490      62.919  -7.992  22.448  1.00 54.94           O
ATOM   3861  C   SER E 490      65.628  -7.968  21.736  1.00 54.94           C
ATOM   3862  O   SER E 490      65.586  -8.866  20.898  1.00 54.94           O
ATOM   3863  N   PRO E 491      66.368  -8.042  22.813  1.00 70.59           N
ATOM   3864  CA  PRO E 491      67.280  -9.138  23.018  1.00 70.59           C
ATOM   3865  CD  PRO E 491      66.837  -6.825  23.459  1.00 70.59           C
ATOM   3866  CB  PRO E 491      68.173  -8.721  24.184  1.00 70.59           C
ATOM   3867  CG  PRO E 491      68.191  -7.185  24.093  1.00 70.59           C
ATOM   3868  C   PRO E 491      66.630 -10.468  23.206  1.00 70.59           C
ATOM   3869  O   PRO E 491      65.465 -10.531  23.597  1.00 70.59           O
ATOM   3870  N   VAL E 492      67.379 -11.544  22.895  1.00 33.31           N
ATOM   3871  CA  VAL E 492      66.898 -12.887  23.045  1.00 33.31           C
ATOM   3872  CB  VAL E 492      67.785 -13.912  22.395  1.00 33.31           C
ATOM   3873  CG1 VAL E 492      67.219 -15.314  22.680  1.00 33.31           C
ATOM   3874  CG2 VAL E 492      67.899 -13.581  20.898  1.00 33.31           C
ATOM   3875  C   VAL E 492      66.869 -13.173  24.510  1.00 33.31           C
ATOM   3876  O   VAL E 492      67.720 -12.702  25.262  1.00 33.31           O
ATOM   3877  N   ARG E 493      65.861 -13.947  24.953  1.00147.95           N
ATOM   3878  CA  ARG E 493      65.719 -14.266  26.346  1.00147.95           C
ATOM   3879  CB  ARG E 493      64.512 -13.561  26.987  1.00147.95           C
ATOM   3880  CG  ARG E 493      64.736 -12.054  27.140  1.00147.95           C
ATOM   3881  CD  ARG E 493      63.457 -11.223  27.269  1.00147.95           C
ATOM   3882  NE  ARG E 493      62.642 -11.757  28.398  1.00147.95           N
ATOM   3883  CZ  ARG E 493      62.886 -11.357  29.680  1.00147.95           C
ATOM   3884  NH1 ARG E 493      63.966 -10.573  29.959  1.00147.95           N
ATOM   3885  NH2 ARG E 493      62.050 -11.736  30.691  1.00147.95           N
ATOM   3886  C   ARG E 493      65.522 -15.746  26.466  1.00147.95           C
ATOM   3887  O   ARG E 493      65.402 -16.451  25.465  1.00147.95           O
ATOM   3888  N   ASN E 494      65.536 -16.265  27.713  1.00 62.41           N
ATOM   3889  CA  ASN E 494      65.339 -17.676  27.907  1.00 62.41           C
ATOM   3890  CB  ASN E 494      66.496 -18.364  28.651  1.00 62.41           C
ATOM   3891  CG  ASN E 494      66.224 -19.861  28.656  1.00 62.41           C
ATOM   3892  OD1 ASN E 494      66.598 -20.564  29.597  1.00 62.41           O
ATOM   3893  ND2 ASN E 494      65.559 -20.363  27.580  1.00 62.41           N
ATOM   3894  C   ASN E 494      64.101 -17.882  28.732  1.00 62.41           C
ATOM   3895  O   ASN E 494      63.960 -17.318  29.815  1.00 62.41           O
ATOM   3896  N   GLN E 495      63.160 -18.702  28.215  1.00130.17           N
ATOM   3897  CA  GLN E 495      61.926 -18.993  28.897  1.00130.17           C
ATOM   3898  CB  GLN E 495      60.821 -19.636  28.030  1.00130.17           C
ATOM   3899  CG  GLN E 495      61.055 -21.079  27.587  1.00130.17           C
ATOM   3900  CD  GLN E 495      61.735 -21.076  26.234  1.00130.17           C
ATOM   3901  OE1 GLN E 495      62.940 -21.294  26.155  1.00130.17           O
ATOM   3902  NE2 GLN E 495      60.951 -20.841  25.146  1.00130.17           N
ATOM   3903  C   GLN E 495      62.180 -19.883  30.076  1.00130.17           C
ATOM   3904  O   GLN E 495      61.397 -19.896  31.025  1.00130.17           O
ATOM   3905  N   GLY E 496      63.247 -20.707  30.018  1.00 31.46           N
ATOM   3906  CA  GLY E 496      63.543 -21.580  31.117  1.00 31.46           C
ATOM   3907  C   GLY E 496      62.631 -22.761  31.012  1.00 31.46           C
ATOM   3908  O   GLY E 496      62.161 -23.099  29.928  1.00 31.46           O
ATOM   3909  N   SER E 497      62.371 -23.422  32.157  1.00 49.72           N
ATOM   3910  CA  SER E 497      61.584 -24.623  32.238  1.00 49.72           C
ATOM   3911  CB  SER E 497      61.759 -25.352  33.581  1.00 49.72           C
ATOM   3912  OG  SER E 497      61.261 -24.549  34.641  1.00 49.72           O
ATOM   3913  C   SER E 497      60.110 -24.376  32.061  1.00 49.72           C
ATOM   3914  O   SER E 497      59.357 -25.325  31.859  1.00 49.72           O
ATOM   3915  N   CYS E 498      59.641 -23.118  32.151  1.00 65.03           N
ATOM   3916  CA  CYS E 498      58.225 -22.837  32.089  1.00 65.03           C
ATOM   3917  CB  CYS E 498      57.900 -21.449  32.673  1.00 65.03           C
ATOM   3918  SG  CYS E 498      56.143 -20.991  32.621  1.00 65.03           S
ATOM   3919  C   CYS E 498      57.752 -22.869  30.661  1.00 65.03           C
ATOM   3920  O   CYS E 498      58.459 -22.440  29.754  1.00 65.03           O
ATOM   3921  N   GLY E 499      56.516 -23.364  30.418  1.00 56.52           N
ATOM   3922  CA  GLY E 499      56.036 -23.442  29.061  1.00 56.52           C
ATOM   3923  C   GLY E 499      55.457 -22.108  28.716  1.00 56.52           C
ATOM   3924  O   GLY E 499      54.266 -21.980  28.431  1.00 56.52           O
ATOM   3925  N   SER E 500      56.329 -21.080  28.770  1.00156.33           N
ATOM   3926  CA  SER E 500      56.010 -19.697  28.550  1.00156.33           C
ATOM   3927  CB  SER E 500      56.793 -18.737  29.471  1.00156.33           C
ATOM   3928  OG  SER E 500      58.159 -18.698  29.102  1.00156.33           O
ATOM   3929  C   SER E 500      56.178 -19.193  27.144  1.00156.33           C
ATOM   3930  O   SER E 500      56.059 -17.993  26.934  1.00156.33           O
ATOM   3931  N   CYS E 501      56.435 -20.051  26.141  1.00110.33           N
ATOM   3932  CA  CYS E 501      56.824 -19.589  24.827  1.00110.33           C
ATOM   3933  CB  CYS E 501      56.906 -20.751  23.831  1.00110.33           C
ATOM   3934  SG  CYS E 501      57.961 -22.101  24.443  1.00110.33           S
ATOM   3935  C   CYS E 501      55.844 -18.576  24.270  1.00110.33           C
ATOM   3936  O   CYS E 501      56.247 -17.537  23.751  1.00110.33           O
ATOM   3937  N   TYR E 502      54.527 -18.802  24.416  1.00 74.23           N
ATOM   3938  CA  TYR E 502      53.530 -17.927  23.852  1.00 74.23           C
ATOM   3939  CB  TYR E 502      52.087 -18.392  24.154  1.00 74.23           C
ATOM   3940  CG  TYR E 502      51.857 -18.330  25.630  1.00 74.23           C
ATOM   3941  CD1 TYR E 502      52.246 -19.355  26.465  1.00 74.23           C
ATOM   3942  CD2 TYR E 502      51.238 -17.232  26.176  1.00 74.23           C
ATOM   3943  CE1 TYR E 502      52.025 -19.277  27.824  1.00 74.23           C
ATOM   3944  CE2 TYR E 502      51.015 -17.149  27.531  1.00 74.23           C
ATOM   3945  CZ  TYR E 502      51.409 -18.170  28.359  1.00 74.23           C
ATOM   3946  OH  TYR E 502      51.169 -18.062  29.744  1.00 74.23           O
ATOM   3947  C   TYR E 502      53.700 -16.540  24.406  1.00 74.23           C
ATOM   3948  O   TYR E 502      53.518 -15.556  23.686  1.00 74.23           O
ATOM   3949  N   ALA E 503      54.006 -16.433  25.713  1.00 48.12           N
ATOM   3950  CA  ALA E 503      54.188 -15.160  26.352  1.00 48.12           C
ATOM   3951  CB  ALA E 503      54.403 -15.286  27.873  1.00 48.12           C
ATOM   3952  C   ALA E 503      55.389 -14.466  25.782  1.00 48.12           C
ATOM   3953  O   ALA E 503      55.341 -13.274  25.482  1.00 48.12           O
ATOM   3954  N   PHE E 504      56.507 -15.200  25.607  1.00 64.93           N
ATOM   3955  CA  PHE E 504      57.716 -14.611  25.091  1.00 64.93           C
ATOM   3956  CB  PHE E 504      58.931 -15.556  25.099  1.00 64.93           C
ATOM   3957  CG  PHE E 504      59.498 -15.501  26.474  1.00 64.93           C
ATOM   3958  CD1 PHE E 504      58.955 -16.232  27.504  1.00 64.93           C
ATOM   3959  CD2 PHE E 504      60.584 -14.698  26.729  1.00 64.93           C
ATOM   3960  CE1 PHE E 504      59.496 -16.161  28.767  1.00 64.93           C
ATOM   3961  CE2 PHE E 504      61.127 -14.624  27.988  1.00 64.93           C
ATOM   3962  CZ  PHE E 504      60.584 -15.357  29.015  1.00 64.93           C
ATOM   3963  C   PHE E 504      57.523 -14.140  23.683  1.00 64.93           C
ATOM   3964  O   PHE E 504      57.953 -13.041  23.336  1.00 64.93           O
ATOM   3965  N   SER E 505      56.881 -14.955  22.827  1.00 31.45           N
ATOM   3966  CA  SER E 505      56.677 -14.554  21.463  1.00 31.45           C
ATOM   3967  CB  SER E 505      55.952 -15.625  20.623  1.00 31.45           C
ATOM   3968  OG  SER E 505      54.634 -15.828  21.109  1.00 31.45           O
ATOM   3969  C   SER E 505      55.837 -13.314  21.463  1.00 31.45           C
ATOM   3970  O   SER E 505      56.108 -12.365  20.730  1.00 31.45           O
ATOM   3971  N   SER E 506      54.799 -13.282  22.317  1.00 41.62           N
ATOM   3972  CA  SER E 506      53.898 -12.164  22.360  1.00 41.62           C
ATOM   3973  CB  SER E 506      52.768 -12.351  23.391  1.00 41.62           C
ATOM   3974  OG  SER E 506      51.982 -13.488  23.068  1.00 41.62           O
ATOM   3975  C   SER E 506      54.640 -10.915  22.731  1.00 41.62           C
ATOM   3976  O   SER E 506      54.510  -9.895  22.057  1.00 41.62           O
ATOM   3977  N   VAL E 507      55.446 -10.956  23.811  1.00 98.54           N
ATOM   3978  CA  VAL E 507      56.140  -9.777  24.257  1.00 98.54           C
ATOM   3979  CB  VAL E 507      56.895  -9.984  25.539  1.00 98.54           C
ATOM   3980  CG1 VAL E 507      55.880 -10.375  26.628  1.00 98.54           C
ATOM   3981  CG2 VAL E 507      58.017 -11.013  25.304  1.00 98.54           C
ATOM   3982  C   VAL E 507      57.118  -9.368  23.205  1.00 98.54           C
ATOM   3983  O   VAL E 507      57.283  -8.180  22.934  1.00 98.54           O
ATOM   3984  N   GLY E 508      57.786 -10.347  22.569  1.00 27.81           N
ATOM   3985  CA  GLY E 508      58.789 -10.043  21.592  1.00 27.81           C
ATOM   3986  C   GLY E 508      58.181  -9.273  20.461  1.00 27.81           C
ATOM   3987  O   GLY E 508      58.790  -8.333  19.951  1.00 27.81           O
ATOM   3988  N   MET E 509      56.974  -9.661  20.010  1.00 90.62           N
ATOM   3989  CA  MET E 509      56.376  -8.959  18.911  1.00 90.62           C
ATOM   3990  CB  MET E 509      55.011  -9.538  18.504  1.00 90.62           C
ATOM   3991  CG  MET E 509      54.416  -8.879  17.258  1.00 90.62           C
ATOM   3992  SD  MET E 509      52.622  -9.113  17.066  1.00 90.62           S
ATOM   3993  CE  MET E 509      52.639 -10.907  17.338  1.00 90.62           C
ATOM   3994  C   MET E 509      56.116  -7.536  19.307  1.00 90.62           C
ATOM   3995  O   MET E 509      56.474  -6.598  18.598  1.00 90.62           O
ATOM   3996  N   MET E 510      55.507  -7.335  20.483  1.00147.73           N
ATOM   3997  CA  MET E 510      55.126  -6.013  20.886  1.00147.73           C
ATOM   3998  CB  MET E 510      54.206  -6.029  22.114  1.00147.73           C
ATOM   3999  CG  MET E 510      52.991  -6.921  21.831  1.00147.73           C
ATOM   4000  SD  MET E 510      52.181  -6.626  20.221  1.00147.73           S
ATOM   4001  CE  MET E 510      50.562  -6.088  20.844  1.00147.73           C
ATOM   4002  C   MET E 510      56.336  -5.161  21.120  1.00147.73           C
ATOM   4003  O   MET E 510      56.319  -3.960  20.857  1.00147.73           O
ATOM   4004  N   GLU E 511      57.420  -5.752  21.647  1.00 66.25           N
ATOM   4005  CA  GLU E 511      58.594  -4.976  21.934  1.00 66.25           C
ATOM   4006  CB  GLU E 511      59.654  -5.780  22.694  1.00 66.25           C
ATOM   4007  CG  GLU E 511      59.195  -6.187  24.092  1.00 66.25           C
ATOM   4008  CD  GLU E 511      60.404  -6.787  24.781  1.00 66.25           C
ATOM   4009  OE1 GLU E 511      61.201  -5.999  25.359  1.00 66.25           O
ATOM   4010  OE2 GLU E 511      60.558  -8.034  24.718  1.00 66.25           O
ATOM   4011  C   GLU E 511      59.223  -4.464  20.668  1.00 66.25           C
ATOM   4012  O   GLU E 511      59.655  -3.313  20.617  1.00 66.25           O
ATOM   4013  N   ALA E 512      59.328  -5.311  19.622  1.00 41.72           N
ATOM   4014  CA  ALA E 512      59.940  -4.886  18.390  1.00 41.72           C
ATOM   4015  CB  ALA E 512      60.100  -6.030  17.374  1.00 41.72           C
ATOM   4016  C   ALA E 512      59.098  -3.830  17.736  1.00 41.72           C
ATOM   4017  O   ALA E 512      59.609  -2.815  17.265  1.00 41.72           O
ATOM   4018  N   ARG E 513      57.768  -4.035  17.717  1.00127.60           N
ATOM   4019  CA  ARG E 513      56.859  -3.138  17.055  1.00127.60           C
ATOM   4020  CB  ARG E 513      55.391  -3.598  17.144  1.00127.60           C
ATOM   4021  CG  ARG E 513      55.083  -4.895  16.391  1.00127.60           C
ATOM   4022  CD  ARG E 513      55.125  -4.745  14.869  1.00127.60           C
ATOM   4023  NE  ARG E 513      54.633  -6.016  14.267  1.00127.60           N
ATOM   4024  CZ  ARG E 513      53.307  -6.161  13.974  1.00127.60           C
ATOM   4025  NH1 ARG E 513      52.436  -5.141  14.225  1.00127.60           N
ATOM   4026  NH2 ARG E 513      52.852  -7.321  13.420  1.00127.60           N
ATOM   4027  C   ARG E 513      56.926  -1.784  17.691  1.00127.60           C
ATOM   4028  O   ARG E 513      56.808  -0.764  17.013  1.00127.60           O
ATOM   4029  N   LEU E 514      57.072  -1.736  19.025  1.00 88.18           N
ATOM   4030  CA  LEU E 514      57.147  -0.480  19.711  1.00 88.18           C
ATOM   4031  CB  LEU E 514      57.202  -0.661  21.245  1.00 88.18           C
ATOM   4032  CG  LEU E 514      57.036   0.621  22.101  1.00 88.18           C
ATOM   4033  CD1 LEU E 514      57.113   0.279  23.598  1.00 88.18           C
ATOM   4034  CD2 LEU E 514      58.028   1.736  21.725  1.00 88.18           C
ATOM   4035  C   LEU E 514      58.396   0.200  19.244  1.00 88.18           C
ATOM   4036  O   LEU E 514      58.408   1.409  19.028  1.00 88.18           O
ATOM   4037  N   ARG E 515      59.484  -0.570  19.080  1.00 73.18           N
ATOM   4038  CA  ARG E 515      60.745   0.002  18.699  1.00 73.18           C
ATOM   4039  CB  ARG E 515      61.903  -1.008  18.751  1.00 73.18           C
ATOM   4040  CG  ARG E 515      62.198  -1.448  20.189  1.00 73.18           C
ATOM   4041  CD  ARG E 515      63.478  -2.265  20.361  1.00 73.18           C
ATOM   4042  NE  ARG E 515      63.594  -2.602  21.809  1.00 73.18           N
ATOM   4043  CZ  ARG E 515      64.756  -3.119  22.305  1.00 73.18           C
ATOM   4044  NH1 ARG E 515      65.826  -3.304  21.478  1.00 73.18           N
ATOM   4045  NH2 ARG E 515      64.849  -3.445  23.627  1.00 73.18           N
ATOM   4046  C   ARG E 515      60.654   0.603  17.329  1.00 73.18           C
ATOM   4047  O   ARG E 515      61.110   1.724  17.110  1.00 73.18           O
ATOM   4048  N   LEU E 516      60.039  -0.113  16.371  1.00138.92           N
ATOM   4049  CA  LEU E 516      59.912   0.381  15.030  1.00138.92           C
ATOM   4050  CB  LEU E 516      59.192  -0.614  14.106  1.00138.92           C
ATOM   4051  CG  LEU E 516      58.965  -0.074  12.682  1.00138.92           C
ATOM   4052  CD1 LEU E 516      60.295   0.161  11.950  1.00138.92           C
ATOM   4053  CD2 LEU E 516      57.988  -0.965  11.898  1.00138.92           C
ATOM   4054  C   LEU E 516      59.080   1.624  15.031  1.00138.92           C
ATOM   4055  O   LEU E 516      59.437   2.624  14.411  1.00138.92           O
ATOM   4056  N   ARG E 517      57.950   1.600  15.757  1.00128.21           N
ATOM   4057  CA  ARG E 517      57.026   2.696  15.717  1.00128.21           C
ATOM   4058  CB  ARG E 517      55.755   2.434  16.545  1.00128.21           C
ATOM   4059  CG  ARG E 517      54.678   3.505  16.368  1.00128.21           C
ATOM   4060  CD  ARG E 517      53.332   3.118  16.982  1.00128.21           C
ATOM   4061  NE  ARG E 517      52.903   1.854  16.319  1.00128.21           N
ATOM   4062  CZ  ARG E 517      52.249   1.897  15.121  1.00128.21           C
ATOM   4063  NH1 ARG E 517      51.984   3.099  14.531  1.00128.21           N
ATOM   4064  NH2 ARG E 517      51.860   0.738  14.514  1.00128.21           N
ATOM   4065  C   ARG E 517      57.675   3.941  16.242  1.00128.21           C
ATOM   4066  O   ARG E 517      57.463   5.035  15.728  1.00128.21           O
ATOM   4067  N   THR E 518      58.434   3.778  17.329  1.00171.03           N
ATOM   4068  CA  THR E 518      59.149   4.742  18.111  1.00171.03           C
ATOM   4069  CB  THR E 518      59.375   4.152  19.469  1.00171.03           C
ATOM   4070  OG1 THR E 518      59.701   5.153  20.404  1.00171.03           O
ATOM   4071  CG2 THR E 518      60.512   3.127  19.389  1.00171.03           C
ATOM   4072  C   THR E 518      60.466   5.099  17.482  1.00171.03           C
ATOM   4073  O   THR E 518      61.099   6.078  17.876  1.00171.03           O
ATOM   4074  N   ASN E 519      60.948   4.276  16.529  1.00104.36           N
ATOM   4075  CA  ASN E 519      62.242   4.483  15.942  1.00104.36           C
ATOM   4076  CB  ASN E 519      62.402   5.837  15.228  1.00104.36           C
ATOM   4077  CG  ASN E 519      61.701   5.721  13.882  1.00104.36           C
ATOM   4078  OD1 ASN E 519      61.516   4.622  13.360  1.00104.36           O
ATOM   4079  ND2 ASN E 519      61.310   6.884  13.295  1.00104.36           N
ATOM   4080  C   ASN E 519      63.274   4.363  17.012  1.00104.36           C
ATOM   4081  O   ASN E 519      64.214   5.151  17.098  1.00104.36           O
ATOM   4082  N   ASN E 520      63.090   3.333  17.856  1.00 74.01           N
ATOM   4083  CA  ASN E 520      63.984   2.954  18.906  1.00 74.01           C
ATOM   4084  CB  ASN E 520      65.401   2.636  18.398  1.00 74.01           C
ATOM   4085  CG  ASN E 520      65.325   1.349  17.585  1.00 74.01           C
ATOM   4086  OD1 ASN E 520      64.628   0.406  17.958  1.00 74.01           O
ATOM   4087  ND2 ASN E 520      66.057   1.307  16.440  1.00 74.01           N
ATOM   4088  C   ASN E 520      64.074   4.020  19.949  1.00 74.01           C
ATOM   4089  O   ASN E 520      64.983   3.986  20.776  1.00 74.01           O
ATOM   4090  N   THR E 521      63.151   5.003  19.967  1.00134.71           N
ATOM   4091  CA  THR E 521      63.273   5.918  21.062  1.00134.71           C
ATOM   4092  CB  THR E 521      62.612   7.268  20.909  1.00134.71           C
ATOM   4093  OG1 THR E 521      61.200   7.194  20.947  1.00134.71           O
ATOM   4094  CG2 THR E 521      63.071   7.866  19.568  1.00134.71           C
ATOM   4095  C   THR E 521      62.799   5.206  22.296  1.00134.71           C
ATOM   4096  O   THR E 521      63.309   5.459  23.387  1.00134.71           O
ATOM   4097  N   VAL E 522      61.800   4.298  22.152  1.00 56.94           N
ATOM   4098  CA  VAL E 522      61.295   3.535  23.271  1.00 56.94           C
ATOM   4099  CB  VAL E 522      59.798   3.568  23.387  1.00 56.94           C
ATOM   4100  CG1 VAL E 522      59.374   2.661  24.555  1.00 56.94           C
ATOM   4101  CG2 VAL E 522      59.347   5.031  23.534  1.00 56.94           C
ATOM   4102  C   VAL E 522      61.685   2.084  23.090  1.00 56.94           C
ATOM   4103  O   VAL E 522      61.309   1.435  22.117  1.00 56.94           O
ATOM   4104  N   GLN E 523      62.536   1.602  24.020  1.00182.92           N
ATOM   4105  CA  GLN E 523      63.182   0.327  24.252  1.00182.92           C
ATOM   4106  CB  GLN E 523      64.550   0.512  24.926  1.00182.92           C
ATOM   4107  CG  GLN E 523      64.436   1.157  26.310  1.00182.92           C
ATOM   4108  CD  GLN E 523      65.835   1.343  26.879  1.00182.92           C
ATOM   4109  OE1 GLN E 523      66.030   2.067  27.853  1.00182.92           O
ATOM   4110  NE2 GLN E 523      66.840   0.675  26.252  1.00182.92           N
ATOM   4111  C   GLN E 523      62.456  -0.715  25.076  1.00182.92           C
ATOM   4112  O   GLN E 523      63.020  -1.788  25.272  1.00182.92           O
ATOM   4113  N   THR E 524      61.300  -0.413  25.697  1.00 82.19           N
ATOM   4114  CA  THR E 524      60.688  -1.225  26.732  1.00 82.19           C
ATOM   4115  CB  THR E 524      59.231  -0.915  26.916  1.00 82.19           C
ATOM   4116  OG1 THR E 524      59.059   0.458  27.237  1.00 82.19           O
ATOM   4117  CG2 THR E 524      58.677  -1.795  28.048  1.00 82.19           C
ATOM   4118  C   THR E 524      60.807  -2.718  26.571  1.00 82.19           C
ATOM   4119  O   THR E 524      60.738  -3.277  25.477  1.00 82.19           O
ATOM   4120  N   MET E 525      61.033  -3.391  27.727  1.00102.07           N
ATOM   4121  CA  MET E 525      61.103  -4.822  27.841  1.00102.07           C
ATOM   4122  CB  MET E 525      62.277  -5.295  28.718  1.00102.07           C
ATOM   4123  CG  MET E 525      63.663  -5.029  28.128  1.00102.07           C
ATOM   4124  SD  MET E 525      64.162  -6.204  26.838  1.00102.07           S
ATOM   4125  CE  MET E 525      64.575  -7.531  28.007  1.00102.07           C
ATOM   4126  C   MET E 525      59.867  -5.200  28.597  1.00102.07           C
ATOM   4127  O   MET E 525      59.725  -4.884  29.772  1.00102.07           O
ATOM   4128  N   LEU E 526      58.937  -5.908  27.951  1.00 80.25           N
ATOM   4129  CA  LEU E 526      57.686  -6.254  28.552  1.00 80.25           C
ATOM   4130  CB  LEU E 526      56.726  -6.655  27.444  1.00 80.25           C
ATOM   4131  CG  LEU E 526      56.383  -5.513  26.454  1.00 80.25           C
ATOM   4132  CD1 LEU E 526      55.257  -5.939  25.496  1.00 80.25           C
ATOM   4133  CD2 LEU E 526      56.122  -4.153  27.141  1.00 80.25           C
ATOM   4134  C   LEU E 526      57.863  -7.442  29.466  1.00 80.25           C
ATOM   4135  O   LEU E 526      58.868  -8.142  29.370  1.00 80.25           O
ATOM   4136  N   SER E 527      56.880  -7.701  30.372  1.00123.03           N
ATOM   4137  CA  SER E 527      56.995  -8.798  31.313  1.00123.03           C
ATOM   4138  CB  SER E 527      56.488  -8.507  32.736  1.00123.03           C
ATOM   4139  OG  SER E 527      57.516  -7.987  33.554  1.00123.03           O
ATOM   4140  C   SER E 527      56.172  -9.987  30.915  1.00123.03           C
ATOM   4141  O   SER E 527      54.943  -9.948  30.921  1.00123.03           O
ATOM   4142  N   PRO E 528      56.840 -11.063  30.598  1.00171.27           N
ATOM   4143  CA  PRO E 528      56.184 -12.308  30.291  1.00171.27           C
ATOM   4144  CD  PRO E 528      58.187 -10.997  30.062  1.00171.27           C
ATOM   4145  CB  PRO E 528      57.236 -13.174  29.592  1.00171.27           C
ATOM   4146  CG  PRO E 528      58.578 -12.468  29.874  1.00171.27           C
ATOM   4147  C   PRO E 528      55.604 -12.931  31.525  1.00171.27           C
ATOM   4148  O   PRO E 528      54.627 -13.671  31.428  1.00171.27           O
ATOM   4149  N   GLN E 529      56.200 -12.651  32.696  1.00 63.68           N
ATOM   4150  CA  GLN E 529      55.789 -13.254  33.935  1.00 63.68           C
ATOM   4151  CB  GLN E 529      56.724 -12.912  35.106  1.00 63.68           C
ATOM   4152  CG  GLN E 529      56.293 -13.557  36.425  1.00 63.68           C
ATOM   4153  CD  GLN E 529      56.470 -15.062  36.288  1.00 63.68           C
ATOM   4154  OE1 GLN E 529      57.352 -15.535  35.573  1.00 63.68           O
ATOM   4155  NE2 GLN E 529      55.603 -15.839  36.990  1.00 63.68           N
ATOM   4156  C   GLN E 529      54.416 -12.798  34.313  1.00 63.68           C
ATOM   4157  O   GLN E 529      53.609 -13.578  34.818  1.00 63.68           O
ATOM   4158  N   ASP E 530      54.111 -11.513  34.077  1.00 94.61           N
ATOM   4159  CA  ASP E 530      52.842 -10.986  34.481  1.00 94.61           C
ATOM   4160  CB  ASP E 530      52.717  -9.503  34.081  1.00 94.61           C
ATOM   4161  CG  ASP E 530      51.534  -8.862  34.792  1.00 94.61           C
ATOM   4162  OD1 ASP E 530      50.683  -9.614  35.338  1.00 94.61           O
ATOM   4163  OD2 ASP E 530      51.473  -7.605  34.793  1.00 94.61           O
ATOM   4164  C   ASP E 530      51.782 -11.768  33.767  1.00 94.61           C
ATOM   4165  O   ASP E 530      50.770 -12.144  34.360  1.00 94.61           O
ATOM   4166  N   VAL E 531      51.994 -12.044  32.464  1.00112.30           N
ATOM   4167  CA  VAL E 531      50.999 -12.772  31.732  1.00112.30           C
ATOM   4168  CB  VAL E 531      51.242 -12.810  30.243  1.00112.30           C
ATOM   4169  CG1 VAL E 531      52.256 -13.909  29.894  1.00112.30           C
ATOM   4170  CG2 VAL E 531      49.887 -12.941  29.532  1.00112.30           C
ATOM   4171  C   VAL E 531      50.911 -14.168  32.274  1.00112.30           C
ATOM   4172  O   VAL E 531      49.819 -14.702  32.458  1.00112.30           O
ATOM   4173  N   VAL E 532      52.067 -14.794  32.571  1.00 59.62           N
ATOM   4174  CA  VAL E 532      52.070 -16.145  33.070  1.00 59.62           C
ATOM   4175  CB  VAL E 532      53.463 -16.675  33.291  1.00 59.62           C
ATOM   4176  CG1 VAL E 532      53.375 -18.055  33.971  1.00 59.62           C
ATOM   4177  CG2 VAL E 532      54.195 -16.693  31.937  1.00 59.62           C
ATOM   4178  C   VAL E 532      51.335 -16.221  34.380  1.00 59.62           C
ATOM   4179  O   VAL E 532      50.567 -17.154  34.612  1.00 59.62           O
ATOM   4180  N   SER E 533      51.591 -15.276  35.303  1.00 77.01           N
ATOM   4181  CA  SER E 533      50.963 -15.334  36.599  1.00 77.01           C
ATOM   4182  CB  SER E 533      51.744 -14.546  37.668  1.00 77.01           C
ATOM   4183  OG  SER E 533      53.008 -15.156  37.889  1.00 77.01           O
ATOM   4184  C   SER E 533      49.542 -14.833  36.614  1.00 77.01           C
ATOM   4185  O   SER E 533      48.697 -15.403  37.302  1.00 77.01           O
ATOM   4186  N   CYS E 534      49.299 -13.666  35.981  1.00106.88           N
ATOM   4187  CA  CYS E 534      48.033 -12.976  35.979  1.00106.88           C
ATOM   4188  CB  CYS E 534      48.228 -11.462  35.879  1.00106.88           C
ATOM   4189  SG  CYS E 534      48.996 -10.916  37.415  1.00106.88           S
ATOM   4190  C   CYS E 534      46.992 -13.342  34.963  1.00106.88           C
ATOM   4191  O   CYS E 534      45.805 -13.309  35.288  1.00106.88           O
ATOM   4192  N   SER E 535      47.373 -13.673  33.709  1.00144.27           N
ATOM   4193  CA  SER E 535      46.348 -13.701  32.698  1.00144.27           C
ATOM   4194  CB  SER E 535      46.832 -13.387  31.266  1.00144.27           C
ATOM   4195  OG  SER E 535      47.515 -14.492  30.700  1.00144.27           O
ATOM   4196  C   SER E 535      45.526 -14.951  32.665  1.00144.27           C
ATOM   4197  O   SER E 535      46.027 -16.073  32.606  1.00144.27           O
ATOM   4198  N   GLY E 536      44.196 -14.730  32.743  1.00 69.29           N
ATOM   4199  CA  GLY E 536      43.151 -15.716  32.702  1.00 69.29           C
ATOM   4200  C   GLY E 536      42.998 -16.272  31.322  1.00 69.29           C
ATOM   4201  O   GLY E 536      42.402 -17.330  31.117  1.00 69.29           O
ATOM   4202  N   LEU E 537      43.391 -15.473  30.321  1.00229.65           N
ATOM   4203  CA  LEU E 537      43.288 -15.856  28.954  1.00229.65           C
ATOM   4204  CB  LEU E 537      42.743 -14.741  28.034  1.00229.65           C
ATOM   4205  CG  LEU E 537      43.024 -13.298  28.478  1.00229.65           C
ATOM   4206  CD1 LEU E 537      42.238 -12.945  29.757  1.00229.65           C
ATOM   4207  CD2 LEU E 537      44.534 -13.062  28.611  1.00229.65           C
ATOM   4208  C   LEU E 537      44.362 -16.844  28.526  1.00229.65           C
ATOM   4209  O   LEU E 537      44.401 -17.280  27.374  1.00229.65           O
ATOM   4210  N   SER E 538      45.291 -17.200  29.438  1.00125.55           N
ATOM   4211  CA  SER E 538      46.278 -18.227  29.186  1.00125.55           C
ATOM   4212  CB  SER E 538      47.716 -17.695  29.087  1.00125.55           C
ATOM   4213  OG  SER E 538      47.801 -16.672  28.116  1.00125.55           O
ATOM   4214  C   SER E 538      46.348 -19.150  30.380  1.00125.55           C
ATOM   4215  O   SER E 538      45.737 -18.907  31.417  1.00125.55           O
ATOM   4216  N   GLN E 539      47.069 -20.275  30.189  1.00192.57           N
ATOM   4217  CA  GLN E 539      47.396 -21.367  31.069  1.00192.57           C
ATOM   4218  CB  GLN E 539      47.469 -22.706  30.320  1.00192.57           C
ATOM   4219  CG  GLN E 539      46.073 -23.296  30.056  1.00192.57           C
ATOM   4220  CD  GLN E 539      45.185 -22.294  29.314  1.00192.57           C
ATOM   4221  OE1 GLN E 539      45.348 -22.072  28.117  1.00192.57           O
ATOM   4222  NE2 GLN E 539      44.200 -21.686  30.032  1.00192.57           N
ATOM   4223  C   GLN E 539      48.586 -21.177  31.984  1.00192.57           C
ATOM   4224  O   GLN E 539      48.939 -22.117  32.694  1.00192.57           O
ATOM   4225  N   GLY E 540      49.354 -20.071  31.899  1.00 50.50           N
ATOM   4226  CA  GLY E 540      50.499 -19.952  32.772  1.00 50.50           C
ATOM   4227  C   GLY E 540      51.620 -20.727  32.142  1.00 50.50           C
ATOM   4228  O   GLY E 540      51.901 -20.560  30.959  1.00 50.50           O
ATOM   4229  N   CYS E 541      52.315 -21.565  32.938  1.00 79.91           N
ATOM   4230  CA  CYS E 541      53.399 -22.400  32.497  1.00 79.91           C
ATOM   4231  CB  CYS E 541      54.211 -23.018  33.645  1.00 79.91           C
ATOM   4232  SG  CYS E 541      55.358 -21.787  34.317  1.00 79.91           S
ATOM   4233  C   CYS E 541      52.878 -23.501  31.622  1.00 79.91           C
ATOM   4234  O   CYS E 541      53.651 -24.199  30.969  1.00 79.91           O
ATOM   4235  N   ASP E 542      51.557 -23.742  31.687  1.00 83.24           N
ATOM   4236  CA  ASP E 542      50.839 -24.735  30.933  1.00 83.24           C
ATOM   4237  CB  ASP E 542      49.435 -25.025  31.481  1.00 83.24           C
ATOM   4238  CG  ASP E 542      49.616 -25.848  32.747  1.00 83.24           C
ATOM   4239  OD1 ASP E 542      50.550 -26.694  32.771  1.00 83.24           O
ATOM   4240  OD2 ASP E 542      48.823 -25.649  33.705  1.00 83.24           O
ATOM   4241  C   ASP E 542      50.701 -24.371  29.477  1.00 83.24           C
ATOM   4242  O   ASP E 542      50.272 -25.211  28.685  1.00 83.24           O
ATOM   4243  N   GLY E 543      50.955 -23.102  29.085  1.00 43.02           N
ATOM   4244  CA  GLY E 543      50.847 -22.762  27.685  1.00 43.02           C
ATOM   4245  C   GLY E 543      49.801 -21.699  27.474  1.00 43.02           C
ATOM   4246  O   GLY E 543      49.122 -21.278  28.409  1.00 43.02           O
ATOM   4247  N   GLY E 544      49.666 -21.223  26.209  1.00 42.02           N
ATOM   4248  CA  GLY E 544      48.717 -20.194  25.862  1.00 42.02           C
ATOM   4249  C   GLY E 544      48.881 -19.863  24.400  1.00 42.02           C
ATOM   4250  O   GLY E 544      49.641 -20.529  23.697  1.00 42.02           O
ATOM   4251  N   PHE E 545      48.151 -18.831  23.897  1.00147.93           N
ATOM   4252  CA  PHE E 545      48.290 -18.467  22.506  1.00147.93           C
ATOM   4253  CB  PHE E 545      47.127 -18.891  21.585  1.00147.93           C
ATOM   4254  CG  PHE E 545      47.030 -20.382  21.540  1.00147.93           C
ATOM   4255  CD1 PHE E 545      48.154 -21.166  21.422  1.00147.93           C
ATOM   4256  CD2 PHE E 545      45.801 -20.998  21.541  1.00147.93           C
ATOM   4257  CE1 PHE E 545      48.061 -22.538  21.362  1.00147.93           C
ATOM   4258  CE2 PHE E 545      45.702 -22.368  21.475  1.00147.93           C
ATOM   4259  CZ  PHE E 545      46.832 -23.144  21.398  1.00147.93           C
ATOM   4260  C   PHE E 545      48.453 -16.970  22.357  1.00147.93           C
ATOM   4261  O   PHE E 545      47.779 -16.177  23.012  1.00147.93           O
ATOM   4262  N   PRO E 546      49.326 -16.583  21.448  1.00 76.49           N
ATOM   4263  CA  PRO E 546      49.676 -15.200  21.207  1.00 76.49           C
ATOM   4264  CD  PRO E 546      50.361 -17.489  20.980  1.00 76.49           C
ATOM   4265  CB  PRO E 546      50.808 -15.232  20.182  1.00 76.49           C
ATOM   4266  CG  PRO E 546      51.489 -16.587  20.447  1.00 76.49           C
ATOM   4267  C   PRO E 546      48.519 -14.348  20.807  1.00 76.49           C
ATOM   4268  O   PRO E 546      48.482 -13.168  21.152  1.00 76.49           O
ATOM   4269  N   TYR E 547      47.545 -14.922  20.099  1.00145.58           N
ATOM   4270  CA  TYR E 547      46.409 -14.178  19.657  1.00145.58           C
ATOM   4271  CB  TYR E 547      45.544 -15.141  18.830  1.00145.58           C
ATOM   4272  CG  TYR E 547      44.198 -14.632  18.487  1.00145.58           C
ATOM   4273  CD1 TYR E 547      44.003 -13.462  17.795  1.00145.58           C
ATOM   4274  CD2 TYR E 547      43.117 -15.409  18.809  1.00145.58           C
ATOM   4275  CE1 TYR E 547      42.726 -13.054  17.481  1.00145.58           C
ATOM   4276  CE2 TYR E 547      41.846 -15.008  18.496  1.00145.58           C
ATOM   4277  CZ  TYR E 547      41.645 -13.825  17.836  1.00145.58           C
ATOM   4278  OH  TYR E 547      40.331 -13.421  17.519  1.00145.58           O
ATOM   4279  C   TYR E 547      45.723 -13.646  20.878  1.00145.58           C
ATOM   4280  O   TYR E 547      45.289 -12.497  20.929  1.00145.58           O
ATOM   4281  N   LEU E 548      45.590 -14.486  21.905  1.00203.25           N
ATOM   4282  CA  LEU E 548      44.963 -14.075  23.113  1.00203.25           C
ATOM   4283  CB  LEU E 548      44.365 -15.318  23.778  1.00203.25           C
ATOM   4284  CG  LEU E 548      43.737 -15.075  25.126  1.00203.25           C
ATOM   4285  CD1 LEU E 548      42.767 -16.210  25.483  1.00203.25           C
ATOM   4286  CD2 LEU E 548      44.891 -14.907  26.126  1.00203.25           C
ATOM   4287  C   LEU E 548      45.835 -13.180  23.977  1.00203.25           C
ATOM   4288  O   LEU E 548      45.316 -12.436  24.808  1.00203.25           O
ATOM   4289  N   ILE E 549      47.172 -13.371  23.976  1.00149.62           N
ATOM   4290  CA  ILE E 549      48.042 -12.530  24.776  1.00149.62           C
ATOM   4291  CB  ILE E 549      49.278 -13.237  25.249  1.00149.62           C
ATOM   4292  CG1 ILE E 549      48.885 -14.319  26.264  1.00149.62           C
ATOM   4293  CG2 ILE E 549      50.251 -12.192  25.806  1.00149.62           C
ATOM   4294  CD1 ILE E 549      48.059 -15.441  25.655  1.00149.62           C
ATOM   4295  C   ILE E 549      48.500 -11.262  24.122  1.00149.62           C
ATOM   4296  O   ILE E 549      48.297 -10.159  24.629  1.00149.62           O
ATOM   4297  N   ALA E 550      49.151 -11.388  22.951  1.00 62.08           N
ATOM   4298  CA  ALA E 550      49.676 -10.228  22.294  1.00 62.08           C
ATOM   4299  CB  ALA E 550      50.457 -10.585  21.019  1.00 62.08           C
ATOM   4300  C   ALA E 550      48.511  -9.382  21.909  1.00 62.08           C
ATOM   4301  O   ALA E 550      48.605  -8.155  21.934  1.00 62.08           O
ATOM   4302  N   GLY E 551      47.437 -10.016  21.391  1.00 90.14           N
ATOM   4303  CA  GLY E 551      46.270  -9.252  21.057  1.00 90.14           C
ATOM   4304  C   GLY E 551      45.302  -8.948  22.173  1.00 90.14           C
ATOM   4305  O   GLY E 551      45.249  -7.835  22.690  1.00 90.14           O
ATOM   4306  N   ARG E 552      44.570  -9.986  22.640  1.00176.75           N
ATOM   4307  CA  ARG E 552      43.438  -9.791  23.523  1.00176.75           C
ATOM   4308  CB  ARG E 552      42.606 -11.076  23.673  1.00176.75           C
ATOM   4309  CG  ARG E 552      41.749 -11.136  24.936  1.00176.75           C
ATOM   4310  CD  ARG E 552      40.650 -10.084  25.049  1.00176.75           C
ATOM   4311  NE  ARG E 552      40.001 -10.321  26.368  1.00176.75           N
ATOM   4312  CZ  ARG E 552      40.662  -9.952  27.504  1.00176.75           C
ATOM   4313  NH1 ARG E 552      41.927  -9.444  27.427  1.00176.75           N
ATOM   4314  NH2 ARG E 552      40.072 -10.130  28.720  1.00176.75           N
ATOM   4315  C   ARG E 552      43.784  -9.295  24.887  1.00176.75           C
ATOM   4316  O   ARG E 552      43.215  -8.307  25.354  1.00176.75           O
ATOM   4317  N   TYR E 553      44.736  -9.961  25.557  1.00161.26           N
ATOM   4318  CA  TYR E 553      45.094  -9.608  26.898  1.00161.26           C
ATOM   4319  CB  TYR E 553      46.158 -10.581  27.463  1.00161.26           C
ATOM   4320  CG  TYR E 553      46.531 -10.226  28.867  1.00161.26           C
ATOM   4321  CD1 TYR E 553      47.535  -9.332  29.129  1.00161.26           C
ATOM   4322  CD2 TYR E 553      45.883 -10.797  29.944  1.00161.26           C
ATOM   4323  CE1 TYR E 553      47.857  -9.023  30.431  1.00161.26           C
ATOM   4324  CE2 TYR E 553      46.204 -10.490  31.252  1.00161.26           C
ATOM   4325  CZ  TYR E 553      47.210  -9.592  31.494  1.00161.26           C
ATOM   4326  OH  TYR E 553      47.598  -9.243  32.804  1.00161.26           O
ATOM   4327  C   TYR E 553      45.676  -8.237  26.847  1.00161.26           C
ATOM   4328  O   TYR E 553      45.396  -7.387  27.691  1.00161.26           O
ATOM   4329  N   ALA E 554      46.504  -7.969  25.824  1.00 47.62           N
ATOM   4330  CA  ALA E 554      47.140  -6.692  25.738  1.00 47.62           C
ATOM   4331  CB  ALA E 554      48.129  -6.579  24.565  1.00 47.62           C
ATOM   4332  C   ALA E 554      46.102  -5.614  25.601  1.00 47.62           C
ATOM   4333  O   ALA E 554      46.249  -4.550  26.202  1.00 47.62           O
ATOM   4334  N   GLN E 555      45.040  -5.824  24.789  1.00162.63           N
ATOM   4335  CA  GLN E 555      44.094  -4.745  24.664  1.00162.63           C
ATOM   4336  CB  GLN E 555      43.106  -4.816  23.480  1.00162.63           C
ATOM   4337  CG  GLN E 555      42.074  -5.939  23.514  1.00162.63           C
ATOM   4338  CD  GLN E 555      42.411  -6.886  22.380  1.00162.63           C
ATOM   4339  OE1 GLN E 555      41.836  -7.966  22.262  1.00162.63           O
ATOM   4340  NE2 GLN E 555      43.336  -6.437  21.489  1.00162.63           N
ATOM   4341  C   GLN E 555      43.274  -4.547  25.911  1.00162.63           C
ATOM   4342  O   GLN E 555      43.059  -3.408  26.327  1.00162.63           O
ATOM   4343  N   ASP E 556      42.743  -5.640  26.512  1.00145.77           N
ATOM   4344  CA  ASP E 556      41.926  -5.506  27.695  1.00145.77           C
ATOM   4345  CB  ASP E 556      41.039  -6.723  28.011  1.00145.77           C
ATOM   4346  CG  ASP E 556      39.742  -6.400  27.281  1.00145.77           C
ATOM   4347  OD1 ASP E 556      39.068  -5.495  27.830  1.00145.77           O
ATOM   4348  OD2 ASP E 556      39.429  -7.015  26.224  1.00145.77           O
ATOM   4349  C   ASP E 556      42.630  -5.134  28.963  1.00145.77           C
ATOM   4350  O   ASP E 556      42.204  -4.199  29.640  1.00145.77           O
ATOM   4351  N   TYR E 557      43.614  -5.947  29.382  1.00125.04           N
ATOM   4352  CA  TYR E 557      44.330  -5.697  30.594  1.00125.04           C
ATOM   4353  CB  TYR E 557      44.699  -6.998  31.319  1.00125.04           C
ATOM   4354  CG  TYR E 557      43.368  -7.597  31.630  1.00125.04           C
ATOM   4355  CD1 TYR E 557      42.645  -7.183  32.729  1.00125.04           C
ATOM   4356  CD2 TYR E 557      42.820  -8.543  30.795  1.00125.04           C
ATOM   4357  CE1 TYR E 557      41.408  -7.718  33.009  1.00125.04           C
ATOM   4358  CE2 TYR E 557      41.587  -9.084  31.066  1.00125.04           C
ATOM   4359  CZ  TYR E 557      40.877  -8.677  32.175  1.00125.04           C
ATOM   4360  OH  TYR E 557      39.611  -9.240  32.445  1.00125.04           O
ATOM   4361  C   TYR E 557      45.532  -4.819  30.451  1.00125.04           C
ATOM   4362  O   TYR E 557      45.806  -3.978  31.304  1.00125.04           O
ATOM   4363  N   GLY E 558      46.314  -5.018  29.373  1.00 49.24           N
ATOM   4364  CA  GLY E 558      47.514  -4.248  29.210  1.00 49.24           C
ATOM   4365  C   GLY E 558      48.667  -5.049  29.720  1.00 49.24           C
ATOM   4366  O   GLY E 558      48.505  -6.050  30.416  1.00 49.24           O
ATOM   4367  N   LEU E 559      49.885  -4.599  29.387  1.00172.32           N
ATOM   4368  CA  LEU E 559      51.035  -5.356  29.745  1.00172.32           C
ATOM   4369  CB  LEU E 559      51.557  -6.031  28.475  1.00172.32           C
ATOM   4370  CG  LEU E 559      52.742  -6.957  28.575  1.00172.32           C
ATOM   4371  CD1 LEU E 559      52.604  -7.984  27.441  1.00172.32           C
ATOM   4372  CD2 LEU E 559      54.031  -6.128  28.454  1.00172.32           C
ATOM   4373  C   LEU E 559      51.984  -4.436  30.453  1.00172.32           C
ATOM   4374  O   LEU E 559      51.986  -3.229  30.221  1.00172.32           O
ATOM   4375  N   VAL E 560      52.784  -4.986  31.391  1.00 81.73           N
ATOM   4376  CA  VAL E 560      53.673  -4.173  32.172  1.00 81.73           C
ATOM   4377  CB  VAL E 560      53.480  -4.323  33.657  1.00 81.73           C
ATOM   4378  CG1 VAL E 560      52.062  -3.836  34.010  1.00 81.73           C
ATOM   4379  CG2 VAL E 560      53.763  -5.779  34.065  1.00 81.73           C
ATOM   4380  C   VAL E 560      55.092  -4.513  31.830  1.00 81.73           C
ATOM   4381  O   VAL E 560      55.379  -5.488  31.142  1.00 81.73           O
ATOM   4382  N   ASP E 561      56.016  -3.653  32.294  1.00108.32           N
ATOM   4383  CA  ASP E 561      57.435  -3.722  32.075  1.00108.32           C
ATOM   4384  CB  ASP E 561      58.084  -2.408  32.583  1.00108.32           C
ATOM   4385  CG  ASP E 561      59.567  -2.256  32.254  1.00108.32           C
ATOM   4386  OD1 ASP E 561      60.114  -3.099  31.505  1.00108.32           O
ATOM   4387  OD2 ASP E 561      60.179  -1.278  32.761  1.00108.32           O
ATOM   4388  C   ASP E 561      57.996  -4.878  32.859  1.00108.32           C
ATOM   4389  O   ASP E 561      57.407  -5.342  33.835  1.00108.32           O
ATOM   4390  N   GLU E 562      59.183  -5.366  32.442  1.00 67.87           N
ATOM   4391  CA  GLU E 562      59.811  -6.485  33.088  1.00 67.87           C
ATOM   4392  CB  GLU E 562      61.109  -6.945  32.422  1.00 67.87           C
ATOM   4393  CG  GLU E 562      61.731  -8.124  33.169  1.00 67.87           C
ATOM   4394  CD  GLU E 562      62.715  -8.786  32.231  1.00 67.87           C
ATOM   4395  OE1 GLU E 562      62.597  -8.533  31.003  1.00 67.87           O
ATOM   4396  OE2 GLU E 562      63.587  -9.551  32.723  1.00 67.87           O
ATOM   4397  C   GLU E 562      60.143  -6.131  34.510  1.00 67.87           C
ATOM   4398  O   GLU E 562      60.016  -6.967  35.406  1.00 67.87           O
ATOM   4399  N   GLN E 563      60.565  -4.875  34.763  1.00113.33           N
ATOM   4400  CA  GLN E 563      60.946  -4.490  36.097  1.00113.33           C
ATOM   4401  CB  GLN E 563      61.423  -3.033  36.236  1.00113.33           C
ATOM   4402  CG  GLN E 563      62.756  -2.724  35.551  1.00113.33           C
ATOM   4403  CD  GLN E 563      62.480  -1.923  34.289  1.00113.33           C
ATOM   4404  OE1 GLN E 563      62.078  -0.763  34.362  1.00113.33           O
ATOM   4405  NE2 GLN E 563      62.710  -2.545  33.102  1.00113.33           N
ATOM   4406  C   GLN E 563      59.769  -4.638  37.007  1.00113.33           C
ATOM   4407  O   GLN E 563      59.927  -4.952  38.187  1.00113.33           O
ATOM   4408  N   CYS E 564      58.553  -4.385  36.489  1.00110.61           N
ATOM   4409  CA  CYS E 564      57.374  -4.443  37.306  1.00110.61           C
ATOM   4410  CB  CYS E 564      56.070  -4.293  36.509  1.00110.61           C
ATOM   4411  SG  CYS E 564      55.933  -2.720  35.635  1.00110.61           S
ATOM   4412  C   CYS E 564      57.251  -5.813  37.879  1.00110.61           C
ATOM   4413  O   CYS E 564      57.029  -5.973  39.080  1.00110.61           O
ATOM   4414  N   ALA E 565      57.347  -6.842  37.015  1.00 71.49           N
ATOM   4415  CA  ALA E 565      57.255  -8.176  37.522  1.00 71.49           C
ATOM   4416  CB  ALA E 565      55.900  -8.844  37.224  1.00 71.49           C
ATOM   4417  C   ALA E 565      58.312  -8.969  36.826  1.00 71.49           C
ATOM   4418  O   ALA E 565      58.114  -9.431  35.704  1.00 71.49           O
ATOM   4419  N   PRO E 566      59.395  -9.214  37.516  1.00 75.54           N
ATOM   4420  CA  PRO E 566      60.510  -9.892  36.914  1.00 75.54           C
ATOM   4421  CD  PRO E 566      59.825  -8.303  38.564  1.00 75.54           C
ATOM   4422  CB  PRO E 566      61.668  -9.747  37.895  1.00 75.54           C
ATOM   4423  CG  PRO E 566      61.360  -8.418  38.609  1.00 75.54           C
ATOM   4424  C   PRO E 566      60.164 -11.300  36.570  1.00 75.54           C
ATOM   4425  O   PRO E 566      59.276 -11.865  37.206  1.00 75.54           O
ATOM   4426  N   TYR E 567      60.862 -11.880  35.573  1.00 98.92           N
ATOM   4427  CA  TYR E 567      60.514 -13.183  35.083  1.00 98.92           C
ATOM   4428  CB  TYR E 567      61.071 -13.414  33.666  1.00 98.92           C
ATOM   4429  CG  TYR E 567      60.548 -14.711  33.166  1.00 98.92           C
ATOM   4430  CD1 TYR E 567      59.203 -14.856  32.915  1.00 98.92           C
ATOM   4431  CD2 TYR E 567      61.392 -15.767  32.918  1.00 98.92           C
ATOM   4432  CE1 TYR E 567      58.701 -16.045  32.445  1.00 98.92           C
ATOM   4433  CE2 TYR E 567      60.894 -16.960  32.446  1.00 98.92           C
ATOM   4434  CZ  TYR E 567      59.547 -17.100  32.212  1.00 98.92           C
ATOM   4435  OH  TYR E 567      59.033 -18.322  31.729  1.00 98.92           O
ATOM   4436  C   TYR E 567      61.033 -14.239  36.015  1.00 98.92           C
ATOM   4437  O   TYR E 567      62.224 -14.284  36.319  1.00 98.92           O
ATOM   4438  N   THR E 568      60.085 -15.013  36.599  1.00 85.60           N
ATOM   4439  CA  THR E 568      60.291 -16.138  37.475  1.00 85.60           C
ATOM   4440  CB  THR E 568      59.160 -16.292  38.444  1.00 85.60           C
ATOM   4441  OG1 THR E 568      59.044 -15.125  39.246  1.00 85.60           O
ATOM   4442  CG2 THR E 568      59.420 -17.525  39.323  1.00 85.60           C
ATOM   4443  C   THR E 568      60.457 -17.451  36.762  1.00 85.60           C
ATOM   4444  O   THR E 568      61.319 -18.253  37.121  1.00 85.60           O
ATOM   4445  N   GLY E 569      59.624 -17.709  35.729  1.00 35.42           N
ATOM   4446  CA  GLY E 569      59.644 -18.983  35.062  1.00 35.42           C
ATOM   4447  C   GLY E 569      58.776 -19.950  35.816  1.00 35.42           C
ATOM   4448  O   GLY E 569      58.907 -21.163  35.652  1.00 35.42           O
ATOM   4449  N   LYS E 570      57.869 -19.442  36.677  1.00 95.48           N
ATOM   4450  CA  LYS E 570      57.017 -20.323  37.426  1.00 95.48           C
ATOM   4451  CB  LYS E 570      57.485 -20.565  38.872  1.00 95.48           C
ATOM   4452  CG  LYS E 570      58.778 -21.377  38.980  1.00 95.48           C
ATOM   4453  CD  LYS E 570      59.373 -21.381  40.390  1.00 95.48           C
ATOM   4454  CE  LYS E 570      58.464 -22.041  41.430  1.00 95.48           C
ATOM   4455  NZ  LYS E 570      59.104 -22.006  42.764  1.00 95.48           N
ATOM   4456  C   LYS E 570      55.637 -19.738  37.513  1.00 95.48           C
ATOM   4457  O   LYS E 570      55.368 -18.613  37.102  1.00 95.48           O
ATOM   4458  N   ASP E 571      54.738 -20.544  38.095  1.00122.40           N
ATOM   4459  CA  ASP E 571      53.333 -20.372  38.337  1.00122.40           C
ATOM   4460  CB  ASP E 571      52.644 -21.686  38.733  1.00122.40           C
ATOM   4461  CG  ASP E 571      52.763 -22.624  37.543  1.00122.40           C
ATOM   4462  OD1 ASP E 571      53.904 -22.799  37.038  1.00122.40           O
ATOM   4463  OD2 ASP E 571      51.712 -23.161  37.106  1.00122.40           O
ATOM   4464  C   ASP E 571      53.104 -19.390  39.450  1.00122.40           C
ATOM   4465  O   ASP E 571      52.051 -19.433  40.086  1.00122.40           O
ATOM   4466  N   SER E 572      54.131 -18.590  39.806  1.00111.43           N
ATOM   4467  CA  SER E 572      54.068 -17.663  40.910  1.00111.43           C
ATOM   4468  CB  SER E 572      55.140 -16.564  40.858  1.00111.43           C
ATOM   4469  OG  SER E 572      56.436 -17.133  40.880  1.00111.43           O
ATOM   4470  C   SER E 572      52.763 -16.930  40.920  1.00111.43           C
ATOM   4471  O   SER E 572      52.082 -16.802  39.905  1.00111.43           O
ATOM   4472  N   SER E 573      52.376 -16.442  42.115  1.00 85.93           N
ATOM   4473  CA  SER E 573      51.138 -15.736  42.260  1.00 85.93           C
ATOM   4474  CB  SER E 573      50.737 -15.490  43.724  1.00 85.93           C
ATOM   4475  OG  SER E 573      50.494 -16.728  44.376  1.00 85.93           O
ATOM   4476  C   SER E 573      51.312 -14.415  41.597  1.00 85.93           C
ATOM   4477  O   SER E 573      52.412 -14.071  41.170  1.00 85.93           O
ATOM   4478  N   CYS E 574      50.228 -13.618  41.504  1.00133.63           N
ATOM   4479  CA  CYS E 574      50.304 -12.348  40.837  1.00133.63           C
ATOM   4480  CB  CYS E 574      48.973 -11.887  40.233  1.00133.63           C
ATOM   4481  SG  CYS E 574      48.648 -12.538  38.585  1.00133.63           S
ATOM   4482  C   CYS E 574      50.666 -11.206  41.750  1.00133.63           C
ATOM   4483  O   CYS E 574      49.784 -10.385  42.004  1.00133.63           O
ATOM   4484  N   PRO E 575      51.846 -11.068  42.310  1.00139.63           N
ATOM   4485  CA  PRO E 575      52.092  -9.778  42.903  1.00139.63           C
ATOM   4486  CD  PRO E 575      52.361 -12.108  43.189  1.00139.63           C
ATOM   4487  CB  PRO E 575      52.793 -10.002  44.242  1.00139.63           C
ATOM   4488  CG  PRO E 575      53.350 -11.422  44.137  1.00139.63           C
ATOM   4489  C   PRO E 575      52.914  -8.961  41.957  1.00139.63           C
ATOM   4490  O   PRO E 575      53.695  -9.548  41.215  1.00139.63           O
ATOM   4491  N   ARG E 576      52.815  -7.620  41.999  1.00185.22           N
ATOM   4492  CA  ARG E 576      53.585  -6.782  41.124  1.00185.22           C
ATOM   4493  CB  ARG E 576      52.875  -6.472  39.791  1.00185.22           C
ATOM   4494  CG  ARG E 576      52.589  -7.698  38.920  1.00185.22           C
ATOM   4495  CD  ARG E 576      51.636  -7.405  37.757  1.00185.22           C
ATOM   4496  NE  ARG E 576      50.319  -7.045  38.357  1.00185.22           N
ATOM   4497  CZ  ARG E 576      49.237  -6.784  37.564  1.00185.22           C
ATOM   4498  NH1 ARG E 576      49.355  -6.827  36.205  1.00185.22           N
ATOM   4499  NH2 ARG E 576      48.032  -6.484  38.130  1.00185.22           N
ATOM   4500  C   ARG E 576      53.732  -5.460  41.811  1.00185.22           C
ATOM   4501  O   ARG E 576      53.294  -5.282  42.946  1.00185.22           O
ATOM   4502  N   GLU E 577      54.390  -4.503  41.129  1.00118.53           N
ATOM   4503  CA  GLU E 577      54.577  -3.167  41.631  1.00118.53           C
ATOM   4504  CB  GLU E 577      55.862  -2.533  41.078  1.00118.53           C
ATOM   4505  CG  GLU E 577      56.722  -1.843  42.134  1.00118.53           C
ATOM   4506  CD  GLU E 577      57.641  -2.926  42.693  1.00118.53           C
ATOM   4507  OE1 GLU E 577      57.658  -4.040  42.103  1.00118.53           O
ATOM   4508  OE2 GLU E 577      58.337  -2.658  43.708  1.00118.53           O
ATOM   4509  C   GLU E 577      53.418  -2.375  41.074  1.00118.53           C
ATOM   4510  O   GLU E 577      52.540  -2.945  40.430  1.00118.53           O
ATOM   4511  N   SER E 578      53.331  -1.053  41.349  1.00118.74           N
ATOM   4512  CA  SER E 578      52.291  -0.283  40.706  1.00118.74           C
ATOM   4513  CB  SER E 578      51.763   0.889  41.550  1.00118.74           C
ATOM   4514  OG  SER E 578      52.805   1.819  41.803  1.00118.74           O
ATOM   4515  C   SER E 578      52.929   0.292  39.455  1.00118.74           C
ATOM   4516  O   SER E 578      53.863   1.084  39.569  1.00118.74           O
ATOM   4517  N   CYS E 579      52.454  -0.068  38.224  1.00125.17           N
ATOM   4518  CA  CYS E 579      53.180   0.407  37.065  1.00125.17           C
ATOM   4519  CB  CYS E 579      54.413  -0.425  36.683  1.00125.17           C
ATOM   4520  SG  CYS E 579      54.064  -2.103  36.109  1.00125.17           S
ATOM   4521  C   CYS E 579      52.332   0.602  35.837  1.00125.17           C
ATOM   4522  O   CYS E 579      51.147   0.272  35.788  1.00125.17           O
ATOM   4523  N   ASP E 580      52.983   1.174  34.795  1.00 47.16           N
ATOM   4524  CA  ASP E 580      52.400   1.548  33.533  1.00 47.16           C
ATOM   4525  CB  ASP E 580      53.373   2.345  32.648  1.00 47.16           C
ATOM   4526  CG  ASP E 580      53.724   3.643  33.358  1.00 47.16           C
ATOM   4527  OD1 ASP E 580      52.785   4.403  33.717  1.00 47.16           O
ATOM   4528  OD2 ASP E 580      54.945   3.883  33.561  1.00 47.16           O
ATOM   4529  C   ASP E 580      52.064   0.309  32.765  1.00 47.16           C
ATOM   4530  O   ASP E 580      52.690  -0.735  32.947  1.00 47.16           O
ATOM   4531  N   ARG E 581      51.054   0.404  31.872  1.00 63.66           N
ATOM   4532  CA  ARG E 581      50.649  -0.746  31.109  1.00 63.66           C
ATOM   4533  CB  ARG E 581      49.278  -1.296  31.540  1.00 63.66           C
ATOM   4534  CG  ARG E 581      49.223  -1.722  33.006  1.00 63.66           C
ATOM   4535  CD  ARG E 581      47.826  -2.115  33.494  1.00 63.66           C
ATOM   4536  NE  ARG E 581      47.961  -2.478  34.933  1.00 63.66           N
ATOM   4537  CZ  ARG E 581      48.179  -3.772  35.304  1.00 63.66           C
ATOM   4538  NH1 ARG E 581      48.211  -4.765  34.366  1.00 63.66           N
ATOM   4539  NH2 ARG E 581      48.352  -4.071  36.625  1.00 63.66           N
ATOM   4540  C   ARG E 581      50.515  -0.358  29.662  1.00 63.66           C
ATOM   4541  O   ARG E 581      49.908   0.660  29.335  1.00 63.66           O
ATOM   4542  N   VAL E 582      51.093  -1.178  28.755  1.00110.13           N
ATOM   4543  CA  VAL E 582      50.998  -0.968  27.333  1.00110.13           C
ATOM   4544  CB  VAL E 582      52.224  -1.396  26.581  1.00110.13           C
ATOM   4545  CG1 VAL E 582      53.408  -0.523  27.031  1.00110.13           C
ATOM   4546  CG2 VAL E 582      52.436  -2.901  26.814  1.00110.13           C
ATOM   4547  C   VAL E 582      49.852  -1.789  26.813  1.00110.13           C
ATOM   4548  O   VAL E 582      49.651  -2.925  27.241  1.00110.13           O
ATOM   4549  N   TYR E 583      49.092  -1.241  25.839  1.00 72.78           N
ATOM   4550  CA  TYR E 583      47.925  -1.912  25.324  1.00 72.78           C
ATOM   4551  CB  TYR E 583      46.626  -1.103  25.521  1.00 72.78           C
ATOM   4552  CG  TYR E 583      46.307  -1.010  26.978  1.00 72.78           C
ATOM   4553  CD1 TYR E 583      47.032  -0.182  27.805  1.00 72.78           C
ATOM   4554  CD2 TYR E 583      45.262  -1.731  27.512  1.00 72.78           C
ATOM   4555  CE1 TYR E 583      46.734  -0.091  29.145  1.00 72.78           C
ATOM   4556  CE2 TYR E 583      44.957  -1.643  28.850  1.00 72.78           C
ATOM   4557  CZ  TYR E 583      45.697  -0.824  29.669  1.00 72.78           C
ATOM   4558  OH  TYR E 583      45.391  -0.728  31.044  1.00 72.78           O
ATOM   4559  C   TYR E 583      48.078  -2.090  23.839  1.00 72.78           C
ATOM   4560  O   TYR E 583      48.919  -1.455  23.206  1.00 72.78           O
ATOM   4561  N   SER E 584      47.276  -3.005  23.248  1.00 90.88           N
ATOM   4562  CA  SER E 584      47.328  -3.226  21.831  1.00 90.88           C
ATOM   4563  CB  SER E 584      47.441  -4.711  21.451  1.00 90.88           C
ATOM   4564  OG  SER E 584      46.310  -5.418  21.933  1.00 90.88           O
ATOM   4565  C   SER E 584      46.071  -2.680  21.225  1.00 90.88           C
ATOM   4566  O   SER E 584      44.963  -3.029  21.631  1.00 90.88           O
ATOM   4567  N   SER E 585      46.235  -1.786  20.229  1.00 91.11           N
ATOM   4568  CA  SER E 585      45.157  -1.133  19.538  1.00 91.11           C
ATOM   4569  CB  SER E 585      45.649   0.019  18.645  1.00 91.11           C
ATOM   4570  OG  SER E 585      44.545   0.607  17.977  1.00 91.11           O
ATOM   4571  C   SER E 585      44.430  -2.095  18.643  1.00 91.11           C
ATOM   4572  O   SER E 585      43.256  -1.877  18.345  1.00 91.11           O
ATOM   4573  N   GLY E 586      45.099  -3.168  18.162  1.00 36.45           N
ATOM   4574  CA  GLY E 586      44.417  -4.084  17.281  1.00 36.45           C
ATOM   4575  C   GLY E 586      45.206  -5.359  17.158  1.00 36.45           C
ATOM   4576  O   GLY E 586      46.411  -5.376  17.406  1.00 36.45           O
ATOM   4577  N   TYR E 587      44.521  -6.477  16.803  1.00 89.44           N
ATOM   4578  CA  TYR E 587      45.188  -7.741  16.605  1.00 89.44           C
ATOM   4579  CB  TYR E 587      45.426  -8.532  17.904  1.00 89.44           C
ATOM   4580  CG  TYR E 587      44.102  -8.907  18.467  1.00 89.44           C
ATOM   4581  CD1 TYR E 587      43.263  -7.942  18.971  1.00 89.44           C
ATOM   4582  CD2 TYR E 587      43.707 -10.223  18.518  1.00 89.44           C
ATOM   4583  CE1 TYR E 587      42.039  -8.279  19.500  1.00 89.44           C
ATOM   4584  CE2 TYR E 587      42.485 -10.565  19.048  1.00 89.44           C
ATOM   4585  CZ  TYR E 587      41.647  -9.596  19.540  1.00 89.44           C
ATOM   4586  OH  TYR E 587      40.393  -9.951  20.083  1.00 89.44           O
ATOM   4587  C   TYR E 587      44.365  -8.606  15.691  1.00 89.44           C
ATOM   4588  O   TYR E 587      43.152  -8.430  15.580  1.00 89.44           O
ATOM   4589  N   ARG E 588      45.013  -9.571  14.999  1.00210.06           N
ATOM   4590  CA  ARG E 588      44.268 -10.446  14.138  1.00210.06           C
ATOM   4591  CB  ARG E 588      43.696  -9.700  12.929  1.00210.06           C
ATOM   4592  CG  ARG E 588      42.825 -10.567  12.028  1.00210.06           C
ATOM   4593  CD  ARG E 588      42.648  -9.932  10.655  1.00210.06           C
ATOM   4594  NE  ARG E 588      43.977  -9.349  10.315  1.00210.06           N
ATOM   4595  CZ  ARG E 588      44.501  -9.497   9.064  1.00210.06           C
ATOM   4596  NH1 ARG E 588      43.794 -10.174   8.116  1.00210.06           N
ATOM   4597  NH2 ARG E 588      45.736  -8.988   8.775  1.00210.06           N
ATOM   4598  C   ARG E 588      45.186 -11.530  13.638  1.00210.06           C
ATOM   4599  O   ARG E 588      46.408 -11.402  13.683  1.00210.06           O
ATOM   4600  N   TYR E 589      44.612 -12.653  13.155  1.00 99.76           N
ATOM   4601  CA  TYR E 589      45.420 -13.696  12.572  1.00 99.76           C
ATOM   4602  CB  TYR E 589      44.726 -15.071  12.434  1.00 99.76           C
ATOM   4603  CG  TYR E 589      44.694 -15.854  13.707  1.00 99.76           C
ATOM   4604  CD1 TYR E 589      45.839 -16.476  14.153  1.00 99.76           C
ATOM   4605  CD2 TYR E 589      43.534 -16.016  14.429  1.00 99.76           C
ATOM   4606  CE1 TYR E 589      45.849 -17.224  15.306  1.00 99.76           C
ATOM   4607  CE2 TYR E 589      43.536 -16.764  15.586  1.00 99.76           C
ATOM   4608  CZ  TYR E 589      44.692 -17.371  16.026  1.00 99.76           C
ATOM   4609  OH  TYR E 589      44.717 -18.140  17.211  1.00 99.76           O
ATOM   4610  C   TYR E 589      45.717 -13.248  11.171  1.00 99.76           C
ATOM   4611  O   TYR E 589      44.838 -12.719  10.499  1.00 99.76           O
ATOM   4612  N   VAL E 590      46.963 -13.420  10.682  1.00 58.88           N
ATOM   4613  CA  VAL E 590      47.233 -13.010   9.332  1.00 58.88           C
ATOM   4614  CB  VAL E 590      48.654 -13.227   8.874  1.00 58.88           C
ATOM   4615  CG1 VAL E 590      49.595 -12.486   9.832  1.00 58.88           C
ATOM   4616  CG2 VAL E 590      48.948 -14.731   8.751  1.00 58.88           C
ATOM   4617  C   VAL E 590      46.362 -13.847   8.452  1.00 58.88           C
ATOM   4618  O   VAL E 590      46.231 -15.053   8.664  1.00 58.88           O
ATOM   4619  N   GLY E 591      45.748 -13.214   7.430  1.00 42.00           N
ATOM   4620  CA  GLY E 591      44.847 -13.905   6.563  1.00 42.00           C
ATOM   4621  C   GLY E 591      43.452 -13.538   6.977  1.00 42.00           C
ATOM   4622  O   GLY E 591      42.495 -13.837   6.267  1.00 42.00           O
ATOM   4623  N   GLY E 592      43.302 -12.899   8.156  1.00 51.37           N
ATOM   4624  CA  GLY E 592      42.031 -12.397   8.612  1.00 51.37           C
ATOM   4625  C   GLY E 592      41.422 -13.284   9.663  1.00 51.37           C
ATOM   4626  O   GLY E 592      40.704 -12.807  10.542  1.00 51.37           O
ATOM   4627  N   TYR E 593      41.657 -14.606   9.586  1.00186.30           N
ATOM   4628  CA  TYR E 593      41.126 -15.509  10.571  1.00186.30           C
ATOM   4629  CB  TYR E 593      39.666 -15.910  10.296  1.00186.30           C
ATOM   4630  CG  TYR E 593      39.563 -16.169   8.837  1.00186.30           C
ATOM   4631  CD1 TYR E 593      39.806 -17.415   8.309  1.00186.30           C
ATOM   4632  CD2 TYR E 593      39.230 -15.127   8.003  1.00186.30           C
ATOM   4633  CE1 TYR E 593      39.706 -17.615   6.953  1.00186.30           C
ATOM   4634  CE2 TYR E 593      39.129 -15.320   6.650  1.00186.30           C
ATOM   4635  CZ  TYR E 593      39.367 -16.568   6.127  1.00186.30           C
ATOM   4636  OH  TYR E 593      39.266 -16.772   4.736  1.00186.30           O
ATOM   4637  C   TYR E 593      41.990 -16.733  10.598  1.00186.30           C
ATOM   4638  O   TYR E 593      42.890 -16.916   9.782  1.00186.30           O
ATOM   4639  N   TYR E 594      41.736 -17.634  11.557  1.00215.93           N
ATOM   4640  CA  TYR E 594      42.603 -18.759  11.655  1.00215.93           C
ATOM   4641  CB  TYR E 594      42.584 -19.253  13.104  1.00215.93           C
ATOM   4642  CG  TYR E 594      43.062 -20.629  13.226  1.00215.93           C
ATOM   4643  CD1 TYR E 594      44.152 -21.127  12.556  1.00215.93           C
ATOM   4644  CD2 TYR E 594      42.405 -21.388  14.141  1.00215.93           C
ATOM   4645  CE1 TYR E 594      44.528 -22.437  12.745  1.00215.93           C
ATOM   4646  CE2 TYR E 594      42.772 -22.683  14.339  1.00215.93           C
ATOM   4647  CZ  TYR E 594      43.821 -23.204  13.637  1.00215.93           C
ATOM   4648  OH  TYR E 594      44.161 -24.537  13.863  1.00215.93           O
ATOM   4649  C   TYR E 594      42.279 -19.747  10.568  1.00215.93           C
ATOM   4650  O   TYR E 594      41.173 -20.281  10.466  1.00215.93           O
ATOM   4651  N   GLY E 595      43.303 -20.019   9.724  1.00 88.17           N
ATOM   4652  CA  GLY E 595      43.188 -20.880   8.583  1.00 88.17           C
ATOM   4653  C   GLY E 595      43.498 -20.132   7.311  1.00 88.17           C
ATOM   4654  O   GLY E 595      43.671 -20.772   6.278  1.00 88.17           O
ATOM   4655  N   GLY E 596      43.497 -18.779   7.350  1.00 94.97           N
ATOM   4656  CA  GLY E 596      43.799 -17.813   6.316  1.00 94.97           C
ATOM   4657  C   GLY E 596      45.269 -17.620   6.039  1.00 94.97           C
ATOM   4658  O   GLY E 596      45.630 -16.958   5.071  1.00 94.97           O
ATOM   4659  N   CYS E 597      46.161 -18.050   6.945  1.00 86.75           N
ATOM   4660  CA  CYS E 597      47.570 -17.732   6.866  1.00 86.75           C
ATOM   4661  CB  CYS E 597      48.364 -18.195   8.099  1.00 86.75           C
ATOM   4662  SG  CYS E 597      50.072 -17.571   8.107  1.00 86.75           S
ATOM   4663  C   CYS E 597      48.232 -18.308   5.655  1.00 86.75           C
ATOM   4664  O   CYS E 597      47.871 -19.381   5.171  1.00 86.75           O
ATOM   4665  N   ASN E 598      49.250 -17.561   5.158  1.00165.51           N
ATOM   4666  CA  ASN E 598      49.954 -17.850   3.942  1.00165.51           C
ATOM   4667  CB  ASN E 598      49.159 -17.143   2.827  1.00165.51           C
ATOM   4668  CG  ASN E 598      49.615 -17.408   1.416  1.00165.51           C
ATOM   4669  OD1 ASN E 598      50.803 -17.397   1.113  1.00165.51           O
ATOM   4670  ND2 ASN E 598      48.596 -17.615   0.533  1.00165.51           N
ATOM   4671  C   ASN E 598      51.312 -17.200   4.035  1.00165.51           C
ATOM   4672  O   ASN E 598      51.501 -16.253   4.796  1.00165.51           O
ATOM   4673  N   GLU E 599      52.299 -17.696   3.255  1.00 98.07           N
ATOM   4674  CA  GLU E 599      53.632 -17.149   3.266  1.00 98.07           C
ATOM   4675  CB  GLU E 599      54.617 -17.984   2.423  1.00 98.07           C
ATOM   4676  CG  GLU E 599      56.056 -17.454   2.402  1.00 98.07           C
ATOM   4677  CD  GLU E 599      56.307 -16.730   1.084  1.00 98.07           C
ATOM   4678  OE1 GLU E 599      55.404 -15.985   0.622  1.00 98.07           O
ATOM   4679  OE2 GLU E 599      57.422 -16.910   0.525  1.00 98.07           O
ATOM   4680  C   GLU E 599      53.621 -15.756   2.718  1.00 98.07           C
ATOM   4681  O   GLU E 599      54.267 -14.860   3.261  1.00 98.07           O
ATOM   4682  N   ALA E 600      52.861 -15.533   1.630  1.00 48.25           N
ATOM   4683  CA  ALA E 600      52.854 -14.255   0.983  1.00 48.25           C
ATOM   4684  CB  ALA E 600      51.932 -14.212  -0.248  1.00 48.25           C
ATOM   4685  C   ALA E 600      52.361 -13.222   1.943  1.00 48.25           C
ATOM   4686  O   ALA E 600      52.981 -12.171   2.094  1.00 48.25           O
ATOM   4687  N   GLU E 601      51.245 -13.486   2.647  1.00138.84           N
ATOM   4688  CA  GLU E 601      50.785 -12.449   3.520  1.00138.84           C
ATOM   4689  CB  GLU E 601      49.281 -12.397   3.843  1.00138.84           C
ATOM   4690  CG  GLU E 601      48.588 -13.550   4.545  1.00138.84           C
ATOM   4691  CD  GLU E 601      47.154 -13.040   4.634  1.00138.84           C
ATOM   4692  OE1 GLU E 601      46.941 -12.064   5.403  1.00138.84           O
ATOM   4693  OE2 GLU E 601      46.270 -13.577   3.910  1.00138.84           O
ATOM   4694  C   GLU E 601      51.662 -12.303   4.721  1.00138.84           C
ATOM   4695  O   GLU E 601      51.720 -11.229   5.316  1.00138.84           O
ATOM   4696  N   MET E 602      52.359 -13.378   5.131  1.00 45.09           N
ATOM   4697  CA  MET E 602      53.226 -13.259   6.272  1.00 45.09           C
ATOM   4698  CB  MET E 602      53.906 -14.590   6.635  1.00 45.09           C
ATOM   4699  CG  MET E 602      52.937 -15.637   7.187  1.00 45.09           C
ATOM   4700  SD  MET E 602      53.703 -17.246   7.548  1.00 45.09           S
ATOM   4701  CE  MET E 602      54.806 -16.619   8.847  1.00 45.09           C
ATOM   4702  C   MET E 602      54.304 -12.262   5.962  1.00 45.09           C
ATOM   4703  O   MET E 602      54.632 -11.405   6.780  1.00 45.09           O
ATOM   4704  N   LYS E 603      54.874 -12.338   4.750  1.00130.17           N
ATOM   4705  CA  LYS E 603      55.940 -11.466   4.349  1.00130.17           C
ATOM   4706  CB  LYS E 603      56.411 -11.815   2.929  1.00130.17           C
ATOM   4707  CG  LYS E 603      57.538 -10.943   2.392  1.00130.17           C
ATOM   4708  CD  LYS E 603      58.046 -11.399   1.021  1.00130.17           C
ATOM   4709  CE  LYS E 603      58.595 -12.827   1.005  1.00130.17           C
ATOM   4710  NZ  LYS E 603      57.483 -13.806   1.039  1.00130.17           N
ATOM   4711  C   LYS E 603      55.452 -10.052   4.302  1.00130.17           C
ATOM   4712  O   LYS E 603      56.173  -9.128   4.673  1.00130.17           O
ATOM   4713  N   LEU E 604      54.221  -9.844   3.810  1.00 88.76           N
ATOM   4714  CA  LEU E 604      53.722  -8.507   3.670  1.00 88.76           C
ATOM   4715  CB  LEU E 604      52.358  -8.477   2.951  1.00 88.76           C
ATOM   4716  CG  LEU E 604      51.929  -7.097   2.405  1.00 88.76           C
ATOM   4717  CD1 LEU E 604      50.528  -7.165   1.774  1.00 88.76           C
ATOM   4718  CD2 LEU E 604      52.067  -5.977   3.443  1.00 88.76           C
ATOM   4719  C   LEU E 604      53.576  -7.930   5.049  1.00 88.76           C
ATOM   4720  O   LEU E 604      53.963  -6.789   5.298  1.00 88.76           O
ATOM   4721  N   ALA E 605      53.032  -8.720   5.996  1.00 34.60           N
ATOM   4722  CA  ALA E 605      52.822  -8.237   7.333  1.00 34.60           C
ATOM   4723  CB  ALA E 605      52.123  -9.271   8.234  1.00 34.60           C
ATOM   4724  C   ALA E 605      54.141  -7.907   7.961  1.00 34.60           C
ATOM   4725  O   ALA E 605      54.291  -6.873   8.610  1.00 34.60           O
ATOM   4726  N   LEU E 606      55.148  -8.776   7.762  1.00 54.81           N
ATOM   4727  CA  LEU E 606      56.406  -8.600   8.426  1.00 54.81           C
ATOM   4728  CB  LEU E 606      57.391  -9.736   8.100  1.00 54.81           C
ATOM   4729  CG  LEU E 606      58.758  -9.594   8.792  1.00 54.81           C
ATOM   4730  CD1 LEU E 606      58.616  -9.678  10.317  1.00 54.81           C
ATOM   4731  CD2 LEU E 606      59.766 -10.618   8.236  1.00 54.81           C
ATOM   4732  C   LEU E 606      57.052  -7.307   8.027  1.00 54.81           C
ATOM   4733  O   LEU E 606      57.412  -6.497   8.879  1.00 54.81           O
ATOM   4734  N   VAL E 607      57.207  -7.068   6.716  1.00117.43           N
ATOM   4735  CA  VAL E 607      57.884  -5.882   6.275  1.00117.43           C
ATOM   4736  CB  VAL E 607      58.246  -5.953   4.814  1.00117.43           C
ATOM   4737  CG1 VAL E 607      57.013  -6.390   4.008  1.00117.43           C
ATOM   4738  CG2 VAL E 607      58.820  -4.596   4.381  1.00117.43           C
ATOM   4739  C   VAL E 607      57.076  -4.651   6.555  1.00117.43           C
ATOM   4740  O   VAL E 607      57.627  -3.619   6.938  1.00117.43           O
ATOM   4741  N   GLN E 608      55.752  -4.690   6.319  1.00144.85           N
ATOM   4742  CA  GLN E 608      55.005  -3.493   6.566  1.00144.85           C
ATOM   4743  CB  GLN E 608      53.587  -3.546   5.976  1.00144.85           C
ATOM   4744  CG  GLN E 608      52.797  -2.257   6.201  1.00144.85           C
ATOM   4745  CD  GLN E 608      53.433  -1.175   5.340  1.00144.85           C
ATOM   4746  OE1 GLN E 608      53.547  -1.320   4.123  1.00144.85           O
ATOM   4747  NE2 GLN E 608      53.870  -0.062   5.987  1.00144.85           N
ATOM   4748  C   GLN E 608      54.862  -3.215   8.039  1.00144.85           C
ATOM   4749  O   GLN E 608      55.153  -2.108   8.486  1.00144.85           O
ATOM   4750  N   ASN E 609      54.360  -4.214   8.804  1.00 92.39           N
ATOM   4751  CA  ASN E 609      54.015  -4.136  10.208  1.00 92.39           C
ATOM   4752  CB  ASN E 609      52.902  -5.134  10.567  1.00 92.39           C
ATOM   4753  CG  ASN E 609      51.662  -4.791   9.753  1.00 92.39           C
ATOM   4754  OD1 ASN E 609      51.600  -3.755   9.093  1.00 92.39           O
ATOM   4755  ND2 ASN E 609      50.640  -5.688   9.801  1.00 92.39           N
ATOM   4756  C   ASN E 609      55.116  -4.359  11.220  1.00 92.39           C
ATOM   4757  O   ASN E 609      55.158  -3.679  12.245  1.00 92.39           O
ATOM   4758  N   GLY E 610      56.000  -5.356  11.010  1.00 50.52           N
ATOM   4759  CA  GLY E 610      56.999  -5.663  12.003  1.00 50.52           C
ATOM   4760  C   GLY E 610      56.957  -7.143  12.285  1.00 50.52           C
ATOM   4761  O   GLY E 610      56.169  -7.876  11.687  1.00 50.52           O
ATOM   4762  N   PRO E 611      57.766  -7.602  13.217  1.00 77.40           N
ATOM   4763  CA  PRO E 611      57.825  -9.006  13.528  1.00 77.40           C
ATOM   4764  CD  PRO E 611      59.001  -6.914  13.556  1.00 77.40           C
ATOM   4765  CB  PRO E 611      59.007  -9.162  14.479  1.00 77.40           C
ATOM   4766  CG  PRO E 611      59.944  -8.003  14.093  1.00 77.40           C
ATOM   4767  C   PRO E 611      56.512  -9.461  14.084  1.00 77.40           C
ATOM   4768  O   PRO E 611      55.817  -8.658  14.704  1.00 77.40           O
ATOM   4769  N   VAL E 612      56.143 -10.736  13.854  1.00 97.86           N
ATOM   4770  CA  VAL E 612      54.874 -11.217  14.317  1.00 97.86           C
ATOM   4771  CB  VAL E 612      53.858 -11.358  13.224  1.00 97.86           C
ATOM   4772  CG1 VAL E 612      53.591  -9.967  12.629  1.00 97.86           C
ATOM   4773  CG2 VAL E 612      54.374 -12.386  12.205  1.00 97.86           C
ATOM   4774  C   VAL E 612      55.077 -12.572  14.915  1.00 97.86           C
ATOM   4775  O   VAL E 612      56.071 -13.243  14.642  1.00 97.86           O
ATOM   4776  N   SER E 613      54.132 -12.991  15.782  1.00 83.08           N
ATOM   4777  CA  SER E 613      54.228 -14.262  16.443  1.00 83.08           C
ATOM   4778  CB  SER E 613      53.326 -14.349  17.686  1.00 83.08           C
ATOM   4779  OG  SER E 613      53.674 -13.327  18.606  1.00 83.08           O
ATOM   4780  C   SER E 613      53.806 -15.355  15.500  1.00 83.08           C
ATOM   4781  O   SER E 613      52.863 -15.199  14.725  1.00 83.08           O
ATOM   4782  N   VAL E 614      54.509 -16.506  15.557  1.00 47.17           N
ATOM   4783  CA  VAL E 614      54.178 -17.646  14.745  1.00 47.17           C
ATOM   4784  CB  VAL E 614      55.095 -17.858  13.572  1.00 47.17           C
ATOM   4785  CG1 VAL E 614      54.963 -16.662  12.615  1.00 47.17           C
ATOM   4786  CG2 VAL E 614      56.522 -18.093  14.096  1.00 47.17           C
ATOM   4787  C   VAL E 614      54.336 -18.852  15.616  1.00 47.17           C
ATOM   4788  O   VAL E 614      54.955 -18.776  16.677  1.00 47.17           O
ATOM   4789  N   SER E 615      53.735 -19.994  15.215  1.00 58.49           N
ATOM   4790  CA  SER E 615      53.947 -21.192  15.981  1.00 58.49           C
ATOM   4791  CB  SER E 615      52.778 -21.590  16.911  1.00 58.49           C
ATOM   4792  OG  SER E 615      51.714 -22.168  16.178  1.00 58.49           O
ATOM   4793  C   SER E 615      54.207 -22.306  15.008  1.00 58.49           C
ATOM   4794  O   SER E 615      53.778 -22.242  13.856  1.00 58.49           O
ATOM   4795  N   PHE E 616      54.967 -23.342  15.436  1.00191.40           N
ATOM   4796  CA  PHE E 616      55.251 -24.459  14.574  1.00191.40           C
ATOM   4797  CB  PHE E 616      56.460 -24.241  13.634  1.00191.40           C
ATOM   4798  CG  PHE E 616      57.752 -24.205  14.384  1.00191.40           C
ATOM   4799  CD1 PHE E 616      58.196 -23.047  14.983  1.00191.40           C
ATOM   4800  CD2 PHE E 616      58.534 -25.335  14.482  1.00191.40           C
ATOM   4801  CE1 PHE E 616      59.392 -23.021  15.665  1.00191.40           C
ATOM   4802  CE2 PHE E 616      59.732 -25.315  15.163  1.00191.40           C
ATOM   4803  CZ  PHE E 616      60.162 -24.155  15.758  1.00191.40           C
ATOM   4804  C   PHE E 616      55.494 -25.675  15.413  1.00191.40           C
ATOM   4805  O   PHE E 616      55.462 -25.615  16.642  1.00191.40           O
ATOM   4806  N   GLU E 617      55.706 -26.838  14.768  1.00150.90           N
ATOM   4807  CA  GLU E 617      55.957 -28.014  15.551  1.00150.90           C
ATOM   4808  CB  GLU E 617      55.436 -29.329  14.986  1.00150.90           C
ATOM   4809  CG  GLU E 617      53.988 -29.573  15.352  1.00150.90           C
ATOM   4810  CD  GLU E 617      53.799 -31.055  15.164  1.00150.90           C
ATOM   4811  OE1 GLU E 617      54.649 -31.843  15.657  1.00150.90           O
ATOM   4812  OE2 GLU E 617      52.797 -31.417  14.502  1.00150.90           O
ATOM   4813  C   GLU E 617      57.417 -28.238  15.737  1.00150.90           C
ATOM   4814  O   GLU E 617      58.207 -28.342  14.800  1.00150.90           O
ATOM   4815  N   VAL E 618      57.814 -28.338  17.009  1.00 87.03           N
ATOM   4816  CA  VAL E 618      59.182 -28.611  17.287  1.00 87.03           C
ATOM   4817  CB  VAL E 618      59.614 -28.072  18.619  1.00 87.03           C
ATOM   4818  CG1 VAL E 618      61.029 -28.583  18.924  1.00 87.03           C
ATOM   4819  CG2 VAL E 618      59.514 -26.537  18.571  1.00 87.03           C
ATOM   4820  C   VAL E 618      59.338 -30.093  17.307  1.00 87.03           C
ATOM   4821  O   VAL E 618      58.470 -30.817  17.794  1.00 87.03           O
ATOM   4822  N   HIS E 619      60.454 -30.582  16.738  1.00 58.27           N
ATOM   4823  CA  HIS E 619      60.734 -31.987  16.758  1.00 58.27           C
ATOM   4824  ND1 HIS E 619      58.378 -33.824  15.376  1.00 58.27           N
ATOM   4825  CG  HIS E 619      59.199 -32.792  14.980  1.00 58.27           C
ATOM   4826  CB  HIS E 619      60.635 -32.669  15.387  1.00 58.27           C
ATOM   4827  NE2 HIS E 619      57.128 -32.451  14.154  1.00 58.27           N
ATOM   4828  CD2 HIS E 619      58.421 -31.964  14.232  1.00 58.27           C
ATOM   4829  CE1 HIS E 619      57.151 -33.570  14.855  1.00 58.27           C
ATOM   4830  C   HIS E 619      62.117 -32.137  17.302  1.00 58.27           C
ATOM   4831  O   HIS E 619      62.866 -31.166  17.389  1.00 58.27           O
ATOM   4832  N   PRO E 620      62.470 -33.329  17.692  1.00 73.67           N
ATOM   4833  CA  PRO E 620      63.736 -33.583  18.316  1.00 73.67           C
ATOM   4834  CD  PRO E 620      61.515 -34.395  17.927  1.00 73.67           C
ATOM   4835  CB  PRO E 620      63.679 -35.028  18.821  1.00 73.67           C
ATOM   4836  CG  PRO E 620      62.409 -35.621  18.176  1.00 73.67           C
ATOM   4837  C   PRO E 620      64.914 -33.255  17.457  1.00 73.67           C
ATOM   4838  O   PRO E 620      65.954 -32.895  18.005  1.00 73.67           O
ATOM   4839  N   ASP E 621      64.796 -33.363  16.124  1.00 50.23           N
ATOM   4840  CA  ASP E 621      65.925 -33.042  15.305  1.00 50.23           C
ATOM   4841  CB  ASP E 621      65.722 -33.330  13.805  1.00 50.23           C
ATOM   4842  CG  ASP E 621      64.632 -32.430  13.243  1.00 50.23           C
ATOM   4843  OD1 ASP E 621      63.657 -32.127  13.981  1.00 50.23           O
ATOM   4844  OD2 ASP E 621      64.760 -32.038  12.052  1.00 50.23           O
ATOM   4845  C   ASP E 621      66.185 -31.582  15.477  1.00 50.23           C
ATOM   4846  O   ASP E 621      67.322 -31.123  15.389  1.00 50.23           O
ATOM   4847  N   PHE E 622      65.108 -30.817  15.722  1.00123.99           N
ATOM   4848  CA  PHE E 622      65.152 -29.394  15.874  1.00123.99           C
ATOM   4849  CB  PHE E 622      63.744 -28.772  15.971  1.00123.99           C
ATOM   4850  CG  PHE E 622      63.860 -27.284  15.916  1.00123.99           C
ATOM   4851  CD1 PHE E 622      63.931 -26.636  14.703  1.00123.99           C
ATOM   4852  CD2 PHE E 622      63.904 -26.533  17.067  1.00123.99           C
ATOM   4853  CE1 PHE E 622      64.037 -25.266  14.637  1.00123.99           C
ATOM   4854  CE2 PHE E 622      64.010 -25.163  17.008  1.00123.99           C
ATOM   4855  CZ  PHE E 622      64.076 -24.525  15.793  1.00123.99           C
ATOM   4856  C   PHE E 622      65.924 -29.061  17.115  1.00123.99           C
ATOM   4857  O   PHE E 622      66.656 -28.075  17.150  1.00123.99           O
ATOM   4858  N   MET E 623      65.802 -29.886  18.170  1.00 96.24           N
ATOM   4859  CA  MET E 623      66.430 -29.543  19.416  1.00 96.24           C
ATOM   4860  CB  MET E 623      66.152 -30.559  20.535  1.00 96.24           C
ATOM   4861  CG  MET E 623      64.715 -30.466  21.058  1.00 96.24           C
ATOM   4862  SD  MET E 623      64.293 -31.635  22.385  1.00 96.24           S
ATOM   4863  CE  MET E 623      63.837 -32.988  21.267  1.00 96.24           C
ATOM   4864  C   MET E 623      67.915 -29.395  19.237  1.00 96.24           C
ATOM   4865  O   MET E 623      68.519 -28.481  19.795  1.00 96.24           O
ATOM   4866  N   HIS E 624      68.541 -30.288  18.456  1.00152.20           N
ATOM   4867  CA  HIS E 624      69.959 -30.308  18.204  1.00152.20           C
ATOM   4868  ND1 HIS E 624      69.268 -33.398  19.111  0.00152.20           N
ATOM   4869  CG  HIS E 624      70.400 -32.693  18.769  0.00152.20           C
ATOM   4870  CB  HIS E 624      70.456 -31.664  17.682  1.00152.20           C
ATOM   4871  NE2 HIS E 624      70.872 -34.057  20.503  0.00152.20           N
ATOM   4872  CD2 HIS E 624      71.371 -33.108  19.629  0.00152.20           C
ATOM   4873  CE1 HIS E 624      69.606 -34.198  20.153  0.00152.20           C
ATOM   4874  C   HIS E 624      70.415 -29.220  17.270  1.00152.20           C
ATOM   4875  O   HIS E 624      71.615 -29.009  17.133  1.00152.20           O
ATOM   4876  N   TYR E 625      69.499 -28.551  16.548  1.00119.49           N
ATOM   4877  CA  TYR E 625      69.827 -27.577  15.530  1.00119.49           C
ATOM   4878  CB  TYR E 625      68.565 -26.792  15.112  1.00119.49           C
ATOM   4879  CG  TYR E 625      68.885 -25.594  14.283  1.00119.49           C
ATOM   4880  CD1 TYR E 625      69.169 -24.391  14.889  1.00119.49           C
ATOM   4881  CD2 TYR E 625      68.880 -25.659  12.908  1.00119.49           C
ATOM   4882  CE1 TYR E 625      69.453 -23.272  14.140  1.00119.49           C
ATOM   4883  CE2 TYR E 625      69.164 -24.543  12.154  1.00119.49           C
ATOM   4884  CZ  TYR E 625      69.450 -23.347  12.768  1.00119.49           C
ATOM   4885  OH  TYR E 625      69.740 -22.200  11.996  1.00119.49           O
ATOM   4886  C   TYR E 625      70.891 -26.608  15.969  1.00119.49           C
ATOM   4887  O   TYR E 625      70.745 -25.920  16.977  1.00119.49           O
ATOM   4888  N   LYS E 626      72.061 -26.646  15.278  1.00124.56           N
ATOM   4889  CA  LYS E 626      73.132 -25.693  15.442  1.00124.56           C
ATOM   4890  CB  LYS E 626      74.518 -26.273  15.114  1.00124.56           C
ATOM   4891  CG  LYS E 626      75.051 -27.258  16.154  1.00124.56           C
ATOM   4892  CD  LYS E 626      74.295 -28.586  16.204  1.00124.56           C
ATOM   4893  CE  LYS E 626      74.850 -29.551  17.252  1.00124.56           C
ATOM   4894  NZ  LYS E 626      74.076 -30.811  17.246  0.00124.56           N
ATOM   4895  C   LYS E 626      72.985 -24.473  14.576  1.00124.56           C
ATOM   4896  O   LYS E 626      73.055 -23.344  15.059  1.00124.56           O
ATOM   4897  N   SER E 627      72.779 -24.682  13.252  1.00 53.00           N
ATOM   4898  CA  SER E 627      72.751 -23.578  12.329  1.00 53.00           C
ATOM   4899  CB  SER E 627      74.132 -22.938  12.096  1.00 53.00           C
ATOM   4900  OG  SER E 627      75.001 -23.866  11.462  1.00 53.00           O
ATOM   4901  C   SER E 627      72.264 -24.063  10.994  1.00 53.00           C
ATOM   4902  O   SER E 627      72.019 -25.252  10.799  1.00 53.00           O
ATOM   4903  N   GLY E 628      72.113 -23.131  10.028  1.00 24.73           N
ATOM   4904  CA  GLY E 628      71.669 -23.493   8.709  1.00 24.73           C
ATOM   4905  C   GLY E 628      70.184 -23.320   8.606  1.00 24.73           C
ATOM   4906  O   GLY E 628      69.549 -22.712   9.467  1.00 24.73           O
ATOM   4907  N   VAL E 629      69.597 -23.833   7.503  1.00104.85           N
ATOM   4908  CA  VAL E 629      68.179 -23.718   7.309  1.00104.85           C
ATOM   4909  CB  VAL E 629      67.792 -23.348   5.901  1.00104.85           C
ATOM   4910  CG1 VAL E 629      68.291 -21.918   5.633  1.00104.85           C
ATOM   4911  CG2 VAL E 629      68.375 -24.376   4.917  1.00104.85           C
ATOM   4912  C   VAL E 629      67.556 -25.033   7.665  1.00104.85           C
ATOM   4913  O   VAL E 629      67.752 -26.044   6.994  1.00104.85           O
ATOM   4914  N   TYR E 630      66.747 -25.021   8.739  1.00182.53           N
ATOM   4915  CA  TYR E 630      66.121 -26.177   9.316  1.00182.53           C
ATOM   4916  CB  TYR E 630      65.563 -25.884  10.719  1.00182.53           C
ATOM   4917  CG  TYR E 630      64.660 -26.986  11.154  1.00182.53           C
ATOM   4918  CD1 TYR E 630      65.150 -28.074  11.837  1.00182.53           C
ATOM   4919  CD2 TYR E 630      63.313 -26.924  10.877  1.00182.53           C
ATOM   4920  CE1 TYR E 630      64.306 -29.080  12.245  1.00182.53           C
ATOM   4921  CE2 TYR E 630      62.465 -27.927  11.282  1.00182.53           C
ATOM   4922  CZ  TYR E 630      62.962 -29.007  11.969  1.00182.53           C
ATOM   4923  OH  TYR E 630      62.099 -30.038  12.392  1.00182.53           O
ATOM   4924  C   TYR E 630      64.999 -26.686   8.466  1.00182.53           C
ATOM   4925  O   TYR E 630      64.263 -25.912   7.854  1.00182.53           O
ATOM   4926  N   HIS E 631      64.880 -28.032   8.386  1.00 91.00           N
ATOM   4927  CA  HIS E 631      63.828 -28.652   7.630  1.00 91.00           C
ATOM   4928  ND1 HIS E 631      63.373 -30.916   5.051  1.00 91.00           N
ATOM   4929  CG  HIS E 631      63.188 -29.582   5.342  1.00 91.00           C
ATOM   4930  CB  HIS E 631      64.165 -28.758   6.131  1.00 91.00           C
ATOM   4931  NE2 HIS E 631      61.429 -30.334   4.145  1.00 91.00           N
ATOM   4932  CD2 HIS E 631      61.996 -29.243   4.781  1.00 91.00           C
ATOM   4933  CE1 HIS E 631      62.292 -31.315   4.334  1.00 91.00           C
ATOM   4934  C   HIS E 631      63.573 -30.057   8.110  1.00 91.00           C
ATOM   4935  O   HIS E 631      64.452 -30.712   8.668  1.00 91.00           O
ATOM   4936  N   ARG E 632      62.307 -30.517   7.952  1.00235.64           N
ATOM   4937  CA  ARG E 632      61.937 -31.910   8.075  1.00235.64           C
ATOM   4938  CB  ARG E 632      63.023 -32.860   7.532  1.00235.64           C
ATOM   4939  CG  ARG E 632      62.572 -34.308   7.326  0.00235.64           C
ATOM   4940  CD  ARG E 632      62.926 -35.247   8.481  1.00235.64           C
ATOM   4941  NE  ARG E 632      62.445 -36.607   8.106  1.00235.64           N
ATOM   4942  CZ  ARG E 632      62.723 -37.678   8.905  1.00235.64           C
ATOM   4943  NH1 ARG E 632      63.411 -37.500  10.070  1.00235.64           N
ATOM   4944  NH2 ARG E 632      62.317 -38.929   8.537  1.00235.64           N
ATOM   4945  C   ARG E 632      61.556 -32.376   9.450  1.00235.64           C
ATOM   4946  O   ARG E 632      61.792 -31.696  10.448  1.00235.64           O
ATOM   4947  N   VAL E 633      60.884 -33.562   9.468  1.00132.86           N
ATOM   4948  CA  VAL E 633      60.484 -34.372  10.597  1.00132.86           C
ATOM   4949  CB  VAL E 633      61.041 -33.876  11.918  1.00132.86           C
ATOM   4950  CG1 VAL E 633      60.547 -34.703  13.117  1.00132.86           C
ATOM   4951  CG2 VAL E 633      62.571 -33.950  11.790  1.00132.86           C
ATOM   4952  C   VAL E 633      58.984 -34.484  10.586  1.00132.86           C
ATOM   4953  O   VAL E 633      58.309 -33.886   9.749  1.00132.86           O
ATOM   4954  N   ALA E 634      58.413 -35.360  11.435  1.00250.73           N
ATOM   4955  CA  ALA E 634      56.994 -35.335  11.611  1.00250.73           C
ATOM   4956  CB  ALA E 634      56.436 -33.922  11.842  1.00250.73           C
ATOM   4957  C   ALA E 634      56.271 -35.925  10.461  1.00250.73           C
ATOM   4958  O   ALA E 634      56.739 -36.798   9.734  1.00250.73           O
ATOM   4959  N   LEU E 635      55.005 -35.487  10.382  1.00216.02           N
ATOM   4960  CA  LEU E 635      54.065 -35.847   9.382  1.00216.02           C
ATOM   4961  CB  LEU E 635      53.602 -37.310   9.494  1.00216.02           C
ATOM   4962  CG  LEU E 635      52.584 -37.727   8.415  0.00216.02           C
ATOM   4963  CD1 LEU E 635      53.199 -37.656   7.011  0.00216.02           C
ATOM   4964  CD2 LEU E 635      51.977 -39.105   8.731  0.00216.02           C
ATOM   4965  C   LEU E 635      52.899 -34.978   9.698  1.00216.02           C
ATOM   4966  O   LEU E 635      52.814 -33.829   9.271  1.00216.02           O
ATOM   4967  N   GLU E 636      51.960 -35.539  10.471  1.00 75.44           N
ATOM   4968  CA  GLU E 636      50.826 -34.774  10.893  1.00 75.44           C
ATOM   4969  CB  GLU E 636      49.497 -35.367  10.408  1.00 75.44           C
ATOM   4970  CG  GLU E 636      49.327 -35.249   8.893  1.00 75.44           C
ATOM   4971  CD  GLU E 636      48.035 -35.948   8.504  1.00 75.44           C
ATOM   4972  OE1 GLU E 636      47.518 -36.744   9.332  1.00 75.44           O
ATOM   4973  OE2 GLU E 636      47.550 -35.697   7.368  1.00 75.44           O
ATOM   4974  C   GLU E 636      50.825 -34.788  12.417  1.00 75.44           C
ATOM   4975  O   GLU E 636      49.755 -35.097  13.007  1.00 75.44           O
ATOM   4976  OXT GLU E 636      51.894 -34.490  13.013  1.00 75.44           O
TER    4977      GLU E 636
ATOM   4978  N   SER F 637      37.747 -28.811   1.666  1.00126.02           N
ATOM   4979  CA  SER F 637      36.803 -29.944   1.691  1.00126.02           C
ATOM   4980  CB  SER F 637      37.505 -31.239   1.253  1.00126.02           C
ATOM   4981  OG  SER F 637      37.885 -31.118  -0.109  1.00126.02           O
ATOM   4982  C   SER F 637      36.338 -30.033   3.083  1.00126.02           C
ATOM   4983  O   SER F 637      36.935 -30.712   3.918  1.00126.02           O
ATOM   4984  N   GLU F 638      35.194 -29.371   3.315  1.00166.56           N
ATOM   4985  CA  GLU F 638      34.771 -28.971   4.612  1.00166.56           C
ATOM   4986  CB  GLU F 638      34.392 -30.111   5.594  1.00166.56           C
ATOM   4987  CG  GLU F 638      33.164 -30.930   5.171  1.00166.56           C
ATOM   4988  CD  GLU F 638      31.976 -30.009   4.887  1.00166.56           C
ATOM   4989  OE1 GLU F 638      32.016 -28.806   5.266  1.00166.56           O
ATOM   4990  OE2 GLU F 638      31.002 -30.516   4.269  1.00166.56           O
ATOM   4991  C   GLU F 638      35.936 -28.229   5.174  1.00166.56           C
ATOM   4992  O   GLU F 638      36.905 -28.832   5.635  1.00166.56           O
ATOM   4993  N   LEU F 639      35.861 -26.881   5.121  1.00103.01           N
ATOM   4994  CA  LEU F 639      36.905 -26.047   5.627  1.00103.01           C
ATOM   4995  CB  LEU F 639      36.556 -24.548   5.524  1.00103.01           C
ATOM   4996  CG  LEU F 639      37.451 -23.573   6.304  1.00103.01           C
ATOM   4997  CD1 LEU F 639      38.911 -23.548   5.765  1.00103.01           C
ATOM   4998  CD2 LEU F 639      36.738 -22.209   6.403  1.00103.01           C
ATOM   4999  C   LEU F 639      37.006 -26.337   7.067  1.00103.01           C
ATOM   5000  O   LEU F 639      36.030 -26.239   7.807  1.00103.01           O
ATOM   5001  N   ASP F 640      38.196 -26.801   7.464  1.00190.20           N
ATOM   5002  CA  ASP F 640      38.555 -26.825   8.837  1.00190.20           C
ATOM   5003  CB  ASP F 640      38.134 -28.019   9.715  1.00190.20           C
ATOM   5004  CG  ASP F 640      38.613 -29.325   9.154  1.00190.20           C
ATOM   5005  OD1 ASP F 640      38.196 -29.640   8.010  1.00190.20           O
ATOM   5006  OD2 ASP F 640      39.380 -30.034   9.856  1.00190.20           O
ATOM   5007  C   ASP F 640      40.002 -26.579   8.826  1.00190.20           C
ATOM   5008  O   ASP F 640      40.783 -27.437   8.408  1.00190.20           O
ATOM   5009  N   PRO F 641      40.250 -25.359   9.293  1.00212.70           N
ATOM   5010  CA  PRO F 641      41.533 -24.718   9.290  1.00212.70           C
ATOM   5011  CD  PRO F 641      39.465 -24.881  10.410  1.00212.70           C
ATOM   5012  CB  PRO F 641      41.475 -23.573  10.303  1.00212.70           C
ATOM   5013  CG  PRO F 641      40.415 -24.061  11.295  1.00212.70           C
ATOM   5014  C   PRO F 641      42.404 -25.745   9.695  1.00212.70           C
ATOM   5015  O   PRO F 641      42.382 -26.125  10.881  1.00212.70           O
ATOM   5016  N   PRO F 642      43.264 -25.697   8.665  1.00210.06           N
ATOM   5017  CA  PRO F 642      44.072 -26.690   7.991  1.00210.06           C
ATOM   5018  CD  PRO F 642      43.633 -24.372   8.202  1.00210.06           C
ATOM   5019  CB  PRO F 642      45.405 -25.960   7.658  1.00210.06           C
ATOM   5020  CG  PRO F 642      45.150 -24.474   8.023  1.00210.06           C
ATOM   5021  C   PRO F 642      44.010 -28.118   8.471  1.00210.06           C
ATOM   5022  O   PRO F 642      43.265 -28.288   9.437  1.00210.06           O
ATOM   5023  N   PRO F 643      44.705 -29.126   7.926  1.00273.22           N
ATOM   5024  CA  PRO F 643      44.358 -30.546   8.066  1.00273.22           C
ATOM   5025  CD  PRO F 643      46.135 -28.973   7.663  1.00273.22           C
ATOM   5026  CB  PRO F 643      45.662 -31.341   7.957  1.00273.22           C
ATOM   5027  CG  PRO F 643      46.622 -30.372   7.248  1.00273.22           C
ATOM   5028  C   PRO F 643      43.604 -30.914   9.298  1.00273.22           C
ATOM   5029  O   PRO F 643      42.501 -31.446   9.171  1.00273.22           O
ATOM   5030  N   TYR F 644      44.196 -30.670  10.477  1.00213.16           N
ATOM   5031  CA  TYR F 644      43.393 -30.546  11.659  1.00213.16           C
[truncated: 477,852 more chars]
