# Supplementary material for: Evolutionary Analysis of Dipeptidyl Peptidase I
Source: Int J Mol Sci. 2022 Feb 6;23(3):1852. doi: 10.3390/ijms23031852 (PMC8836896; doi:10.3390/ijms23031852)
Supplement: Supplementary file 1 [file ijms-23-01852-s001.zip › Supplementary File S2 Homology models/Modeller/Frankliniella occidentalis/mod.B99990009.pdb]

EXPDTA    THEORETICAL MODEL, MODELLER 10.1 2021/11/04 15:19:19
REMARK   6 MODELLER OBJECTIVE FUNCTION:     11088.2402
REMARK   6 MODELLER BEST TEMPLATE % SEQ ID:  57.102
REMARK   6 SEQUENCE: mod
REMARK   6 ALIGNMENT: alignment.pir
REMARK   6 SCRIPT: model.py
REMARK   6 DOPE score: -155487.75000
REMARK   6 GA341 score: 1.00000
REMARK   6 DOPE-HR score: -126628.92969
REMARK   6 TEMPLATE: 1K3B 1:A - 119:A MODELS 1:A - 120:A AT 57.1%
REMARK   6 TEMPLATE: 1K3B 120:B - 283:B MODELS 121:B - 283:B AT 57.1%
REMARK   6 TEMPLATE: 1K3B 284:C - 351:C MODELS 284:C - 353:C AT 57.1%
REMARK   6 TEMPLATE: 1K3B 353:D - 471:D MODELS 354:D - 473:D AT 57.1%
REMARK   6 TEMPLATE: 1K3B 472:E - 635:E MODELS 474:E - 636:E AT 57.1%
REMARK   6 TEMPLATE: 1K3B 636:F - 703:F MODELS 637:F - 706:F AT 57.1%
REMARK   6 TEMPLATE: 1K3B 705:G - 823:G MODELS 707:G - 826:G AT 57.1%
REMARK   6 TEMPLATE: 1K3B 824:H - 987:H MODELS 827:H - 989:H AT 57.1%
REMARK   6 TEMPLATE: 1K3B 988:I - 1055:I MODELS 990:I - 1059:I AT 57.1%
REMARK   6 TEMPLATE: 1K3B 1057:J - 1175:J MODELS 1060:J - 1179:J AT 57.1%
REMARK   6 TEMPLATE: 1K3B 1176:K - 1339:K MODELS 1180:K - 1342:K AT 57.1%
REMARK   6 TEMPLATE: 1K3B 1340:L - 1407:L MODELS 1343:L - 1412:L AT 57.1%
SSBOND   1 CYS A    6    CYS A   95                          1555   1555  2.03
SSBOND   2 CYS A   30    CYS A  113                          1555   1555  2.02
SSBOND   3 CYS B  145    CYS B  188                          1555   1555  2.03
SSBOND   4 CYS B  181    CYS B  221                          1555   1555  2.03
SSBOND   5 CYS B  211    CYS B  226                          1555   1555  2.02
SSBOND   6 CYS D  359    CYS D  448                          1555   1555  2.03
SSBOND   7 CYS D  383    CYS D  466                          1555   1555  2.03
SSBOND   8 CYS E  498    CYS E  541                          1555   1555  2.03
SSBOND   9 CYS E  534    CYS E  574                          1555   1555  2.04
SSBOND  10 CYS E  564    CYS E  579                          1555   1555  2.02
SSBOND  11 CYS G  712    CYS G  801                          1555   1555  2.03
SSBOND  12 CYS G  736    CYS G  819                          1555   1555  2.03
SSBOND  13 CYS H  851    CYS H  894                          1555   1555  2.03
SSBOND  14 CYS H  887    CYS H  927                          1555   1555  2.03
SSBOND  15 CYS H  917    CYS H  932                          1555   1555  2.03
SSBOND  16 CYS J 1065    CYS J 1154                          1555   1555  2.03
SSBOND  17 CYS J 1089    CYS J 1172                          1555   1555  2.02
SSBOND  18 CYS K 1204    CYS K 1247                          1555   1555  2.03
SSBOND  19 CYS K 1240    CYS K 1280                          1555   1555  2.04
SSBOND  20 CYS K 1270    CYS K 1285                          1555   1555  2.02
ATOM      1  N   ASP A   1      31.473  13.191  27.746  1.00 35.89           N
ATOM      2  CA  ASP A   1      32.516  14.017  27.095  1.00 35.89           C
ATOM      3  CB  ASP A   1      31.880  15.239  26.409  1.00 35.89           C
ATOM      4  CG  ASP A   1      30.959  14.755  25.295  1.00 35.89           C
ATOM      5  OD1 ASP A   1      30.803  13.514  25.147  1.00 35.89           O
ATOM      6  OD2 ASP A   1      30.397  15.625  24.578  1.00 35.89           O
ATOM      7  C   ASP A   1      33.448  14.521  28.144  1.00 35.89           C
ATOM      8  O   ASP A   1      33.117  14.532  29.329  1.00 35.89           O
ATOM      9  N   THR A   2      34.666  14.908  27.728  1.00 42.75           N
ATOM     10  CA  THR A   2      35.608  15.499  28.625  1.00 42.75           C
ATOM     11  CB  THR A   2      37.036  15.181  28.295  1.00 42.75           C
ATOM     12  OG1 THR A   2      37.365  15.679  27.007  1.00 42.75           O
ATOM     13  CG2 THR A   2      37.222  13.655  28.341  1.00 42.75           C
ATOM     14  C   THR A   2      35.418  16.971  28.457  1.00 42.75           C
ATOM     15  O   THR A   2      34.654  17.411  27.600  1.00 42.75           O
ATOM     16  N   PRO A   3      36.078  17.739  29.266  1.00 72.03           N
ATOM     17  CA  PRO A   3      35.958  19.171  29.184  1.00 72.03           C
ATOM     18  CD  PRO A   3      36.365  17.295  30.621  1.00 72.03           C
ATOM     19  CB  PRO A   3      36.565  19.710  30.477  1.00 72.03           C
ATOM     20  CG  PRO A   3      36.352  18.567  31.485  1.00 72.03           C
ATOM     21  C   PRO A   3      36.611  19.730  27.955  1.00 72.03           C
ATOM     22  O   PRO A   3      36.472  20.928  27.712  1.00 72.03           O
ATOM     23  N   ALA A   4      37.350  18.906  27.188  1.00 58.60           N
ATOM     24  CA  ALA A   4      38.105  19.416  26.072  1.00 58.60           C
ATOM     25  CB  ALA A   4      39.183  18.440  25.570  1.00 58.60           C
ATOM     26  C   ALA A   4      37.241  19.770  24.899  1.00 58.60           C
ATOM     27  O   ALA A   4      36.287  19.070  24.561  1.00 58.60           O
ATOM     28  N   ASN A   5      37.580  20.905  24.249  1.00137.62           N
ATOM     29  CA  ASN A   5      36.932  21.334  23.043  1.00137.62           C
ATOM     30  CB  ASN A   5      36.082  22.603  23.246  1.00137.62           C
ATOM     31  CG  ASN A   5      35.242  22.848  22.000  1.00137.62           C
ATOM     32  OD1 ASN A   5      35.459  22.236  20.956  1.00137.62           O
ATOM     33  ND2 ASN A   5      34.256  23.778  22.109  1.00137.62           N
ATOM     34  C   ASN A   5      38.038  21.686  22.092  1.00137.62           C
ATOM     35  O   ASN A   5      38.337  22.862  21.887  1.00137.62           O
ATOM     36  N   CYS A   6      38.658  20.671  21.454  1.00 65.89           N
ATOM     37  CA  CYS A   6      39.773  20.934  20.587  1.00 65.89           C
ATOM     38  CB  CYS A   6      40.973  20.005  20.836  1.00 65.89           C
ATOM     39  SG  CYS A   6      41.714  20.347  22.459  1.00 65.89           S
ATOM     40  C   CYS A   6      39.340  20.814  19.162  1.00 65.89           C
ATOM     41  O   CYS A   6      38.288  20.253  18.858  1.00 65.89           O
ATOM     42  N   THR A   7      40.160  21.354  18.235  1.00 60.44           N
ATOM     43  CA  THR A   7      39.747  21.358  16.865  1.00 60.44           C
ATOM     44  CB  THR A   7      39.716  22.724  16.236  1.00 60.44           C
ATOM     45  OG1 THR A   7      41.024  23.273  16.183  1.00 60.44           O
ATOM     46  CG2 THR A   7      38.792  23.632  17.065  1.00 60.44           C
ATOM     47  C   THR A   7      40.671  20.532  16.033  1.00 60.44           C
ATOM     48  O   THR A   7      41.746  20.106  16.452  1.00 60.44           O
ATOM     49  N   PHE A   8      40.223  20.317  14.787  1.00 72.91           N
ATOM     50  CA  PHE A   8      40.853  19.555  13.754  1.00 72.91           C
ATOM     51  CB  PHE A   8      39.997  19.639  12.472  1.00 72.91           C
ATOM     52  CG  PHE A   8      40.680  18.973  11.332  1.00 72.91           C
ATOM     53  CD1 PHE A   8      40.614  17.609  11.168  1.00 72.91           C
ATOM     54  CD2 PHE A   8      41.376  19.726  10.416  1.00 72.91           C
ATOM     55  CE1 PHE A   8      41.246  17.005  10.107  1.00 72.91           C
ATOM     56  CE2 PHE A   8      42.009  19.126   9.354  1.00 72.91           C
ATOM     57  CZ  PHE A   8      41.945  17.762   9.198  1.00 72.91           C
ATOM     58  C   PHE A   8      42.189  20.179  13.477  1.00 72.91           C
ATOM     59  O   PHE A   8      43.181  19.484  13.269  1.00 72.91           O
ATOM     60  N   GLU A   9      42.248  21.520  13.461  1.00 85.69           N
ATOM     61  CA  GLU A   9      43.465  22.225  13.184  1.00 85.69           C
ATOM     62  CB  GLU A   9      43.254  23.750  13.182  1.00 85.69           C
ATOM     63  CG  GLU A   9      44.525  24.549  12.886  1.00 85.69           C
ATOM     64  CD  GLU A   9      44.207  26.023  13.095  1.00 85.69           C
ATOM     65  OE1 GLU A   9      43.039  26.329  13.455  1.00 85.69           O
ATOM     66  OE2 GLU A   9      45.128  26.861  12.905  1.00 85.69           O
ATOM     67  C   GLU A   9      44.469  21.918  14.253  1.00 85.69           C
ATOM     68  O   GLU A   9      45.654  21.746  13.975  1.00 85.69           O
ATOM     69  N   ASP A  10      44.011  21.821  15.513  1.00 56.29           N
ATOM     70  CA  ASP A  10      44.902  21.593  16.613  1.00 56.29           C
ATOM     71  CB  ASP A  10      44.167  21.509  17.963  1.00 56.29           C
ATOM     72  CG  ASP A  10      43.653  22.899  18.315  1.00 56.29           C
ATOM     73  OD1 ASP A  10      44.385  23.888  18.044  1.00 56.29           O
ATOM     74  OD2 ASP A  10      42.525  22.989  18.868  1.00 56.29           O
ATOM     75  C   ASP A  10      45.603  20.285  16.398  1.00 56.29           C
ATOM     76  O   ASP A  10      46.763  20.133  16.780  1.00 56.29           O
ATOM     77  N   VAL A  11      44.892  19.293  15.823  1.00114.44           N
ATOM     78  CA  VAL A  11      45.424  17.973  15.596  1.00114.44           C
ATOM     79  CB  VAL A  11      44.394  16.903  15.348  1.00114.44           C
ATOM     80  CG1 VAL A  11      43.942  16.938  13.882  1.00114.44           C
ATOM     81  CG2 VAL A  11      45.004  15.554  15.764  1.00114.44           C
ATOM     82  C   VAL A  11      46.424  17.910  14.466  1.00114.44           C
ATOM     83  O   VAL A  11      47.306  17.053  14.471  1.00114.44           O
ATOM     84  N   ALA A  12      46.299  18.758  13.427  1.00 43.93           N
ATOM     85  CA  ALA A  12      47.212  18.640  12.317  1.00 43.93           C
ATOM     86  CB  ALA A  12      46.836  19.523  11.113  1.00 43.93           C
ATOM     87  C   ALA A  12      48.585  19.042  12.763  1.00 43.93           C
ATOM     88  O   ALA A  12      48.739  20.008  13.506  1.00 43.93           O
ATOM     89  N   GLY A  13      49.629  18.305  12.316  1.00 30.25           N
ATOM     90  CA  GLY A  13      50.965  18.684  12.683  1.00 30.25           C
ATOM     91  C   GLY A  13      51.762  17.473  13.062  1.00 30.25           C
ATOM     92  O   GLY A  13      51.418  16.342  12.720  1.00 30.25           O
ATOM     93  N   LYS A  14      52.882  17.707  13.783  1.00 96.75           N
ATOM     94  CA  LYS A  14      53.758  16.650  14.202  1.00 96.75           C
ATOM     95  CB  LYS A  14      55.245  17.020  14.077  1.00 96.75           C
ATOM     96  CG  LYS A  14      56.198  15.907  14.513  1.00 96.75           C
ATOM     97  CD  LYS A  14      57.660  16.194  14.167  1.00 96.75           C
ATOM     98  CE  LYS A  14      58.312  17.241  15.073  1.00 96.75           C
ATOM     99  NZ  LYS A  14      59.720  17.454  14.670  1.00 96.75           N
ATOM    100  C   LYS A  14      53.505  16.361  15.650  1.00 96.75           C
ATOM    101  O   LYS A  14      53.382  17.275  16.464  1.00 96.75           O
ATOM    102  N   TRP A  15      53.419  15.061  16.003  1.00 51.86           N
ATOM    103  CA  TRP A  15      53.178  14.681  17.368  1.00 51.86           C
ATOM    104  CB  TRP A  15      51.813  14.003  17.582  1.00 51.86           C
ATOM    105  CG  TRP A  15      50.626  14.923  17.418  1.00 51.86           C
ATOM    106  CD2 TRP A  15      49.901  15.505  18.512  1.00 51.86           C
ATOM    107  CD1 TRP A  15      50.015  15.356  16.277  1.00 51.86           C
ATOM    108  NE1 TRP A  15      48.959  16.177  16.593  1.00 51.86           N
ATOM    109  CE2 TRP A  15      48.876  16.277  17.966  1.00 51.86           C
ATOM    110  CE3 TRP A  15      50.074  15.403  19.864  1.00 51.86           C
ATOM    111  CZ2 TRP A  15      48.006  16.961  18.764  1.00 51.86           C
ATOM    112  CZ3 TRP A  15      49.196  16.097  20.666  1.00 51.86           C
ATOM    113  CH2 TRP A  15      48.181  16.859  20.127  1.00 51.86           C
ATOM    114  C   TRP A  15      54.226  13.692  17.771  1.00 51.86           C
ATOM    115  O   TRP A  15      54.670  12.870  16.972  1.00 51.86           O
ATOM    116  N   THR A  16      54.665  13.762  19.043  1.00 32.30           N
ATOM    117  CA  THR A  16      55.624  12.816  19.535  1.00 32.30           C
ATOM    118  CB  THR A  16      56.805  13.455  20.205  1.00 32.30           C
ATOM    119  OG1 THR A  16      57.475  14.318  19.298  1.00 32.30           O
ATOM    120  CG2 THR A  16      57.758  12.346  20.683  1.00 32.30           C
ATOM    121  C   THR A  16      54.914  12.002  20.566  1.00 32.30           C
ATOM    122  O   THR A  16      54.316  12.541  21.496  1.00 32.30           O
ATOM    123  N   LEU A  17      54.944  10.666  20.416  1.00 83.90           N
ATOM    124  CA  LEU A  17      54.268   9.830  21.362  1.00 83.90           C
ATOM    125  CB  LEU A  17      53.349   8.784  20.707  1.00 83.90           C
ATOM    126  CG  LEU A  17      52.175   9.403  19.927  1.00 83.90           C
ATOM    127  CD1 LEU A  17      52.673  10.242  18.739  1.00 83.90           C
ATOM    128  CD2 LEU A  17      51.152   8.333  19.514  1.00 83.90           C
ATOM    129  C   LEU A  17      55.299   9.089  22.154  1.00 83.90           C
ATOM    130  O   LEU A  17      56.178   8.427  21.598  1.00 83.90           O
ATOM    131  N   TRP A  18      55.215   9.197  23.495  1.00 50.91           N
ATOM    132  CA  TRP A  18      56.120   8.475  24.334  1.00 50.91           C
ATOM    133  CB  TRP A  18      56.583   9.260  25.574  1.00 50.91           C
ATOM    134  CG  TRP A  18      57.473  10.436  25.249  1.00 50.91           C
ATOM    135  CD2 TRP A  18      58.894  10.343  25.070  1.00 50.91           C
ATOM    136  CD1 TRP A  18      57.145  11.748  25.061  1.00 50.91           C
ATOM    137  NE1 TRP A  18      58.274  12.478  24.777  1.00 50.91           N
ATOM    138  CE2 TRP A  18      59.359  11.626  24.779  1.00 50.91           C
ATOM    139  CE3 TRP A  18      59.743   9.276  25.141  1.00 50.91           C
ATOM    140  CZ2 TRP A  18      60.685  11.861  24.554  1.00 50.91           C
ATOM    141  CZ3 TRP A  18      61.080   9.517  24.915  1.00 50.91           C
ATOM    142  CH2 TRP A  18      61.541  10.785  24.627  1.00 50.91           C
ATOM    143  C   TRP A  18      55.343   7.291  24.798  1.00 50.91           C
ATOM    144  O   TRP A  18      54.240   7.435  25.324  1.00 50.91           O
ATOM    145  N   GLU A  19      55.908   6.083  24.603  1.00 71.67           N
ATOM    146  CA  GLU A  19      55.180   4.889  24.903  1.00 71.67           C
ATOM    147  CB  GLU A  19      55.157   3.880  23.742  1.00 71.67           C
ATOM    148  CG  GLU A  19      54.307   4.335  22.554  1.00 71.67           C
ATOM    149  CD  GLU A  19      52.842   4.185  22.934  1.00 71.67           C
ATOM    150  OE1 GLU A  19      52.570   3.743  24.083  1.00 71.67           O
ATOM    151  OE2 GLU A  19      51.974   4.511  22.081  1.00 71.67           O
ATOM    152  C   GLU A  19      55.780   4.194  26.080  1.00 71.67           C
ATOM    153  O   GLU A  19      56.997   4.058  26.200  1.00 71.67           O
ATOM    154  N   GLY A  20      54.893   3.719  26.975  1.00 64.77           N
ATOM    155  CA  GLY A  20      55.260   3.028  28.172  1.00 64.77           C
ATOM    156  C   GLY A  20      55.068   1.552  27.958  1.00 64.77           C
ATOM    157  O   GLY A  20      55.397   1.010  26.907  1.00 64.77           O
ATOM    158  N   PRO A  21      54.418   0.936  28.912  1.00205.01           N
ATOM    159  CA  PRO A  21      54.449  -0.502  29.093  1.00205.01           C
ATOM    160  CD  PRO A  21      53.172   1.513  29.390  1.00205.01           C
ATOM    161  CB  PRO A  21      53.198  -0.844  29.905  1.00205.01           C
ATOM    162  CG  PRO A  21      52.235   0.320  29.621  1.00205.01           C
ATOM    163  C   PRO A  21      54.647  -1.455  27.942  1.00205.01           C
ATOM    164  O   PRO A  21      55.758  -1.444  27.420  1.00205.01           O
ATOM    165  N   ARG A  22      53.624  -2.251  27.534  1.00278.47           N
ATOM    166  CA  ARG A  22      53.662  -3.260  26.486  1.00278.47           C
ATOM    167  CB  ARG A  22      55.043  -3.544  25.862  1.00278.47           C
ATOM    168  CG  ARG A  22      55.059  -4.702  24.866  1.00278.47           C
ATOM    169  CD  ARG A  22      56.459  -5.001  24.331  1.00278.47           C
ATOM    170  NE  ARG A  22      57.433  -4.497  25.342  1.00278.47           N
ATOM    171  CZ  ARG A  22      57.712  -5.228  26.461  1.00278.47           C
ATOM    172  NH1 ARG A  22      57.058  -6.404  26.690  1.00278.47           N
ATOM    173  NH2 ARG A  22      58.634  -4.774  27.359  1.00278.47           N
ATOM    174  C   ARG A  22      53.180  -4.580  27.030  1.00278.47           C
ATOM    175  O   ARG A  22      53.955  -5.513  27.247  1.00278.47           O
ATOM    176  N   GLY A  23      51.854  -4.735  27.167  1.00 60.24           N
ATOM    177  CA  GLY A  23      51.305  -5.943  27.721  1.00 60.24           C
ATOM    178  C   GLY A  23      50.060  -6.260  26.960  1.00 60.24           C
ATOM    179  O   GLY A  23      49.926  -5.904  25.795  1.00 60.24           O
ATOM    180  N   VAL A  24      49.112  -6.970  27.596  1.00128.91           N
ATOM    181  CA  VAL A  24      47.885  -7.290  26.927  1.00128.91           C
ATOM    182  CB  VAL A  24      47.568  -8.775  26.932  1.00128.91           C
ATOM    183  CG1 VAL A  24      47.503  -9.312  28.365  1.00128.91           C
ATOM    184  CG2 VAL A  24      46.322  -9.054  26.074  1.00128.91           C
ATOM    185  C   VAL A  24      46.805  -6.400  27.491  1.00128.91           C
ATOM    186  O   VAL A  24      47.072  -5.577  28.366  1.00128.91           O
ATOM    187  N   LYS A  25      45.567  -6.493  26.955  1.00159.75           N
ATOM    188  CA  LYS A  25      44.489  -5.609  27.315  1.00159.75           C
ATOM    189  CB  LYS A  25      43.174  -5.932  26.584  1.00159.75           C
ATOM    190  CG  LYS A  25      42.026  -4.987  26.947  1.00159.75           C
ATOM    191  CD  LYS A  25      40.833  -5.080  25.993  1.00159.75           C
ATOM    192  CE  LYS A  25      40.065  -6.399  26.099  1.00159.75           C
ATOM    193  NZ  LYS A  25      40.912  -7.516  25.625  1.00159.75           N
ATOM    194  C   LYS A  25      44.236  -5.699  28.784  1.00159.75           C
ATOM    195  O   LYS A  25      43.926  -4.692  29.418  1.00159.75           O
ATOM    196  N   PRO A  26      44.236  -6.865  29.350  1.00205.65           N
ATOM    197  CA  PRO A  26      44.276  -6.909  30.782  1.00205.65           C
ATOM    198  CD  PRO A  26      43.512  -7.990  28.786  0.00205.65           C
ATOM    199  CB  PRO A  26      43.576  -8.203  31.197  1.00205.65           C
ATOM    200  CG  PRO A  26      43.527  -9.043  29.906  0.00205.65           C
ATOM    201  C   PRO A  26      45.747  -6.933  30.957  1.00205.65           C
ATOM    202  O   PRO A  26      46.366  -7.662  30.206  1.00205.65           O
ATOM    203  N   GLY A  27      46.355  -6.263  31.934  1.00238.45           N
ATOM    204  CA  GLY A  27      47.787  -6.293  31.993  1.00238.45           C
ATOM    205  C   GLY A  27      48.211  -4.875  31.916  1.00238.45           C
ATOM    206  O   GLY A  27      49.179  -4.465  32.555  1.00238.45           O
ATOM    207  N   ALA A  28      47.462  -4.081  31.136  1.00 70.93           N
ATOM    208  CA  ALA A  28      47.749  -2.688  31.071  1.00 70.93           C
ATOM    209  CB  ALA A  28      48.347  -2.238  29.727  1.00 70.93           C
ATOM    210  C   ALA A  28      46.450  -1.971  31.235  1.00 70.93           C
ATOM    211  O   ALA A  28      45.384  -2.491  30.904  1.00 70.93           O
ATOM    212  N   SER A  29      46.524  -0.769  31.833  1.00105.95           N
ATOM    213  CA  SER A  29      45.403   0.114  31.962  1.00105.95           C
ATOM    214  CB  SER A  29      44.647  -0.038  33.293  1.00105.95           C
ATOM    215  OG  SER A  29      44.059  -1.327  33.377  1.00105.95           O
ATOM    216  C   SER A  29      46.015   1.474  31.948  1.00105.95           C
ATOM    217  O   SER A  29      46.833   1.794  32.809  1.00105.95           O
ATOM    218  N   CYS A  30      45.617   2.327  30.986  1.00 85.90           N
ATOM    219  CA  CYS A  30      46.300   3.585  30.869  1.00 85.90           C
ATOM    220  CB  CYS A  30      46.517   3.956  29.398  1.00 85.90           C
ATOM    221  SG  CYS A  30      47.310   2.562  28.548  1.00 85.90           S
ATOM    222  C   CYS A  30      45.526   4.672  31.550  1.00 85.90           C
ATOM    223  O   CYS A  30      45.066   5.627  30.922  1.00 85.90           O
ATOM    224  N   ALA A  31      45.292   4.484  32.860  1.00 74.61           N
ATOM    225  CA  ALA A  31      44.706   5.447  33.749  1.00 74.61           C
ATOM    226  CB  ALA A  31      44.192   4.810  35.051  1.00 74.61           C
ATOM    227  C   ALA A  31      45.700   6.505  34.137  1.00 74.61           C
ATOM    228  O   ALA A  31      45.337   7.664  34.338  1.00 74.61           O
ATOM    229  N   ASN A  32      46.984   6.114  34.294  1.00113.74           N
ATOM    230  CA  ASN A  32      47.973   6.998  34.850  1.00113.74           C
ATOM    231  CB  ASN A  32      48.713   6.382  36.049  1.00113.74           C
ATOM    232  CG  ASN A  32      47.727   6.279  37.204  1.00113.74           C
ATOM    233  OD1 ASN A  32      47.012   7.231  37.513  1.00113.74           O
ATOM    234  ND2 ASN A  32      47.680   5.087  37.857  1.00113.74           N
ATOM    235  C   ASN A  32      49.008   7.355  33.834  1.00113.74           C
ATOM    236  O   ASN A  32      49.002   8.483  33.347  1.00113.74           O
ATOM    237  N   HIS A  33      49.963   6.430  33.565  1.00127.87           N
ATOM    238  CA  HIS A  33      51.039   6.623  32.629  1.00127.87           C
ATOM    239  ND1 HIS A  33      51.948   8.495  30.114  1.00127.87           N
ATOM    240  CG  HIS A  33      52.439   8.374  31.395  1.00127.87           C
ATOM    241  CB  HIS A  33      51.587   8.065  32.590  1.00127.87           C
ATOM    242  NE2 HIS A  33      54.134   8.884  29.995  1.00127.87           N
ATOM    243  CD2 HIS A  33      53.775   8.616  31.303  1.00127.87           C
ATOM    244  CE1 HIS A  33      53.003   8.800  29.317  1.00127.87           C
ATOM    245  C   HIS A  33      52.151   5.748  33.126  1.00127.87           C
ATOM    246  O   HIS A  33      52.100   4.531  32.967  1.00127.87           O
ATOM    247  N   GLN A  34      53.200   6.383  33.701  1.00 75.87           N
ATOM    248  CA  GLN A  34      54.349   5.744  34.306  1.00 75.87           C
ATOM    249  CB  GLN A  34      54.253   4.233  34.588  1.00 75.87           C
ATOM    250  CG  GLN A  34      53.170   3.869  35.607  1.00 75.87           C
ATOM    251  CD  GLN A  34      53.188   2.358  35.790  1.00 75.87           C
ATOM    252  OE1 GLN A  34      54.015   1.660  35.207  1.00 75.87           O
ATOM    253  NE2 GLN A  34      52.247   1.837  36.622  1.00 75.87           N
ATOM    254  C   GLN A  34      55.529   5.966  33.417  1.00 75.87           C
ATOM    255  O   GLN A  34      55.499   6.805  32.519  1.00 75.87           O
ATOM    256  N   GLY A  35      56.620   5.210  33.667  1.00 43.38           N
ATOM    257  CA  GLY A  35      57.845   5.378  32.934  1.00 43.38           C
ATOM    258  C   GLY A  35      57.674   4.979  31.498  1.00 43.38           C
ATOM    259  O   GLY A  35      57.034   3.985  31.152  1.00 43.38           O
ATOM    260  N   PRO A  36      58.213   5.824  30.656  1.00173.24           N
ATOM    261  CA  PRO A  36      58.198   5.518  29.247  1.00173.24           C
ATOM    262  CD  PRO A  36      57.962   7.239  30.891  1.00173.24           C
ATOM    263  CB  PRO A  36      58.107   6.853  28.512  1.00173.24           C
ATOM    264  CG  PRO A  36      57.491   7.807  29.545  1.00173.24           C
ATOM    265  C   PRO A  36      59.382   4.725  28.795  1.00173.24           C
ATOM    266  O   PRO A  36      60.501   5.030  29.208  1.00173.24           O
ATOM    267  N   TRP A  37      59.159   3.698  27.955  1.00145.32           N
ATOM    268  CA  TRP A  37      60.224   2.954  27.352  1.00145.32           C
ATOM    269  CB  TRP A  37      59.748   1.631  26.734  1.00145.32           C
ATOM    270  CG  TRP A  37      60.852   0.824  26.095  1.00145.32           C
ATOM    271  CD2 TRP A  37      60.649  -0.434  25.433  1.00145.32           C
ATOM    272  CD1 TRP A  37      62.186   1.095  26.008  1.00145.32           C
ATOM    273  NE1 TRP A  37      62.828   0.084  25.334  1.00145.32           N
ATOM    274  CE2 TRP A  37      61.893  -0.862  24.970  1.00145.32           C
ATOM    275  CE3 TRP A  37      59.517  -1.168  25.221  1.00145.32           C
ATOM    276  CZ2 TRP A  37      62.025  -2.041  24.293  1.00145.32           C
ATOM    277  CZ3 TRP A  37      59.653  -2.355  24.537  1.00145.32           C
ATOM    278  CH2 TRP A  37      60.884  -2.783  24.082  1.00145.32           C
ATOM    279  C   TRP A  37      60.833   3.759  26.258  1.00145.32           C
ATOM    280  O   TRP A  37      62.051   3.908  26.192  1.00145.32           O
ATOM    281  N   GLU A  38      59.990   4.317  25.363  1.00 70.35           N
ATOM    282  CA  GLU A  38      60.606   4.979  24.258  1.00 70.35           C
ATOM    283  CB  GLU A  38      61.026   4.012  23.137  1.00 70.35           C
ATOM    284  CG  GLU A  38      62.149   3.058  23.544  1.00 70.35           C
ATOM    285  CD  GLU A  38      62.464   2.170  22.349  1.00 70.35           C
ATOM    286  OE1 GLU A  38      61.807   2.350  21.289  1.00 70.35           O
ATOM    287  OE2 GLU A  38      63.362   1.296  22.481  1.00 70.35           O
ATOM    288  C   GLU A  38      59.714   5.991  23.628  1.00 70.35           C
ATOM    289  O   GLU A  38      58.495   6.001  23.808  1.00 70.35           O
ATOM    290  N   ARG A  39      60.356   6.913  22.882  1.00141.28           N
ATOM    291  CA  ARG A  39      59.601   7.773  22.034  1.00141.28           C
ATOM    292  CB  ARG A  39      60.424   8.918  21.422  1.00141.28           C
ATOM    293  CG  ARG A  39      59.609   9.838  20.511  1.00141.28           C
ATOM    294  CD  ARG A  39      60.454  10.900  19.804  1.00141.28           C
ATOM    295  NE  ARG A  39      61.277  10.201  18.776  1.00141.28           N
ATOM    296  CZ  ARG A  39      62.012  10.922  17.881  1.00141.28           C
ATOM    297  NH1 ARG A  39      62.000  12.287  17.929  1.00141.28           N
ATOM    298  NH2 ARG A  39      62.760  10.278  16.939  1.00141.28           N
ATOM    299  C   ARG A  39      59.311   6.809  20.965  1.00141.28           C
ATOM    300  O   ARG A  39      60.034   6.709  19.968  1.00141.28           O
ATOM    301  N   LYS A  40      58.229   6.052  21.200  1.00129.07           N
ATOM    302  CA  LYS A  40      57.895   4.998  20.318  1.00129.07           C
ATOM    303  CB  LYS A  40      56.581   4.286  20.681  1.00129.07           C
ATOM    304  CG  LYS A  40      56.222   3.149  19.723  1.00129.07           C
ATOM    305  CD  LYS A  40      57.203   1.973  19.777  1.00129.07           C
ATOM    306  CE  LYS A  40      58.530   2.251  19.071  1.00129.07           C
ATOM    307  NZ  LYS A  40      58.309   2.405  17.615  1.00129.07           N
ATOM    308  C   LYS A  40      57.709   5.651  19.020  1.00129.07           C
ATOM    309  O   LYS A  40      58.217   5.170  18.008  1.00129.07           O
ATOM    310  N   VAL A  41      57.039   6.819  19.005  1.00159.96           N
ATOM    311  CA  VAL A  41      56.903   7.238  17.666  1.00159.96           C
ATOM    312  CB  VAL A  41      55.673   6.692  16.986  1.00159.96           C
ATOM    313  CG1 VAL A  41      55.722   5.158  16.896  1.00159.96           C
ATOM    314  CG2 VAL A  41      54.447   7.226  17.746  1.00159.96           C
ATOM    315  C   VAL A  41      56.749   8.700  17.489  1.00159.96           C
ATOM    316  O   VAL A  41      56.293   9.436  18.359  1.00159.96           O
ATOM    317  N   ARG A  42      57.123   9.123  16.274  1.00 90.07           N
ATOM    318  CA  ARG A  42      56.912  10.446  15.787  1.00 90.07           C
ATOM    319  CB  ARG A  42      58.179  11.057  15.165  1.00 90.07           C
ATOM    320  CG  ARG A  42      57.945  12.354  14.390  1.00 90.07           C
ATOM    321  CD  ARG A  42      59.201  12.845  13.666  1.00 90.07           C
ATOM    322  NE  ARG A  42      58.802  13.966  12.770  1.00 90.07           N
ATOM    323  CZ  ARG A  42      58.419  13.709  11.486  1.00 90.07           C
ATOM    324  NH1 ARG A  42      58.403  12.424  11.024  1.00 90.07           N
ATOM    325  NH2 ARG A  42      58.053  14.734  10.663  1.00 90.07           N
ATOM    326  C   ARG A  42      55.924  10.252  14.679  1.00 90.07           C
ATOM    327  O   ARG A  42      56.135   9.413  13.805  1.00 90.07           O
ATOM    328  N   VAL A  43      54.799  10.993  14.699  1.00 34.46           N
ATOM    329  CA  VAL A  43      53.827  10.809  13.660  1.00 34.46           C
ATOM    330  CB  VAL A  43      52.561  10.154  14.132  1.00 34.46           C
ATOM    331  CG1 VAL A  43      52.901   8.739  14.631  1.00 34.46           C
ATOM    332  CG2 VAL A  43      51.908  11.053  15.195  1.00 34.46           C
ATOM    333  C   VAL A  43      53.452  12.153  13.124  1.00 34.46           C
ATOM    334  O   VAL A  43      53.386  13.133  13.866  1.00 34.46           O
ATOM    335  N   THR A  44      53.210  12.228  11.798  1.00108.99           N
ATOM    336  CA  THR A  44      52.808  13.468  11.205  1.00108.99           C
ATOM    337  CB  THR A  44      53.718  13.962  10.118  1.00108.99           C
ATOM    338  OG1 THR A  44      53.743  13.044   9.039  1.00108.99           O
ATOM    339  CG2 THR A  44      55.131  14.132  10.702  1.00108.99           C
ATOM    340  C   THR A  44      51.438  13.277  10.636  1.00108.99           C
ATOM    341  O   THR A  44      51.157  12.292   9.953  1.00108.99           O
ATOM    342  N   LEU A  45      50.537  14.234  10.934  1.00 57.72           N
ATOM    343  CA  LEU A  45      49.173  14.155  10.491  1.00 57.72           C
ATOM    344  CB  LEU A  45      48.168  14.360  11.636  1.00 57.72           C
ATOM    345  CG  LEU A  45      48.362  13.374  12.803  1.00 57.72           C
ATOM    346  CD1 LEU A  45      47.298  13.578  13.892  1.00 57.72           C
ATOM    347  CD2 LEU A  45      48.449  11.923  12.308  1.00 57.72           C
ATOM    348  C   LEU A  45      48.944  15.269   9.513  1.00 57.72           C
ATOM    349  O   LEU A  45      49.181  16.436   9.821  1.00 57.72           O
ATOM    350  N   LEU A  46      48.450  14.939   8.301  1.00106.40           N
ATOM    351  CA  LEU A  46      48.285  15.964   7.307  1.00106.40           C
ATOM    352  CB  LEU A  46      49.142  15.734   6.051  1.00106.40           C
ATOM    353  CG  LEU A  46      50.657  15.775   6.326  1.00106.40           C
ATOM    354  CD1 LEU A  46      51.084  14.641   7.271  1.00106.40           C
ATOM    355  CD2 LEU A  46      51.462  15.794   5.017  1.00106.40           C
ATOM    356  C   LEU A  46      46.857  16.053   6.855  1.00106.40           C
ATOM    357  O   LEU A  46      46.133  15.059   6.851  1.00106.40           O
ATOM    358  N   SER A  47      46.484  17.260   6.365  1.00139.17           N
ATOM    359  CA  SER A  47      45.180  17.706   5.925  1.00139.17           C
ATOM    360  CB  SER A  47      45.293  18.808   4.853  1.00139.17           C
ATOM    361  OG  SER A  47      45.920  19.959   5.400  1.00139.17           O
ATOM    362  C   SER A  47      44.371  16.545   5.403  1.00139.17           C
ATOM    363  O   SER A  47      44.901  15.667   4.727  1.00139.17           O
ATOM    364  N   PRO A  48      43.082  16.737   5.337  1.00325.63           N
ATOM    365  CA  PRO A  48      42.099  15.711   5.593  1.00325.63           C
ATOM    366  CD  PRO A  48      42.683  17.485   4.147  1.00325.63           C
ATOM    367  CB  PRO A  48      41.312  15.507   4.302  1.00325.63           C
ATOM    368  CG  PRO A  48      41.361  16.889   3.647  1.00325.63           C
ATOM    369  C   PRO A  48      42.440  14.413   6.284  1.00325.63           C
ATOM    370  O   PRO A  48      41.930  14.328   7.402  1.00325.63           O
ATOM    371  N   ASN A  49      43.179  13.388   5.809  1.00199.46           N
ATOM    372  CA  ASN A  49      43.270  12.349   6.815  1.00199.46           C
ATOM    373  CB  ASN A  49      42.004  11.468   6.869  1.00199.46           C
ATOM    374  CG  ASN A  49      41.834  10.717   5.551  1.00199.46           C
ATOM    375  OD1 ASN A  49      41.693   9.495   5.537  1.00199.46           O
ATOM    376  ND2 ASN A  49      41.822  11.459   4.412  1.00199.46           N
ATOM    377  C   ASN A  49      44.450  11.421   6.655  1.00199.46           C
ATOM    378  O   ASN A  49      44.302  10.213   6.839  1.00199.46           O
ATOM    379  N   LYS A  50      45.674  11.928   6.414  1.00112.21           N
ATOM    380  CA  LYS A  50      46.755  10.995   6.237  1.00112.21           C
ATOM    381  CB  LYS A  50      47.583  11.250   4.965  1.00112.21           C
ATOM    382  CG  LYS A  50      46.797  11.033   3.670  1.00112.21           C
ATOM    383  CD  LYS A  50      45.687  12.061   3.447  1.00112.21           C
ATOM    384  CE  LYS A  50      44.903  11.845   2.151  1.00112.21           C
ATOM    385  NZ  LYS A  50      44.037  10.652   2.276  1.00112.21           N
ATOM    386  C   LYS A  50      47.700  11.073   7.398  1.00112.21           C
ATOM    387  O   LYS A  50      47.989  12.153   7.909  1.00112.21           O
ATOM    388  N   VAL A  51      48.202   9.901   7.850  1.00 95.11           N
ATOM    389  CA  VAL A  51      49.149   9.873   8.927  1.00 95.11           C
ATOM    390  CB  VAL A  51      48.666   9.108  10.124  1.00 95.11           C
ATOM    391  CG1 VAL A  51      47.366   9.757  10.628  1.00 95.11           C
ATOM    392  CG2 VAL A  51      48.522   7.627   9.740  1.00 95.11           C
ATOM    393  C   VAL A  51      50.361   9.149   8.414  1.00 95.11           C
ATOM    394  O   VAL A  51      50.236   8.227   7.611  1.00 95.11           O
ATOM    395  N   VAL A  52      51.573   9.567   8.840  1.00101.83           N
ATOM    396  CA  VAL A  52      52.774   8.905   8.399  1.00101.83           C
ATOM    397  CB  VAL A  52      53.313   9.460   7.107  1.00101.83           C
ATOM    398  CG1 VAL A  52      53.371  10.988   7.211  1.00101.83           C
ATOM    399  CG2 VAL A  52      54.696   8.843   6.838  1.00101.83           C
ATOM    400  C   VAL A  52      53.823   9.057   9.461  1.00101.83           C
ATOM    401  O   VAL A  52      53.798  10.017  10.230  1.00101.83           O
ATOM    402  N   ASP A  53      54.743   8.069   9.563  1.00 80.52           N
ATOM    403  CA  ASP A  53      55.805   8.108  10.534  1.00 80.52           C
ATOM    404  CB  ASP A  53      55.836   6.865  11.446  1.00 80.52           C
ATOM    405  CG  ASP A  53      55.999   5.606  10.605  1.00 80.52           C
ATOM    406  OD1 ASP A  53      56.292   5.723   9.385  1.00 80.52           O
ATOM    407  OD2 ASP A  53      55.827   4.499  11.182  1.00 80.52           O
ATOM    408  C   ASP A  53      57.144   8.286   9.868  1.00 80.52           C
ATOM    409  O   ASP A  53      57.239   8.521   8.664  1.00 80.52           O
ATOM    410  N   GLN A  54      58.222   8.178  10.678  1.00126.78           N
ATOM    411  CA  GLN A  54      59.597   8.329  10.269  1.00126.78           C
ATOM    412  CB  GLN A  54      60.579   8.312  11.453  1.00126.78           C
ATOM    413  CG  GLN A  54      62.039   8.474  11.027  1.00126.78           C
ATOM    414  CD  GLN A  54      62.207   9.876  10.452  1.00126.78           C
ATOM    415  OE1 GLN A  54      61.265  10.664  10.421  1.00126.78           O
ATOM    416  NE2 GLN A  54      63.441  10.193   9.982  1.00126.78           N
ATOM    417  C   GLN A  54      60.002   7.222   9.341  1.00126.78           C
ATOM    418  O   GLN A  54      60.792   7.423   8.419  1.00126.78           O
ATOM    419  N   PHE A  55      59.462   6.012   9.569  1.00131.29           N
ATOM    420  CA  PHE A  55      59.771   4.816   8.832  1.00131.29           C
ATOM    421  CB  PHE A  55      59.091   3.562   9.408  1.00131.29           C
ATOM    422  CG  PHE A  55      59.718   3.301  10.734  1.00131.29           C
ATOM    423  CD1 PHE A  55      60.907   2.613  10.820  1.00131.29           C
ATOM    424  CD2 PHE A  55      59.123   3.748  11.892  1.00131.29           C
ATOM    425  CE1 PHE A  55      61.493   2.371  12.040  1.00131.29           C
ATOM    426  CE2 PHE A  55      59.704   3.509  13.115  1.00131.29           C
ATOM    427  CZ  PHE A  55      60.890   2.819  13.191  1.00131.29           C
ATOM    428  C   PHE A  55      59.336   4.983   7.408  1.00131.29           C
ATOM    429  O   PHE A  55      59.818   4.269   6.532  1.00131.29           O
ATOM    430  N   GLY A  56      58.365   5.877   7.139  1.00 30.99           N
ATOM    431  CA  GLY A  56      57.936   6.082   5.783  1.00 30.99           C
ATOM    432  C   GLY A  56      56.623   5.392   5.581  1.00 30.99           C
ATOM    433  O   GLY A  56      56.110   5.334   4.464  1.00 30.99           O
ATOM    434  N   ASN A  57      56.045   4.843   6.667  1.00 44.05           N
ATOM    435  CA  ASN A  57      54.786   4.154   6.584  1.00 44.05           C
ATOM    436  CB  ASN A  57      54.497   3.280   7.819  1.00 44.05           C
ATOM    437  CG  ASN A  57      55.529   2.162   7.872  1.00 44.05           C
ATOM    438  OD1 ASN A  57      55.689   1.399   6.920  1.00 44.05           O
ATOM    439  ND2 ASN A  57      56.257   2.063   9.016  1.00 44.05           N
ATOM    440  C   ASN A  57      53.681   5.166   6.483  1.00 44.05           C
ATOM    441  O   ASN A  57      53.784   6.269   7.015  1.00 44.05           O
ATOM    442  N   GLU A  58      52.578   4.807   5.788  1.00 76.26           N
ATOM    443  CA  GLU A  58      51.469   5.711   5.618  1.00 76.26           C
ATOM    444  CB  GLU A  58      51.147   6.012   4.144  1.00 76.26           C
ATOM    445  CG  GLU A  58      50.002   7.009   3.959  1.00 76.26           C
ATOM    446  CD  GLU A  58      49.795   7.216   2.465  1.00 76.26           C
ATOM    447  OE1 GLU A  58      49.654   6.192   1.743  1.00 76.26           O
ATOM    448  OE2 GLU A  58      49.779   8.395   2.024  1.00 76.26           O
ATOM    449  C   GLU A  58      50.240   5.098   6.226  1.00 76.26           C
ATOM    450  O   GLU A  58      50.098   3.876   6.269  1.00 76.26           O
ATOM    451  N   GLY A  59      49.306   5.949   6.711  1.00 26.30           N
ATOM    452  CA  GLY A  59      48.109   5.467   7.350  1.00 26.30           C
ATOM    453  C   GLY A  59      47.095   6.576   7.383  1.00 26.30           C
ATOM    454  O   GLY A  59      47.186   7.533   6.615  1.00 26.30           O
ATOM    455  N   THR A  60      46.083   6.465   8.279  1.00 46.28           N
ATOM    456  CA  THR A  60      45.038   7.458   8.310  1.00 46.28           C
ATOM    457  CB  THR A  60      43.777   6.953   7.660  1.00 46.28           C
ATOM    458  OG1 THR A  60      44.056   6.550   6.327  1.00 46.28           O
ATOM    459  CG2 THR A  60      42.709   8.060   7.645  1.00 46.28           C
ATOM    460  C   THR A  60      44.712   7.827   9.736  1.00 46.28           C
ATOM    461  O   THR A  60      45.083   7.117  10.670  1.00 46.28           O
ATOM    462  N   TRP A  61      44.039   8.990   9.945  1.00146.02           N
ATOM    463  CA  TRP A  61      43.617   9.367  11.268  1.00146.02           C
ATOM    464  CB  TRP A  61      44.555  10.310  12.045  1.00146.02           C
ATOM    465  CG  TRP A  61      44.235  11.781  11.908  1.00146.02           C
ATOM    466  CD2 TRP A  61      44.835  12.703  10.985  1.00146.02           C
ATOM    467  CD1 TRP A  61      43.347  12.505  12.648  1.00146.02           C
ATOM    468  NE1 TRP A  61      43.351  13.816  12.247  1.00146.02           N
ATOM    469  CE2 TRP A  61      44.263  13.955  11.226  1.00146.02           C
ATOM    470  CE3 TRP A  61      45.784  12.526  10.023  1.00146.02           C
ATOM    471  CZ2 TRP A  61      44.633  15.052  10.504  1.00146.02           C
ATOM    472  CZ3 TRP A  61      46.149  13.637   9.297  1.00146.02           C
ATOM    473  CH2 TRP A  61      45.588  14.874   9.531  1.00146.02           C
ATOM    474  C   TRP A  61      42.337  10.140  11.133  1.00146.02           C
ATOM    475  O   TRP A  61      41.956  10.567  10.042  1.00146.02           O
ATOM    476  N   THR A  62      41.621  10.302  12.264  1.00 97.85           N
ATOM    477  CA  THR A  62      40.413  11.071  12.309  1.00 97.85           C
ATOM    478  CB  THR A  62      39.168  10.227  12.299  1.00 97.85           C
ATOM    479  OG1 THR A  62      39.095   9.439  11.129  1.00 97.85           O
ATOM    480  CG2 THR A  62      37.933  11.126  12.381  1.00 97.85           C
ATOM    481  C   THR A  62      40.402  11.692  13.657  1.00 97.85           C
ATOM    482  O   THR A  62      40.854  11.082  14.623  1.00 97.85           O
ATOM    483  N   MET A  63      39.921  12.935  13.784  1.00174.60           N
ATOM    484  CA  MET A  63      39.801  13.345  15.141  1.00174.60           C
ATOM    485  CB  MET A  63      40.234  14.799  15.425  1.00174.60           C
ATOM    486  CG  MET A  63      40.101  15.218  16.889  1.00174.60           C
ATOM    487  SD  MET A  63      40.612  16.928  17.234  1.00174.60           S
ATOM    488  CE  MET A  63      40.254  16.845  19.012  1.00174.60           C
ATOM    489  C   MET A  63      38.419  12.913  15.541  1.00174.60           C
ATOM    490  O   MET A  63      37.604  12.592  14.674  1.00174.60           O
ATOM    491  N   VAL A  64      38.145  12.772  16.855  1.00 72.46           N
ATOM    492  CA  VAL A  64      36.841  12.322  17.261  1.00 72.46           C
ATOM    493  CB  VAL A  64      36.882  11.235  18.293  1.00 72.46           C
ATOM    494  CG1 VAL A  64      35.441  10.917  18.729  1.00 72.46           C
ATOM    495  CG2 VAL A  64      37.638  10.031  17.707  1.00 72.46           C
ATOM    496  C   VAL A  64      36.152  13.493  17.882  1.00 72.46           C
ATOM    497  O   VAL A  64      36.401  13.832  19.037  1.00 72.46           O
ATOM    498  N   TYR A  65      35.272  14.150  17.104  1.00177.38           N
ATOM    499  CA  TYR A  65      34.496  15.269  17.557  1.00177.38           C
ATOM    500  CB  TYR A  65      33.541  14.874  18.703  1.00177.38           C
ATOM    501  CG  TYR A  65      32.594  15.986  19.011  1.00177.38           C
ATOM    502  CD1 TYR A  65      31.628  16.352  18.101  1.00177.38           C
ATOM    503  CD2 TYR A  65      32.636  16.633  20.225  1.00177.38           C
ATOM    504  CE1 TYR A  65      30.742  17.364  18.382  1.00177.38           C
ATOM    505  CE2 TYR A  65      31.752  17.646  20.514  1.00177.38           C
ATOM    506  CZ  TYR A  65      30.804  18.015  19.590  1.00177.38           C
ATOM    507  OH  TYR A  65      29.895  19.054  19.883  1.00177.38           O
ATOM    508  C   TYR A  65      35.454  16.344  18.001  1.00177.38           C
ATOM    509  O   TYR A  65      36.118  16.983  17.197  1.00177.38           O
ATOM    510  N   ASN A  66      35.600  16.587  19.308  1.00145.45           N
ATOM    511  CA  ASN A  66      36.584  17.561  19.702  1.00145.45           C
ATOM    512  CB  ASN A  66      35.961  18.902  20.136  1.00145.45           C
ATOM    513  CG  ASN A  66      35.072  18.679  21.355  1.00145.45           C
ATOM    514  OD1 ASN A  66      34.751  17.548  21.717  1.00145.45           O
ATOM    515  ND2 ASN A  66      34.646  19.797  22.001  1.00145.45           N
ATOM    516  C   ASN A  66      37.304  16.988  20.886  1.00145.45           C
ATOM    517  O   ASN A  66      38.029  17.685  21.595  1.00145.45           O
ATOM    518  N   GLN A  67      37.038  15.694  21.146  1.00110.36           N
ATOM    519  CA  GLN A  67      37.524  14.938  22.274  1.00110.36           C
ATOM    520  CB  GLN A  67      36.617  13.733  22.556  1.00110.36           C
ATOM    521  CG  GLN A  67      35.180  14.139  22.882  1.00110.36           C
ATOM    522  CD  GLN A  67      35.175  14.767  24.266  1.00110.36           C
ATOM    523  OE1 GLN A  67      34.625  14.201  25.208  1.00110.36           O
ATOM    524  NE2 GLN A  67      35.808  15.964  24.400  1.00110.36           N
ATOM    525  C   GLN A  67      38.927  14.401  22.196  1.00110.36           C
ATOM    526  O   GLN A  67      39.666  14.455  23.180  1.00110.36           O
ATOM    527  N   GLY A  68      39.324  13.835  21.038  1.00 35.81           N
ATOM    528  CA  GLY A  68      40.597  13.166  20.957  1.00 35.81           C
ATOM    529  C   GLY A  68      40.727  12.650  19.558  1.00 35.81           C
ATOM    530  O   GLY A  68      40.035  13.127  18.661  1.00 35.81           O
ATOM    531  N   PHE A  69      41.618  11.659  19.328  1.00 62.04           N
ATOM    532  CA  PHE A  69      41.832  11.200  17.982  1.00 62.04           C
ATOM    533  CB  PHE A  69      42.972  11.960  17.280  1.00 62.04           C
ATOM    534  CG  PHE A  69      44.196  11.787  18.117  1.00 62.04           C
ATOM    535  CD1 PHE A  69      44.452  12.648  19.161  1.00 62.04           C
ATOM    536  CD2 PHE A  69      45.087  10.767  17.871  1.00 62.04           C
ATOM    537  CE1 PHE A  69      45.575  12.499  19.941  1.00 62.04           C
ATOM    538  CE2 PHE A  69      46.212  10.612  18.648  1.00 62.04           C
ATOM    539  CZ  PHE A  69      46.459  11.478  19.686  1.00 62.04           C
ATOM    540  C   PHE A  69      42.193   9.745  17.936  1.00 62.04           C
ATOM    541  O   PHE A  69      42.562   9.130  18.937  1.00 62.04           O
ATOM    542  N   HIS A  70      42.068   9.157  16.725  1.00 46.50           N
ATOM    543  CA  HIS A  70      42.428   7.786  16.493  1.00 46.50           C
ATOM    544  ND1 HIS A  70      42.005   4.759  15.075  1.00 46.50           N
ATOM    545  CG  HIS A  70      41.550   5.426  16.190  1.00 46.50           C
ATOM    546  CB  HIS A  70      41.211   6.886  16.222  1.00 46.50           C
ATOM    547  NE2 HIS A  70      41.896   3.258  16.712  1.00 46.50           N
ATOM    548  CD2 HIS A  70      41.489   4.494  17.181  1.00 46.50           C
ATOM    549  CE1 HIS A  70      42.196   3.467  15.443  1.00 46.50           C
ATOM    550  C   HIS A  70      43.284   7.768  15.260  1.00 46.50           C
ATOM    551  O   HIS A  70      42.943   8.381  14.247  1.00 46.50           O
ATOM    552  N   ILE A  71      44.440   7.076  15.326  1.00 44.36           N
ATOM    553  CA  ILE A  71      45.326   6.989  14.201  1.00 44.36           C
ATOM    554  CB  ILE A  71      46.663   7.625  14.458  1.00 44.36           C
ATOM    555  CG1 ILE A  71      46.493   9.119  14.781  1.00 44.36           C
ATOM    556  CG2 ILE A  71      47.564   7.360  13.240  1.00 44.36           C
ATOM    557  CD1 ILE A  71      47.756   9.766  15.346  1.00 44.36           C
ATOM    558  C   ILE A  71      45.581   5.537  13.936  1.00 44.36           C
ATOM    559  O   ILE A  71      45.856   4.765  14.855  1.00 44.36           O
ATOM    560  N   ASN A  72      45.467   5.123  12.658  1.00 43.11           N
ATOM    561  CA  ASN A  72      45.759   3.764  12.299  1.00 43.11           C
ATOM    562  CB  ASN A  72      44.643   3.085  11.487  1.00 43.11           C
ATOM    563  CG  ASN A  72      43.465   2.821  12.413  1.00 43.11           C
ATOM    564  OD1 ASN A  72      43.589   2.098  13.400  1.00 43.11           O
ATOM    565  ND2 ASN A  72      42.289   3.423  12.089  1.00 43.11           N
ATOM    566  C   ASN A  72      46.954   3.828  11.409  1.00 43.11           C
ATOM    567  O   ASN A  72      46.883   4.358  10.300  1.00 43.11           O
ATOM    568  N   VAL A  73      48.099   3.307  11.884  1.00 98.99           N
ATOM    569  CA  VAL A  73      49.259   3.333  11.051  1.00 98.99           C
ATOM    570  CB  VAL A  73      50.086   4.572  11.230  1.00 98.99           C
ATOM    571  CG1 VAL A  73      50.617   4.599  12.673  1.00 98.99           C
ATOM    572  CG2 VAL A  73      51.194   4.578  10.163  1.00 98.99           C
ATOM    573  C   VAL A  73      50.122   2.170  11.425  1.00 98.99           C
ATOM    574  O   VAL A  73      50.243   1.820  12.598  1.00 98.99           O
ATOM    575  N   ASN A  74      50.737   1.539  10.409  1.00 85.94           N
ATOM    576  CA  ASN A  74      51.670   0.462  10.585  1.00 85.94           C
ATOM    577  CB  ASN A  74      53.014   0.947  11.162  1.00 85.94           C
ATOM    578  CG  ASN A  74      54.112  -0.047  10.800  1.00 85.94           C
ATOM    579  OD1 ASN A  74      55.290   0.305  10.770  1.00 85.94           O
ATOM    580  ND2 ASN A  74      53.727  -1.316  10.499  1.00 85.94           N
ATOM    581  C   ASN A  74      51.115  -0.630  11.466  1.00 85.94           C
ATOM    582  O   ASN A  74      51.814  -1.141  12.341  1.00 85.94           O
ATOM    583  N   GLY A  75      49.840  -1.020  11.271  1.00 29.80           N
ATOM    584  CA  GLY A  75      49.284  -2.146  11.978  1.00 29.80           C
ATOM    585  C   GLY A  75      49.026  -1.828  13.424  1.00 29.80           C
ATOM    586  O   GLY A  75      48.836  -2.740  14.228  1.00 29.80           O
ATOM    587  N   ARG A  76      49.013  -0.535  13.803  1.00110.40           N
ATOM    588  CA  ARG A  76      48.758  -0.182  15.172  1.00110.40           C
ATOM    589  CB  ARG A  76      49.993   0.377  15.900  1.00110.40           C
ATOM    590  CG  ARG A  76      51.123  -0.642  16.058  1.00110.40           C
ATOM    591  CD  ARG A  76      52.351  -0.086  16.780  1.00110.40           C
ATOM    592  NE  ARG A  76      51.986   0.092  18.214  1.00110.40           N
ATOM    593  CZ  ARG A  76      52.116  -0.950  19.086  1.00110.40           C
ATOM    594  NH1 ARG A  76      52.581  -2.155  18.645  1.00110.40           N
ATOM    595  NH2 ARG A  76      51.782  -0.787  20.399  1.00110.40           N
ATOM    596  C   ARG A  76      47.716   0.895  15.190  1.00110.40           C
ATOM    597  O   ARG A  76      47.573   1.651  14.231  1.00110.40           O
ATOM    598  N   SER A  77      46.940   0.974  16.291  1.00 76.58           N
ATOM    599  CA  SER A  77      45.935   1.991  16.410  1.00 76.58           C
ATOM    600  CB  SER A  77      44.517   1.430  16.609  1.00 76.58           C
ATOM    601  OG  SER A  77      44.131   0.664  15.477  1.00 76.58           O
ATOM    602  C   SER A  77      46.267   2.784  17.637  1.00 76.58           C
ATOM    603  O   SER A  77      46.555   2.215  18.689  1.00 76.58           O
ATOM    604  N   TYR A  78      46.227   4.130  17.531  1.00 98.17           N
ATOM    605  CA  TYR A  78      46.548   4.975  18.649  1.00 98.17           C
ATOM    606  CB  TYR A  78      47.663   5.991  18.349  1.00 98.17           C
ATOM    607  CG  TYR A  78      48.909   5.227  18.056  1.00 98.17           C
ATOM    608  CD1 TYR A  78      49.127   4.706  16.802  1.00 98.17           C
ATOM    609  CD2 TYR A  78      49.858   5.033  19.033  1.00 98.17           C
ATOM    610  CE1 TYR A  78      50.275   4.000  16.525  1.00 98.17           C
ATOM    611  CE2 TYR A  78      51.008   4.330  18.762  1.00 98.17           C
ATOM    612  CZ  TYR A  78      51.217   3.811  17.507  1.00 98.17           C
ATOM    613  OH  TYR A  78      52.396   3.088  17.226  1.00 98.17           O
ATOM    614  C   TYR A  78      45.326   5.771  18.999  1.00 98.17           C
ATOM    615  O   TYR A  78      44.667   6.327  18.120  1.00 98.17           O
ATOM    616  N   PHE A  79      44.977   5.820  20.305  1.00 85.43           N
ATOM    617  CA  PHE A  79      43.841   6.586  20.739  1.00 85.43           C
ATOM    618  CB  PHE A  79      42.561   5.740  20.900  1.00 85.43           C
ATOM    619  CG  PHE A  79      41.530   6.535  21.632  1.00 85.43           C
ATOM    620  CD1 PHE A  79      40.869   7.580  21.028  1.00 85.43           C
ATOM    621  CD2 PHE A  79      41.245   6.244  22.948  1.00 85.43           C
ATOM    622  CE1 PHE A  79      39.926   8.306  21.719  1.00 85.43           C
ATOM    623  CE2 PHE A  79      40.301   6.964  23.643  1.00 85.43           C
ATOM    624  CZ  PHE A  79      39.638   7.998  23.027  1.00 85.43           C
ATOM    625  C   PHE A  79      44.135   7.265  22.043  1.00 85.43           C
ATOM    626  O   PHE A  79      44.787   6.708  22.924  1.00 85.43           O
ATOM    627  N   GLY A  80      43.640   8.512  22.193  1.00 39.73           N
ATOM    628  CA  GLY A  80      43.838   9.259  23.402  1.00 39.73           C
ATOM    629  C   GLY A  80      42.937  10.454  23.355  1.00 39.73           C
ATOM    630  O   GLY A  80      42.544  10.916  22.285  1.00 39.73           O
ATOM    631  N   TYR A  81      42.626  11.014  24.540  1.00 93.92           N
ATOM    632  CA  TYR A  81      41.799  12.182  24.629  1.00 93.92           C
ATOM    633  CB  TYR A  81      40.855  12.247  25.844  1.00 93.92           C
ATOM    634  CG  TYR A  81      39.614  11.461  25.623  1.00 93.92           C
ATOM    635  CD1 TYR A  81      38.616  12.021  24.864  1.00 93.92           C
ATOM    636  CD2 TYR A  81      39.433  10.203  26.150  1.00 93.92           C
ATOM    637  CE1 TYR A  81      37.445  11.350  24.637  1.00 93.92           C
ATOM    638  CE2 TYR A  81      38.257   9.524  25.926  1.00 93.92           C
ATOM    639  CZ  TYR A  81      37.264  10.103  25.170  1.00 93.92           C
ATOM    640  OH  TYR A  81      36.051   9.431  24.930  1.00 93.92           O
ATOM    641  C   TYR A  81      42.720  13.336  24.832  1.00 93.92           C
ATOM    642  O   TYR A  81      43.811  13.186  25.379  1.00 93.92           O
ATOM    643  N   SER A  82      42.311  14.526  24.349  1.00 71.45           N
ATOM    644  CA  SER A  82      43.140  15.687  24.515  1.00 71.45           C
ATOM    645  CB  SER A  82      42.589  16.946  23.824  1.00 71.45           C
ATOM    646  OG  SER A  82      43.463  18.044  24.038  1.00 71.45           O
ATOM    647  C   SER A  82      43.221  15.960  25.987  1.00 71.45           C
ATOM    648  O   SER A  82      42.295  15.654  26.737  1.00 71.45           O
ATOM    649  N   ALA A  83      44.348  16.550  26.437  1.00 42.33           N
ATOM    650  CA  ALA A  83      44.599  16.753  27.836  1.00 42.33           C
ATOM    651  CB  ALA A  83      46.080  17.033  28.152  1.00 42.33           C
ATOM    652  C   ALA A  83      43.801  17.879  28.422  1.00 42.33           C
ATOM    653  O   ALA A  83      43.483  18.867  27.761  1.00 42.33           O
ATOM    654  N   PHE A  84      43.440  17.718  29.715  1.00 61.44           N
ATOM    655  CA  PHE A  84      42.777  18.738  30.475  1.00 61.44           C
ATOM    656  CB  PHE A  84      41.241  18.734  30.335  1.00 61.44           C
ATOM    657  CG  PHE A  84      40.696  17.424  30.792  1.00 61.44           C
ATOM    658  CD1 PHE A  84      40.389  17.212  32.116  1.00 61.44           C
ATOM    659  CD2 PHE A  84      40.486  16.406  29.890  1.00 61.44           C
ATOM    660  CE1 PHE A  84      39.883  16.004  32.533  1.00 61.44           C
ATOM    661  CE2 PHE A  84      39.981  15.196  30.301  1.00 61.44           C
ATOM    662  CZ  PHE A  84      39.679  14.992  31.626  1.00 61.44           C
ATOM    663  C   PHE A  84      43.155  18.520  31.911  1.00 61.44           C
ATOM    664  O   PHE A  84      43.390  17.386  32.328  1.00 61.44           O
ATOM    665  N   LYS A  85      43.244  19.611  32.705  1.00 88.97           N
ATOM    666  CA  LYS A  85      43.648  19.484  34.082  1.00 88.97           C
ATOM    667  CB  LYS A  85      44.941  20.252  34.412  1.00 88.97           C
ATOM    668  CG  LYS A  85      46.184  19.719  33.696  1.00 88.97           C
ATOM    669  CD  LYS A  85      46.541  18.279  34.069  1.00 88.97           C
ATOM    670  CE  LYS A  85      47.770  17.738  33.337  0.00 88.97           C
ATOM    671  NZ  LYS A  85      48.036  16.344  33.760  0.00 88.97           N
ATOM    672  C   LYS A  85      42.576  20.061  34.950  1.00 88.97           C
ATOM    673  O   LYS A  85      41.981  21.089  34.630  1.00 88.97           O
ATOM    674  N   LYS A  86      42.304  19.403  36.094  1.00105.05           N
ATOM    675  CA  LYS A  86      41.278  19.901  36.961  1.00105.05           C
ATOM    676  CB  LYS A  86      40.235  18.832  37.335  1.00105.05           C
ATOM    677  CG  LYS A  86      40.833  17.615  38.046  1.00105.05           C
ATOM    678  CD  LYS A  86      39.789  16.703  38.693  1.00105.05           C
ATOM    679  CE  LYS A  86      40.395  15.490  39.401  1.00105.05           C
ATOM    680  NZ  LYS A  86      41.054  14.606  38.414  1.00105.05           N
ATOM    681  C   LYS A  86      41.904  20.398  38.226  1.00105.05           C
ATOM    682  O   LYS A  86      42.404  19.629  39.046  1.00105.05           O
ATOM    683  N   GLU A  87      41.897  21.732  38.392  1.00117.08           N
ATOM    684  CA  GLU A  87      42.368  22.399  39.570  1.00117.08           C
ATOM    685  CB  GLU A  87      42.369  23.929  39.411  0.00117.08           C
ATOM    686  CG  GLU A  87      43.228  24.445  38.252  0.00117.08           C
ATOM    687  CD  GLU A  87      44.698  24.287  38.607  0.00117.08           C
ATOM    688  OE1 GLU A  87      44.993  23.666  39.663  0.00117.08           O
ATOM    689  OE2 GLU A  87      45.546  24.788  37.822  0.00117.08           O
ATOM    690  C   GLU A  87      41.366  22.078  40.631  1.00117.08           C
ATOM    691  O   GLU A  87      41.681  22.003  41.815  1.00117.08           O
ATOM    692  N   GLY A  88      40.114  21.876  40.183  1.00 68.33           N
ATOM    693  CA  GLY A  88      38.943  21.626  40.968  1.00 68.33           C
ATOM    694  C   GLY A  88      37.974  22.668  40.516  1.00 68.33           C
ATOM    695  O   GLY A  88      36.941  22.360  39.926  1.00 68.33           O
ATOM    696  N   GLN A  89      38.276  23.943  40.790  1.00168.61           N
ATOM    697  CA  GLN A  89      37.447  24.986  40.268  1.00168.61           C
ATOM    698  CB  GLN A  89      37.662  26.328  40.988  1.00168.61           C
ATOM    699  CG  GLN A  89      37.257  26.298  42.463  1.00168.61           C
ATOM    700  CD  GLN A  89      37.517  27.677  43.052  1.00168.61           C
ATOM    701  OE1 GLN A  89      37.285  27.913  44.237  1.00168.61           O
ATOM    702  NE2 GLN A  89      38.011  28.617  42.203  1.00168.61           N
ATOM    703  C   GLN A  89      37.786  25.188  38.829  1.00168.61           C
ATOM    704  O   GLN A  89      36.914  25.388  37.982  1.00168.61           O
ATOM    705  N   LYS A  90      39.091  25.103  38.524  1.00102.02           N
ATOM    706  CA  LYS A  90      39.581  25.495  37.235  1.00102.02           C
ATOM    707  CB  LYS A  90      40.936  26.213  37.344  1.00102.02           C
ATOM    708  CG  LYS A  90      41.537  26.666  36.015  1.00102.02           C
ATOM    709  CD  LYS A  90      42.782  27.536  36.198  0.00102.02           C
ATOM    710  CE  LYS A  90      43.523  27.842  34.897  0.00102.02           C
ATOM    711  NZ  LYS A  90      42.810  28.899  34.149  0.00102.02           N
ATOM    712  C   LYS A  90      39.787  24.310  36.349  1.00102.02           C
ATOM    713  O   LYS A  90      40.292  23.270  36.770  1.00102.02           O
ATOM    714  N   VAL A  91      39.382  24.452  35.072  1.00 39.57           N
ATOM    715  CA  VAL A  91      39.601  23.414  34.109  1.00 39.57           C
ATOM    716  CB  VAL A  91      38.337  22.896  33.488  1.00 39.57           C
ATOM    717  CG1 VAL A  91      38.710  21.896  32.379  1.00 39.57           C
ATOM    718  CG2 VAL A  91      37.455  22.299  34.598  1.00 39.57           C
ATOM    719  C   VAL A  91      40.415  24.016  33.009  1.00 39.57           C
ATOM    720  O   VAL A  91      40.076  25.073  32.477  1.00 39.57           O
ATOM    721  N   THR A  92      41.531  23.357  32.644  1.00 35.76           N
ATOM    722  CA  THR A  92      42.347  23.873  31.584  1.00 35.76           C
ATOM    723  CB  THR A  92      43.720  24.277  32.034  1.00 35.76           C
ATOM    724  OG1 THR A  92      43.630  25.263  33.051  1.00 35.76           O
ATOM    725  CG2 THR A  92      44.492  24.835  30.827  1.00 35.76           C
ATOM    726  C   THR A  92      42.511  22.777  30.585  1.00 35.76           C
ATOM    727  O   THR A  92      42.742  21.623  30.942  1.00 35.76           O
ATOM    728  N   SER A  93      42.396  23.111  29.288  1.00 84.75           N
ATOM    729  CA  SER A  93      42.535  22.090  28.296  1.00 84.75           C
ATOM    730  CB  SER A  93      41.320  21.983  27.358  1.00 84.75           C
ATOM    731  OG  SER A  93      41.066  23.238  26.749  1.00 84.75           O
ATOM    732  C   SER A  93      43.754  22.385  27.485  1.00 84.75           C
ATOM    733  O   SER A  93      44.117  23.544  27.285  1.00 84.75           O
ATOM    734  N   TYR A  94      44.455  21.314  27.055  1.00 61.49           N
ATOM    735  CA  TYR A  94      45.631  21.466  26.249  1.00 61.49           C
ATOM    736  CB  TYR A  94      46.890  20.915  26.936  1.00 61.49           C
ATOM    737  CG  TYR A  94      47.077  21.670  28.208  1.00 61.49           C
ATOM    738  CD1 TYR A  94      47.809  22.835  28.240  1.00 61.49           C
ATOM    739  CD2 TYR A  94      46.505  21.210  29.372  1.00 61.49           C
ATOM    740  CE1 TYR A  94      47.975  23.523  29.420  1.00 61.49           C
ATOM    741  CE2 TYR A  94      46.668  21.893  30.553  1.00 61.49           C
ATOM    742  CZ  TYR A  94      47.405  23.051  30.578  1.00 61.49           C
ATOM    743  OH  TYR A  94      47.574  23.754  31.790  1.00 61.49           O
ATOM    744  C   TYR A  94      45.421  20.646  25.014  1.00 61.49           C
ATOM    745  O   TYR A  94      45.479  19.418  25.052  1.00 61.49           O
ATOM    746  N   CYS A  95      45.169  21.319  23.879  1.00 63.22           N
ATOM    747  CA  CYS A  95      44.943  20.689  22.609  1.00 63.22           C
ATOM    748  CB  CYS A  95      44.297  21.641  21.592  1.00 63.22           C
ATOM    749  SG  CYS A  95      42.649  22.130  22.180  1.00 63.22           S
ATOM    750  C   CYS A  95      46.232  20.151  22.064  1.00 63.22           C
ATOM    751  O   CYS A  95      46.239  19.320  21.156  1.00 63.22           O
ATOM    752  N   HIS A  96      47.358  20.709  22.543  1.00 92.62           N
ATOM    753  CA  HIS A  96      48.688  20.328  22.162  1.00 92.62           C
ATOM    754  ND1 HIS A  96      50.123  22.965  20.690  1.00 92.62           N
ATOM    755  CG  HIS A  96      49.603  22.674  21.932  1.00 92.62           C
ATOM    756  CB  HIS A  96      49.750  21.345  22.613  1.00 92.62           C
ATOM    757  NE2 HIS A  96      49.081  24.801  21.388  1.00 92.62           N
ATOM    758  CD2 HIS A  96      48.970  23.807  22.344  1.00 92.62           C
ATOM    759  CE1 HIS A  96      49.781  24.249  20.414  1.00 92.62           C
ATOM    760  C   HIS A  96      49.060  18.993  22.746  1.00 92.62           C
ATOM    761  O   HIS A  96      49.934  18.312  22.214  1.00 92.62           O
ATOM    762  N   LYS A  97      48.462  18.596  23.888  1.00 48.13           N
ATOM    763  CA  LYS A  97      48.887  17.375  24.524  1.00 48.13           C
ATOM    764  CB  LYS A  97      49.529  17.615  25.898  1.00 48.13           C
ATOM    765  CG  LYS A  97      50.853  18.377  25.808  1.00 48.13           C
ATOM    766  CD  LYS A  97      51.356  18.918  27.147  1.00 48.13           C
ATOM    767  CE  LYS A  97      52.682  19.675  27.036  1.00 48.13           C
ATOM    768  NZ  LYS A  97      53.100  20.166  28.368  1.00 48.13           N
ATOM    769  C   LYS A  97      47.734  16.432  24.710  1.00 48.13           C
ATOM    770  O   LYS A  97      46.588  16.755  24.401  1.00 48.13           O
ATOM    771  N   THR A  98      48.033  15.208  25.209  1.00 48.86           N
ATOM    772  CA  THR A  98      47.010  14.215  25.387  1.00 48.86           C
ATOM    773  CB  THR A  98      47.152  13.035  24.469  1.00 48.86           C
ATOM    774  OG1 THR A  98      48.344  12.323  24.767  1.00 48.86           O
ATOM    775  CG2 THR A  98      47.186  13.541  23.016  1.00 48.86           C
ATOM    776  C   THR A  98      47.059  13.664  26.780  1.00 48.86           C
ATOM    777  O   THR A  98      48.034  13.823  27.512  1.00 48.86           O
ATOM    778  N   VAL A  99      45.948  13.017  27.180  1.00114.90           N
ATOM    779  CA  VAL A  99      45.819  12.320  28.426  1.00114.90           C
ATOM    780  CB  VAL A  99      44.379  12.046  28.768  1.00114.90           C
ATOM    781  CG1 VAL A  99      43.833  11.024  27.757  1.00114.90           C
ATOM    782  CG2 VAL A  99      44.252  11.615  30.238  1.00114.90           C
ATOM    783  C   VAL A  99      46.506  11.016  28.166  1.00114.90           C
ATOM    784  O   VAL A  99      46.927  10.780  27.034  1.00114.90           O
ATOM    785  N   PRO A 100      46.707  10.169  29.135  1.00 90.62           N
ATOM    786  CA  PRO A 100      47.319   8.916  28.802  1.00 90.62           C
ATOM    787  CD  PRO A 100      47.079  10.578  30.474  1.00 90.62           C
ATOM    788  CB  PRO A 100      47.673   8.243  30.133  1.00 90.62           C
ATOM    789  CG  PRO A 100      47.184   9.233  31.214  1.00 90.62           C
ATOM    790  C   PRO A 100      46.406   8.165  27.887  1.00 90.62           C
ATOM    791  O   PRO A 100      45.209   8.108  28.163  1.00 90.62           O
ATOM    792  N   GLY A 101      46.955   7.568  26.809  1.00 45.93           N
ATOM    793  CA  GLY A 101      46.128   6.920  25.836  1.00 45.93           C
ATOM    794  C   GLY A 101      46.538   5.489  25.670  1.00 45.93           C
ATOM    795  O   GLY A 101      47.456   5.007  26.335  1.00 45.93           O
ATOM    796  N   LEU A 102      45.834   4.785  24.755  1.00108.92           N
ATOM    797  CA  LEU A 102      46.033   3.383  24.517  1.00108.92           C
ATOM    798  CB  LEU A 102      44.715   2.583  24.535  1.00108.92           C
ATOM    799  CG  LEU A 102      43.869   2.711  25.819  1.00108.92           C
ATOM    800  CD1 LEU A 102      42.585   1.871  25.713  1.00108.92           C
ATOM    801  CD2 LEU A 102      44.680   2.366  27.073  1.00108.92           C
ATOM    802  C   LEU A 102      46.542   3.181  23.115  1.00108.92           C
ATOM    803  O   LEU A 102      46.012   3.748  22.162  1.00108.92           O
ATOM    804  N   ALA A 103      47.590   2.346  22.957  1.00 49.64           N
ATOM    805  CA  ALA A 103      48.075   1.995  21.652  1.00 49.64           C
ATOM    806  CB  ALA A 103      49.493   2.513  21.360  1.00 49.64           C
ATOM    807  C   ALA A 103      48.137   0.497  21.647  1.00 49.64           C
ATOM    808  O   ALA A 103      48.531  -0.113  22.639  1.00 49.64           O
ATOM    809  N   HIS A 104      47.707  -0.145  20.542  1.00 61.02           N
ATOM    810  CA  HIS A 104      47.762  -1.579  20.455  1.00 61.02           C
ATOM    811  ND1 HIS A 104      44.453  -0.929  21.310  1.00 61.02           N
ATOM    812  CG  HIS A 104      45.232  -1.873  20.679  1.00 61.02           C
ATOM    813  CB  HIS A 104      46.592  -2.297  21.154  1.00 61.02           C
ATOM    814  NE2 HIS A 104      43.292  -1.633  19.551  1.00 61.02           N
ATOM    815  CD2 HIS A 104      44.507  -2.292  19.606  1.00 61.02           C
ATOM    816  CE1 HIS A 104      43.304  -0.826  20.595  1.00 61.02           C
ATOM    817  C   HIS A 104      47.723  -1.943  19.007  1.00 61.02           C
ATOM    818  O   HIS A 104      47.282  -1.157  18.169  1.00 61.02           O
ATOM    819  N   ASP A 105      48.181  -3.164  18.668  1.00 63.55           N
ATOM    820  CA  ASP A 105      48.175  -3.540  17.285  1.00 63.55           C
ATOM    821  CB  ASP A 105      49.029  -4.786  16.962  1.00 63.55           C
ATOM    822  CG  ASP A 105      48.572  -5.996  17.768  1.00 63.55           C
ATOM    823  OD1 ASP A 105      47.353  -6.119  18.061  1.00 63.55           O
ATOM    824  OD2 ASP A 105      49.461  -6.819  18.114  1.00 63.55           O
ATOM    825  C   ASP A 105      46.753  -3.731  16.864  1.00 63.55           C
ATOM    826  O   ASP A 105      45.848  -3.799  17.692  1.00 63.55           O
ATOM    827  N   VAL A 106      46.528  -3.829  15.545  1.00117.33           N
ATOM    828  CA  VAL A 106      45.217  -3.911  14.968  1.00117.33           C
ATOM    829  CB  VAL A 106      45.278  -4.069  13.476  1.00117.33           C
ATOM    830  CG1 VAL A 106      46.063  -5.348  13.139  1.00117.33           C
ATOM    831  CG2 VAL A 106      43.844  -4.077  12.931  1.00117.33           C
ATOM    832  C   VAL A 106      44.469  -5.093  15.527  1.00117.33           C
ATOM    833  O   VAL A 106      43.246  -5.055  15.639  1.00117.33           O
ATOM    834  N   ASN A 107      45.170  -6.200  15.835  1.00 91.11           N
ATOM    835  CA  ASN A 107      44.553  -7.397  16.359  1.00 91.11           C
ATOM    836  CB  ASN A 107      45.514  -8.598  16.373  1.00 91.11           C
ATOM    837  CG  ASN A 107      45.808  -8.983  14.931  1.00 91.11           C
ATOM    838  OD1 ASN A 107      46.957  -8.965  14.492  1.00 91.11           O
ATOM    839  ND2 ASN A 107      44.741  -9.342  14.169  1.00 91.11           N
ATOM    840  C   ASN A 107      44.071  -7.197  17.770  1.00 91.11           C
ATOM    841  O   ASN A 107      43.108  -7.828  18.198  1.00 91.11           O
ATOM    842  N   ILE A 108      44.787  -6.362  18.542  1.00168.44           N
ATOM    843  CA  ILE A 108      44.542  -6.001  19.914  1.00168.44           C
ATOM    844  CB  ILE A 108      43.068  -5.991  20.237  1.00168.44           C
ATOM    845  CG1 ILE A 108      42.329  -5.118  19.209  1.00168.44           C
ATOM    846  CG2 ILE A 108      42.859  -5.459  21.667  1.00168.44           C
ATOM    847  CD1 ILE A 108      40.810  -5.272  19.260  1.00168.44           C
ATOM    848  C   ILE A 108      45.264  -7.003  20.786  1.00168.44           C
ATOM    849  O   ILE A 108      44.868  -7.286  21.918  1.00168.44           O
ATOM    850  N   ARG A 109      46.398  -7.544  20.286  1.00186.31           N
ATOM    851  CA  ARG A 109      47.192  -8.461  21.065  1.00186.31           C
ATOM    852  CB  ARG A 109      48.147  -9.293  20.190  1.00186.31           C
ATOM    853  CG  ARG A 109      47.442 -10.202  19.179  1.00186.31           C
ATOM    854  CD  ARG A 109      46.916 -11.505  19.786  1.00186.31           C
ATOM    855  NE  ARG A 109      45.460 -11.328  20.045  1.00186.31           N
ATOM    856  CZ  ARG A 109      44.554 -11.698  19.094  1.00186.31           C
ATOM    857  NH1 ARG A 109      44.981 -12.272  17.932  1.00186.31           N
ATOM    858  NH2 ARG A 109      43.220 -11.502  19.309  1.00186.31           N
ATOM    859  C   ARG A 109      48.047  -7.743  22.072  1.00186.31           C
ATOM    860  O   ARG A 109      47.903  -7.912  23.284  1.00186.31           O
ATOM    861  N   HIS A 110      48.925  -6.847  21.567  1.00 97.63           N
ATOM    862  CA  HIS A 110      49.859  -6.167  22.416  1.00 97.63           C
ATOM    863  ND1 HIS A 110      52.666  -7.763  23.367  1.00 97.63           N
ATOM    864  CG  HIS A 110      51.959  -7.512  22.212  1.00 97.63           C
ATOM    865  CB  HIS A 110      51.310  -6.195  21.910  1.00 97.63           C
ATOM    866  NE2 HIS A 110      52.671  -9.652  22.197  1.00 97.63           N
ATOM    867  CD2 HIS A 110      51.974  -8.676  21.507  1.00 97.63           C
ATOM    868  CE1 HIS A 110      53.068  -9.057  23.307  1.00 97.63           C
ATOM    869  C   HIS A 110      49.414  -4.752  22.564  1.00 97.63           C
ATOM    870  O   HIS A 110      48.995  -4.109  21.602  1.00 97.63           O
ATOM    871  N   TRP A 111      49.502  -4.250  23.812  1.00 92.68           N
ATOM    872  CA  TRP A 111      49.017  -2.953  24.195  1.00 92.68           C
ATOM    873  CB  TRP A 111      47.816  -3.032  25.156  1.00 92.68           C
ATOM    874  CG  TRP A 111      46.529  -3.565  24.570  1.00 92.68           C
ATOM    875  CD2 TRP A 111      45.283  -2.851  24.592  1.00 92.68           C
ATOM    876  CD1 TRP A 111      46.269  -4.778  24.002  1.00 92.68           C
ATOM    877  NE1 TRP A 111      44.941  -4.859  23.655  1.00 92.68           N
ATOM    878  CE2 TRP A 111      44.322  -3.680  24.015  1.00 92.68           C
ATOM    879  CE3 TRP A 111      44.965  -1.609  25.061  1.00 92.68           C
ATOM    880  CZ2 TRP A 111      43.022  -3.278  23.900  1.00 92.68           C
ATOM    881  CZ3 TRP A 111      43.655  -1.202  24.935  1.00 92.68           C
ATOM    882  CH2 TRP A 111      42.702  -2.021  24.365  1.00 92.68           C
ATOM    883  C   TRP A 111      50.080  -2.243  24.974  1.00 92.68           C
ATOM    884  O   TRP A 111      50.964  -2.871  25.553  1.00 92.68           O
ATOM    885  N   SER A 112      50.008  -0.894  24.986  1.00 89.20           N
ATOM    886  CA  SER A 112      50.898  -0.059  25.743  1.00 89.20           C
ATOM    887  CB  SER A 112      52.196   0.295  24.997  1.00 89.20           C
ATOM    888  OG  SER A 112      52.957  -0.879  24.756  1.00 89.20           O
ATOM    889  C   SER A 112      50.169   1.227  26.003  1.00 89.20           C
ATOM    890  O   SER A 112      49.090   1.466  25.458  1.00 89.20           O
ATOM    891  N   CYS A 113      50.746   2.083  26.873  1.00 51.48           N
ATOM    892  CA  CYS A 113      50.154   3.351  27.213  1.00 51.48           C
ATOM    893  CB  CYS A 113      50.089   3.589  28.729  1.00 51.48           C
ATOM    894  SG  CYS A 113      49.060   2.339  29.534  1.00 51.48           S
ATOM    895  C   CYS A 113      51.065   4.400  26.661  1.00 51.48           C
ATOM    896  O   CYS A 113      52.273   4.187  26.594  1.00 51.48           O
ATOM    897  N   PHE A 114      50.517   5.558  26.232  1.00 60.04           N
ATOM    898  CA  PHE A 114      51.369   6.580  25.695  1.00 60.04           C
ATOM    899  CB  PHE A 114      51.528   6.523  24.166  1.00 60.04           C
ATOM    900  CG  PHE A 114      50.228   6.893  23.534  1.00 60.04           C
ATOM    901  CD1 PHE A 114      49.219   5.969  23.388  1.00 60.04           C
ATOM    902  CD2 PHE A 114      50.021   8.176  23.079  1.00 60.04           C
ATOM    903  CE1 PHE A 114      48.025   6.321  22.803  1.00 60.04           C
ATOM    904  CE2 PHE A 114      48.830   8.534  22.493  1.00 60.04           C
ATOM    905  CZ  PHE A 114      47.828   7.605  22.353  1.00 60.04           C
ATOM    906  C   PHE A 114      50.801   7.937  26.005  1.00 60.04           C
ATOM    907  O   PHE A 114      49.640   8.085  26.384  1.00 60.04           O
ATOM    908  N   TYR A 115      51.659   8.964  25.860  1.00109.86           N
ATOM    909  CA  TYR A 115      51.297  10.343  26.062  1.00109.86           C
ATOM    910  CB  TYR A 115      52.040  10.940  27.273  1.00109.86           C
ATOM    911  CG  TYR A 115      51.669  12.369  27.473  1.00109.86           C
ATOM    912  CD1 TYR A 115      52.169  13.356  26.668  1.00109.86           C
ATOM    913  CD2 TYR A 115      50.828  12.715  28.516  1.00109.86           C
ATOM    914  CE1 TYR A 115      51.828  14.674  26.874  1.00109.86           C
ATOM    915  CE2 TYR A 115      50.485  14.029  28.727  1.00109.86           C
ATOM    916  CZ  TYR A 115      50.985  15.010  27.905  1.00109.86           C
ATOM    917  OH  TYR A 115      50.633  16.357  28.123  1.00109.86           O
ATOM    918  C   TYR A 115      51.791  11.042  24.839  1.00109.86           C
ATOM    919  O   TYR A 115      52.858  10.711  24.323  1.00109.86           O
ATOM    920  N   GLY A 116      51.035  12.031  24.321  1.00 28.73           N
ATOM    921  CA  GLY A 116      51.492  12.673  23.123  1.00 28.73           C
ATOM    922  C   GLY A 116      51.591  14.147  23.345  1.00 28.73           C
ATOM    923  O   GLY A 116      50.823  14.734  24.107  1.00 28.73           O
ATOM    924  N   GLN A 117      52.574  14.778  22.670  1.00 79.25           N
ATOM    925  CA  GLN A 117      52.741  16.201  22.730  1.00 79.25           C
ATOM    926  CB  GLN A 117      53.962  16.655  23.547  1.00 79.25           C
ATOM    927  CG  GLN A 117      55.301  16.226  22.945  1.00 79.25           C
ATOM    928  CD  GLN A 117      56.407  16.742  23.854  1.00 79.25           C
ATOM    929  OE1 GLN A 117      56.143  17.363  24.883  1.00 79.25           O
ATOM    930  NE2 GLN A 117      57.684  16.481  23.466  1.00 79.25           N
ATOM    931  C   GLN A 117      52.953  16.658  21.322  1.00 79.25           C
ATOM    932  O   GLN A 117      53.658  16.006  20.551  1.00 79.25           O
ATOM    933  N   LYS A 118      52.326  17.793  20.950  1.00 76.00           N
ATOM    934  CA  LYS A 118      52.440  18.307  19.616  1.00 76.00           C
ATOM    935  CB  LYS A 118      51.263  19.231  19.252  1.00 76.00           C
ATOM    936  CG  LYS A 118      51.209  19.675  17.790  1.00 76.00           C
ATOM    937  CD  LYS A 118      49.843  20.244  17.396  1.00 76.00           C
ATOM    938  CE  LYS A 118      49.815  20.921  16.024  1.00 76.00           C
ATOM    939  NZ  LYS A 118      50.295  22.317  16.140  1.00 76.00           N
ATOM    940  C   LYS A 118      53.716  19.085  19.526  1.00 76.00           C
ATOM    941  O   LYS A 118      53.931  20.047  20.261  1.00 76.00           O
ATOM    942  N   SER A 119      54.608  18.637  18.622  1.00102.53           N
ATOM    943  CA  SER A 119      55.898  19.210  18.359  1.00102.53           C
ATOM    944  CB  SER A 119      56.887  18.195  17.763  1.00102.53           C
ATOM    945  OG  SER A 119      57.143  17.157  18.697  1.00102.53           O
ATOM    946  C   SER A 119      55.781  20.336  17.385  1.00102.53           C
ATOM    947  O   SER A 119      56.797  20.825  16.899  1.00102.53           O
ATOM    948  N   GLY A 120      54.559  20.746  17.009  1.00 20.67           N
ATOM    949  CA  GLY A 120      54.452  21.812  16.055  1.00 20.67           C
ATOM    950  C   GLY A 120      53.976  21.184  14.752  1.00 20.67           C
ATOM    951  O   GLY A 120      52.881  20.560  14.765  1.00 20.67           O
ATOM    952  OXT GLY A 120      54.699  21.320  13.729  1.00 20.67           O
TER     953      GLY A 120
ATOM    954  N   LEU B 121      19.245   2.222  -5.300  1.00 51.94           N
ATOM    955  CA  LEU B 121      18.899   2.898  -4.031  1.00 51.94           C
ATOM    956  CB  LEU B 121      19.766   4.161  -3.875  1.00 51.94           C
ATOM    957  CG  LEU B 121      19.629   4.876  -2.520  1.00 51.94           C
ATOM    958  CD1 LEU B 121      20.131   3.989  -1.369  1.00 51.94           C
ATOM    959  CD2 LEU B 121      20.323   6.248  -2.549  1.00 51.94           C
ATOM    960  C   LEU B 121      17.446   3.274  -4.045  1.00 51.94           C
ATOM    961  O   LEU B 121      16.969   3.915  -4.982  1.00 51.94           O
ATOM    962  N   PRO B 122      16.739   2.858  -3.020  1.00 77.33           N
ATOM    963  CA  PRO B 122      15.317   3.099  -2.941  1.00 77.33           C
ATOM    964  CD  PRO B 122      17.108   1.609  -2.370  1.00 77.33           C
ATOM    965  CB  PRO B 122      14.781   2.108  -1.910  1.00 77.33           C
ATOM    966  CG  PRO B 122      15.785   0.945  -1.957  1.00 77.33           C
ATOM    967  C   PRO B 122      14.967   4.515  -2.599  1.00 77.33           C
ATOM    968  O   PRO B 122      15.820   5.248  -2.103  1.00 77.33           O
ATOM    969  N   PRO B 123      13.765   4.912  -2.934  1.00130.83           N
ATOM    970  CA  PRO B 123      13.276   6.213  -2.560  1.00130.83           C
ATOM    971  CD  PRO B 123      13.188   4.457  -4.189  1.00130.83           C
ATOM    972  CB  PRO B 123      12.080   6.491  -3.467  1.00130.83           C
ATOM    973  CG  PRO B 123      12.363   5.641  -4.718  1.00130.83           C
ATOM    974  C   PRO B 123      12.932   6.272  -1.104  1.00130.83           C
ATOM    975  O   PRO B 123      12.900   7.369  -0.546  1.00130.83           O
ATOM    976  N   ALA B 124      12.636   5.113  -0.478  1.00 36.62           N
ATOM    977  CA  ALA B 124      12.265   5.112   0.906  1.00 36.62           C
ATOM    978  CB  ALA B 124      10.745   5.091   1.135  1.00 36.62           C
ATOM    979  C   ALA B 124      12.823   3.871   1.530  1.00 36.62           C
ATOM    980  O   ALA B 124      12.991   2.854   0.858  1.00 36.62           O
ATOM    981  N   PHE B 125      13.157   3.935   2.838  1.00 54.26           N
ATOM    982  CA  PHE B 125      13.662   2.763   3.496  1.00 54.26           C
ATOM    983  CB  PHE B 125      15.182   2.576   3.339  1.00 54.26           C
ATOM    984  CG  PHE B 125      15.527   1.240   3.904  1.00 54.26           C
ATOM    985  CD1 PHE B 125      15.759   1.080   5.251  1.00 54.26           C
ATOM    986  CD2 PHE B 125      15.619   0.143   3.078  1.00 54.26           C
ATOM    987  CE1 PHE B 125      16.077  -0.155   5.764  1.00 54.26           C
ATOM    988  CE2 PHE B 125      15.936  -1.095   3.586  1.00 54.26           C
ATOM    989  CZ  PHE B 125      16.166  -1.245   4.932  1.00 54.26           C
ATOM    990  C   PHE B 125      13.374   2.868   4.965  1.00 54.26           C
ATOM    991  O   PHE B 125      13.446   3.945   5.556  1.00 54.26           O
ATOM    992  N   ASP B 126      13.027   1.724   5.590  1.00 84.80           N
ATOM    993  CA  ASP B 126      12.756   1.676   6.997  1.00 84.80           C
ATOM    994  CB  ASP B 126      11.262   1.867   7.317  1.00 84.80           C
ATOM    995  CG  ASP B 126      11.088   2.111   8.810  1.00 84.80           C
ATOM    996  OD1 ASP B 126      12.012   1.750   9.587  1.00 84.80           O
ATOM    997  OD2 ASP B 126      10.024   2.667   9.192  1.00 84.80           O
ATOM    998  C   ASP B 126      13.157   0.302   7.448  1.00 84.80           C
ATOM    999  O   ASP B 126      12.579  -0.695   7.020  1.00 84.80           O
ATOM   1000  N   TRP B 127      14.165   0.215   8.336  1.00100.06           N
ATOM   1001  CA  TRP B 127      14.681  -1.043   8.801  1.00100.06           C
ATOM   1002  CB  TRP B 127      15.996  -0.928   9.586  1.00100.06           C
ATOM   1003  CG  TRP B 127      17.170  -0.687   8.670  1.00100.06           C
ATOM   1004  CD2 TRP B 127      17.746  -1.714   7.847  1.00100.06           C
ATOM   1005  CD1 TRP B 127      17.866   0.456   8.405  1.00100.06           C
ATOM   1006  NE1 TRP B 127      18.844   0.203   7.471  1.00100.06           N
ATOM   1007  CE2 TRP B 127      18.780  -1.129   7.119  1.00100.06           C
ATOM   1008  CE3 TRP B 127      17.434  -3.036   7.708  1.00100.06           C
ATOM   1009  CZ2 TRP B 127      19.522  -1.861   6.235  1.00100.06           C
ATOM   1010  CZ3 TRP B 127      18.186  -3.773   6.821  1.00100.06           C
ATOM   1011  CH2 TRP B 127      19.210  -3.196   6.099  1.00100.06           C
ATOM   1012  C   TRP B 127      13.665  -1.768   9.621  1.00100.06           C
ATOM   1013  O   TRP B 127      13.792  -2.972   9.842  1.00100.06           O
ATOM   1014  N   ARG B 128      12.699  -1.026  10.185  1.00 93.53           N
ATOM   1015  CA  ARG B 128      11.627  -1.593  10.949  1.00 93.53           C
ATOM   1016  CB  ARG B 128      10.782  -0.516  11.649  1.00 93.53           C
ATOM   1017  CG  ARG B 128      11.573   0.267  12.700  1.00 93.53           C
ATOM   1018  CD  ARG B 128      10.775   1.392  13.361  1.00 93.53           C
ATOM   1019  NE  ARG B 128      10.440   2.377  12.296  1.00 93.53           N
ATOM   1020  CZ  ARG B 128       9.707   3.488  12.596  1.00 93.53           C
ATOM   1021  NH1 ARG B 128       9.295   3.709  13.878  1.00 93.53           N
ATOM   1022  NH2 ARG B 128       9.385   4.378  11.612  1.00 93.53           N
ATOM   1023  C   ARG B 128      10.735  -2.376  10.036  1.00 93.53           C
ATOM   1024  O   ARG B 128      10.156  -3.382  10.441  1.00 93.53           O
ATOM   1025  N   ASP B 129      10.562  -1.922   8.778  1.00 61.50           N
ATOM   1026  CA  ASP B 129       9.654  -2.638   7.930  1.00 61.50           C
ATOM   1027  CB  ASP B 129       8.342  -1.863   7.705  1.00 61.50           C
ATOM   1028  CG  ASP B 129       7.339  -2.764   7.002  1.00 61.50           C
ATOM   1029  OD1 ASP B 129       7.724  -3.904   6.629  1.00 61.50           O
ATOM   1030  OD2 ASP B 129       6.172  -2.323   6.826  1.00 61.50           O
ATOM   1031  C   ASP B 129      10.268  -2.871   6.584  1.00 61.50           C
ATOM   1032  O   ASP B 129      10.078  -2.074   5.667  1.00 61.50           O
ATOM   1033  N   VAL B 130      11.029  -3.974   6.424  1.00127.39           N
ATOM   1034  CA  VAL B 130      11.512  -4.283   5.112  1.00127.39           C
ATOM   1035  CB  VAL B 130      12.996  -4.557   5.053  1.00127.39           C
ATOM   1036  CG1 VAL B 130      13.732  -3.256   5.415  1.00127.39           C
ATOM   1037  CG2 VAL B 130      13.369  -5.703   6.002  1.00127.39           C
ATOM   1038  C   VAL B 130      10.725  -5.480   4.667  1.00127.39           C
ATOM   1039  O   VAL B 130      10.993  -6.623   5.035  1.00127.39           O
ATOM   1040  N   ASN B 131       9.702  -5.228   3.837  1.00 79.52           N
ATOM   1041  CA  ASN B 131       8.859  -6.276   3.349  1.00 79.52           C
ATOM   1042  CB  ASN B 131       9.604  -7.294   2.467  1.00 79.52           C
ATOM   1043  CG  ASN B 131       8.569  -8.141   1.737  1.00 79.52           C
ATOM   1044  OD1 ASN B 131       7.370  -8.040   1.994  1.00 79.52           O
ATOM   1045  ND2 ASN B 131       9.044  -9.004   0.800  1.00 79.52           N
ATOM   1046  C   ASN B 131       8.227  -7.016   4.496  1.00 79.52           C
ATOM   1047  O   ASN B 131       8.050  -8.231   4.433  1.00 79.52           O
ATOM   1048  N   GLY B 132       7.867  -6.301   5.581  1.00 30.19           N
ATOM   1049  CA  GLY B 132       7.130  -6.904   6.659  1.00 30.19           C
ATOM   1050  C   GLY B 132       8.007  -7.270   7.823  1.00 30.19           C
ATOM   1051  O   GLY B 132       7.518  -7.368   8.947  1.00 30.19           O
ATOM   1052  N   VAL B 133       9.321  -7.479   7.616  1.00 97.56           N
ATOM   1053  CA  VAL B 133      10.139  -7.893   8.727  1.00 97.56           C
ATOM   1054  CB  VAL B 133      11.278  -8.790   8.342  1.00 97.56           C
ATOM   1055  CG1 VAL B 133      10.697 -10.091   7.759  1.00 97.56           C
ATOM   1056  CG2 VAL B 133      12.199  -8.035   7.373  1.00 97.56           C
ATOM   1057  C   VAL B 133      10.714  -6.703   9.448  1.00 97.56           C
ATOM   1058  O   VAL B 133      10.983  -5.665   8.843  1.00 97.56           O
ATOM   1059  N   ASN B 134      10.906  -6.840  10.784  1.00 72.76           N
ATOM   1060  CA  ASN B 134      11.447  -5.786  11.610  1.00 72.76           C
ATOM   1061  CB  ASN B 134      10.575  -5.471  12.838  1.00 72.76           C
ATOM   1062  CG  ASN B 134      11.248  -4.355  13.630  1.00 72.76           C
ATOM   1063  OD1 ASN B 134      11.702  -3.361  13.067  1.00 72.76           O
ATOM   1064  ND2 ASN B 134      11.323  -4.534  14.973  1.00 72.76           N
ATOM   1065  C   ASN B 134      12.798  -6.200  12.136  1.00 72.76           C
ATOM   1066  O   ASN B 134      12.950  -7.255  12.750  1.00 72.76           O
ATOM   1067  N   TYR B 135      13.834  -5.411  11.778  1.00136.13           N
ATOM   1068  CA  TYR B 135      15.219  -5.498  12.166  1.00136.13           C
ATOM   1069  CB  TYR B 135      16.169  -5.116  11.025  1.00136.13           C
ATOM   1070  CG  TYR B 135      15.986  -6.215  10.037  1.00136.13           C
ATOM   1071  CD1 TYR B 135      16.624  -7.422  10.217  1.00136.13           C
ATOM   1072  CD2 TYR B 135      15.169  -6.051   8.944  1.00136.13           C
ATOM   1073  CE1 TYR B 135      16.461  -8.447   9.316  1.00136.13           C
ATOM   1074  CE2 TYR B 135      15.003  -7.074   8.040  1.00136.13           C
ATOM   1075  CZ  TYR B 135      15.647  -8.273   8.224  1.00136.13           C
ATOM   1076  OH  TYR B 135      15.474  -9.320   7.295  1.00136.13           O
ATOM   1077  C   TYR B 135      15.611  -4.762  13.427  1.00136.13           C
ATOM   1078  O   TYR B 135      16.696  -4.998  13.955  1.00136.13           O
ATOM   1079  N   LEU B 136      14.838  -3.746  13.869  1.00168.89           N
ATOM   1080  CA  LEU B 136      15.284  -2.931  14.976  1.00168.89           C
ATOM   1081  CB  LEU B 136      14.840  -1.462  14.860  1.00168.89           C
ATOM   1082  CG  LEU B 136      15.439  -0.732  13.643  1.00168.89           C
ATOM   1083  CD1 LEU B 136      16.967  -0.612  13.760  1.00168.89           C
ATOM   1084  CD2 LEU B 136      14.989  -1.381  12.324  1.00168.89           C
ATOM   1085  C   LEU B 136      14.794  -3.439  16.304  1.00168.89           C
ATOM   1086  O   LEU B 136      13.664  -3.907  16.442  1.00168.89           O
ATOM   1087  N   SER B 137      15.663  -3.334  17.336  1.00 46.97           N
ATOM   1088  CA  SER B 137      15.337  -3.765  18.672  1.00 46.97           C
ATOM   1089  CB  SER B 137      16.568  -3.928  19.577  1.00 46.97           C
ATOM   1090  OG  SER B 137      17.207  -2.673  19.751  1.00 46.97           O
ATOM   1091  C   SER B 137      14.452  -2.717  19.281  1.00 46.97           C
ATOM   1092  O   SER B 137      14.333  -1.616  18.749  1.00 46.97           O
ATOM   1093  N   PRO B 138      13.844  -3.031  20.398  1.00 69.97           N
ATOM   1094  CA  PRO B 138      12.889  -2.139  21.007  1.00 69.97           C
ATOM   1095  CD  PRO B 138      13.539  -4.423  20.690  1.00 69.97           C
ATOM   1096  CB  PRO B 138      12.169  -2.965  22.070  1.00 69.97           C
ATOM   1097  CG  PRO B 138      12.247  -4.401  21.524  1.00 69.97           C
ATOM   1098  C   PRO B 138      13.454  -0.857  21.529  1.00 69.97           C
ATOM   1099  O   PRO B 138      14.649  -0.783  21.810  1.00 69.97           O
ATOM   1100  N   VAL B 139      12.589   0.173  21.637  1.00 30.44           N
ATOM   1101  CA  VAL B 139      12.973   1.460  22.137  1.00 30.44           C
ATOM   1102  CB  VAL B 139      11.930   2.518  21.916  1.00 30.44           C
ATOM   1103  CG1 VAL B 139      12.403   3.825  22.575  1.00 30.44           C
ATOM   1104  CG2 VAL B 139      11.665   2.641  20.406  1.00 30.44           C
ATOM   1105  C   VAL B 139      13.164   1.316  23.613  1.00 30.44           C
ATOM   1106  O   VAL B 139      12.455   0.554  24.267  1.00 30.44           O
ATOM   1107  N   ARG B 140      14.153   2.041  24.171  1.00109.57           N
ATOM   1108  CA  ARG B 140      14.434   1.953  25.577  1.00109.57           C
ATOM   1109  CB  ARG B 140      15.780   1.279  25.886  1.00109.57           C
ATOM   1110  CG  ARG B 140      15.837  -0.187  25.456  1.00109.57           C
ATOM   1111  CD  ARG B 140      17.174  -0.855  25.772  1.00109.57           C
ATOM   1112  NE  ARG B 140      17.310  -0.876  27.255  1.00109.57           N
ATOM   1113  CZ  ARG B 140      18.323  -1.577  27.842  1.00109.57           C
ATOM   1114  NH1 ARG B 140      19.217  -2.260  27.069  1.00109.57           N
ATOM   1115  NH2 ARG B 140      18.438  -1.594  29.202  1.00109.57           N
ATOM   1116  C   ARG B 140      14.505   3.343  26.130  1.00109.57           C
ATOM   1117  O   ARG B 140      14.431   4.324  25.392  1.00109.57           O
ATOM   1118  N   ASN B 141      14.614   3.455  27.472  1.00 45.81           N
ATOM   1119  CA  ASN B 141      14.686   4.746  28.099  1.00 45.81           C
ATOM   1120  CB  ASN B 141      13.567   4.975  29.130  1.00 45.81           C
ATOM   1121  CG  ASN B 141      13.487   6.461  29.451  1.00 45.81           C
ATOM   1122  OD1 ASN B 141      14.462   7.196  29.309  1.00 45.81           O
ATOM   1123  ND2 ASN B 141      12.286   6.918  29.897  1.00 45.81           N
ATOM   1124  C   ASN B 141      16.002   4.859  28.821  1.00 45.81           C
ATOM   1125  O   ASN B 141      16.355   4.026  29.653  1.00 45.81           O
ATOM   1126  N   GLN B 142      16.757   5.921  28.485  1.00149.07           N
ATOM   1127  CA  GLN B 142      18.042   6.309  29.006  1.00149.07           C
ATOM   1128  CB  GLN B 142      18.549   7.503  28.183  1.00149.07           C
ATOM   1129  CG  GLN B 142      19.902   8.091  28.555  1.00149.07           C
ATOM   1130  CD  GLN B 142      20.129   9.244  27.584  1.00149.07           C
ATOM   1131  OE1 GLN B 142      21.085  10.006  27.713  1.00149.07           O
ATOM   1132  NE2 GLN B 142      19.220   9.379  26.579  1.00149.07           N
ATOM   1133  C   GLN B 142      17.902   6.736  30.434  1.00149.07           C
ATOM   1134  O   GLN B 142      18.815   6.561  31.242  1.00149.07           O
ATOM   1135  N   GLY B 143      16.759   7.359  30.775  1.00 26.86           N
ATOM   1136  CA  GLY B 143      16.573   7.813  32.120  1.00 26.86           C
ATOM   1137  C   GLY B 143      17.358   9.081  32.262  1.00 26.86           C
ATOM   1138  O   GLY B 143      17.659   9.752  31.278  1.00 26.86           O
ATOM   1139  N   SER B 144      17.707   9.427  33.516  1.00 87.47           N
ATOM   1140  CA  SER B 144      18.388  10.646  33.861  1.00 87.47           C
ATOM   1141  CB  SER B 144      18.328  10.940  35.370  1.00 87.47           C
ATOM   1142  OG  SER B 144      19.009  12.153  35.653  1.00 87.47           O
ATOM   1143  C   SER B 144      19.843  10.627  33.480  1.00 87.47           C
ATOM   1144  O   SER B 144      20.482  11.678  33.470  1.00 87.47           O
ATOM   1145  N   CYS B 145      20.420   9.450  33.171  1.00 61.44           N
ATOM   1146  CA  CYS B 145      21.837   9.353  32.902  1.00 61.44           C
ATOM   1147  CB  CYS B 145      22.334   7.899  33.028  1.00 61.44           C
ATOM   1148  SG  CYS B 145      24.104   7.652  32.707  1.00 61.44           S
ATOM   1149  C   CYS B 145      22.128   9.836  31.504  1.00 61.44           C
ATOM   1150  O   CYS B 145      21.360   9.579  30.581  1.00 61.44           O
ATOM   1151  N   GLY B 146      23.271  10.539  31.300  1.00 54.72           N
ATOM   1152  CA  GLY B 146      23.580  11.049  29.982  1.00 54.72           C
ATOM   1153  C   GLY B 146      24.223   9.939  29.210  1.00 54.72           C
ATOM   1154  O   GLY B 146      25.378  10.027  28.792  1.00 54.72           O
ATOM   1155  N   SER B 147      23.445   8.856  29.035  1.00101.06           N
ATOM   1156  CA  SER B 147      23.806   7.613  28.416  1.00101.06           C
ATOM   1157  CB  SER B 147      23.115   6.426  29.111  1.00101.06           C
ATOM   1158  OG  SER B 147      23.614   5.195  28.612  1.00101.06           O
ATOM   1159  C   SER B 147      23.519   7.518  26.934  1.00101.06           C
ATOM   1160  O   SER B 147      23.712   6.447  26.360  1.00101.06           O
ATOM   1161  N   CYS B 148      23.092   8.597  26.248  1.00 61.47           N
ATOM   1162  CA  CYS B 148      22.610   8.482  24.889  1.00 61.47           C
ATOM   1163  CB  CYS B 148      22.286   9.850  24.263  1.00 61.47           C
ATOM   1164  SG  CYS B 148      23.738  10.939  24.167  1.00 61.47           S
ATOM   1165  C   CYS B 148      23.592   7.786  23.982  1.00 61.47           C
ATOM   1166  O   CYS B 148      23.203   6.900  23.221  1.00 61.47           O
ATOM   1167  N   TYR B 149      24.892   8.111  24.065  1.00 64.61           N
ATOM   1168  CA  TYR B 149      25.865   7.539  23.173  1.00 64.61           C
ATOM   1169  CB  TYR B 149      27.294   8.062  23.425  1.00 64.61           C
ATOM   1170  CG  TYR B 149      27.728   7.671  24.798  1.00 64.61           C
ATOM   1171  CD1 TYR B 149      27.319   8.392  25.897  1.00 64.61           C
ATOM   1172  CD2 TYR B 149      28.558   6.589  24.985  1.00 64.61           C
ATOM   1173  CE1 TYR B 149      27.723   8.034  27.162  1.00 64.61           C
ATOM   1174  CE2 TYR B 149      28.966   6.226  26.247  1.00 64.61           C
ATOM   1175  CZ  TYR B 149      28.548   6.948  27.339  1.00 64.61           C
ATOM   1176  OH  TYR B 149      28.965   6.578  28.635  1.00 64.61           O
ATOM   1177  C   TYR B 149      25.879   6.044  23.311  1.00 64.61           C
ATOM   1178  O   TYR B 149      26.061   5.329  22.325  1.00 64.61           O
ATOM   1179  N   ALA B 150      25.747   5.530  24.547  1.00 40.43           N
ATOM   1180  CA  ALA B 150      25.747   4.109  24.772  1.00 40.43           C
ATOM   1181  CB  ALA B 150      25.743   3.744  26.266  1.00 40.43           C
ATOM   1182  C   ALA B 150      24.534   3.477  24.150  1.00 40.43           C
ATOM   1183  O   ALA B 150      24.630   2.426  23.518  1.00 40.43           O
ATOM   1184  N   PHE B 151      23.351   4.102  24.314  1.00 54.38           N
ATOM   1185  CA  PHE B 151      22.139   3.543  23.775  1.00 54.38           C
ATOM   1186  CB  PHE B 151      20.869   4.321  24.175  1.00 54.38           C
ATOM   1187  CG  PHE B 151      20.508   3.949  25.575  1.00 54.38           C
ATOM   1188  CD1 PHE B 151      21.127   4.530  26.659  1.00 54.38           C
ATOM   1189  CD2 PHE B 151      19.527   3.009  25.801  1.00 54.38           C
ATOM   1190  CE1 PHE B 151      20.777   4.171  27.941  1.00 54.38           C
ATOM   1191  CE2 PHE B 151      19.173   2.647  27.079  1.00 54.38           C
ATOM   1192  CZ  PHE B 151      19.799   3.230  28.154  1.00 54.38           C
ATOM   1193  C   PHE B 151      22.214   3.507  22.278  1.00 54.38           C
ATOM   1194  O   PHE B 151      21.855   2.508  21.657  1.00 54.38           O
ATOM   1195  N   SER B 152      22.690   4.597  21.649  1.00 28.85           N
ATOM   1196  CA  SER B 152      22.765   4.639  20.216  1.00 28.85           C
ATOM   1197  CB  SER B 152      23.318   5.973  19.688  1.00 28.85           C
ATOM   1198  OG  SER B 152      24.664   6.144  20.107  1.00 28.85           O
ATOM   1199  C   SER B 152      23.690   3.554  19.760  1.00 28.85           C
ATOM   1200  O   SER B 152      23.407   2.842  18.797  1.00 28.85           O
ATOM   1201  N   SER B 153      24.823   3.387  20.464  1.00 35.73           N
ATOM   1202  CA  SER B 153      25.807   2.414  20.083  1.00 35.73           C
ATOM   1203  CB  SER B 153      27.037   2.418  21.007  1.00 35.73           C
ATOM   1204  OG  SER B 153      27.724   3.656  20.898  1.00 35.73           O
ATOM   1205  C   SER B 153      25.222   1.035  20.126  1.00 35.73           C
ATOM   1206  O   SER B 153      25.354   0.279  19.165  1.00 35.73           O
ATOM   1207  N   VAL B 154      24.552   0.674  21.238  1.00 31.14           N
ATOM   1208  CA  VAL B 154      23.993  -0.642  21.390  1.00 31.14           C
ATOM   1209  CB  VAL B 154      23.336  -0.840  22.725  1.00 31.14           C
ATOM   1210  CG1 VAL B 154      22.687  -2.234  22.750  1.00 31.14           C
ATOM   1211  CG2 VAL B 154      24.387  -0.620  23.826  1.00 31.14           C
ATOM   1212  C   VAL B 154      22.943  -0.845  20.344  1.00 31.14           C
ATOM   1213  O   VAL B 154      22.847  -1.916  19.746  1.00 31.14           O
ATOM   1214  N   GLY B 155      22.131   0.196  20.084  1.00 24.36           N
ATOM   1215  CA  GLY B 155      21.048   0.072  19.154  1.00 24.36           C
ATOM   1216  C   GLY B 155      21.578  -0.284  17.800  1.00 24.36           C
ATOM   1217  O   GLY B 155      21.002  -1.118  17.103  1.00 24.36           O
ATOM   1218  N   MET B 156      22.682   0.354  17.376  1.00 47.31           N
ATOM   1219  CA  MET B 156      23.218   0.075  16.076  1.00 47.31           C
ATOM   1220  CB  MET B 156      24.433   0.961  15.754  1.00 47.31           C
ATOM   1221  CG  MET B 156      25.047   0.706  14.379  1.00 47.31           C
ATOM   1222  SD  MET B 156      26.287   1.938  13.874  1.00 47.31           S
ATOM   1223  CE  MET B 156      27.480   1.548  15.187  1.00 47.31           C
ATOM   1224  C   MET B 156      23.655  -1.358  16.006  1.00 47.31           C
ATOM   1225  O   MET B 156      23.298  -2.092  15.086  1.00 47.31           O
ATOM   1226  N   MET B 157      24.406  -1.818  17.022  1.00 81.13           N
ATOM   1227  CA  MET B 157      24.928  -3.154  17.015  1.00 81.13           C
ATOM   1228  CB  MET B 157      25.826  -3.442  18.229  1.00 81.13           C
ATOM   1229  CG  MET B 157      27.110  -2.610  18.252  1.00 81.13           C
ATOM   1230  SD  MET B 157      28.189  -2.932  19.679  1.00 81.13           S
ATOM   1231  CE  MET B 157      27.124  -2.080  20.876  1.00 81.13           C
ATOM   1232  C   MET B 157      23.808  -4.147  17.045  1.00 81.13           C
ATOM   1233  O   MET B 157      23.872  -5.183  16.390  1.00 81.13           O
ATOM   1234  N   GLU B 158      22.748  -3.874  17.822  1.00 52.00           N
ATOM   1235  CA  GLU B 158      21.680  -4.827  17.964  1.00 52.00           C
ATOM   1236  CB  GLU B 158      20.672  -4.394  19.041  1.00 52.00           C
ATOM   1237  CG  GLU B 158      21.286  -4.430  20.444  1.00 52.00           C
ATOM   1238  CD  GLU B 158      20.354  -3.722  21.416  1.00 52.00           C
ATOM   1239  OE1 GLU B 158      19.476  -2.953  20.945  1.00 52.00           O
ATOM   1240  OE2 GLU B 158      20.517  -3.935  22.648  1.00 52.00           O
ATOM   1241  C   GLU B 158      20.956  -5.032  16.662  1.00 52.00           C
ATOM   1242  O   GLU B 158      20.628  -6.165  16.309  1.00 52.00           O
ATOM   1243  N   ALA B 159      20.663  -3.944  15.921  1.00 37.94           N
ATOM   1244  CA  ALA B 159      19.960  -4.070  14.673  1.00 37.94           C
ATOM   1245  CB  ALA B 159      19.593  -2.706  14.062  1.00 37.94           C
ATOM   1246  C   ALA B 159      20.811  -4.795  13.670  1.00 37.94           C
ATOM   1247  O   ALA B 159      20.338  -5.686  12.965  1.00 37.94           O
ATOM   1248  N   ARG B 160      22.109  -4.444  13.602  1.00 52.75           N
ATOM   1249  CA  ARG B 160      23.012  -5.011  12.635  1.00 52.75           C
ATOM   1250  CB  ARG B 160      24.418  -4.391  12.703  1.00 52.75           C
ATOM   1251  CG  ARG B 160      24.461  -2.944  12.207  1.00 52.75           C
ATOM   1252  CD  ARG B 160      25.852  -2.309  12.266  1.00 52.75           C
ATOM   1253  NE  ARG B 160      25.738  -0.937  11.697  1.00 52.75           N
ATOM   1254  CZ  ARG B 160      26.009  -0.724  10.376  1.00 52.75           C
ATOM   1255  NH1 ARG B 160      26.433  -1.756   9.592  1.00 52.75           N
ATOM   1256  NH2 ARG B 160      25.862   0.519   9.835  1.00 52.75           N
ATOM   1257  C   ARG B 160      23.147  -6.488  12.849  1.00 52.75           C
ATOM   1258  O   ARG B 160      23.279  -7.244  11.888  1.00 52.75           O
ATOM   1259  N   LEU B 161      23.158  -6.942  14.115  1.00 88.49           N
ATOM   1260  CA  LEU B 161      23.225  -8.355  14.382  1.00 88.49           C
ATOM   1261  CB  LEU B 161      23.226  -8.717  15.882  1.00 88.49           C
ATOM   1262  CG  LEU B 161      24.596  -8.699  16.580  1.00 88.49           C
ATOM   1263  CD1 LEU B 161      25.401  -9.957  16.243  1.00 88.49           C
ATOM   1264  CD2 LEU B 161      25.388  -7.439  16.243  1.00 88.49           C
ATOM   1265  C   LEU B 161      21.998  -8.992  13.819  1.00 88.49           C
ATOM   1266  O   LEU B 161      22.057 -10.084  13.257  1.00 88.49           O
ATOM   1267  N   ARG B 162      20.840  -8.325  13.974  1.00 69.60           N
ATOM   1268  CA  ARG B 162      19.604  -8.898  13.532  1.00 69.60           C
ATOM   1269  CB  ARG B 162      18.380  -8.055  13.929  1.00 69.60           C
ATOM   1270  CG  ARG B 162      18.122  -8.084  15.438  1.00 69.60           C
ATOM   1271  CD  ARG B 162      16.841  -7.374  15.878  1.00 69.60           C
ATOM   1272  NE  ARG B 162      16.706  -7.579  17.348  1.00 69.60           N
ATOM   1273  CZ  ARG B 162      15.573  -7.179  17.996  1.00 69.60           C
ATOM   1274  NH1 ARG B 162      14.571  -6.563  17.304  1.00 69.60           N
ATOM   1275  NH2 ARG B 162      15.438  -7.397  19.336  1.00 69.60           N
ATOM   1276  C   ARG B 162      19.614  -9.079  12.044  1.00 69.60           C
ATOM   1277  O   ARG B 162      19.261 -10.146  11.546  1.00 69.60           O
ATOM   1278  N   LEU B 163      20.045  -8.054  11.288  1.00127.76           N
ATOM   1279  CA  LEU B 163      20.051  -8.140   9.853  1.00127.76           C
ATOM   1280  CB  LEU B 163      20.496  -6.828   9.183  1.00127.76           C
ATOM   1281  CG  LEU B 163      20.508  -6.903   7.644  1.00127.76           C
ATOM   1282  CD1 LEU B 163      19.093  -7.139   7.087  1.00127.76           C
ATOM   1283  CD2 LEU B 163      21.192  -5.672   7.030  1.00127.76           C
ATOM   1284  C   LEU B 163      21.001  -9.209   9.408  1.00127.76           C
ATOM   1285  O   LEU B 163      20.685 -10.007   8.526  1.00127.76           O
ATOM   1286  N   ARG B 164      22.194  -9.268  10.024  1.00 95.63           N
ATOM   1287  CA  ARG B 164      23.207 -10.193   9.592  1.00 95.63           C
ATOM   1288  CB  ARG B 164      24.511 -10.056  10.399  1.00 95.63           C
ATOM   1289  CG  ARG B 164      25.230  -8.724  10.180  1.00 95.63           C
ATOM   1290  CD  ARG B 164      26.063  -8.682   8.897  1.00 95.63           C
ATOM   1291  NE  ARG B 164      26.698  -7.336   8.815  1.00 95.63           N
ATOM   1292  CZ  ARG B 164      27.647  -7.088   7.866  1.00 95.63           C
ATOM   1293  NH1 ARG B 164      28.014  -8.072   6.994  1.00 95.63           N
ATOM   1294  NH2 ARG B 164      28.230  -5.856   7.789  1.00 95.63           N
ATOM   1295  C   ARG B 164      22.725 -11.603   9.753  1.00 95.63           C
ATOM   1296  O   ARG B 164      22.966 -12.451   8.897  1.00 95.63           O
ATOM   1297  N   THR B 165      22.090 -11.885  10.900  1.00 85.31           N
ATOM   1298  CA  THR B 165      21.548 -13.147  11.321  1.00 85.31           C
ATOM   1299  CB  THR B 165      21.446 -13.242  12.815  1.00 85.31           C
ATOM   1300  OG1 THR B 165      20.555 -12.259  13.318  1.00 85.31           O
ATOM   1301  CG2 THR B 165      22.850 -13.034  13.407  1.00 85.31           C
ATOM   1302  C   THR B 165      20.193 -13.392  10.735  1.00 85.31           C
ATOM   1303  O   THR B 165      19.668 -14.497  10.846  1.00 85.31           O
ATOM   1304  N   ASN B 166      19.550 -12.356  10.163  1.00 66.57           N
ATOM   1305  CA  ASN B 166      18.216 -12.516   9.659  1.00 66.57           C
ATOM   1306  CB  ASN B 166      18.084 -13.638   8.615  1.00 66.57           C
ATOM   1307  CG  ASN B 166      16.717 -13.505   7.957  1.00 66.57           C
ATOM   1308  OD1 ASN B 166      15.899 -12.676   8.352  1.00 66.57           O
ATOM   1309  ND2 ASN B 166      16.458 -14.351   6.925  1.00 66.57           N
ATOM   1310  C   ASN B 166      17.307 -12.832  10.807  1.00 66.57           C
ATOM   1311  O   ASN B 166      16.460 -13.720  10.730  1.00 66.57           O
ATOM   1312  N   ASN B 167      17.484 -12.081  11.911  1.00 65.27           N
ATOM   1313  CA  ASN B 167      16.684 -12.155  13.100  1.00 65.27           C
ATOM   1314  CB  ASN B 167      15.186 -11.926  12.827  1.00 65.27           C
ATOM   1315  CG  ASN B 167      14.998 -10.463  12.441  1.00 65.27           C
ATOM   1316  OD1 ASN B 167      15.564  -9.567  13.065  1.00 65.27           O
ATOM   1317  ND2 ASN B 167      14.184 -10.212  11.381  1.00 65.27           N
ATOM   1318  C   ASN B 167      16.856 -13.475  13.786  1.00 65.27           C
ATOM   1319  O   ASN B 167      16.057 -13.824  14.655  1.00 65.27           O
ATOM   1320  N   THR B 168      17.904 -14.247  13.438  1.00106.75           N
ATOM   1321  CA  THR B 168      18.121 -15.468  14.160  1.00106.75           C
ATOM   1322  CB  THR B 168      19.175 -16.362  13.572  1.00106.75           C
ATOM   1323  OG1 THR B 168      20.439 -15.719  13.579  1.00106.75           O
ATOM   1324  CG2 THR B 168      18.761 -16.738  12.140  1.00106.75           C
ATOM   1325  C   THR B 168      18.549 -15.094  15.547  1.00106.75           C
ATOM   1326  O   THR B 168      18.122 -15.719  16.517  1.00106.75           O
ATOM   1327  N   VAL B 169      19.412 -14.057  15.668  1.00 55.05           N
ATOM   1328  CA  VAL B 169      19.894 -13.621  16.956  1.00 55.05           C
ATOM   1329  CB  VAL B 169      21.391 -13.565  17.044  1.00 55.05           C
ATOM   1330  CG1 VAL B 169      21.782 -12.986  18.415  1.00 55.05           C
ATOM   1331  CG2 VAL B 169      21.948 -14.975  16.782  1.00 55.05           C
ATOM   1332  C   VAL B 169      19.381 -12.227  17.227  1.00 55.05           C
ATOM   1333  O   VAL B 169      19.605 -11.301  16.452  1.00 55.05           O
ATOM   1334  N   GLN B 170      18.587 -12.117  18.311  1.00174.72           N
ATOM   1335  CA  GLN B 170      17.880 -11.017  18.932  1.00174.72           C
ATOM   1336  CB  GLN B 170      16.548 -11.450  19.565  1.00174.72           C
ATOM   1337  CG  GLN B 170      15.537 -12.012  18.562  1.00174.72           C
ATOM   1338  CD  GLN B 170      15.904 -13.462  18.271  1.00174.72           C
ATOM   1339  OE1 GLN B 170      15.395 -14.065  17.328  1.00174.72           O
ATOM   1340  NE2 GLN B 170      16.804 -14.044  19.108  1.00174.72           N
ATOM   1341  C   GLN B 170      18.606 -10.206  19.987  1.00174.72           C
ATOM   1342  O   GLN B 170      17.984  -9.311  20.554  1.00174.72           O
ATOM   1343  N   THR B 171      19.839 -10.564  20.399  1.00151.72           N
ATOM   1344  CA  THR B 171      20.491 -10.035  21.585  1.00151.72           C
ATOM   1345  CB  THR B 171      21.976 -10.257  21.578  1.00151.72           C
ATOM   1346  OG1 THR B 171      22.571  -9.549  20.499  1.00151.72           O
ATOM   1347  CG2 THR B 171      22.248 -11.763  21.435  1.00151.72           C
ATOM   1348  C   THR B 171      20.259  -8.575  21.876  1.00151.72           C
ATOM   1349  O   THR B 171      20.182  -7.727  20.990  1.00151.72           O
ATOM   1350  N   MET B 172      20.098  -8.277  23.187  1.00121.85           N
ATOM   1351  CA  MET B 172      19.961  -6.936  23.688  1.00121.85           C
ATOM   1352  CB  MET B 172      18.790  -6.756  24.665  1.00121.85           C
ATOM   1353  CG  MET B 172      17.415  -6.947  24.017  1.00121.85           C
ATOM   1354  SD  MET B 172      16.011  -6.742  25.154  1.00121.85           S
ATOM   1355  CE  MET B 172      16.292  -8.302  26.038  1.00121.85           C
ATOM   1356  C   MET B 172      21.224  -6.685  24.453  1.00121.85           C
ATOM   1357  O   MET B 172      21.495  -7.350  25.452  1.00121.85           O
ATOM   1358  N   LEU B 173      22.033  -5.709  23.992  1.00 59.76           N
ATOM   1359  CA  LEU B 173      23.310  -5.410  24.585  1.00 59.76           C
ATOM   1360  CB  LEU B 173      24.250  -4.668  23.625  1.00 59.76           C
ATOM   1361  CG  LEU B 173      24.612  -5.483  22.368  1.00 59.76           C
ATOM   1362  CD1 LEU B 173      25.561  -4.699  21.447  1.00 59.76           C
ATOM   1363  CD2 LEU B 173      25.165  -6.869  22.741  1.00 59.76           C
ATOM   1364  C   LEU B 173      23.112  -4.546  25.797  1.00 59.76           C
ATOM   1365  O   LEU B 173      22.036  -3.983  25.999  1.00 59.76           O
ATOM   1366  N   SER B 174      24.163  -4.423  26.643  1.00 65.32           N
ATOM   1367  CA  SER B 174      24.048  -3.683  27.878  1.00 65.32           C
ATOM   1368  CB  SER B 174      24.675  -4.426  29.070  1.00 65.32           C
ATOM   1369  OG  SER B 174      24.644  -3.608  30.229  1.00 65.32           O
ATOM   1370  C   SER B 174      24.737  -2.343  27.806  1.00 65.32           C
ATOM   1371  O   SER B 174      25.960  -2.251  27.708  1.00 65.32           O
ATOM   1372  N   PRO B 175      23.962  -1.287  27.864  1.00162.26           N
ATOM   1373  CA  PRO B 175      24.496   0.053  27.888  1.00162.26           C
ATOM   1374  CD  PRO B 175      22.605  -1.317  27.353  1.00162.26           C
ATOM   1375  CB  PRO B 175      23.334   0.983  27.527  1.00162.26           C
ATOM   1376  CG  PRO B 175      22.078   0.099  27.621  1.00162.26           C
ATOM   1377  C   PRO B 175      25.155   0.374  29.197  1.00162.26           C
ATOM   1378  O   PRO B 175      26.044   1.224  29.234  1.00162.26           O
ATOM   1379  N   GLN B 176      24.725  -0.286  30.286  1.00 53.64           N
ATOM   1380  CA  GLN B 176      25.232  -0.005  31.601  1.00 53.64           C
ATOM   1381  CB  GLN B 176      24.463  -0.735  32.716  1.00 53.64           C
ATOM   1382  CG  GLN B 176      24.982  -0.416  34.122  1.00 53.64           C
ATOM   1383  CD  GLN B 176      24.653   1.039  34.433  1.00 53.64           C
ATOM   1384  OE1 GLN B 176      23.591   1.542  34.069  1.00 53.64           O
ATOM   1385  NE2 GLN B 176      25.592   1.739  35.124  1.00 53.64           N
ATOM   1386  C   GLN B 176      26.672  -0.400  31.706  1.00 53.64           C
ATOM   1387  O   GLN B 176      27.468   0.292  32.341  1.00 53.64           O
ATOM   1388  N   ASP B 177      27.053  -1.530  31.083  1.00 81.26           N
ATOM   1389  CA  ASP B 177      28.408  -1.980  31.216  1.00 81.26           C
ATOM   1390  CB  ASP B 177      28.675  -3.286  30.446  1.00 81.26           C
ATOM   1391  CG  ASP B 177      30.050  -3.807  30.839  1.00 81.26           C
ATOM   1392  OD1 ASP B 177      30.763  -3.092  31.593  1.00 81.26           O
ATOM   1393  OD2 ASP B 177      30.408  -4.928  30.389  1.00 81.26           O
ATOM   1394  C   ASP B 177      29.302  -0.917  30.655  1.00 81.26           C
ATOM   1395  O   ASP B 177      30.351  -0.612  31.222  1.00 81.26           O
ATOM   1396  N   VAL B 178      28.903  -0.322  29.513  1.00 40.13           N
ATOM   1397  CA  VAL B 178      29.693   0.713  28.912  1.00 40.13           C
ATOM   1398  CB  VAL B 178      29.103   1.212  27.624  1.00 40.13           C
ATOM   1399  CG1 VAL B 178      29.920   2.424  27.146  1.00 40.13           C
ATOM   1400  CG2 VAL B 178      29.068   0.049  26.617  1.00 40.13           C
ATOM   1401  C   VAL B 178      29.764   1.877  29.849  1.00 40.13           C
ATOM   1402  O   VAL B 178      30.836   2.432  30.090  1.00 40.13           O
ATOM   1403  N   VAL B 179      28.613   2.269  30.423  1.00 52.88           N
ATOM   1404  CA  VAL B 179      28.580   3.407  31.301  1.00 52.88           C
ATOM   1405  CB  VAL B 179      27.198   3.705  31.810  1.00 52.88           C
ATOM   1406  CG1 VAL B 179      27.285   4.846  32.840  1.00 52.88           C
ATOM   1407  CG2 VAL B 179      26.292   4.022  30.608  1.00 52.88           C
ATOM   1408  C   VAL B 179      29.460   3.174  32.497  1.00 52.88           C
ATOM   1409  O   VAL B 179      30.176   4.077  32.927  1.00 52.88           O
ATOM   1410  N   SER B 180      29.389   1.977  33.110  1.00 79.84           N
ATOM   1411  CA  SER B 180      30.157   1.717  34.303  1.00 79.84           C
ATOM   1412  CB  SER B 180      29.571   0.563  35.138  1.00 79.84           C
ATOM   1413  OG  SER B 180      28.288   0.921  35.630  1.00 79.84           O
ATOM   1414  C   SER B 180      31.613   1.399  34.052  1.00 79.84           C
ATOM   1415  O   SER B 180      32.479   1.874  34.785  1.00 79.84           O
ATOM   1416  N   CYS B 181      31.895   0.472  33.110  1.00111.06           N
ATOM   1417  CA  CYS B 181      33.219  -0.015  32.793  1.00111.06           C
ATOM   1418  CB  CYS B 181      33.212  -1.449  32.234  1.00111.06           C
ATOM   1419  SG  CYS B 181      33.421  -2.767  33.472  1.00111.06           S
ATOM   1420  C   CYS B 181      34.084   0.775  31.845  1.00111.06           C
ATOM   1421  O   CYS B 181      35.299   0.826  32.031  1.00111.06           O
ATOM   1422  N   SER B 182      33.508   1.384  30.787  1.00 76.67           N
ATOM   1423  CA  SER B 182      34.317   1.878  29.702  1.00 76.67           C
ATOM   1424  CB  SER B 182      33.503   2.093  28.414  1.00 76.67           C
ATOM   1425  OG  SER B 182      34.342   2.575  27.375  1.00 76.67           O
ATOM   1426  C   SER B 182      35.076   3.147  29.984  1.00 76.67           C
ATOM   1427  O   SER B 182      34.517   4.179  30.347  1.00 76.67           O
ATOM   1428  N   GLY B 183      36.413   3.058  29.803  1.00 66.89           N
ATOM   1429  CA  GLY B 183      37.392   4.110  29.913  1.00 66.89           C
ATOM   1430  C   GLY B 183      37.316   5.041  28.733  1.00 66.89           C
ATOM   1431  O   GLY B 183      37.844   6.153  28.768  1.00 66.89           O
ATOM   1432  N   LEU B 184      36.785   4.521  27.610  1.00129.41           N
ATOM   1433  CA  LEU B 184      36.625   5.174  26.339  1.00129.41           C
ATOM   1434  CB  LEU B 184      36.197   4.210  25.220  1.00129.41           C
ATOM   1435  CG  LEU B 184      37.256   3.140  24.901  1.00129.41           C
ATOM   1436  CD1 LEU B 184      38.536   3.778  24.340  1.00129.41           C
ATOM   1437  CD2 LEU B 184      37.519   2.233  26.114  1.00129.41           C
ATOM   1438  C   LEU B 184      35.580   6.245  26.429  1.00129.41           C
ATOM   1439  O   LEU B 184      35.409   7.004  25.478  1.00129.41           O
ATOM   1440  N   SER B 185      34.757   6.239  27.500  1.00 68.27           N
ATOM   1441  CA  SER B 185      33.713   7.217  27.657  1.00 68.27           C
ATOM   1442  CB  SER B 185      32.320   6.682  27.285  1.00 68.27           C
ATOM   1443  OG  SER B 185      31.941   5.646  28.179  1.00 68.27           O
ATOM   1444  C   SER B 185      33.643   7.681  29.091  1.00 68.27           C
ATOM   1445  O   SER B 185      34.363   7.212  29.970  1.00 68.27           O
ATOM   1446  N   GLN B 186      32.796   8.709  29.295  1.00176.40           N
ATOM   1447  CA  GLN B 186      32.460   9.473  30.470  1.00176.40           C
ATOM   1448  CB  GLN B 186      32.055  10.914  30.120  1.00176.40           C
ATOM   1449  CG  GLN B 186      33.239  11.758  29.625  1.00176.40           C
ATOM   1450  CD  GLN B 186      33.781  11.165  28.326  1.00176.40           C
ATOM   1451  OE1 GLN B 186      33.064  11.046  27.335  1.00176.40           O
ATOM   1452  NE2 GLN B 186      35.082  10.767  28.334  1.00176.40           N
ATOM   1453  C   GLN B 186      31.443   8.873  31.410  1.00176.40           C
ATOM   1454  O   GLN B 186      31.135   9.504  32.419  1.00176.40           O
ATOM   1455  N   GLY B 187      30.762   7.760  31.075  1.00 49.67           N
ATOM   1456  CA  GLY B 187      29.760   7.274  31.993  1.00 49.67           C
ATOM   1457  C   GLY B 187      28.513   8.066  31.730  1.00 49.67           C
ATOM   1458  O   GLY B 187      28.096   8.205  30.584  1.00 49.67           O
ATOM   1459  N   CYS B 188      27.863   8.569  32.798  1.00 79.37           N
ATOM   1460  CA  CYS B 188      26.670   9.370  32.721  1.00 79.37           C
ATOM   1461  CB  CYS B 188      25.957   9.558  34.069  1.00 79.37           C
ATOM   1462  SG  CYS B 188      24.994   8.081  34.484  1.00 79.37           S
ATOM   1463  C   CYS B 188      26.996  10.720  32.161  1.00 79.37           C
ATOM   1464  O   CYS B 188      26.098  11.489  31.819  1.00 79.37           O
ATOM   1465  N   ASP B 189      28.295  11.064  32.166  1.00 77.54           N
ATOM   1466  CA  ASP B 189      28.869  12.296  31.694  1.00 77.54           C
ATOM   1467  CB  ASP B 189      30.329  12.481  32.141  1.00 77.54           C
ATOM   1468  CG  ASP B 189      30.328  12.714  33.645  1.00 77.54           C
ATOM   1469  OD1 ASP B 189      29.217  12.862  34.220  1.00 77.54           O
ATOM   1470  OD2 ASP B 189      31.439  12.751  34.239  1.00 77.54           O
ATOM   1471  C   ASP B 189      28.837  12.399  30.189  1.00 77.54           C
ATOM   1472  O   ASP B 189      29.095  13.475  29.649  1.00 77.54           O
ATOM   1473  N   GLY B 190      28.620  11.282  29.459  1.00 40.69           N
ATOM   1474  CA  GLY B 190      28.578  11.373  28.018  1.00 40.69           C
ATOM   1475  C   GLY B 190      29.663  10.525  27.409  1.00 40.69           C
ATOM   1476  O   GLY B 190      30.469   9.922  28.115  1.00 40.69           O
ATOM   1477  N   GLY B 191      29.687  10.447  26.055  1.00 32.48           N
ATOM   1478  CA  GLY B 191      30.659   9.662  25.337  1.00 32.48           C
ATOM   1479  C   GLY B 191      30.353   9.747  23.863  1.00 32.48           C
ATOM   1480  O   GLY B 191      29.472  10.502  23.451  1.00 32.48           O
ATOM   1481  N   PHE B 192      31.090   8.977  23.020  1.00 68.90           N
ATOM   1482  CA  PHE B 192      30.855   9.026  21.594  1.00 68.90           C
ATOM   1483  CB  PHE B 192      31.942   9.796  20.827  1.00 68.90           C
ATOM   1484  CG  PHE B 192      31.821  11.217  21.251  1.00 68.90           C
ATOM   1485  CD1 PHE B 192      32.414  11.648  22.415  1.00 68.90           C
ATOM   1486  CD2 PHE B 192      31.113  12.118  20.490  1.00 68.90           C
ATOM   1487  CE1 PHE B 192      32.301  12.959  22.813  1.00 68.90           C
ATOM   1488  CE2 PHE B 192      30.996  13.430  20.882  1.00 68.90           C
ATOM   1489  CZ  PHE B 192      31.592  13.852  22.046  1.00 68.90           C
ATOM   1490  C   PHE B 192      30.784   7.634  21.013  1.00 68.90           C
ATOM   1491  O   PHE B 192      31.591   6.762  21.332  1.00 68.90           O
ATOM   1492  N   PRO B 193      29.847   7.433  20.110  1.00 72.31           N
ATOM   1493  CA  PRO B 193      29.606   6.147  19.495  1.00 72.31           C
ATOM   1494  CD  PRO B 193      28.680   8.297  20.038  1.00 72.31           C
ATOM   1495  CB  PRO B 193      28.365   6.335  18.628  1.00 72.31           C
ATOM   1496  CG  PRO B 193      27.592   7.458  19.343  1.00 72.31           C
ATOM   1497  C   PRO B 193      30.790   5.593  18.762  1.00 72.31           C
ATOM   1498  O   PRO B 193      30.951   4.375  18.723  1.00 72.31           O
ATOM   1499  N   TYR B 194      31.646   6.454  18.193  1.00 63.86           N
ATOM   1500  CA  TYR B 194      32.791   5.985  17.467  1.00 63.86           C
ATOM   1501  CB  TYR B 194      33.618   7.178  16.953  1.00 63.86           C
ATOM   1502  CG  TYR B 194      34.822   6.751  16.182  1.00 63.86           C
ATOM   1503  CD1 TYR B 194      36.009   6.468  16.821  1.00 63.86           C
ATOM   1504  CD2 TYR B 194      34.769   6.657  14.811  1.00 63.86           C
ATOM   1505  CE1 TYR B 194      37.118   6.092  16.101  1.00 63.86           C
ATOM   1506  CE2 TYR B 194      35.875   6.280  14.085  1.00 63.86           C
ATOM   1507  CZ  TYR B 194      37.053   5.997  14.731  1.00 63.86           C
ATOM   1508  OH  TYR B 194      38.190   5.613  13.989  1.00 63.86           O
ATOM   1509  C   TYR B 194      33.624   5.191  18.426  1.00 63.86           C
ATOM   1510  O   TYR B 194      34.136   4.124  18.092  1.00 63.86           O
ATOM   1511  N   LEU B 195      33.810   5.716  19.655  1.00 90.71           N
ATOM   1512  CA  LEU B 195      34.583   5.065  20.671  1.00 90.71           C
ATOM   1513  CB  LEU B 195      34.958   6.023  21.815  1.00 90.71           C
ATOM   1514  CG  LEU B 195      35.945   7.116  21.366  1.00 90.71           C
ATOM   1515  CD1 LEU B 195      36.306   8.060  22.521  1.00 90.71           C
ATOM   1516  CD2 LEU B 195      37.188   6.505  20.706  1.00 90.71           C
ATOM   1517  C   LEU B 195      33.893   3.862  21.262  1.00 90.71           C
ATOM   1518  O   LEU B 195      34.573   2.970  21.765  1.00 90.71           O
ATOM   1519  N   ILE B 196      32.553   3.888  21.416  1.00143.11           N
ATOM   1520  CA  ILE B 196      31.846   2.758  21.982  1.00143.11           C
ATOM   1521  CB  ILE B 196      30.624   3.188  22.738  1.00143.11           C
ATOM   1522  CG1 ILE B 196      31.037   4.157  23.859  1.00143.11           C
ATOM   1523  CG2 ILE B 196      29.906   1.929  23.253  1.00143.11           C
ATOM   1524  CD1 ILE B 196      32.055   3.559  24.829  1.00143.11           C
ATOM   1525  C   ILE B 196      31.422   1.690  21.012  1.00143.11           C
ATOM   1526  O   ILE B 196      31.785   0.520  21.135  1.00143.11           O
ATOM   1527  N   ALA B 197      30.627   2.079  19.995  1.00 61.06           N
ATOM   1528  CA  ALA B 197      30.126   1.104  19.074  1.00 61.06           C
ATOM   1529  CB  ALA B 197      29.192   1.710  18.013  1.00 61.06           C
ATOM   1530  C   ALA B 197      31.310   0.543  18.368  1.00 61.06           C
ATOM   1531  O   ALA B 197      31.331  -0.642  18.037  1.00 61.06           O
ATOM   1532  N   GLY B 198      32.255   1.425  17.977  1.00 86.39           N
ATOM   1533  CA  GLY B 198      33.438   0.940  17.324  1.00 86.39           C
ATOM   1534  C   GLY B 198      34.574   0.439  18.187  1.00 86.39           C
ATOM   1535  O   GLY B 198      34.803  -0.762  18.312  1.00 86.39           O
ATOM   1536  N   ARG B 199      35.274   1.373  18.877  1.00 74.10           N
ATOM   1537  CA  ARG B 199      36.527   1.037  19.516  1.00 74.10           C
ATOM   1538  CB  ARG B 199      37.308   2.274  19.991  1.00 74.10           C
ATOM   1539  CG  ARG B 199      38.761   1.957  20.355  1.00 74.10           C
ATOM   1540  CD  ARG B 199      39.560   3.171  20.831  1.00 74.10           C
ATOM   1541  NE  ARG B 199      40.971   2.731  21.022  1.00 74.10           N
ATOM   1542  CZ  ARG B 199      41.365   2.166  22.201  1.00 74.10           C
ATOM   1543  NH1 ARG B 199      40.462   1.979  23.206  1.00 74.10           N
ATOM   1544  NH2 ARG B 199      42.664   1.783  22.372  1.00 74.10           N
ATOM   1545  C   ARG B 199      36.376   0.125  20.694  1.00 74.10           C
ATOM   1546  O   ARG B 199      37.046  -0.902  20.785  1.00 74.10           O
ATOM   1547  N   TYR B 200      35.470   0.471  21.623  1.00 69.56           N
ATOM   1548  CA  TYR B 200      35.298  -0.288  22.827  1.00 69.56           C
ATOM   1549  CB  TYR B 200      34.258   0.380  23.748  1.00 69.56           C
ATOM   1550  CG  TYR B 200      34.213  -0.303  25.070  1.00 69.56           C
ATOM   1551  CD1 TYR B 200      35.209  -0.087  25.996  1.00 69.56           C
ATOM   1552  CD2 TYR B 200      33.168  -1.135  25.400  1.00 69.56           C
ATOM   1553  CE1 TYR B 200      35.172  -0.703  27.224  1.00 69.56           C
ATOM   1554  CE2 TYR B 200      33.126  -1.754  26.627  1.00 69.56           C
ATOM   1555  CZ  TYR B 200      34.130  -1.540  27.540  1.00 69.56           C
ATOM   1556  OH  TYR B 200      34.089  -2.172  28.800  1.00 69.56           O
ATOM   1557  C   TYR B 200      34.809  -1.649  22.445  1.00 69.56           C
ATOM   1558  O   TYR B 200      35.250  -2.662  22.987  1.00 69.56           O
ATOM   1559  N   ALA B 201      33.882  -1.708  21.475  1.00 35.94           N
ATOM   1560  CA  ALA B 201      33.326  -2.966  21.069  1.00 35.94           C
ATOM   1561  CB  ALA B 201      32.282  -2.817  19.949  1.00 35.94           C
ATOM   1562  C   ALA B 201      34.420  -3.849  20.547  1.00 35.94           C
ATOM   1563  O   ALA B 201      34.439  -5.047  20.820  1.00 35.94           O
ATOM   1564  N   GLN B 202      35.346  -3.291  19.746  1.00 64.92           N
ATOM   1565  CA  GLN B 202      36.402  -4.087  19.182  1.00 64.92           C
ATOM   1566  CB  GLN B 202      37.189  -3.317  18.107  1.00 64.92           C
ATOM   1567  CG  GLN B 202      38.305  -4.123  17.442  1.00 64.92           C
ATOM   1568  CD  GLN B 202      38.968  -3.221  16.411  1.00 64.92           C
ATOM   1569  OE1 GLN B 202      39.569  -2.206  16.751  1.00 64.92           O
ATOM   1570  NE2 GLN B 202      38.852  -3.601  15.107  1.00 64.92           N
ATOM   1571  C   GLN B 202      37.392  -4.527  20.233  1.00 64.92           C
ATOM   1572  O   GLN B 202      37.793  -5.690  20.267  1.00 64.92           O
ATOM   1573  N   ASP B 203      37.851  -3.588  21.088  1.00101.77           N
ATOM   1574  CA  ASP B 203      38.871  -3.897  22.056  1.00101.77           C
ATOM   1575  CB  ASP B 203      39.480  -2.626  22.673  1.00101.77           C
ATOM   1576  CG  ASP B 203      40.230  -1.879  21.579  1.00101.77           C
ATOM   1577  OD1 ASP B 203      40.406  -2.463  20.477  1.00101.77           O
ATOM   1578  OD2 ASP B 203      40.629  -0.710  21.828  1.00101.77           O
ATOM   1579  C   ASP B 203      38.399  -4.748  23.206  1.00101.77           C
ATOM   1580  O   ASP B 203      39.018  -5.764  23.522  1.00101.77           O
ATOM   1581  N   TYR B 204      37.384  -4.256  23.952  1.00121.65           N
ATOM   1582  CA  TYR B 204      36.818  -4.918  25.102  1.00121.65           C
ATOM   1583  CB  TYR B 204      36.408  -3.915  26.189  1.00121.65           C
ATOM   1584  CG  TYR B 204      37.681  -3.237  26.567  1.00121.65           C
ATOM   1585  CD1 TYR B 204      38.492  -3.760  27.547  1.00121.65           C
ATOM   1586  CD2 TYR B 204      38.078  -2.088  25.920  1.00121.65           C
ATOM   1587  CE1 TYR B 204      39.671  -3.138  27.887  1.00121.65           C
ATOM   1588  CE2 TYR B 204      39.255  -1.462  26.255  1.00121.65           C
ATOM   1589  CZ  TYR B 204      40.053  -1.987  27.243  1.00121.65           C
ATOM   1590  OH  TYR B 204      41.262  -1.348  27.590  1.00121.65           O
ATOM   1591  C   TYR B 204      35.673  -5.852  24.834  1.00121.65           C
ATOM   1592  O   TYR B 204      35.572  -6.915  25.445  1.00121.65           O
ATOM   1593  N   GLY B 205      34.740  -5.458  23.947  1.00 39.03           N
ATOM   1594  CA  GLY B 205      33.583  -6.277  23.692  1.00 39.03           C
ATOM   1595  C   GLY B 205      32.429  -5.791  24.527  1.00 39.03           C
ATOM   1596  O   GLY B 205      32.608  -5.066  25.505  1.00 39.03           O
ATOM   1597  N   LEU B 206      31.196  -6.201  24.143  1.00103.38           N
ATOM   1598  CA  LEU B 206      29.999  -5.789  24.826  1.00103.38           C
ATOM   1599  CB  LEU B 206      28.961  -5.089  23.929  1.00103.38           C
ATOM   1600  CG  LEU B 206      29.467  -3.803  23.249  1.00103.38           C
ATOM   1601  CD1 LEU B 206      29.986  -2.791  24.282  1.00103.38           C
ATOM   1602  CD2 LEU B 206      30.466  -4.109  22.123  1.00103.38           C
ATOM   1603  C   LEU B 206      29.319  -7.010  25.378  1.00103.38           C
ATOM   1604  O   LEU B 206      29.455  -8.108  24.843  1.00103.38           O
ATOM   1605  N   VAL B 207      28.555  -6.839  26.478  1.00 62.90           N
ATOM   1606  CA  VAL B 207      27.859  -7.939  27.090  1.00 62.90           C
ATOM   1607  CB  VAL B 207      28.150  -8.095  28.555  1.00 62.90           C
ATOM   1608  CG1 VAL B 207      29.646  -8.407  28.728  1.00 62.90           C
ATOM   1609  CG2 VAL B 207      27.686  -6.826  29.291  1.00 62.90           C
ATOM   1610  C   VAL B 207      26.386  -7.695  26.958  1.00 62.90           C
ATOM   1611  O   VAL B 207      25.953  -6.601  26.604  1.00 62.90           O
ATOM   1612  N   ASP B 208      25.574  -8.739  27.218  1.00 43.60           N
ATOM   1613  CA  ASP B 208      24.145  -8.636  27.098  1.00 43.60           C
ATOM   1614  CB  ASP B 208      23.438 -10.001  27.043  1.00 43.60           C
ATOM   1615  CG  ASP B 208      23.812 -10.666  25.726  1.00 43.60           C
ATOM   1616  OD1 ASP B 208      24.421  -9.974  24.866  1.00 43.60           O
ATOM   1617  OD2 ASP B 208      23.497 -11.875  25.563  1.00 43.60           O
ATOM   1618  C   ASP B 208      23.589  -7.883  28.271  1.00 43.60           C
ATOM   1619  O   ASP B 208      24.245  -7.704  29.296  1.00 43.60           O
ATOM   1620  N   GLU B 209      22.325  -7.432  28.134  1.00 79.71           N
ATOM   1621  CA  GLU B 209      21.654  -6.638  29.129  1.00 79.71           C
ATOM   1622  CB  GLU B 209      20.231  -6.235  28.707  1.00 79.71           C
ATOM   1623  CG  GLU B 209      19.507  -5.392  29.759  1.00 79.71           C
ATOM   1624  CD  GLU B 209      20.137  -4.008  29.784  1.00 79.71           C
ATOM   1625  OE1 GLU B 209      20.874  -3.672  28.819  1.00 79.71           O
ATOM   1626  OE2 GLU B 209      19.887  -3.266  30.771  1.00 79.71           O
ATOM   1627  C   GLU B 209      21.529  -7.407  30.408  1.00 79.71           C
ATOM   1628  O   GLU B 209      21.707  -6.855  31.494  1.00 79.71           O
ATOM   1629  N   GLN B 210      21.242  -8.715  30.311  1.00 85.39           N
ATOM   1630  CA  GLN B 210      21.012  -9.525  31.473  1.00 85.39           C
ATOM   1631  CB  GLN B 210      20.680 -10.984  31.115  1.00 85.39           C
ATOM   1632  CG  GLN B 210      20.259 -11.831  32.317  1.00 85.39           C
ATOM   1633  CD  GLN B 210      18.845 -11.416  32.701  1.00 85.39           C
ATOM   1634  OE1 GLN B 210      18.247 -11.974  33.619  1.00 85.39           O
ATOM   1635  NE2 GLN B 210      18.292 -10.407  31.975  1.00 85.39           N
ATOM   1636  C   GLN B 210      22.248  -9.537  32.315  1.00 85.39           C
ATOM   1637  O   GLN B 210      22.178  -9.590  33.543  1.00 85.39           O
ATOM   1638  N   CYS B 211      23.422  -9.514  31.664  1.00106.01           N
ATOM   1639  CA  CYS B 211      24.669  -9.587  32.368  1.00106.01           C
ATOM   1640  CB  CYS B 211      25.852  -9.624  31.401  1.00106.01           C
ATOM   1641  SG  CYS B 211      25.700 -11.099  30.369  1.00106.01           S
ATOM   1642  C   CYS B 211      24.826  -8.400  33.261  1.00106.01           C
ATOM   1643  O   CYS B 211      25.240  -8.541  34.413  1.00106.01           O
ATOM   1644  N   ALA B 212      24.537  -7.189  32.745  1.00 71.46           N
ATOM   1645  CA  ALA B 212      24.620  -6.042  33.600  1.00 71.46           C
ATOM   1646  CB  ALA B 212      25.865  -5.177  33.335  1.00 71.46           C
ATOM   1647  C   ALA B 212      23.421  -5.201  33.299  1.00 71.46           C
ATOM   1648  O   ALA B 212      23.431  -4.411  32.357  1.00 71.46           O
ATOM   1649  N   PRO B 213      22.424  -5.283  34.137  1.00 75.07           N
ATOM   1650  CA  PRO B 213      21.194  -4.579  33.882  1.00 75.07           C
ATOM   1651  CD  PRO B 213      22.198  -6.501  34.899  1.00 75.07           C
ATOM   1652  CB  PRO B 213      20.186  -5.130  34.886  1.00 75.07           C
ATOM   1653  CG  PRO B 213      20.678  -6.569  35.130  1.00 75.07           C
ATOM   1654  C   PRO B 213      21.387  -3.099  33.946  1.00 75.07           C
ATOM   1655  O   PRO B 213      22.294  -2.651  34.643  1.00 75.07           O
ATOM   1656  N   TYR B 214      20.538  -2.329  33.231  1.00 98.12           N
ATOM   1657  CA  TYR B 214      20.721  -0.906  33.137  1.00 98.12           C
ATOM   1658  CB  TYR B 214      19.982  -0.309  31.923  1.00 98.12           C
ATOM   1659  CG  TYR B 214      20.274   1.148  31.806  1.00 98.12           C
ATOM   1660  CD1 TYR B 214      21.523   1.577  31.420  1.00 98.12           C
ATOM   1661  CD2 TYR B 214      19.294   2.083  32.046  1.00 98.12           C
ATOM   1662  CE1 TYR B 214      21.797   2.918  31.296  1.00 98.12           C
ATOM   1663  CE2 TYR B 214      19.562   3.426  31.925  1.00 98.12           C
ATOM   1664  CZ  TYR B 214      20.816   3.846  31.550  1.00 98.12           C
ATOM   1665  OH  TYR B 214      21.094   5.224  31.423  1.00 98.12           O
ATOM   1666  C   TYR B 214      20.233  -0.240  34.389  1.00 98.12           C
ATOM   1667  O   TYR B 214      19.092  -0.433  34.806  1.00 98.12           O
ATOM   1668  N   THR B 215      21.174   0.441  35.086  1.00 85.64           N
ATOM   1669  CA  THR B 215      20.973   1.238  36.269  1.00 85.64           C
ATOM   1670  CB  THR B 215      22.184   1.240  37.150  1.00 85.64           C
ATOM   1671  OG1 THR B 215      22.476  -0.083  37.576  1.00 85.64           O
ATOM   1672  CG2 THR B 215      21.919   2.151  38.358  1.00 85.64           C
ATOM   1673  C   THR B 215      20.619   2.672  35.988  1.00 85.64           C
ATOM   1674  O   THR B 215      19.748   3.241  36.645  1.00 85.64           O
ATOM   1675  N   GLY B 216      21.297   3.300  35.001  1.00 34.84           N
ATOM   1676  CA  GLY B 216      21.095   4.699  34.736  1.00 34.84           C
ATOM   1677  C   GLY B 216      21.966   5.503  35.659  1.00 34.84           C
ATOM   1678  O   GLY B 216      21.715   6.688  35.881  1.00 34.84           O
ATOM   1679  N   LYS B 217      23.014   4.877  36.234  1.00112.24           N
ATOM   1680  CA  LYS B 217      23.873   5.587  37.139  1.00112.24           C
ATOM   1681  CB  LYS B 217      23.561   5.312  38.620  1.00112.24           C
ATOM   1682  CG  LYS B 217      22.190   5.826  39.063  1.00112.24           C
ATOM   1683  CD  LYS B 217      21.733   5.263  40.411  1.00112.24           C
ATOM   1684  CE  LYS B 217      22.559   5.763  41.597  1.00112.24           C
ATOM   1685  NZ  LYS B 217      22.221   7.173  41.892  1.00112.24           N
ATOM   1686  C   LYS B 217      25.296   5.161  36.913  1.00112.24           C
ATOM   1687  O   LYS B 217      25.593   4.226  36.175  1.00112.24           O
ATOM   1688  N   ASP B 218      26.201   5.873  37.603  1.00111.84           N
ATOM   1689  CA  ASP B 218      27.636   5.789  37.645  1.00111.84           C
ATOM   1690  CB  ASP B 218      28.282   7.020  38.303  1.00111.84           C
ATOM   1691  CG  ASP B 218      28.089   8.199  37.360  1.00111.84           C
ATOM   1692  OD1 ASP B 218      28.008   7.961  36.125  1.00111.84           O
ATOM   1693  OD2 ASP B 218      28.023   9.354  37.860  1.00111.84           O
ATOM   1694  C   ASP B 218      28.074   4.574  38.413  1.00111.84           C
ATOM   1695  O   ASP B 218      29.191   4.554  38.930  1.00111.84           O
ATOM   1696  N   SER B 219      27.163   3.602  38.629  1.00111.19           N
ATOM   1697  CA  SER B 219      27.431   2.423  39.417  1.00111.19           C
ATOM   1698  CB  SER B 219      26.438   1.280  39.161  1.00111.19           C
ATOM   1699  OG  SER B 219      25.116   1.704  39.440  1.00111.19           O
ATOM   1700  C   SER B 219      28.781   1.855  39.097  1.00111.19           C
ATOM   1701  O   SER B 219      29.336   2.071  38.021  1.00111.19           O
ATOM   1702  N   SER B 220      29.350   1.108  40.067  1.00 47.08           N
ATOM   1703  CA  SER B 220      30.643   0.510  39.897  1.00 47.08           C
ATOM   1704  CB  SER B 220      31.200  -0.137  41.177  1.00 47.08           C
ATOM   1705  OG  SER B 220      30.375  -1.222  41.574  1.00 47.08           O
ATOM   1706  C   SER B 220      30.486  -0.558  38.876  1.00 47.08           C
ATOM   1707  O   SER B 220      29.364  -0.892  38.499  1.00 47.08           O
ATOM   1708  N   CYS B 221      31.597  -1.155  38.396  1.00 96.63           N
ATOM   1709  CA  CYS B 221      31.385  -2.097  37.340  1.00 96.63           C
ATOM   1710  CB  CYS B 221      32.356  -1.906  36.160  1.00 96.63           C
ATOM   1711  SG  CYS B 221      31.771  -2.727  34.648  1.00 96.63           S
ATOM   1712  C   CYS B 221      31.461  -3.534  37.803  1.00 96.63           C
ATOM   1713  O   CYS B 221      32.500  -4.181  37.659  1.00 96.63           O
ATOM   1714  N   PRO B 222      30.426  -4.056  38.429  1.00135.97           N
ATOM   1715  CA  PRO B 222      30.413  -5.487  38.608  1.00135.97           C
ATOM   1716  CD  PRO B 222      29.933  -3.408  39.636  1.00135.97           C
ATOM   1717  CB  PRO B 222      30.010  -5.766  40.055  1.00135.97           C
ATOM   1718  CG  PRO B 222      29.260  -4.500  40.474  1.00135.97           C
ATOM   1719  C   PRO B 222      29.441  -6.084  37.634  1.00135.97           C
ATOM   1720  O   PRO B 222      28.494  -5.395  37.268  1.00135.97           O
ATOM   1721  N   ARG B 223      29.606  -7.363  37.244  1.00139.06           N
ATOM   1722  CA  ARG B 223      28.676  -8.011  36.359  1.00139.06           C
ATOM   1723  CB  ARG B 223      28.899  -7.702  34.866  1.00139.06           C
ATOM   1724  CG  ARG B 223      30.263  -8.150  34.333  1.00139.06           C
ATOM   1725  CD  ARG B 223      31.346  -7.069  34.385  1.00139.06           C
ATOM   1726  NE  ARG B 223      31.898  -7.044  35.769  1.00139.06           N
ATOM   1727  CZ  ARG B 223      33.178  -6.625  35.986  1.00139.06           C
ATOM   1728  NH1 ARG B 223      33.959  -6.240  34.935  1.00139.06           N
ATOM   1729  NH2 ARG B 223      33.680  -6.593  37.256  1.00139.06           N
ATOM   1730  C   ARG B 223      28.878  -9.489  36.526  1.00139.06           C
ATOM   1731  O   ARG B 223      29.702  -9.921  37.329  1.00139.06           O
ATOM   1732  N   GLU B 224      28.103 -10.309  35.785  1.00125.83           N
ATOM   1733  CA  GLU B 224      28.221 -11.746  35.848  1.00125.83           C
ATOM   1734  CB  GLU B 224      26.932 -12.472  35.419  1.00125.83           C
ATOM   1735  CG  GLU B 224      27.000 -13.996  35.544  1.00125.83           C
ATOM   1736  CD  GLU B 224      26.888 -14.355  37.019  1.00125.83           C
ATOM   1737  OE1 GLU B 224      26.770 -13.415  37.850  1.00125.83           O
ATOM   1738  OE2 GLU B 224      26.919 -15.574  37.334  1.00125.83           O
ATOM   1739  C   GLU B 224      29.317 -12.170  34.902  1.00125.83           C
ATOM   1740  O   GLU B 224      29.899 -11.336  34.214  1.00125.83           O
ATOM   1741  N   SER B 225      29.702 -13.470  34.903  1.00 68.43           N
ATOM   1742  CA  SER B 225      30.650 -13.928  33.914  1.00 68.43           C
ATOM   1743  CB  SER B 225      31.239 -15.316  34.216  1.00 68.43           C
ATOM   1744  OG  SER B 225      32.006 -15.270  35.410  1.00 68.43           O
ATOM   1745  C   SER B 225      29.848 -14.031  32.633  1.00 68.43           C
ATOM   1746  O   SER B 225      28.842 -14.739  32.621  1.00 68.43           O
ATOM   1747  N   CYS B 226      30.269 -13.375  31.514  1.00 74.20           N
ATOM   1748  CA  CYS B 226      29.400 -13.344  30.353  1.00 74.20           C
ATOM   1749  CB  CYS B 226      28.444 -12.150  30.325  1.00 74.20           C
ATOM   1750  SG  CYS B 226      26.933 -12.418  31.277  1.00 74.20           S
ATOM   1751  C   CYS B 226      30.134 -13.262  29.047  1.00 74.20           C
ATOM   1752  O   CYS B 226      31.296 -12.868  28.972  1.00 74.20           O
ATOM   1753  N   ASP B 227      29.407 -13.621  27.961  1.00 37.96           N
ATOM   1754  CA  ASP B 227      29.912 -13.600  26.615  1.00 37.96           C
ATOM   1755  CB  ASP B 227      29.041 -14.388  25.622  1.00 37.96           C
ATOM   1756  CG  ASP B 227      29.161 -15.866  25.965  1.00 37.96           C
ATOM   1757  OD1 ASP B 227      30.241 -16.270  26.473  1.00 37.96           O
ATOM   1758  OD2 ASP B 227      28.174 -16.612  25.724  1.00 37.96           O
ATOM   1759  C   ASP B 227      29.958 -12.179  26.148  1.00 37.96           C
ATOM   1760  O   ASP B 227      29.191 -11.335  26.613  1.00 37.96           O
ATOM   1761  N   ARG B 228      30.873 -11.876  25.199  1.00123.58           N
ATOM   1762  CA  ARG B 228      30.993 -10.516  24.749  1.00123.58           C
ATOM   1763  CB  ARG B 228      32.279  -9.826  25.238  1.00123.58           C
ATOM   1764  CG  ARG B 228      32.361  -9.707  26.762  1.00123.58           C
ATOM   1765  CD  ARG B 228      33.635  -9.021  27.260  1.00123.58           C
ATOM   1766  NE  ARG B 228      33.381  -7.553  27.272  1.00123.58           N
ATOM   1767  CZ  ARG B 228      32.845  -6.965  28.382  1.00123.58           C
ATOM   1768  NH1 ARG B 228      32.565  -7.718  29.485  1.00123.58           N
ATOM   1769  NH2 ARG B 228      32.593  -5.623  28.391  1.00123.58           N
ATOM   1770  C   ARG B 228      31.001 -10.466  23.249  1.00123.58           C
ATOM   1771  O   ARG B 228      31.649 -11.274  22.586  1.00123.58           O
ATOM   1772  N   VAL B 229      30.260  -9.497  22.674  1.00100.79           N
ATOM   1773  CA  VAL B 229      30.212  -9.317  21.249  1.00100.79           C
ATOM   1774  CB  VAL B 229      28.861  -8.905  20.751  1.00100.79           C
ATOM   1775  CG1 VAL B 229      28.584  -7.460  21.199  1.00100.79           C
ATOM   1776  CG2 VAL B 229      28.821  -9.130  19.235  1.00100.79           C
ATOM   1777  C   VAL B 229      31.195  -8.241  20.884  1.00100.79           C
ATOM   1778  O   VAL B 229      31.336  -7.254  21.604  1.00100.79           O
ATOM   1779  N   TYR B 230      31.887  -8.394  19.731  1.00 64.45           N
ATOM   1780  CA  TYR B 230      32.914  -7.458  19.343  1.00 64.45           C
ATOM   1781  CB  TYR B 230      34.305  -8.102  19.194  1.00 64.45           C
ATOM   1782  CG  TYR B 230      34.766  -8.601  20.521  1.00 64.45           C
ATOM   1783  CD1 TYR B 230      34.304  -9.798  21.020  1.00 64.45           C
ATOM   1784  CD2 TYR B 230      35.675  -7.879  21.260  1.00 64.45           C
ATOM   1785  CE1 TYR B 230      34.734 -10.261  22.241  1.00 64.45           C
ATOM   1786  CE2 TYR B 230      36.109  -8.337  22.481  1.00 64.45           C
ATOM   1787  CZ  TYR B 230      35.638  -9.530  22.974  1.00 64.45           C
ATOM   1788  OH  TYR B 230      36.082 -10.003  24.227  1.00 64.45           O
ATOM   1789  C   TYR B 230      32.582  -6.897  17.989  1.00 64.45           C
ATOM   1790  O   TYR B 230      31.747  -7.438  17.266  1.00 64.45           O
ATOM   1791  N   SER B 231      33.222  -5.762  17.625  1.00 41.91           N
ATOM   1792  CA  SER B 231      32.995  -5.149  16.344  1.00 41.91           C
ATOM   1793  CB  SER B 231      32.743  -3.633  16.424  1.00 41.91           C
ATOM   1794  OG  SER B 231      31.541  -3.375  17.136  1.00 41.91           O
ATOM   1795  C   SER B 231      34.219  -5.351  15.498  1.00 41.91           C
ATOM   1796  O   SER B 231      35.329  -4.993  15.885  1.00 41.91           O
ATOM   1797  N   SER B 232      34.028  -5.947  14.303  1.00 44.48           N
ATOM   1798  CA  SER B 232      35.097  -6.238  13.387  1.00 44.48           C
ATOM   1799  CB  SER B 232      34.673  -7.209  12.271  1.00 44.48           C
ATOM   1800  OG  SER B 232      33.651  -6.629  11.474  1.00 44.48           O
ATOM   1801  C   SER B 232      35.607  -4.983  12.735  1.00 44.48           C
ATOM   1802  O   SER B 232      36.753  -4.955  12.287  1.00 44.48           O
ATOM   1803  N   GLY B 233      34.778  -3.917  12.637  1.00 32.43           N
ATOM   1804  CA  GLY B 233      35.253  -2.717  11.990  1.00 32.43           C
ATOM   1805  C   GLY B 233      34.362  -1.556  12.340  1.00 32.43           C
ATOM   1806  O   GLY B 233      33.201  -1.737  12.704  1.00 32.43           O
ATOM   1807  N   TYR B 234      34.916  -0.320  12.274  1.00 71.24           N
ATOM   1808  CA  TYR B 234      34.147   0.871  12.530  1.00 71.24           C
ATOM   1809  CB  TYR B 234      33.993   1.186  14.031  1.00 71.24           C
ATOM   1810  CG  TYR B 234      35.344   1.228  14.663  1.00 71.24           C
ATOM   1811  CD1 TYR B 234      35.973   0.062  15.040  1.00 71.24           C
ATOM   1812  CD2 TYR B 234      35.979   2.427  14.892  1.00 71.24           C
ATOM   1813  CE1 TYR B 234      37.216   0.089  15.629  1.00 71.24           C
ATOM   1814  CE2 TYR B 234      37.222   2.461  15.480  1.00 71.24           C
ATOM   1815  CZ  TYR B 234      37.842   1.292  15.849  1.00 71.24           C
ATOM   1816  OH  TYR B 234      39.117   1.328  16.453  1.00 71.24           O
ATOM   1817  C   TYR B 234      34.788   2.046  11.844  1.00 71.24           C
ATOM   1818  O   TYR B 234      36.002   2.067  11.641  1.00 71.24           O
ATOM   1819  N   ARG B 235      33.974   3.059  11.453  1.00184.70           N
ATOM   1820  CA  ARG B 235      34.501   4.245  10.822  1.00184.70           C
ATOM   1821  CB  ARG B 235      34.907   4.044   9.349  1.00184.70           C
ATOM   1822  CG  ARG B 235      36.133   3.156   9.133  1.00184.70           C
ATOM   1823  CD  ARG B 235      36.509   2.980   7.661  1.00184.70           C
ATOM   1824  NE  ARG B 235      35.386   2.259   6.997  1.00184.70           N
ATOM   1825  CZ  ARG B 235      35.362   2.137   5.638  1.00184.70           C
ATOM   1826  NH1 ARG B 235      36.369   2.671   4.887  1.00184.70           N
ATOM   1827  NH2 ARG B 235      34.332   1.480   5.030  1.00184.70           N
ATOM   1828  C   ARG B 235      33.438   5.309  10.802  1.00184.70           C
ATOM   1829  O   ARG B 235      32.249   5.030  10.945  1.00184.70           O
ATOM   1830  N   TYR B 236      33.857   6.581  10.631  1.00 92.79           N
ATOM   1831  CA  TYR B 236      32.906   7.651  10.467  1.00 92.79           C
ATOM   1832  CB  TYR B 236      33.456   9.072  10.706  1.00 92.79           C
ATOM   1833  CG  TYR B 236      33.569   9.357  12.164  1.00 92.79           C
ATOM   1834  CD1 TYR B 236      32.444   9.699  12.881  1.00 92.79           C
ATOM   1835  CD2 TYR B 236      34.784   9.315  12.809  1.00 92.79           C
ATOM   1836  CE1 TYR B 236      32.518   9.979  14.224  1.00 92.79           C
ATOM   1837  CE2 TYR B 236      34.865   9.594  14.154  1.00 92.79           C
ATOM   1838  CZ  TYR B 236      33.733   9.926  14.862  1.00 92.79           C
ATOM   1839  OH  TYR B 236      33.811  10.215  16.242  1.00 92.79           O
ATOM   1840  C   TYR B 236      32.501   7.601   9.030  1.00 92.79           C
ATOM   1841  O   TYR B 236      33.336   7.403   8.153  1.00 92.79           O
ATOM   1842  N   VAL B 237      31.198   7.747   8.741  1.00113.80           N
ATOM   1843  CA  VAL B 237      30.782   7.723   7.372  1.00113.80           C
ATOM   1844  CB  VAL B 237      29.303   7.914   7.217  1.00113.80           C
ATOM   1845  CG1 VAL B 237      28.957   7.884   5.728  1.00113.80           C
ATOM   1846  CG2 VAL B 237      28.574   6.837   8.028  1.00113.80           C
ATOM   1847  C   VAL B 237      31.461   8.873   6.701  1.00113.80           C
ATOM   1848  O   VAL B 237      31.482   9.982   7.235  1.00113.80           O
ATOM   1849  N   GLY B 238      32.019   8.637   5.494  1.00 37.82           N
ATOM   1850  CA  GLY B 238      32.737   9.674   4.819  1.00 37.82           C
ATOM   1851  C   GLY B 238      34.199   9.379   4.970  1.00 37.82           C
ATOM   1852  O   GLY B 238      35.033   9.984   4.300  1.00 37.82           O
ATOM   1853  N   GLY B 239      34.549   8.445   5.875  1.00 39.00           N
ATOM   1854  CA  GLY B 239      35.910   8.006   6.020  1.00 39.00           C
ATOM   1855  C   GLY B 239      36.558   8.604   7.231  1.00 39.00           C
ATOM   1856  O   GLY B 239      37.410   7.972   7.856  1.00 39.00           O
ATOM   1857  N   TYR B 240      36.204   9.851   7.579  1.00 82.12           N
ATOM   1858  CA  TYR B 240      36.764  10.475   8.743  1.00 82.12           C
ATOM   1859  CB  TYR B 240      38.140  11.121   8.495  1.00 82.12           C
ATOM   1860  CG  TYR B 240      38.057  11.954   7.263  1.00 82.12           C
ATOM   1861  CD1 TYR B 240      38.234  11.369   6.030  1.00 82.12           C
ATOM   1862  CD2 TYR B 240      37.809  13.306   7.330  1.00 82.12           C
ATOM   1863  CE1 TYR B 240      38.164  12.117   4.879  1.00 82.12           C
ATOM   1864  CE2 TYR B 240      37.738  14.060   6.182  1.00 82.12           C
ATOM   1865  CZ  TYR B 240      37.914  13.466   4.955  1.00 82.12           C
ATOM   1866  OH  TYR B 240      37.841  14.240   3.777  1.00 82.12           O
ATOM   1867  C   TYR B 240      35.795  11.506   9.198  1.00 82.12           C
ATOM   1868  O   TYR B 240      34.792  11.772   8.542  1.00 82.12           O
ATOM   1869  N   TYR B 241      36.075  12.136  10.344  1.00190.18           N
ATOM   1870  CA  TYR B 241      35.108  13.039  10.879  1.00190.18           C
ATOM   1871  CB  TYR B 241      35.415  13.189  12.358  1.00190.18           C
ATOM   1872  CG  TYR B 241      34.238  13.645  13.120  1.00190.18           C
ATOM   1873  CD1 TYR B 241      33.178  14.227  12.492  1.00190.18           C
ATOM   1874  CD2 TYR B 241      34.219  13.498  14.489  1.00190.18           C
ATOM   1875  CE1 TYR B 241      32.126  14.635  13.259  1.00190.18           C
ATOM   1876  CE2 TYR B 241      33.153  13.924  15.247  1.00190.18           C
ATOM   1877  CZ  TYR B 241      32.092  14.512  14.615  1.00190.18           C
ATOM   1878  OH  TYR B 241      30.968  14.983  15.328  1.00190.18           O
ATOM   1879  C   TYR B 241      35.199  14.327  10.096  1.00190.18           C
ATOM   1880  O   TYR B 241      36.253  14.966  10.016  1.00190.18           O
ATOM   1881  N   GLY B 242      34.049  14.743   9.510  1.00 66.30           N
ATOM   1882  CA  GLY B 242      33.964  15.914   8.679  1.00 66.30           C
ATOM   1883  C   GLY B 242      33.596  15.529   7.261  1.00 66.30           C
ATOM   1884  O   GLY B 242      33.270  16.396   6.453  1.00 66.30           O
ATOM   1885  N   GLY B 243      33.723  14.232   6.913  1.00 90.07           N
ATOM   1886  CA  GLY B 243      33.416  13.579   5.665  1.00 90.07           C
ATOM   1887  C   GLY B 243      31.955  13.285   5.445  1.00 90.07           C
ATOM   1888  O   GLY B 243      31.564  12.883   4.354  1.00 90.07           O
ATOM   1889  N   CYS B 244      31.126  13.318   6.495  1.00 77.24           N
ATOM   1890  CA  CYS B 244      29.769  12.840   6.402  1.00 77.24           C
ATOM   1891  CB  CYS B 244      29.077  12.727   7.773  1.00 77.24           C
ATOM   1892  SG  CYS B 244      27.426  11.973   7.672  1.00 77.24           S
ATOM   1893  C   CYS B 244      28.896  13.672   5.505  1.00 77.24           C
ATOM   1894  O   CYS B 244      29.086  14.876   5.350  1.00 77.24           O
ATOM   1895  N   ASN B 245      27.921  13.003   4.843  1.00 75.35           N
ATOM   1896  CA  ASN B 245      26.934  13.679   4.047  1.00 75.35           C
ATOM   1897  CB  ASN B 245      27.420  14.092   2.642  1.00 75.35           C
ATOM   1898  CG  ASN B 245      27.828  12.862   1.851  1.00 75.35           C
ATOM   1899  OD1 ASN B 245      27.003  12.004   1.548  1.00 75.35           O
ATOM   1900  ND2 ASN B 245      29.136  12.779   1.488  1.00 75.35           N
ATOM   1901  C   ASN B 245      25.730  12.781   3.937  1.00 75.35           C
ATOM   1902  O   ASN B 245      25.769  11.612   4.318  1.00 75.35           O
ATOM   1903  N   GLU B 246      24.610  13.328   3.423  1.00 79.09           N
ATOM   1904  CA  GLU B 246      23.350  12.638   3.333  1.00 79.09           C
ATOM   1905  CB  GLU B 246      22.257  13.521   2.716  1.00 79.09           C
ATOM   1906  CG  GLU B 246      20.910  12.816   2.566  1.00 79.09           C
ATOM   1907  CD  GLU B 246      20.129  13.583   1.510  1.00 79.09           C
ATOM   1908  OE1 GLU B 246      20.720  14.521   0.913  1.00 79.09           O
ATOM   1909  OE2 GLU B 246      18.940  13.238   1.276  1.00 79.09           O
ATOM   1910  C   GLU B 246      23.444  11.451   2.426  1.00 79.09           C
ATOM   1911  O   GLU B 246      22.950  10.372   2.752  1.00 79.09           O
ATOM   1912  N   ALA B 247      24.086  11.625   1.257  1.00 37.31           N
ATOM   1913  CA  ALA B 247      24.130  10.580   0.277  1.00 37.31           C
ATOM   1914  CB  ALA B 247      24.896  10.988  -0.992  1.00 37.31           C
ATOM   1915  C   ALA B 247      24.821   9.385   0.852  1.00 37.31           C
ATOM   1916  O   ALA B 247      24.343   8.259   0.724  1.00 37.31           O
ATOM   1917  N   GLU B 248      25.962   9.605   1.528  1.00 74.13           N
ATOM   1918  CA  GLU B 248      26.716   8.517   2.069  1.00 74.13           C
ATOM   1919  CB  GLU B 248      28.089   8.935   2.617  1.00 74.13           C
ATOM   1920  CG  GLU B 248      29.040   7.749   2.786  1.00 74.13           C
ATOM   1921  CD  GLU B 248      30.425   8.303   3.082  1.00 74.13           C
ATOM   1922  OE1 GLU B 248      30.555   9.554   3.157  1.00 74.13           O
ATOM   1923  OE2 GLU B 248      31.371   7.484   3.230  1.00 74.13           O
ATOM   1924  C   GLU B 248      25.934   7.880   3.170  1.00 74.13           C
ATOM   1925  O   GLU B 248      26.003   6.668   3.366  1.00 74.13           O
ATOM   1926  N   MET B 249      25.178   8.684   3.940  1.00 96.94           N
ATOM   1927  CA  MET B 249      24.456   8.106   5.037  1.00 96.94           C
ATOM   1928  CB  MET B 249      23.763   9.132   5.954  1.00 96.94           C
ATOM   1929  CG  MET B 249      24.756  10.013   6.718  1.00 96.94           C
ATOM   1930  SD  MET B 249      24.088  10.812   8.210  1.00 96.94           S
ATOM   1931  CE  MET B 249      22.703  11.638   7.384  1.00 96.94           C
ATOM   1932  C   MET B 249      23.426   7.143   4.533  1.00 96.94           C
ATOM   1933  O   MET B 249      23.280   6.052   5.080  1.00 96.94           O
ATOM   1934  N   LYS B 250      22.679   7.499   3.471  1.00141.60           N
ATOM   1935  CA  LYS B 250      21.669   6.579   3.028  1.00141.60           C
ATOM   1936  CB  LYS B 250      20.581   7.184   2.115  1.00141.60           C
ATOM   1937  CG  LYS B 250      21.043   8.090   0.977  1.00141.60           C
ATOM   1938  CD  LYS B 250      19.888   8.455   0.039  1.00141.60           C
ATOM   1939  CE  LYS B 250      20.146   9.699  -0.814  1.00141.60           C
ATOM   1940  NZ  LYS B 250      19.942  10.919   0.000  1.00141.60           N
ATOM   1941  C   LYS B 250      22.281   5.348   2.430  1.00141.60           C
ATOM   1942  O   LYS B 250      21.702   4.267   2.516  1.00141.60           O
ATOM   1943  N   LEU B 251      23.456   5.467   1.783  1.00 36.99           N
ATOM   1944  CA  LEU B 251      24.067   4.294   1.220  1.00 36.99           C
ATOM   1945  CB  LEU B 251      25.367   4.612   0.457  1.00 36.99           C
ATOM   1946  CG  LEU B 251      25.153   5.472  -0.803  1.00 36.99           C
ATOM   1947  CD1 LEU B 251      26.484   5.745  -1.521  1.00 36.99           C
ATOM   1948  CD2 LEU B 251      24.099   4.853  -1.736  1.00 36.99           C
ATOM   1949  C   LEU B 251      24.419   3.364   2.344  1.00 36.99           C
ATOM   1950  O   LEU B 251      24.155   2.165   2.276  1.00 36.99           O
ATOM   1951  N   ALA B 252      25.003   3.908   3.431  1.00 31.53           N
ATOM   1952  CA  ALA B 252      25.411   3.097   4.543  1.00 31.53           C
ATOM   1953  CB  ALA B 252      26.101   3.922   5.642  1.00 31.53           C
ATOM   1954  C   ALA B 252      24.207   2.447   5.154  1.00 31.53           C
ATOM   1955  O   ALA B 252      24.225   1.260   5.478  1.00 31.53           O
ATOM   1956  N   LEU B 253      23.112   3.210   5.301  1.00 56.23           N
ATOM   1957  CA  LEU B 253      21.951   2.718   5.984  1.00 56.23           C
ATOM   1958  CB  LEU B 253      20.853   3.795   6.063  1.00 56.23           C
ATOM   1959  CG  LEU B 253      19.587   3.370   6.826  1.00 56.23           C
ATOM   1960  CD1 LEU B 253      19.899   3.104   8.307  1.00 56.23           C
ATOM   1961  CD2 LEU B 253      18.456   4.394   6.637  1.00 56.23           C
ATOM   1962  C   LEU B 253      21.379   1.519   5.283  1.00 56.23           C
ATOM   1963  O   LEU B 253      21.180   0.473   5.898  1.00 56.23           O
ATOM   1964  N   VAL B 254      21.113   1.627   3.967  1.00 56.67           N
ATOM   1965  CA  VAL B 254      20.487   0.542   3.265  1.00 56.67           C
ATOM   1966  CB  VAL B 254      20.029   0.931   1.886  1.00 56.67           C
ATOM   1967  CG1 VAL B 254      18.987   2.055   2.022  1.00 56.67           C
ATOM   1968  CG2 VAL B 254      21.249   1.315   1.032  1.00 56.67           C
ATOM   1969  C   VAL B 254      21.412  -0.629   3.126  1.00 56.67           C
ATOM   1970  O   VAL B 254      20.992  -1.778   3.256  1.00 56.67           O
ATOM   1971  N   GLN B 255      22.690  -0.383   2.782  1.00103.61           N
ATOM   1972  CA  GLN B 255      23.560  -1.506   2.600  1.00103.61           C
ATOM   1973  CB  GLN B 255      24.884  -1.126   1.918  1.00103.61           C
ATOM   1974  CG  GLN B 255      24.704  -0.658   0.473  1.00103.61           C
ATOM   1975  CD  GLN B 255      24.214  -1.847  -0.341  1.00103.61           C
ATOM   1976  OE1 GLN B 255      24.625  -2.983  -0.112  1.00103.61           O
ATOM   1977  NE2 GLN B 255      23.303  -1.582  -1.316  1.00103.61           N
ATOM   1978  C   GLN B 255      23.905  -2.162   3.909  1.00103.61           C
ATOM   1979  O   GLN B 255      23.772  -3.376   4.039  1.00103.61           O
ATOM   1980  N   ASN B 256      24.407  -1.363   4.881  1.00 88.23           N
ATOM   1981  CA  ASN B 256      24.907  -1.802   6.167  1.00 88.23           C
ATOM   1982  CB  ASN B 256      26.007  -0.869   6.698  1.00 88.23           C
ATOM   1983  CG  ASN B 256      27.226  -1.017   5.798  1.00 88.23           C
ATOM   1984  OD1 ASN B 256      27.679  -2.128   5.524  1.00 88.23           O
ATOM   1985  ND2 ASN B 256      27.769   0.133   5.317  1.00 88.23           N
ATOM   1986  C   ASN B 256      23.915  -1.975   7.293  1.00 88.23           C
ATOM   1987  O   ASN B 256      24.042  -2.911   8.081  1.00 88.23           O
ATOM   1988  N   GLY B 257      22.940  -1.057   7.459  1.00 49.79           N
ATOM   1989  CA  GLY B 257      22.044  -1.158   8.585  1.00 49.79           C
ATOM   1990  C   GLY B 257      21.996   0.174   9.291  1.00 49.79           C
ATOM   1991  O   GLY B 257      22.640   1.133   8.868  1.00 49.79           O
ATOM   1992  N   PRO B 258      21.270   0.249  10.388  1.00 75.74           N
ATOM   1993  CA  PRO B 258      21.131   1.485  11.113  1.00 75.74           C
ATOM   1994  CD  PRO B 258      20.158  -0.655  10.629  1.00 75.74           C
ATOM   1995  CB  PRO B 258      20.074   1.219  12.183  1.00 75.74           C
ATOM   1996  CG  PRO B 258      19.202   0.112  11.561  1.00 75.74           C
ATOM   1997  C   PRO B 258      22.459   1.909  11.649  1.00 75.74           C
ATOM   1998  O   PRO B 258      23.291   1.048  11.931  1.00 75.74           O
ATOM   1999  N   VAL B 259      22.688   3.232  11.777  1.00 96.02           N
ATOM   2000  CA  VAL B 259      23.961   3.708  12.237  1.00 96.02           C
ATOM   2001  CB  VAL B 259      24.788   4.324  11.147  1.00 96.02           C
ATOM   2002  CG1 VAL B 259      25.063   3.261  10.074  1.00 96.02           C
ATOM   2003  CG2 VAL B 259      24.049   5.566  10.617  1.00 96.02           C
ATOM   2004  C   VAL B 259      23.713   4.788  13.240  1.00 96.02           C
ATOM   2005  O   VAL B 259      22.639   5.389  13.272  1.00 96.02           O
ATOM   2006  N   SER B 260      24.715   5.046  14.107  1.00 77.65           N
ATOM   2007  CA  SER B 260      24.584   6.058  15.119  1.00 77.65           C
ATOM   2008  CB  SER B 260      25.595   5.903  16.266  1.00 77.65           C
ATOM   2009  OG  SER B 260      25.409   6.931  17.226  1.00 77.65           O
ATOM   2010  C   SER B 260      24.799   7.416  14.505  1.00 77.65           C
ATOM   2011  O   SER B 260      25.654   7.595  13.636  1.00 77.65           O
ATOM   2012  N   VAL B 261      24.017   8.415  14.964  1.00 47.38           N
ATOM   2013  CA  VAL B 261      24.150   9.771  14.499  1.00 47.38           C
ATOM   2014  CB  VAL B 261      23.096  10.191  13.508  1.00 47.38           C
ATOM   2015  CG1 VAL B 261      23.250   9.351  12.229  1.00 47.38           C
ATOM   2016  CG2 VAL B 261      21.715  10.065  14.176  1.00 47.38           C
ATOM   2017  C   VAL B 261      24.005  10.658  15.699  1.00 47.38           C
ATOM   2018  O   VAL B 261      23.539  10.220  16.750  1.00 47.38           O
ATOM   2019  N   SER B 262      24.446  11.931  15.588  1.00 85.34           N
ATOM   2020  CA  SER B 262      24.294  12.856  16.679  1.00 85.34           C
ATOM   2021  CB  SER B 262      25.612  13.179  17.404  1.00 85.34           C
ATOM   2022  OG  SER B 262      26.127  12.009  18.023  1.00 85.34           O
ATOM   2023  C   SER B 262      23.774  14.143  16.111  1.00 85.34           C
ATOM   2024  O   SER B 262      23.993  14.447  14.939  1.00 85.34           O
ATOM   2025  N   PHE B 263      23.038  14.926  16.931  1.00177.52           N
ATOM   2026  CA  PHE B 263      22.507  16.180  16.470  1.00177.52           C
ATOM   2027  CB  PHE B 263      21.168  16.047  15.712  1.00177.52           C
ATOM   2028  CG  PHE B 263      20.086  15.596  16.638  1.00177.52           C
ATOM   2029  CD1 PHE B 263      19.914  14.262  16.930  1.00177.52           C
ATOM   2030  CD2 PHE B 263      19.239  16.511  17.222  1.00177.52           C
ATOM   2031  CE1 PHE B 263      18.914  13.850  17.781  1.00177.52           C
ATOM   2032  CE2 PHE B 263      18.237  16.104  18.072  1.00177.52           C
ATOM   2033  CZ  PHE B 263      18.072  14.771  18.356  1.00177.52           C
ATOM   2034  C   PHE B 263      22.300  17.071  17.656  1.00177.52           C
ATOM   2035  O   PHE B 263      22.446  16.642  18.800  1.00177.52           O
ATOM   2036  N   GLU B 264      21.982  18.360  17.407  1.00135.41           N
ATOM   2037  CA  GLU B 264      21.746  19.271  18.497  1.00135.41           C
ATOM   2038  CB  GLU B 264      22.134  20.736  18.242  1.00135.41           C
ATOM   2039  CG  GLU B 264      23.573  21.059  18.617  1.00135.41           C
ATOM   2040  CD  GLU B 264      23.625  21.187  20.133  1.00135.41           C
ATOM   2041  OE1 GLU B 264      22.979  22.125  20.671  1.00135.41           O
ATOM   2042  OE2 GLU B 264      24.310  20.345  20.774  1.00135.41           O
ATOM   2043  C   GLU B 264      20.299  19.299  18.835  1.00135.41           C
ATOM   2044  O   GLU B 264      19.451  19.644  18.012  1.00135.41           O
ATOM   2045  N   VAL B 265      19.996  18.932  20.092  1.00 65.62           N
ATOM   2046  CA  VAL B 265      18.651  18.980  20.569  1.00 65.62           C
ATOM   2047  CB  VAL B 265      18.387  18.044  21.715  1.00 65.62           C
ATOM   2048  CG1 VAL B 265      16.980  18.325  22.268  1.00 65.62           C
ATOM   2049  CG2 VAL B 265      18.572  16.598  21.222  1.00 65.62           C
ATOM   2050  C   VAL B 265      18.410  20.370  21.051  1.00 65.62           C
ATOM   2051  O   VAL B 265      19.269  20.982  21.685  1.00 65.62           O
ATOM   2052  N   HIS B 266      17.220  20.913  20.744  1.00 57.01           N
ATOM   2053  CA  HIS B 266      16.892  22.238  21.174  1.00 57.01           C
ATOM   2054  ND1 HIS B 266      19.075  24.513  19.983  1.00 57.01           N
ATOM   2055  CG  HIS B 266      18.285  23.478  19.534  1.00 57.01           C
ATOM   2056  CB  HIS B 266      16.880  23.233  20.003  1.00 57.01           C
ATOM   2057  NE2 HIS B 266      20.317  23.337  18.562  1.00 57.01           N
ATOM   2058  CD2 HIS B 266      19.060  22.769  18.667  1.00 57.01           C
ATOM   2059  CE1 HIS B 266      20.278  24.381  19.371  1.00 57.01           C
ATOM   2060  C   HIS B 266      15.557  22.158  21.854  1.00 57.01           C
ATOM   2061  O   HIS B 266      14.827  21.187  21.668  1.00 57.01           O
ATOM   2062  N   PRO B 267      15.220  23.136  22.657  1.00 63.92           N
ATOM   2063  CA  PRO B 267      14.022  23.089  23.453  1.00 63.92           C
ATOM   2064  CD  PRO B 267      15.694  24.499  22.473  1.00 63.92           C
ATOM   2065  CB  PRO B 267      13.919  24.461  24.116  1.00 63.92           C
ATOM   2066  CG  PRO B 267      14.612  25.391  23.106  1.00 63.92           C
ATOM   2067  C   PRO B 267      12.791  22.781  22.659  1.00 63.92           C
ATOM   2068  O   PRO B 267      11.919  22.091  23.184  1.00 63.92           O
ATOM   2069  N   ASP B 268      12.677  23.269  21.411  1.00 51.70           N
ATOM   2070  CA  ASP B 268      11.477  23.024  20.666  1.00 51.70           C
ATOM   2071  CB  ASP B 268      11.407  23.760  19.313  1.00 51.70           C
ATOM   2072  CG  ASP B 268      12.498  23.259  18.379  1.00 51.70           C
ATOM   2073  OD1 ASP B 268      13.557  22.795  18.879  1.00 51.70           O
ATOM   2074  OD2 ASP B 268      12.286  23.347  17.140  1.00 51.70           O
ATOM   2075  C   ASP B 268      11.366  21.553  20.425  1.00 51.70           C
ATOM   2076  O   ASP B 268      10.267  21.012  20.319  1.00 51.70           O
ATOM   2077  N   PHE B 269      12.520  20.875  20.325  1.00120.89           N
ATOM   2078  CA  PHE B 269      12.614  19.466  20.070  1.00120.89           C
ATOM   2079  CB  PHE B 269      14.074  19.020  19.853  1.00120.89           C
ATOM   2080  CG  PHE B 269      14.122  17.585  19.443  1.00120.89           C
ATOM   2081  CD1 PHE B 269      13.988  17.232  18.118  1.00120.89           C
ATOM   2082  CD2 PHE B 269      14.301  16.589  20.375  1.00120.89           C
ATOM   2083  CE1 PHE B 269      14.034  15.913  17.730  1.00120.89           C
ATOM   2084  CE2 PHE B 269      14.349  15.268  19.993  1.00120.89           C
ATOM   2085  CZ  PHE B 269      14.215  14.927  18.669  1.00120.89           C
ATOM   2086  C   PHE B 269      12.034  18.715  21.232  1.00120.89           C
ATOM   2087  O   PHE B 269      11.397  17.679  21.052  1.00120.89           O
ATOM   2088  N   MET B 270      12.218  19.224  22.466  1.00114.55           N
ATOM   2089  CA  MET B 270      11.761  18.495  23.618  1.00114.55           C
ATOM   2090  CB  MET B 270      12.034  19.218  24.948  1.00114.55           C
ATOM   2091  CG  MET B 270      13.495  19.142  25.395  1.00114.55           C
ATOM   2092  SD  MET B 270      14.030  17.469  25.868  1.00114.55           S
ATOM   2093  CE  MET B 270      15.623  17.983  26.572  1.00114.55           C
ATOM   2094  C   MET B 270      10.281  18.256  23.523  1.00114.55           C
ATOM   2095  O   MET B 270       9.799  17.175  23.856  1.00114.55           O
ATOM   2096  N   HIS B 271       9.528  19.267  23.066  1.00144.62           N
ATOM   2097  CA  HIS B 271       8.094  19.259  22.943  1.00144.62           C
ATOM   2098  ND1 HIS B 271       9.038  22.276  23.947  0.00144.62           N
ATOM   2099  CG  HIS B 271       7.840  21.612  23.811  0.00144.62           C
ATOM   2100  CB  HIS B 271       7.529  20.666  22.691  1.00144.62           C
ATOM   2101  NE2 HIS B 271       7.775  22.887  25.671  0.00144.62           N
ATOM   2102  CD2 HIS B 271       7.079  21.996  24.873  0.00144.62           C
ATOM   2103  CE1 HIS B 271       8.945  23.024  25.076  0.00144.62           C
ATOM   2104  C   HIS B 271       7.615  18.376  21.824  1.00144.62           C
ATOM   2105  O   HIS B 271       6.433  18.056  21.774  1.00144.62           O
ATOM   2106  N   TYR B 272       8.484  18.013  20.865  1.00117.61           N
ATOM   2107  CA  TYR B 272       8.114  17.303  19.660  1.00117.61           C
ATOM   2108  CB  TYR B 272       9.373  16.783  18.933  1.00117.61           C
ATOM   2109  CG  TYR B 272       9.040  15.807  17.856  1.00117.61           C
ATOM   2110  CD1 TYR B 272       8.899  14.471  18.157  1.00117.61           C
ATOM   2111  CD2 TYR B 272       8.890  16.212  16.550  1.00117.61           C
ATOM   2112  CE1 TYR B 272       8.605  13.553  17.176  1.00117.61           C
ATOM   2113  CE2 TYR B 272       8.595  15.298  15.564  1.00117.61           C
ATOM   2114  CZ  TYR B 272       8.451  13.966  15.875  1.00117.61           C
ATOM   2115  OH  TYR B 272       8.151  13.027  14.865  1.00117.61           O
ATOM   2116  C   TYR B 272       7.178  16.156  19.914  1.00117.61           C
ATOM   2117  O   TYR B 272       7.491  15.233  20.664  1.00117.61           O
ATOM   2118  N   LYS B 273       5.935  16.272  19.380  1.00123.28           N
ATOM   2119  CA  LYS B 273       4.951  15.219  19.370  1.00123.28           C
ATOM   2120  CB  LYS B 273       3.508  15.750  19.361  1.00123.28           C
ATOM   2121  CG  LYS B 273       3.083  16.417  20.671  1.00123.28           C
ATOM   2122  CD  LYS B 273       3.783  17.748  20.946  1.00123.28           C
ATOM   2123  CE  LYS B 273       3.343  18.400  22.259  1.00123.28           C
ATOM   2124  NZ  LYS B 273       4.058  19.679  22.459  0.00123.28           N
ATOM   2125  C   LYS B 273       5.073  14.307  18.181  1.00123.28           C
ATOM   2126  O   LYS B 273       5.133  13.087  18.325  1.00123.28           O
ATOM   2127  N   SER B 274       5.109  14.894  16.959  1.00 56.99           N
ATOM   2128  CA  SER B 274       5.114  14.096  15.760  1.00 56.99           C
ATOM   2129  CB  SER B 274       3.786  13.365  15.500  1.00 56.99           C
ATOM   2130  OG  SER B 274       2.749  14.305  15.262  1.00 56.99           O
ATOM   2131  C   SER B 274       5.374  14.980  14.574  1.00 56.99           C
ATOM   2132  O   SER B 274       5.506  16.197  14.702  1.00 56.99           O
ATOM   2133  N   GLY B 275       5.451  14.371  13.370  1.00 24.75           N
ATOM   2134  CA  GLY B 275       5.686  15.117  12.163  1.00 24.75           C
ATOM   2135  C   GLY B 275       7.153  15.140  11.860  1.00 24.75           C
ATOM   2136  O   GLY B 275       7.938  14.386  12.435  1.00 24.75           O
ATOM   2137  N   VAL B 276       7.552  15.999  10.896  1.00103.86           N
ATOM   2138  CA  VAL B 276       8.939  16.094  10.539  1.00103.86           C
ATOM   2139  CB  VAL B 276       9.174  16.175   9.054  1.00103.86           C
ATOM   2140  CG1 VAL B 276       8.397  17.368   8.469  1.00103.86           C
ATOM   2141  CG2 VAL B 276      10.692  16.243   8.812  1.00103.86           C
ATOM   2142  C   VAL B 276       9.499  17.318  11.199  1.00103.86           C
ATOM   2143  O   VAL B 276       9.145  18.448  10.870  1.00103.86           O
ATOM   2144  N   TYR B 277      10.433  17.096  12.142  1.00180.83           N
ATOM   2145  CA  TYR B 277      11.022  18.114  12.966  1.00180.83           C
ATOM   2146  CB  TYR B 277      11.759  17.523  14.181  1.00180.83           C
ATOM   2147  CG  TYR B 277      12.530  18.591  14.878  1.00180.83           C
ATOM   2148  CD1 TYR B 277      11.950  19.348  15.869  1.00180.83           C
ATOM   2149  CD2 TYR B 277      13.841  18.834  14.535  1.00180.83           C
ATOM   2150  CE1 TYR B 277      12.669  20.328  16.512  1.00180.83           C
ATOM   2151  CE2 TYR B 277      14.565  19.812  15.174  1.00180.83           C
ATOM   2152  CZ  TYR B 277      13.978  20.560  16.166  1.00180.83           C
ATOM   2153  OH  TYR B 277      14.717  21.562  16.828  1.00180.83           O
ATOM   2154  C   TYR B 277      11.987  18.958  12.196  1.00180.83           C
ATOM   2155  O   TYR B 277      12.693  18.472  11.313  1.00180.83           O
ATOM   2156  N   HIS B 278      11.992  20.278  12.500  1.00 90.91           N
ATOM   2157  CA  HIS B 278      12.887  21.196  11.853  1.00 90.91           C
ATOM   2158  ND1 HIS B 278      12.878  24.092   9.969  1.00 90.91           N
ATOM   2159  CG  HIS B 278      13.180  22.753   9.856  1.00 90.91           C
ATOM   2160  CB  HIS B 278      12.361  21.663  10.483  1.00 90.91           C
ATOM   2161  NE2 HIS B 278      14.725  23.961   8.740  1.00 90.91           N
ATOM   2162  CD2 HIS B 278      14.312  22.691   9.102  1.00 90.91           C
ATOM   2163  CE1 HIS B 278      13.832  24.769   9.283  1.00 90.91           C
ATOM   2164  C   HIS B 278      13.086  22.436  12.685  1.00 90.91           C
ATOM   2165  O   HIS B 278      12.235  22.811  13.490  1.00 90.91           O
ATOM   2166  N   ARG B 279      14.277  23.064  12.535  1.00225.89           N
ATOM   2167  CA  ARG B 279      14.558  24.397  13.020  1.00225.89           C
ATOM   2168  CB  ARG B 279      13.353  25.348  12.872  1.00225.89           C
ATOM   2169  CG  ARG B 279      13.665  26.817  13.169  0.00225.89           C
ATOM   2170  CD  ARG B 279      12.455  27.742  13.016  1.00225.89           C
ATOM   2171  NE  ARG B 279      12.024  27.683  11.592  1.00225.89           N
ATOM   2172  CZ  ARG B 279      12.561  28.543  10.678  1.00225.89           C
ATOM   2173  NH1 ARG B 279      13.495  29.459  11.069  1.00225.89           N
ATOM   2174  NH2 ARG B 279      12.164  28.488   9.373  1.00225.89           N
ATOM   2175  C   ARG B 279      15.052  24.495  14.432  1.00225.89           C
ATOM   2176  O   ARG B 279      14.892  23.575  15.230  1.00225.89           O
ATOM   2177  N   VAL B 280      15.723  25.650  14.708  1.00171.49           N
ATOM   2178  CA  VAL B 280      16.223  26.174  15.961  1.00171.49           C
ATOM   2179  CB  VAL B 280      16.169  25.269  17.160  1.00171.49           C
ATOM   2180  CG1 VAL B 280      14.704  25.018  17.542  1.00171.49           C
ATOM   2181  CG2 VAL B 280      17.021  24.020  16.879  1.00171.49           C
ATOM   2182  C   VAL B 280      17.657  26.556  15.796  1.00171.49           C
ATOM   2183  O   VAL B 280      18.230  26.466  14.711  1.00171.49           O
ATOM   2184  N   ALA B 281      18.254  27.081  16.884  1.00234.64           N
ATOM   2185  CA  ALA B 281      19.674  27.264  16.918  1.00234.64           C
ATOM   2186  CB  ALA B 281      20.461  25.951  16.785  1.00234.64           C
ATOM   2187  C   ALA B 281      20.162  28.190  15.861  1.00234.64           C
ATOM   2188  O   ALA B 281      19.499  29.120  15.406  1.00234.64           O
ATOM   2189  N   LEU B 282      21.449  27.981  15.559  1.00208.13           N
ATOM   2190  CA  LEU B 282      22.188  28.682  14.569  1.00208.13           C
ATOM   2191  CB  LEU B 282      22.548  30.118  14.998  1.00208.13           C
ATOM   2192  CG  LEU B 282      23.343  30.903  13.940  0.00208.13           C
ATOM   2193  CD1 LEU B 282      22.513  31.133  12.667  0.00208.13           C
ATOM   2194  CD2 LEU B 282      23.913  32.205  14.525  0.00208.13           C
ATOM   2195  C   LEU B 282      23.447  27.906  14.471  1.00208.13           C
ATOM   2196  O   LEU B 282      23.534  26.903  13.767  1.00208.13           O
ATOM   2197  N   GLU B 283      24.475  28.376  15.194  1.00 45.05           N
ATOM   2198  CA  GLU B 283      25.717  27.664  15.210  1.00 45.05           C
ATOM   2199  CB  GLU B 283      26.944  28.572  15.045  1.00 45.05           C
ATOM   2200  CG  GLU B 283      28.268  27.802  15.013  1.00 45.05           C
ATOM   2201  CD  GLU B 283      29.397  28.808  14.841  1.00 45.05           C
ATOM   2202  OE1 GLU B 283      29.096  30.028  14.757  1.00 45.05           O
ATOM   2203  OE2 GLU B 283      30.577  28.368  14.792  1.00 45.05           O
ATOM   2204  C   GLU B 283      25.829  26.997  16.578  1.00 45.05           C
ATOM   2205  O   GLU B 283      26.827  27.285  17.291  1.00 45.05           O
ATOM   2206  OXT GLU B 283      24.923  26.190  16.919  1.00 45.05           O
TER    2207      GLU B 283
ATOM   2208  N   SER C 284      38.115  25.724   4.667  1.00115.25           N
ATOM   2209  CA  SER C 284      38.885  26.968   4.459  1.00115.25           C
ATOM   2210  CB  SER C 284      38.112  27.929   3.541  1.00115.25           C
ATOM   2211  OG  SER C 284      38.855  29.124   3.347  1.00115.25           O
ATOM   2212  C   SER C 284      39.152  27.666   5.752  1.00115.25           C
ATOM   2213  O   SER C 284      38.569  28.714   6.027  1.00115.25           O
ATOM   2214  N   GLU C 285      40.049  27.105   6.585  1.00151.82           N
ATOM   2215  CA  GLU C 285      40.714  25.868   6.296  1.00151.82           C
ATOM   2216  CB  GLU C 285      42.081  25.727   6.987  1.00151.82           C
ATOM   2217  CG  GLU C 285      43.127  26.722   6.478  1.00151.82           C
ATOM   2218  CD  GLU C 285      43.488  26.338   5.051  1.00151.82           C
ATOM   2219  OE1 GLU C 285      42.906  25.344   4.541  1.00151.82           O
ATOM   2220  OE2 GLU C 285      44.352  27.032   4.452  1.00151.82           O
ATOM   2221  C   GLU C 285      39.840  24.768   6.800  1.00151.82           C
ATOM   2222  O   GLU C 285      38.947  24.994   7.615  1.00151.82           O
ATOM   2223  N   LEU C 286      40.081  23.536   6.314  1.00 85.89           N
ATOM   2224  CA  LEU C 286      39.292  22.410   6.707  1.00 85.89           C
ATOM   2225  CB  LEU C 286      39.895  21.092   6.183  1.00 85.89           C
ATOM   2226  CG  LEU C 286      39.263  19.799   6.736  1.00 85.89           C
ATOM   2227  CD1 LEU C 286      37.826  19.598   6.244  1.00 85.89           C
ATOM   2228  CD2 LEU C 286      40.159  18.584   6.452  1.00 85.89           C
ATOM   2229  C   LEU C 286      39.308  22.330   8.179  1.00 85.89           C
ATOM   2230  O   LEU C 286      40.344  22.124   8.809  1.00 85.89           O
ATOM   2231  N   ASP C 287      38.135  22.555   8.775  1.00192.69           N
ATOM   2232  CA  ASP C 287      38.056  22.252  10.152  1.00192.69           C
ATOM   2233  CB  ASP C 287      38.683  23.262  11.136  1.00192.69           C
ATOM   2234  CG  ASP C 287      37.981  24.599  11.110  1.00192.69           C
ATOM   2235  OD1 ASP C 287      37.939  25.236  10.025  1.00192.69           O
ATOM   2236  OD2 ASP C 287      37.503  25.011  12.199  1.00192.69           O
ATOM   2237  C   ASP C 287      36.644  21.974  10.454  1.00192.69           C
ATOM   2238  O   ASP C 287      35.832  22.855  10.731  1.00192.69           O
ATOM   2239  N   PRO C 288      36.317  20.744  10.207  1.00214.68           N
ATOM   2240  CA  PRO C 288      35.127  20.218  10.771  1.00214.68           C
ATOM   2241  CD  PRO C 288      36.850  19.976   9.091  1.00214.68           C
ATOM   2242  CB  PRO C 288      34.808  19.023   9.848  1.00214.68           C
ATOM   2243  CG  PRO C 288      36.122  18.633   9.163  1.00214.68           C
ATOM   2244  C   PRO C 288      35.900  19.975  12.041  1.00214.68           C
ATOM   2245  O   PRO C 288      36.752  19.120  11.855  1.00214.68           O
ATOM   2246  N   PRO C 289      35.839  20.550  13.240  1.00208.07           N
ATOM   2247  CA  PRO C 289      36.648  19.930  14.261  1.00208.07           C
ATOM   2248  CD  PRO C 289      35.903  21.997  13.389  1.00208.07           C
ATOM   2249  CB  PRO C 289      36.625  20.877  15.449  1.00208.07           C
ATOM   2250  CG  PRO C 289      36.588  22.253  14.750  1.00208.07           C
ATOM   2251  C   PRO C 289      35.974  18.629  14.361  1.00208.07           C
ATOM   2252  O   PRO C 289      34.934  18.558  15.021  1.00208.07           O
ATOM   2253  N   PRO C 290      36.805  17.674  13.952  1.00173.04           N
ATOM   2254  CA  PRO C 290      36.307  16.541  13.202  1.00173.04           C
ATOM   2255  CD  PRO C 290      37.771  17.229  14.935  1.00173.04           C
ATOM   2256  CB  PRO C 290      36.942  15.299  13.783  1.00173.04           C
ATOM   2257  CG  PRO C 290      37.451  15.746  15.125  1.00173.04           C
ATOM   2258  C   PRO C 290      34.844  16.635  13.190  1.00173.04           C
ATOM   2259  O   PRO C 290      34.189  16.212  14.141  1.00173.04           O
ATOM   2260  N   TYR C 291      34.366  17.207  12.069  1.00367.11           N
ATOM   2261  CA  TYR C 291      33.092  17.837  11.946  1.00367.11           C
ATOM   2262  CB  TYR C 291      31.915  16.955  11.546  1.00367.11           C
ATOM   2263  CG  TYR C 291      30.729  17.502  12.240  1.00367.11           C
ATOM   2264  CD1 TYR C 291      30.078  18.607  11.775  1.00367.11           C
ATOM   2265  CD2 TYR C 291      30.283  16.895  13.392  1.00367.11           C
ATOM   2266  CE1 TYR C 291      28.985  19.046  12.468  1.00367.11           C
ATOM   2267  CE2 TYR C 291      29.198  17.330  14.091  1.00367.11           C
ATOM   2268  CZ  TYR C 291      28.532  18.423  13.619  1.00367.11           C
ATOM   2269  OH  TYR C 291      27.391  18.859  14.326  1.00367.11           O
ATOM   2270  C   TYR C 291      32.855  18.640  13.160  1.00367.11           C
ATOM   2271  O   TYR C 291      32.559  18.126  14.235  1.00367.11           O
ATOM   2272  N   PHE C 292      32.997  19.975  13.060  1.00216.09           N
ATOM   2273  CA  PHE C 292      32.632  20.453  14.332  1.00216.09           C
ATOM   2274  CB  PHE C 292      33.632  21.242  15.170  1.00216.09           C
ATOM   2275  CG  PHE C 292      33.019  21.387  16.518  1.00216.09           C
ATOM   2276  CD1 PHE C 292      32.178  22.439  16.801  1.00216.09           C
ATOM   2277  CD2 PHE C 292      33.282  20.459  17.498  1.00216.09           C
ATOM   2278  CE1 PHE C 292      31.613  22.565  18.048  1.00216.09           C
ATOM   2279  CE2 PHE C 292      32.719  20.581  18.746  1.00216.09           C
ATOM   2280  CZ  PHE C 292      31.884  21.636  19.023  1.00216.09           C
ATOM   2281  C   PHE C 292      31.428  21.274  14.195  1.00216.09           C
ATOM   2282  O   PHE C 292      31.472  22.453  13.852  1.00216.09           O
ATOM   2283  N   GLU C 293      30.289  20.614  14.402  1.00126.83           N
ATOM   2284  CA  GLU C 293      29.142  21.410  14.630  1.00126.83           C
ATOM   2285  CB  GLU C 293      27.959  21.461  13.640  1.00126.83           C
ATOM   2286  CG  GLU C 293      28.339  21.902  12.226  1.00126.83           C
ATOM   2287  CD  GLU C 293      27.322  21.285  11.271  1.00126.83           C
ATOM   2288  OE1 GLU C 293      26.313  20.710  11.761  1.00126.83           O
ATOM   2289  OE2 GLU C 293      27.551  21.367  10.035  1.00126.83           O
ATOM   2290  C   GLU C 293      28.673  20.873  15.925  1.00126.83           C
ATOM   2291  O   GLU C 293      28.869  19.697  16.237  1.00126.83           O
ATOM   2292  N   GLU C 294      28.080  21.739  16.746  1.00 46.23           N
ATOM   2293  CA  GLU C 294      27.749  21.274  18.048  1.00 46.23           C
ATOM   2294  CB  GLU C 294      27.309  22.388  19.014  1.00 46.23           C
ATOM   2295  CG  GLU C 294      27.125  21.901  20.453  1.00 46.23           C
ATOM   2296  CD  GLU C 294      26.757  23.100  21.315  1.00 46.23           C
ATOM   2297  OE1 GLU C 294      26.671  24.226  20.756  1.00 46.23           O
ATOM   2298  OE2 GLU C 294      26.561  22.907  22.545  1.00 46.23           O
ATOM   2299  C   GLU C 294      26.654  20.272  17.952  1.00 46.23           C
ATOM   2300  O   GLU C 294      25.758  20.374  17.115  1.00 46.23           O
ATOM   2301  N   VAL C 295      26.750  19.242  18.811  1.00115.15           N
ATOM   2302  CA  VAL C 295      25.757  18.222  18.930  1.00115.15           C
ATOM   2303  CB  VAL C 295      26.153  16.925  18.288  1.00115.15           C
ATOM   2304  CG1 VAL C 295      26.308  17.156  16.775  1.00115.15           C
ATOM   2305  CG2 VAL C 295      27.429  16.409  18.974  1.00115.15           C
ATOM   2306  C   VAL C 295      25.634  17.969  20.400  1.00115.15           C
ATOM   2307  O   VAL C 295      26.510  18.362  21.170  1.00115.15           O
ATOM   2308  N   ASN C 296      24.517  17.364  20.852  1.00126.07           N
ATOM   2309  CA  ASN C 296      24.440  17.098  22.259  1.00126.07           C
ATOM   2310  CB  ASN C 296      23.783  18.249  23.043  1.00126.07           C
ATOM   2311  CG  ASN C 296      22.362  18.449  22.534  1.00126.07           C
ATOM   2312  OD1 ASN C 296      21.920  17.789  21.595  1.00126.07           O
ATOM   2313  ND2 ASN C 296      21.627  19.406  23.162  1.00126.07           N
ATOM   2314  C   ASN C 296      23.641  15.853  22.504  1.00126.07           C
ATOM   2315  O   ASN C 296      23.352  15.527  23.655  1.00126.07           O
ATOM   2316  N   HIS C 297      23.274  15.102  21.444  1.00 94.78           N
ATOM   2317  CA  HIS C 297      22.478  13.932  21.697  1.00 94.78           C
ATOM   2318  ND1 HIS C 297      19.070  12.619  21.499  1.00 94.78           N
ATOM   2319  CG  HIS C 297      20.102  13.162  22.229  1.00 94.78           C
ATOM   2320  CB  HIS C 297      20.978  14.273  21.743  1.00 94.78           C
ATOM   2321  NE2 HIS C 297      19.118  11.534  23.440  1.00 94.78           N
ATOM   2322  CD2 HIS C 297      20.119  12.487  23.411  1.00 94.78           C
ATOM   2323  CE1 HIS C 297      18.515  11.652  22.272  1.00 94.78           C
ATOM   2324  C   HIS C 297      22.734  12.910  20.621  1.00 94.78           C
ATOM   2325  O   HIS C 297      22.670  13.214  19.431  1.00 94.78           O
ATOM   2326  N   ALA C 298      23.015  11.649  21.021  1.00 47.74           N
ATOM   2327  CA  ALA C 298      23.309  10.610  20.067  1.00 47.74           C
ATOM   2328  CB  ALA C 298      24.504   9.728  20.470  1.00 47.74           C
ATOM   2329  C   ALA C 298      22.112   9.708  19.936  1.00 47.74           C
ATOM   2330  O   ALA C 298      21.495   9.344  20.936  1.00 47.74           O
ATOM   2331  N   VAL C 299      21.767   9.316  18.683  1.00 68.53           N
ATOM   2332  CA  VAL C 299      20.607   8.501  18.412  1.00 68.53           C
ATOM   2333  CB  VAL C 299      19.395   9.308  18.040  1.00 68.53           C
ATOM   2334  CG1 VAL C 299      18.946  10.111  19.274  1.00 68.53           C
ATOM   2335  CG2 VAL C 299      19.751  10.199  16.836  1.00 68.53           C
ATOM   2336  C   VAL C 299      20.898   7.536  17.286  1.00 68.53           C
ATOM   2337  O   VAL C 299      22.021   7.473  16.785  1.00 68.53           O
ATOM   2338  N   LEU C 300      19.878   6.730  16.885  1.00143.77           N
ATOM   2339  CA  LEU C 300      20.034   5.691  15.889  1.00143.77           C
ATOM   2340  CB  LEU C 300      19.719   4.317  16.531  1.00143.77           C
ATOM   2341  CG  LEU C 300      19.821   3.053  15.658  1.00143.77           C
ATOM   2342  CD1 LEU C 300      18.589   2.873  14.764  1.00143.77           C
ATOM   2343  CD2 LEU C 300      21.146   3.022  14.881  1.00143.77           C
ATOM   2344  C   LEU C 300      19.166   5.952  14.672  1.00143.77           C
ATOM   2345  O   LEU C 300      17.942   6.040  14.760  1.00143.77           O
ATOM   2346  N   LEU C 301      19.800   6.063  13.478  1.00 86.06           N
ATOM   2347  CA  LEU C 301      19.116   6.331  12.231  1.00 86.06           C
ATOM   2348  CB  LEU C 301      20.047   6.981  11.195  1.00 86.06           C
ATOM   2349  CG  LEU C 301      19.395   7.299   9.840  1.00 86.06           C
ATOM   2350  CD1 LEU C 301      18.324   8.383   9.981  1.00 86.06           C
ATOM   2351  CD2 LEU C 301      20.462   7.642   8.787  1.00 86.06           C
ATOM   2352  C   LEU C 301      18.647   5.009  11.674  1.00 86.06           C
ATOM   2353  O   LEU C 301      19.445   4.093  11.487  1.00 86.06           O
ATOM   2354  N   VAL C 302      17.310   4.825  11.583  1.00121.82           N
ATOM   2355  CA  VAL C 302      16.651   3.650  11.066  1.00121.82           C
ATOM   2356  CB  VAL C 302      15.482   3.257  11.915  1.00121.82           C
ATOM   2357  CG1 VAL C 302      16.023   2.894  13.308  1.00121.82           C
ATOM   2358  CG2 VAL C 302      14.460   4.406  11.936  1.00121.82           C
ATOM   2359  C   VAL C 302      16.202   3.685   9.624  1.00121.82           C
ATOM   2360  O   VAL C 302      16.008   2.623   9.031  1.00121.82           O
ATOM   2361  N   GLY C 303      15.911   4.872   9.039  1.00 46.39           N
ATOM   2362  CA  GLY C 303      15.360   4.858   7.701  1.00 46.39           C
ATOM   2363  C   GLY C 303      15.180   6.255   7.168  1.00 46.39           C
ATOM   2364  O   GLY C 303      15.595   7.230   7.790  1.00 46.39           O
ATOM   2365  N   TYR C 304      14.594   6.378   5.949  1.00 71.78           N
ATOM   2366  CA  TYR C 304      14.342   7.672   5.366  1.00 71.78           C
ATOM   2367  CB  TYR C 304      15.533   8.248   4.568  1.00 71.78           C
ATOM   2368  CG  TYR C 304      15.894   7.334   3.445  1.00 71.78           C
ATOM   2369  CD1 TYR C 304      15.214   7.384   2.250  1.00 71.78           C
ATOM   2370  CD2 TYR C 304      16.926   6.433   3.584  1.00 71.78           C
ATOM   2371  CE1 TYR C 304      15.551   6.543   1.216  1.00 71.78           C
ATOM   2372  CE2 TYR C 304      17.269   5.590   2.553  1.00 71.78           C
ATOM   2373  CZ  TYR C 304      16.579   5.643   1.366  1.00 71.78           C
ATOM   2374  OH  TYR C 304      16.926   4.779   0.305  1.00 71.78           O
ATOM   2375  C   TYR C 304      13.139   7.609   4.470  1.00 71.78           C
ATOM   2376  O   TYR C 304      12.708   6.532   4.061  1.00 71.78           O
ATOM   2377  N   GLY C 305      12.558   8.785   4.139  1.00 24.36           N
ATOM   2378  CA  GLY C 305      11.398   8.805   3.291  1.00 24.36           C
ATOM   2379  C   GLY C 305      11.175  10.202   2.813  1.00 24.36           C
ATOM   2380  O   GLY C 305      11.980  11.098   3.063  1.00 24.36           O
ATOM   2381  N   VAL C 306      10.073  10.409   2.064  1.00 87.94           N
ATOM   2382  CA  VAL C 306       9.744  11.723   1.601  1.00 87.94           C
ATOM   2383  CB  VAL C 306       9.965  11.910   0.129  1.00 87.94           C
ATOM   2384  CG1 VAL C 306      11.465  11.739  -0.165  1.00 87.94           C
ATOM   2385  CG2 VAL C 306       9.064  10.921  -0.631  1.00 87.94           C
ATOM   2386  C   VAL C 306       8.289  11.929   1.861  1.00 87.94           C
ATOM   2387  O   VAL C 306       7.465  11.053   1.602  1.00 87.94           O
ATOM   2388  N   ASP C 307       7.940  13.111   2.396  1.00 43.28           N
ATOM   2389  CA  ASP C 307       6.568  13.411   2.665  1.00 43.28           C
ATOM   2390  CB  ASP C 307       6.395  14.606   3.622  1.00 43.28           C
ATOM   2391  CG  ASP C 307       4.947  14.678   4.087  1.00 43.28           C
ATOM   2392  OD1 ASP C 307       4.416  13.629   4.541  1.00 43.28           O
ATOM   2393  OD2 ASP C 307       4.362  15.791   4.019  1.00 43.28           O
ATOM   2394  C   ASP C 307       5.967  13.788   1.354  1.00 43.28           C
ATOM   2395  O   ASP C 307       6.673  14.134   0.409  1.00 43.28           O
ATOM   2396  N   PRO C 308       4.673  13.706   1.266  1.00123.73           N
ATOM   2397  CA  PRO C 308       4.018  14.140   0.069  1.00123.73           C
ATOM   2398  CD  PRO C 308       3.937  12.648   1.937  1.00123.73           C
ATOM   2399  CB  PRO C 308       2.573  13.666   0.197  1.00123.73           C
ATOM   2400  CG  PRO C 308       2.691  12.402   1.069  1.00123.73           C
ATOM   2401  C   PRO C 308       4.199  15.619   0.003  1.00123.73           C
ATOM   2402  O   PRO C 308       3.997  16.206  -1.059  1.00123.73           O
ATOM   2403  N   SER C 309       4.568  16.234   1.144  1.00 33.37           N
ATOM   2404  CA  SER C 309       4.836  17.638   1.203  1.00 33.37           C
ATOM   2405  CB  SER C 309       5.210  18.118   2.616  1.00 33.37           C
ATOM   2406  OG  SER C 309       5.461  19.516   2.607  1.00 33.37           O
ATOM   2407  C   SER C 309       6.015  17.851   0.325  1.00 33.37           C
ATOM   2408  O   SER C 309       6.257  18.952  -0.168  1.00 33.37           O
ATOM   2409  N   GLY C 310       6.782  16.769   0.094  1.00 18.04           N
ATOM   2410  CA  GLY C 310       7.928  16.861  -0.753  1.00 18.04           C
ATOM   2411  C   GLY C 310       9.135  17.082   0.101  1.00 18.04           C
ATOM   2412  O   GLY C 310      10.232  17.278  -0.418  1.00 18.04           O
ATOM   2413  N   GLU C 311       8.967  17.055   1.436  1.00 79.54           N
ATOM   2414  CA  GLU C 311      10.106  17.262   2.286  1.00 79.54           C
ATOM   2415  CB  GLU C 311       9.774  18.006   3.590  1.00 79.54           C
ATOM   2416  CG  GLU C 311       9.359  19.463   3.369  1.00 79.54           C
ATOM   2417  CD  GLU C 311       9.062  20.079   4.728  1.00 79.54           C
ATOM   2418  OE1 GLU C 311       9.198  19.353   5.749  1.00 79.54           O
ATOM   2419  OE2 GLU C 311       8.700  21.285   4.764  1.00 79.54           O
ATOM   2420  C   GLU C 311      10.658  15.921   2.660  1.00 79.54           C
ATOM   2421  O   GLU C 311       9.930  15.035   3.105  1.00 79.54           O
ATOM   2422  N   LYS C 312      11.984  15.742   2.473  1.00 54.90           N
ATOM   2423  CA  LYS C 312      12.626  14.497   2.784  1.00 54.90           C
ATOM   2424  CB  LYS C 312      13.989  14.314   2.094  1.00 54.90           C
ATOM   2425  CG  LYS C 312      13.897  14.216   0.570  1.00 54.90           C
ATOM   2426  CD  LYS C 312      15.248  14.355  -0.135  1.00 54.90           C
ATOM   2427  CE  LYS C 312      15.159  14.255  -1.658  1.00 54.90           C
ATOM   2428  NZ  LYS C 312      14.563  15.492  -2.211  1.00 54.90           N
ATOM   2429  C   LYS C 312      12.867  14.444   4.258  1.00 54.90           C
ATOM   2430  O   LYS C 312      13.041  15.475   4.906  1.00 54.90           O
ATOM   2431  N   TYR C 313      12.851  13.226   4.838  1.00 68.36           N
ATOM   2432  CA  TYR C 313      13.080  13.113   6.248  1.00 68.36           C
ATOM   2433  CB  TYR C 313      11.784  13.116   7.082  1.00 68.36           C
ATOM   2434  CG  TYR C 313      10.900  12.011   6.610  1.00 68.36           C
ATOM   2435  CD1 TYR C 313      11.098  10.717   7.032  1.00 68.36           C
ATOM   2436  CD2 TYR C 313       9.859  12.276   5.750  1.00 68.36           C
ATOM   2437  CE1 TYR C 313      10.276   9.703   6.598  1.00 68.36           C
ATOM   2438  CE2 TYR C 313       9.033  11.268   5.312  1.00 68.36           C
ATOM   2439  CZ  TYR C 313       9.242   9.978   5.735  1.00 68.36           C
ATOM   2440  OH  TYR C 313       8.398   8.940   5.288  1.00 68.36           O
ATOM   2441  C   TYR C 313      13.844  11.862   6.563  1.00 68.36           C
ATOM   2442  O   TYR C 313      13.968  10.958   5.736  1.00 68.36           O
ATOM   2443  N   TRP C 314      14.408  11.813   7.790  1.00103.32           N
ATOM   2444  CA  TRP C 314      15.110  10.662   8.285  1.00103.32           C
ATOM   2445  CB  TRP C 314      16.439  10.989   8.998  1.00103.32           C
ATOM   2446  CG  TRP C 314      17.539  11.617   8.167  1.00103.32           C
ATOM   2447  CD2 TRP C 314      18.376  10.898   7.245  1.00103.32           C
ATOM   2448  CD1 TRP C 314      17.960  12.915   8.136  1.00103.32           C
ATOM   2449  NE1 TRP C 314      19.017  13.049   7.266  1.00103.32           N
ATOM   2450  CE2 TRP C 314      19.281  11.816   6.709  1.00103.32           C
ATOM   2451  CE3 TRP C 314      18.392   9.583   6.880  1.00103.32           C
ATOM   2452  CZ2 TRP C 314      20.220  11.427   5.795  1.00103.32           C
ATOM   2453  CZ3 TRP C 314      19.338   9.195   5.956  1.00103.32           C
ATOM   2454  CH2 TRP C 314      20.235  10.100   5.425  1.00103.32           C
ATOM   2455  C   TRP C 314      14.218  10.110   9.358  1.00103.32           C
ATOM   2456  O   TRP C 314      13.461  10.855   9.979  1.00103.32           O
ATOM   2457  N   ILE C 315      14.260   8.782   9.584  1.00 52.38           N
ATOM   2458  CA  ILE C 315      13.466   8.187  10.626  1.00 52.38           C
ATOM   2459  CB  ILE C 315      12.758   6.937  10.186  1.00 52.38           C
ATOM   2460  CG1 ILE C 315      11.800   7.248   9.025  1.00 52.38           C
ATOM   2461  CG2 ILE C 315      12.055   6.323  11.409  1.00 52.38           C
ATOM   2462  CD1 ILE C 315      11.266   5.998   8.325  1.00 52.38           C
ATOM   2463  C   ILE C 315      14.453   7.807  11.695  1.00 52.38           C
ATOM   2464  O   ILE C 315      15.355   7.012  11.446  1.00 52.38           O
ATOM   2465  N   VAL C 316      14.302   8.375  12.914  1.00 53.09           N
ATOM   2466  CA  VAL C 316      15.295   8.148  13.936  1.00 53.09           C
ATOM   2467  CB  VAL C 316      16.017   9.407  14.321  1.00 53.09           C
ATOM   2468  CG1 VAL C 316      17.045   9.078  15.415  1.00 53.09           C
ATOM   2469  CG2 VAL C 316      16.616  10.038  13.053  1.00 53.09           C
ATOM   2470  C   VAL C 316      14.682   7.592  15.195  1.00 53.09           C
ATOM   2471  O   VAL C 316      13.574   7.946  15.592  1.00 53.09           O
ATOM   2472  N   LYS C 317      15.443   6.696  15.873  1.00 64.86           N
ATOM   2473  CA  LYS C 317      15.048   6.046  17.099  1.00 64.86           C
ATOM   2474  CB  LYS C 317      15.561   4.599  17.160  1.00 64.86           C
ATOM   2475  CG  LYS C 317      15.194   3.828  18.428  1.00 64.86           C
ATOM   2476  CD  LYS C 317      15.708   2.389  18.397  1.00 64.86           C
ATOM   2477  CE  LYS C 317      15.502   1.625  19.705  1.00 64.86           C
ATOM   2478  NZ  LYS C 317      16.086   0.270  19.588  1.00 64.86           N
ATOM   2479  C   LYS C 317      15.696   6.774  18.248  1.00 64.86           C
ATOM   2480  O   LYS C 317      16.920   6.886  18.318  1.00 64.86           O
ATOM   2481  N   ASN C 318      14.878   7.282  19.191  1.00 73.70           N
ATOM   2482  CA  ASN C 318      15.374   8.021  20.322  1.00 73.70           C
ATOM   2483  CB  ASN C 318      14.399   9.142  20.728  1.00 73.70           C
ATOM   2484  CG  ASN C 318      15.150  10.246  21.455  1.00 73.70           C
ATOM   2485  OD1 ASN C 318      16.228  10.031  22.002  1.00 73.70           O
ATOM   2486  ND2 ASN C 318      14.564  11.473  21.452  1.00 73.70           N
ATOM   2487  C   ASN C 318      15.522   7.058  21.477  1.00 73.70           C
ATOM   2488  O   ASN C 318      15.117   5.902  21.375  1.00 73.70           O
ATOM   2489  N   SER C 319      16.145   7.490  22.601  1.00 98.75           N
ATOM   2490  CA  SER C 319      16.283   6.606  23.735  1.00 98.75           C
ATOM   2491  CB  SER C 319      17.754   6.339  24.098  1.00 98.75           C
ATOM   2492  OG  SER C 319      18.392   7.552  24.472  1.00 98.75           O
ATOM   2493  C   SER C 319      15.636   7.219  24.950  1.00 98.75           C
ATOM   2494  O   SER C 319      16.112   7.046  26.073  1.00 98.75           O
ATOM   2495  N   TRP C 320      14.568   8.005  24.726  1.00147.51           N
ATOM   2496  CA  TRP C 320      13.720   8.652  25.691  1.00147.51           C
ATOM   2497  CB  TRP C 320      13.282  10.049  25.231  1.00147.51           C
ATOM   2498  CG  TRP C 320      14.498  10.949  25.218  1.00147.51           C
ATOM   2499  CD2 TRP C 320      14.560  12.276  24.671  1.00147.51           C
ATOM   2500  CD1 TRP C 320      15.748  10.671  25.696  1.00147.51           C
ATOM   2501  NE1 TRP C 320      16.585  11.738  25.479  1.00147.51           N
ATOM   2502  CE2 TRP C 320      15.867  12.734  24.850  1.00147.51           C
ATOM   2503  CE3 TRP C 320      13.609  13.048  24.069  1.00147.51           C
ATOM   2504  CZ2 TRP C 320      16.243  13.976  24.423  1.00147.51           C
ATOM   2505  CZ3 TRP C 320      13.992  14.301  23.644  1.00147.51           C
ATOM   2506  CH2 TRP C 320      15.283  14.755  23.817  1.00147.51           C
ATOM   2507  C   TRP C 320      12.571   7.787  26.129  1.00147.51           C
ATOM   2508  O   TRP C 320      11.726   8.221  26.911  1.00147.51           O
ATOM   2509  N   GLY C 321      12.411   6.593  25.535  1.00 34.61           N
ATOM   2510  CA  GLY C 321      11.303   5.758  25.908  1.00 34.61           C
ATOM   2511  C   GLY C 321      10.268   5.870  24.829  1.00 34.61           C
ATOM   2512  O   GLY C 321      10.303   6.782  24.006  1.00 34.61           O
ATOM   2513  N   GLN C 322       9.323   4.910  24.815  1.00 48.69           N
ATOM   2514  CA  GLN C 322       8.250   4.808  23.861  1.00 48.69           C
ATOM   2515  CB  GLN C 322       7.490   3.473  23.932  1.00 48.69           C
ATOM   2516  CG  GLN C 322       8.325   2.277  23.470  1.00 48.69           C
ATOM   2517  CD  GLN C 322       7.442   1.038  23.516  1.00 48.69           C
ATOM   2518  OE1 GLN C 322       6.304   1.088  23.980  1.00 48.69           O
ATOM   2519  NE2 GLN C 322       7.978  -0.107  23.015  1.00 48.69           N
ATOM   2520  C   GLN C 322       7.258   5.912  24.062  1.00 48.69           C
ATOM   2521  O   GLN C 322       6.519   6.271  23.147  1.00 48.69           O
ATOM   2522  N   ASP C 323       7.181   6.449  25.289  1.00 45.89           N
ATOM   2523  CA  ASP C 323       6.215   7.451  25.636  1.00 45.89           C
ATOM   2524  CB  ASP C 323       6.301   7.868  27.114  1.00 45.89           C
ATOM   2525  CG  ASP C 323       5.832   6.693  27.960  1.00 45.89           C
ATOM   2526  OD1 ASP C 323       5.300   5.715  27.370  1.00 45.89           O
ATOM   2527  OD2 ASP C 323       6.003   6.757  29.207  1.00 45.89           O
ATOM   2528  C   ASP C 323       6.420   8.688  24.812  1.00 45.89           C
ATOM   2529  O   ASP C 323       5.475   9.445  24.595  1.00 45.89           O
ATOM   2530  N   TRP C 324       7.659   8.943  24.350  1.00 76.16           N
ATOM   2531  CA  TRP C 324       7.939  10.178  23.665  1.00 76.16           C
ATOM   2532  CB  TRP C 324       9.347  10.707  23.998  1.00 76.16           C
ATOM   2533  CG  TRP C 324       9.745  11.998  23.325  1.00 76.16           C
ATOM   2534  CD2 TRP C 324      10.460  12.066  22.081  1.00 76.16           C
ATOM   2535  CD1 TRP C 324       9.556  13.285  23.734  1.00 76.16           C
ATOM   2536  NE1 TRP C 324      10.113  14.153  22.824  1.00 76.16           N
ATOM   2537  CE2 TRP C 324      10.671  13.416  21.801  1.00 76.16           C
ATOM   2538  CE3 TRP C 324      10.907  11.085  21.243  1.00 76.16           C
ATOM   2539  CZ2 TRP C 324      11.338  13.806  20.674  1.00 76.16           C
ATOM   2540  CZ3 TRP C 324      11.573  11.481  20.105  1.00 76.16           C
ATOM   2541  CH2 TRP C 324      11.785  12.816  19.827  1.00 76.16           C
ATOM   2542  C   TRP C 324       7.850  10.032  22.170  1.00 76.16           C
ATOM   2543  O   TRP C 324       8.100   8.973  21.601  1.00 76.16           O
ATOM   2544  N   GLY C 325       7.433  11.129  21.503  1.00 37.20           N
ATOM   2545  CA  GLY C 325       7.397  11.249  20.070  1.00 37.20           C
ATOM   2546  C   GLY C 325       6.485  10.236  19.469  1.00 37.20           C
ATOM   2547  O   GLY C 325       5.413   9.941  19.996  1.00 37.20           O
ATOM   2548  N   GLU C 326       6.895   9.697  18.303  1.00124.07           N
ATOM   2549  CA  GLU C 326       6.085   8.720  17.654  1.00124.07           C
ATOM   2550  CB  GLU C 326       6.069   8.889  16.125  1.00124.07           C
ATOM   2551  CG  GLU C 326       7.458   8.985  15.495  1.00124.07           C
ATOM   2552  CD  GLU C 326       7.274   9.498  14.073  1.00124.07           C
ATOM   2553  OE1 GLU C 326       6.126   9.892  13.734  1.00124.07           O
ATOM   2554  OE2 GLU C 326       8.275   9.507  13.310  1.00124.07           O
ATOM   2555  C   GLU C 326       6.604   7.374  18.032  1.00124.07           C
ATOM   2556  O   GLU C 326       7.424   6.777  17.337  1.00124.07           O
ATOM   2557  N   ASN C 327       6.092   6.859  19.163  1.00 92.01           N
ATOM   2558  CA  ASN C 327       6.446   5.563  19.651  1.00 92.01           C
ATOM   2559  CB  ASN C 327       6.058   4.453  18.662  1.00 92.01           C
ATOM   2560  CG  ASN C 327       6.122   3.124  19.392  1.00 92.01           C
ATOM   2561  OD1 ASN C 327       6.530   3.057  20.550  1.00 92.01           O
ATOM   2562  ND2 ASN C 327       5.712   2.034  18.692  1.00 92.01           N
ATOM   2563  C   ASN C 327       7.923   5.477  19.906  1.00 92.01           C
ATOM   2564  O   ASN C 327       8.520   4.414  19.738  1.00 92.01           O
ATOM   2565  N   GLY C 328       8.556   6.583  20.346  1.00 33.62           N
ATOM   2566  CA  GLY C 328       9.952   6.539  20.681  1.00 33.62           C
ATOM   2567  C   GLY C 328      10.790   6.989  19.520  1.00 33.62           C
ATOM   2568  O   GLY C 328      11.999   7.157  19.670  1.00 33.62           O
ATOM   2569  N   PHE C 329      10.175   7.216  18.341  1.00 66.35           N
ATOM   2570  CA  PHE C 329      10.914   7.605  17.167  1.00 66.35           C
ATOM   2571  CB  PHE C 329      10.616   6.737  15.930  1.00 66.35           C
ATOM   2572  CG  PHE C 329      11.192   5.374  16.107  1.00 66.35           C
ATOM   2573  CD1 PHE C 329      10.562   4.435  16.892  1.00 66.35           C
ATOM   2574  CD2 PHE C 329      12.357   5.027  15.462  1.00 66.35           C
ATOM   2575  CE1 PHE C 329      11.096   3.176  17.043  1.00 66.35           C
ATOM   2576  CE2 PHE C 329      12.895   3.771  15.609  1.00 66.35           C
ATOM   2577  CZ  PHE C 329      12.265   2.843  16.401  1.00 66.35           C
ATOM   2578  C   PHE C 329      10.532   8.998  16.767  1.00 66.35           C
ATOM   2579  O   PHE C 329       9.550   9.557  17.257  1.00 66.35           O
ATOM   2580  N   PHE C 330      11.353   9.615  15.884  1.00 73.73           N
ATOM   2581  CA  PHE C 330      11.022  10.914  15.371  1.00 73.73           C
ATOM   2582  CB  PHE C 330      11.572  12.094  16.203  1.00 73.73           C
ATOM   2583  CG  PHE C 330      13.065  12.099  16.193  1.00 73.73           C
ATOM   2584  CD1 PHE C 330      13.778  11.318  17.074  1.00 73.73           C
ATOM   2585  CD2 PHE C 330      13.756  12.903  15.314  1.00 73.73           C
ATOM   2586  CE1 PHE C 330      15.154  11.331  17.070  1.00 73.73           C
ATOM   2587  CE2 PHE C 330      15.131  12.921  15.305  1.00 73.73           C
ATOM   2588  CZ  PHE C 330      15.833  12.133  16.184  1.00 73.73           C
ATOM   2589  C   PHE C 330      11.550  11.029  13.973  1.00 73.73           C
ATOM   2590  O   PHE C 330      12.478  10.326  13.577  1.00 73.73           O
ATOM   2591  N   ARG C 331      10.937  11.920  13.171  1.00 88.62           N
ATOM   2592  CA  ARG C 331      11.394  12.131  11.831  1.00 88.62           C
ATOM   2593  CB  ARG C 331      10.281  12.009  10.779  1.00 88.62           C
ATOM   2594  CG  ARG C 331       9.856  10.556  10.557  1.00 88.62           C
ATOM   2595  CD  ARG C 331       8.603  10.397   9.698  1.00 88.62           C
ATOM   2596  NE  ARG C 331       7.444  10.831  10.526  1.00 88.62           N
ATOM   2597  CZ  ARG C 331       6.175  10.694  10.045  1.00 88.62           C
ATOM   2598  NH1 ARG C 331       5.975  10.190   8.792  1.00 88.62           N
ATOM   2599  NH2 ARG C 331       5.111  11.056  10.818  1.00 88.62           N
ATOM   2600  C   ARG C 331      11.949  13.517  11.799  1.00 88.62           C
ATOM   2601  O   ARG C 331      11.476  14.396  12.517  1.00 88.62           O
ATOM   2602  N   ILE C 332      13.016  13.728  11.001  1.00 62.33           N
ATOM   2603  CA  ILE C 332      13.637  15.018  10.939  1.00 62.33           C
ATOM   2604  CB  ILE C 332      14.888  15.093  11.770  1.00 62.33           C
ATOM   2605  CG1 ILE C 332      15.419  16.533  11.843  1.00 62.33           C
ATOM   2606  CG2 ILE C 332      15.891  14.066  11.222  1.00 62.33           C
ATOM   2607  CD1 ILE C 332      16.517  16.720  12.891  1.00 62.33           C
ATOM   2608  C   ILE C 332      13.999  15.306   9.514  1.00 62.33           C
ATOM   2609  O   ILE C 332      14.280  14.394   8.738  1.00 62.33           O
ATOM   2610  N   ARG C 333      14.028  16.604   9.147  1.00128.04           N
ATOM   2611  CA  ARG C 333      14.284  17.011   7.795  1.00128.04           C
ATOM   2612  CB  ARG C 333      14.298  18.544   7.626  1.00128.04           C
ATOM   2613  CG  ARG C 333      14.138  19.020   6.180  1.00128.04           C
ATOM   2614  CD  ARG C 333      15.450  19.375   5.480  0.00128.04           C
ATOM   2615  NE  ARG C 333      15.110  19.814   4.096  0.00128.04           N
ATOM   2616  CZ  ARG C 333      14.771  21.114   3.854  0.00128.04           C
ATOM   2617  NH1 ARG C 333      14.744  22.017   4.878  0.00128.04           N
ATOM   2618  NH2 ARG C 333      14.460  21.512   2.585  0.00128.04           N
ATOM   2619  C   ARG C 333      15.617  16.466   7.386  1.00128.04           C
ATOM   2620  O   ARG C 333      16.585  16.509   8.145  1.00128.04           O
ATOM   2621  N   ARG C 334      15.679  15.932   6.149  1.00115.13           N
ATOM   2622  CA  ARG C 334      16.855  15.298   5.624  1.00115.13           C
ATOM   2623  CB  ARG C 334      16.549  13.883   5.086  1.00115.13           C
ATOM   2624  CG  ARG C 334      17.751  13.136   4.509  1.00115.13           C
ATOM   2625  CD  ARG C 334      17.452  11.674   4.150  1.00115.13           C
ATOM   2626  NE  ARG C 334      17.427  11.543   2.666  1.00115.13           N
ATOM   2627  CZ  ARG C 334      16.254  11.517   1.971  1.00115.13           C
ATOM   2628  NH1 ARG C 334      15.058  11.566   2.628  1.00115.13           N
ATOM   2629  NH2 ARG C 334      16.287  11.435   0.609  1.00115.13           N
ATOM   2630  C   ARG C 334      17.372  16.096   4.460  1.00115.13           C
ATOM   2631  O   ARG C 334      16.599  16.648   3.680  1.00115.13           O
ATOM   2632  N   GLY C 335      18.714  16.184   4.326  1.00 49.24           N
ATOM   2633  CA  GLY C 335      19.315  16.833   3.189  1.00 49.24           C
ATOM   2634  C   GLY C 335      19.841  18.208   3.518  1.00 49.24           C
ATOM   2635  O   GLY C 335      20.620  18.773   2.750  1.00 49.24           O
ATOM   2636  N   VAL C 336      19.329  18.819   4.600  1.00157.91           N
ATOM   2637  CA  VAL C 336      19.686  20.111   5.130  1.00157.91           C
ATOM   2638  CB  VAL C 336      18.526  20.781   5.811  1.00157.91           C
ATOM   2639  CG1 VAL C 336      18.179  19.982   7.079  1.00157.91           C
ATOM   2640  CG2 VAL C 336      18.876  22.256   6.072  1.00157.91           C
ATOM   2641  C   VAL C 336      20.819  20.067   6.121  1.00157.91           C
ATOM   2642  O   VAL C 336      21.335  21.119   6.499  1.00157.91           O
ATOM   2643  N   ASP C 337      21.202  18.877   6.631  1.00 77.75           N
ATOM   2644  CA  ASP C 337      22.140  18.832   7.724  1.00 77.75           C
ATOM   2645  CB  ASP C 337      23.445  19.607   7.453  1.00 77.75           C
ATOM   2646  CG  ASP C 337      24.443  19.297   8.566  1.00 77.75           C
ATOM   2647  OD1 ASP C 337      24.143  18.407   9.406  1.00 77.75           O
ATOM   2648  OD2 ASP C 337      25.521  19.949   8.591  1.00 77.75           O
ATOM   2649  C   ASP C 337      21.452  19.467   8.892  1.00 77.75           C
ATOM   2650  O   ASP C 337      22.045  20.219   9.666  1.00 77.75           O
ATOM   2651  N   GLU C 338      20.150  19.146   9.042  1.00121.02           N
ATOM   2652  CA  GLU C 338      19.331  19.709  10.078  1.00121.02           C
ATOM   2653  CB  GLU C 338      17.883  19.192  10.049  1.00121.02           C
ATOM   2654  CG  GLU C 338      17.004  19.787  11.150  1.00121.02           C
ATOM   2655  CD  GLU C 338      16.782  21.252  10.810  1.00121.02           C
ATOM   2656  OE1 GLU C 338      16.822  21.586   9.595  1.00121.02           O
ATOM   2657  OE2 GLU C 338      16.571  22.054  11.758  1.00121.02           O
ATOM   2658  C   GLU C 338      19.905  19.369  11.417  1.00121.02           C
ATOM   2659  O   GLU C 338      20.076  18.206  11.773  1.00121.02           O
ATOM   2660  N   VAL C 339      20.206  20.422  12.195  1.00159.87           N
ATOM   2661  CA  VAL C 339      20.718  20.371  13.536  1.00159.87           C
ATOM   2662  CB  VAL C 339      19.715  19.953  14.583  1.00159.87           C
ATOM   2663  CG1 VAL C 339      18.554  20.961  14.562  1.00159.87           C
ATOM   2664  CG2 VAL C 339      19.295  18.489  14.377  1.00159.87           C
ATOM   2665  C   VAL C 339      21.924  19.479  13.616  1.00159.87           C
ATOM   2666  O   VAL C 339      22.140  18.832  14.640  1.00159.87           O
ATOM   2667  N   GLY C 340      22.747  19.436  12.544  1.00 47.53           N
ATOM   2668  CA  GLY C 340      23.990  18.713  12.542  1.00 47.53           C
ATOM   2669  C   GLY C 340      23.753  17.228  12.493  1.00 47.53           C
ATOM   2670  O   GLY C 340      24.623  16.442  12.848  1.00 47.53           O
ATOM   2671  N   ILE C 341      22.577  16.777  12.049  1.00 94.82           N
ATOM   2672  CA  ILE C 341      22.292  15.366  12.022  1.00 94.82           C
ATOM   2673  CB  ILE C 341      20.842  15.049  11.773  1.00 94.82           C
ATOM   2674  CG1 ILE C 341      20.561  13.585  12.155  1.00 94.82           C
ATOM   2675  CG2 ILE C 341      20.498  15.398  10.315  1.00 94.82           C
ATOM   2676  CD1 ILE C 341      19.077  13.264  12.319  1.00 94.82           C
ATOM   2677  C   ILE C 341      23.139  14.624  11.017  1.00 94.82           C
ATOM   2678  O   ILE C 341      23.310  13.410  11.093  1.00 94.82           O
ATOM   2679  N   GLU C 342      23.534  15.307   9.939  1.00167.36           N
ATOM   2680  CA  GLU C 342      24.325  14.794   8.851  1.00167.36           C
ATOM   2681  CB  GLU C 342      23.898  15.395   7.505  1.00167.36           C
ATOM   2682  CG  GLU C 342      22.483  14.902   7.180  1.00167.36           C
ATOM   2683  CD  GLU C 342      22.006  15.467   5.856  1.00167.36           C
ATOM   2684  OE1 GLU C 342      22.778  16.227   5.213  1.00167.36           O
ATOM   2685  OE2 GLU C 342      20.852  15.138   5.472  1.00167.36           O
ATOM   2686  C   GLU C 342      25.811  14.853   9.045  1.00167.36           C
ATOM   2687  O   GLU C 342      26.540  14.671   8.079  1.00167.36           O
ATOM   2688  N   SER C 343      26.296  15.350  10.189  1.00166.18           N
ATOM   2689  CA  SER C 343      27.696  15.565  10.426  1.00166.18           C
ATOM   2690  CB  SER C 343      27.794  16.659  11.410  1.00166.18           C
ATOM   2691  OG  SER C 343      27.157  16.234  12.600  1.00166.18           O
ATOM   2692  C   SER C 343      28.570  14.441  10.960  1.00166.18           C
ATOM   2693  O   SER C 343      29.764  14.410  10.692  1.00166.18           O
ATOM   2694  N   ILE C 344      28.069  13.728  11.975  1.00244.69           N
ATOM   2695  CA  ILE C 344      28.632  12.682  12.797  1.00244.69           C
ATOM   2696  CB  ILE C 344      28.548  13.009  14.268  1.00244.69           C
ATOM   2697  CG1 ILE C 344      29.670  12.302  15.065  1.00244.69           C
ATOM   2698  CG2 ILE C 344      27.123  12.696  14.746  1.00244.69           C
ATOM   2699  CD1 ILE C 344      29.803  12.753  16.516  1.00244.69           C
ATOM   2700  C   ILE C 344      28.283  11.221  12.566  1.00244.69           C
ATOM   2701  O   ILE C 344      28.388  10.469  13.533  1.00244.69           O
ATOM   2702  N   ALA C 345      27.572  10.800  11.506  1.00 75.74           N
ATOM   2703  CA  ALA C 345      27.144   9.415  11.471  1.00 75.74           C
ATOM   2704  CB  ALA C 345      26.435   9.035  10.159  1.00 75.74           C
ATOM   2705  C   ALA C 345      28.310   8.473  11.654  1.00 75.74           C
ATOM   2706  O   ALA C 345      29.387   8.691  11.101  1.00 75.74           O
ATOM   2707  N   VAL C 346      28.108   7.388  12.454  1.00 47.88           N
ATOM   2708  CA  VAL C 346      29.145   6.426  12.732  1.00 47.88           C
ATOM   2709  CB  VAL C 346      29.556   6.395  14.177  1.00 47.88           C
ATOM   2710  CG1 VAL C 346      30.541   5.233  14.385  1.00 47.88           C
ATOM   2711  CG2 VAL C 346      30.128   7.769  14.561  1.00 47.88           C
ATOM   2712  C   VAL C 346      28.629   5.051  12.424  1.00 47.88           C
ATOM   2713  O   VAL C 346      27.479   4.733  12.720  1.00 47.88           O
ATOM   2714  N   GLU C 347      29.482   4.189  11.825  1.00 48.31           N
ATOM   2715  CA  GLU C 347      29.068   2.851  11.515  1.00 48.31           C
ATOM   2716  CB  GLU C 347      29.029   2.537  10.009  1.00 48.31           C
ATOM   2717  CG  GLU C 347      27.899   3.242   9.258  1.00 48.31           C
ATOM   2718  CD  GLU C 347      27.932   2.750   7.819  1.00 48.31           C
ATOM   2719  OE1 GLU C 347      28.911   3.081   7.099  1.00 48.31           O
ATOM   2720  OE2 GLU C 347      26.978   2.028   7.424  1.00 48.31           O
ATOM   2721  C   GLU C 347      30.043   1.897  12.132  1.00 48.31           C
ATOM   2722  O   GLU C 347      31.230   2.195  12.262  1.00 48.31           O
ATOM   2723  N   ALA C 348      29.541   0.721  12.562  1.00 34.91           N
ATOM   2724  CA  ALA C 348      30.380  -0.297  13.126  1.00 34.91           C
ATOM   2725  CB  ALA C 348      30.440  -0.266  14.662  1.00 34.91           C
ATOM   2726  C   ALA C 348      29.762  -1.600  12.730  1.00 34.91           C
ATOM   2727  O   ALA C 348      28.551  -1.679  12.537  1.00 34.91           O
ATOM   2728  N   ASP C 349      30.585  -2.657  12.578  1.00 34.84           N
ATOM   2729  CA  ASP C 349      30.064  -3.937  12.189  1.00 34.84           C
ATOM   2730  CB  ASP C 349      30.746  -4.522  10.940  1.00 34.84           C
ATOM   2731  CG  ASP C 349      30.339  -3.673   9.744  1.00 34.84           C
ATOM   2732  OD1 ASP C 349      29.429  -2.818   9.908  1.00 34.84           O
ATOM   2733  OD2 ASP C 349      30.936  -3.864   8.651  1.00 34.84           O
ATOM   2734  C   ASP C 349      30.303  -4.898  13.312  1.00 34.84           C
ATOM   2735  O   ASP C 349      31.444  -5.175  13.677  1.00 34.84           O
ATOM   2736  N   VAL C 350      29.213  -5.437  13.890  1.00 47.63           N
ATOM   2737  CA  VAL C 350      29.297  -6.341  15.006  1.00 47.63           C
ATOM   2738  CB  VAL C 350      28.068  -6.297  15.860  1.00 47.63           C
ATOM   2739  CG1 VAL C 350      28.230  -7.290  17.019  1.00 47.63           C
ATOM   2740  CG2 VAL C 350      27.839  -4.843  16.310  1.00 47.63           C
ATOM   2741  C   VAL C 350      29.508  -7.744  14.510  1.00 47.63           C
ATOM   2742  O   VAL C 350      29.196  -8.062  13.363  1.00 47.63           O
ATOM   2743  N   ILE C 351      30.093  -8.617  15.363  1.00 51.90           N
ATOM   2744  CA  ILE C 351      30.285  -9.987  14.979  1.00 51.90           C
ATOM   2745  CB  ILE C 351      31.663 -10.500  15.277  1.00 51.90           C
ATOM   2746  CG1 ILE C 351      32.712  -9.705  14.480  1.00 51.90           C
ATOM   2747  CG2 ILE C 351      31.686 -12.009  14.989  1.00 51.90           C
ATOM   2748  CD1 ILE C 351      34.150  -9.960  14.932  1.00 51.90           C
ATOM   2749  C   ILE C 351      29.312 -10.810  15.771  1.00 51.90           C
ATOM   2750  O   ILE C 351      29.431 -10.951  16.987  1.00 51.90           O
ATOM   2751  N   PRO C 352      28.362 -11.377  15.073  1.00143.29           N
ATOM   2752  CA  PRO C 352      27.321 -12.177  15.669  1.00143.29           C
ATOM   2753  CD  PRO C 352      27.971 -10.854  13.777  1.00143.29           C
ATOM   2754  CB  PRO C 352      26.247 -12.345  14.588  1.00143.29           C
ATOM   2755  CG  PRO C 352      26.908 -11.847  13.289  1.00143.29           C
ATOM   2756  C   PRO C 352      27.866 -13.480  16.162  1.00143.29           C
ATOM   2757  O   PRO C 352      29.001 -13.821  15.835  1.00143.29           O
ATOM   2758  N   PHE C 353      27.083 -14.202  16.988  1.00 27.56           N
ATOM   2759  CA  PHE C 353      27.512 -15.468  17.505  1.00 27.56           C
ATOM   2760  CB  PHE C 353      26.655 -15.956  18.685  1.00 27.56           C
ATOM   2761  CG  PHE C 353      26.829 -14.979  19.796  1.00 27.56           C
ATOM   2762  CD1 PHE C 353      26.072 -13.831  19.841  1.00 27.56           C
ATOM   2763  CD2 PHE C 353      27.747 -15.210  20.793  1.00 27.56           C
ATOM   2764  CE1 PHE C 353      26.230 -12.927  20.864  1.00 27.56           C
ATOM   2765  CE2 PHE C 353      27.909 -14.310  21.820  1.00 27.56           C
ATOM   2766  CZ  PHE C 353      27.149 -13.166  21.857  1.00 27.56           C
ATOM   2767  C   PHE C 353      27.352 -16.485  16.385  1.00 27.56           C
ATOM   2768  O   PHE C 353      26.833 -16.099  15.304  1.00 27.56           O
ATOM   2769  OXT PHE C 353      27.740 -17.665  16.597  1.00 27.56           O
TER    2770      PHE C 353
ATOM   2771  N   ASP D 354      53.498 -33.083   9.399  1.00 34.92           N
ATOM   2772  CA  ASP D 354      52.288 -33.441   8.623  1.00 34.92           C
ATOM   2773  CB  ASP D 354      52.681 -33.955   7.227  1.00 34.92           C
ATOM   2774  CG  ASP D 354      53.362 -32.828   6.463  1.00 34.92           C
ATOM   2775  OD1 ASP D 354      53.552 -31.733   7.057  1.00 34.92           O
ATOM   2776  OD2 ASP D 354      53.703 -33.050   5.271  1.00 34.92           O
ATOM   2777  C   ASP D 354      51.584 -34.547   9.330  1.00 34.92           C
ATOM   2778  O   ASP D 354      52.175 -35.250  10.147  1.00 34.92           O
ATOM   2779  N   THR D 355      50.275 -34.694   9.062  1.00 42.81           N
ATOM   2780  CA  THR D 355      49.532 -35.785   9.608  1.00 42.81           C
ATOM   2781  CB  THR D 355      48.094 -35.464   9.889  1.00 42.81           C
ATOM   2782  OG1 THR D 355      47.430 -35.092   8.690  1.00 42.81           O
ATOM   2783  CG2 THR D 355      48.036 -34.318  10.912  1.00 42.81           C
ATOM   2784  C   THR D 355      49.570 -36.835   8.549  1.00 42.81           C
ATOM   2785  O   THR D 355      50.083 -36.609   7.455  1.00 42.81           O
ATOM   2786  N   PRO D 356      49.058 -37.985   8.858  1.00 70.08           N
ATOM   2787  CA  PRO D 356      49.052 -39.066   7.908  1.00 70.08           C
ATOM   2788  CD  PRO D 356      49.119 -38.465  10.230  1.00 70.08           C
ATOM   2789  CB  PRO D 356      48.717 -40.319   8.715  1.00 70.08           C
ATOM   2790  CG  PRO D 356      49.235 -39.994  10.127  1.00 70.08           C
ATOM   2791  C   PRO D 356      48.099 -38.828   6.776  1.00 70.08           C
ATOM   2792  O   PRO D 356      48.093 -39.625   5.839  1.00 70.08           O
ATOM   2793  N   ALA D 357      47.266 -37.772   6.849  1.00 58.33           N
ATOM   2794  CA  ALA D 357      46.243 -37.569   5.856  1.00 58.33           C
ATOM   2795  CB  ALA D 357      45.162 -36.567   6.295  1.00 58.33           C
ATOM   2796  C   ALA D 357      46.792 -37.089   4.547  1.00 58.33           C
ATOM   2797  O   ALA D 357      47.697 -36.257   4.488  1.00 58.33           O
ATOM   2798  N   ASN D 358      46.230 -37.635   3.446  1.00137.81           N
ATOM   2799  CA  ASN D 358      46.562 -37.218   2.114  1.00137.81           C
ATOM   2800  CB  ASN D 358      47.329 -38.304   1.335  1.00137.81           C
ATOM   2801  CG  ASN D 358      47.891 -37.703   0.054  1.00137.81           C
ATOM   2802  OD1 ASN D 358      47.265 -36.854  -0.578  1.00137.81           O
ATOM   2803  ND2 ASN D 358      49.111 -38.156  -0.341  1.00137.81           N
ATOM   2804  C   ASN D 358      45.249 -37.009   1.418  1.00137.81           C
ATOM   2805  O   ASN D 358      44.818 -37.851   0.632  1.00137.81           O
ATOM   2806  N   CYS D 359      44.588 -35.857   1.663  1.00 65.31           N
ATOM   2807  CA  CYS D 359      43.290 -35.633   1.086  1.00 65.31           C
ATOM   2808  CB  CYS D 359      42.253 -35.122   2.100  1.00 65.31           C
ATOM   2809  SG  CYS D 359      41.878 -36.402   3.333  1.00 65.31           S
ATOM   2810  C   CYS D 359      43.406 -34.654  -0.041  1.00 65.31           C
ATOM   2811  O   CYS D 359      44.408 -33.956  -0.178  1.00 65.31           O
ATOM   2812  N   THR D 360      42.358 -34.580  -0.889  1.00 51.84           N
ATOM   2813  CA  THR D 360      42.443 -33.751  -2.056  1.00 51.84           C
ATOM   2814  CB  THR D 360      42.184 -34.497  -3.333  1.00 51.84           C
ATOM   2815  OG1 THR D 360      40.850 -34.985  -3.352  1.00 51.84           O
ATOM   2816  CG2 THR D 360      43.177 -35.667  -3.434  1.00 51.84           C
ATOM   2817  C   THR D 360      41.430 -32.652  -1.995  1.00 51.84           C
ATOM   2818  O   THR D 360      40.513 -32.649  -1.176  1.00 51.84           O
ATOM   2819  N   PHE D 361      41.600 -31.683  -2.915  1.00 66.99           N
ATOM   2820  CA  PHE D 361      40.773 -30.521  -3.053  1.00 66.99           C
ATOM   2821  CB  PHE D 361      41.226 -29.646  -4.223  1.00 66.99           C
ATOM   2822  CG  PHE D 361      40.243 -28.548  -4.443  1.00 66.99           C
ATOM   2823  CD1 PHE D 361      40.262 -27.413  -3.666  1.00 66.99           C
ATOM   2824  CD2 PHE D 361      39.307 -28.652  -5.447  1.00 66.99           C
ATOM   2825  CE1 PHE D 361      39.354 -26.403  -3.884  1.00 66.99           C
ATOM   2826  CE2 PHE D 361      38.395 -27.648  -5.671  1.00 66.99           C
ATOM   2827  CZ  PHE D 361      38.419 -26.520  -4.886  1.00 66.99           C
ATOM   2828  C   PHE D 361      39.373 -30.959  -3.346  1.00 66.99           C
ATOM   2829  O   PHE D 361      38.413 -30.367  -2.854  1.00 66.99           O
ATOM   2830  N   GLU D 362      39.228 -32.002  -4.183  1.00112.87           N
ATOM   2831  CA  GLU D 362      37.937 -32.506  -4.559  1.00112.87           C
ATOM   2832  CB  GLU D 362      38.040 -33.664  -5.570  1.00112.87           C
ATOM   2833  CG  GLU D 362      36.693 -34.277  -5.962  1.00112.87           C
ATOM   2834  CD  GLU D 362      36.403 -35.423  -5.001  1.00112.87           C
ATOM   2835  OE1 GLU D 362      37.196 -36.403  -4.998  1.00112.87           O
ATOM   2836  OE2 GLU D 362      35.389 -35.337  -4.259  1.00112.87           O
ATOM   2837  C   GLU D 362      37.233 -33.011  -3.338  1.00112.87           C
ATOM   2838  O   GLU D 362      36.026 -32.824  -3.189  1.00112.87           O
ATOM   2839  N   ASP D 363      37.977 -33.648  -2.416  1.00 55.74           N
ATOM   2840  CA  ASP D 363      37.367 -34.201  -1.239  1.00 55.74           C
ATOM   2841  CB  ASP D 363      38.380 -34.885  -0.302  1.00 55.74           C
ATOM   2842  CG  ASP D 363      38.860 -36.174  -0.960  1.00 55.74           C
ATOM   2843  OD1 ASP D 363      38.028 -36.847  -1.626  1.00 55.74           O
ATOM   2844  OD2 ASP D 363      40.064 -36.506  -0.798  1.00 55.74           O
ATOM   2845  C   ASP D 363      36.730 -33.080  -0.474  1.00 55.74           C
ATOM   2846  O   ASP D 363      35.705 -33.271   0.178  1.00 55.74           O
ATOM   2847  N   VAL D 364      37.366 -31.893  -0.501  1.00 63.71           N
ATOM   2848  CA  VAL D 364      36.912 -30.717   0.199  1.00 63.71           C
ATOM   2849  CB  VAL D 364      37.954 -29.641   0.260  1.00 63.71           C
ATOM   2850  CG1 VAL D 364      37.332 -28.419   0.956  1.00 63.71           C
ATOM   2851  CG2 VAL D 364      39.201 -30.199   0.969  1.00 63.71           C
ATOM   2852  C   VAL D 364      35.678 -30.083  -0.403  1.00 63.71           C
ATOM   2853  O   VAL D 364      34.882 -29.483   0.318  1.00 63.71           O
ATOM   2854  N   ALA D 365      35.498 -30.122  -1.740  1.00 46.88           N
ATOM   2855  CA  ALA D 365      34.356 -29.435  -2.305  1.00 46.88           C
ATOM   2856  CB  ALA D 365      34.393 -29.350  -3.841  1.00 46.88           C
ATOM   2857  C   ALA D 365      33.089 -30.137  -1.921  1.00 46.88           C
ATOM   2858  O   ALA D 365      33.018 -31.363  -1.961  1.00 46.88           O
ATOM   2859  N   GLY D 366      32.038 -29.367  -1.547  1.00 31.26           N
ATOM   2860  CA  GLY D 366      30.783 -29.982  -1.208  1.00 31.26           C
ATOM   2861  C   GLY D 366      30.195 -29.317   0.001  1.00 31.26           C
ATOM   2862  O   GLY D 366      30.550 -28.191   0.348  1.00 31.26           O
ATOM   2863  N   LYS D 367      29.253 -30.019   0.671  1.00 96.37           N
ATOM   2864  CA  LYS D 367      28.599 -29.475   1.830  1.00 96.37           C
ATOM   2865  CB  LYS D 367      27.085 -29.749   1.866  1.00 96.37           C
ATOM   2866  CG  LYS D 367      26.389 -29.159   3.094  1.00 96.37           C
ATOM   2867  CD  LYS D 367      24.861 -29.173   3.004  1.00 96.37           C
ATOM   2868  CE  LYS D 367      24.245 -30.541   3.299  1.00 96.37           C
ATOM   2869  NZ  LYS D 367      22.770 -30.463   3.205  1.00 96.37           N
ATOM   2870  C   LYS D 367      29.186 -30.101   3.058  1.00 96.37           C
ATOM   2871  O   LYS D 367      29.414 -31.308   3.112  1.00 96.37           O
ATOM   2872  N   TRP D 368      29.452 -29.273   4.090  1.00 55.00           N
ATOM   2873  CA  TRP D 368      30.010 -29.770   5.318  1.00 55.00           C
ATOM   2874  CB  TRP D 368      31.436 -29.267   5.600  1.00 55.00           C
ATOM   2875  CG  TRP D 368      32.497 -29.834   4.686  1.00 55.00           C
ATOM   2876  CD2 TRP D 368      33.387 -30.899   5.054  1.00 55.00           C
ATOM   2877  CD1 TRP D 368      32.832 -29.470   3.415  1.00 55.00           C
ATOM   2878  NE1 TRP D 368      33.874 -30.244   2.965  1.00 55.00           N
ATOM   2879  CE2 TRP D 368      34.227 -31.127   3.965  1.00 55.00           C
ATOM   2880  CE3 TRP D 368      33.498 -31.624   6.206  1.00 55.00           C
ATOM   2881  CZ2 TRP D 368      35.195 -32.090   4.011  1.00 55.00           C
ATOM   2882  CZ3 TRP D 368      34.474 -32.595   6.249  1.00 55.00           C
ATOM   2883  CH2 TRP D 368      35.305 -32.824   5.172  1.00 55.00           C
ATOM   2884  C   TRP D 368      29.158 -29.296   6.454  1.00 55.00           C
ATOM   2885  O   TRP D 368      28.619 -28.191   6.432  1.00 55.00           O
ATOM   2886  N   THR D 369      29.005 -30.147   7.488  1.00104.21           N
ATOM   2887  CA  THR D 369      28.261 -29.746   8.646  1.00104.21           C
ATOM   2888  CB  THR D 369      27.173 -30.711   9.034  1.00104.21           C
ATOM   2889  OG1 THR D 369      26.430 -30.196  10.130  1.00104.21           O
ATOM   2890  CG2 THR D 369      27.794 -32.071   9.392  1.00104.21           C
ATOM   2891  C   THR D 369      29.239 -29.655   9.773  1.00104.21           C
ATOM   2892  O   THR D 369      30.005 -30.582  10.030  1.00104.21           O
ATOM   2893  N   LEU D 370      29.262 -28.505  10.469  1.00 86.72           N
ATOM   2894  CA  LEU D 370      30.186 -28.357  11.553  1.00 86.72           C
ATOM   2895  CB  LEU D 370      31.023 -27.068  11.478  1.00 86.72           C
ATOM   2896  CG  LEU D 370      31.971 -27.022  10.266  1.00 86.72           C
ATOM   2897  CD1 LEU D 370      31.188 -27.015   8.944  1.00 86.72           C
ATOM   2898  CD2 LEU D 370      32.966 -25.856  10.379  1.00 86.72           C
ATOM   2899  C   LEU D 370      29.408 -28.318  12.834  1.00 86.72           C
ATOM   2900  O   LEU D 370      28.472 -27.531  12.991  1.00 86.72           O
ATOM   2901  N   TRP D 371      29.792 -29.195  13.786  1.00 59.63           N
ATOM   2902  CA  TRP D 371      29.175 -29.230  15.078  1.00 59.63           C
ATOM   2903  CB  TRP D 371      29.108 -30.642  15.687  1.00 59.63           C
ATOM   2904  CG  TRP D 371      28.166 -31.598  14.994  1.00 59.63           C
ATOM   2905  CD2 TRP D 371      26.898 -32.005  15.533  1.00 59.63           C
ATOM   2906  CD1 TRP D 371      28.317 -32.265  13.815  1.00 59.63           C
ATOM   2907  NE1 TRP D 371      27.219 -33.059  13.580  1.00 59.63           N
ATOM   2908  CE2 TRP D 371      26.339 -32.910  14.631  1.00 59.63           C
ATOM   2909  CE3 TRP D 371      26.257 -31.658  16.687  1.00 59.63           C
ATOM   2910  CZ2 TRP D 371      25.121 -33.482  14.871  1.00 59.63           C
ATOM   2911  CZ3 TRP D 371      25.028 -32.232  16.924  1.00 59.63           C
ATOM   2912  CH2 TRP D 371      24.472 -33.127  16.033  1.00 59.63           C
ATOM   2913  C   TRP D 371      30.097 -28.446  15.947  1.00 59.63           C
ATOM   2914  O   TRP D 371      31.289 -28.745  16.010  1.00 59.63           O
ATOM   2915  N   GLU D 372      29.569 -27.421  16.644  1.00 75.39           N
ATOM   2916  CA  GLU D 372      30.439 -26.577  17.404  1.00 75.39           C
ATOM   2917  CB  GLU D 372      30.298 -25.086  17.051  1.00 75.39           C
ATOM   2918  CG  GLU D 372      31.379 -24.203  17.676  1.00 75.39           C
ATOM   2919  CD  GLU D 372      31.251 -22.811  17.075  1.00 75.39           C
ATOM   2920  OE1 GLU D 372      30.344 -22.617  16.222  1.00 75.39           O
ATOM   2921  OE2 GLU D 372      32.058 -21.923  17.459  1.00 75.39           O
ATOM   2922  C   GLU D 372      30.171 -26.739  18.866  1.00 75.39           C
ATOM   2923  O   GLU D 372      29.026 -26.774  19.314  1.00 75.39           O
ATOM   2924  N   GLY D 373      31.267 -26.830  19.643  1.00 64.03           N
ATOM   2925  CA  GLY D 373      31.230 -27.007  21.062  1.00 64.03           C
ATOM   2926  C   GLY D 373      31.466 -25.679  21.724  1.00 64.03           C
ATOM   2927  O   GLY D 373      30.964 -24.650  21.282  1.00 64.03           O
ATOM   2928  N   PRO D 374      32.334 -25.696  22.707  1.00203.64           N
ATOM   2929  CA  PRO D 374      32.428 -24.648  23.703  1.00203.64           C
ATOM   2930  CD  PRO D 374      33.611 -26.357  22.496  1.00203.64           C
ATOM   2931  CB  PRO D 374      33.835 -24.764  24.294  1.00203.64           C
ATOM   2932  CG  PRO D 374      34.647 -25.468  23.196  1.00203.64           C
ATOM   2933  C   PRO D 374      32.066 -23.216  23.403  1.00203.64           C
ATOM   2934  O   PRO D 374      30.880 -22.985  23.183  1.00203.64           O
ATOM   2935  N   ARG D 375      33.033 -22.266  23.381  1.00273.38           N
ATOM   2936  CA  ARG D 375      32.861 -20.843  23.145  1.00273.38           C
ATOM   2937  CB  ARG D 375      31.410 -20.316  23.042  1.00273.38           C
ATOM   2938  CG  ARG D 375      30.533 -20.506  24.286  1.00273.38           C
ATOM   2939  CD  ARG D 375      29.117 -19.959  24.110  1.00273.38           C
ATOM   2940  NE  ARG D 375      29.246 -18.496  23.856  1.00273.38           N
ATOM   2941  CZ  ARG D 375      29.428 -18.039  22.583  1.00273.38           C
ATOM   2942  NH1 ARG D 375      29.419 -18.911  21.533  1.00273.38           N
ATOM   2943  NH2 ARG D 375      29.625 -16.707  22.360  1.00273.38           N
ATOM   2944  C   ARG D 375      33.548 -20.062  24.238  1.00273.38           C
ATOM   2945  O   ARG D 375      32.924 -19.489  25.133  1.00273.38           O
ATOM   2946  N   GLY D 376      34.879 -19.929  24.137  1.00 61.56           N
ATOM   2947  CA  GLY D 376      35.624 -19.250  25.161  1.00 61.56           C
ATOM   2948  C   GLY D 376      36.704 -18.452  24.506  1.00 61.56           C
ATOM   2949  O   GLY D 376      36.571 -18.016  23.365  1.00 61.56           O
ATOM   2950  N   VAL D 377      37.806 -18.226  25.242  1.00 58.51           N
ATOM   2951  CA  VAL D 377      38.928 -17.456  24.786  1.00 58.51           C
ATOM   2952  CB  VAL D 377      39.487 -16.603  25.896  1.00 58.51           C
ATOM   2953  CG1 VAL D 377      40.695 -15.778  25.420  1.00 58.51           C
ATOM   2954  CG2 VAL D 377      38.336 -15.743  26.446  1.00 58.51           C
ATOM   2955  C   VAL D 377      39.969 -18.441  24.313  1.00 58.51           C
ATOM   2956  O   VAL D 377      39.805 -19.653  24.472  1.00 58.51           O
ATOM   2957  N   LYS D 378      41.051 -17.943  23.673  1.00136.06           N
ATOM   2958  CA  LYS D 378      42.112 -18.773  23.159  1.00136.06           C
ATOM   2959  CB  LYS D 378      43.252 -17.954  22.522  1.00136.06           C
ATOM   2960  CG  LYS D 378      44.393 -18.807  21.969  1.00136.06           C
ATOM   2961  CD  LYS D 378      45.507 -17.977  21.325  1.00136.06           C
ATOM   2962  CE  LYS D 378      46.383 -17.259  22.355  1.00136.06           C
ATOM   2963  NZ  LYS D 378      47.439 -16.476  21.675  1.00136.06           N
ATOM   2964  C   LYS D 378      42.690 -19.539  24.305  1.00136.06           C
ATOM   2965  O   LYS D 378      43.068 -20.698  24.146  1.00136.06           O
ATOM   2966  N   PRO D 379      42.885 -18.924  25.438  1.00204.64           N
ATOM   2967  CA  PRO D 379      43.145 -19.717  26.601  1.00204.64           C
ATOM   2968  CD  PRO D 379      43.525 -17.621  25.517  0.00204.64           C
ATOM   2969  CB  PRO D 379      43.996 -18.863  27.537  1.00204.64           C
ATOM   2970  CG  PRO D 379      43.811 -17.427  27.012  0.00204.64           C
ATOM   2971  C   PRO D 379      41.742 -19.890  27.051  1.00204.64           C
ATOM   2972  O   PRO D 379      41.030 -18.899  27.011  1.00204.64           O
ATOM   2973  N   GLY D 380      41.317 -21.049  27.560  1.00234.66           N
ATOM   2974  CA  GLY D 380      39.940 -21.202  27.926  1.00234.66           C
ATOM   2975  C   GLY D 380      39.442 -22.344  27.120  1.00234.66           C
ATOM   2976  O   GLY D 380      38.625 -23.138  27.585  1.00234.66           O
ATOM   2977  N   ALA D 381      39.953 -22.466  25.885  1.00 71.00           N
ATOM   2978  CA  ALA D 381      39.573 -23.578  25.076  1.00 71.00           C
ATOM   2979  CB  ALA D 381      38.649 -23.207  23.904  1.00 71.00           C
ATOM   2980  C   ALA D 381      40.822 -24.146  24.487  1.00 71.00           C
ATOM   2981  O   ALA D 381      41.822 -23.450  24.306  1.00 71.00           O
ATOM   2982  N   SER D 382      40.798 -25.468  24.244  1.00107.71           N
ATOM   2983  CA  SER D 382      41.852 -26.167  23.569  1.00107.71           C
ATOM   2984  CB  SER D 382      42.902 -26.769  24.519  1.00107.71           C
ATOM   2985  OG  SER D 382      42.303 -27.743  25.361  1.00107.71           O
ATOM   2986  C   SER D 382      41.159 -27.295  22.878  1.00107.71           C
ATOM   2987  O   SER D 382      40.525 -28.125  23.529  1.00107.71           O
ATOM   2988  N   CYS D 383      41.284 -27.377  21.540  1.00 83.45           N
ATOM   2989  CA  CYS D 383      40.510 -28.358  20.828  1.00 83.45           C
ATOM   2990  CB  CYS D 383      40.018 -27.800  19.487  1.00 83.45           C
ATOM   2991  SG  CYS D 383      39.189 -26.210  19.763  1.00 83.45           S
ATOM   2992  C   CYS D 383      41.329 -29.584  20.560  1.00 83.45           C
ATOM   2993  O   CYS D 383      41.565 -29.958  19.410  1.00 83.45           O
ATOM   2994  N   ALA D 384      41.856 -30.186  21.639  1.00 75.40           N
ATOM   2995  CA  ALA D 384      42.549 -31.444  21.631  1.00 75.40           C
ATOM   2996  CB  ALA D 384      43.387 -31.661  22.902  1.00 75.40           C
ATOM   2997  C   ALA D 384      41.593 -32.600  21.529  1.00 75.40           C
ATOM   2998  O   ALA D 384      41.907 -33.621  20.917  1.00 75.40           O
ATOM   2999  N   ASN D 385      40.408 -32.477  22.168  1.00146.99           N
ATOM   3000  CA  ASN D 385      39.512 -33.594  22.309  1.00146.99           C
ATOM   3001  CB  ASN D 385      39.120 -33.846  23.776  1.00146.99           C
ATOM   3002  CG  ASN D 385      38.411 -35.191  23.866  1.00146.99           C
ATOM   3003  OD1 ASN D 385      37.456 -35.457  23.138  1.00146.99           O
ATOM   3004  ND2 ASN D 385      38.896 -36.069  24.784  1.00146.99           N
ATOM   3005  C   ASN D 385      38.247 -33.367  21.545  1.00146.99           C
ATOM   3006  O   ASN D 385      38.037 -34.023  20.529  1.00146.99           O
ATOM   3007  N   HIS D 386      37.345 -32.506  22.078  1.00152.42           N
ATOM   3008  CA  HIS D 386      36.084 -32.157  21.478  1.00152.42           C
ATOM   3009  ND1 HIS D 386      33.102 -32.418  20.030  1.00152.42           N
ATOM   3010  CG  HIS D 386      34.392 -32.755  19.691  1.00152.42           C
ATOM   3011  CB  HIS D 386      35.419 -33.274  20.654  1.00152.42           C
ATOM   3012  NE2 HIS D 386      33.306 -32.026  17.852  1.00152.42           N
ATOM   3013  CD2 HIS D 386      34.500 -32.509  18.357  1.00152.42           C
ATOM   3014  CE1 HIS D 386      32.496 -31.989  18.895  1.00152.42           C
ATOM   3015  C   HIS D 386      35.168 -31.865  22.627  1.00152.42           C
ATOM   3016  O   HIS D 386      35.248 -30.796  23.228  1.00152.42           O
ATOM   3017  N   GLN D 387      34.243 -32.813  22.916  1.00 75.82           N
ATOM   3018  CA  GLN D 387      33.306 -32.771  24.014  1.00 75.82           C
ATOM   3019  CB  GLN D 387      33.588 -31.761  25.149  1.00 75.82           C
ATOM   3020  CG  GLN D 387      34.864 -32.069  25.935  1.00 75.82           C
ATOM   3021  CD  GLN D 387      35.028 -31.006  27.012  1.00 75.82           C
ATOM   3022  OE1 GLN D 387      34.219 -30.085  27.122  1.00 75.82           O
ATOM   3023  NE2 GLN D 387      36.104 -31.134  27.833  1.00 75.82           N
ATOM   3024  C   GLN D 387      31.940 -32.496  23.471  1.00 75.82           C
ATOM   3025  O   GLN D 387      31.698 -32.636  22.275  1.00 75.82           O
ATOM   3026  N   GLY D 388      31.001 -32.112  24.358  1.00 42.59           N
ATOM   3027  CA  GLY D 388      29.633 -31.895  23.968  1.00 42.59           C
ATOM   3028  C   GLY D 388      29.518 -30.716  23.050  1.00 42.59           C
ATOM   3029  O   GLY D 388      30.172 -29.684  23.207  1.00 42.59           O
ATOM   3030  N   PRO D 389      28.712 -30.913  22.037  1.00 89.38           N
ATOM   3031  CA  PRO D 389      28.435 -29.842  21.116  1.00 89.38           C
ATOM   3032  CD  PRO D 389      28.727 -32.204  21.368  1.00 89.38           C
ATOM   3033  CB  PRO D 389      28.312 -30.481  19.732  1.00 89.38           C
ATOM   3034  CG  PRO D 389      28.025 -31.962  20.025  1.00 89.38           C
ATOM   3035  C   PRO D 389      27.232 -29.031  21.482  1.00 89.38           C
ATOM   3036  O   PRO D 389      26.213 -29.609  21.861  1.00 89.38           O
ATOM   3037  N   TRP D 390      27.333 -27.693  21.378  1.00125.66           N
ATOM   3038  CA  TRP D 390      26.218 -26.818  21.586  1.00125.66           C
ATOM   3039  CB  TRP D 390      26.645 -25.352  21.778  1.00125.66           C
ATOM   3040  CG  TRP D 390      27.412 -25.096  23.054  1.00125.66           C
ATOM   3041  CD2 TRP D 390      26.810 -24.683  24.291  1.00125.66           C
ATOM   3042  CD1 TRP D 390      28.753 -25.188  23.290  1.00125.66           C
ATOM   3043  NE1 TRP D 390      29.024 -24.860  24.597  1.00125.66           N
ATOM   3044  CE2 TRP D 390      27.837 -24.546  25.225  1.00125.66           C
ATOM   3045  CE3 TRP D 390      25.508 -24.438  24.621  1.00125.66           C
ATOM   3046  CZ2 TRP D 390      27.575 -24.160  26.509  1.00125.66           C
ATOM   3047  CZ3 TRP D 390      25.248 -24.051  25.917  1.00125.66           C
ATOM   3048  CH2 TRP D 390      26.262 -23.913  26.842  1.00125.66           C
ATOM   3049  C   TRP D 390      25.330 -26.870  20.389  1.00125.66           C
ATOM   3050  O   TRP D 390      24.118 -27.037  20.515  1.00125.66           O
ATOM   3051  N   GLU D 391      25.916 -26.739  19.177  1.00 71.34           N
ATOM   3052  CA  GLU D 391      25.026 -26.674  18.063  1.00 71.34           C
ATOM   3053  CB  GLU D 391      24.422 -25.276  17.855  1.00 71.34           C
ATOM   3054  CG  GLU D 391      23.484 -24.845  18.986  1.00 71.34           C
ATOM   3055  CD  GLU D 391      22.961 -23.454  18.657  1.00 71.34           C
ATOM   3056  OE1 GLU D 391      23.352 -22.913  17.589  1.00 71.34           O
ATOM   3057  OE2 GLU D 391      22.164 -22.915  19.470  1.00 71.34           O
ATOM   3058  C   GLU D 391      25.684 -27.046  16.777  1.00 71.34           C
ATOM   3059  O   GLU D 391      26.905 -27.001  16.624  1.00 71.34           O
ATOM   3060  N   ARG D 392      24.839 -27.465  15.811  1.00189.12           N
ATOM   3061  CA  ARG D 392      25.303 -27.603  14.470  1.00189.12           C
ATOM   3062  CB  ARG D 392      24.426 -28.509  13.587  1.00189.12           C
ATOM   3063  CG  ARG D 392      24.407 -29.971  14.036  1.00189.12           C
ATOM   3064  CD  ARG D 392      23.610 -30.201  15.321  1.00189.12           C
ATOM   3065  NE  ARG D 392      22.165 -30.169  14.959  1.00189.12           N
ATOM   3066  CZ  ARG D 392      21.487 -28.983  14.947  1.00189.12           C
ATOM   3067  NH1 ARG D 392      22.132 -27.825  15.271  1.00189.12           N
ATOM   3068  NH2 ARG D 392      20.165 -28.957  14.611  1.00189.12           N
ATOM   3069  C   ARG D 392      25.115 -26.219  14.012  1.00189.12           C
ATOM   3070  O   ARG D 392      24.221 -25.889  13.233  1.00189.12           O
ATOM   3071  N   LYS D 393      25.986 -25.358  14.540  1.00 52.03           N
ATOM   3072  CA  LYS D 393      25.856 -23.987  14.242  1.00 52.03           C
ATOM   3073  CB  LYS D 393      26.867 -23.094  14.980  1.00 52.03           C
ATOM   3074  CG  LYS D 393      26.456 -22.854  16.439  1.00 52.03           C
ATOM   3075  CD  LYS D 393      27.542 -22.230  17.318  1.00 52.03           C
ATOM   3076  CE  LYS D 393      28.288 -23.247  18.182  1.00 52.03           C
ATOM   3077  NZ  LYS D 393      29.197 -22.545  19.117  1.00 52.03           N
ATOM   3078  C   LYS D 393      26.060 -23.880  12.790  1.00 52.03           C
ATOM   3079  O   LYS D 393      25.470 -23.012  12.151  1.00 52.03           O
ATOM   3080  N   VAL D 394      26.881 -24.762  12.186  1.00101.46           N
ATOM   3081  CA  VAL D 394      27.010 -24.300  10.856  1.00101.46           C
ATOM   3082  CB  VAL D 394      28.269 -23.503  10.649  1.00101.46           C
ATOM   3083  CG1 VAL D 394      28.352 -23.064   9.177  1.00101.46           C
ATOM   3084  CG2 VAL D 394      28.294 -22.336  11.653  1.00101.46           C
ATOM   3085  C   VAL D 394      27.005 -25.336   9.793  1.00101.46           C
ATOM   3086  O   VAL D 394      27.585 -26.410   9.908  1.00101.46           O
ATOM   3087  N   ARG D 395      26.333 -24.977   8.685  1.00 66.07           N
ATOM   3088  CA  ARG D 395      26.375 -25.746   7.484  1.00 66.07           C
ATOM   3089  CB  ARG D 395      24.993 -26.071   6.894  1.00 66.07           C
ATOM   3090  CG  ARG D 395      24.165 -27.026   7.756  1.00 66.07           C
ATOM   3091  CD  ARG D 395      22.794 -27.345   7.157  1.00 66.07           C
ATOM   3092  NE  ARG D 395      22.098 -28.275   8.089  1.00 66.07           N
ATOM   3093  CZ  ARG D 395      20.785 -28.587   7.886  1.00 66.07           C
ATOM   3094  NH1 ARG D 395      20.118 -28.062   6.816  1.00 66.07           N
ATOM   3095  NH2 ARG D 395      20.138 -29.422   8.750  1.00 66.07           N
ATOM   3096  C   ARG D 395      27.072 -24.847   6.509  1.00 66.07           C
ATOM   3097  O   ARG D 395      26.717 -23.674   6.383  1.00 66.07           O
ATOM   3098  N   VAL D 396      28.108 -25.360   5.813  1.00 39.84           N
ATOM   3099  CA  VAL D 396      28.821 -24.522   4.891  1.00 39.84           C
ATOM   3100  CB  VAL D 396      30.214 -24.185   5.338  1.00 39.84           C
ATOM   3101  CG1 VAL D 396      30.127 -23.384   6.648  1.00 39.84           C
ATOM   3102  CG2 VAL D 396      31.022 -25.489   5.452  1.00 39.84           C
ATOM   3103  C   VAL D 396      28.953 -25.249   3.590  1.00 39.84           C
ATOM   3104  O   VAL D 396      29.114 -26.469   3.561  1.00 39.84           O
ATOM   3105  N   THR D 397      28.881 -24.494   2.473  1.00112.63           N
ATOM   3106  CA  THR D 397      29.007 -25.053   1.158  1.00112.63           C
ATOM   3107  CB  THR D 397      27.857 -24.723   0.251  1.00112.63           C
ATOM   3108  OG1 THR D 397      27.775 -23.319   0.054  1.00112.63           O
ATOM   3109  CG2 THR D 397      26.560 -25.247   0.890  1.00112.63           C
ATOM   3110  C   THR D 397      30.243 -24.480   0.541  1.00112.63           C
ATOM   3111  O   THR D 397      30.462 -23.268   0.557  1.00112.63           O
ATOM   3112  N   LEU D 398      31.099 -25.358  -0.017  1.00112.36           N
ATOM   3113  CA  LEU D 398      32.320 -24.890  -0.609  1.00112.36           C
ATOM   3114  CB  LEU D 398      33.567 -25.519   0.032  1.00112.36           C
ATOM   3115  CG  LEU D 398      33.639 -25.206   1.541  1.00112.36           C
ATOM   3116  CD1 LEU D 398      32.553 -25.950   2.332  1.00112.36           C
ATOM   3117  CD2 LEU D 398      35.039 -25.433   2.107  1.00112.36           C
ATOM   3118  C   LEU D 398      32.283 -25.202  -2.076  1.00112.36           C
ATOM   3119  O   LEU D 398      32.066 -26.344  -2.477  1.00112.36           O
ATOM   3120  N   LEU D 399      32.498 -24.178  -2.931  1.00 71.31           N
ATOM   3121  CA  LEU D 399      32.380 -24.405  -4.346  1.00 71.31           C
ATOM   3122  CB  LEU D 399      31.235 -23.617  -5.005  1.00 71.31           C
ATOM   3123  CG  LEU D 399      29.841 -24.046  -4.508  1.00 71.31           C
ATOM   3124  CD1 LEU D 399      28.727 -23.240  -5.197  1.00 71.31           C
ATOM   3125  CD2 LEU D 399      29.645 -25.566  -4.634  1.00 71.31           C
ATOM   3126  C   LEU D 399      33.650 -24.058  -5.062  1.00 71.31           C
ATOM   3127  O   LEU D 399      34.417 -23.204  -4.618  1.00 71.31           O
ATOM   3128  N   SER D 400      33.817 -24.679  -6.254  1.00139.68           N
ATOM   3129  CA  SER D 400      34.952 -24.645  -7.149  1.00139.68           C
ATOM   3130  CB  SER D 400      34.530 -24.880  -8.612  1.00139.68           C
ATOM   3131  OG  SER D 400      33.983 -26.182  -8.755  1.00139.68           O
ATOM   3132  C   SER D 400      35.701 -23.342  -7.014  1.00139.68           C
ATOM   3133  O   SER D 400      35.094 -22.283  -6.879  1.00139.68           O
ATOM   3134  N   PRO D 401      36.929 -23.352  -7.460  1.00330.19           N
ATOM   3135  CA  PRO D 401      38.019 -22.624  -6.853  1.00330.19           C
ATOM   3136  CD  PRO D 401      37.007 -23.194  -8.911  1.00330.19           C
ATOM   3137  CB  PRO D 401      38.529 -21.627  -7.889  1.00330.19           C
ATOM   3138  CG  PRO D 401      38.239 -22.331  -9.216  1.00330.19           C
ATOM   3139  C   PRO D 401      37.935 -22.041  -5.463  1.00330.19           C
ATOM   3140  O   PRO D 401      38.682 -22.607  -4.663  1.00330.19           O
ATOM   3141  N   ASN D 402      37.190 -20.997  -5.048  1.00199.23           N
ATOM   3142  CA  ASN D 402      37.402 -20.799  -3.629  1.00199.23           C
ATOM   3143  CB  ASN D 402      38.714 -20.045  -3.327  1.00199.23           C
ATOM   3144  CG  ASN D 402      38.660 -18.640  -3.917  1.00199.23           C
ATOM   3145  OD1 ASN D 402      38.879 -17.654  -3.214  1.00199.23           O
ATOM   3146  ND2 ASN D 402      38.381 -18.536  -5.244  1.00199.23           N
ATOM   3147  C   ASN D 402      36.289 -20.068  -2.925  1.00199.23           C
ATOM   3148  O   ASN D 402      36.562 -19.224  -2.072  1.00199.23           O
ATOM   3149  N   LYS D 403      35.010 -20.413  -3.162  1.00104.87           N
ATOM   3150  CA  LYS D 403      33.991 -19.659  -2.485  1.00104.87           C
ATOM   3151  CB  LYS D 403      32.895 -19.125  -3.421  1.00104.87           C
ATOM   3152  CG  LYS D 403      33.417 -18.059  -4.384  1.00104.87           C
ATOM   3153  CD  LYS D 403      34.020 -16.850  -3.667  1.00104.87           C
ATOM   3154  CE  LYS D 403      34.596 -15.795  -4.613  1.00104.87           C
ATOM   3155  NZ  LYS D 403      35.148 -14.667  -3.831  1.00104.87           N
ATOM   3156  C   LYS D 403      33.326 -20.507  -1.444  1.00104.87           C
ATOM   3157  O   LYS D 403      33.090 -21.697  -1.648  1.00104.87           O
ATOM   3158  N   VAL D 404      33.023 -19.895  -0.276  1.00 37.21           N
ATOM   3159  CA  VAL D 404      32.332 -20.595   0.766  1.00 37.21           C
ATOM   3160  CB  VAL D 404      33.125 -20.727   2.032  1.00 37.21           C
ATOM   3161  CG1 VAL D 404      32.238 -21.404   3.091  1.00 37.21           C
ATOM   3162  CG2 VAL D 404      34.421 -21.496   1.719  1.00 37.21           C
ATOM   3163  C   VAL D 404      31.101 -19.798   1.082  1.00 37.21           C
ATOM   3164  O   VAL D 404      31.116 -18.571   0.992  1.00 37.21           O
ATOM   3165  N   VAL D 405      29.986 -20.481   1.428  1.00103.06           N
ATOM   3166  CA  VAL D 405      28.765 -19.782   1.734  1.00103.06           C
ATOM   3167  CB  VAL D 405      27.878 -19.616   0.535  1.00103.06           C
ATOM   3168  CG1 VAL D 405      26.549 -18.981   0.978  1.00103.06           C
ATOM   3169  CG2 VAL D 405      28.641 -18.810  -0.528  1.00103.06           C
ATOM   3170  C   VAL D 405      27.997 -20.606   2.725  1.00103.06           C
ATOM   3171  O   VAL D 405      28.142 -21.827   2.763  1.00103.06           O
ATOM   3172  N   ASP D 406      27.192 -19.944   3.588  1.00 82.26           N
ATOM   3173  CA  ASP D 406      26.380 -20.637   4.553  1.00 82.26           C
ATOM   3174  CB  ASP D 406      26.650 -20.197   6.006  1.00 82.26           C
ATOM   3175  CG  ASP D 406      26.397 -18.703   6.151  1.00 82.26           C
ATOM   3176  OD1 ASP D 406      25.850 -18.088   5.197  1.00 82.26           O
ATOM   3177  OD2 ASP D 406      26.758 -18.155   7.228  1.00 82.26           O
ATOM   3178  C   ASP D 406      24.916 -20.483   4.233  1.00 82.26           C
ATOM   3179  O   ASP D 406      24.534 -19.966   3.183  1.00 82.26           O
ATOM   3180  N   GLN D 407      24.061 -20.957   5.167  1.00125.43           N
ATOM   3181  CA  GLN D 407      22.621 -20.960   5.083  1.00125.43           C
ATOM   3182  CB  GLN D 407      21.980 -21.704   6.267  1.00125.43           C
ATOM   3183  CG  GLN D 407      20.474 -21.922   6.121  1.00125.43           C
ATOM   3184  CD  GLN D 407      20.268 -23.046   5.116  1.00125.43           C
ATOM   3185  OE1 GLN D 407      20.750 -22.981   3.986  1.00125.43           O
ATOM   3186  NE2 GLN D 407      19.540 -24.114   5.539  1.00125.43           N
ATOM   3187  C   GLN D 407      22.093 -19.552   5.101  1.00125.43           C
ATOM   3188  O   GLN D 407      21.104 -19.238   4.440  1.00125.43           O
ATOM   3189  N   PHE D 408      22.758 -18.670   5.866  1.00 81.02           N
ATOM   3190  CA  PHE D 408      22.383 -17.296   6.074  1.00 81.02           C
ATOM   3191  CB  PHE D 408      23.273 -16.579   7.105  1.00 81.02           C
ATOM   3192  CG  PHE D 408      22.986 -17.185   8.437  1.00 81.02           C
ATOM   3193  CD1 PHE D 408      23.608 -18.348   8.828  1.00 81.02           C
ATOM   3194  CD2 PHE D 408      22.093 -16.587   9.296  1.00 81.02           C
ATOM   3195  CE1 PHE D 408      23.342 -18.906  10.057  1.00 81.02           C
ATOM   3196  CE2 PHE D 408      21.823 -17.140  10.526  1.00 81.02           C
ATOM   3197  CZ  PHE D 408      22.449 -18.302  10.908  1.00 81.02           C
ATOM   3198  C   PHE D 408      22.468 -16.552   4.776  1.00 81.02           C
ATOM   3199  O   PHE D 408      21.858 -15.495   4.635  1.00 81.02           O
ATOM   3200  N   GLY D 409      23.278 -17.036   3.813  1.00 31.13           N
ATOM   3201  CA  GLY D 409      23.373 -16.356   2.550  1.00 31.13           C
ATOM   3202  C   GLY D 409      24.659 -15.589   2.516  1.00 31.13           C
ATOM   3203  O   GLY D 409      24.915 -14.836   1.577  1.00 31.13           O
ATOM   3204  N   ASN D 410      25.503 -15.762   3.552  1.00 44.01           N
ATOM   3205  CA  ASN D 410      26.762 -15.071   3.625  1.00 44.01           C
ATOM   3206  CB  ASN D 410      27.399 -15.113   5.027  1.00 44.01           C
ATOM   3207  CG  ASN D 410      26.511 -14.334   5.988  1.00 44.01           C
ATOM   3208  OD1 ASN D 410      26.126 -13.198   5.720  1.00 44.01           O
ATOM   3209  ND2 ASN D 410      26.169 -14.967   7.143  1.00 44.01           N
ATOM   3210  C   ASN D 410      27.732 -15.723   2.679  1.00 44.01           C
ATOM   3211  O   ASN D 410      27.652 -16.921   2.413  1.00 44.01           O
ATOM   3212  N   GLU D 411      28.688 -14.928   2.148  1.00102.85           N
ATOM   3213  CA  GLU D 411      29.663 -15.404   1.200  1.00102.85           C
ATOM   3214  CB  GLU D 411      29.650 -14.596  -0.111  1.00102.85           C
ATOM   3215  CG  GLU D 411      30.517 -15.179  -1.229  1.00102.85           C
ATOM   3216  CD  GLU D 411      29.666 -16.170  -2.007  1.00102.85           C
ATOM   3217  OE1 GLU D 411      28.464 -16.316  -1.658  1.00102.85           O
ATOM   3218  OE2 GLU D 411      30.202 -16.789  -2.965  1.00102.85           O
ATOM   3219  C   GLU D 411      31.033 -15.226   1.791  1.00102.85           C
ATOM   3220  O   GLU D 411      31.272 -14.289   2.552  1.00102.85           O
ATOM   3221  N   GLY D 412      31.982 -16.126   1.440  1.00 25.38           N
ATOM   3222  CA  GLY D 412      33.313 -16.038   1.981  1.00 25.38           C
ATOM   3223  C   GLY D 412      34.244 -16.859   1.134  1.00 25.38           C
ATOM   3224  O   GLY D 412      33.929 -17.190  -0.009  1.00 25.38           O
ATOM   3225  N   THR D 413      35.438 -17.198   1.682  1.00103.28           N
ATOM   3226  CA  THR D 413      36.408 -17.935   0.914  1.00103.28           C
ATOM   3227  CB  THR D 413      37.588 -17.110   0.493  1.00103.28           C
ATOM   3228  OG1 THR D 413      38.380 -17.830  -0.440  1.00103.28           O
ATOM   3229  CG2 THR D 413      38.417 -16.769   1.743  1.00103.28           C
ATOM   3230  C   THR D 413      36.954 -19.089   1.708  1.00103.28           C
ATOM   3231  O   THR D 413      36.752 -19.198   2.915  1.00103.28           O
ATOM   3232  N   TRP D 414      37.662 -20.002   1.007  1.00167.46           N
ATOM   3233  CA  TRP D 414      38.229 -21.188   1.589  1.00167.46           C
ATOM   3234  CB  TRP D 414      37.237 -22.362   1.534  1.00167.46           C
ATOM   3235  CG  TRP D 414      37.831 -23.720   1.802  1.00167.46           C
ATOM   3236  CD2 TRP D 414      38.532 -24.472   0.800  1.00167.46           C
ATOM   3237  CD1 TRP D 414      37.842 -24.479   2.934  1.00167.46           C
ATOM   3238  NE1 TRP D 414      38.501 -25.661   2.695  1.00167.46           N
ATOM   3239  CE2 TRP D 414      38.934 -25.668   1.387  1.00167.46           C
ATOM   3240  CE3 TRP D 414      38.820 -24.187  -0.505  1.00167.46           C
ATOM   3241  CZ2 TRP D 414      39.636 -26.601   0.678  1.00167.46           C
ATOM   3242  CZ3 TRP D 414      39.524 -25.130  -1.219  1.00167.46           C
ATOM   3243  CH2 TRP D 414      39.924 -26.316  -0.639  1.00167.46           C
ATOM   3244  C   TRP D 414      39.422 -21.601   0.781  1.00167.46           C
ATOM   3245  O   TRP D 414      39.565 -21.229  -0.383  1.00167.46           O
ATOM   3246  N   THR D 415      40.335 -22.372   1.410  1.00120.89           N
ATOM   3247  CA  THR D 415      41.464 -22.909   0.709  1.00120.89           C
ATOM   3248  CB  THR D 415      42.687 -22.041   0.790  1.00120.89           C
ATOM   3249  OG1 THR D 415      43.741 -22.604   0.023  1.00120.89           O
ATOM   3250  CG2 THR D 415      43.108 -21.907   2.264  1.00120.89           C
ATOM   3251  C   THR D 415      41.801 -24.206   1.368  1.00120.89           C
ATOM   3252  O   THR D 415      41.619 -24.352   2.574  1.00120.89           O
ATOM   3253  N   MET D 416      42.270 -25.206   0.594  1.00123.51           N
ATOM   3254  CA  MET D 416      42.715 -26.402   1.244  1.00123.51           C
ATOM   3255  CB  MET D 416      42.747 -27.642   0.332  1.00123.51           C
ATOM   3256  CG  MET D 416      43.077 -28.935   1.082  1.00123.51           C
ATOM   3257  SD  MET D 416      43.123 -30.425   0.041  1.00123.51           S
ATOM   3258  CE  MET D 416      43.445 -31.568   1.416  1.00123.51           C
ATOM   3259  C   MET D 416      44.119 -26.079   1.646  1.00123.51           C
ATOM   3260  O   MET D 416      44.711 -25.150   1.100  1.00123.51           O
ATOM   3261  N   VAL D 417      44.667 -26.778   2.657  1.00141.78           N
ATOM   3262  CA  VAL D 417      46.033 -26.550   3.037  1.00141.78           C
ATOM   3263  CB  VAL D 417      46.205 -26.248   4.506  1.00141.78           C
ATOM   3264  CG1 VAL D 417      45.601 -24.858   4.768  1.00141.78           C
ATOM   3265  CG2 VAL D 417      45.520 -27.340   5.349  1.00141.78           C
ATOM   3266  C   VAL D 417      46.771 -27.803   2.671  1.00141.78           C
ATOM   3267  O   VAL D 417      46.737 -28.800   3.389  1.00141.78           O
ATOM   3268  N   TYR D 418      47.451 -27.774   1.508  1.00219.50           N
ATOM   3269  CA  TYR D 418      48.144 -28.926   0.999  1.00219.50           C
ATOM   3270  CB  TYR D 418      49.392 -29.332   1.817  1.00219.50           C
ATOM   3271  CG  TYR D 418      50.049 -30.529   1.197  1.00219.50           C
ATOM   3272  CD1 TYR D 418      50.348 -30.557  -0.146  1.00219.50           C
ATOM   3273  CD2 TYR D 418      50.418 -31.611   1.964  1.00219.50           C
ATOM   3274  CE1 TYR D 418      50.967 -31.641  -0.721  1.00219.50           C
ATOM   3275  CE2 TYR D 418      51.037 -32.704   1.398  1.00219.50           C
ATOM   3276  CZ  TYR D 418      51.309 -32.722   0.051  1.00219.50           C
ATOM   3277  OH  TYR D 418      51.945 -33.839  -0.533  1.00219.50           O
ATOM   3278  C   TYR D 418      47.128 -30.022   0.923  1.00219.50           C
ATOM   3279  O   TYR D 418      46.130 -29.896   0.215  1.00219.50           O
ATOM   3280  N   ASN D 419      47.333 -31.122   1.672  1.00149.41           N
ATOM   3281  CA  ASN D 419      46.355 -32.174   1.676  1.00149.41           C
ATOM   3282  CB  ASN D 419      46.867 -33.478   1.031  1.00149.41           C
ATOM   3283  CG  ASN D 419      48.046 -34.045   1.819  1.00149.41           C
ATOM   3284  OD1 ASN D 419      48.544 -33.441   2.767  1.00149.41           O
ATOM   3285  ND2 ASN D 419      48.521 -35.248   1.400  1.00149.41           N
ATOM   3286  C   ASN D 419      46.010 -32.473   3.110  1.00149.41           C
ATOM   3287  O   ASN D 419      45.434 -33.516   3.422  1.00149.41           O
ATOM   3288  N   GLN D 420      46.435 -31.572   4.017  1.00112.03           N
ATOM   3289  CA  GLN D 420      46.281 -31.683   5.449  1.00112.03           C
ATOM   3290  CB  GLN D 420      47.307 -30.815   6.192  1.00112.03           C
ATOM   3291  CG  GLN D 420      48.749 -31.242   5.931  1.00112.03           C
ATOM   3292  CD  GLN D 420      48.986 -32.535   6.693  1.00112.03           C
ATOM   3293  OE1 GLN D 420      49.581 -32.526   7.768  1.00112.03           O
ATOM   3294  NE2 GLN D 420      48.500 -33.675   6.134  1.00112.03           N
ATOM   3295  C   GLN D 420      44.943 -31.318   6.029  1.00112.03           C
ATOM   3296  O   GLN D 420      44.444 -32.005   6.922  1.00112.03           O
ATOM   3297  N   GLY D 421      44.338 -30.206   5.566  1.00 38.64           N
ATOM   3298  CA  GLY D 421      43.137 -29.721   6.195  1.00 38.64           C
ATOM   3299  C   GLY D 421      42.725 -28.487   5.454  1.00 38.64           C
ATOM   3300  O   GLY D 421      43.137 -28.288   4.312  1.00 38.64           O
ATOM   3301  N   PHE D 422      41.901 -27.620   6.085  1.00 62.31           N
ATOM   3302  CA  PHE D 422      41.397 -26.483   5.367  1.00 62.31           C
ATOM   3303  CB  PHE D 422      40.055 -26.799   4.694  1.00 62.31           C
ATOM   3304  CG  PHE D 422      39.113 -27.232   5.769  1.00 62.31           C
ATOM   3305  CD1 PHE D 422      39.074 -28.548   6.173  1.00 62.31           C
ATOM   3306  CD2 PHE D 422      38.272 -26.330   6.380  1.00 62.31           C
ATOM   3307  CE1 PHE D 422      38.212 -28.958   7.163  1.00 62.31           C
ATOM   3308  CE2 PHE D 422      37.408 -26.733   7.372  1.00 62.31           C
ATOM   3309  CZ  PHE D 422      37.375 -28.050   7.765  1.00 62.31           C
ATOM   3310  C   PHE D 422      41.155 -25.312   6.275  1.00 62.31           C
ATOM   3311  O   PHE D 422      41.084 -25.443   7.496  1.00 62.31           O
ATOM   3312  N   HIS D 423      41.036 -24.113   5.660  1.00 78.80           N
ATOM   3313  CA  HIS D 423      40.726 -22.904   6.368  1.00 78.80           C
ATOM   3314  ND1 HIS D 423      43.258 -22.218   8.497  1.00 78.80           N
ATOM   3315  CG  HIS D 423      43.073 -22.384   7.143  1.00 78.80           C
ATOM   3316  CB  HIS D 423      41.879 -21.889   6.394  1.00 78.80           C
ATOM   3317  NE2 HIS D 423      45.031 -23.327   7.740  1.00 78.80           N
ATOM   3318  CD2 HIS D 423      44.163 -23.063   6.697  1.00 78.80           C
ATOM   3319  CE1 HIS D 423      44.444 -22.801   8.802  1.00 78.80           C
ATOM   3320  C   HIS D 423      39.611 -22.246   5.615  1.00 78.80           C
ATOM   3321  O   HIS D 423      39.661 -22.130   4.390  1.00 78.80           O
ATOM   3322  N   ILE D 424      38.559 -21.815   6.340  1.00 44.14           N
ATOM   3323  CA  ILE D 424      37.453 -21.148   5.717  1.00 44.14           C
ATOM   3324  CB  ILE D 424      36.166 -21.916   5.826  1.00 44.14           C
ATOM   3325  CG1 ILE D 424      36.303 -23.291   5.151  1.00 44.14           C
ATOM   3326  CG2 ILE D 424      35.041 -21.054   5.230  1.00 44.14           C
ATOM   3327  CD1 ILE D 424      35.156 -24.245   5.478  1.00 44.14           C
ATOM   3328  C   ILE D 424      37.254 -19.851   6.437  1.00 44.14           C
ATOM   3329  O   ILE D 424      37.250 -19.804   7.668  1.00 44.14           O
ATOM   3330  N   ASN D 425      37.111 -18.749   5.676  1.00 54.01           N
ATOM   3331  CA  ASN D 425      36.853 -17.478   6.287  1.00 54.01           C
ATOM   3332  CB  ASN D 425      37.836 -16.377   5.856  1.00 54.01           C
ATOM   3333  CG  ASN D 425      39.198 -16.710   6.446  1.00 54.01           C
ATOM   3334  OD1 ASN D 425      40.180 -16.876   5.723  1.00 54.01           O
ATOM   3335  ND2 ASN D 425      39.263 -16.809   7.801  1.00 54.01           N
ATOM   3336  C   ASN D 425      35.497 -17.072   5.821  1.00 54.01           C
ATOM   3337  O   ASN D 425      35.286 -16.822   4.635  1.00 54.01           O
ATOM   3338  N   VAL D 426      34.523 -17.025   6.747  1.00101.92           N
ATOM   3339  CA  VAL D 426      33.215 -16.629   6.336  1.00101.92           C
ATOM   3340  CB  VAL D 426      32.357 -17.785   5.914  1.00101.92           C
ATOM   3341  CG1 VAL D 426      32.999 -18.444   4.681  1.00101.92           C
ATOM   3342  CG2 VAL D 426      32.192 -18.735   7.112  1.00101.92           C
ATOM   3343  C   VAL D 426      32.543 -15.983   7.505  1.00101.92           C
ATOM   3344  O   VAL D 426      32.705 -16.409   8.647  1.00101.92           O
ATOM   3345  N   ASN D 427      31.769 -14.917   7.229  1.00 75.10           N
ATOM   3346  CA  ASN D 427      30.978 -14.236   8.213  1.00 75.10           C
ATOM   3347  CB  ASN D 427      29.784 -15.090   8.681  1.00 75.10           C
ATOM   3348  CG  ASN D 427      28.745 -14.174   9.309  1.00 75.10           C
ATOM   3349  OD1 ASN D 427      28.109 -13.378   8.620  1.00 75.10           O
ATOM   3350  ND2 ASN D 427      28.554 -14.298  10.650  1.00 75.10           N
ATOM   3351  C   ASN D 427      31.790 -13.832   9.418  1.00 75.10           C
ATOM   3352  O   ASN D 427      31.333 -13.977  10.551  1.00 75.10           O
ATOM   3353  N   GLY D 428      33.019 -13.316   9.217  1.00 29.32           N
ATOM   3354  CA  GLY D 428      33.797 -12.790  10.310  1.00 29.32           C
ATOM   3355  C   GLY D 428      34.351 -13.881  11.181  1.00 29.32           C
ATOM   3356  O   GLY D 428      34.784 -13.610  12.302  1.00 29.32           O
ATOM   3357  N   ARG D 429      34.356 -15.142  10.707  1.00 70.15           N
ATOM   3358  CA  ARG D 429      34.894 -16.213  11.504  1.00 70.15           C
ATOM   3359  CB  ARG D 429      33.825 -17.178  12.046  1.00 70.15           C
ATOM   3360  CG  ARG D 429      32.881 -16.534  13.065  1.00 70.15           C
ATOM   3361  CD  ARG D 429      31.859 -17.508  13.654  1.00 70.15           C
ATOM   3362  NE  ARG D 429      30.957 -17.940  12.549  1.00 70.15           N
ATOM   3363  CZ  ARG D 429      29.820 -17.234  12.282  1.00 70.15           C
ATOM   3364  NH1 ARG D 429      29.512 -16.131  13.025  1.00 70.15           N
ATOM   3365  NH2 ARG D 429      28.990 -17.633  11.275  1.00 70.15           N
ATOM   3366  C   ARG D 429      35.819 -17.019  10.644  1.00 70.15           C
ATOM   3367  O   ARG D 429      35.676 -17.053   9.423  1.00 70.15           O
ATOM   3368  N   SER D 430      36.818 -17.678  11.270  1.00 35.05           N
ATOM   3369  CA  SER D 430      37.734 -18.497  10.527  1.00 35.05           C
ATOM   3370  CB  SER D 430      39.202 -18.056  10.660  1.00 35.05           C
ATOM   3371  OG  SER D 430      39.638 -18.207  12.002  1.00 35.05           O
ATOM   3372  C   SER D 430      37.635 -19.886  11.082  1.00 35.05           C
ATOM   3373  O   SER D 430      37.634 -20.073  12.298  1.00 35.05           O
ATOM   3374  N   TYR D 431      37.556 -20.899  10.192  1.00 48.57           N
ATOM   3375  CA  TYR D 431      37.440 -22.267  10.616  1.00 48.57           C
ATOM   3376  CB  TYR D 431      36.224 -22.999  10.022  1.00 48.57           C
ATOM   3377  CG  TYR D 431      34.992 -22.361  10.565  1.00 48.57           C
ATOM   3378  CD1 TYR D 431      34.517 -22.707  11.809  1.00 48.57           C
ATOM   3379  CD2 TYR D 431      34.309 -21.422   9.827  1.00 48.57           C
ATOM   3380  CE1 TYR D 431      33.380 -22.121  12.312  1.00 48.57           C
ATOM   3381  CE2 TYR D 431      33.171 -20.832  10.326  1.00 48.57           C
ATOM   3382  CZ  TYR D 431      32.705 -21.183  11.570  1.00 48.57           C
ATOM   3383  OH  TYR D 431      31.537 -20.580  12.084  1.00 48.57           O
ATOM   3384  C   TYR D 431      38.654 -23.014  10.143  1.00 48.57           C
ATOM   3385  O   TYR D 431      39.063 -22.882   8.990  1.00 48.57           O
ATOM   3386  N   PHE D 432      39.278 -23.803  11.047  1.00 89.47           N
ATOM   3387  CA  PHE D 432      40.426 -24.593  10.687  1.00 89.47           C
ATOM   3388  CB  PHE D 432      41.770 -23.932  11.061  1.00 89.47           C
ATOM   3389  CG  PHE D 432      42.860 -24.956  11.032  1.00 89.47           C
ATOM   3390  CD1 PHE D 432      43.372 -25.440   9.849  1.00 89.47           C
ATOM   3391  CD2 PHE D 432      43.359 -25.455  12.215  1.00 89.47           C
ATOM   3392  CE1 PHE D 432      44.373 -26.387   9.852  1.00 89.47           C
ATOM   3393  CE2 PHE D 432      44.360 -26.400  12.225  1.00 89.47           C
ATOM   3394  CZ  PHE D 432      44.872 -26.868  11.039  1.00 89.47           C
ATOM   3395  C   PHE D 432      40.369 -25.936  11.349  1.00 89.47           C
ATOM   3396  O   PHE D 432      39.965 -26.066  12.503  1.00 89.47           O
ATOM   3397  N   GLY D 433      40.797 -26.984  10.612  1.00 40.20           N
ATOM   3398  CA  GLY D 433      40.812 -28.319  11.140  1.00 40.20           C
ATOM   3399  C   GLY D 433      41.599 -29.179  10.197  1.00 40.20           C
ATOM   3400  O   GLY D 433      41.731 -28.872   9.013  1.00 40.20           O
ATOM   3401  N   TYR D 434      42.102 -30.322  10.706  1.00110.17           N
ATOM   3402  CA  TYR D 434      42.854 -31.236   9.895  1.00110.17           C
ATOM   3403  CB  TYR D 434      43.921 -32.080  10.604  1.00110.17           C
ATOM   3404  CG  TYR D 434      45.090 -31.325  11.103  1.00110.17           C
ATOM   3405  CD1 TYR D 434      46.133 -31.048  10.253  1.00110.17           C
ATOM   3406  CD2 TYR D 434      45.143 -30.920  12.414  1.00110.17           C
ATOM   3407  CE1 TYR D 434      47.234 -30.374  10.712  1.00110.17           C
ATOM   3408  CE2 TYR D 434      46.242 -30.246  12.880  1.00110.17           C
ATOM   3409  CZ  TYR D 434      47.280 -29.981  12.025  1.00110.17           C
ATOM   3410  OH  TYR D 434      48.407 -29.300  12.505  1.00110.17           O
ATOM   3411  C   TYR D 434      41.900 -32.323   9.538  1.00110.17           C
ATOM   3412  O   TYR D 434      40.951 -32.593  10.271  1.00110.17           O
ATOM   3413  N   SER D 435      42.124 -32.972   8.380  1.00 72.43           N
ATOM   3414  CA  SER D 435      41.272 -34.065   8.008  1.00 72.43           C
ATOM   3415  CB  SER D 435      41.559 -34.627   6.606  1.00 72.43           C
ATOM   3416  OG  SER D 435      40.671 -35.697   6.317  1.00 72.43           O
ATOM   3417  C   SER D 435      41.510 -35.165   9.004  1.00 72.43           C
ATOM   3418  O   SER D 435      42.604 -35.289   9.555  1.00 72.43           O
ATOM   3419  N   ALA D 436      40.479 -35.996   9.258  1.00 42.34           N
ATOM   3420  CA  ALA D 436      40.541 -37.008  10.279  1.00 42.34           C
ATOM   3421  CB  ALA D 436      39.157 -37.545  10.685  1.00 42.34           C
ATOM   3422  C   ALA D 436      41.377 -38.193   9.890  1.00 42.34           C
ATOM   3423  O   ALA D 436      41.471 -38.569   8.722  1.00 42.34           O
ATOM   3424  N   PHE D 437      42.028 -38.802  10.909  1.00 57.19           N
ATOM   3425  CA  PHE D 437      42.790 -40.008  10.745  1.00 57.19           C
ATOM   3426  CB  PHE D 437      44.248 -39.774  10.297  1.00 57.19           C
ATOM   3427  CG  PHE D 437      44.971 -38.971  11.326  1.00 57.19           C
ATOM   3428  CD1 PHE D 437      45.607 -39.586  12.380  1.00 57.19           C
ATOM   3429  CD2 PHE D 437      45.017 -37.599  11.233  1.00 57.19           C
ATOM   3430  CE1 PHE D 437      46.275 -38.846  13.326  1.00 57.19           C
ATOM   3431  CE2 PHE D 437      45.685 -36.853  12.176  1.00 57.19           C
ATOM   3432  CZ  PHE D 437      46.315 -37.476  13.226  1.00 57.19           C
ATOM   3433  C   PHE D 437      42.786 -40.717  12.070  1.00 57.19           C
ATOM   3434  O   PHE D 437      42.666 -40.081  13.116  1.00 57.19           O
ATOM   3435  N   LYS D 438      42.900 -42.065  12.063  1.00 63.81           N
ATOM   3436  CA  LYS D 438      42.866 -42.794  13.305  1.00 63.81           C
ATOM   3437  CB  LYS D 438      41.627 -43.694  13.458  1.00 63.81           C
ATOM   3438  CG  LYS D 438      40.309 -42.929  13.590  1.00 63.81           C
ATOM   3439  CD  LYS D 438      39.077 -43.819  13.413  1.00 63.81           C
ATOM   3440  CE  LYS D 438      38.944 -44.898  14.491  0.00 63.81           C
ATOM   3441  NZ  LYS D 438      37.732 -45.711  14.247  0.00 63.81           N
ATOM   3442  C   LYS D 438      44.056 -43.701  13.372  1.00 63.81           C
ATOM   3443  O   LYS D 438      44.478 -44.267  12.365  1.00 63.81           O
ATOM   3444  N   LYS D 439      44.625 -43.865  14.585  1.00 44.48           N
ATOM   3445  CA  LYS D 439      45.759 -44.727  14.751  1.00 44.48           C
ATOM   3446  CB  LYS D 439      46.894 -44.111  15.588  1.00 44.48           C
ATOM   3447  CG  LYS D 439      47.593 -42.925  14.922  1.00 44.48           C
ATOM   3448  CD  LYS D 439      48.509 -42.151  15.873  1.00 44.48           C
ATOM   3449  CE  LYS D 439      49.216 -40.963  15.218  1.00 44.48           C
ATOM   3450  NZ  LYS D 439      50.075 -40.279  16.210  1.00 44.48           N
ATOM   3451  C   LYS D 439      45.314 -45.958  15.480  1.00 44.48           C
ATOM   3452  O   LYS D 439      45.066 -45.945  16.685  1.00 44.48           O
ATOM   3453  N   GLU D 440      45.198 -47.056  14.718  1.00 74.07           N
ATOM   3454  CA  GLU D 440      44.837 -48.380  15.131  1.00 74.07           C
ATOM   3455  CB  GLU D 440      44.407 -49.263  13.950  0.00 74.07           C
ATOM   3456  CG  GLU D 440      44.005 -50.688  14.333  0.00 74.07           C
ATOM   3457  CD  GLU D 440      43.608 -51.408  13.050  0.00 74.07           C
ATOM   3458  OE1 GLU D 440      42.632 -50.958  12.401  0.00 74.07           O
ATOM   3459  OE2 GLU D 440      44.285 -52.417  12.698  0.00 74.07           O
ATOM   3460  C   GLU D 440      46.000 -49.025  15.810  1.00 74.07           C
ATOM   3461  O   GLU D 440      45.839 -50.046  16.475  1.00 74.07           O
ATOM   3462  N   GLY D 441      47.214 -48.453  15.677  1.00 57.74           N
ATOM   3463  CA  GLY D 441      48.352 -49.180  16.155  1.00 57.74           C
ATOM   3464  C   GLY D 441      48.915 -49.873  14.952  1.00 57.74           C
ATOM   3465  O   GLY D 441      48.654 -51.046  14.694  1.00 57.74           O
ATOM   3466  N   GLN D 442      49.688 -49.095  14.170  1.00 57.14           N
ATOM   3467  CA  GLN D 442      50.317 -49.500  12.949  1.00 57.14           C
ATOM   3468  CB  GLN D 442      50.986 -50.882  13.042  1.00 57.14           C
ATOM   3469  CG  GLN D 442      52.168 -50.930  14.012  1.00 57.14           C
ATOM   3470  CD  GLN D 442      52.728 -52.345  14.000  1.00 57.14           C
ATOM   3471  OE1 GLN D 442      52.211 -53.225  13.314  1.00 57.14           O
ATOM   3472  NE2 GLN D 442      53.815 -52.575  14.784  1.00 57.14           N
ATOM   3473  C   GLN D 442      49.278 -49.567  11.879  1.00 57.14           C
ATOM   3474  O   GLN D 442      49.571 -49.885  10.728  1.00 57.14           O
ATOM   3475  N   LYS D 443      48.027 -49.215  12.217  1.00 88.85           N
ATOM   3476  CA  LYS D 443      47.029 -49.170  11.192  1.00 88.85           C
ATOM   3477  CB  LYS D 443      45.813 -50.061  11.492  1.00 88.85           C
ATOM   3478  CG  LYS D 443      44.697 -49.993  10.449  1.00 88.85           C
ATOM   3479  CD  LYS D 443      45.044 -50.635   9.108  0.00 88.85           C
ATOM   3480  CE  LYS D 443      43.869 -50.639   8.128  0.00 88.85           C
ATOM   3481  NZ  LYS D 443      44.276 -51.272   6.857  0.00 88.85           N
ATOM   3482  C   LYS D 443      46.560 -47.753  11.155  1.00 88.85           C
ATOM   3483  O   LYS D 443      46.043 -47.240  12.146  1.00 88.85           O
ATOM   3484  N   VAL D 444      46.743 -47.069  10.011  1.00 36.08           N
ATOM   3485  CA  VAL D 444      46.325 -45.699   9.944  1.00 36.08           C
ATOM   3486  CB  VAL D 444      47.421 -44.763   9.523  1.00 36.08           C
ATOM   3487  CG1 VAL D 444      46.831 -43.349   9.375  1.00 36.08           C
ATOM   3488  CG2 VAL D 444      48.566 -44.859  10.545  1.00 36.08           C
ATOM   3489  C   VAL D 444      45.240 -45.592   8.924  1.00 36.08           C
ATOM   3490  O   VAL D 444      45.368 -46.087   7.805  1.00 36.08           O
ATOM   3491  N   THR D 445      44.123 -44.943   9.302  1.00 39.35           N
ATOM   3492  CA  THR D 445      43.052 -44.776   8.367  1.00 39.35           C
ATOM   3493  CB  THR D 445      41.810 -45.525   8.753  1.00 39.35           C
ATOM   3494  OG1 THR D 445      42.096 -46.912   8.869  1.00 39.35           O
ATOM   3495  CG2 THR D 445      40.740 -45.299   7.671  1.00 39.35           C
ATOM   3496  C   THR D 445      42.723 -43.319   8.321  1.00 39.35           C
ATOM   3497  O   THR D 445      42.617 -42.655   9.351  1.00 39.35           O
ATOM   3498  N   SER D 446      42.553 -42.774   7.106  1.00 85.01           N
ATOM   3499  CA  SER D 446      42.257 -41.377   7.011  1.00 85.01           C
ATOM   3500  CB  SER D 446      43.245 -40.605   6.121  1.00 85.01           C
ATOM   3501  OG  SER D 446      43.295 -41.190   4.830  1.00 85.01           O
ATOM   3502  C   SER D 446      40.879 -41.228   6.458  1.00 85.01           C
ATOM   3503  O   SER D 446      40.415 -42.060   5.679  1.00 85.01           O
ATOM   3504  N   TYR D 447      40.166 -40.179   6.919  1.00 56.11           N
ATOM   3505  CA  TYR D 447      38.842 -39.919   6.439  1.00 56.11           C
ATOM   3506  CB  TYR D 447      37.782 -40.066   7.541  1.00 56.11           C
ATOM   3507  CG  TYR D 447      37.809 -41.491   7.981  1.00 56.11           C
ATOM   3508  CD1 TYR D 447      37.061 -42.441   7.324  1.00 56.11           C
ATOM   3509  CD2 TYR D 447      38.589 -41.880   9.047  1.00 56.11           C
ATOM   3510  CE1 TYR D 447      37.084 -43.756   7.726  1.00 56.11           C
ATOM   3511  CE2 TYR D 447      38.616 -43.194   9.454  1.00 56.11           C
ATOM   3512  CZ  TYR D 447      37.863 -44.134   8.793  1.00 56.11           C
ATOM   3513  OH  TYR D 447      37.887 -45.483   9.206  1.00 56.11           O
ATOM   3514  C   TYR D 447      38.817 -38.501   5.955  1.00 56.11           C
ATOM   3515  O   TYR D 447      38.854 -37.558   6.743  1.00 56.11           O
ATOM   3516  N   CYS D 448      38.760 -38.327   4.623  1.00 65.49           N
ATOM   3517  CA  CYS D 448      38.740 -37.048   3.972  1.00 65.49           C
ATOM   3518  CB  CYS D 448      39.082 -37.150   2.479  1.00 65.49           C
ATOM   3519  SG  CYS D 448      40.783 -37.757   2.284  1.00 65.49           S
ATOM   3520  C   CYS D 448      37.405 -36.390   4.152  1.00 65.49           C
ATOM   3521  O   CYS D 448      37.260 -35.185   3.942  1.00 65.49           O
ATOM   3522  N   HIS D 449      36.373 -37.203   4.438  1.00137.50           N
ATOM   3523  CA  HIS D 449      35.024 -36.762   4.660  1.00137.50           C
ATOM   3524  ND1 HIS D 449      34.989 -39.876   5.943  1.00137.50           N
ATOM   3525  CG  HIS D 449      34.119 -38.813   5.849  1.00137.50           C
ATOM   3526  CB  HIS D 449      34.005 -37.915   4.652  1.00137.50           C
ATOM   3527  NE2 HIS D 449      33.864 -39.804   7.860  1.00137.50           N
ATOM   3528  CD2 HIS D 449      33.440 -38.784   7.028  1.00137.50           C
ATOM   3529  CE1 HIS D 449      34.795 -40.433   7.165  1.00137.50           C
ATOM   3530  C   HIS D 449      34.894 -36.080   5.993  1.00137.50           C
ATOM   3531  O   HIS D 449      33.971 -35.295   6.199  1.00137.50           O
ATOM   3532  N   LYS D 450      35.776 -36.401   6.960  1.00118.36           N
ATOM   3533  CA  LYS D 450      35.610 -35.925   8.309  1.00118.36           C
ATOM   3534  CB  LYS D 450      35.423 -37.112   9.269  1.00118.36           C
ATOM   3535  CG  LYS D 450      34.981 -36.769  10.687  1.00118.36           C
ATOM   3536  CD  LYS D 450      34.449 -37.997  11.434  1.00118.36           C
ATOM   3537  CE  LYS D 450      35.466 -39.133  11.559  1.00118.36           C
ATOM   3538  NZ  LYS D 450      34.866 -40.270  12.293  1.00118.36           N
ATOM   3539  C   LYS D 450      36.818 -35.147   8.751  1.00118.36           C
ATOM   3540  O   LYS D 450      37.832 -35.100   8.056  1.00118.36           O
ATOM   3541  N   THR D 451      36.722 -34.490   9.934  1.00 48.14           N
ATOM   3542  CA  THR D 451      37.817 -33.699  10.432  1.00 48.14           C
ATOM   3543  CB  THR D 451      37.527 -32.227  10.467  1.00 48.14           C
ATOM   3544  OG1 THR D 451      36.492 -31.954  11.400  1.00 48.14           O
ATOM   3545  CG2 THR D 451      37.104 -31.774   9.059  1.00 48.14           C
ATOM   3546  C   THR D 451      38.131 -34.089  11.846  1.00 48.14           C
ATOM   3547  O   THR D 451      37.339 -34.729  12.535  1.00 48.14           O
ATOM   3548  N   VAL D 452      39.347 -33.721  12.293  1.00114.47           N
ATOM   3549  CA  VAL D 452      39.800 -33.895  13.642  1.00114.47           C
ATOM   3550  CB  VAL D 452      41.297 -33.773  13.753  1.00114.47           C
ATOM   3551  CG1 VAL D 452      41.683 -32.312  13.471  1.00114.47           C
ATOM   3552  CG2 VAL D 452      41.777 -34.303  15.114  1.00114.47           C
ATOM   3553  C   VAL D 452      39.171 -32.749  14.372  1.00114.47           C
ATOM   3554  O   VAL D 452      38.530 -31.915  13.734  1.00114.47           O
ATOM   3555  N   PRO D 453      39.248 -32.669  15.670  1.00156.52           N
ATOM   3556  CA  PRO D 453      38.671 -31.514  16.294  1.00156.52           C
ATOM   3557  CD  PRO D 453      39.144 -33.842  16.522  1.00156.52           C
ATOM   3558  CB  PRO D 453      38.682 -31.802  17.790  1.00156.52           C
ATOM   3559  CG  PRO D 453      38.519 -33.335  17.835  1.00156.52           C
ATOM   3560  C   PRO D 453      39.409 -30.299  15.837  1.00156.52           C
ATOM   3561  O   PRO D 453      40.639 -30.324  15.821  1.00156.52           O
ATOM   3562  N   GLY D 454      38.682 -29.219  15.481  1.00 45.09           N
ATOM   3563  CA  GLY D 454      39.324 -28.059  14.938  1.00 45.09           C
ATOM   3564  C   GLY D 454      38.973 -26.849  15.744  1.00 45.09           C
ATOM   3565  O   GLY D 454      38.248 -26.930  16.736  1.00 45.09           O
ATOM   3566  N   LEU D 455      39.511 -25.682  15.320  1.00 54.50           N
ATOM   3567  CA  LEU D 455      39.288 -24.457  16.031  1.00 54.50           C
ATOM   3568  CB  LEU D 455      40.587 -23.781  16.505  1.00 54.50           C
ATOM   3569  CG  LEU D 455      41.370 -24.610  17.539  1.00 54.50           C
ATOM   3570  CD1 LEU D 455      41.864 -25.935  16.936  1.00 54.50           C
ATOM   3571  CD2 LEU D 455      42.501 -23.786  18.175  1.00 54.50           C
ATOM   3572  C   LEU D 455      38.572 -23.469  15.157  1.00 54.50           C
ATOM   3573  O   LEU D 455      38.888 -23.304  13.978  1.00 54.50           O
ATOM   3574  N   ALA D 456      37.560 -22.786  15.736  1.00 46.62           N
ATOM   3575  CA  ALA D 456      36.845 -21.755  15.041  1.00 46.62           C
ATOM   3576  CB  ALA D 456      35.366 -22.092  14.787  1.00 46.62           C
ATOM   3577  C   ALA D 456      36.883 -20.564  15.950  1.00 46.62           C
ATOM   3578  O   ALA D 456      36.754 -20.700  17.165  1.00 46.62           O
ATOM   3579  N   HIS D 457      37.103 -19.360  15.388  1.00 58.97           N
ATOM   3580  CA  HIS D 457      37.122 -18.167  16.187  1.00 58.97           C
ATOM   3581  ND1 HIS D 457      40.494 -18.931  15.781  1.00 58.97           N
ATOM   3582  CG  HIS D 457      39.655 -17.863  16.012  1.00 58.97           C
ATOM   3583  CB  HIS D 457      38.457 -17.914  16.916  1.00 58.97           C
ATOM   3584  NE2 HIS D 457      41.288 -17.232  14.588  1.00 58.97           N
ATOM   3585  CD2 HIS D 457      40.155 -16.834  15.275  1.00 58.97           C
ATOM   3586  CE1 HIS D 457      41.453 -18.498  14.924  1.00 58.97           C
ATOM   3587  C   HIS D 457      36.869 -17.011  15.275  1.00 58.97           C
ATOM   3588  O   HIS D 457      37.065 -17.107  14.064  1.00 58.97           O
ATOM   3589  N   ASP D 458      36.428 -15.871  15.840  1.00 56.42           N
ATOM   3590  CA  ASP D 458      36.153 -14.738  15.007  1.00 56.42           C
ATOM   3591  CB  ASP D 458      35.354 -13.625  15.719  1.00 56.42           C
ATOM   3592  CG  ASP D 458      36.084 -13.162  16.973  1.00 56.42           C
ATOM   3593  OD1 ASP D 458      37.326 -12.968  16.915  1.00 56.42           O
ATOM   3594  OD2 ASP D 458      35.400 -13.012  18.020  1.00 56.42           O
ATOM   3595  C   ASP D 458      37.459 -14.230  14.482  1.00 56.42           C
ATOM   3596  O   ASP D 458      38.525 -14.600  14.967  1.00 56.42           O
ATOM   3597  N   VAL D 459      37.402 -13.358  13.461  1.00112.82           N
ATOM   3598  CA  VAL D 459      38.572 -12.875  12.781  1.00112.82           C
ATOM   3599  CB  VAL D 459      38.247 -11.895  11.690  1.00112.82           C
ATOM   3600  CG1 VAL D 459      37.420 -12.620  10.614  1.00112.82           C
ATOM   3601  CG2 VAL D 459      37.532 -10.682  12.309  1.00112.82           C
ATOM   3602  C   VAL D 459      39.499 -12.192  13.750  1.00112.82           C
ATOM   3603  O   VAL D 459      40.712 -12.193  13.551  1.00112.82           O
ATOM   3604  N   ASN D 460      38.960 -11.533  14.790  1.00 81.28           N
ATOM   3605  CA  ASN D 460      39.763 -10.835  15.767  1.00 81.28           C
ATOM   3606  CB  ASN D 460      38.919  -9.947  16.695  1.00 81.28           C
ATOM   3607  CG  ASN D 460      38.337  -8.815  15.861  1.00 81.28           C
ATOM   3608  OD1 ASN D 460      39.041  -8.176  15.081  1.00 81.28           O
ATOM   3609  ND2 ASN D 460      37.010  -8.562  16.022  1.00 81.28           N
ATOM   3610  C   ASN D 460      40.530 -11.796  16.637  1.00 81.28           C
ATOM   3611  O   ASN D 460      41.611 -11.476  17.125  1.00 81.28           O
ATOM   3612  N   ILE D 461      39.942 -12.974  16.902  1.00173.49           N
ATOM   3613  CA  ILE D 461      40.451 -14.057  17.701  1.00173.49           C
ATOM   3614  CB  ILE D 461      41.955 -14.155  17.620  1.00173.49           C
ATOM   3615  CG1 ILE D 461      42.381 -14.201  16.143  1.00173.49           C
ATOM   3616  CG2 ILE D 461      42.431 -15.413  18.370  1.00173.49           C
ATOM   3617  CD1 ILE D 461      43.884 -14.019  15.935  1.00173.49           C
ATOM   3618  C   ILE D 461      40.013 -13.821  19.130  1.00173.49           C
ATOM   3619  O   ILE D 461      40.665 -14.243  20.087  1.00173.49           O
ATOM   3620  N   ARG D 462      38.843 -13.166  19.316  1.00177.06           N
ATOM   3621  CA  ARG D 462      38.301 -12.973  20.640  1.00177.06           C
ATOM   3622  CB  ARG D 462      37.194 -11.901  20.706  1.00177.06           C
ATOM   3623  CG  ARG D 462      37.631 -10.441  20.870  1.00177.06           C
ATOM   3624  CD  ARG D 462      38.287  -9.784  19.661  1.00177.06           C
ATOM   3625  NE  ARG D 462      39.756  -9.990  19.780  1.00177.06           N
ATOM   3626  CZ  ARG D 462      40.552  -8.973  20.222  1.00177.06           C
ATOM   3627  NH1 ARG D 462      40.003  -7.765  20.541  1.00177.06           N
ATOM   3628  NH2 ARG D 462      41.900  -9.159  20.327  1.00177.06           N
ATOM   3629  C   ARG D 462      37.652 -14.220  21.167  1.00177.06           C
ATOM   3630  O   ARG D 462      38.079 -14.801  22.166  1.00177.06           O
ATOM   3631  N   HIS D 463      36.618 -14.697  20.438  1.00 97.88           N
ATOM   3632  CA  HIS D 463      35.850 -15.818  20.895  1.00 97.88           C
ATOM   3633  ND1 HIS D 463      33.489 -15.289  23.222  1.00 97.88           N
ATOM   3634  CG  HIS D 463      33.875 -14.765  22.008  1.00 97.88           C
ATOM   3635  CB  HIS D 463      34.328 -15.603  20.851  1.00 97.88           C
ATOM   3636  NE2 HIS D 463      33.352 -13.080  23.413  1.00 97.88           N
ATOM   3637  CD2 HIS D 463      33.783 -13.414  22.141  1.00 97.88           C
ATOM   3638  CE1 HIS D 463      33.188 -14.238  24.024  1.00 97.88           C
ATOM   3639  C   HIS D 463      36.211 -17.004  20.070  1.00 97.88           C
ATOM   3640  O   HIS D 463      36.355 -16.916  18.851  1.00 97.88           O
ATOM   3641  N   TRP D 464      36.369 -18.152  20.756  1.00 92.56           N
ATOM   3642  CA  TRP D 464      36.837 -19.378  20.175  1.00 92.56           C
ATOM   3643  CB  TRP D 464      38.221 -19.791  20.711  1.00 92.56           C
ATOM   3644  CG  TRP D 464      39.378 -18.904  20.317  1.00 92.56           C
ATOM   3645  CD2 TRP D 464      40.563 -19.378  19.657  1.00 92.56           C
ATOM   3646  CD1 TRP D 464      39.572 -17.573  20.547  1.00 92.56           C
ATOM   3647  NE1 TRP D 464      40.797 -17.185  20.058  1.00 92.56           N
ATOM   3648  CE2 TRP D 464      41.419 -18.287  19.511  1.00 92.56           C
ATOM   3649  CE3 TRP D 464      40.911 -20.622  19.217  1.00 92.56           C
ATOM   3650  CZ2 TRP D 464      42.642 -18.426  18.920  1.00 92.56           C
ATOM   3651  CZ3 TRP D 464      42.142 -20.757  18.613  1.00 92.56           C
ATOM   3652  CH2 TRP D 464      42.991 -19.680  18.468  1.00 92.56           C
ATOM   3653  C   TRP D 464      35.925 -20.493  20.581  1.00 92.56           C
ATOM   3654  O   TRP D 464      35.228 -20.403  21.588  1.00 92.56           O
ATOM   3655  N   SER D 465      35.910 -21.577  19.775  1.00 89.06           N
ATOM   3656  CA  SER D 465      35.153 -22.762  20.067  1.00 89.06           C
ATOM   3657  CB  SER D 465      33.696 -22.702  19.579  1.00 89.06           C
ATOM   3658  OG  SER D 465      32.989 -21.688  20.278  1.00 89.06           O
ATOM   3659  C   SER D 465      35.824 -23.888  19.338  1.00 89.06           C
ATOM   3660  O   SER D 465      36.729 -23.670  18.531  1.00 89.06           O
ATOM   3661  N   CYS D 466      35.402 -25.136  19.630  1.00 48.32           N
ATOM   3662  CA  CYS D 466      35.971 -26.293  18.994  1.00 48.32           C
ATOM   3663  CB  CYS D 466      36.434 -27.355  20.003  1.00 48.32           C
ATOM   3664  SG  CYS D 466      37.724 -26.682  21.083  1.00 48.32           S
ATOM   3665  C   CYS D 466      34.883 -26.894  18.162  1.00 48.32           C
ATOM   3666  O   CYS D 466      33.711 -26.785  18.513  1.00 48.32           O
ATOM   3667  N   PHE D 467      35.231 -27.522  17.019  1.00 57.47           N
ATOM   3668  CA  PHE D 467      34.205 -28.085  16.187  1.00 57.47           C
ATOM   3669  CB  PHE D 467      33.716 -27.136  15.079  1.00 57.47           C
ATOM   3670  CG  PHE D 467      34.824 -26.954  14.097  1.00 57.47           C
ATOM   3671  CD1 PHE D 467      35.829 -26.041  14.322  1.00 57.47           C
ATOM   3672  CD2 PHE D 467      34.852 -27.700  12.940  1.00 57.47           C
ATOM   3673  CE1 PHE D 467      36.846 -25.880  13.411  1.00 57.47           C
ATOM   3674  CE2 PHE D 467      35.866 -27.543  12.025  1.00 57.47           C
ATOM   3675  CZ  PHE D 467      36.867 -26.631  12.259  1.00 57.47           C
ATOM   3676  C   PHE D 467      34.721 -29.311  15.497  1.00 57.47           C
ATOM   3677  O   PHE D 467      35.922 -29.577  15.448  1.00 57.47           O
ATOM   3678  N   TYR D 468      33.778 -30.104  14.950  1.00155.74           N
ATOM   3679  CA  TYR D 468      34.088 -31.315  14.246  1.00155.74           C
ATOM   3680  CB  TYR D 468      33.550 -32.515  15.043  1.00155.74           C
ATOM   3681  CG  TYR D 468      34.207 -33.783  14.639  1.00155.74           C
ATOM   3682  CD1 TYR D 468      35.405 -34.134  15.218  1.00155.74           C
ATOM   3683  CD2 TYR D 468      33.631 -34.623  13.719  1.00155.74           C
ATOM   3684  CE1 TYR D 468      36.035 -35.305  14.878  1.00155.74           C
ATOM   3685  CE2 TYR D 468      34.258 -35.795  13.376  1.00155.74           C
ATOM   3686  CZ  TYR D 468      35.458 -36.139  13.953  1.00155.74           C
ATOM   3687  OH  TYR D 468      36.099 -37.344  13.597  1.00155.74           O
ATOM   3688  C   TYR D 468      33.289 -31.198  12.980  1.00155.74           C
ATOM   3689  O   TYR D 468      32.160 -30.710  13.008  1.00155.74           O
ATOM   3690  N   GLY D 469      33.837 -31.629  11.826  1.00 31.00           N
ATOM   3691  CA  GLY D 469      33.078 -31.463  10.617  1.00 31.00           C
ATOM   3692  C   GLY D 469      32.930 -32.776   9.922  1.00 31.00           C
ATOM   3693  O   GLY D 469      33.805 -33.638   9.985  1.00 31.00           O
ATOM   3694  N   GLN D 470      31.780 -32.956   9.239  1.00 87.61           N
ATOM   3695  CA  GLN D 470      31.566 -34.141   8.465  1.00 87.61           C
ATOM   3696  CB  GLN D 470      30.623 -35.164   9.125  1.00 87.61           C
ATOM   3697  CG  GLN D 470      30.547 -36.488   8.361  1.00 87.61           C
ATOM   3698  CD  GLN D 470      29.837 -37.505   9.243  1.00 87.61           C
ATOM   3699  OE1 GLN D 470      29.649 -38.658   8.856  1.00 87.61           O
ATOM   3700  NE2 GLN D 470      29.439 -37.072  10.469  1.00 87.61           N
ATOM   3701  C   GLN D 470      30.972 -33.699   7.166  1.00 87.61           C
ATOM   3702  O   GLN D 470      30.146 -32.787   7.128  1.00 87.61           O
ATOM   3703  N   LYS D 471      31.411 -34.332   6.060  1.00 81.71           N
ATOM   3704  CA  LYS D 471      30.961 -33.968   4.750  1.00 81.71           C
ATOM   3705  CB  LYS D 471      31.923 -34.459   3.660  1.00 81.71           C
ATOM   3706  CG  LYS D 471      31.748 -33.766   2.313  1.00 81.71           C
ATOM   3707  CD  LYS D 471      32.902 -34.047   1.354  1.00 81.71           C
ATOM   3708  CE  LYS D 471      32.954 -33.067   0.188  1.00 81.71           C
ATOM   3709  NZ  LYS D 471      33.447 -31.757   0.675  1.00 81.71           N
ATOM   3710  C   LYS D 471      29.634 -34.614   4.514  1.00 81.71           C
ATOM   3711  O   LYS D 471      29.501 -35.835   4.578  1.00 81.71           O
ATOM   3712  N   SER D 472      28.613 -33.775   4.259  1.00 98.57           N
ATOM   3713  CA  SER D 472      27.256 -34.164   4.004  1.00 98.57           C
ATOM   3714  CB  SER D 472      26.257 -33.047   4.364  1.00 98.57           C
ATOM   3715  OG  SER D 472      24.923 -33.461   4.104  1.00 98.57           O
ATOM   3716  C   SER D 472      27.076 -34.498   2.557  1.00 98.57           C
ATOM   3717  O   SER D 472      25.956 -34.732   2.116  1.00 98.57           O
ATOM   3718  N   GLY D 473      28.147 -34.473   1.747  1.00 21.46           N
ATOM   3719  CA  GLY D 473      27.972 -34.766   0.353  1.00 21.46           C
ATOM   3720  C   GLY D 473      28.254 -33.475  -0.401  1.00 21.46           C
ATOM   3721  O   GLY D 473      29.380 -32.932  -0.242  1.00 21.46           O
ATOM   3722  OXT GLY D 473      27.348 -33.013  -1.144  1.00 21.46           O
TER    3723      GLY D 473
ATOM   3724  N   LEU E 474      58.767  -3.527 -12.149  1.00 52.67           N
ATOM   3725  CA  LEU E 474      59.367  -4.762 -11.596  1.00 52.67           C
ATOM   3726  CB  LEU E 474      58.518  -5.985 -11.998  1.00 52.67           C
ATOM   3727  CG  LEU E 474      58.945  -7.315 -11.345  1.00 52.67           C
ATOM   3728  CD1 LEU E 474      58.746  -7.272  -9.821  1.00 52.67           C
ATOM   3729  CD2 LEU E 474      58.230  -8.513 -11.995  1.00 52.67           C
ATOM   3730  C   LEU E 474      60.756  -4.914 -12.134  1.00 52.67           C
ATOM   3731  O   LEU E 474      60.990  -4.776 -13.335  1.00 52.67           O
ATOM   3732  N   PRO E 475      61.678  -5.167 -11.239  1.00 78.35           N
ATOM   3733  CA  PRO E 475      63.067  -5.287 -11.611  1.00 78.35           C
ATOM   3734  CD  PRO E 475      61.525  -4.620  -9.899  1.00 78.35           C
ATOM   3735  CB  PRO E 475      63.862  -5.104 -10.320  1.00 78.35           C
ATOM   3736  CG  PRO E 475      62.941  -4.247  -9.436  1.00 78.35           C
ATOM   3737  C   PRO E 475      63.393  -6.578 -12.296  1.00 78.35           C
ATOM   3738  O   PRO E 475      62.630  -7.535 -12.183  1.00 78.35           O
ATOM   3739  N   PRO E 476      64.459  -6.576 -13.052  1.00131.84           N
ATOM   3740  CA  PRO E 476      64.931  -7.783 -13.677  1.00131.84           C
ATOM   3741  CD  PRO E 476      64.768  -5.397 -13.846  1.00131.84           C
ATOM   3742  CB  PRO E 476      65.873  -7.336 -14.794  1.00131.84           C
ATOM   3743  CG  PRO E 476      65.373  -5.927 -15.154  1.00131.84           C
ATOM   3744  C   PRO E 476      65.584  -8.694 -12.684  1.00131.84           C
ATOM   3745  O   PRO E 476      65.658  -9.896 -12.939  1.00131.84           O
ATOM   3746  N   ALA E 477      66.094  -8.144 -11.563  1.00 36.17           N
ATOM   3747  CA  ALA E 477      66.764  -8.962 -10.595  1.00 36.17           C
ATOM   3748  CB  ALA E 477      68.296  -8.944 -10.734  1.00 36.17           C
ATOM   3749  C   ALA E 477      66.441  -8.416  -9.241  1.00 36.17           C
ATOM   3750  O   ALA E 477      66.182  -7.222  -9.093  1.00 36.17           O
ATOM   3751  N   PHE E 478      66.415  -9.291  -8.211  1.00109.73           N
ATOM   3752  CA  PHE E 478      66.146  -8.796  -6.891  1.00109.73           C
ATOM   3753  CB  PHE E 478      64.641  -8.690  -6.580  1.00109.73           C
ATOM   3754  CG  PHE E 478      64.475  -7.810  -5.388  1.00109.73           C
ATOM   3755  CD1 PHE E 478      64.442  -6.443  -5.548  1.00109.73           C
ATOM   3756  CD2 PHE E 478      64.346  -8.333  -4.123  1.00109.73           C
ATOM   3757  CE1 PHE E 478      64.287  -5.609  -4.466  1.00109.73           C
ATOM   3758  CE2 PHE E 478      64.191  -7.503  -3.036  1.00109.73           C
ATOM   3759  CZ  PHE E 478      64.162  -6.140  -3.205  1.00109.73           C
ATOM   3760  C   PHE E 478      66.746  -9.749  -5.897  1.00109.73           C
ATOM   3761  O   PHE E 478      66.718 -10.965  -6.084  1.00109.73           O
ATOM   3762  N   ASP E 479      67.321  -9.201  -4.807  1.00 86.20           N
ATOM   3763  CA  ASP E 479      67.898 -10.003  -3.767  1.00 86.20           C
ATOM   3764  CB  ASP E 479      69.405 -10.253  -3.970  1.00 86.20           C
ATOM   3765  CG  ASP E 479      69.881 -11.305  -2.976  1.00 86.20           C
ATOM   3766  OD1 ASP E 479      69.248 -11.435  -1.895  1.00 86.20           O
ATOM   3767  OD2 ASP E 479      70.889 -11.994  -3.289  1.00 86.20           O
ATOM   3768  C   ASP E 479      67.725  -9.220  -2.500  1.00 86.20           C
ATOM   3769  O   ASP E 479      68.288  -8.139  -2.349  1.00 86.20           O
ATOM   3770  N   TRP E 480      66.938  -9.757  -1.549  1.00106.35           N
ATOM   3771  CA  TRP E 480      66.645  -9.077  -0.317  1.00106.35           C
ATOM   3772  CB  TRP E 480      65.519  -9.716   0.508  1.00106.35           C
ATOM   3773  CG  TRP E 480      64.167  -9.350  -0.048  1.00106.35           C
ATOM   3774  CD2 TRP E 480      63.632  -8.022   0.053  1.00106.35           C
ATOM   3775  CD1 TRP E 480      63.255 -10.087  -0.743  1.00106.35           C
ATOM   3776  NE1 TRP E 480      62.180  -9.296  -1.084  1.00106.35           N
ATOM   3777  CE2 TRP E 480      62.401  -8.022  -0.599  1.00106.35           C
ATOM   3778  CE3 TRP E 480      64.132  -6.893   0.634  1.00106.35           C
ATOM   3779  CZ2 TRP E 480      61.647  -6.885  -0.677  1.00106.35           C
ATOM   3780  CZ3 TRP E 480      63.365  -5.752   0.565  1.00106.35           C
ATOM   3781  CH2 TRP E 480      62.147  -5.748  -0.080  1.00106.35           C
ATOM   3782  C   TRP E 480      67.865  -8.929   0.525  1.00106.35           C
ATOM   3783  O   TRP E 480      67.891  -8.108   1.441  1.00106.35           O
ATOM   3784  N   ARG E 481      68.859  -9.804   0.310  1.00137.38           N
ATOM   3785  CA  ARG E 481      70.112  -9.752   1.004  1.00137.38           C
ATOM   3786  CB  ARG E 481      70.932 -11.031   0.792  1.00137.38           C
ATOM   3787  CG  ARG E 481      70.379 -12.192   1.626  1.00137.38           C
ATOM   3788  CD  ARG E 481      70.570 -13.566   0.983  1.00137.38           C
ATOM   3789  NE  ARG E 481      71.562 -13.405  -0.114  1.00137.38           N
ATOM   3790  CZ  ARG E 481      71.754 -14.409  -1.017  1.00137.38           C
ATOM   3791  NH1 ARG E 481      71.094 -15.597  -0.882  1.00137.38           N
ATOM   3792  NH2 ARG E 481      72.609 -14.218  -2.066  1.00137.38           N
ATOM   3793  C   ARG E 481      70.889  -8.553   0.563  1.00137.38           C
ATOM   3794  O   ARG E 481      71.642  -7.981   1.348  1.00137.38           O
ATOM   3795  N   ASP E 482      70.772  -8.147  -0.717  1.00 60.95           N
ATOM   3796  CA  ASP E 482      71.533  -6.995  -1.109  1.00 60.95           C
ATOM   3797  CB  ASP E 482      72.729  -7.346  -2.011  1.00 60.95           C
ATOM   3798  CG  ASP E 482      73.636  -6.128  -2.116  1.00 60.95           C
ATOM   3799  OD1 ASP E 482      73.336  -5.114  -1.430  1.00 60.95           O
ATOM   3800  OD2 ASP E 482      74.639  -6.193  -2.878  1.00 60.95           O
ATOM   3801  C   ASP E 482      70.661  -6.058  -1.880  1.00 60.95           C
ATOM   3802  O   ASP E 482      70.580  -6.146  -3.104  1.00 60.95           O
ATOM   3803  N   VAL E 483      69.978  -5.135  -1.177  1.00125.93           N
ATOM   3804  CA  VAL E 483      69.200  -4.146  -1.857  1.00125.93           C
ATOM   3805  CB  VAL E 483      67.811  -4.055  -1.287  1.00125.93           C
ATOM   3806  CG1 VAL E 483      67.906  -3.916   0.245  1.00125.93           C
ATOM   3807  CG2 VAL E 483      67.066  -2.912  -1.989  1.00125.93           C
ATOM   3808  C   VAL E 483      69.942  -2.855  -1.674  1.00125.93           C
ATOM   3809  O   VAL E 483      69.824  -2.179  -0.654  1.00125.93           O
ATOM   3810  N   ASN E 484      70.730  -2.470  -2.695  1.00 83.94           N
ATOM   3811  CA  ASN E 484      71.533  -1.283  -2.620  1.00 83.94           C
ATOM   3812  CB  ASN E 484      70.732   0.034  -2.553  1.00 83.94           C
ATOM   3813  CG  ASN E 484      71.719   1.172  -2.812  1.00 83.94           C
ATOM   3814  OD1 ASN E 484      72.926   0.951  -2.903  1.00 83.94           O
ATOM   3815  ND2 ASN E 484      71.202   2.424  -2.946  1.00 83.94           N
ATOM   3816  C   ASN E 484      72.447  -1.345  -1.423  1.00 83.94           C
ATOM   3817  O   ASN E 484      72.661  -0.348  -0.736  1.00 83.94           O
ATOM   3818  N   GLY E 485      73.012  -2.535  -1.141  1.00 31.72           N
ATOM   3819  CA  GLY E 485      74.025  -2.665  -0.128  1.00 31.72           C
ATOM   3820  C   GLY E 485      73.482  -3.142   1.179  1.00 31.72           C
ATOM   3821  O   GLY E 485      74.234  -3.676   1.990  1.00 31.72           O
ATOM   3822  N   VAL E 486      72.175  -2.988   1.443  1.00 96.96           N
ATOM   3823  CA  VAL E 486      71.725  -3.388   2.750  1.00 96.96           C
ATOM   3824  CB  VAL E 486      70.660  -2.510   3.335  1.00 96.96           C
ATOM   3825  CG1 VAL E 486      69.381  -2.678   2.502  1.00 96.96           C
ATOM   3826  CG2 VAL E 486      70.502  -2.874   4.821  1.00 96.96           C
ATOM   3827  C   VAL E 486      71.188  -4.790   2.725  1.00 96.96           C
ATOM   3828  O   VAL E 486      70.685  -5.256   1.704  1.00 96.96           O
ATOM   3829  N   ASN E 487      71.310  -5.507   3.868  1.00 77.59           N
ATOM   3830  CA  ASN E 487      70.821  -6.859   3.972  1.00 77.59           C
ATOM   3831  CB  ASN E 487      71.884  -7.853   4.473  1.00 77.59           C
ATOM   3832  CG  ASN E 487      71.221  -9.209   4.668  1.00 77.59           C
ATOM   3833  OD1 ASN E 487      70.512  -9.422   5.650  1.00 77.59           O
ATOM   3834  ND2 ASN E 487      71.449 -10.155   3.719  1.00 77.59           N
ATOM   3835  C   ASN E 487      69.656  -6.912   4.926  1.00 77.59           C
ATOM   3836  O   ASN E 487      69.725  -6.426   6.052  1.00 77.59           O
ATOM   3837  N   TYR E 488      68.508  -7.392   4.413  1.00140.55           N
ATOM   3838  CA  TYR E 488      67.252  -7.649   5.070  1.00140.55           C
ATOM   3839  CB  TYR E 488      66.044  -7.286   4.195  1.00140.55           C
ATOM   3840  CG  TYR E 488      66.066  -5.800   4.179  1.00140.55           C
ATOM   3841  CD1 TYR E 488      65.468  -5.102   5.201  1.00140.55           C
ATOM   3842  CD2 TYR E 488      66.691  -5.110   3.166  1.00140.55           C
ATOM   3843  CE1 TYR E 488      65.485  -3.728   5.204  1.00140.55           C
ATOM   3844  CE2 TYR E 488      66.710  -3.735   3.166  1.00140.55           C
ATOM   3845  CZ  TYR E 488      66.106  -3.041   4.189  1.00140.55           C
ATOM   3846  OH  TYR E 488      66.114  -1.629   4.204  1.00140.55           O
ATOM   3847  C   TYR E 488      67.075  -9.026   5.670  1.00140.55           C
ATOM   3848  O   TYR E 488      66.140  -9.237   6.441  1.00140.55           O
ATOM   3849  N   LEU E 489      67.854 -10.044   5.246  1.00138.60           N
ATOM   3850  CA  LEU E 489      67.519 -11.378   5.678  1.00138.60           C
ATOM   3851  CB  LEU E 489      67.672 -12.392   4.520  1.00138.60           C
ATOM   3852  CG  LEU E 489      66.831 -13.682   4.637  1.00138.60           C
ATOM   3853  CD1 LEU E 489      67.219 -14.545   5.836  1.00138.60           C
ATOM   3854  CD2 LEU E 489      65.329 -13.357   4.622  1.00138.60           C
ATOM   3855  C   LEU E 489      68.362 -11.788   6.864  1.00138.60           C
ATOM   3856  O   LEU E 489      69.540 -11.452   6.969  1.00138.60           O
ATOM   3857  N   SER E 490      67.753 -12.537   7.811  1.00 54.32           N
ATOM   3858  CA  SER E 490      68.422 -12.960   9.019  1.00 54.32           C
ATOM   3859  CB  SER E 490      67.452 -13.420  10.121  1.00 54.32           C
ATOM   3860  OG  SER E 490      66.724 -14.558   9.685  1.00 54.32           O
ATOM   3861  C   SER E 490      69.345 -14.097   8.685  1.00 54.32           C
ATOM   3862  O   SER E 490      69.301 -14.640   7.587  1.00 54.32           O
ATOM   3863  N   PRO E 491      70.179 -14.483   9.614  1.00 68.80           N
ATOM   3864  CA  PRO E 491      71.184 -15.482   9.350  1.00 68.80           C
ATOM   3865  CD  PRO E 491      70.597 -13.556  10.654  1.00 68.80           C
ATOM   3866  CB  PRO E 491      72.129 -15.438  10.549  1.00 68.80           C
ATOM   3867  CG  PRO E 491      72.019 -13.986  11.049  1.00 68.80           C
ATOM   3868  C   PRO E 491      70.662 -16.853   9.061  1.00 68.80           C
ATOM   3869  O   PRO E 491      69.554 -17.187   9.478  1.00 68.80           O
ATOM   3870  N   VAL E 492      71.459 -17.653   8.321  1.00 31.07           N
ATOM   3871  CA  VAL E 492      71.108 -19.003   7.989  1.00 31.07           C
ATOM   3872  CB  VAL E 492      72.012 -19.610   6.955  1.00 31.07           C
ATOM   3873  CG1 VAL E 492      71.614 -21.081   6.748  1.00 31.07           C
ATOM   3874  CG2 VAL E 492      71.937 -18.753   5.680  1.00 31.07           C
ATOM   3875  C   VAL E 492      71.259 -19.801   9.242  1.00 31.07           C
ATOM   3876  O   VAL E 492      72.154 -19.543  10.045  1.00 31.07           O
ATOM   3877  N   ARG E 493      70.366 -20.788   9.448  1.00109.92           N
ATOM   3878  CA  ARG E 493      70.406 -21.589  10.639  1.00109.92           C
ATOM   3879  CB  ARG E 493      69.202 -21.344  11.563  1.00109.92           C
ATOM   3880  CG  ARG E 493      69.153 -19.923  12.127  1.00109.92           C
ATOM   3881  CD  ARG E 493      67.958 -19.672  13.047  1.00109.92           C
ATOM   3882  NE  ARG E 493      68.120 -20.553  14.236  1.00109.92           N
ATOM   3883  CZ  ARG E 493      67.320 -20.381  15.328  1.00109.92           C
ATOM   3884  NH1 ARG E 493      66.371 -19.399  15.334  1.00109.92           N
ATOM   3885  NH2 ARG E 493      67.468 -21.192  16.416  1.00109.92           N
ATOM   3886  C   ARG E 493      70.360 -23.030  10.230  1.00109.92           C
ATOM   3887  O   ARG E 493      70.194 -23.350   9.053  1.00109.92           O
ATOM   3888  N   ASN E 494      70.555 -23.944  11.204  1.00 42.19           N
ATOM   3889  CA  ASN E 494      70.510 -25.348  10.903  1.00 42.19           C
ATOM   3890  CB  ASN E 494      71.815 -26.083  11.262  1.00 42.19           C
ATOM   3891  CG  ASN E 494      71.805 -27.455  10.601  1.00 42.19           C
ATOM   3892  OD1 ASN E 494      70.749 -28.016  10.315  1.00 42.19           O
ATOM   3893  ND2 ASN E 494      73.020 -28.014  10.351  1.00 42.19           N
ATOM   3894  C   ASN E 494      69.397 -25.965  11.703  1.00 42.19           C
ATOM   3895  O   ASN E 494      69.339 -25.832  12.924  1.00 42.19           O
ATOM   3896  N   GLN E 495      68.465 -26.644  11.005  1.00 66.82           N
ATOM   3897  CA  GLN E 495      67.332 -27.310  11.591  1.00 66.82           C
ATOM   3898  CB  GLN E 495      66.280 -27.727  10.547  1.00 66.82           C
ATOM   3899  CG  GLN E 495      66.776 -28.747   9.520  1.00 66.82           C
ATOM   3900  CD  GLN E 495      65.642 -29.003   8.537  1.00 66.82           C
ATOM   3901  OE1 GLN E 495      64.503 -29.258   8.928  1.00 66.82           O
ATOM   3902  NE2 GLN E 495      65.957 -28.922   7.216  1.00 66.82           N
ATOM   3903  C   GLN E 495      67.776 -28.520  12.352  1.00 66.82           C
ATOM   3904  O   GLN E 495      67.107 -28.949  13.293  1.00 66.82           O
ATOM   3905  N   GLY E 496      68.890 -29.145  11.927  1.00 28.40           N
ATOM   3906  CA  GLY E 496      69.357 -30.306  12.625  1.00 28.40           C
ATOM   3907  C   GLY E 496      68.524 -31.465  12.173  1.00 28.40           C
ATOM   3908  O   GLY E 496      67.955 -31.446  11.083  1.00 28.40           O
ATOM   3909  N   SER E 497      68.448 -32.510  13.019  1.00 91.09           N
ATOM   3910  CA  SER E 497      67.771 -33.746  12.733  1.00 91.09           C
ATOM   3911  CB  SER E 497      68.138 -34.859  13.730  1.00 91.09           C
ATOM   3912  OG  SER E 497      69.520 -35.167  13.630  1.00 91.09           O
ATOM   3913  C   SER E 497      66.274 -33.613  12.767  1.00 91.09           C
ATOM   3914  O   SER E 497      65.573 -34.501  12.286  1.00 91.09           O
ATOM   3915  N   CYS E 498      65.730 -32.527  13.349  1.00 62.56           N
ATOM   3916  CA  CYS E 498      64.301 -32.397  13.510  1.00 62.56           C
ATOM   3917  CB  CYS E 498      63.954 -31.353  14.590  1.00 62.56           C
ATOM   3918  SG  CYS E 498      62.180 -31.098  14.887  1.00 62.56           S
ATOM   3919  C   CYS E 498      63.671 -31.968  12.208  1.00 62.56           C
ATOM   3920  O   CYS E 498      64.234 -31.151  11.483  1.00 62.56           O
ATOM   3921  N   GLY E 499      62.466 -32.497  11.879  1.00 54.16           N
ATOM   3922  CA  GLY E 499      61.838 -32.139  10.630  1.00 54.16           C
ATOM   3923  C   GLY E 499      61.121 -30.841  10.841  1.00 54.16           C
ATOM   3924  O   GLY E 499      59.898 -30.749  10.724  1.00 54.16           O
ATOM   3925  N   SER E 500      61.920 -29.813  11.180  1.00 99.79           N
ATOM   3926  CA  SER E 500      61.529 -28.478  11.530  1.00 99.79           C
ATOM   3927  CB  SER E 500      62.460 -27.894  12.606  1.00 99.79           C
ATOM   3928  OG  SER E 500      61.955 -26.656  13.082  1.00 99.79           O
ATOM   3929  C   SER E 500      61.480 -27.493  10.383  1.00 99.79           C
ATOM   3930  O   SER E 500      61.239 -26.312  10.627  1.00 99.79           O
ATOM   3931  N   CYS E 501      61.663 -27.909   9.114  1.00 62.45           N
ATOM   3932  CA  CYS E 501      61.838 -26.965   8.032  1.00 62.45           C
ATOM   3933  CB  CYS E 501      61.929 -27.654   6.658  1.00 62.45           C
ATOM   3934  SG  CYS E 501      60.429 -28.592   6.241  1.00 62.45           S
ATOM   3935  C   CYS E 501      60.731 -25.944   7.967  1.00 62.45           C
ATOM   3936  O   CYS E 501      61.002 -24.752   7.825  1.00 62.45           O
ATOM   3937  N   TYR E 502      59.462 -26.355   8.127  1.00 64.64           N
ATOM   3938  CA  TYR E 502      58.359 -25.440   7.999  1.00 64.64           C
ATOM   3939  CB  TYR E 502      56.990 -26.120   8.203  1.00 64.64           C
ATOM   3940  CG  TYR E 502      56.901 -26.642   9.598  1.00 64.64           C
ATOM   3941  CD1 TYR E 502      57.493 -27.836   9.942  1.00 64.64           C
ATOM   3942  CD2 TYR E 502      56.209 -25.942  10.560  1.00 64.64           C
ATOM   3943  CE1 TYR E 502      57.406 -28.317  11.228  1.00 64.64           C
ATOM   3944  CE2 TYR E 502      56.118 -26.418  11.848  1.00 64.64           C
ATOM   3945  CZ  TYR E 502      56.718 -27.608  12.183  1.00 64.64           C
ATOM   3946  OH  TYR E 502      56.626 -28.100  13.503  1.00 64.64           O
ATOM   3947  C   TYR E 502      58.487 -24.332   9.007  1.00 64.64           C
ATOM   3948  O   TYR E 502      58.141 -23.185   8.720  1.00 64.64           O
ATOM   3949  N   ALA E 503      58.929 -24.654  10.237  1.00 41.54           N
ATOM   3950  CA  ALA E 503      59.083 -23.659  11.265  1.00 41.54           C
ATOM   3951  CB  ALA E 503      59.449 -24.267  12.629  1.00 41.54           C
ATOM   3952  C   ALA E 503      60.169 -22.688  10.898  1.00 41.54           C
ATOM   3953  O   ALA E 503      60.012 -21.479  11.068  1.00 41.54           O
ATOM   3954  N   PHE E 504      61.310 -23.191  10.387  1.00 53.22           N
ATOM   3955  CA  PHE E 504      62.408 -22.329  10.040  1.00 53.22           C
ATOM   3956  CB  PHE E 504      63.676 -23.090   9.607  1.00 53.22           C
ATOM   3957  CG  PHE E 504      64.355 -23.588  10.840  1.00 53.22           C
ATOM   3958  CD1 PHE E 504      63.935 -24.730  11.483  1.00 53.22           C
ATOM   3959  CD2 PHE E 504      65.433 -22.902  11.351  1.00 53.22           C
ATOM   3960  CE1 PHE E 504      64.576 -25.171  12.619  1.00 53.22           C
ATOM   3961  CE2 PHE E 504      66.077 -23.337  12.484  1.00 53.22           C
ATOM   3962  CZ  PHE E 504      65.649 -24.476  13.122  1.00 53.22           C
ATOM   3963  C   PHE E 504      62.003 -21.408   8.928  1.00 53.22           C
ATOM   3964  O   PHE E 504      62.287 -20.212   8.970  1.00 53.22           O
ATOM   3965  N   SER E 505      61.320 -21.938   7.897  1.00 67.96           N
ATOM   3966  CA  SER E 505      60.912 -21.122   6.788  1.00 67.96           C
ATOM   3967  CB  SER E 505      60.132 -21.916   5.729  1.00 67.96           C
ATOM   3968  OG  SER E 505      59.748 -21.057   4.667  1.00 67.96           O
ATOM   3969  C   SER E 505      59.998 -20.051   7.296  1.00 67.96           C
ATOM   3970  O   SER E 505      60.119 -18.885   6.925  1.00 67.96           O
ATOM   3971  N   SER E 506      59.063 -20.428   8.184  1.00 36.51           N
ATOM   3972  CA  SER E 506      58.093 -19.501   8.692  1.00 36.51           C
ATOM   3973  CB  SER E 506      57.099 -20.156   9.667  1.00 36.51           C
ATOM   3974  OG  SER E 506      56.321 -21.134   8.992  1.00 36.51           O
ATOM   3975  C   SER E 506      58.772 -18.386   9.427  1.00 36.51           C
ATOM   3976  O   SER E 506      58.489 -17.216   9.177  1.00 36.51           O
ATOM   3977  N   VAL E 507      59.698 -18.717  10.347  1.00 36.03           N
ATOM   3978  CA  VAL E 507      60.368 -17.722  11.138  1.00 36.03           C
ATOM   3979  CB  VAL E 507      61.298 -18.333  12.144  1.00 36.03           C
ATOM   3980  CG1 VAL E 507      61.971 -17.205  12.935  1.00 36.03           C
ATOM   3981  CG2 VAL E 507      60.493 -19.308  13.020  1.00 36.03           C
ATOM   3982  C   VAL E 507      61.176 -16.850  10.228  1.00 36.03           C
ATOM   3983  O   VAL E 507      61.219 -15.631  10.395  1.00 36.03           O
ATOM   3984  N   GLY E 508      61.828 -17.461   9.220  1.00 25.48           N
ATOM   3985  CA  GLY E 508      62.682 -16.721   8.339  1.00 25.48           C
ATOM   3986  C   GLY E 508      61.889 -15.664   7.633  1.00 25.48           C
ATOM   3987  O   GLY E 508      62.358 -14.538   7.472  1.00 25.48           O
ATOM   3988  N   MET E 509      60.669 -15.997   7.171  1.00 89.52           N
ATOM   3989  CA  MET E 509      59.882 -15.023   6.465  1.00 89.52           C
ATOM   3990  CB  MET E 509      58.515 -15.563   6.017  1.00 89.52           C
ATOM   3991  CG  MET E 509      57.684 -14.523   5.259  1.00 89.52           C
ATOM   3992  SD  MET E 509      55.917 -14.926   5.107  1.00 89.52           S
ATOM   3993  CE  MET E 509      56.159 -16.518   4.270  1.00 89.52           C
ATOM   3994  C   MET E 509      59.571 -13.871   7.372  1.00 89.52           C
ATOM   3995  O   MET E 509      59.779 -12.710   7.024  1.00 89.52           O
ATOM   3996  N   MET E 510      59.099 -14.176   8.591  1.00 80.72           N
ATOM   3997  CA  MET E 510      58.683 -13.152   9.507  1.00 80.72           C
ATOM   3998  CB  MET E 510      58.088 -13.725  10.806  1.00 80.72           C
ATOM   3999  CG  MET E 510      56.782 -14.491  10.590  1.00 80.72           C
ATOM   4000  SD  MET E 510      56.052 -15.186  12.104  1.00 80.72           S
ATOM   4001  CE  MET E 510      57.275 -16.515  12.280  1.00 80.72           C
ATOM   4002  C   MET E 510      59.849 -12.292   9.896  1.00 80.72           C
ATOM   4003  O   MET E 510      59.704 -11.081  10.061  1.00 80.72           O
ATOM   4004  N   GLU E 511      61.036 -12.898  10.077  1.00 54.27           N
ATOM   4005  CA  GLU E 511      62.183 -12.151  10.526  1.00 54.27           C
ATOM   4006  CB  GLU E 511      63.397 -13.051  10.813  1.00 54.27           C
ATOM   4007  CG  GLU E 511      63.180 -14.003  11.993  1.00 54.27           C
ATOM   4008  CD  GLU E 511      64.451 -14.828  12.171  1.00 54.27           C
ATOM   4009  OE1 GLU E 511      65.542 -14.214  12.296  1.00 54.27           O
ATOM   4010  OE2 GLU E 511      64.352 -16.086  12.169  1.00 54.27           O
ATOM   4011  C   GLU E 511      62.606 -11.144   9.493  1.00 54.27           C
ATOM   4012  O   GLU E 511      62.927 -10.007   9.831  1.00 54.27           O
ATOM   4013  N   ALA E 512      62.647 -11.544   8.205  1.00 42.17           N
ATOM   4014  CA  ALA E 512      63.069 -10.644   7.166  1.00 42.17           C
ATOM   4015  CB  ALA E 512      63.187 -11.338   5.796  1.00 42.17           C
ATOM   4016  C   ALA E 512      62.080  -9.527   7.014  1.00 42.17           C
ATOM   4017  O   ALA E 512      62.447  -8.359   6.896  1.00 42.17           O
ATOM   4018  N   ARG E 513      60.782  -9.869   7.040  1.00132.20           N
ATOM   4019  CA  ARG E 513      59.722  -8.927   6.814  1.00132.20           C
ATOM   4020  CB  ARG E 513      58.354  -9.633   6.797  1.00132.20           C
ATOM   4021  CG  ARG E 513      57.240  -8.850   6.105  1.00132.20           C
ATOM   4022  CD  ARG E 513      55.971  -9.683   5.895  1.00132.20           C
ATOM   4023  NE  ARG E 513      56.293 -10.751   4.904  1.00132.20           N
ATOM   4024  CZ  ARG E 513      55.651 -10.787   3.699  1.00132.20           C
ATOM   4025  NH1 ARG E 513      54.669  -9.881   3.420  1.00132.20           N
ATOM   4026  NH2 ARG E 513      55.985 -11.733   2.773  1.00132.20           N
ATOM   4027  C   ARG E 513      59.735  -7.875   7.884  1.00132.20           C
ATOM   4028  O   ARG E 513      59.443  -6.709   7.623  1.00132.20           O
ATOM   4029  N   LEU E 514      60.048  -8.264   9.133  1.00 47.26           N
ATOM   4030  CA  LEU E 514      60.131  -7.317  10.211  1.00 47.26           C
ATOM   4031  CB  LEU E 514      60.482  -7.967  11.563  1.00 47.26           C
ATOM   4032  CG  LEU E 514      59.338  -8.755  12.222  1.00 47.26           C
ATOM   4033  CD1 LEU E 514      59.797  -9.388  13.546  1.00 47.26           C
ATOM   4034  CD2 LEU E 514      58.107  -7.858  12.426  1.00 47.26           C
ATOM   4035  C   LEU E 514      61.247  -6.369   9.904  1.00 47.26           C
ATOM   4036  O   LEU E 514      61.143  -5.168  10.147  1.00 47.26           O
ATOM   4037  N   ARG E 515      62.361  -6.900   9.368  1.00 65.79           N
ATOM   4038  CA  ARG E 515      63.512  -6.090   9.106  1.00 65.79           C
ATOM   4039  CB  ARG E 515      64.722  -6.917   8.641  1.00 65.79           C
ATOM   4040  CG  ARG E 515      65.259  -7.814   9.759  1.00 65.79           C
ATOM   4041  CD  ARG E 515      66.513  -8.610   9.395  1.00 65.79           C
ATOM   4042  NE  ARG E 515      66.897  -9.396  10.602  1.00 65.79           N
ATOM   4043  CZ  ARG E 515      68.193  -9.780  10.787  1.00 65.79           C
ATOM   4044  NH1 ARG E 515      69.143  -9.455   9.863  1.00 65.79           N
ATOM   4045  NH2 ARG E 515      68.545 -10.487  11.900  1.00 65.79           N
ATOM   4046  C   ARG E 515      63.198  -5.053   8.070  1.00 65.79           C
ATOM   4047  O   ARG E 515      63.527  -3.881   8.239  1.00 65.79           O
ATOM   4048  N   LEU E 516      62.529  -5.448   6.974  1.00 95.75           N
ATOM   4049  CA  LEU E 516      62.212  -4.531   5.914  1.00 95.75           C
ATOM   4050  CB  LEU E 516      61.530  -5.254   4.728  1.00 95.75           C
ATOM   4051  CG  LEU E 516      61.245  -4.442   3.437  1.00 95.75           C
ATOM   4052  CD1 LEU E 516      60.588  -5.352   2.389  1.00 95.75           C
ATOM   4053  CD2 LEU E 516      60.409  -3.168   3.661  1.00 95.75           C
ATOM   4054  C   LEU E 516      61.278  -3.482   6.438  1.00 95.75           C
ATOM   4055  O   LEU E 516      61.455  -2.295   6.169  1.00 95.75           O
ATOM   4056  N   ARG E 517      60.255  -3.891   7.210  1.00 62.88           N
ATOM   4057  CA  ARG E 517      59.266  -2.950   7.653  1.00 62.88           C
ATOM   4058  CB  ARG E 517      58.120  -3.587   8.460  1.00 62.88           C
ATOM   4059  CG  ARG E 517      57.019  -4.181   7.580  1.00 62.88           C
ATOM   4060  CD  ARG E 517      55.864  -4.819   8.354  1.00 62.88           C
ATOM   4061  NE  ARG E 517      54.739  -4.983   7.391  1.00 62.88           N
ATOM   4062  CZ  ARG E 517      53.713  -4.081   7.398  1.00 62.88           C
ATOM   4063  NH1 ARG E 517      53.640  -3.145   8.389  1.00 62.88           N
ATOM   4064  NH2 ARG E 517      52.762  -4.110   6.420  1.00 62.88           N
ATOM   4065  C   ARG E 517      59.888  -1.892   8.509  1.00 62.88           C
ATOM   4066  O   ARG E 517      59.535  -0.720   8.407  1.00 62.88           O
ATOM   4067  N   THR E 518      60.779  -2.311   9.419  1.00 85.99           N
ATOM   4068  CA  THR E 518      61.500  -1.503  10.363  1.00 85.99           C
ATOM   4069  CB  THR E 518      61.958  -2.285  11.560  1.00 85.99           C
ATOM   4070  OG1 THR E 518      62.873  -3.300  11.173  1.00 85.99           O
ATOM   4071  CG2 THR E 518      60.725  -2.915  12.228  1.00 85.99           C
ATOM   4072  C   THR E 518      62.702  -0.865   9.741  1.00 85.99           C
ATOM   4073  O   THR E 518      63.325  -0.006  10.360  1.00 85.99           O
ATOM   4074  N   ASN E 519      63.114  -1.312   8.541  1.00 97.41           N
ATOM   4075  CA  ASN E 519      64.324  -0.810   7.953  1.00 97.41           C
ATOM   4076  CB  ASN E 519      64.320   0.706   7.693  1.00 97.41           C
ATOM   4077  CG  ASN E 519      63.519   0.940   6.420  1.00 97.41           C
ATOM   4078  OD1 ASN E 519      63.452   0.072   5.550  1.00 97.41           O
ATOM   4079  ND2 ASN E 519      62.904   2.147   6.298  1.00 97.41           N
ATOM   4080  C   ASN E 519      65.473  -1.154   8.846  1.00 97.41           C
ATOM   4081  O   ASN E 519      66.329  -0.323   9.146  1.00 97.41           O
ATOM   4082  N   ASN E 520      65.497  -2.428   9.283  1.00 64.69           N
ATOM   4083  CA  ASN E 520      66.534  -3.014  10.083  1.00 64.69           C
ATOM   4084  CB  ASN E 520      67.925  -2.924   9.431  1.00 64.69           C
ATOM   4085  CG  ASN E 520      67.929  -3.856   8.226  1.00 64.69           C
ATOM   4086  OD1 ASN E 520      67.414  -4.972   8.285  1.00 64.69           O
ATOM   4087  ND2 ASN E 520      68.522  -3.386   7.094  1.00 64.69           N
ATOM   4088  C   ASN E 520      66.593  -2.383  11.438  1.00 64.69           C
ATOM   4089  O   ASN E 520      67.578  -2.551  12.156  1.00 64.69           O
ATOM   4090  N   THR E 521      65.533  -1.657  11.841  1.00 33.54           N
ATOM   4091  CA  THR E 521      65.505  -1.118  13.170  1.00 33.54           C
ATOM   4092  CB  THR E 521      64.325  -0.226  13.427  1.00 33.54           C
ATOM   4093  OG1 THR E 521      64.349   0.889  12.550  1.00 33.54           O
ATOM   4094  CG2 THR E 521      64.379   0.249  14.889  1.00 33.54           C
ATOM   4095  C   THR E 521      65.401  -2.275  14.115  1.00 33.54           C
ATOM   4096  O   THR E 521      66.081  -2.306  15.140  1.00 33.54           O
ATOM   4097  N   VAL E 522      64.537  -3.261  13.780  1.00 55.90           N
ATOM   4098  CA  VAL E 522      64.340  -4.412  14.624  1.00 55.90           C
ATOM   4099  CB  VAL E 522      62.908  -4.634  15.007  1.00 55.90           C
ATOM   4100  CG1 VAL E 522      62.820  -5.929  15.831  1.00 55.90           C
ATOM   4101  CG2 VAL E 522      62.400  -3.386  15.747  1.00 55.90           C
ATOM   4102  C   VAL E 522      64.796  -5.644  13.883  1.00 55.90           C
ATOM   4103  O   VAL E 522      64.348  -5.932  12.777  1.00 55.90           O
ATOM   4104  N   GLN E 523      65.795  -6.321  14.481  1.00214.78           N
ATOM   4105  CA  GLN E 523      66.543  -7.512  14.144  1.00214.78           C
ATOM   4106  CB  GLN E 523      68.000  -7.441  14.626  1.00214.78           C
ATOM   4107  CG  GLN E 523      68.143  -7.466  16.150  1.00214.78           C
ATOM   4108  CD  GLN E 523      67.605  -6.163  16.728  1.00214.78           C
ATOM   4109  OE1 GLN E 523      67.532  -5.143  16.044  1.00214.78           O
ATOM   4110  NE2 GLN E 523      67.224  -6.196  18.033  1.00214.78           N
ATOM   4111  C   GLN E 523      66.011  -8.845  14.624  1.00214.78           C
ATOM   4112  O   GLN E 523      66.675  -9.851  14.385  1.00214.78           O
ATOM   4113  N   THR E 524      64.930  -8.902  15.426  1.00145.34           N
ATOM   4114  CA  THR E 524      64.525 -10.086  16.163  1.00145.34           C
ATOM   4115  CB  THR E 524      63.101 -10.023  16.637  1.00145.34           C
ATOM   4116  OG1 THR E 524      62.834 -11.095  17.529  1.00145.34           O
ATOM   4117  CG2 THR E 524      62.171 -10.102  15.415  1.00145.34           C
ATOM   4118  C   THR E 524      64.703 -11.406  15.458  1.00145.34           C
ATOM   4119  O   THR E 524      64.510 -11.546  14.251  1.00145.34           O
ATOM   4120  N   MET E 525      65.137 -12.419  16.249  1.00125.47           N
ATOM   4121  CA  MET E 525      65.268 -13.774  15.789  1.00125.47           C
ATOM   4122  CB  MET E 525      66.626 -14.417  16.127  1.00125.47           C
ATOM   4123  CG  MET E 525      66.800 -15.818  15.537  1.00125.47           C
ATOM   4124  SD  MET E 525      68.473 -16.510  15.714  1.00125.47           S
ATOM   4125  CE  MET E 525      68.385 -16.705  17.517  1.00125.47           C
ATOM   4126  C   MET E 525      64.203 -14.530  16.517  1.00125.47           C
ATOM   4127  O   MET E 525      64.215 -14.621  17.744  1.00125.47           O
ATOM   4128  N   LEU E 526      63.236 -15.087  15.757  1.00 61.08           N
ATOM   4129  CA  LEU E 526      62.103 -15.774  16.318  1.00 61.08           C
ATOM   4130  CB  LEU E 526      60.920 -15.864  15.341  1.00 61.08           C
ATOM   4131  CG  LEU E 526      60.364 -14.492  14.921  1.00 61.08           C
ATOM   4132  CD1 LEU E 526      59.184 -14.646  13.948  1.00 61.08           C
ATOM   4133  CD2 LEU E 526      60.014 -13.627  16.144  1.00 61.08           C
ATOM   4134  C   LEU E 526      62.498 -17.176  16.686  1.00 61.08           C
ATOM   4135  O   LEU E 526      63.547 -17.660  16.267  1.00 61.08           O
ATOM   4136  N   SER E 527      61.652 -17.861  17.490  1.00 63.13           N
ATOM   4137  CA  SER E 527      61.985 -19.184  17.971  1.00 63.13           C
ATOM   4138  CB  SER E 527      61.687 -19.354  19.470  1.00 63.13           C
ATOM   4139  OG  SER E 527      61.922 -20.697  19.864  1.00 63.13           O
ATOM   4140  C   SER E 527      61.208 -20.263  17.257  1.00 63.13           C
ATOM   4141  O   SER E 527      59.990 -20.374  17.388  1.00 63.13           O
ATOM   4142  N   PRO E 528      61.909 -21.075  16.498  1.00 85.62           N
ATOM   4143  CA  PRO E 528      61.298 -22.197  15.825  1.00 85.62           C
ATOM   4144  CD  PRO E 528      63.071 -20.583  15.777  1.00 85.62           C
ATOM   4145  CB  PRO E 528      62.314 -22.667  14.787  1.00 85.62           C
ATOM   4146  CG  PRO E 528      63.131 -21.402  14.477  1.00 85.62           C
ATOM   4147  C   PRO E 528      60.908 -23.279  16.786  1.00 85.62           C
ATOM   4148  O   PRO E 528      59.987 -24.043  16.501  1.00 85.62           O
ATOM   4149  N   GLN E 529      61.616 -23.371  17.923  1.00 51.71           N
ATOM   4150  CA  GLN E 529      61.397 -24.417  18.884  1.00 51.71           C
ATOM   4151  CB  GLN E 529      62.442 -24.424  20.012  1.00 51.71           C
ATOM   4152  CG  GLN E 529      62.238 -25.563  21.012  1.00 51.71           C
ATOM   4153  CD  GLN E 529      62.496 -26.874  20.281  1.00 51.71           C
ATOM   4154  OE1 GLN E 529      63.436 -26.988  19.495  1.00 51.71           O
ATOM   4155  NE2 GLN E 529      61.632 -27.893  20.538  1.00 51.71           N
ATOM   4156  C   GLN E 529      60.048 -24.280  19.517  1.00 51.71           C
ATOM   4157  O   GLN E 529      59.366 -25.274  19.766  1.00 51.71           O
ATOM   4158  N   ASP E 530      59.621 -23.035  19.795  1.00 84.73           N
ATOM   4159  CA  ASP E 530      58.366 -22.847  20.463  1.00 84.73           C
ATOM   4160  CB  ASP E 530      58.053 -21.354  20.683  1.00 84.73           C
ATOM   4161  CG  ASP E 530      56.849 -21.212  21.605  1.00 84.73           C
ATOM   4162  OD1 ASP E 530      55.869 -21.986  21.437  1.00 84.73           O
ATOM   4163  OD2 ASP E 530      56.898 -20.325  22.499  1.00 84.73           O
ATOM   4164  C   ASP E 530      57.296 -23.434  19.594  1.00 84.73           C
ATOM   4165  O   ASP E 530      56.382 -24.100  20.082  1.00 84.73           O
ATOM   4166  N   VAL E 531      57.386 -23.198  18.271  1.00 40.53           N
ATOM   4167  CA  VAL E 531      56.410 -23.726  17.365  1.00 40.53           C
ATOM   4168  CB  VAL E 531      56.659 -23.306  15.945  1.00 40.53           C
ATOM   4169  CG1 VAL E 531      55.668 -24.046  15.031  1.00 40.53           C
ATOM   4170  CG2 VAL E 531      56.557 -21.773  15.860  1.00 40.53           C
ATOM   4171  C   VAL E 531      56.465 -25.222  17.402  1.00 40.53           C
ATOM   4172  O   VAL E 531      55.437 -25.891  17.492  1.00 40.53           O
ATOM   4173  N   VAL E 532      57.684 -25.788  17.353  1.00 52.62           N
ATOM   4174  CA  VAL E 532      57.830 -27.219  17.334  1.00 52.62           C
ATOM   4175  CB  VAL E 532      59.266 -27.652  17.240  1.00 52.62           C
ATOM   4176  CG1 VAL E 532      59.329 -29.185  17.357  1.00 52.62           C
ATOM   4177  CG2 VAL E 532      59.858 -27.105  15.929  1.00 52.62           C
ATOM   4178  C   VAL E 532      57.259 -27.825  18.583  1.00 52.62           C
ATOM   4179  O   VAL E 532      56.593 -28.857  18.528  1.00 52.62           O
ATOM   4180  N   SER E 533      57.553 -27.240  19.758  1.00 73.77           N
ATOM   4181  CA  SER E 533      57.087 -27.823  20.991  1.00 73.77           C
ATOM   4182  CB  SER E 533      57.910 -27.359  22.205  1.00 73.77           C
ATOM   4183  OG  SER E 533      59.252 -27.809  22.083  1.00 73.77           O
ATOM   4184  C   SER E 533      55.641 -27.537  21.308  1.00 73.77           C
ATOM   4185  O   SER E 533      54.928 -28.418  21.784  1.00 73.77           O
ATOM   4186  N   CYS E 534      55.234 -26.255  21.198  1.00106.57           N
ATOM   4187  CA  CYS E 534      53.935 -25.778  21.602  1.00106.57           C
ATOM   4188  CB  CYS E 534      54.051 -24.339  22.129  1.00106.57           C
ATOM   4189  SG  CYS E 534      55.504 -24.148  23.220  1.00106.57           S
ATOM   4190  C   CYS E 534      52.803 -25.853  20.598  1.00106.57           C
ATOM   4191  O   CYS E 534      51.654 -26.052  20.993  1.00106.57           O
ATOM   4192  N   SER E 535      53.071 -25.683  19.284  1.00 75.01           N
ATOM   4193  CA  SER E 535      52.002 -25.466  18.337  1.00 75.01           C
ATOM   4194  CB  SER E 535      52.487 -24.779  17.047  1.00 75.01           C
ATOM   4195  OG  SER E 535      51.402 -24.583  16.154  1.00 75.01           O
ATOM   4196  C   SER E 535      51.239 -26.702  17.942  1.00 75.01           C
ATOM   4197  O   SER E 535      51.791 -27.694  17.467  1.00 75.01           O
ATOM   4198  N   GLY E 536      49.904 -26.632  18.149  1.00 66.79           N
ATOM   4199  CA  GLY E 536      48.903 -27.614  17.812  1.00 66.79           C
ATOM   4200  C   GLY E 536      48.648 -27.643  16.328  1.00 66.79           C
ATOM   4201  O   GLY E 536      48.062 -28.591  15.804  1.00 66.79           O
ATOM   4202  N   LEU E 537      48.956 -26.516  15.660  1.00129.72           N
ATOM   4203  CA  LEU E 537      48.787 -26.252  14.257  1.00129.72           C
ATOM   4204  CB  LEU E 537      49.017 -24.775  13.897  1.00129.72           C
ATOM   4205  CG  LEU E 537      47.981 -23.830  14.532  1.00129.72           C
ATOM   4206  CD1 LEU E 537      46.570 -24.117  13.996  1.00129.72           C
ATOM   4207  CD2 LEU E 537      48.058 -23.864  16.067  1.00129.72           C
ATOM   4208  C   LEU E 537      49.750 -27.068  13.446  1.00129.72           C
ATOM   4209  O   LEU E 537      49.656 -27.075  12.218  1.00129.72           O
ATOM   4210  N   SER E 538      50.775 -27.665  14.091  1.00107.22           N
ATOM   4211  CA  SER E 538      51.759 -28.447  13.391  1.00107.22           C
ATOM   4212  CB  SER E 538      53.057 -27.653  13.138  1.00107.22           C
ATOM   4213  OG  SER E 538      54.012 -28.436  12.438  1.00107.22           O
ATOM   4214  C   SER E 538      52.109 -29.676  14.203  1.00107.22           C
ATOM   4215  O   SER E 538      51.636 -29.880  15.319  1.00107.22           O
ATOM   4216  N   GLN E 539      52.894 -30.565  13.561  1.00175.90           N
ATOM   4217  CA  GLN E 539      53.427 -31.850  13.937  1.00175.90           C
ATOM   4218  CB  GLN E 539      53.642 -32.763  12.719  1.00175.90           C
ATOM   4219  CG  GLN E 539      52.321 -33.271  12.126  1.00175.90           C
ATOM   4220  CD  GLN E 539      51.496 -32.084  11.641  1.00175.90           C
ATOM   4221  OE1 GLN E 539      51.902 -31.357  10.736  1.00175.90           O
ATOM   4222  NE2 GLN E 539      50.308 -31.871  12.270  1.00175.90           N
ATOM   4223  C   GLN E 539      54.671 -31.855  14.791  1.00175.90           C
ATOM   4224  O   GLN E 539      55.151 -32.937  15.120  1.00175.90           O
ATOM   4225  N   GLY E 540      55.340 -30.713  15.046  1.00 49.70           N
ATOM   4226  CA  GLY E 540      56.554 -30.800  15.819  1.00 49.70           C
ATOM   4227  C   GLY E 540      57.648 -31.178  14.863  1.00 49.70           C
ATOM   4228  O   GLY E 540      57.788 -30.570  13.806  1.00 49.70           O
ATOM   4229  N   CYS E 541      58.480 -32.169  15.237  1.00 81.79           N
ATOM   4230  CA  CYS E 541      59.564 -32.670  14.435  1.00 81.79           C
ATOM   4231  CB  CYS E 541      60.542 -33.573  15.203  1.00 81.79           C
ATOM   4232  SG  CYS E 541      61.677 -32.568  16.194  1.00 81.79           S
ATOM   4233  C   CYS E 541      59.023 -33.437  13.268  1.00 81.79           C
ATOM   4234  O   CYS E 541      59.762 -33.785  12.348  1.00 81.79           O
ATOM   4235  N   ASP E 542      57.735 -33.804  13.354  1.00118.49           N
ATOM   4236  CA  ASP E 542      56.978 -34.553  12.390  1.00118.49           C
ATOM   4237  CB  ASP E 542      55.643 -35.055  12.964  1.00118.49           C
ATOM   4238  CG  ASP E 542      55.127 -36.168  12.066  1.00118.49           C
ATOM   4239  OD1 ASP E 542      55.880 -36.595  11.151  1.00118.49           O
ATOM   4240  OD2 ASP E 542      53.968 -36.612  12.287  1.00118.49           O
ATOM   4241  C   ASP E 542      56.671 -33.734  11.157  1.00118.49           C
ATOM   4242  O   ASP E 542      56.218 -34.286  10.153  1.00118.49           O
ATOM   4243  N   GLY E 543      56.814 -32.390  11.209  1.00 41.12           N
ATOM   4244  CA  GLY E 543      56.527 -31.598  10.035  1.00 41.12           C
ATOM   4245  C   GLY E 543      55.393 -30.648  10.313  1.00 41.12           C
ATOM   4246  O   GLY E 543      54.804 -30.660  11.393  1.00 41.12           O
ATOM   4247  N   GLY E 544      55.079 -29.772   9.326  1.00 32.37           N
ATOM   4248  CA  GLY E 544      54.028 -28.793   9.454  1.00 32.37           C
ATOM   4249  C   GLY E 544      53.991 -27.958   8.199  1.00 32.37           C
ATOM   4250  O   GLY E 544      54.699 -28.247   7.234  1.00 32.37           O
ATOM   4251  N   PHE E 545      53.142 -26.897   8.176  1.00 69.41           N
ATOM   4252  CA  PHE E 545      53.045 -26.063   6.998  1.00 69.41           C
ATOM   4253  CB  PHE E 545      51.757 -26.303   6.191  1.00 69.41           C
ATOM   4254  CG  PHE E 545      51.845 -27.687   5.646  1.00 69.41           C
ATOM   4255  CD1 PHE E 545      51.530 -28.766   6.438  1.00 69.41           C
ATOM   4256  CD2 PHE E 545      52.239 -27.907   4.346  1.00 69.41           C
ATOM   4257  CE1 PHE E 545      51.611 -30.045   5.942  1.00 69.41           C
ATOM   4258  CE2 PHE E 545      52.321 -29.185   3.843  1.00 69.41           C
ATOM   4259  CZ  PHE E 545      52.007 -30.257   4.643  1.00 69.41           C
ATOM   4260  C   PHE E 545      53.087 -24.601   7.373  1.00 69.41           C
ATOM   4261  O   PHE E 545      52.440 -24.163   8.323  1.00 69.41           O
ATOM   4262  N   PRO E 546      53.807 -23.825   6.590  1.00 72.04           N
ATOM   4263  CA  PRO E 546      53.996 -22.414   6.838  1.00 72.04           C
ATOM   4264  CD  PRO E 546      54.863 -24.377   5.757  1.00 72.04           C
ATOM   4265  CB  PRO E 546      54.993 -21.943   5.782  1.00 72.04           C
ATOM   4266  CG  PRO E 546      55.825 -23.206   5.485  1.00 72.04           C
ATOM   4267  C   PRO E 546      52.720 -21.629   6.876  1.00 72.04           C
ATOM   4268  O   PRO E 546      52.647 -20.647   7.614  1.00 72.04           O
ATOM   4269  N   TYR E 547      51.696 -22.036   6.110  1.00 54.90           N
ATOM   4270  CA  TYR E 547      50.456 -21.314   6.097  1.00 54.90           C
ATOM   4271  CB  TYR E 547      49.433 -22.000   5.172  1.00 54.90           C
ATOM   4272  CG  TYR E 547      48.142 -21.252   5.153  1.00 54.90           C
ATOM   4273  CD1 TYR E 547      47.195 -21.461   6.126  1.00 54.90           C
ATOM   4274  CD2 TYR E 547      47.874 -20.350   4.145  1.00 54.90           C
ATOM   4275  CE1 TYR E 547      46.000 -20.778   6.100  1.00 54.90           C
ATOM   4276  CE2 TYR E 547      46.683 -19.667   4.113  1.00 54.90           C
ATOM   4277  CZ  TYR E 547      45.743 -19.880   5.091  1.00 54.90           C
ATOM   4278  OH  TYR E 547      44.517 -19.180   5.061  1.00 54.90           O
ATOM   4279  C   TYR E 547      49.921 -21.330   7.501  1.00 54.90           C
ATOM   4280  O   TYR E 547      49.424 -20.323   8.000  1.00 54.90           O
ATOM   4281  N   LEU E 548      49.986 -22.499   8.164  1.00 96.34           N
ATOM   4282  CA  LEU E 548      49.520 -22.673   9.516  1.00 96.34           C
ATOM   4283  CB  LEU E 548      49.465 -24.158   9.935  1.00 96.34           C
ATOM   4284  CG  LEU E 548      48.330 -24.964   9.280  1.00 96.34           C
ATOM   4285  CD1 LEU E 548      48.333 -26.431   9.745  1.00 96.34           C
ATOM   4286  CD2 LEU E 548      46.975 -24.292   9.546  1.00 96.34           C
ATOM   4287  C   LEU E 548      50.399 -21.986  10.529  1.00 96.34           C
ATOM   4288  O   LEU E 548      49.911 -21.617  11.594  1.00 96.34           O
ATOM   4289  N   ILE E 549      51.737 -21.990  10.338  1.00142.49           N
ATOM   4290  CA  ILE E 549      52.628 -21.368  11.293  1.00142.49           C
ATOM   4291  CB  ILE E 549      53.953 -22.067  11.355  1.00142.49           C
ATOM   4292  CG1 ILE E 549      53.733 -23.538  11.746  1.00142.49           C
ATOM   4293  CG2 ILE E 549      54.855 -21.303  12.339  1.00142.49           C
ATOM   4294  CD1 ILE E 549      53.000 -23.706  13.076  1.00142.49           C
ATOM   4295  C   ILE E 549      52.900 -19.905  11.091  1.00142.49           C
ATOM   4296  O   ILE E 549      52.661 -19.075  11.968  1.00142.49           O
ATOM   4297  N   ALA E 550      53.417 -19.547   9.899  1.00 61.80           N
ATOM   4298  CA  ALA E 550      53.771 -18.181   9.663  1.00 61.80           C
ATOM   4299  CB  ALA E 550      54.397 -17.958   8.275  1.00 61.80           C
ATOM   4300  C   ALA E 550      52.503 -17.404   9.721  1.00 61.80           C
ATOM   4301  O   ALA E 550      52.495 -16.263  10.183  1.00 61.80           O
ATOM   4302  N   GLY E 551      51.432 -17.945   9.101  1.00 86.24           N
ATOM   4303  CA  GLY E 551      50.171 -17.261   9.151  1.00 86.24           C
ATOM   4304  C   GLY E 551      49.296 -17.468  10.367  1.00 86.24           C
ATOM   4305  O   GLY E 551      49.188 -16.604  11.234  1.00 86.24           O
ATOM   4306  N   ARG E 552      48.702 -18.679  10.491  1.00 75.71           N
ATOM   4307  CA  ARG E 552      47.652 -18.894  11.462  1.00 75.71           C
ATOM   4308  CB  ARG E 552      46.916 -20.231  11.268  1.00 75.71           C
ATOM   4309  CG  ARG E 552      45.617 -20.314  12.074  1.00 75.71           C
ATOM   4310  CD  ARG E 552      44.863 -21.635  11.908  1.00 75.71           C
ATOM   4311  NE  ARG E 552      43.572 -21.506  12.643  1.00 75.71           N
ATOM   4312  CZ  ARG E 552      43.512 -21.754  13.984  1.00 75.71           C
ATOM   4313  NH1 ARG E 552      44.641 -22.104  14.667  1.00 75.71           N
ATOM   4314  NH2 ARG E 552      42.322 -21.646  14.645  1.00 75.71           N
ATOM   4315  C   ARG E 552      48.129 -18.855  12.881  1.00 75.71           C
ATOM   4316  O   ARG E 552      47.573 -18.139  13.713  1.00 75.71           O
ATOM   4317  N   TYR E 553      49.191 -19.616  13.195  1.00 64.77           N
ATOM   4318  CA  TYR E 553      49.674 -19.710  14.541  1.00 64.77           C
ATOM   4319  CB  TYR E 553      50.838 -20.716  14.655  1.00 64.77           C
ATOM   4320  CG  TYR E 553      51.219 -20.912  16.084  1.00 64.77           C
ATOM   4321  CD1 TYR E 553      50.440 -21.689  16.911  1.00 64.77           C
ATOM   4322  CD2 TYR E 553      52.366 -20.346  16.593  1.00 64.77           C
ATOM   4323  CE1 TYR E 553      50.789 -21.885  18.226  1.00 64.77           C
ATOM   4324  CE2 TYR E 553      52.720 -20.538  17.909  1.00 64.77           C
ATOM   4325  CZ  TYR E 553      51.931 -21.308  18.728  1.00 64.77           C
ATOM   4326  OH  TYR E 553      52.292 -21.508  20.078  1.00 64.77           O
ATOM   4327  C   TYR E 553      50.165 -18.357  14.950  1.00 64.77           C
ATOM   4328  O   TYR E 553      49.929 -17.903  16.068  1.00 64.77           O
ATOM   4329  N   ALA E 554      50.855 -17.664  14.030  1.00 36.23           N
ATOM   4330  CA  ALA E 554      51.398 -16.375  14.346  1.00 36.23           C
ATOM   4331  CB  ALA E 554      52.152 -15.744  13.164  1.00 36.23           C
ATOM   4332  C   ALA E 554      50.282 -15.441  14.713  1.00 36.23           C
ATOM   4333  O   ALA E 554      50.410 -14.652  15.647  1.00 36.23           O
ATOM   4334  N   GLN E 555      49.163 -15.476  13.965  1.00 65.89           N
ATOM   4335  CA  GLN E 555      48.072 -14.582  14.242  1.00 65.89           C
ATOM   4336  CB  GLN E 555      47.015 -14.597  13.122  1.00 65.89           C
ATOM   4337  CG  GLN E 555      45.862 -13.616  13.338  1.00 65.89           C
ATOM   4338  CD  GLN E 555      44.911 -13.751  12.156  1.00 65.89           C
ATOM   4339  OE1 GLN E 555      44.297 -14.802  11.953  1.00 65.89           O
ATOM   4340  NE2 GLN E 555      44.787 -12.667  11.351  1.00 65.89           N
ATOM   4341  C   GLN E 555      47.372 -14.934  15.528  1.00 65.89           C
ATOM   4342  O   GLN E 555      47.074 -14.058  16.340  1.00 65.89           O
ATOM   4343  N   ASP E 556      47.047 -16.229  15.726  1.00102.64           N
ATOM   4344  CA  ASP E 556      46.293 -16.636  16.877  1.00102.64           C
ATOM   4345  CB  ASP E 556      45.749 -18.069  16.733  1.00102.64           C
ATOM   4346  CG  ASP E 556      44.714 -18.075  15.616  1.00102.64           C
ATOM   4347  OD1 ASP E 556      44.356 -16.967  15.134  1.00102.64           O
ATOM   4348  OD2 ASP E 556      44.273 -19.189  15.226  1.00102.64           O
ATOM   4349  C   ASP E 556      47.065 -16.600  18.170  1.00102.64           C
ATOM   4350  O   ASP E 556      46.605 -16.011  19.148  1.00102.64           O
ATOM   4351  N   TYR E 557      48.179 -17.366  18.238  1.00119.36           N
ATOM   4352  CA  TYR E 557      49.031 -17.470  19.398  1.00119.36           C
ATOM   4353  CB  TYR E 557      49.586 -18.888  19.587  1.00119.36           C
ATOM   4354  CG  TYR E 557      48.379 -19.727  19.835  1.00119.36           C
ATOM   4355  CD1 TYR E 557      47.887 -19.884  21.110  1.00119.36           C
ATOM   4356  CD2 TYR E 557      47.721 -20.333  18.789  1.00119.36           C
ATOM   4357  CE1 TYR E 557      46.767 -20.648  21.341  1.00119.36           C
ATOM   4358  CE2 TYR E 557      46.601 -21.099  19.014  1.00119.36           C
ATOM   4359  CZ  TYR E 557      46.124 -21.259  20.292  1.00119.36           C
ATOM   4360  OH  TYR E 557      44.975 -22.044  20.527  1.00119.36           O
ATOM   4361  C   TYR E 557      50.158 -16.484  19.489  1.00119.36           C
ATOM   4362  O   TYR E 557      50.473 -15.988  20.569  1.00119.36           O
ATOM   4363  N   GLY E 558      50.843 -16.210  18.363  1.00 38.90           N
ATOM   4364  CA  GLY E 558      51.975 -15.320  18.401  1.00 38.90           C
ATOM   4365  C   GLY E 558      53.244 -16.123  18.493  1.00 38.90           C
ATOM   4366  O   GLY E 558      53.232 -17.304  18.838  1.00 38.90           O
ATOM   4367  N   LEU E 559      54.389 -15.472  18.178  1.00103.45           N
ATOM   4368  CA  LEU E 559      55.673 -16.120  18.190  1.00103.45           C
ATOM   4369  CB  LEU E 559      56.434 -16.055  16.853  1.00103.45           C
ATOM   4370  CG  LEU E 559      55.699 -16.703  15.665  1.00103.45           C
ATOM   4371  CD1 LEU E 559      55.348 -18.170  15.957  1.00103.45           C
ATOM   4372  CD2 LEU E 559      54.502 -15.858  15.203  1.00103.45           C
ATOM   4373  C   LEU E 559      56.544 -15.427  19.198  1.00103.45           C
ATOM   4374  O   LEU E 559      56.374 -14.242  19.476  1.00103.45           O
ATOM   4375  N   VAL E 560      57.516 -16.166  19.775  1.00 62.12           N
ATOM   4376  CA  VAL E 560      58.405 -15.606  20.757  1.00 62.12           C
ATOM   4377  CB  VAL E 560      58.449 -16.387  22.039  1.00 62.12           C
ATOM   4378  CG1 VAL E 560      57.048 -16.366  22.673  1.00 62.12           C
ATOM   4379  CG2 VAL E 560      58.981 -17.799  21.739  1.00 62.12           C
ATOM   4380  C   VAL E 560      59.792 -15.607  20.188  1.00 62.12           C
ATOM   4381  O   VAL E 560      60.058 -16.232  19.164  1.00 62.12           O
ATOM   4382  N   ASP E 561      60.714 -14.869  20.838  1.00 46.55           N
ATOM   4383  CA  ASP E 561      62.068 -14.767  20.365  1.00 46.55           C
ATOM   4384  CB  ASP E 561      62.837 -13.584  20.977  1.00 46.55           C
ATOM   4385  CG  ASP E 561      62.174 -12.303  20.488  1.00 46.55           C
ATOM   4386  OD1 ASP E 561      61.118 -12.407  19.808  1.00 46.55           O
ATOM   4387  OD2 ASP E 561      62.715 -11.205  20.787  1.00 46.55           O
ATOM   4388  C   ASP E 561      62.818 -16.026  20.697  1.00 46.55           C
ATOM   4389  O   ASP E 561      62.394 -16.833  21.522  1.00 46.55           O
ATOM   4390  N   GLU E 562      63.987 -16.203  20.048  1.00 80.38           N
ATOM   4391  CA  GLU E 562      64.805 -17.379  20.189  1.00 80.38           C
ATOM   4392  CB  GLU E 562      66.072 -17.326  19.320  1.00 80.38           C
ATOM   4393  CG  GLU E 562      66.973 -18.552  19.482  1.00 80.38           C
ATOM   4394  CD  GLU E 562      66.311 -19.737  18.794  1.00 80.38           C
ATOM   4395  OE1 GLU E 562      65.323 -19.515  18.045  1.00 80.38           O
ATOM   4396  OE2 GLU E 562      66.792 -20.882  19.008  1.00 80.38           O
ATOM   4397  C   GLU E 562      65.256 -17.530  21.611  1.00 80.38           C
ATOM   4398  O   GLU E 562      65.277 -18.636  22.150  1.00 80.38           O
ATOM   4399  N   GLN E 563      65.611 -16.412  22.266  1.00121.67           N
ATOM   4400  CA  GLN E 563      66.138 -16.463  23.600  1.00121.67           C
ATOM   4401  CB  GLN E 563      66.515 -15.076  24.146  1.00121.67           C
ATOM   4402  CG  GLN E 563      67.662 -14.419  23.378  1.00121.67           C
ATOM   4403  CD  GLN E 563      68.903 -15.278  23.575  1.00121.67           C
ATOM   4404  OE1 GLN E 563      69.204 -15.711  24.686  1.00121.67           O
ATOM   4405  NE2 GLN E 563      69.641 -15.542  22.464  1.00121.67           N
ATOM   4406  C   GLN E 563      65.112 -17.044  24.518  1.00121.67           C
ATOM   4407  O   GLN E 563      65.445 -17.734  25.482  1.00121.67           O
ATOM   4408  N   CYS E 564      63.829 -16.753  24.254  1.00104.91           N
ATOM   4409  CA  CYS E 564      62.776 -17.210  25.111  1.00104.91           C
ATOM   4410  CB  CYS E 564      61.416 -16.690  24.649  1.00104.91           C
ATOM   4411  SG  CYS E 564      61.447 -14.885  24.714  1.00104.91           S
ATOM   4412  C   CYS E 564      62.737 -18.703  25.119  1.00104.91           C
ATOM   4413  O   CYS E 564      62.592 -19.314  26.179  1.00104.91           O
ATOM   4414  N   ALA E 565      62.828 -19.335  23.932  1.00 71.64           N
ATOM   4415  CA  ALA E 565      62.859 -20.768  23.921  1.00 71.64           C
ATOM   4416  CB  ALA E 565      61.529 -21.399  23.474  1.00 71.64           C
ATOM   4417  C   ALA E 565      63.899 -21.165  22.922  1.00 71.64           C
ATOM   4418  O   ALA E 565      63.624 -21.227  21.725  1.00 71.64           O
ATOM   4419  N   PRO E 566      65.060 -21.529  23.395  1.00 75.31           N
ATOM   4420  CA  PRO E 566      66.150 -21.839  22.506  1.00 75.31           C
ATOM   4421  CD  PRO E 566      65.534 -21.013  24.669  1.00 75.31           C
ATOM   4422  CB  PRO E 566      67.391 -21.932  23.390  1.00 75.31           C
ATOM   4423  CG  PRO E 566      67.069 -20.979  24.557  1.00 75.31           C
ATOM   4424  C   PRO E 566      65.872 -23.067  21.702  1.00 75.31           C
ATOM   4425  O   PRO E 566      65.108 -23.912  22.163  1.00 75.31           O
ATOM   4426  N   TYR E 567      66.490 -23.185  20.505  1.00 97.73           N
ATOM   4427  CA  TYR E 567      66.187 -24.275  19.615  1.00 97.73           C
ATOM   4428  CB  TYR E 567      66.593 -23.964  18.161  1.00 97.73           C
ATOM   4429  CG  TYR E 567      66.158 -25.075  17.268  1.00 97.73           C
ATOM   4430  CD1 TYR E 567      64.822 -25.261  16.996  1.00 97.73           C
ATOM   4431  CD2 TYR E 567      67.081 -25.906  16.677  1.00 97.73           C
ATOM   4432  CE1 TYR E 567      64.410 -26.275  16.165  1.00 97.73           C
ATOM   4433  CE2 TYR E 567      66.675 -26.921  15.843  1.00 97.73           C
ATOM   4434  CZ  TYR E 567      65.337 -27.108  15.588  1.00 97.73           C
ATOM   4435  OH  TYR E 567      64.917 -28.149  14.732  1.00 97.73           O
ATOM   4436  C   TYR E 567      66.890 -25.521  20.066  1.00 97.73           C
ATOM   4437  O   TYR E 567      68.108 -25.532  20.243  1.00 97.73           O
ATOM   4438  N   THR E 568      66.078 -26.552  20.403  1.00 84.77           N
ATOM   4439  CA  THR E 568      66.468 -27.884  20.792  1.00 84.77           C
ATOM   4440  CB  THR E 568      65.469 -28.499  21.725  1.00 84.77           C
ATOM   4441  OG1 THR E 568      65.368 -27.723  22.910  1.00 84.77           O
ATOM   4442  CG2 THR E 568      65.907 -29.934  22.057  1.00 84.77           C
ATOM   4443  C   THR E 568      66.653 -28.829  19.637  1.00 84.77           C
ATOM   4444  O   THR E 568      67.609 -29.604  19.609  1.00 84.77           O
ATOM   4445  N   GLY E 569      65.733 -28.792  18.648  1.00 34.28           N
ATOM   4446  CA  GLY E 569      65.775 -29.733  17.562  1.00 34.28           C
ATOM   4447  C   GLY E 569      65.070 -30.994  17.976  1.00 34.28           C
ATOM   4448  O   GLY E 569      65.270 -32.048  17.372  1.00 34.28           O
ATOM   4449  N   LYS E 570      64.231 -30.927  19.032  1.00 89.21           N
ATOM   4450  CA  LYS E 570      63.529 -32.101  19.472  1.00 89.21           C
ATOM   4451  CB  LYS E 570      64.173 -32.798  20.683  1.00 89.21           C
ATOM   4452  CG  LYS E 570      65.522 -33.452  20.373  1.00 89.21           C
ATOM   4453  CD  LYS E 570      66.278 -33.912  21.622  1.00 89.21           C
ATOM   4454  CE  LYS E 570      65.669 -35.151  22.281  1.00 89.21           C
ATOM   4455  NZ  LYS E 570      66.455 -35.530  23.477  1.00 89.21           N
ATOM   4456  C   LYS E 570      62.134 -31.726  19.886  1.00 89.21           C
ATOM   4457  O   LYS E 570      61.758 -30.559  19.951  1.00 89.21           O
ATOM   4458  N   ASP E 571      61.350 -32.771  20.191  1.00111.38           N
ATOM   4459  CA  ASP E 571      59.972 -32.829  20.600  1.00111.38           C
ATOM   4460  CB  ASP E 571      59.383 -34.247  20.510  1.00111.38           C
ATOM   4461  CG  ASP E 571      59.243 -34.592  19.034  1.00111.38           C
ATOM   4462  OD1 ASP E 571      59.025 -33.650  18.225  1.00111.38           O
ATOM   4463  OD2 ASP E 571      59.348 -35.801  18.694  1.00111.38           O
ATOM   4464  C   ASP E 571      59.820 -32.361  22.020  1.00111.38           C
ATOM   4465  O   ASP E 571      58.847 -32.727  22.680  1.00111.38           O
ATOM   4466  N   SER E 572      60.836 -31.665  22.570  1.00 61.25           N
ATOM   4467  CA  SER E 572      60.824 -31.247  23.949  1.00 61.25           C
ATOM   4468  CB  SER E 572      61.928 -30.230  24.291  1.00 61.25           C
ATOM   4469  OG  SER E 572      61.704 -29.013  23.594  1.00 61.25           O
ATOM   4470  C   SER E 572      59.503 -30.637  24.323  1.00 61.25           C
ATOM   4471  O   SER E 572      58.724 -30.208  23.474  1.00 61.25           O
ATOM   4472  N   SER E 573      59.210 -30.619  25.641  1.00 84.86           N
ATOM   4473  CA  SER E 573      57.957 -30.124  26.140  1.00 84.86           C
ATOM   4474  CB  SER E 573      57.733 -30.414  27.635  1.00 84.86           C
ATOM   4475  OG  SER E 573      57.667 -31.815  27.857  1.00 84.86           O
ATOM   4476  C   SER E 573      57.928 -28.645  25.956  1.00 84.86           C
ATOM   4477  O   SER E 573      58.949 -28.026  25.665  1.00 84.86           O
ATOM   4478  N   CYS E 574      56.753 -28.016  26.182  1.00 94.06           N
ATOM   4479  CA  CYS E 574      56.601 -26.605  25.944  1.00 94.06           C
ATOM   4480  CB  CYS E 574      55.179 -26.267  25.427  1.00 94.06           C
ATOM   4481  SG  CYS E 574      54.860 -24.500  25.119  1.00 94.06           S
ATOM   4482  C   CYS E 574      56.873 -25.746  27.168  1.00 94.06           C
ATOM   4483  O   CYS E 574      55.940 -25.109  27.661  1.00 94.06           O
ATOM   4484  N   PRO E 575      58.056 -25.715  27.756  1.00156.70           N
ATOM   4485  CA  PRO E 575      58.257 -24.648  28.711  1.00156.70           C
ATOM   4486  CD  PRO E 575      58.543 -26.962  28.336  1.00156.70           C
ATOM   4487  CB  PRO E 575      59.001 -25.222  29.914  1.00156.70           C
ATOM   4488  CG  PRO E 575      58.728 -26.722  29.837  1.00156.70           C
ATOM   4489  C   PRO E 575      59.038 -23.524  28.093  1.00156.70           C
ATOM   4490  O   PRO E 575      59.829 -23.792  27.194  1.00156.70           O
ATOM   4491  N   ARG E 576      58.887 -22.279  28.589  1.00 99.34           N
ATOM   4492  CA  ARG E 576      59.653 -21.159  28.105  1.00 99.34           C
ATOM   4493  CB  ARG E 576      59.113 -20.543  26.801  1.00 99.34           C
ATOM   4494  CG  ARG E 576      57.688 -20.000  26.919  1.00 99.34           C
ATOM   4495  CD  ARG E 576      57.160 -19.392  25.617  1.00 99.34           C
ATOM   4496  NE  ARG E 576      55.776 -18.906  25.874  1.00 99.34           N
ATOM   4497  CZ  ARG E 576      55.570 -17.649  26.363  1.00 99.34           C
ATOM   4498  NH1 ARG E 576      56.634 -16.832  26.608  1.00 99.34           N
ATOM   4499  NH2 ARG E 576      54.301 -17.208  26.601  1.00 99.34           N
ATOM   4500  C   ARG E 576      59.574 -20.094  29.158  1.00 99.34           C
ATOM   4501  O   ARG E 576      58.955 -20.290  30.202  1.00 99.34           O
ATOM   4502  N   GLU E 577      60.227 -18.934  28.923  1.00 93.39           N
ATOM   4503  CA  GLU E 577      60.211 -17.839  29.864  1.00 93.39           C
ATOM   4504  CB  GLU E 577      61.422 -16.901  29.722  1.00 93.39           C
ATOM   4505  CG  GLU E 577      61.487 -15.804  30.788  1.00 93.39           C
ATOM   4506  CD  GLU E 577      62.725 -14.961  30.519  1.00 93.39           C
ATOM   4507  OE1 GLU E 577      63.455 -15.277  29.542  1.00 93.39           O
ATOM   4508  OE2 GLU E 577      62.960 -13.992  31.289  1.00 93.39           O
ATOM   4509  C   GLU E 577      58.970 -17.016  29.617  1.00 93.39           C
ATOM   4510  O   GLU E 577      58.200 -17.316  28.709  1.00 93.39           O
ATOM   4511  N   SER E 578      58.686 -16.010  30.477  1.00 68.41           N
ATOM   4512  CA  SER E 578      57.586 -15.115  30.191  1.00 68.41           C
ATOM   4513  CB  SER E 578      57.173 -14.238  31.384  1.00 68.41           C
ATOM   4514  OG  SER E 578      56.673 -15.049  32.437  1.00 68.41           O
ATOM   4515  C   SER E 578      58.106 -14.203  29.101  1.00 68.41           C
ATOM   4516  O   SER E 578      59.137 -13.564  29.305  1.00 68.41           O
ATOM   4517  N   CYS E 579      57.410 -14.075  27.934  1.00 75.00           N
ATOM   4518  CA  CYS E 579      58.010 -13.338  26.837  1.00 75.00           C
ATOM   4519  CB  CYS E 579      58.845 -14.203  25.893  1.00 75.00           C
ATOM   4520  SG  CYS E 579      60.534 -14.478  26.470  1.00 75.00           S
ATOM   4521  C   CYS E 579      57.011 -12.672  25.937  1.00 75.00           C
ATOM   4522  O   CYS E 579      55.832 -13.019  25.899  1.00 75.00           O
ATOM   4523  N   ASP E 580      57.514 -11.690  25.151  1.00 35.81           N
ATOM   4524  CA  ASP E 580      56.733 -10.941  24.205  1.00 35.81           C
ATOM   4525  CB  ASP E 580      57.438  -9.674  23.691  1.00 35.81           C
ATOM   4526  CG  ASP E 580      57.536  -8.695  24.850  1.00 35.81           C
ATOM   4527  OD1 ASP E 580      56.854  -8.933  25.882  1.00 35.81           O
ATOM   4528  OD2 ASP E 580      58.297  -7.699  24.719  1.00 35.81           O
ATOM   4529  C   ASP E 580      56.471 -11.810  23.016  1.00 35.81           C
ATOM   4530  O   ASP E 580      57.250 -12.713  22.708  1.00 35.81           O
ATOM   4531  N   ARG E 581      55.348 -11.551  22.309  1.00 51.30           N
ATOM   4532  CA  ARG E 581      55.021 -12.368  21.172  1.00 51.30           C
ATOM   4533  CB  ARG E 581      53.802 -13.283  21.396  1.00 51.30           C
ATOM   4534  CG  ARG E 581      54.048 -14.452  22.356  1.00 51.30           C
ATOM   4535  CD  ARG E 581      52.809 -15.331  22.546  1.00 51.30           C
ATOM   4536  NE  ARG E 581      53.188 -16.513  23.372  1.00 51.30           N
ATOM   4537  CZ  ARG E 581      53.632 -17.650  22.762  1.00 51.30           C
ATOM   4538  NH1 ARG E 581      53.810 -17.670  21.410  1.00 51.30           N
ATOM   4539  NH2 ARG E 581      53.891 -18.773  23.493  1.00 51.30           N
ATOM   4540  C   ARG E 581      54.692 -11.505  19.988  1.00 51.30           C
ATOM   4541  O   ARG E 581      53.981 -10.508  20.099  1.00 51.30           O
ATOM   4542  N   VAL E 582      55.220 -11.881  18.805  1.00 47.25           N
ATOM   4543  CA  VAL E 582      54.947 -11.185  17.576  1.00 47.25           C
ATOM   4544  CB  VAL E 582      56.109 -11.179  16.626  1.00 47.25           C
ATOM   4545  CG1 VAL E 582      55.672 -10.499  15.318  1.00 47.25           C
ATOM   4546  CG2 VAL E 582      57.304 -10.501  17.318  1.00 47.25           C
ATOM   4547  C   VAL E 582      53.816 -11.896  16.889  1.00 47.25           C
ATOM   4548  O   VAL E 582      53.756 -13.124  16.897  1.00 47.25           O
ATOM   4549  N   TYR E 583      52.902 -11.135  16.245  1.00 61.79           N
ATOM   4550  CA  TYR E 583      51.744 -11.724  15.619  1.00 61.79           C
ATOM   4551  CB  TYR E 583      50.409 -11.221  16.202  1.00 61.79           C
ATOM   4552  CG  TYR E 583      50.304 -11.653  17.626  1.00 61.79           C
ATOM   4553  CD1 TYR E 583      50.952 -10.956  18.620  1.00 61.79           C
ATOM   4554  CD2 TYR E 583      49.544 -12.748  17.971  1.00 61.79           C
ATOM   4555  CE1 TYR E 583      50.852 -11.349  19.934  1.00 61.79           C
ATOM   4556  CE2 TYR E 583      49.440 -13.146  19.283  1.00 61.79           C
ATOM   4557  CZ  TYR E 583      50.096 -12.447  20.267  1.00 61.79           C
ATOM   4558  OH  TYR E 583      49.991 -12.854  21.614  1.00 61.79           O
ATOM   4559  C   TYR E 583      51.727 -11.338  14.167  1.00 61.79           C
ATOM   4560  O   TYR E 583      52.420 -10.413  13.749  1.00 61.79           O
ATOM   4561  N   SER E 584      50.944 -12.075  13.347  1.00 87.92           N
ATOM   4562  CA  SER E 584      50.844 -11.769  11.946  1.00 87.92           C
ATOM   4563  CB  SER E 584      51.050 -12.993  11.039  1.00 87.92           C
ATOM   4564  OG  SER E 584      50.068 -13.977  11.321  1.00 87.92           O
ATOM   4565  C   SER E 584      49.479 -11.205  11.676  1.00 87.92           C
ATOM   4566  O   SER E 584      48.460 -11.814  12.000  1.00 87.92           O
ATOM   4567  N   SER E 585      49.439  -9.999  11.073  1.00 47.29           N
ATOM   4568  CA  SER E 585      48.215  -9.305  10.777  1.00 47.29           C
ATOM   4569  CB  SER E 585      48.439  -7.827  10.410  1.00 47.29           C
ATOM   4570  OG  SER E 585      49.200  -7.727   9.215  1.00 47.29           O
ATOM   4571  C   SER E 585      47.486  -9.952   9.634  1.00 47.29           C
ATOM   4572  O   SER E 585      46.271  -9.790   9.519  1.00 47.29           O
ATOM   4573  N   GLY E 586      48.193 -10.680   8.740  1.00 32.32           N
ATOM   4574  CA  GLY E 586      47.495 -11.282   7.631  1.00 32.32           C
ATOM   4575  C   GLY E 586      48.348 -12.353   7.015  1.00 32.32           C
ATOM   4576  O   GLY E 586      49.571 -12.341   7.145  1.00 32.32           O
ATOM   4577  N   TYR E 587      47.699 -13.341   6.353  1.00 72.59           N
ATOM   4578  CA  TYR E 587      48.409 -14.394   5.675  1.00 72.59           C
ATOM   4579  CB  TYR E 587      48.862 -15.528   6.616  1.00 72.59           C
ATOM   4580  CG  TYR E 587      47.688 -16.027   7.391  1.00 72.59           C
ATOM   4581  CD1 TYR E 587      47.260 -15.359   8.517  1.00 72.59           C
ATOM   4582  CD2 TYR E 587      47.022 -17.167   7.005  1.00 72.59           C
ATOM   4583  CE1 TYR E 587      46.184 -15.815   9.242  1.00 72.59           C
ATOM   4584  CE2 TYR E 587      45.946 -17.628   7.726  1.00 72.59           C
ATOM   4585  CZ  TYR E 587      45.523 -16.952   8.845  1.00 72.59           C
ATOM   4586  OH  TYR E 587      44.419 -17.428   9.584  1.00 72.59           O
ATOM   4587  C   TYR E 587      47.549 -14.967   4.583  1.00 72.59           C
ATOM   4588  O   TYR E 587      46.321 -14.932   4.663  1.00 72.59           O
ATOM   4589  N   ARG E 588      48.182 -15.501   3.512  1.00110.01           N
ATOM   4590  CA  ARG E 588      47.433 -16.110   2.444  1.00110.01           C
ATOM   4591  CB  ARG E 588      46.665 -15.092   1.585  1.00110.01           C
ATOM   4592  CG  ARG E 588      47.572 -14.064   0.906  1.00110.01           C
ATOM   4593  CD  ARG E 588      46.808 -12.963   0.167  1.00110.01           C
ATOM   4594  NE  ARG E 588      46.058 -13.604  -0.950  1.00110.01           N
ATOM   4595  CZ  ARG E 588      45.182 -12.865  -1.692  1.00110.01           C
ATOM   4596  NH1 ARG E 588      44.996 -11.543  -1.409  1.00110.01           N
ATOM   4597  NH2 ARG E 588      44.494 -13.447  -2.716  1.00110.01           N
ATOM   4598  C   ARG E 588      48.377 -16.840   1.533  1.00110.01           C
ATOM   4599  O   ARG E 588      49.585 -16.607   1.544  1.00110.01           O
ATOM   4600  N   TYR E 589      47.838 -17.775   0.724  1.00 83.50           N
ATOM   4601  CA  TYR E 589      48.645 -18.447  -0.261  1.00 83.50           C
ATOM   4602  CB  TYR E 589      48.034 -19.737  -0.845  1.00 83.50           C
ATOM   4603  CG  TYR E 589      48.121 -20.873   0.117  1.00 83.50           C
ATOM   4604  CD1 TYR E 589      49.311 -21.545   0.276  1.00 83.50           C
ATOM   4605  CD2 TYR E 589      47.021 -21.290   0.831  1.00 83.50           C
ATOM   4606  CE1 TYR E 589      49.412 -22.604   1.146  1.00 83.50           C
ATOM   4607  CE2 TYR E 589      47.115 -22.349   1.703  1.00 83.50           C
ATOM   4608  CZ  TYR E 589      48.312 -23.007   1.861  1.00 83.50           C
ATOM   4609  OH  TYR E 589      48.412 -24.096   2.754  1.00 83.50           O
ATOM   4610  C   TYR E 589      48.728 -17.495  -1.410  1.00 83.50           C
ATOM   4611  O   TYR E 589      47.733 -16.878  -1.777  1.00 83.50           O
ATOM   4612  N   VAL E 590      49.920 -17.316  -2.005  1.00104.45           N
ATOM   4613  CA  VAL E 590      50.001 -16.429  -3.126  1.00104.45           C
ATOM   4614  CB  VAL E 590      51.404 -16.269  -3.638  1.00104.45           C
ATOM   4615  CG1 VAL E 590      51.981 -17.665  -3.909  1.00104.45           C
ATOM   4616  CG2 VAL E 590      51.387 -15.360  -4.878  1.00104.45           C
ATOM   4617  C   VAL E 590      49.131 -16.999  -4.201  1.00104.45           C
ATOM   4618  O   VAL E 590      49.162 -18.202  -4.461  1.00104.45           O
ATOM   4619  N   GLY E 591      48.332 -16.128  -4.858  1.00 34.67           N
ATOM   4620  CA  GLY E 591      47.408 -16.587  -5.850  1.00 34.67           C
ATOM   4621  C   GLY E 591      46.041 -16.577  -5.230  1.00 34.67           C
ATOM   4622  O   GLY E 591      45.037 -16.735  -5.921  1.00 34.67           O
ATOM   4623  N   GLY E 592      45.970 -16.408  -3.895  1.00 40.47           N
ATOM   4624  CA  GLY E 592      44.712 -16.267  -3.213  1.00 40.47           C
ATOM   4625  C   GLY E 592      44.320 -17.529  -2.506  1.00 40.47           C
ATOM   4626  O   GLY E 592      43.680 -17.480  -1.456  1.00 40.47           O
ATOM   4627  N   TYR E 593      44.655 -18.697  -3.077  1.00 82.62           N
ATOM   4628  CA  TYR E 593      44.339 -19.941  -2.437  1.00 82.62           C
ATOM   4629  CB  TYR E 593      42.893 -20.412  -2.690  1.00 82.62           C
ATOM   4630  CG  TYR E 593      42.622 -20.362  -4.155  1.00 82.62           C
ATOM   4631  CD1 TYR E 593      42.243 -19.177  -4.744  1.00 82.62           C
ATOM   4632  CD2 TYR E 593      42.736 -21.488  -4.938  1.00 82.62           C
ATOM   4633  CE1 TYR E 593      41.987 -19.113  -6.093  1.00 82.62           C
ATOM   4634  CE2 TYR E 593      42.481 -21.429  -6.288  1.00 82.62           C
ATOM   4635  CZ  TYR E 593      42.107 -20.241  -6.867  1.00 82.62           C
ATOM   4636  OH  TYR E 593      41.846 -20.182  -8.252  1.00 82.62           O
ATOM   4637  C   TYR E 593      45.298 -20.961  -2.955  1.00 82.62           C
ATOM   4638  O   TYR E 593      46.101 -20.694  -3.844  1.00 82.62           O
ATOM   4639  N   TYR E 594      45.223 -22.173  -2.396  1.00219.44           N
ATOM   4640  CA  TYR E 594      46.088 -23.271  -2.698  1.00219.44           C
ATOM   4641  CB  TYR E 594      45.629 -24.339  -1.708  1.00219.44           C
ATOM   4642  CG  TYR E 594      46.375 -25.589  -1.806  1.00219.44           C
ATOM   4643  CD1 TYR E 594      47.474 -25.714  -1.014  1.00219.44           C
ATOM   4644  CD2 TYR E 594      45.974 -26.606  -2.638  1.00219.44           C
ATOM   4645  CE1 TYR E 594      48.180 -26.868  -1.071  1.00219.44           C
ATOM   4646  CE2 TYR E 594      46.692 -27.774  -2.689  1.00219.44           C
ATOM   4647  CZ  TYR E 594      47.800 -27.902  -1.893  1.00219.44           C
ATOM   4648  OH  TYR E 594      48.560 -29.089  -1.926  1.00219.44           O
ATOM   4649  C   TYR E 594      45.788 -23.710  -4.107  1.00219.44           C
ATOM   4650  O   TYR E 594      44.693 -24.199  -4.384  1.00219.44           O
ATOM   4651  N   GLY E 595      46.790 -23.603  -5.016  1.00 63.07           N
ATOM   4652  CA  GLY E 595      46.626 -23.989  -6.395  1.00 63.07           C
ATOM   4653  C   GLY E 595      46.699 -22.795  -7.321  1.00 63.07           C
ATOM   4654  O   GLY E 595      46.787 -22.967  -8.534  1.00 63.07           O
ATOM   4655  N   GLY E 596      46.579 -21.568  -6.777  1.00 88.78           N
ATOM   4656  CA  GLY E 596      46.646 -20.273  -7.412  1.00 88.78           C
ATOM   4657  C   GLY E 596      48.038 -19.790  -7.723  1.00 88.78           C
ATOM   4658  O   GLY E 596      48.205 -18.781  -8.400  1.00 88.78           O
ATOM   4659  N   CYS E 597      49.074 -20.384  -7.120  1.00 78.07           N
ATOM   4660  CA  CYS E 597      50.407 -19.842  -7.201  1.00 78.07           C
ATOM   4661  CB  CYS E 597      51.396 -20.532  -6.246  1.00 78.07           C
ATOM   4662  SG  CYS E 597      53.040 -19.757  -6.257  1.00 78.07           S
ATOM   4663  C   CYS E 597      50.993 -19.885  -8.583  1.00 78.07           C
ATOM   4664  O   CYS E 597      50.686 -20.760  -9.389  1.00 78.07           O
ATOM   4665  N   ASN E 598      51.840 -18.872  -8.896  1.00 75.92           N
ATOM   4666  CA  ASN E 598      52.575 -18.839 -10.129  1.00 75.92           C
ATOM   4667  CB  ASN E 598      51.763 -18.354 -11.347  1.00 75.92           C
ATOM   4668  CG  ASN E 598      51.275 -16.935 -11.114  1.00 75.92           C
ATOM   4669  OD1 ASN E 598      52.071 -16.012 -10.966  1.00 75.92           O
ATOM   4670  ND2 ASN E 598      49.928 -16.750 -11.097  1.00 75.92           N
ATOM   4671  C   ASN E 598      53.785 -17.963  -9.930  1.00 75.92           C
ATOM   4672  O   ASN E 598      53.919 -17.282  -8.915  1.00 75.92           O
ATOM   4673  N   GLU E 599      54.716 -17.987 -10.905  1.00 82.06           N
ATOM   4674  CA  GLU E 599      55.971 -17.286 -10.829  1.00 82.06           C
ATOM   4675  CB  GLU E 599      56.840 -17.532 -12.069  1.00 82.06           C
ATOM   4676  CG  GLU E 599      58.186 -16.806 -12.043  1.00 82.06           C
ATOM   4677  CD  GLU E 599      58.710 -16.801 -13.470  1.00 82.06           C
ATOM   4678  OE1 GLU E 599      57.915 -17.155 -14.382  1.00 82.06           O
ATOM   4679  OE2 GLU E 599      59.898 -16.436 -13.672  1.00 82.06           O
ATOM   4680  C   GLU E 599      55.764 -15.802 -10.781  1.00 82.06           C
ATOM   4681  O   GLU E 599      56.394 -15.111  -9.981  1.00 82.06           O
ATOM   4682  N   ALA E 600      54.867 -15.277 -11.638  1.00 38.74           N
ATOM   4683  CA  ALA E 600      54.676 -13.856 -11.743  1.00 38.74           C
ATOM   4684  CB  ALA E 600      53.617 -13.478 -12.790  1.00 38.74           C
ATOM   4685  C   ALA E 600      54.218 -13.312 -10.426  1.00 38.74           C
ATOM   4686  O   ALA E 600      54.725 -12.296  -9.952  1.00 38.74           O
ATOM   4687  N   GLU E 601      53.251 -13.997  -9.791  1.00 34.81           N
ATOM   4688  CA  GLU E 601      52.697 -13.564  -8.539  1.00 34.81           C
ATOM   4689  CB  GLU E 601      51.534 -14.453  -8.065  1.00 34.81           C
ATOM   4690  CG  GLU E 601      50.291 -14.359  -8.950  1.00 34.81           C
ATOM   4691  CD  GLU E 601      49.234 -15.288  -8.368  1.00 34.81           C
ATOM   4692  OE1 GLU E 601      49.622 -16.349  -7.812  1.00 34.81           O
ATOM   4693  OE2 GLU E 601      48.025 -14.947  -8.470  1.00 34.81           O
ATOM   4694  C   GLU E 601      53.761 -13.636  -7.493  1.00 34.81           C
ATOM   4695  O   GLU E 601      53.822 -12.798  -6.597  1.00 34.81           O
ATOM   4696  N   MET E 602      54.622 -14.664  -7.573  1.00 44.78           N
ATOM   4697  CA  MET E 602      55.636 -14.841  -6.573  1.00 44.78           C
ATOM   4698  CB  MET E 602      56.446 -16.130  -6.786  1.00 44.78           C
ATOM   4699  CG  MET E 602      55.617 -17.398  -6.559  1.00 44.78           C
ATOM   4700  SD  MET E 602      56.452 -18.950  -7.008  1.00 44.78           S
ATOM   4701  CE  MET E 602      57.722 -18.841  -5.716  1.00 44.78           C
ATOM   4702  C   MET E 602      56.580 -13.676  -6.592  1.00 44.78           C
ATOM   4703  O   MET E 602      56.938 -13.149  -5.541  1.00 44.78           O
ATOM   4704  N   LYS E 603      57.001 -13.225  -7.789  1.00109.66           N
ATOM   4705  CA  LYS E 603      57.946 -12.143  -7.864  1.00109.66           C
ATOM   4706  CB  LYS E 603      58.364 -11.776  -9.295  1.00109.66           C
ATOM   4707  CG  LYS E 603      59.071 -12.874 -10.080  1.00109.66           C
ATOM   4708  CD  LYS E 603      59.179 -12.538 -11.567  1.00109.66           C
ATOM   4709  CE  LYS E 603      59.825 -13.644 -12.396  1.00109.66           C
ATOM   4710  NZ  LYS E 603      59.597 -13.410 -13.839  1.00109.66           N
ATOM   4711  C   LYS E 603      57.323 -10.888  -7.343  1.00109.66           C
ATOM   4712  O   LYS E 603      57.994 -10.073  -6.714  1.00109.66           O
ATOM   4713  N   LEU E 604      56.030 -10.669  -7.641  1.00 36.64           N
ATOM   4714  CA  LEU E 604      55.403  -9.457  -7.208  1.00 36.64           C
ATOM   4715  CB  LEU E 604      53.948  -9.318  -7.687  1.00 36.64           C
ATOM   4716  CG  LEU E 604      53.804  -9.176  -9.213  1.00 36.64           C
ATOM   4717  CD1 LEU E 604      52.329  -9.031  -9.612  1.00 36.64           C
ATOM   4718  CD2 LEU E 604      54.685  -8.041  -9.761  1.00 36.64           C
ATOM   4719  C   LEU E 604      55.386  -9.439  -5.715  1.00 36.64           C
ATOM   4720  O   LEU E 604      55.714  -8.431  -5.091  1.00 36.64           O
ATOM   4721  N   ALA E 605      55.022 -10.578  -5.098  1.00 30.96           N
ATOM   4722  CA  ALA E 605      54.943 -10.642  -3.667  1.00 30.96           C
ATOM   4723  CB  ALA E 605      54.459 -12.013  -3.160  1.00 30.96           C
ATOM   4724  C   ALA E 605      56.303 -10.400  -3.085  1.00 30.96           C
ATOM   4725  O   ALA E 605      56.453  -9.653  -2.119  1.00 30.96           O
ATOM   4726  N   LEU E 606      57.342 -11.008  -3.685  1.00 56.58           N
ATOM   4727  CA  LEU E 606      58.660 -10.932  -3.123  1.00 56.58           C
ATOM   4728  CB  LEU E 606      59.678 -11.754  -3.935  1.00 56.58           C
ATOM   4729  CG  LEU E 606      61.113 -11.714  -3.381  1.00 56.58           C
ATOM   4730  CD1 LEU E 606      61.185 -12.357  -1.986  1.00 56.58           C
ATOM   4731  CD2 LEU E 606      62.110 -12.340  -4.370  1.00 56.58           C
ATOM   4732  C   LEU E 606      59.149  -9.513  -3.068  1.00 56.58           C
ATOM   4733  O   LEU E 606      59.559  -9.036  -2.011  1.00 56.58           O
ATOM   4734  N   VAL E 607      59.106  -8.786  -4.200  1.00 55.25           N
ATOM   4735  CA  VAL E 607      59.638  -7.452  -4.224  1.00 55.25           C
ATOM   4736  CB  VAL E 607      59.746  -6.896  -5.617  1.00 55.25           C
ATOM   4737  CG1 VAL E 607      60.708  -7.789  -6.417  1.00 55.25           C
ATOM   4738  CG2 VAL E 607      58.341  -6.787  -6.231  1.00 55.25           C
ATOM   4739  C   VAL E 607      58.793  -6.513  -3.421  1.00 55.25           C
ATOM   4740  O   VAL E 607      59.314  -5.645  -2.722  1.00 55.25           O
ATOM   4741  N   GLN E 608      57.457  -6.607  -3.550  1.00145.06           N
ATOM   4742  CA  GLN E 608      56.636  -5.689  -2.819  1.00145.06           C
ATOM   4743  CB  GLN E 608      55.163  -5.737  -3.259  1.00145.06           C
ATOM   4744  CG  GLN E 608      54.249  -4.825  -2.437  1.00145.06           C
ATOM   4745  CD  GLN E 608      54.646  -3.380  -2.700  1.00145.06           C
ATOM   4746  OE1 GLN E 608      55.828  -3.057  -2.805  1.00145.06           O
ATOM   4747  NE2 GLN E 608      53.629  -2.484  -2.810  1.00145.06           N
ATOM   4748  C   GLN E 608      56.657  -5.980  -1.344  1.00145.06           C
ATOM   4749  O   GLN E 608      56.912  -5.083  -0.545  1.00145.06           O
ATOM   4750  N   ASN E 609      56.334  -7.240  -0.969  1.00 88.34           N
ATOM   4751  CA  ASN E 609      56.175  -7.711   0.389  1.00 88.34           C
ATOM   4752  CB  ASN E 609      55.166  -8.869   0.477  1.00 88.34           C
ATOM   4753  CG  ASN E 609      53.784  -8.320   0.155  1.00 88.34           C
ATOM   4754  OD1 ASN E 609      53.350  -7.319   0.725  1.00 88.34           O
ATOM   4755  ND2 ASN E 609      53.070  -8.989  -0.789  1.00 88.34           N
ATOM   4756  C   ASN E 609      57.407  -8.167   1.134  1.00 88.34           C
ATOM   4757  O   ASN E 609      57.532  -7.901   2.329  1.00 88.34           O
ATOM   4758  N   GLY E 610      58.324  -8.919   0.490  1.00 50.52           N
ATOM   4759  CA  GLY E 610      59.457  -9.445   1.211  1.00 50.52           C
ATOM   4760  C   GLY E 610      59.562 -10.925   0.939  1.00 50.52           C
ATOM   4761  O   GLY E 610      58.766 -11.481   0.182  1.00 50.52           O
ATOM   4762  N   PRO E 611      60.507 -11.592   1.570  1.00 79.75           N
ATOM   4763  CA  PRO E 611      60.704 -13.000   1.337  1.00 79.75           C
ATOM   4764  CD  PRO E 611      61.724 -10.940   2.025  1.00 79.75           C
ATOM   4765  CB  PRO E 611      62.005 -13.360   2.050  1.00 79.75           C
ATOM   4766  CG  PRO E 611      62.802 -12.042   2.031  1.00 79.75           C
ATOM   4767  C   PRO E 611      59.505 -13.763   1.797  1.00 79.75           C
ATOM   4768  O   PRO E 611      58.830 -13.315   2.723  1.00 79.75           O
ATOM   4769  N   VAL E 612      59.205 -14.906   1.148  1.00 96.21           N
ATOM   4770  CA  VAL E 612      58.041 -15.661   1.511  1.00 96.21           C
ATOM   4771  CB  VAL E 612      56.913 -15.529   0.531  1.00 96.21           C
ATOM   4772  CG1 VAL E 612      56.454 -14.062   0.505  1.00 96.21           C
ATOM   4773  CG2 VAL E 612      57.384 -16.062  -0.833  1.00 96.21           C
ATOM   4774  C   VAL E 612      58.420 -17.105   1.560  1.00 96.21           C
ATOM   4775  O   VAL E 612      59.422 -17.517   0.977  1.00 96.21           O
ATOM   4776  N   SER E 613      57.624 -17.911   2.291  1.00 40.66           N
ATOM   4777  CA  SER E 613      57.900 -19.315   2.424  1.00 40.66           C
ATOM   4778  CB  SER E 613      57.189 -19.962   3.625  1.00 40.66           C
ATOM   4779  OG  SER E 613      55.782 -19.919   3.440  1.00 40.66           O
ATOM   4780  C   SER E 613      57.452 -20.039   1.188  1.00 40.66           C
ATOM   4781  O   SER E 613      56.416 -19.726   0.602  1.00 40.66           O
ATOM   4782  N   VAL E 614      58.243 -21.049   0.766  1.00 45.90           N
ATOM   4783  CA  VAL E 614      57.914 -21.854  -0.379  1.00 45.90           C
ATOM   4784  CB  VAL E 614      58.690 -21.504  -1.617  1.00 45.90           C
ATOM   4785  CG1 VAL E 614      58.317 -20.076  -2.048  1.00 45.90           C
ATOM   4786  CG2 VAL E 614      60.189 -21.695  -1.330  1.00 45.90           C
ATOM   4787  C   VAL E 614      58.261 -23.271  -0.028  1.00 45.90           C
ATOM   4788  O   VAL E 614      58.977 -23.518   0.941  1.00 45.90           O
ATOM   4789  N   SER E 615      57.720 -24.249  -0.787  1.00 84.80           N
ATOM   4790  CA  SER E 615      58.049 -25.627  -0.544  1.00 84.80           C
ATOM   4791  CB  SER E 615      56.904 -26.430   0.099  1.00 84.80           C
ATOM   4792  OG  SER E 615      56.610 -25.913   1.389  1.00 84.80           O
ATOM   4793  C   SER E 615      58.342 -26.259  -1.872  1.00 84.80           C
ATOM   4794  O   SER E 615      57.826 -25.823  -2.900  1.00 84.80           O
ATOM   4795  N   PHE E 616      59.209 -27.296  -1.888  1.00181.55           N
ATOM   4796  CA  PHE E 616      59.528 -27.972  -3.116  1.00181.55           C
ATOM   4797  CB  PHE E 616      60.673 -27.308  -3.914  1.00181.55           C
ATOM   4798  CG  PHE E 616      61.966 -27.432  -3.178  1.00181.55           C
ATOM   4799  CD1 PHE E 616      62.296 -26.553  -2.172  1.00181.55           C
ATOM   4800  CD2 PHE E 616      62.856 -28.433  -3.496  1.00181.55           C
ATOM   4801  CE1 PHE E 616      63.491 -26.669  -1.500  1.00181.55           C
ATOM   4802  CE2 PHE E 616      64.053 -28.553  -2.828  1.00181.55           C
ATOM   4803  CZ  PHE E 616      64.375 -27.669  -1.828  1.00181.55           C
ATOM   4804  C   PHE E 616      59.919 -29.381  -2.799  1.00181.55           C
ATOM   4805  O   PHE E 616      60.045 -29.760  -1.634  1.00181.55           O
ATOM   4806  N   GLU E 617      60.100 -30.211  -3.847  1.00105.07           N
ATOM   4807  CA  GLU E 617      60.447 -31.588  -3.622  1.00105.07           C
ATOM   4808  CB  GLU E 617      59.820 -32.551  -4.645  1.00105.07           C
ATOM   4809  CG  GLU E 617      60.183 -34.020  -4.414  1.00105.07           C
ATOM   4810  CD  GLU E 617      59.414 -34.520  -3.200  1.00105.07           C
ATOM   4811  OE1 GLU E 617      58.687 -33.699  -2.579  1.00105.07           O
ATOM   4812  OE2 GLU E 617      59.545 -35.732  -2.875  1.00105.07           O
ATOM   4813  C   GLU E 617      61.932 -31.728  -3.722  1.00105.07           C
ATOM   4814  O   GLU E 617      62.531 -31.452  -4.762  1.00105.07           O
ATOM   4815  N   VAL E 618      62.561 -32.160  -2.613  1.00 63.11           N
ATOM   4816  CA  VAL E 618      63.978 -32.366  -2.583  1.00 63.11           C
ATOM   4817  CB  VAL E 618      64.566 -32.293  -1.202  1.00 63.11           C
ATOM   4818  CG1 VAL E 618      66.040 -32.721  -1.270  1.00 63.11           C
ATOM   4819  CG2 VAL E 618      64.368 -30.868  -0.657  1.00 63.11           C
ATOM   4820  C   VAL E 618      64.240 -33.732  -3.120  1.00 63.11           C
ATOM   4821  O   VAL E 618      63.517 -34.680  -2.818  1.00 63.11           O
ATOM   4822  N   HIS E 619      65.295 -33.865  -3.944  1.00112.09           N
ATOM   4823  CA  HIS E 619      65.608 -35.144  -4.512  1.00112.09           C
ATOM   4824  ND1 HIS E 619      64.399 -37.377  -6.738  1.00112.09           N
ATOM   4825  CG  HIS E 619      65.494 -36.546  -6.641  1.00112.09           C
ATOM   4826  CB  HIS E 619      65.455 -35.170  -6.044  1.00112.09           C
ATOM   4827  NE2 HIS E 619      66.117 -38.483  -7.617  1.00112.09           N
ATOM   4828  CD2 HIS E 619      66.533 -37.237  -7.182  1.00112.09           C
ATOM   4829  CE1 HIS E 619      64.828 -38.520  -7.329  1.00112.09           C
ATOM   4830  C   HIS E 619      67.040 -35.406  -4.164  1.00112.09           C
ATOM   4831  O   HIS E 619      67.749 -34.492  -3.748  1.00112.09           O
ATOM   4832  N   PRO E 620      67.497 -36.622  -4.304  1.00148.44           N
ATOM   4833  CA  PRO E 620      68.853 -36.911  -3.933  1.00148.44           C
ATOM   4834  CD  PRO E 620      66.635 -37.774  -4.081  1.00148.44           C
ATOM   4835  CB  PRO E 620      68.982 -38.430  -4.002  1.00148.44           C
ATOM   4836  CG  PRO E 620      67.568 -38.911  -3.625  1.00148.44           C
ATOM   4837  C   PRO E 620      69.888 -36.148  -4.696  1.00148.44           C
ATOM   4838  O   PRO E 620      70.956 -35.902  -4.140  1.00148.44           O
ATOM   4839  N   ASP E 621      69.620 -35.758  -5.954  1.00 49.62           N
ATOM   4840  CA  ASP E 621      70.616 -35.026  -6.678  1.00 49.62           C
ATOM   4841  CB  ASP E 621      70.278 -34.800  -8.168  1.00 49.62           C
ATOM   4842  CG  ASP E 621      69.011 -33.971  -8.326  1.00 49.62           C
ATOM   4843  OD1 ASP E 621      68.203 -33.909  -7.363  1.00 49.62           O
ATOM   4844  OD2 ASP E 621      68.830 -33.393  -9.431  1.00 49.62           O
ATOM   4845  C   ASP E 621      70.803 -33.708  -5.993  1.00 49.62           C
ATOM   4846  O   ASP E 621      71.887 -33.130  -6.016  1.00 49.62           O
ATOM   4847  N   PHE E 622      69.725 -33.207  -5.364  1.00121.62           N
ATOM   4848  CA  PHE E 622      69.686 -31.950  -4.675  1.00121.62           C
ATOM   4849  CB  PHE E 622      68.257 -31.588  -4.222  1.00121.62           C
ATOM   4850  CG  PHE E 622      68.227 -30.203  -3.664  1.00121.62           C
ATOM   4851  CD1 PHE E 622      68.064 -29.117  -4.495  1.00121.62           C
ATOM   4852  CD2 PHE E 622      68.360 -29.983  -2.312  1.00121.62           C
ATOM   4853  CE1 PHE E 622      68.031 -27.837  -3.990  1.00121.62           C
ATOM   4854  CE2 PHE E 622      68.327 -28.706  -1.801  1.00121.62           C
ATOM   4855  CZ  PHE E 622      68.163 -27.629  -2.639  1.00121.62           C
ATOM   4856  C   PHE E 622      70.582 -32.018  -3.476  1.00121.62           C
ATOM   4857  O   PHE E 622      71.234 -31.037  -3.123  1.00121.62           O
ATOM   4858  N   MET E 623      70.663 -33.193  -2.823  1.00 83.49           N
ATOM   4859  CA  MET E 623      71.425 -33.288  -1.606  1.00 83.49           C
ATOM   4860  CB  MET E 623      71.422 -34.701  -0.996  1.00 83.49           C
ATOM   4861  CG  MET E 623      70.054 -35.127  -0.460  1.00 83.49           C
ATOM   4862  SD  MET E 623      70.015 -36.790   0.274  1.00 83.49           S
ATOM   4863  CE  MET E 623      70.147 -37.666  -1.310  1.00 83.49           C
ATOM   4864  C   MET E 623      72.857 -32.907  -1.867  1.00 83.49           C
ATOM   4865  O   MET E 623      73.478 -32.219  -1.059  1.00 83.49           O
ATOM   4866  N   HIS E 624      73.411 -33.350  -3.006  1.00145.83           N
ATOM   4867  CA  HIS E 624      74.773 -33.133  -3.421  1.00145.83           C
ATOM   4868  ND1 HIS E 624      73.955 -36.215  -4.327  0.00145.83           N
ATOM   4869  CG  HIS E 624      75.113 -35.473  -4.325  0.00145.83           C
ATOM   4870  CB  HIS E 624      75.170 -34.005  -4.623  1.00145.83           C
ATOM   4871  NE2 HIS E 624      75.606 -37.614  -3.815  0.00145.83           N
ATOM   4872  CD2 HIS E 624      76.113 -36.342  -4.010  0.00145.83           C
ATOM   4873  CE1 HIS E 624      74.307 -37.489  -4.016  0.00145.83           C
ATOM   4874  C   HIS E 624      75.030 -31.710  -3.827  1.00145.83           C
ATOM   4875  O   HIS E 624      76.185 -31.317  -3.941  1.00145.83           O
ATOM   4876  N   TYR E 625      73.982 -30.922  -4.127  1.00117.52           N
ATOM   4877  CA  TYR E 625      74.107 -29.597  -4.691  1.00117.52           C
ATOM   4878  CB  TYR E 625      72.752 -28.856  -4.659  1.00117.52           C
ATOM   4879  CG  TYR E 625      72.903 -27.408  -4.985  1.00117.52           C
ATOM   4880  CD1 TYR E 625      73.191 -26.502  -3.990  1.00117.52           C
ATOM   4881  CD2 TYR E 625      72.739 -26.949  -6.272  1.00117.52           C
ATOM   4882  CE1 TYR E 625      73.321 -25.162  -4.271  1.00117.52           C
ATOM   4883  CE2 TYR E 625      72.869 -25.609  -6.560  1.00117.52           C
ATOM   4884  CZ  TYR E 625      73.160 -24.712  -5.559  1.00117.52           C
ATOM   4885  OH  TYR E 625      73.292 -23.337  -5.851  1.00117.52           O
ATOM   4886  C   TYR E 625      75.144 -28.761  -4.002  1.00117.52           C
ATOM   4887  O   TYR E 625      75.069 -28.513  -2.799  1.00117.52           O
ATOM   4888  N   LYS E 626      76.223 -28.423  -4.751  1.00146.28           N
ATOM   4889  CA  LYS E 626      77.251 -27.513  -4.321  1.00146.28           C
ATOM   4890  CB  LYS E 626      78.620 -27.848  -4.932  1.00146.28           C
ATOM   4891  CG  LYS E 626      79.038 -29.291  -4.650  1.00146.28           C
ATOM   4892  CD  LYS E 626      78.966 -29.666  -3.169  1.00146.28           C
ATOM   4893  CE  LYS E 626      79.221 -31.151  -2.902  1.00146.28           C
ATOM   4894  NZ  LYS E 626      78.974 -31.459  -1.476  0.00146.28           N
ATOM   4895  C   LYS E 626      76.949 -26.077  -4.655  1.00146.28           C
ATOM   4896  O   LYS E 626      77.022 -25.201  -3.795  1.00146.28           O
ATOM   4897  N   SER E 627      76.597 -25.805  -5.937  1.00 53.35           N
ATOM   4898  CA  SER E 627      76.399 -24.447  -6.375  1.00 53.35           C
ATOM   4899  CB  SER E 627      77.701 -23.632  -6.451  1.00 53.35           C
ATOM   4900  OG  SER E 627      78.563 -24.176  -7.439  1.00 53.35           O
ATOM   4901  C   SER E 627      75.798 -24.450  -7.753  1.00 53.35           C
ATOM   4902  O   SER E 627      75.610 -25.501  -8.364  1.00 53.35           O
ATOM   4903  N   GLY E 628      75.484 -23.245  -8.282  1.00 25.70           N
ATOM   4904  CA  GLY E 628      74.922 -23.124  -9.601  1.00 25.70           C
ATOM   4905  C   GLY E 628      73.426 -23.088  -9.518  1.00 25.70           C
ATOM   4906  O   GLY E 628      72.849 -22.910  -8.445  1.00 25.70           O
ATOM   4907  N   VAL E 629      72.758 -23.220 -10.685  1.00106.19           N
ATOM   4908  CA  VAL E 629      71.323 -23.196 -10.712  1.00106.19           C
ATOM   4909  CB  VAL E 629      70.757 -22.372 -11.839  1.00106.19           C
ATOM   4910  CG1 VAL E 629      71.299 -22.889 -13.183  1.00106.19           C
ATOM   4911  CG2 VAL E 629      69.223 -22.400 -11.732  1.00106.19           C
ATOM   4912  C   VAL E 629      70.838 -24.611 -10.835  1.00106.19           C
ATOM   4913  O   VAL E 629      71.017 -25.268 -11.859  1.00106.19           O
ATOM   4914  N   TYR E 630      70.165 -25.093  -9.772  1.00184.18           N
ATOM   4915  CA  TYR E 630      69.698 -26.445  -9.625  1.00184.18           C
ATOM   4916  CB  TYR E 630      69.295 -26.758  -8.174  1.00184.18           C
ATOM   4917  CG  TYR E 630      68.625 -28.085  -8.103  1.00184.18           C
ATOM   4918  CD1 TYR E 630      69.359 -29.235  -7.928  1.00184.18           C
ATOM   4919  CD2 TYR E 630      67.256 -28.177  -8.214  1.00184.18           C
ATOM   4920  CE1 TYR E 630      68.736 -30.457  -7.854  1.00184.18           C
ATOM   4921  CE2 TYR E 630      66.626 -29.397  -8.141  1.00184.18           C
ATOM   4922  CZ  TYR E 630      67.369 -30.539  -7.959  1.00184.18           C
ATOM   4923  OH  TYR E 630      66.732 -31.794  -7.878  1.00184.18           O
ATOM   4924  C   TYR E 630      68.523 -26.727 -10.510  1.00184.18           C
ATOM   4925  O   TYR E 630      67.680 -25.860 -10.736  1.00184.18           O
ATOM   4926  N   HIS E 631      68.476 -27.962 -11.068  1.00 88.07           N
ATOM   4927  CA  HIS E 631      67.398 -28.363 -11.930  1.00 88.07           C
ATOM   4928  ND1 HIS E 631      66.640 -29.480 -15.091  1.00 88.07           N
ATOM   4929  CG  HIS E 631      66.550 -28.323 -14.347  1.00 88.07           C
ATOM   4930  CB  HIS E 631      67.603 -27.873 -13.377  1.00 88.07           C
ATOM   4931  NE2 HIS E 631      64.720 -28.513 -15.653  1.00 88.07           N
ATOM   4932  CD2 HIS E 631      65.371 -27.746 -14.703  1.00 88.07           C
ATOM   4933  CE1 HIS E 631      65.520 -29.544 -15.853  1.00 88.07           C
ATOM   4934  C   HIS E 631      67.288 -29.868 -11.987  1.00 88.07           C
ATOM   4935  O   HIS E 631      68.264 -30.586 -11.772  1.00 88.07           O
ATOM   4936  N   ARG E 632      66.052 -30.373 -12.229  1.00244.68           N
ATOM   4937  CA  ARG E 632      65.790 -31.758 -12.558  1.00244.68           C
ATOM   4938  CB  ARG E 632      66.904 -32.397 -13.409  1.00244.68           C
ATOM   4939  CG  ARG E 632      66.602 -33.827 -13.861  0.00244.68           C
ATOM   4940  CD  ARG E 632      67.721 -34.457 -14.693  1.00244.68           C
ATOM   4941  NE  ARG E 632      68.878 -34.683 -13.781  1.00244.68           N
ATOM   4942  CZ  ARG E 632      69.861 -35.564 -14.127  1.00244.68           C
ATOM   4943  NH1 ARG E 632      69.782 -36.247 -15.307  1.00244.68           N
ATOM   4944  NH2 ARG E 632      70.922 -35.764 -13.293  1.00244.68           N
ATOM   4945  C   ARG E 632      65.537 -32.652 -11.379  1.00244.68           C
ATOM   4946  O   ARG E 632      65.911 -32.324 -10.258  1.00244.68           O
ATOM   4947  N   VAL E 633      64.839 -33.793 -11.655  1.00169.99           N
ATOM   4948  CA  VAL E 633      64.521 -34.915 -10.793  1.00169.99           C
ATOM   4949  CB  VAL E 633      64.581 -34.692  -9.309  1.00169.99           C
ATOM   4950  CG1 VAL E 633      66.056 -34.660  -8.884  1.00169.99           C
ATOM   4951  CG2 VAL E 633      63.768 -33.435  -8.955  1.00169.99           C
ATOM   4952  C   VAL E 633      63.162 -35.464 -11.124  1.00169.99           C
ATOM   4953  O   VAL E 633      62.514 -35.031 -12.074  1.00169.99           O
ATOM   4954  N   ALA E 634      62.701 -36.424 -10.287  1.00251.33           N
ATOM   4955  CA  ALA E 634      61.540 -37.262 -10.488  1.00251.33           C
ATOM   4956  CB  ALA E 634      61.323 -38.270  -9.346  1.00251.33           C
ATOM   4957  C   ALA E 634      60.233 -36.564 -10.707  1.00251.33           C
ATOM   4958  O   ALA E 634      59.637 -36.035  -9.783  1.00251.33           O
ATOM   4959  N   LEU E 635      59.637 -36.780 -11.894  1.00102.70           N
ATOM   4960  CA  LEU E 635      58.493 -36.058 -12.383  1.00102.70           C
ATOM   4961  CB  LEU E 635      57.975 -36.622 -13.710  1.00102.70           C
ATOM   4962  CG  LEU E 635      56.757 -35.856 -14.246  0.00102.70           C
ATOM   4963  CD1 LEU E 635      57.119 -34.404 -14.601  0.00102.70           C
ATOM   4964  CD2 LEU E 635      56.086 -36.613 -15.399  0.00102.70           C
ATOM   4965  C   LEU E 635      57.327 -36.048 -11.440  1.00102.70           C
ATOM   4966  O   LEU E 635      56.813 -34.974 -11.138  1.00102.70           O
ATOM   4967  N   GLU E 636      56.853 -37.201 -10.934  1.00 63.03           N
ATOM   4968  CA  GLU E 636      55.721 -37.091 -10.058  1.00 63.03           C
ATOM   4969  CB  GLU E 636      54.473 -37.836 -10.560  1.00 63.03           C
ATOM   4970  CG  GLU E 636      54.658 -39.351 -10.660  1.00 63.03           C
ATOM   4971  CD  GLU E 636      53.299 -39.964 -10.968  1.00 63.03           C
ATOM   4972  OE1 GLU E 636      52.310 -39.189 -11.064  1.00 63.03           O
ATOM   4973  OE2 GLU E 636      53.230 -41.215 -11.106  1.00 63.03           O
ATOM   4974  C   GLU E 636      56.093 -37.722  -8.724  1.00 63.03           C
ATOM   4975  O   GLU E 636      55.180 -37.849  -7.863  1.00 63.03           O
ATOM   4976  OXT GLU E 636      57.285 -38.093  -8.552  1.00 63.03           O
TER    4977      GLU E 636
ATOM   4978  N   SER F 637      41.145 -29.626 -14.359  1.00165.37           N
ATOM   4979  CA  SER F 637      40.214 -30.458 -15.158  1.00165.37           C
ATOM   4980  CB  SER F 637      40.699 -30.553 -16.615  1.00165.37           C
ATOM   4981  OG  SER F 637      41.972 -31.181 -16.667  1.00165.37           O
ATOM   4982  C   SER F 637      40.108 -31.834 -14.592  1.00165.37           C
ATOM   4983  O   SER F 637      40.627 -32.791 -15.165  1.00165.37           O
ATOM   4984  N   GLU F 638      39.417 -31.971 -13.442  1.00178.83           N
ATOM   4985  CA  GLU F 638      38.826 -30.850 -12.770  1.00178.83           C
ATOM   4986  CB  GLU F 638      37.550 -31.193 -11.979  1.00178.83           C
ATOM   4987  CG  GLU F 638      37.730 -32.257 -10.898  1.00178.83           C
ATOM   4988  CD  GLU F 638      36.345 -32.585 -10.357  1.00178.83           C
ATOM   4989  OE1 GLU F 638      35.431 -32.829 -11.190  1.00178.83           O
ATOM   4990  OE2 GLU F 638      36.181 -32.595  -9.107  1.00178.83           O
ATOM   4991  C   GLU F 638      39.860 -30.293 -11.847  1.00178.83           C
ATOM   4992  O   GLU F 638      40.827 -30.974 -11.513  1.00178.83           O
ATOM   4993  N   LEU F 639      39.682 -29.031 -11.410  1.00120.43           N
ATOM   4994  CA  LEU F 639      40.695 -28.401 -10.621  1.00120.43           C
ATOM   4995  CB  LEU F 639      40.322 -26.959 -10.219  1.00120.43           C
ATOM   4996  CG  LEU F 639      41.494 -26.090  -9.714  1.00120.43           C
ATOM   4997  CD1 LEU F 639      41.007 -24.695  -9.295  1.00120.43           C
ATOM   4998  CD2 LEU F 639      42.316 -26.779  -8.623  1.00120.43           C
ATOM   4999  C   LEU F 639      40.881 -29.231  -9.396  1.00120.43           C
ATOM   5000  O   LEU F 639      39.948 -29.510  -8.643  1.00120.43           O
ATOM   5001  N   ASP F 640      42.126 -29.688  -9.204  1.00142.56           N
ATOM   5002  CA  ASP F 640      42.463 -30.466  -8.059  1.00142.56           C
ATOM   5003  CB  ASP F 640      42.400 -31.973  -8.352  1.00142.56           C
ATOM   5004  CG  ASP F 640      42.328 -32.720  -7.033  1.00142.56           C
ATOM   5005  OD1 ASP F 640      43.019 -32.302  -6.066  1.00142.56           O
ATOM   5006  OD2 ASP F 640      41.561 -33.717  -6.975  1.00142.56           O
ATOM   5007  C   ASP F 640      43.865 -30.097  -7.812  1.00142.56           C
ATOM   5008  O   ASP F 640      44.769 -30.900  -8.059  1.00142.56           O
ATOM   5009  N   PRO F 641      44.002 -28.873  -7.313  1.00205.23           N
ATOM   5010  CA  PRO F 641      45.248 -28.157  -7.251  1.00205.23           C
ATOM   5011  CD  PRO F 641      43.118 -28.453  -6.243  1.00205.23           C
ATOM   5012  CB  PRO F 641      45.044 -26.997  -6.282  1.00205.23           C
ATOM   5013  CG  PRO F 641      43.956 -27.531  -5.343  1.00205.23           C
ATOM   5014  C   PRO F 641      46.322 -29.013  -6.859  1.00205.23           C
ATOM   5015  O   PRO F 641      46.361 -29.538  -5.735  1.00205.23           O
ATOM   5016  N   PRO F 642      46.810 -29.263  -8.072  1.00187.67           N
ATOM   5017  CA  PRO F 642      47.983 -29.978  -8.434  1.00187.67           C
ATOM   5018  CD  PRO F 642      46.109 -28.769  -9.261  1.00187.67           C
ATOM   5019  CB  PRO F 642      47.766 -30.416  -9.881  1.00187.67           C
ATOM   5020  CG  PRO F 642      46.901 -29.290 -10.467  1.00187.67           C
ATOM   5021  C   PRO F 642      49.216 -29.153  -8.287  1.00187.67           C
ATOM   5022  O   PRO F 642      50.219 -29.826  -8.074  1.00187.67           O
ATOM   5023  N   PRO F 643      49.313 -27.831  -8.420  1.00166.10           N
ATOM   5024  CA  PRO F 643      50.581 -27.270  -8.132  1.00166.10           C
ATOM   5025  CD  PRO F 643      48.612 -26.978  -9.366  1.00166.10           C
ATOM   5026  CB  PRO F 643      50.546 -25.796  -8.548  1.00166.10           C
ATOM   5027  CG  PRO F 643      49.097 -25.566  -9.012  1.00166.10           C
ATOM   5028  C   PRO F 643      50.768 -27.530  -6.705  1.00166.10           C
ATOM   5029  O   PRO F 643      51.719 -28.209  -6.338  1.00166.10           O
ATOM   5030  N   TYR F 644      49.845 -27.071  -5.855  1.00175.89           N
ATOM   5031  CA  TYR F 644      50.223 -27.484  -4.567  1.00175.89           C
[truncated: 477,852 more chars]
