# Supplementary material for: Evolutionary Analysis of Dipeptidyl Peptidase I
Source: Int J Mol Sci. 2022 Feb 6;23(3):1852. doi: 10.3390/ijms23031852 (PMC8836896; doi:10.3390/ijms23031852)
Supplement: Supplementary file 1 [file ijms-23-01852-s001.zip › Supplementary File S2 Homology models/Modeller/Frankliniella occidentalis/mod.B99990010.pdb]

EXPDTA    THEORETICAL MODEL, MODELLER 10.1 2021/11/04 15:23:31
REMARK   6 MODELLER OBJECTIVE FUNCTION:     11959.3291
REMARK   6 MODELLER BEST TEMPLATE % SEQ ID:  57.102
REMARK   6 SEQUENCE: mod
REMARK   6 ALIGNMENT: alignment.pir
REMARK   6 SCRIPT: model.py
REMARK   6 DOPE score: -154245.54688
REMARK   6 GA341 score: 1.00000
REMARK   6 DOPE-HR score: -122535.23438
REMARK   6 TEMPLATE: 1K3B 1:A - 119:A MODELS 1:A - 120:A AT 57.1%
REMARK   6 TEMPLATE: 1K3B 120:B - 283:B MODELS 121:B - 283:B AT 57.1%
REMARK   6 TEMPLATE: 1K3B 284:C - 351:C MODELS 284:C - 353:C AT 57.1%
REMARK   6 TEMPLATE: 1K3B 353:D - 471:D MODELS 354:D - 473:D AT 57.1%
REMARK   6 TEMPLATE: 1K3B 472:E - 635:E MODELS 474:E - 636:E AT 57.1%
REMARK   6 TEMPLATE: 1K3B 636:F - 703:F MODELS 637:F - 706:F AT 57.1%
REMARK   6 TEMPLATE: 1K3B 705:G - 823:G MODELS 707:G - 826:G AT 57.1%
REMARK   6 TEMPLATE: 1K3B 824:H - 987:H MODELS 827:H - 989:H AT 57.1%
REMARK   6 TEMPLATE: 1K3B 988:I - 1055:I MODELS 990:I - 1059:I AT 57.1%
REMARK   6 TEMPLATE: 1K3B 1057:J - 1175:J MODELS 1060:J - 1179:J AT 57.1%
REMARK   6 TEMPLATE: 1K3B 1176:K - 1339:K MODELS 1180:K - 1342:K AT 57.1%
REMARK   6 TEMPLATE: 1K3B 1340:L - 1407:L MODELS 1343:L - 1412:L AT 57.1%
SSBOND   1 CYS A    6    CYS A   95                          1555   1555  2.03
SSBOND   2 CYS A   30    CYS A  113                          1555   1555  2.02
SSBOND   3 CYS B  145    CYS B  188                          1555   1555  2.03
SSBOND   4 CYS B  181    CYS B  221                          1555   1555  2.03
SSBOND   5 CYS B  211    CYS B  226                          1555   1555  2.03
SSBOND   6 CYS D  359    CYS D  448                          1555   1555  2.03
SSBOND   7 CYS D  383    CYS D  466                          1555   1555  2.03
SSBOND   8 CYS E  498    CYS E  541                          1555   1555  2.03
SSBOND   9 CYS E  534    CYS E  574                          1555   1555  2.03
SSBOND  10 CYS E  564    CYS E  579                          1555   1555  2.03
SSBOND  11 CYS G  712    CYS G  801                          1555   1555  2.03
SSBOND  12 CYS G  736    CYS G  819                          1555   1555  2.03
SSBOND  13 CYS H  851    CYS H  894                          1555   1555  2.03
SSBOND  14 CYS H  887    CYS H  927                          1555   1555  2.04
SSBOND  15 CYS H  917    CYS H  932                          1555   1555  2.02
SSBOND  16 CYS J 1065    CYS J 1154                          1555   1555  2.03
SSBOND  17 CYS J 1089    CYS J 1172                          1555   1555  2.02
SSBOND  18 CYS K 1204    CYS K 1247                          1555   1555  2.02
SSBOND  19 CYS K 1240    CYS K 1280                          1555   1555  2.03
SSBOND  20 CYS K 1270    CYS K 1285                          1555   1555  2.02
ATOM      1  N   ASP A   1      32.042  23.572  24.247  1.00 35.98           N
ATOM      2  CA  ASP A   1      33.176  24.229  23.558  1.00 35.98           C
ATOM      3  CB  ASP A   1      32.665  25.152  22.439  1.00 35.98           C
ATOM      4  CG  ASP A   1      31.985  24.311  21.368  1.00 35.98           C
ATOM      5  OD1 ASP A   1      31.928  23.064  21.536  1.00 35.98           O
ATOM      6  OD2 ASP A   1      31.504  24.909  20.369  1.00 35.98           O
ATOM      7  C   ASP A   1      33.912  25.086  24.531  1.00 35.98           C
ATOM      8  O   ASP A   1      33.375  25.471  25.568  1.00 35.98           O
ATOM      9  N   THR A   2      35.192  25.366  24.230  1.00 42.71           N
ATOM     10  CA  THR A   2      35.965  26.264  25.027  1.00 42.71           C
ATOM     11  CB  THR A   2      37.428  25.933  25.077  1.00 42.71           C
ATOM     12  OG1 THR A   2      37.992  26.000  23.775  1.00 42.71           O
ATOM     13  CG2 THR A   2      37.596  24.519  25.658  1.00 42.71           C
ATOM     14  C   THR A   2      35.823  27.583  24.344  1.00 42.71           C
ATOM     15  O   THR A   2      35.230  27.678  23.272  1.00 42.71           O
ATOM     16  N   PRO A   3      36.338  28.604  24.952  1.00 69.17           N
ATOM     17  CA  PRO A   3      36.246  29.921  24.381  1.00 69.17           C
ATOM     18  CD  PRO A   3      36.381  28.640  26.406  1.00 69.17           C
ATOM     19  CB  PRO A   3      36.617  30.882  25.509  1.00 69.17           C
ATOM     20  CG  PRO A   3      36.223  30.120  26.787  1.00 69.17           C
ATOM     21  C   PRO A   3      37.106  30.082  23.163  1.00 69.17           C
ATOM     22  O   PRO A   3      37.019  31.125  22.518  1.00 69.17           O
ATOM     23  N   ALA A   4      37.964  29.094  22.845  1.00 63.09           N
ATOM     24  CA  ALA A   4      38.901  29.257  21.764  1.00 63.09           C
ATOM     25  CB  ALA A   4      40.066  28.254  21.819  1.00 63.09           C
ATOM     26  C   ALA A   4      38.268  29.124  20.414  1.00 63.09           C
ATOM     27  O   ALA A   4      37.404  28.280  20.184  1.00 63.09           O
ATOM     28  N   ASN A   5      38.693  29.998  19.477  1.00217.06           N
ATOM     29  CA  ASN A   5      38.300  29.848  18.108  1.00217.06           C
ATOM     30  CB  ASN A   5      37.191  30.822  17.646  1.00217.06           C
ATOM     31  CG  ASN A   5      37.643  32.265  17.756  1.00217.06           C
ATOM     32  OD1 ASN A   5      38.084  32.848  16.768  1.00217.06           O
ATOM     33  ND2 ASN A   5      37.540  32.856  18.976  1.00217.06           N
ATOM     34  C   ASN A   5      39.557  29.996  17.290  1.00217.06           C
ATOM     35  O   ASN A   5      39.896  31.069  16.791  1.00217.06           O
ATOM     36  N   CYS A   6      40.287  28.879  17.113  1.00 67.50           N
ATOM     37  CA  CYS A   6      41.543  28.933  16.418  1.00 67.50           C
ATOM     38  CB  CYS A   6      42.678  28.202  17.155  1.00 67.50           C
ATOM     39  SG  CYS A   6      43.102  29.071  18.692  1.00 67.50           S
ATOM     40  C   CYS A   6      41.381  28.348  15.052  1.00 67.50           C
ATOM     41  O   CYS A   6      40.382  27.696  14.755  1.00 67.50           O
ATOM     42  N   THR A   7      42.379  28.570  14.171  1.00 55.30           N
ATOM     43  CA  THR A   7      42.229  28.133  12.816  1.00 55.30           C
ATOM     44  CB  THR A   7      42.403  29.221  11.792  1.00 55.30           C
ATOM     45  OG1 THR A   7      43.731  29.722  11.824  1.00 55.30           O
ATOM     46  CG2 THR A   7      41.401  30.350  12.085  1.00 55.30           C
ATOM     47  C   THR A   7      43.227  27.078  12.463  1.00 55.30           C
ATOM     48  O   THR A   7      44.199  26.828  13.174  1.00 55.30           O
ATOM     49  N   PHE A   8      42.974  26.442  11.302  1.00 62.71           N
ATOM     50  CA  PHE A   8      43.779  25.400  10.736  1.00 62.71           C
ATOM     51  CB  PHE A   8      43.228  24.934   9.375  1.00 62.71           C
ATOM     52  CG  PHE A   8      44.197  23.991   8.746  1.00 62.71           C
ATOM     53  CD1 PHE A   8      44.245  22.667   9.116  1.00 62.71           C
ATOM     54  CD2 PHE A   8      45.055  24.435   7.767  1.00 62.71           C
ATOM     55  CE1 PHE A   8      45.138  21.804   8.526  1.00 62.71           C
ATOM     56  CE2 PHE A   8      45.951  23.579   7.172  1.00 62.71           C
ATOM     57  CZ  PHE A   8      45.994  22.260   7.552  1.00 62.71           C
ATOM     58  C   PHE A   8      45.152  25.950  10.501  1.00 62.71           C
ATOM     59  O   PHE A   8      46.153  25.273  10.740  1.00 62.71           O
ATOM     60  N   GLU A   9      45.228  27.202  10.012  1.00108.89           N
ATOM     61  CA  GLU A   9      46.490  27.819   9.716  1.00108.89           C
ATOM     62  CB  GLU A   9      46.335  29.218   9.089  1.00108.89           C
ATOM     63  CG  GLU A   9      47.653  29.833   8.609  1.00108.89           C
ATOM     64  CD  GLU A   9      48.364  30.468   9.797  1.00108.89           C
ATOM     65  OE1 GLU A   9      47.703  30.672  10.850  1.00108.89           O
ATOM     66  OE2 GLU A   9      49.581  30.765   9.662  1.00108.89           O
ATOM     67  C   GLU A   9      47.275  27.966  10.984  1.00108.89           C
ATOM     68  O   GLU A   9      48.492  27.785  10.991  1.00108.89           O
ATOM     69  N   ASP A  10      46.595  28.283  12.102  1.00 54.34           N
ATOM     70  CA  ASP A  10      47.279  28.496  13.349  1.00 54.34           C
ATOM     71  CB  ASP A  10      46.325  28.853  14.503  1.00 54.34           C
ATOM     72  CG  ASP A  10      45.807  30.268  14.279  1.00 54.34           C
ATOM     73  OD1 ASP A  10      46.575  31.100  13.726  1.00 54.34           O
ATOM     74  OD2 ASP A  10      44.638  30.539  14.665  1.00 54.34           O
ATOM     75  C   ASP A  10      47.990  27.229  13.721  1.00 54.34           C
ATOM     76  O   ASP A  10      49.050  27.263  14.344  1.00 54.34           O
ATOM     77  N   VAL A  11      47.379  26.077  13.389  1.00 61.23           N
ATOM     78  CA  VAL A  11      47.891  24.763  13.680  1.00 61.23           C
ATOM     79  CB  VAL A  11      46.871  23.685  13.479  1.00 61.23           C
ATOM     80  CG1 VAL A  11      47.548  22.336  13.773  1.00 61.23           C
ATOM     81  CG2 VAL A  11      45.650  23.983  14.367  1.00 61.23           C
ATOM     82  C   VAL A  11      49.087  24.382  12.841  1.00 61.23           C
ATOM     83  O   VAL A  11      49.942  23.623  13.295  1.00 61.23           O
ATOM     84  N   ALA A  12      49.170  24.828  11.571  1.00 41.49           N
ATOM     85  CA  ALA A  12      50.271  24.390  10.748  1.00 41.49           C
ATOM     86  CB  ALA A  12      50.136  24.801   9.272  1.00 41.49           C
ATOM     87  C   ALA A  12      51.544  24.980  11.269  1.00 41.49           C
ATOM     88  O   ALA A  12      51.573  26.140  11.673  1.00 41.49           O
ATOM     89  N   GLY A  13      52.642  24.188  11.277  1.00 28.80           N
ATOM     90  CA  GLY A  13      53.899  24.729  11.717  1.00 28.80           C
ATOM     91  C   GLY A  13      54.599  23.754  12.616  1.00 28.80           C
ATOM     92  O   GLY A  13      54.297  22.561  12.627  1.00 28.80           O
ATOM     93  N   LYS A  14      55.581  24.263  13.395  1.00 34.41           N
ATOM     94  CA  LYS A  14      56.336  23.427  14.287  1.00 34.41           C
ATOM     95  CB  LYS A  14      57.842  23.740  14.305  1.00 34.41           C
ATOM     96  CG  LYS A  14      58.566  23.429  12.994  1.00 34.41           C
ATOM     97  CD  LYS A  14      59.973  24.025  12.932  1.00 34.41           C
ATOM     98  CE  LYS A  14      60.723  23.716  11.635  1.00 34.41           C
ATOM     99  NZ  LYS A  14      62.073  24.323  11.676  1.00 34.41           N
ATOM    100  C   LYS A  14      55.837  23.644  15.682  1.00 34.41           C
ATOM    101  O   LYS A  14      55.596  24.774  16.106  1.00 34.41           O
ATOM    102  N   TRP A  15      55.669  22.539  16.437  1.00 56.02           N
ATOM    103  CA  TRP A  15      55.196  22.621  17.792  1.00 56.02           C
ATOM    104  CB  TRP A  15      53.818  21.965  17.994  1.00 56.02           C
ATOM    105  CG  TRP A  15      52.678  22.721  17.356  1.00 56.02           C
ATOM    106  CD2 TRP A  15      51.807  23.609  18.074  1.00 56.02           C
ATOM    107  CD1 TRP A  15      52.250  22.725  16.061  1.00 56.02           C
ATOM    108  NE1 TRP A  15      51.170  23.565  15.925  1.00 56.02           N
ATOM    109  CE2 TRP A  15      50.886  24.115  17.158  1.00 56.02           C
ATOM    110  CE3 TRP A  15      51.777  23.972  19.391  1.00 56.02           C
ATOM    111  CZ2 TRP A  15      49.917  24.996  17.545  1.00 56.02           C
ATOM    112  CZ3 TRP A  15      50.799  24.861  19.778  1.00 56.02           C
ATOM    113  CH2 TRP A  15      49.888  25.363  18.873  1.00 56.02           C
ATOM    114  C   TRP A  15      56.155  21.880  18.667  1.00 56.02           C
ATOM    115  O   TRP A  15      56.721  20.866  18.263  1.00 56.02           O
ATOM    116  N   THR A  16      56.377  22.386  19.896  1.00103.22           N
ATOM    117  CA  THR A  16      57.222  21.688  20.820  1.00103.22           C
ATOM    118  CB  THR A  16      58.349  22.517  21.374  1.00103.22           C
ATOM    119  OG1 THR A  16      59.206  21.706  22.164  1.00103.22           O
ATOM    120  CG2 THR A  16      57.781  23.671  22.213  1.00103.22           C
ATOM    121  C   THR A  16      56.346  21.250  21.948  1.00103.22           C
ATOM    122  O   THR A  16      55.601  22.041  22.526  1.00103.22           O
ATOM    123  N   LEU A  17      56.392  19.947  22.275  1.00 88.90           N
ATOM    124  CA  LEU A  17      55.556  19.475  23.337  1.00 88.90           C
ATOM    125  CB  LEU A  17      54.713  18.242  22.965  1.00 88.90           C
ATOM    126  CG  LEU A  17      53.684  18.513  21.853  1.00 88.90           C
ATOM    127  CD1 LEU A  17      52.618  19.521  22.312  1.00 88.90           C
ATOM    128  CD2 LEU A  17      54.372  18.924  20.541  1.00 88.90           C
ATOM    129  C   LEU A  17      56.434  19.103  24.493  1.00 88.90           C
ATOM    130  O   LEU A  17      57.435  18.401  24.342  1.00 88.90           O
ATOM    131  N   TRP A  18      56.081  19.602  25.693  1.00103.33           N
ATOM    132  CA  TRP A  18      56.807  19.242  26.875  1.00103.33           C
ATOM    133  CB  TRP A  18      56.894  20.349  27.938  1.00103.33           C
ATOM    134  CG  TRP A  18      57.682  21.574  27.551  1.00103.33           C
ATOM    135  CD2 TRP A  18      57.099  22.749  26.972  1.00103.33           C
ATOM    136  CD1 TRP A  18      59.013  21.830  27.692  1.00103.33           C
ATOM    137  NE1 TRP A  18      59.300  23.093  27.233  1.00103.33           N
ATOM    138  CE2 TRP A  18      58.129  23.671  26.788  1.00103.33           C
ATOM    139  CE3 TRP A  18      55.810  23.037  26.627  1.00103.33           C
ATOM    140  CZ2 TRP A  18      57.883  24.903  26.254  1.00103.33           C
ATOM    141  CZ3 TRP A  18      55.566  24.279  26.083  1.00103.33           C
ATOM    142  CH2 TRP A  18      56.583  25.193  25.901  1.00103.33           C
ATOM    143  C   TRP A  18      55.968  18.184  27.499  1.00103.33           C
ATOM    144  O   TRP A  18      54.775  18.395  27.712  1.00103.33           O
ATOM    145  N   GLU A  19      56.561  17.015  27.810  1.00 39.21           N
ATOM    146  CA  GLU A  19      55.764  15.956  28.347  1.00 39.21           C
ATOM    147  CB  GLU A  19      55.901  14.626  27.584  1.00 39.21           C
ATOM    148  CG  GLU A  19      55.311  14.669  26.173  1.00 39.21           C
ATOM    149  CD  GLU A  19      55.516  13.302  25.535  1.00 39.21           C
ATOM    150  OE1 GLU A  19      56.107  12.416  26.210  1.00 39.21           O
ATOM    151  OE2 GLU A  19      55.073  13.120  24.370  1.00 39.21           O
ATOM    152  C   GLU A  19      56.157  15.691  29.764  1.00 39.21           C
ATOM    153  O   GLU A  19      57.339  15.638  30.099  1.00 39.21           O
ATOM    154  N   GLY A  20      55.132  15.505  30.621  1.00 65.30           N
ATOM    155  CA  GLY A  20      55.284  15.251  32.021  1.00 65.30           C
ATOM    156  C   GLY A  20      55.112  13.777  32.271  1.00 65.30           C
ATOM    157  O   GLY A  20      55.596  12.937  31.516  1.00 65.30           O
ATOM    158  N   PRO A  21      54.305  13.489  33.265  1.00203.81           N
ATOM    159  CA  PRO A  21      54.277  12.199  33.927  1.00203.81           C
ATOM    160  CD  PRO A  21      53.011  14.149  33.316  1.00203.81           C
ATOM    161  CB  PRO A  21      52.901  12.103  34.590  1.00203.81           C
ATOM    162  CG  PRO A  21      52.025  13.068  33.777  1.00203.81           C
ATOM    163  C   PRO A  21      54.642  10.927  33.206  1.00203.81           C
ATOM    164  O   PRO A  21      55.819  10.805  32.879  1.00203.81           O
ATOM    165  N   ARG A  22      53.686  10.002  32.946  1.00239.88           N
ATOM    166  CA  ARG A  22      53.869   8.711  32.305  1.00239.88           C
ATOM    167  CB  ARG A  22      55.320   8.280  32.011  1.00239.88           C
ATOM    168  CG  ARG A  22      55.424   6.914  31.331  1.00239.88           C
ATOM    169  CD  ARG A  22      56.862   6.478  31.040  1.00239.88           C
ATOM    170  NE  ARG A  22      57.479   6.069  32.332  1.00239.88           N
ATOM    171  CZ  ARG A  22      58.675   5.410  32.337  1.00239.88           C
ATOM    172  NH1 ARG A  22      59.309   5.134  31.160  1.00239.88           N
ATOM    173  NH2 ARG A  22      59.237   5.027  33.521  1.00239.88           N
ATOM    174  C   ARG A  22      53.288   7.631  33.175  1.00239.88           C
ATOM    175  O   ARG A  22      54.004   6.867  33.820  1.00239.88           O
ATOM    176  N   GLY A  23      51.957   7.472  33.135  1.00 60.36           N
ATOM    177  CA  GLY A  23      51.303   6.498  33.965  1.00 60.36           C
ATOM    178  C   GLY A  23      50.206   5.890  33.157  1.00 60.36           C
ATOM    179  O   GLY A  23      50.276   5.845  31.933  1.00 60.36           O
ATOM    180  N   VAL A  24      49.158   5.377  33.823  1.00127.78           N
ATOM    181  CA  VAL A  24      48.064   4.802  33.097  1.00127.78           C
ATOM    182  CB  VAL A  24      47.718   3.394  33.546  1.00127.78           C
ATOM    183  CG1 VAL A  24      47.368   3.369  35.037  1.00127.78           C
ATOM    184  CG2 VAL A  24      46.649   2.794  32.617  1.00127.78           C
ATOM    185  C   VAL A  24      46.917   5.778  33.140  1.00127.78           C
ATOM    186  O   VAL A  24      47.037   6.850  33.733  1.00127.78           O
ATOM    187  N   LYS A  25      45.796   5.470  32.448  1.00116.47           N
ATOM    188  CA  LYS A  25      44.697   6.392  32.343  1.00116.47           C
ATOM    189  CB  LYS A  25      43.575   5.925  31.385  1.00116.47           C
ATOM    190  CG  LYS A  25      43.275   4.424  31.391  1.00116.47           C
ATOM    191  CD  LYS A  25      41.972   4.057  30.677  1.00116.47           C
ATOM    192  CE  LYS A  25      41.674   2.556  30.679  1.00116.47           C
ATOM    193  NZ  LYS A  25      40.401   2.291  29.972  1.00116.47           N
ATOM    194  C   LYS A  25      44.167   6.731  33.703  1.00116.47           C
ATOM    195  O   LYS A  25      43.769   7.876  33.910  1.00116.47           O
ATOM    196  N   PRO A  26      44.037   5.826  34.630  1.00290.66           N
ATOM    197  CA  PRO A  26      43.838   6.325  35.960  1.00290.66           C
ATOM    198  CD  PRO A  26      43.266   4.616  34.397  0.00290.66           C
ATOM    199  CB  PRO A  26      43.080   5.246  36.727  1.00290.66           C
ATOM    200  CG  PRO A  26      42.357   4.457  35.625  0.00290.66           C
ATOM    201  C   PRO A  26      45.263   6.422  36.352  1.00290.66           C
ATOM    202  O   PRO A  26      45.987   5.526  35.961  1.00290.66           O
ATOM    203  N   GLY A  27      45.718   7.386  37.150  1.00238.64           N
ATOM    204  CA  GLY A  27      47.122   7.429  37.438  1.00238.64           C
ATOM    205  C   GLY A  27      47.578   8.758  36.968  1.00238.64           C
ATOM    206  O   GLY A  27      48.428   9.395  37.589  1.00238.64           O
ATOM    207  N   ALA A  28      46.988   9.221  35.856  1.00 75.89           N
ATOM    208  CA  ALA A  28      47.305  10.528  35.386  1.00 75.89           C
ATOM    209  CB  ALA A  28      48.134  10.552  34.090  1.00 75.89           C
ATOM    210  C   ALA A  28      46.009  11.202  35.085  1.00 75.89           C
ATOM    211  O   ALA A  28      45.007  10.554  34.779  1.00 75.89           O
ATOM    212  N   SER A  29      46.001  12.534  35.248  1.00 61.86           N
ATOM    213  CA  SER A  29      44.885  13.358  34.896  1.00 61.86           C
ATOM    214  CB  SER A  29      43.918  13.618  36.065  1.00 61.86           C
ATOM    215  OG  SER A  29      42.840  14.435  35.634  1.00 61.86           O
ATOM    216  C   SER A  29      45.493  14.668  34.522  1.00 61.86           C
ATOM    217  O   SER A  29      46.173  15.293  35.335  1.00 61.86           O
ATOM    218  N   CYS A  30      45.243  15.129  33.283  1.00 98.57           N
ATOM    219  CA  CYS A  30      45.878  16.327  32.803  1.00 98.57           C
ATOM    220  CB  CYS A  30      46.106  16.281  31.298  1.00 98.57           C
ATOM    221  SG  CYS A  30      47.606  15.351  31.004  1.00 98.57           S
ATOM    222  C   CYS A  30      45.046  17.540  33.036  1.00 98.57           C
ATOM    223  O   CYS A  30      44.713  18.254  32.090  1.00 98.57           O
ATOM    224  N   ALA A  31      44.639  17.757  34.293  1.00 77.48           N
ATOM    225  CA  ALA A  31      43.960  18.943  34.726  1.00 77.48           C
ATOM    226  CB  ALA A  31      43.253  18.756  36.079  1.00 77.48           C
ATOM    227  C   ALA A  31      44.908  20.100  34.880  1.00 77.48           C
ATOM    228  O   ALA A  31      44.543  21.248  34.627  1.00 77.48           O
ATOM    229  N   ASN A  32      46.152  19.826  35.339  1.00126.34           N
ATOM    230  CA  ASN A  32      47.051  20.884  35.721  1.00126.34           C
ATOM    231  CB  ASN A  32      47.559  20.734  37.165  1.00126.34           C
ATOM    232  CG  ASN A  32      46.386  20.967  38.108  1.00126.34           C
ATOM    233  OD1 ASN A  32      45.474  20.146  38.198  1.00126.34           O
ATOM    234  ND2 ASN A  32      46.412  22.115  38.836  1.00126.34           N
ATOM    235  C   ASN A  32      48.263  20.923  34.844  1.00126.34           C
ATOM    236  O   ASN A  32      48.392  21.840  34.036  1.00126.34           O
ATOM    237  N   HIS A  33      49.216  19.984  35.052  1.00139.90           N
ATOM    238  CA  HIS A  33      50.451  19.902  34.320  1.00139.90           C
ATOM    239  ND1 HIS A  33      53.013  22.230  32.614  1.00139.90           N
ATOM    240  CG  HIS A  33      52.326  21.150  33.122  1.00139.90           C
ATOM    241  CB  HIS A  33      51.062  21.264  33.929  1.00139.90           C
ATOM    242  NE2 HIS A  33      54.134  20.414  31.990  1.00139.90           N
ATOM    243  CD2 HIS A  33      53.024  20.049  32.731  1.00139.90           C
ATOM    244  CE1 HIS A  33      54.086  21.733  31.947  1.00139.90           C
ATOM    245  C   HIS A  33      51.433  19.269  35.260  1.00139.90           C
ATOM    246  O   HIS A  33      51.380  18.065  35.500  1.00139.90           O
ATOM    247  N   GLN A  34      52.380  20.091  35.774  1.00114.05           N
ATOM    248  CA  GLN A  34      53.406  19.731  36.724  1.00114.05           C
ATOM    249  CB  GLN A  34      53.216  18.391  37.475  1.00114.05           C
ATOM    250  CG  GLN A  34      54.118  18.214  38.701  1.00114.05           C
ATOM    251  CD  GLN A  34      53.811  16.860  39.323  1.00114.05           C
ATOM    252  OE1 GLN A  34      52.952  16.122  38.842  1.00114.05           O
ATOM    253  NE2 GLN A  34      54.530  16.522  40.426  1.00114.05           N
ATOM    254  C   GLN A  34      54.713  19.712  35.989  1.00114.05           C
ATOM    255  O   GLN A  34      54.805  20.209  34.869  1.00114.05           O
ATOM    256  N   GLY A  35      55.767  19.147  36.614  1.00 46.59           N
ATOM    257  CA  GLY A  35      57.092  19.137  36.051  1.00 46.59           C
ATOM    258  C   GLY A  35      57.171  18.246  34.844  1.00 46.59           C
ATOM    259  O   GLY A  35      56.604  17.155  34.781  1.00 46.59           O
ATOM    260  N   PRO A  36      57.841  18.775  33.850  1.00177.88           N
ATOM    261  CA  PRO A  36      58.070  17.994  32.656  1.00177.88           C
ATOM    262  CD  PRO A  36      57.527  20.158  33.521  1.00177.88           C
ATOM    263  CB  PRO A  36      58.050  18.973  31.484  1.00177.88           C
ATOM    264  CG  PRO A  36      57.252  20.174  32.012  1.00177.88           C
ATOM    265  C   PRO A  36      59.333  17.182  32.662  1.00177.88           C
ATOM    266  O   PRO A  36      60.378  17.708  33.046  1.00177.88           O
ATOM    267  N   TRP A  37      59.259  15.899  32.254  1.00 80.66           N
ATOM    268  CA  TRP A  37      60.415  15.064  32.072  1.00 80.66           C
ATOM    269  CB  TRP A  37      60.090  13.561  32.137  1.00 80.66           C
ATOM    270  CG  TRP A  37      59.887  13.034  33.539  1.00 80.66           C
ATOM    271  CD2 TRP A  37      58.694  13.205  34.320  1.00 80.66           C
ATOM    272  CD1 TRP A  37      60.765  12.343  34.323  1.00 80.66           C
ATOM    273  NE1 TRP A  37      60.192  12.066  35.540  1.00 80.66           N
ATOM    274  CE2 TRP A  37      58.918  12.593  35.554  1.00 80.66           C
ATOM    275  CE3 TRP A  37      57.511  13.824  34.036  1.00 80.66           C
ATOM    276  CZ2 TRP A  37      57.958  12.589  36.525  1.00 80.66           C
ATOM    277  CZ3 TRP A  37      56.545  13.816  35.018  1.00 80.66           C
ATOM    278  CH2 TRP A  37      56.764  13.211  36.238  1.00 80.66           C
ATOM    279  C   TRP A  37      61.103  15.329  30.768  1.00 80.66           C
ATOM    280  O   TRP A  37      62.321  15.495  30.724  1.00 80.66           O
ATOM    281  N   GLU A  38      60.328  15.387  29.661  1.00122.53           N
ATOM    282  CA  GLU A  38      60.949  15.475  28.372  1.00122.53           C
ATOM    283  CB  GLU A  38      60.803  14.200  27.526  1.00122.53           C
ATOM    284  CG  GLU A  38      61.534  14.281  26.184  1.00122.53           C
ATOM    285  CD  GLU A  38      63.031  14.241  26.464  1.00122.53           C
ATOM    286  OE1 GLU A  38      63.405  14.140  27.663  1.00122.53           O
ATOM    287  OE2 GLU A  38      63.818  14.312  25.483  1.00122.53           O
ATOM    288  C   GLU A  38      60.357  16.591  27.587  1.00122.53           C
ATOM    289  O   GLU A  38      59.221  17.018  27.789  1.00122.53           O
ATOM    290  N   ARG A  39      61.165  17.092  26.645  1.00169.31           N
ATOM    291  CA  ARG A  39      60.770  18.176  25.818  1.00169.31           C
ATOM    292  CB  ARG A  39      61.405  19.505  26.267  1.00169.31           C
ATOM    293  CG  ARG A  39      60.865  20.760  25.579  1.00169.31           C
ATOM    294  CD  ARG A  39      61.724  21.999  25.847  1.00169.31           C
ATOM    295  NE  ARG A  39      61.837  22.153  27.325  1.00169.31           N
ATOM    296  CZ  ARG A  39      62.591  23.158  27.860  1.00169.31           C
ATOM    297  NH1 ARG A  39      63.240  24.036  27.041  1.00169.31           N
ATOM    298  NH2 ARG A  39      62.692  23.285  29.215  1.00169.31           N
ATOM    299  C   ARG A  39      61.330  17.851  24.502  1.00169.31           C
ATOM    300  O   ARG A  39      61.852  16.761  24.268  1.00169.31           O
ATOM    301  N   LYS A  40      61.193  18.799  23.577  1.00190.28           N
ATOM    302  CA  LYS A  40      61.688  18.516  22.287  1.00190.28           C
ATOM    303  CB  LYS A  40      63.172  18.111  22.279  1.00190.28           C
ATOM    304  CG  LYS A  40      64.117  19.231  22.718  1.00190.28           C
ATOM    305  CD  LYS A  40      65.528  18.747  23.053  1.00190.28           C
ATOM    306  CE  LYS A  40      65.606  17.961  24.363  1.00190.28           C
ATOM    307  NZ  LYS A  40      67.001  17.537  24.619  1.00190.28           N
ATOM    308  C   LYS A  40      60.890  17.373  21.772  1.00190.28           C
ATOM    309  O   LYS A  40      61.340  16.699  20.847  1.00190.28           O
ATOM    310  N   VAL A  41      59.701  17.069  22.357  1.00181.22           N
ATOM    311  CA  VAL A  41      59.020  16.164  21.499  1.00181.22           C
ATOM    312  CB  VAL A  41      57.919  15.339  22.125  1.00181.22           C
ATOM    313  CG1 VAL A  41      58.583  14.373  23.119  1.00181.22           C
ATOM    314  CG2 VAL A  41      56.857  16.228  22.781  1.00181.22           C
ATOM    315  C   VAL A  41      58.516  17.130  20.478  1.00181.22           C
ATOM    316  O   VAL A  41      57.522  17.829  20.671  1.00181.22           O
ATOM    317  N   ARG A  42      59.261  17.228  19.360  1.00125.20           N
ATOM    318  CA  ARG A  42      59.009  18.242  18.388  1.00125.20           C
ATOM    319  CB  ARG A  42      60.299  18.821  17.783  1.00125.20           C
ATOM    320  CG  ARG A  42      60.103  20.107  16.979  1.00125.20           C
ATOM    321  CD  ARG A  42      61.399  20.618  16.343  1.00125.20           C
ATOM    322  NE  ARG A  42      61.146  21.996  15.838  1.00125.20           N
ATOM    323  CZ  ARG A  42      61.344  23.064  16.666  1.00125.20           C
ATOM    324  NH1 ARG A  42      61.783  22.862  17.943  1.00125.20           N
ATOM    325  NH2 ARG A  42      61.109  24.331  16.218  1.00125.20           N
ATOM    326  C   ARG A  42      58.235  17.619  17.281  1.00125.20           C
ATOM    327  O   ARG A  42      58.542  16.510  16.847  1.00125.20           O
ATOM    328  N   VAL A  43      57.190  18.329  16.814  1.00110.23           N
ATOM    329  CA  VAL A  43      56.375  17.788  15.766  1.00110.23           C
ATOM    330  CB  VAL A  43      54.981  17.474  16.217  1.00110.23           C
ATOM    331  CG1 VAL A  43      54.210  16.921  15.016  1.00110.23           C
ATOM    332  CG2 VAL A  43      55.031  16.540  17.427  1.00110.23           C
ATOM    333  C   VAL A  43      56.192  18.859  14.738  1.00110.23           C
ATOM    334  O   VAL A  43      56.056  20.038  15.066  1.00110.23           O
ATOM    335  N   THR A  44      56.179  18.463  13.447  1.00112.84           N
ATOM    336  CA  THR A  44      55.923  19.414  12.410  1.00112.84           C
ATOM    337  CB  THR A  44      57.026  19.549  11.404  1.00112.84           C
ATOM    338  OG1 THR A  44      57.226  18.326  10.720  1.00112.84           O
ATOM    339  CG2 THR A  44      58.311  19.957  12.147  1.00112.84           C
ATOM    340  C   THR A  44      54.671  18.981  11.710  1.00112.84           C
ATOM    341  O   THR A  44      54.504  17.812  11.361  1.00112.84           O
ATOM    342  N   LEU A  45      53.743  19.936  11.508  1.00 58.26           N
ATOM    343  CA  LEU A  45      52.476  19.633  10.897  1.00 58.26           C
ATOM    344  CB  LEU A  45      51.295  20.124  11.749  1.00 58.26           C
ATOM    345  CG  LEU A  45      51.333  19.577  13.191  1.00 58.26           C
ATOM    346  CD1 LEU A  45      50.129  20.065  14.009  1.00 58.26           C
ATOM    347  CD2 LEU A  45      51.504  18.051  13.216  1.00 58.26           C
ATOM    348  C   LEU A  45      52.419  20.348   9.578  1.00 58.26           C
ATOM    349  O   LEU A  45      52.605  21.563   9.514  1.00 58.26           O
ATOM    350  N   LEU A  46      52.136  19.612   8.482  1.00107.27           N
ATOM    351  CA  LEU A  46      52.160  20.234   7.185  1.00107.27           C
ATOM    352  CB  LEU A  46      53.231  19.647   6.249  1.00107.27           C
ATOM    353  CG  LEU A  46      54.667  19.893   6.748  1.00107.27           C
ATOM    354  CD1 LEU A  46      55.001  21.394   6.764  1.00107.27           C
ATOM    355  CD2 LEU A  46      54.915  19.213   8.104  1.00107.27           C
ATOM    356  C   LEU A  46      50.839  20.100   6.490  1.00107.27           C
ATOM    357  O   LEU A  46      50.108  19.135   6.704  1.00107.27           O
ATOM    358  N   SER A  47      50.585  21.053   5.560  1.00178.32           N
ATOM    359  CA  SER A  47      49.390  21.267   4.778  1.00178.32           C
ATOM    360  CB  SER A  47      49.702  21.963   3.439  1.00178.32           C
ATOM    361  OG  SER A  47      50.492  21.115   2.619  1.00178.32           O
ATOM    362  C   SER A  47      48.678  19.966   4.545  1.00178.32           C
ATOM    363  O   SER A  47      49.305  18.937   4.307  1.00178.32           O
ATOM    364  N   PRO A  48      47.431  20.074   4.196  1.00284.15           N
ATOM    365  CA  PRO A  48      46.415  19.142   4.612  1.00284.15           C
ATOM    366  CD  PRO A  48      47.272  20.315   2.767  1.00284.15           C
ATOM    367  CB  PRO A  48      45.830  18.496   3.353  1.00284.15           C
ATOM    368  CG  PRO A  48      46.704  19.012   2.205  1.00284.15           C
ATOM    369  C   PRO A  48      46.627  18.151   5.729  1.00284.15           C
ATOM    370  O   PRO A  48      45.898  18.374   6.698  1.00284.15           O
ATOM    371  N   ASN A  49      47.487  17.108   5.762  1.00279.15           N
ATOM    372  CA  ASN A  49      47.253  16.360   6.976  1.00279.15           C
ATOM    373  CB  ASN A  49      46.148  15.341   6.666  1.00279.15           C
ATOM    374  CG  ASN A  49      45.189  15.318   7.820  1.00279.15           C
ATOM    375  OD1 ASN A  49      44.961  14.293   8.463  1.00279.15           O
ATOM    376  ND2 ASN A  49      44.595  16.512   8.086  1.00279.15           N
ATOM    377  C   ASN A  49      48.453  15.565   7.451  1.00279.15           C
ATOM    378  O   ASN A  49      48.270  14.539   8.107  1.00279.15           O
ATOM    379  N   LYS A  50      49.706  16.010   7.230  1.00136.86           N
ATOM    380  CA  LYS A  50      50.795  15.149   7.622  1.00136.86           C
ATOM    381  CB  LYS A  50      51.873  14.977   6.538  1.00136.86           C
ATOM    382  CG  LYS A  50      51.444  14.085   5.374  1.00136.86           C
ATOM    383  CD  LYS A  50      51.088  12.661   5.806  1.00136.86           C
ATOM    384  CE  LYS A  50      50.705  11.749   4.643  1.00136.86           C
ATOM    385  NZ  LYS A  50      49.508  12.280   3.954  1.00136.86           N
ATOM    386  C   LYS A  50      51.498  15.669   8.840  1.00136.86           C
ATOM    387  O   LYS A  50      51.668  16.875   9.015  1.00136.86           O
ATOM    388  N   VAL A  51      51.928  14.735   9.719  1.00 38.97           N
ATOM    389  CA  VAL A  51      52.658  15.072  10.908  1.00 38.97           C
ATOM    390  CB  VAL A  51      51.939  14.659  12.157  1.00 38.97           C
ATOM    391  CG1 VAL A  51      52.864  14.889  13.360  1.00 38.97           C
ATOM    392  CG2 VAL A  51      50.606  15.422  12.229  1.00 38.97           C
ATOM    393  C   VAL A  51      53.938  14.287  10.869  1.00 38.97           C
ATOM    394  O   VAL A  51      53.952  13.149  10.405  1.00 38.97           O
ATOM    395  N   VAL A  52      55.061  14.886  11.328  1.00101.35           N
ATOM    396  CA  VAL A  52      56.319  14.179  11.353  1.00101.35           C
ATOM    397  CB  VAL A  52      57.089  14.293  10.064  1.00101.35           C
ATOM    398  CG1 VAL A  52      57.144  15.767   9.649  1.00101.35           C
ATOM    399  CG2 VAL A  52      58.491  13.694  10.264  1.00101.35           C
ATOM    400  C   VAL A  52      57.161  14.728  12.469  1.00101.35           C
ATOM    401  O   VAL A  52      57.003  15.883  12.860  1.00101.35           O
ATOM    402  N   ASP A  53      58.044  13.879  13.050  1.00 84.45           N
ATOM    403  CA  ASP A  53      58.909  14.286  14.129  1.00 84.45           C
ATOM    404  CB  ASP A  53      58.738  13.416  15.390  1.00 84.45           C
ATOM    405  CG  ASP A  53      59.002  11.955  15.050  1.00 84.45           C
ATOM    406  OD1 ASP A  53      59.573  11.678  13.961  1.00 84.45           O
ATOM    407  OD2 ASP A  53      58.628  11.088  15.886  1.00 84.45           O
ATOM    408  C   ASP A  53      60.352  14.293  13.691  1.00 84.45           C
ATOM    409  O   ASP A  53      60.666  14.112  12.515  1.00 84.45           O
ATOM    410  N   GLN A  54      61.269  14.518  14.664  1.00 57.57           N
ATOM    411  CA  GLN A  54      62.697  14.592  14.463  1.00 57.57           C
ATOM    412  CB  GLN A  54      63.466  15.038  15.720  1.00 57.57           C
ATOM    413  CG  GLN A  54      63.203  16.494  16.115  1.00 57.57           C
ATOM    414  CD  GLN A  54      64.019  16.806  17.363  1.00 57.57           C
ATOM    415  OE1 GLN A  54      64.442  17.939  17.575  1.00 57.57           O
ATOM    416  NE2 GLN A  54      64.245  15.769  18.217  1.00 57.57           N
ATOM    417  C   GLN A  54      63.248  13.255  14.056  1.00 57.57           C
ATOM    418  O   GLN A  54      64.188  13.172  13.266  1.00 57.57           O
ATOM    419  N   PHE A  55      62.666  12.170  14.593  1.00 85.69           N
ATOM    420  CA  PHE A  55      63.093  10.817  14.363  1.00 85.69           C
ATOM    421  CB  PHE A  55      62.347   9.790  15.233  1.00 85.69           C
ATOM    422  CG  PHE A  55      62.838   9.980  16.630  1.00 85.69           C
ATOM    423  CD1 PHE A  55      62.283  10.934  17.454  1.00 85.69           C
ATOM    424  CD2 PHE A  55      63.865   9.203  17.115  1.00 85.69           C
ATOM    425  CE1 PHE A  55      62.743  11.104  18.739  1.00 85.69           C
ATOM    426  CE2 PHE A  55      64.329   9.369  18.399  1.00 85.69           C
ATOM    427  CZ  PHE A  55      63.768  10.321  19.215  1.00 85.69           C
ATOM    428  C   PHE A  55      62.909  10.474  12.914  1.00 85.69           C
ATOM    429  O   PHE A  55      63.525   9.531  12.423  1.00 85.69           O
ATOM    430  N   GLY A  56      62.009  11.180  12.201  1.00 32.18           N
ATOM    431  CA  GLY A  56      61.830  10.908  10.801  1.00 32.18           C
ATOM    432  C   GLY A  56      60.566  10.128  10.613  1.00 32.18           C
ATOM    433  O   GLY A  56      60.265   9.683   9.507  1.00 32.18           O
ATOM    434  N   ASN A  57      59.795   9.940  11.701  1.00 43.83           N
ATOM    435  CA  ASN A  57      58.563   9.202  11.636  1.00 43.83           C
ATOM    436  CB  ASN A  57      58.040   8.775  13.020  1.00 43.83           C
ATOM    437  CG  ASN A  57      59.034   7.795  13.629  1.00 43.83           C
ATOM    438  OD1 ASN A  57      59.409   6.801  13.009  1.00 43.83           O
ATOM    439  ND2 ASN A  57      59.481   8.085  14.881  1.00 43.83           N
ATOM    440  C   ASN A  57      57.506  10.065  11.006  1.00 43.83           C
ATOM    441  O   ASN A  57      57.529  11.287  11.136  1.00 43.83           O
ATOM    442  N   GLU A  58      56.539   9.437  10.300  1.00104.26           N
ATOM    443  CA  GLU A  58      55.494  10.169   9.630  1.00104.26           C
ATOM    444  CB  GLU A  58      55.459   9.904   8.114  1.00104.26           C
ATOM    445  CG  GLU A  58      54.523  10.836   7.342  1.00104.26           C
ATOM    446  CD  GLU A  58      55.218  12.183   7.208  1.00104.26           C
ATOM    447  OE1 GLU A  58      56.312  12.347   7.813  1.00104.26           O
ATOM    448  OE2 GLU A  58      54.667  13.064   6.496  1.00104.26           O
ATOM    449  C   GLU A  58      54.165   9.743  10.190  1.00104.26           C
ATOM    450  O   GLU A  58      54.000   8.602  10.620  1.00104.26           O
ATOM    451  N   GLY A  59      53.168  10.660  10.188  1.00 26.28           N
ATOM    452  CA  GLY A  59      51.876  10.352  10.743  1.00 26.28           C
ATOM    453  C   GLY A  59      50.871  11.353  10.249  1.00 26.28           C
ATOM    454  O   GLY A  59      51.091  12.024   9.240  1.00 26.28           O
ATOM    455  N   THR A  60      49.721  11.468  10.957  1.00104.27           N
ATOM    456  CA  THR A  60      48.669  12.346  10.513  1.00104.27           C
ATOM    457  CB  THR A  60      47.483  11.601   9.979  1.00104.27           C
ATOM    458  OG1 THR A  60      46.573  12.502   9.369  1.00104.27           O
ATOM    459  CG2 THR A  60      46.800  10.860  11.141  1.00104.27           C
ATOM    460  C   THR A  60      48.173  13.200  11.650  1.00104.27           C
ATOM    461  O   THR A  60      48.465  12.952  12.816  1.00104.27           O
ATOM    462  N   TRP A  61      47.402  14.258  11.306  1.00168.16           N
ATOM    463  CA  TRP A  61      46.873  15.200  12.257  1.00168.16           C
ATOM    464  CB  TRP A  61      47.827  16.386  12.453  1.00168.16           C
ATOM    465  CG  TRP A  61      47.232  17.575  13.161  1.00168.16           C
ATOM    466  CD2 TRP A  61      46.418  18.557  12.501  1.00168.16           C
ATOM    467  CD1 TRP A  61      47.324  17.961  14.464  1.00168.16           C
ATOM    468  NE1 TRP A  61      46.626  19.129  14.654  1.00168.16           N
ATOM    469  CE2 TRP A  61      46.060  19.505  13.455  1.00168.16           C
ATOM    470  CE3 TRP A  61      46.002  18.659  11.204  1.00168.16           C
ATOM    471  CZ2 TRP A  61      45.275  20.575  13.128  1.00168.16           C
ATOM    472  CZ3 TRP A  61      45.215  19.741  10.875  1.00168.16           C
ATOM    473  CH2 TRP A  61      44.858  20.681  11.819  1.00168.16           C
ATOM    474  C   TRP A  61      45.607  15.779  11.700  1.00168.16           C
ATOM    475  O   TRP A  61      45.383  15.764  10.510  1.00168.16           O
ATOM    476  N   THR A  62      44.728  16.285  12.596  1.00123.77           N
ATOM    477  CA  THR A  62      43.542  16.962  12.157  1.00123.77           C
ATOM    478  CB  THR A  62      42.342  16.062  12.055  1.00123.77           C
ATOM    479  OG1 THR A  62      41.223  16.783  11.561  1.00123.77           O
ATOM    480  CG2 THR A  62      42.033  15.482  13.447  1.00123.77           C
ATOM    481  C   THR A  62      43.239  17.980  13.203  1.00123.77           C
ATOM    482  O   THR A  62      43.511  17.770  14.380  1.00123.77           O
ATOM    483  N   MET A  63      42.700  19.137  12.792  1.00118.32           N
ATOM    484  CA  MET A  63      42.274  20.114  13.750  1.00118.32           C
ATOM    485  CB  MET A  63      42.070  21.506  13.137  1.00118.32           C
ATOM    486  CG  MET A  63      40.761  21.600  12.349  1.00118.32           C
ATOM    487  SD  MET A  63      40.502  23.166  11.465  1.00118.32           S
ATOM    488  CE  MET A  63      41.431  22.671   9.988  1.00118.32           C
ATOM    489  C   MET A  63      40.917  19.625  14.143  1.00118.32           C
ATOM    490  O   MET A  63      40.275  18.927  13.360  1.00118.32           O
ATOM    491  N   VAL A  64      40.458  19.915  15.375  1.00142.77           N
ATOM    492  CA  VAL A  64      39.115  19.531  15.695  1.00142.77           C
ATOM    493  CB  VAL A  64      39.004  18.738  16.975  1.00142.77           C
ATOM    494  CG1 VAL A  64      39.621  17.352  16.722  1.00142.77           C
ATOM    495  CG2 VAL A  64      39.720  19.483  18.118  1.00142.77           C
ATOM    496  C   VAL A  64      38.324  20.792  15.788  1.00142.77           C
ATOM    497  O   VAL A  64      38.392  21.476  16.810  1.00142.77           O
ATOM    498  N   TYR A  65      37.521  21.101  14.731  1.00248.39           N
ATOM    499  CA  TYR A  65      36.790  22.339  14.739  1.00248.39           C
ATOM    500  CB  TYR A  65      35.663  22.390  15.807  1.00248.39           C
ATOM    501  CG  TYR A  65      34.739  23.554  15.569  1.00248.39           C
ATOM    502  CD1 TYR A  65      33.769  23.495  14.589  1.00248.39           C
ATOM    503  CD2 TYR A  65      34.801  24.688  16.348  1.00248.39           C
ATOM    504  CE1 TYR A  65      32.915  24.547  14.355  1.00248.39           C
ATOM    505  CE2 TYR A  65      33.950  25.745  16.123  1.00248.39           C
ATOM    506  CZ  TYR A  65      33.009  25.680  15.123  1.00248.39           C
ATOM    507  OH  TYR A  65      32.138  26.765  14.892  1.00248.39           O
ATOM    508  C   TYR A  65      37.853  23.372  14.992  1.00248.39           C
ATOM    509  O   TYR A  65      38.896  23.316  14.342  1.00248.39           O
ATOM    510  N   ASN A  66      37.554  24.418  15.793  1.00166.04           N
ATOM    511  CA  ASN A  66      38.568  25.381  16.149  1.00166.04           C
ATOM    512  CB  ASN A  66      38.095  26.847  16.002  1.00166.04           C
ATOM    513  CG  ASN A  66      36.881  27.133  16.877  1.00166.04           C
ATOM    514  OD1 ASN A  66      36.500  26.339  17.735  1.00166.04           O
ATOM    515  ND2 ASN A  66      36.241  28.309  16.637  1.00166.04           N
ATOM    516  C   ASN A  66      38.991  25.210  17.589  1.00166.04           C
ATOM    517  O   ASN A  66      39.565  26.128  18.174  1.00166.04           O
ATOM    518  N   GLN A  67      38.672  24.052  18.204  1.00108.17           N
ATOM    519  CA  GLN A  67      38.936  23.745  19.592  1.00108.17           C
ATOM    520  CB  GLN A  67      37.975  22.666  20.106  1.00108.17           C
ATOM    521  CG  GLN A  67      36.514  23.109  20.071  1.00108.17           C
ATOM    522  CD  GLN A  67      36.308  24.104  21.201  1.00108.17           C
ATOM    523  OE1 GLN A  67      35.763  23.758  22.247  1.00108.17           O
ATOM    524  NE2 GLN A  67      36.764  25.369  20.995  1.00108.17           N
ATOM    525  C   GLN A  67      40.324  23.282  19.959  1.00108.17           C
ATOM    526  O   GLN A  67      40.875  23.704  20.977  1.00108.17           O
ATOM    527  N   GLY A  68      40.918  22.371  19.162  1.00 38.14           N
ATOM    528  CA  GLY A  68      42.178  21.778  19.521  1.00 38.14           C
ATOM    529  C   GLY A  68      42.548  20.839  18.416  1.00 38.14           C
ATOM    530  O   GLY A  68      42.049  20.973  17.300  1.00 38.14           O
ATOM    531  N   PHE A  69      43.439  19.858  18.696  1.00 63.83           N
ATOM    532  CA  PHE A  69      43.892  19.006  17.632  1.00 63.83           C
ATOM    533  CB  PHE A  69      45.158  19.561  16.969  1.00 63.83           C
ATOM    534  CG  PHE A  69      46.195  19.706  18.035  1.00 63.83           C
ATOM    535  CD1 PHE A  69      46.265  20.859  18.783  1.00 63.83           C
ATOM    536  CD2 PHE A  69      47.093  18.696  18.293  1.00 63.83           C
ATOM    537  CE1 PHE A  69      47.213  21.005  19.768  1.00 63.83           C
ATOM    538  CE2 PHE A  69      48.044  18.836  19.278  1.00 63.83           C
ATOM    539  CZ  PHE A  69      48.106  19.992  20.018  1.00 63.83           C
ATOM    540  C   PHE A  69      44.234  17.633  18.133  1.00 63.83           C
ATOM    541  O   PHE A  69      44.396  17.401  19.331  1.00 63.83           O
ATOM    542  N   HIS A  70      44.333  16.673  17.185  1.00 72.54           N
ATOM    543  CA  HIS A  70      44.715  15.325  17.486  1.00 72.54           C
ATOM    544  ND1 HIS A  70      43.923  12.420  18.989  1.00 72.54           N
ATOM    545  CG  HIS A  70      43.953  12.917  17.705  1.00 72.54           C
ATOM    546  CB  HIS A  70      43.563  14.317  17.337  1.00 72.54           C
ATOM    547  NE2 HIS A  70      44.638  10.767  17.685  1.00 72.54           N
ATOM    548  CD2 HIS A  70      44.392  11.894  16.921  1.00 72.54           C
ATOM    549  CE1 HIS A  70      44.341  11.131  18.919  1.00 72.54           C
ATOM    550  C   HIS A  70      45.771  14.948  16.491  1.00 72.54           C
ATOM    551  O   HIS A  70      45.616  15.172  15.290  1.00 72.54           O
ATOM    552  N   ILE A  71      46.893  14.383  16.981  1.00 41.69           N
ATOM    553  CA  ILE A  71      47.958  13.972  16.114  1.00 41.69           C
ATOM    554  CB  ILE A  71      49.237  14.721  16.356  1.00 41.69           C
ATOM    555  CG1 ILE A  71      49.033  16.228  16.132  1.00 41.69           C
ATOM    556  CG2 ILE A  71      50.326  14.111  15.457  1.00 41.69           C
ATOM    557  CD1 ILE A  71      50.197  17.079  16.638  1.00 41.69           C
ATOM    558  C   ILE A  71      48.240  12.530  16.402  1.00 41.69           C
ATOM    559  O   ILE A  71      48.339  12.124  17.560  1.00 41.69           O
ATOM    560  N   ASN A  72      48.348  11.708  15.340  1.00 74.76           N
ATOM    561  CA  ASN A  72      48.685  10.328  15.534  1.00 74.76           C
ATOM    562  CB  ASN A  72      47.697   9.351  14.874  1.00 74.76           C
ATOM    563  CG  ASN A  72      48.076   7.936  15.288  1.00 74.76           C
ATOM    564  OD1 ASN A  72      49.163   7.697  15.812  1.00 74.76           O
ATOM    565  ND2 ASN A  72      47.156   6.966  15.037  1.00 74.76           N
ATOM    566  C   ASN A  72      50.008  10.135  14.875  1.00 74.76           C
ATOM    567  O   ASN A  72      50.130  10.260  13.657  1.00 74.76           O
ATOM    568  N   VAL A  73      51.052   9.852  15.676  1.00 43.69           N
ATOM    569  CA  VAL A  73      52.337   9.653  15.086  1.00 43.69           C
ATOM    570  CB  VAL A  73      53.133  10.919  14.971  1.00 43.69           C
ATOM    571  CG1 VAL A  73      54.532  10.571  14.436  1.00 43.69           C
ATOM    572  CG2 VAL A  73      52.352  11.906  14.088  1.00 43.69           C
ATOM    573  C   VAL A  73      53.110   8.723  15.968  1.00 43.69           C
ATOM    574  O   VAL A  73      53.019   8.786  17.192  1.00 43.69           O
ATOM    575  N   ASN A  74      53.890   7.823  15.341  1.00 74.40           N
ATOM    576  CA  ASN A  74      54.774   6.919  16.021  1.00 74.40           C
ATOM    577  CB  ASN A  74      55.985   7.642  16.639  1.00 74.40           C
ATOM    578  CG  ASN A  74      57.095   6.626  16.865  1.00 74.40           C
ATOM    579  OD1 ASN A  74      57.715   6.151  15.915  1.00 74.40           O
ATOM    580  ND2 ASN A  74      57.367   6.292  18.155  1.00 74.40           N
ATOM    581  C   ASN A  74      54.067   6.143  17.102  1.00 74.40           C
ATOM    582  O   ASN A  74      54.606   5.965  18.194  1.00 74.40           O
ATOM    583  N   GLY A  75      52.838   5.658  16.839  1.00 27.30           N
ATOM    584  CA  GLY A  75      52.161   4.801  17.777  1.00 27.30           C
ATOM    585  C   GLY A  75      51.649   5.565  18.965  1.00 27.30           C
ATOM    586  O   GLY A  75      51.305   4.959  19.980  1.00 27.30           O
ATOM    587  N   ARG A  76      51.581   6.908  18.883  1.00 34.49           N
ATOM    588  CA  ARG A  76      51.086   7.678  19.993  1.00 34.49           C
ATOM    589  CB  ARG A  76      52.179   8.486  20.712  1.00 34.49           C
ATOM    590  CG  ARG A  76      53.215   7.608  21.412  1.00 34.49           C
ATOM    591  CD  ARG A  76      54.306   8.398  22.138  1.00 34.49           C
ATOM    592  NE  ARG A  76      55.227   7.407  22.763  1.00 34.49           N
ATOM    593  CZ  ARG A  76      54.946   6.906  24.000  1.00 34.49           C
ATOM    594  NH1 ARG A  76      53.819   7.312  24.654  1.00 34.49           N
ATOM    595  NH2 ARG A  76      55.784   6.000  24.580  1.00 34.49           N
ATOM    596  C   ARG A  76      50.074   8.653  19.472  1.00 34.49           C
ATOM    597  O   ARG A  76      50.118   9.046  18.308  1.00 34.49           O
ATOM    598  N   SER A  77      49.112   9.054  20.330  1.00 76.62           N
ATOM    599  CA  SER A  77      48.117  10.008  19.928  1.00 76.62           C
ATOM    600  CB  SER A  77      46.677   9.475  20.033  1.00 76.62           C
ATOM    601  OG  SER A  77      46.490   8.398  19.127  1.00 76.62           O
ATOM    602  C   SER A  77      48.229  11.174  20.861  1.00 76.62           C
ATOM    603  O   SER A  77      48.325  10.997  22.074  1.00 76.62           O
ATOM    604  N   TYR A  78      48.210  12.405  20.307  1.00 45.81           N
ATOM    605  CA  TYR A  78      48.348  13.588  21.113  1.00 45.81           C
ATOM    606  CB  TYR A  78      49.511  14.495  20.676  1.00 45.81           C
ATOM    607  CG  TYR A  78      50.777  13.736  20.882  1.00 45.81           C
ATOM    608  CD1 TYR A  78      51.363  13.676  22.125  1.00 45.81           C
ATOM    609  CD2 TYR A  78      51.379  13.086  19.829  1.00 45.81           C
ATOM    610  CE1 TYR A  78      52.532  12.977  22.315  1.00 45.81           C
ATOM    611  CE2 TYR A  78      52.547  12.385  20.013  1.00 45.81           C
ATOM    612  CZ  TYR A  78      53.125  12.330  21.258  1.00 45.81           C
ATOM    613  OH  TYR A  78      54.324  11.612  21.451  1.00 45.81           O
ATOM    614  C   TYR A  78      47.094  14.397  20.969  1.00 45.81           C
ATOM    615  O   TYR A  78      46.603  14.600  19.859  1.00 45.81           O
ATOM    616  N   PHE A  79      46.526  14.857  22.107  1.00 85.24           N
ATOM    617  CA  PHE A  79      45.342  15.669  22.062  1.00 85.24           C
ATOM    618  CB  PHE A  79      44.044  14.864  22.280  1.00 85.24           C
ATOM    619  CG  PHE A  79      42.915  15.807  22.538  1.00 85.24           C
ATOM    620  CD1 PHE A  79      42.365  16.562  21.526  1.00 85.24           C
ATOM    621  CD2 PHE A  79      42.421  15.953  23.815  1.00 85.24           C
ATOM    622  CE1 PHE A  79      41.328  17.430  21.783  1.00 85.24           C
ATOM    623  CE2 PHE A  79      41.383  16.817  24.077  1.00 85.24           C
ATOM    624  CZ  PHE A  79      40.833  17.557  23.059  1.00 85.24           C
ATOM    625  C   PHE A  79      45.412  16.751  23.096  1.00 85.24           C
ATOM    626  O   PHE A  79      45.894  16.548  24.209  1.00 85.24           O
ATOM    627  N   GLY A  80      44.910  17.951  22.734  1.00 41.24           N
ATOM    628  CA  GLY A  80      44.903  19.065  23.638  1.00 41.24           C
ATOM    629  C   GLY A  80      44.035  20.131  23.044  1.00 41.24           C
ATOM    630  O   GLY A  80      43.836  20.194  21.831  1.00 41.24           O
ATOM    631  N   TYR A  81      43.528  21.032  23.906  1.00 98.60           N
ATOM    632  CA  TYR A  81      42.711  22.122  23.460  1.00 98.60           C
ATOM    633  CB  TYR A  81      41.570  22.542  24.407  1.00 98.60           C
ATOM    634  CG  TYR A  81      40.373  21.671  24.261  1.00 98.60           C
ATOM    635  CD1 TYR A  81      39.538  21.891  23.194  1.00 98.60           C
ATOM    636  CD2 TYR A  81      40.077  20.663  25.150  1.00 98.60           C
ATOM    637  CE1 TYR A  81      38.413  21.131  23.013  1.00 98.60           C
ATOM    638  CE2 TYR A  81      38.947  19.896  24.974  1.00 98.60           C
ATOM    639  CZ  TYR A  81      38.116  20.135  23.903  1.00 98.60           C
ATOM    640  OH  TYR A  81      36.954  19.369  23.701  1.00 98.60           O
ATOM    641  C   TYR A  81      43.599  23.320  23.417  1.00 98.60           C
ATOM    642  O   TYR A  81      44.577  23.407  24.156  1.00 98.60           O
ATOM    643  N   SER A  82      43.297  24.264  22.504  1.00 35.45           N
ATOM    644  CA  SER A  82      44.098  25.452  22.409  1.00 35.45           C
ATOM    645  CB  SER A  82      43.689  26.385  21.256  1.00 35.45           C
ATOM    646  OG  SER A  82      43.906  25.743  20.008  1.00 35.45           O
ATOM    647  C   SER A  82      43.919  26.200  23.696  1.00 35.45           C
ATOM    648  O   SER A  82      42.871  26.114  24.334  1.00 35.45           O
ATOM    649  N   ALA A  83      44.956  26.957  24.109  1.00 42.64           N
ATOM    650  CA  ALA A  83      44.964  27.622  25.385  1.00 42.64           C
ATOM    651  CB  ALA A  83      46.369  28.068  25.827  1.00 42.64           C
ATOM    652  C   ALA A  83      44.079  28.832  25.428  1.00 42.64           C
ATOM    653  O   ALA A  83      43.879  29.530  24.435  1.00 42.64           O
ATOM    654  N   PHE A  84      43.508  29.084  26.629  1.00 56.17           N
ATOM    655  CA  PHE A  84      42.714  30.250  26.895  1.00 56.17           C
ATOM    656  CB  PHE A  84      41.226  30.094  26.519  1.00 56.17           C
ATOM    657  CG  PHE A  84      40.626  28.972  27.296  1.00 56.17           C
ATOM    658  CD1 PHE A  84      40.084  29.188  28.542  1.00 56.17           C
ATOM    659  CD2 PHE A  84      40.598  27.700  26.772  1.00 56.17           C
ATOM    660  CE1 PHE A  84      39.528  28.152  29.254  1.00 56.17           C
ATOM    661  CE2 PHE A  84      40.044  26.660  27.479  1.00 56.17           C
ATOM    662  CZ  PHE A  84      39.507  26.885  28.723  1.00 56.17           C
ATOM    663  C   PHE A  84      42.827  30.528  28.367  1.00 56.17           C
ATOM    664  O   PHE A  84      43.041  29.611  29.158  1.00 56.17           O
ATOM    665  N   LYS A  85      42.705  31.811  28.778  1.00 34.30           N
ATOM    666  CA  LYS A  85      42.837  32.130  30.175  1.00 34.30           C
ATOM    667  CB  LYS A  85      44.061  33.005  30.496  1.00 34.30           C
ATOM    668  CG  LYS A  85      45.406  32.322  30.244  1.00 34.30           C
ATOM    669  CD  LYS A  85      46.589  33.292  30.278  1.00 34.30           C
ATOM    670  CE  LYS A  85      47.943  32.627  30.027  0.00 34.30           C
ATOM    671  NZ  LYS A  85      49.019  33.642  30.071  0.00 34.30           N
ATOM    672  C   LYS A  85      41.637  32.913  30.607  1.00 34.30           C
ATOM    673  O   LYS A  85      41.120  33.743  29.860  1.00 34.30           O
ATOM    674  N   LYS A  86      41.164  32.663  31.845  1.00 66.05           N
ATOM    675  CA  LYS A  86      40.026  33.376  32.346  1.00 66.05           C
ATOM    676  CB  LYS A  86      38.965  32.469  32.995  1.00 66.05           C
ATOM    677  CG  LYS A  86      38.249  31.548  32.007  1.00 66.05           C
ATOM    678  CD  LYS A  86      37.433  30.445  32.686  1.00 66.05           C
ATOM    679  CE  LYS A  86      36.673  29.552  31.704  1.00 66.05           C
ATOM    680  NZ  LYS A  86      35.597  30.328  31.047  1.00 66.05           N
ATOM    681  C   LYS A  86      40.493  34.323  33.407  1.00 66.05           C
ATOM    682  O   LYS A  86      40.831  33.928  34.522  1.00 66.05           O
ATOM    683  N   GLU A  87      40.527  35.616  33.045  1.00 93.91           N
ATOM    684  CA  GLU A  87      40.884  36.730  33.874  1.00 93.91           C
ATOM    685  CB  GLU A  87      41.191  38.014  33.087  0.00 93.91           C
ATOM    686  CG  GLU A  87      42.483  37.939  32.270  0.00 93.91           C
ATOM    687  CD  GLU A  87      42.710  39.300  31.630  0.00 93.91           C
ATOM    688  OE1 GLU A  87      42.145  40.299  32.150  0.00 93.91           O
ATOM    689  OE2 GLU A  87      43.453  39.361  30.613  0.00 93.91           O
ATOM    690  C   GLU A  87      39.754  37.027  34.801  1.00 93.91           C
ATOM    691  O   GLU A  87      39.928  37.759  35.773  1.00 93.91           O
ATOM    692  N   GLY A  88      38.554  36.472  34.542  1.00 58.60           N
ATOM    693  CA  GLY A  88      37.433  36.931  35.301  1.00 58.60           C
ATOM    694  C   GLY A  88      36.777  37.962  34.441  1.00 58.60           C
ATOM    695  O   GLY A  88      37.008  39.162  34.568  1.00 58.60           O
ATOM    696  N   GLN A  89      35.956  37.460  33.499  1.00 96.50           N
ATOM    697  CA  GLN A  89      35.236  38.228  32.526  1.00 96.50           C
ATOM    698  CB  GLN A  89      34.597  39.496  33.122  1.00 96.50           C
ATOM    699  CG  GLN A  89      33.514  39.210  34.164  1.00 96.50           C
ATOM    700  CD  GLN A  89      32.288  38.672  33.439  1.00 96.50           C
ATOM    701  OE1 GLN A  89      32.289  38.520  32.219  1.00 96.50           O
ATOM    702  NE2 GLN A  89      31.208  38.377  34.212  1.00 96.50           N
ATOM    703  C   GLN A  89      36.184  38.656  31.456  1.00 96.50           C
ATOM    704  O   GLN A  89      35.787  39.293  30.481  1.00 96.50           O
ATOM    705  N   LYS A  90      37.465  38.276  31.570  1.00110.43           N
ATOM    706  CA  LYS A  90      38.350  38.590  30.487  1.00110.43           C
ATOM    707  CB  LYS A  90      39.576  39.423  30.893  1.00110.43           C
ATOM    708  CG  LYS A  90      40.507  39.747  29.722  1.00110.43           C
ATOM    709  CD  LYS A  90      39.899  40.687  28.680  0.00110.43           C
ATOM    710  CE  LYS A  90      40.844  40.995  27.515  0.00110.43           C
ATOM    711  NZ  LYS A  90      42.024  41.746  28.005  0.00110.43           N
ATOM    712  C   LYS A  90      38.846  37.278  29.976  1.00110.43           C
ATOM    713  O   LYS A  90      39.450  36.507  30.720  1.00110.43           O
ATOM    714  N   VAL A  91      38.593  36.977  28.689  1.00 34.06           N
ATOM    715  CA  VAL A  91      39.037  35.717  28.170  1.00 34.06           C
ATOM    716  CB  VAL A  91      37.929  34.895  27.578  1.00 34.06           C
ATOM    717  CG1 VAL A  91      38.531  33.612  26.981  1.00 34.06           C
ATOM    718  CG2 VAL A  91      36.873  34.642  28.666  1.00 34.06           C
ATOM    719  C   VAL A  91      40.028  35.979  27.083  1.00 34.06           C
ATOM    720  O   VAL A  91      39.792  36.791  26.189  1.00 34.06           O
ATOM    721  N   THR A  92      41.185  35.292  27.144  1.00 35.13           N
ATOM    722  CA  THR A  92      42.179  35.468  26.126  1.00 35.13           C
ATOM    723  CB  THR A  92      43.448  36.079  26.644  1.00 35.13           C
ATOM    724  OG1 THR A  92      43.173  37.344  27.231  1.00 35.13           O
ATOM    725  CG2 THR A  92      44.432  36.245  25.474  1.00 35.13           C
ATOM    726  C   THR A  92      42.508  34.113  25.584  1.00 35.13           C
ATOM    727  O   THR A  92      42.676  33.152  26.334  1.00 35.13           O
ATOM    728  N   SER A  93      42.613  34.000  24.246  1.00 35.61           N
ATOM    729  CA  SER A  93      42.896  32.722  23.660  1.00 35.61           C
ATOM    730  CB  SER A  93      41.916  32.330  22.542  1.00 35.61           C
ATOM    731  OG  SER A  93      40.605  32.194  23.069  1.00 35.61           O
ATOM    732  C   SER A  93      44.258  32.785  23.052  1.00 35.61           C
ATOM    733  O   SER A  93      44.686  33.833  22.569  1.00 35.61           O
ATOM    734  N   TYR A  94      44.995  31.657  23.116  1.00 56.43           N
ATOM    735  CA  TYR A  94      46.297  31.589  22.521  1.00 56.43           C
ATOM    736  CB  TYR A  94      47.410  31.378  23.560  1.00 56.43           C
ATOM    737  CG  TYR A  94      47.413  32.562  24.467  1.00 56.43           C
ATOM    738  CD1 TYR A  94      48.148  33.682  24.154  1.00 56.43           C
ATOM    739  CD2 TYR A  94      46.674  32.555  25.628  1.00 56.43           C
ATOM    740  CE1 TYR A  94      48.151  34.773  24.991  1.00 56.43           C
ATOM    741  CE2 TYR A  94      46.673  33.643  26.469  1.00 56.43           C
ATOM    742  CZ  TYR A  94      47.414  34.755  26.150  1.00 56.43           C
ATOM    743  OH  TYR A  94      47.418  35.875  27.009  1.00 56.43           O
ATOM    744  C   TYR A  94      46.302  30.397  21.612  1.00 56.43           C
ATOM    745  O   TYR A  94      46.339  29.255  22.066  1.00 56.43           O
ATOM    746  N   CYS A  95      46.262  30.646  20.292  1.00 64.07           N
ATOM    747  CA  CYS A  95      46.255  29.625  19.282  1.00 64.07           C
ATOM    748  CB  CYS A  95      45.804  30.161  17.917  1.00 64.07           C
ATOM    749  SG  CYS A  95      44.082  30.725  18.032  1.00 64.07           S
ATOM    750  C   CYS A  95      47.613  29.001  19.169  1.00 64.07           C
ATOM    751  O   CYS A  95      47.767  27.920  18.599  1.00 64.07           O
ATOM    752  N   HIS A  96      48.645  29.737  19.615  1.00109.29           N
ATOM    753  CA  HIS A  96      50.012  29.299  19.606  1.00109.29           C
ATOM    754  ND1 HIS A  96      51.555  30.778  22.266  1.00109.29           N
ATOM    755  CG  HIS A  96      50.894  31.158  21.120  1.00109.29           C
ATOM    756  CB  HIS A  96      51.018  30.448  19.805  1.00109.29           C
ATOM    757  NE2 HIS A  96      50.368  32.583  22.790  1.00109.29           N
ATOM    758  CD2 HIS A  96      50.172  32.262  21.458  1.00109.29           C
ATOM    759  CE1 HIS A  96      51.206  31.663  23.233  1.00109.29           C
ATOM    760  C   HIS A  96      50.263  28.259  20.665  1.00109.29           C
ATOM    761  O   HIS A  96      51.204  27.478  20.543  1.00109.29           O
ATOM    762  N   LYS A  97      49.481  28.247  21.766  1.00 78.74           N
ATOM    763  CA  LYS A  97      49.762  27.319  22.834  1.00 78.74           C
ATOM    764  CB  LYS A  97      50.126  27.991  24.171  1.00 78.74           C
ATOM    765  CG  LYS A  97      51.508  28.646  24.181  1.00 78.74           C
ATOM    766  CD  LYS A  97      51.750  29.543  25.396  1.00 78.74           C
ATOM    767  CE  LYS A  97      51.938  28.766  26.701  1.00 78.74           C
ATOM    768  NZ  LYS A  97      52.167  29.703  27.823  1.00 78.74           N
ATOM    769  C   LYS A  97      48.585  26.434  23.112  1.00 78.74           C
ATOM    770  O   LYS A  97      47.518  26.578  22.518  1.00 78.74           O
ATOM    771  N   THR A  98      48.780  25.461  24.036  1.00 49.53           N
ATOM    772  CA  THR A  98      47.737  24.531  24.367  1.00 49.53           C
ATOM    773  CB  THR A  98      48.031  23.122  23.940  1.00 49.53           C
ATOM    774  OG1 THR A  98      49.147  22.616  24.660  1.00 49.53           O
ATOM    775  CG2 THR A  98      48.327  23.115  22.431  1.00 49.53           C
ATOM    776  C   THR A  98      47.542  24.477  25.855  1.00 49.53           C
ATOM    777  O   THR A  98      48.377  24.917  26.644  1.00 49.53           O
ATOM    778  N   VAL A  99      46.373  23.941  26.252  1.00 69.78           N
ATOM    779  CA  VAL A  99      45.992  23.679  27.610  1.00 69.78           C
ATOM    780  CB  VAL A  99      44.503  23.452  27.706  1.00 69.78           C
ATOM    781  CG1 VAL A  99      44.077  23.135  29.148  1.00 69.78           C
ATOM    782  CG2 VAL A  99      43.807  24.691  27.120  1.00 69.78           C
ATOM    783  C   VAL A  99      46.714  22.405  27.930  1.00 69.78           C
ATOM    784  O   VAL A  99      47.337  21.837  27.035  1.00 69.78           O
ATOM    785  N   PRO A 100      46.737  21.933  29.145  1.00 89.83           N
ATOM    786  CA  PRO A 100      47.396  20.679  29.362  1.00 89.83           C
ATOM    787  CD  PRO A 100      46.827  22.770  30.326  1.00 89.83           C
ATOM    788  CB  PRO A 100      47.487  20.496  30.880  1.00 89.83           C
ATOM    789  CG  PRO A 100      46.778  21.738  31.466  1.00 89.83           C
ATOM    790  C   PRO A 100      46.650  19.629  28.607  1.00 89.83           C
ATOM    791  O   PRO A 100      45.423  19.605  28.684  1.00 89.83           O
ATOM    792  N   GLY A 101      47.370  18.742  27.890  1.00 46.38           N
ATOM    793  CA  GLY A 101      46.710  17.774  27.067  1.00 46.38           C
ATOM    794  C   GLY A 101      47.147  16.396  27.445  1.00 46.38           C
ATOM    795  O   GLY A 101      47.966  16.212  28.344  1.00 46.38           O
ATOM    796  N   LEU A 102      46.581  15.387  26.745  1.00106.11           N
ATOM    797  CA  LEU A 102      46.870  14.013  27.037  1.00106.11           C
ATOM    798  CB  LEU A 102      45.609  13.181  27.330  1.00106.11           C
ATOM    799  CG  LEU A 102      44.860  13.606  28.607  1.00106.11           C
ATOM    800  CD1 LEU A 102      45.685  13.301  29.867  1.00106.11           C
ATOM    801  CD2 LEU A 102      44.408  15.073  28.529  1.00106.11           C
ATOM    802  C   LEU A 102      47.546  13.364  25.866  1.00106.11           C
ATOM    803  O   LEU A 102      47.151  13.545  24.714  1.00106.11           O
ATOM    804  N   ALA A 103      48.610  12.583  26.149  1.00 47.30           N
ATOM    805  CA  ALA A 103      49.287  11.836  25.130  1.00 47.30           C
ATOM    806  CB  ALA A 103      50.737  12.291  24.889  1.00 47.30           C
ATOM    807  C   ALA A 103      49.341  10.428  25.641  1.00 47.30           C
ATOM    808  O   ALA A 103      49.551  10.203  26.831  1.00 47.30           O
ATOM    809  N   HIS A 104      49.107   9.437  24.760  1.00 60.60           N
ATOM    810  CA  HIS A 104      49.176   8.063  25.169  1.00 60.60           C
ATOM    811  ND1 HIS A 104      45.770   8.770  25.264  1.00 60.60           N
ATOM    812  CG  HIS A 104      46.644   7.716  25.108  1.00 60.60           C
ATOM    813  CB  HIS A 104      47.914   7.552  25.892  1.00 60.60           C
ATOM    814  NE2 HIS A 104      44.906   7.456  23.692  1.00 60.60           N
ATOM    815  CD2 HIS A 104      46.101   6.924  24.144  1.00 60.60           C
ATOM    816  CE1 HIS A 104      44.750   8.565  24.394  1.00 60.60           C
ATOM    817  C   HIS A 104      49.372   7.237  23.939  1.00 60.60           C
ATOM    818  O   HIS A 104      49.081   7.676  22.828  1.00 60.60           O
ATOM    819  N   ASP A 105      49.872   5.998  24.109  1.00 59.91           N
ATOM    820  CA  ASP A 105      50.099   5.170  22.962  1.00 59.91           C
ATOM    821  CB  ASP A 105      50.958   3.922  23.260  1.00 59.91           C
ATOM    822  CG  ASP A 105      50.331   3.092  24.375  1.00 59.91           C
ATOM    823  OD1 ASP A 105      49.083   3.117  24.533  1.00 59.91           O
ATOM    824  OD2 ASP A 105      51.114   2.425  25.103  1.00 59.91           O
ATOM    825  C   ASP A 105      48.769   4.794  22.390  1.00 59.91           C
ATOM    826  O   ASP A 105      47.732   4.968  23.024  1.00 59.91           O
ATOM    827  N   VAL A 106      48.779   4.260  21.158  1.00 60.51           N
ATOM    828  CA  VAL A 106      47.584   3.948  20.424  1.00 60.51           C
ATOM    829  CB  VAL A 106      47.887   3.278  19.116  1.00 60.51           C
ATOM    830  CG1 VAL A 106      46.559   2.977  18.402  1.00 60.51           C
ATOM    831  CG2 VAL A 106      48.858   4.162  18.317  1.00 60.51           C
ATOM    832  C   VAL A 106      46.739   2.988  21.206  1.00 60.51           C
ATOM    833  O   VAL A 106      45.513   3.000  21.097  1.00 60.51           O
ATOM    834  N   ASN A 107      47.371   2.078  21.969  1.00 98.17           N
ATOM    835  CA  ASN A 107      46.664   1.086  22.737  1.00 98.17           C
ATOM    836  CB  ASN A 107      47.606   0.019  23.324  1.00 98.17           C
ATOM    837  CG  ASN A 107      48.185  -0.787  22.169  1.00 98.17           C
ATOM    838  OD1 ASN A 107      49.400  -0.842  21.983  1.00 98.17           O
ATOM    839  ND2 ASN A 107      47.293  -1.432  21.371  1.00 98.17           N
ATOM    840  C   ASN A 107      45.923   1.700  23.892  1.00 98.17           C
ATOM    841  O   ASN A 107      44.889   1.181  24.298  1.00 98.17           O
ATOM    842  N   ILE A 108      46.487   2.774  24.472  1.00222.11           N
ATOM    843  CA  ILE A 108      46.081   3.586  25.594  1.00222.11           C
ATOM    844  CB  ILE A 108      44.600   3.848  25.705  1.00222.11           C
ATOM    845  CG1 ILE A 108      44.384   5.121  26.523  1.00222.11           C
ATOM    846  CG2 ILE A 108      43.866   2.655  26.341  1.00222.11           C
ATOM    847  CD1 ILE A 108      42.951   5.619  26.412  1.00222.11           C
ATOM    848  C   ILE A 108      46.601   2.972  26.868  1.00222.11           C
ATOM    849  O   ILE A 108      46.017   3.109  27.946  1.00222.11           O
ATOM    850  N   ARG A 109      47.782   2.323  26.781  1.00198.05           N
ATOM    851  CA  ARG A 109      48.404   1.749  27.945  1.00198.05           C
ATOM    852  CB  ARG A 109      49.500   0.732  27.581  1.00198.05           C
ATOM    853  CG  ARG A 109      49.006  -0.463  26.762  1.00198.05           C
ATOM    854  CD  ARG A 109      48.322  -1.549  27.593  1.00198.05           C
ATOM    855  NE  ARG A 109      46.867  -1.236  27.622  1.00198.05           N
ATOM    856  CZ  ARG A 109      46.067  -1.666  26.604  1.00198.05           C
ATOM    857  NH1 ARG A 109      46.607  -2.385  25.576  1.00198.05           N
ATOM    858  NH2 ARG A 109      44.736  -1.364  26.609  1.00198.05           N
ATOM    859  C   ARG A 109      49.074   2.801  28.779  1.00198.05           C
ATOM    860  O   ARG A 109      48.714   3.043  29.932  1.00198.05           O
ATOM    861  N   HIS A 110      50.040   3.513  28.157  1.00 98.47           N
ATOM    862  CA  HIS A 110      50.820   4.480  28.868  1.00 98.47           C
ATOM    863  ND1 HIS A 110      53.417   3.410  30.732  1.00 98.47           N
ATOM    864  CG  HIS A 110      52.901   3.237  29.467  1.00 98.47           C
ATOM    865  CB  HIS A 110      52.335   4.354  28.644  1.00 98.47           C
ATOM    866  NE2 HIS A 110      53.545   1.237  30.287  1.00 98.47           N
ATOM    867  CD2 HIS A 110      52.989   1.904  29.209  1.00 98.47           C
ATOM    868  CE1 HIS A 110      53.788   2.183  31.175  1.00 98.47           C
ATOM    869  C   HIS A 110      50.367   5.837  28.459  1.00 98.47           C
ATOM    870  O   HIS A 110      50.123   6.105  27.284  1.00 98.47           O
ATOM    871  N   TRP A 111      50.243   6.721  29.467  1.00 94.64           N
ATOM    872  CA  TRP A 111      49.713   8.048  29.328  1.00 94.64           C
ATOM    873  CB  TRP A 111      48.398   8.248  30.097  1.00 94.64           C
ATOM    874  CG  TRP A 111      47.184   7.555  29.537  1.00 94.64           C
ATOM    875  CD2 TRP A 111      45.995   8.257  29.145  1.00 94.64           C
ATOM    876  CD1 TRP A 111      46.927   6.227  29.361  1.00 94.64           C
ATOM    877  NE1 TRP A 111      45.652   6.058  28.875  1.00 94.64           N
ATOM    878  CE2 TRP A 111      45.067   7.302  28.742  1.00 94.64           C
ATOM    879  CE3 TRP A 111      45.698   9.590  29.137  1.00 94.64           C
ATOM    880  CZ2 TRP A 111      43.821   7.671  28.325  1.00 94.64           C
ATOM    881  CZ3 TRP A 111      44.445   9.958  28.699  1.00 94.64           C
ATOM    882  CH2 TRP A 111      43.523   9.015  28.300  1.00 94.64           C
ATOM    883  C   TRP A 111      50.653   9.019  29.966  1.00 94.64           C
ATOM    884  O   TRP A 111      51.419   8.663  30.860  1.00 94.64           O
ATOM    885  N   SER A 112      50.598  10.286  29.501  1.00 54.31           N
ATOM    886  CA  SER A 112      51.376  11.358  30.045  1.00 54.31           C
ATOM    887  CB  SER A 112      52.767  11.500  29.404  1.00 54.31           C
ATOM    888  OG  SER A 112      52.640  11.847  28.034  1.00 54.31           O
ATOM    889  C   SER A 112      50.626  12.624  29.769  1.00 54.31           C
ATOM    890  O   SER A 112      49.622  12.637  29.056  1.00 54.31           O
ATOM    891  N   CYS A 113      51.124  13.731  30.347  1.00106.27           N
ATOM    892  CA  CYS A 113      50.493  15.012  30.258  1.00106.27           C
ATOM    893  CB  CYS A 113      50.403  15.619  31.656  1.00106.27           C
ATOM    894  SG  CYS A 113      48.950  16.650  31.767  1.00106.27           S
ATOM    895  C   CYS A 113      51.449  15.879  29.493  1.00106.27           C
ATOM    896  O   CYS A 113      52.657  15.701  29.622  1.00106.27           O
ATOM    897  N   PHE A 114      50.960  16.829  28.663  1.00 64.11           N
ATOM    898  CA  PHE A 114      51.901  17.661  27.962  1.00 64.11           C
ATOM    899  CB  PHE A 114      52.340  17.091  26.600  1.00 64.11           C
ATOM    900  CG  PHE A 114      51.175  17.147  25.670  1.00 64.11           C
ATOM    901  CD1 PHE A 114      50.208  16.169  25.684  1.00 64.11           C
ATOM    902  CD2 PHE A 114      51.056  18.186  24.774  1.00 64.11           C
ATOM    903  CE1 PHE A 114      49.139  16.229  24.820  1.00 64.11           C
ATOM    904  CE2 PHE A 114      49.990  18.251  23.908  1.00 64.11           C
ATOM    905  CZ  PHE A 114      49.028  17.271  23.931  1.00 64.11           C
ATOM    906  C   PHE A 114      51.303  19.010  27.681  1.00 64.11           C
ATOM    907  O   PHE A 114      50.092  19.208  27.751  1.00 64.11           O
ATOM    908  N   TYR A 115      52.181  19.988  27.374  1.00116.98           N
ATOM    909  CA  TYR A 115      51.807  21.321  26.976  1.00116.98           C
ATOM    910  CB  TYR A 115      52.318  22.441  27.900  1.00116.98           C
ATOM    911  CG  TYR A 115      51.399  22.693  29.043  1.00116.98           C
ATOM    912  CD1 TYR A 115      51.204  21.781  30.053  1.00116.98           C
ATOM    913  CD2 TYR A 115      50.747  23.903  29.100  1.00116.98           C
ATOM    914  CE1 TYR A 115      50.352  22.082  31.092  1.00116.98           C
ATOM    915  CE2 TYR A 115      49.900  24.208  30.135  1.00116.98           C
ATOM    916  CZ  TYR A 115      49.700  23.291  31.134  1.00116.98           C
ATOM    917  OH  TYR A 115      48.831  23.599  32.202  1.00116.98           O
ATOM    918  C   TYR A 115      52.513  21.568  25.684  1.00116.98           C
ATOM    919  O   TYR A 115      53.640  21.113  25.493  1.00116.98           O
ATOM    920  N   GLY A 116      51.876  22.308  24.758  1.00 28.89           N
ATOM    921  CA  GLY A 116      52.538  22.544  23.509  1.00 28.89           C
ATOM    922  C   GLY A 116      52.600  24.013  23.240  1.00 28.89           C
ATOM    923  O   GLY A 116      51.710  24.772  23.620  1.00 28.89           O
ATOM    924  N   GLN A 117      53.692  24.447  22.576  1.00 79.69           N
ATOM    925  CA  GLN A 117      53.831  25.818  22.178  1.00 79.69           C
ATOM    926  CB  GLN A 117      54.859  26.623  22.994  1.00 79.69           C
ATOM    927  CG  GLN A 117      56.302  26.149  22.820  1.00 79.69           C
ATOM    928  CD  GLN A 117      57.193  27.033  23.680  1.00 79.69           C
ATOM    929  OE1 GLN A 117      56.726  27.980  24.311  1.00 79.69           O
ATOM    930  NE2 GLN A 117      58.516  26.719  23.707  1.00 79.69           N
ATOM    931  C   GLN A 117      54.303  25.800  20.758  1.00 79.69           C
ATOM    932  O   GLN A 117      55.138  24.977  20.385  1.00 79.69           O
ATOM    933  N   LYS A 118      53.757  26.706  19.924  1.00 52.56           N
ATOM    934  CA  LYS A 118      54.116  26.757  18.536  1.00 52.56           C
ATOM    935  CB  LYS A 118      53.056  27.483  17.689  1.00 52.56           C
ATOM    936  CG  LYS A 118      53.272  27.396  16.179  1.00 52.56           C
ATOM    937  CD  LYS A 118      52.070  27.897  15.374  1.00 52.56           C
ATOM    938  CE  LYS A 118      52.325  27.965  13.867  1.00 52.56           C
ATOM    939  NZ  LYS A 118      51.140  28.523  13.178  1.00 52.56           N
ATOM    940  C   LYS A 118      55.405  27.508  18.414  1.00 52.56           C
ATOM    941  O   LYS A 118      55.510  28.664  18.822  1.00 52.56           O
ATOM    942  N   SER A 119      56.429  26.826  17.867  1.00102.20           N
ATOM    943  CA  SER A 119      57.754  27.334  17.650  1.00102.20           C
ATOM    944  CB  SER A 119      58.812  26.219  17.599  1.00102.20           C
ATOM    945  OG  SER A 119      58.871  25.546  18.848  1.00102.20           O
ATOM    946  C   SER A 119      57.828  28.072  16.353  1.00102.20           C
ATOM    947  O   SER A 119      58.920  28.421  15.915  1.00102.20           O
ATOM    948  N   GLY A 120      56.698  28.279  15.659  1.00 19.37           N
ATOM    949  CA  GLY A 120      56.773  28.963  14.401  1.00 19.37           C
ATOM    950  C   GLY A 120      56.498  27.924  13.322  1.00 19.37           C
ATOM    951  O   GLY A 120      55.400  27.307  13.363  1.00 19.37           O
ATOM    952  OXT GLY A 120      57.382  27.732  12.445  1.00 19.37           O
TER     953      GLY A 120
ATOM    954  N   LEU B 121      25.641   1.669  -4.772  1.00 50.83           N
ATOM    955  CA  LEU B 121      25.104   2.735  -3.899  1.00 50.83           C
ATOM    956  CB  LEU B 121      25.951   4.009  -4.072  1.00 50.83           C
ATOM    957  CG  LEU B 121      25.598   5.157  -3.111  1.00 50.83           C
ATOM    958  CD1 LEU B 121      25.884   4.769  -1.650  1.00 50.83           C
ATOM    959  CD2 LEU B 121      26.309   6.457  -3.522  1.00 50.83           C
ATOM    960  C   LEU B 121      23.681   3.013  -4.282  1.00 50.83           C
ATOM    961  O   LEU B 121      23.372   3.241  -5.451  1.00 50.83           O
ATOM    962  N   PRO B 122      22.813   2.962  -3.300  1.00 78.56           N
ATOM    963  CA  PRO B 122      21.401   3.153  -3.537  1.00 78.56           C
ATOM    964  CD  PRO B 122      23.054   2.045  -2.196  1.00 78.56           C
ATOM    965  CB  PRO B 122      20.691   2.564  -2.320  1.00 78.56           C
ATOM    966  CG  PRO B 122      21.674   1.508  -1.791  1.00 78.56           C
ATOM    967  C   PRO B 122      21.022   4.582  -3.774  1.00 78.56           C
ATOM    968  O   PRO B 122      21.793   5.479  -3.439  1.00 78.56           O
ATOM    969  N   PRO B 123      19.898   4.785  -4.410  1.00 90.36           N
ATOM    970  CA  PRO B 123      19.348   6.100  -4.606  1.00 90.36           C
ATOM    971  CD  PRO B 123      19.415   3.838  -5.399  1.00 90.36           C
ATOM    972  CB  PRO B 123      18.345   5.975  -5.756  1.00 90.36           C
ATOM    973  CG  PRO B 123      18.108   4.461  -5.907  1.00 90.36           C
ATOM    974  C   PRO B 123      18.741   6.624  -3.342  1.00 90.36           C
ATOM    975  O   PRO B 123      18.605   7.840  -3.209  1.00 90.36           O
ATOM    976  N   ALA B 124      18.341   5.728  -2.416  1.00 35.16           N
ATOM    977  CA  ALA B 124      17.718   6.163  -1.200  1.00 35.16           C
ATOM    978  CB  ALA B 124      16.182   6.106  -1.245  1.00 35.16           C
ATOM    979  C   ALA B 124      18.162   5.244  -0.105  1.00 35.16           C
ATOM    980  O   ALA B 124      18.461   4.076  -0.351  1.00 35.16           O
ATOM    981  N   PHE B 125      18.242   5.763   1.140  1.00 54.17           N
ATOM    982  CA  PHE B 125      18.643   4.921   2.233  1.00 54.17           C
ATOM    983  CB  PHE B 125      20.172   4.840   2.391  1.00 54.17           C
ATOM    984  CG  PHE B 125      20.481   3.821   3.432  1.00 54.17           C
ATOM    985  CD1 PHE B 125      20.442   4.143   4.768  1.00 54.17           C
ATOM    986  CD2 PHE B 125      20.819   2.539   3.065  1.00 54.17           C
ATOM    987  CE1 PHE B 125      20.731   3.198   5.724  1.00 54.17           C
ATOM    988  CE2 PHE B 125      21.110   1.590   4.016  1.00 54.17           C
ATOM    989  CZ  PHE B 125      21.065   1.919   5.349  1.00 54.17           C
ATOM    990  C   PHE B 125      18.089   5.487   3.508  1.00 54.17           C
ATOM    991  O   PHE B 125      18.058   6.702   3.705  1.00 54.17           O
ATOM    992  N   ASP B 126      17.627   4.600   4.413  1.00 86.16           N
ATOM    993  CA  ASP B 126      17.106   5.017   5.684  1.00 86.16           C
ATOM    994  CB  ASP B 126      15.584   5.244   5.659  1.00 86.16           C
ATOM    995  CG  ASP B 126      15.167   5.951   6.941  1.00 86.16           C
ATOM    996  OD1 ASP B 126      15.924   5.866   7.945  1.00 86.16           O
ATOM    997  OD2 ASP B 126      14.082   6.590   6.929  1.00 86.16           O
ATOM    998  C   ASP B 126      17.393   3.899   6.641  1.00 86.16           C
ATOM    999  O   ASP B 126      16.872   2.795   6.495  1.00 86.16           O
ATOM   1000  N   TRP B 127      18.231   4.162   7.660  1.00104.37           N
ATOM   1001  CA  TRP B 127      18.634   3.158   8.603  1.00104.37           C
ATOM   1002  CB  TRP B 127      19.795   3.581   9.514  1.00104.37           C
ATOM   1003  CG  TRP B 127      21.114   3.553   8.783  1.00104.37           C
ATOM   1004  CD2 TRP B 127      21.783   2.334   8.422  1.00104.37           C
ATOM   1005  CD1 TRP B 127      21.883   4.572   8.307  1.00104.37           C
ATOM   1006  NE1 TRP B 127      22.995   4.065   7.675  1.00104.37           N
ATOM   1007  CE2 TRP B 127      22.944   2.689   7.737  1.00104.37           C
ATOM   1008  CE3 TRP B 127      21.453   1.027   8.641  1.00104.37           C
ATOM   1009  CZ2 TRP B 127      23.799   1.736   7.258  1.00104.37           C
ATOM   1010  CZ3 TRP B 127      22.318   0.068   8.160  1.00104.37           C
ATOM   1011  CH2 TRP B 127      23.468   0.418   7.483  1.00104.37           C
ATOM   1012  C   TRP B 127      17.485   2.701   9.437  1.00104.37           C
ATOM   1013  O   TRP B 127      17.554   1.632  10.042  1.00104.37           O
ATOM   1014  N   ARG B 128      16.454   3.548   9.596  1.00184.19           N
ATOM   1015  CA  ARG B 128      15.298   3.130  10.329  1.00184.19           C
ATOM   1016  CB  ARG B 128      14.442   4.274  10.914  1.00184.19           C
ATOM   1017  CG  ARG B 128      13.940   5.362   9.972  1.00184.19           C
ATOM   1018  CD  ARG B 128      13.264   6.485  10.766  1.00184.19           C
ATOM   1019  NE  ARG B 128      12.840   7.561   9.829  1.00184.19           N
ATOM   1020  CZ  ARG B 128      13.671   8.618   9.594  1.00184.19           C
ATOM   1021  NH1 ARG B 128      14.943   8.609  10.088  1.00184.19           N
ATOM   1022  NH2 ARG B 128      13.218   9.697   8.894  1.00184.19           N
ATOM   1023  C   ARG B 128      14.498   2.128   9.555  1.00184.19           C
ATOM   1024  O   ARG B 128      13.803   1.305  10.148  1.00184.19           O
ATOM   1025  N   ASP B 129      14.531   2.175   8.208  1.00 62.04           N
ATOM   1026  CA  ASP B 129      13.755   1.201   7.496  1.00 62.04           C
ATOM   1027  CB  ASP B 129      12.525   1.813   6.803  1.00 62.04           C
ATOM   1028  CG  ASP B 129      11.650   0.689   6.263  1.00 62.04           C
ATOM   1029  OD1 ASP B 129      12.053  -0.497   6.387  1.00 62.04           O
ATOM   1030  OD2 ASP B 129      10.561   1.008   5.713  1.00 62.04           O
ATOM   1031  C   ASP B 129      14.586   0.560   6.430  1.00 62.04           C
ATOM   1032  O   ASP B 129      14.568   0.992   5.278  1.00 62.04           O
ATOM   1033  N   VAL B 130      15.347  -0.495   6.782  1.00126.48           N
ATOM   1034  CA  VAL B 130      16.060  -1.206   5.765  1.00126.48           C
ATOM   1035  CB  VAL B 130      17.516  -1.397   6.087  1.00126.48           C
ATOM   1036  CG1 VAL B 130      17.646  -1.978   7.501  1.00126.48           C
ATOM   1037  CG2 VAL B 130      18.153  -2.271   4.994  1.00126.48           C
ATOM   1038  C   VAL B 130      15.372  -2.528   5.638  1.00126.48           C
ATOM   1039  O   VAL B 130      15.625  -3.467   6.392  1.00126.48           O
ATOM   1040  N   ASN B 131      14.482  -2.624   4.636  1.00 47.52           N
ATOM   1041  CA  ASN B 131      13.718  -3.810   4.393  1.00 47.52           C
ATOM   1042  CB  ASN B 131      14.587  -5.027   4.028  1.00 47.52           C
ATOM   1043  CG  ASN B 131      15.164  -4.782   2.641  1.00 47.52           C
ATOM   1044  OD1 ASN B 131      14.442  -4.430   1.709  1.00 47.52           O
ATOM   1045  ND2 ASN B 131      16.504  -4.966   2.498  1.00 47.52           N
ATOM   1046  C   ASN B 131      12.883  -4.156   5.591  1.00 47.52           C
ATOM   1047  O   ASN B 131      12.683  -5.332   5.893  1.00 47.52           O
ATOM   1048  N   GLY B 132      12.364  -3.138   6.306  1.00 28.57           N
ATOM   1049  CA  GLY B 132      11.445  -3.383   7.384  1.00 28.57           C
ATOM   1050  C   GLY B 132      12.122  -3.325   8.722  1.00 28.57           C
ATOM   1051  O   GLY B 132      11.463  -3.074   9.730  1.00 28.57           O
ATOM   1052  N   VAL B 133      13.449  -3.544   8.791  1.00 96.80           N
ATOM   1053  CA  VAL B 133      14.082  -3.540  10.084  1.00 96.80           C
ATOM   1054  CB  VAL B 133      15.264  -4.462  10.181  1.00 96.80           C
ATOM   1055  CG1 VAL B 133      14.771  -5.906   9.985  1.00 96.80           C
ATOM   1056  CG2 VAL B 133      16.319  -4.026   9.153  1.00 96.80           C
ATOM   1057  C   VAL B 133      14.542  -2.156  10.447  1.00 96.80           C
ATOM   1058  O   VAL B 133      14.926  -1.368   9.583  1.00 96.80           O
ATOM   1059  N   ASN B 134      14.499  -1.829  11.762  1.00 71.48           N
ATOM   1060  CA  ASN B 134      14.905  -0.534  12.250  1.00 71.48           C
ATOM   1061  CB  ASN B 134      13.841   0.146  13.128  1.00 71.48           C
ATOM   1062  CG  ASN B 134      14.368   1.515  13.535  1.00 71.48           C
ATOM   1063  OD1 ASN B 134      15.230   2.087  12.869  1.00 71.48           O
ATOM   1064  ND2 ASN B 134      13.843   2.055  14.666  1.00 71.48           N
ATOM   1065  C   ASN B 134      16.135  -0.685  13.108  1.00 71.48           C
ATOM   1066  O   ASN B 134      16.158  -1.466  14.056  1.00 71.48           O
ATOM   1067  N   TYR B 135      17.230  -0.017  12.690  1.00135.30           N
ATOM   1068  CA  TYR B 135      18.525   0.092  13.315  1.00135.30           C
ATOM   1069  CB  TYR B 135      19.666   0.114  12.292  1.00135.30           C
ATOM   1070  CG  TYR B 135      19.659  -1.262  11.717  1.00135.30           C
ATOM   1071  CD1 TYR B 135      20.261  -2.297  12.395  1.00135.30           C
ATOM   1072  CD2 TYR B 135      19.042  -1.524  10.515  1.00135.30           C
ATOM   1073  CE1 TYR B 135      20.259  -3.572  11.882  1.00135.30           C
ATOM   1074  CE2 TYR B 135      19.037  -2.797   9.996  1.00135.30           C
ATOM   1075  CZ  TYR B 135      19.647  -3.823  10.678  1.00135.30           C
ATOM   1076  OH  TYR B 135      19.640  -5.130  10.146  1.00135.30           O
ATOM   1077  C   TYR B 135      18.698   1.222  14.305  1.00135.30           C
ATOM   1078  O   TYR B 135      19.675   1.235  15.052  1.00135.30           O
ATOM   1079  N   LEU B 136      17.861   2.280  14.242  1.00172.53           N
ATOM   1080  CA  LEU B 136      18.080   3.463  15.046  1.00172.53           C
ATOM   1081  CB  LEU B 136      17.523   4.723  14.360  1.00172.53           C
ATOM   1082  CG  LEU B 136      18.124   4.986  12.972  1.00172.53           C
ATOM   1083  CD1 LEU B 136      17.516   6.247  12.342  1.00172.53           C
ATOM   1084  CD2 LEU B 136      19.661   5.017  13.020  1.00172.53           C
ATOM   1085  C   LEU B 136      17.396   3.382  16.384  1.00172.53           C
ATOM   1086  O   LEU B 136      16.265   2.915  16.499  1.00172.53           O
ATOM   1087  N   SER B 137      18.081   3.875  17.440  1.00 48.07           N
ATOM   1088  CA  SER B 137      17.531   3.892  18.772  1.00 48.07           C
ATOM   1089  CB  SER B 137      18.588   4.102  19.871  1.00 48.07           C
ATOM   1090  OG  SER B 137      19.191   5.379  19.715  1.00 48.07           O
ATOM   1091  C   SER B 137      16.561   5.035  18.842  1.00 48.07           C
ATOM   1092  O   SER B 137      16.543   5.889  17.961  1.00 48.07           O
ATOM   1093  N   PRO B 138      15.764   5.079  19.882  1.00 70.62           N
ATOM   1094  CA  PRO B 138      14.727   6.074  19.988  1.00 70.62           C
ATOM   1095  CD  PRO B 138      15.403   3.851  20.572  1.00 70.62           C
ATOM   1096  CB  PRO B 138      13.828   5.614  21.133  1.00 70.62           C
ATOM   1097  CG  PRO B 138      13.986   4.083  21.122  1.00 70.62           C
ATOM   1098  C   PRO B 138      15.206   7.482  20.136  1.00 70.62           C
ATOM   1099  O   PRO B 138      16.333   7.705  20.576  1.00 70.62           O
ATOM   1100  N   VAL B 139      14.349   8.446  19.740  1.00 31.67           N
ATOM   1101  CA  VAL B 139      14.655   9.843  19.835  1.00 31.67           C
ATOM   1102  CB  VAL B 139      13.682  10.714  19.092  1.00 31.67           C
ATOM   1103  CG1 VAL B 139      14.046  12.188  19.341  1.00 31.67           C
ATOM   1104  CG2 VAL B 139      13.692  10.311  17.607  1.00 31.67           C
ATOM   1105  C   VAL B 139      14.579  10.209  21.283  1.00 31.67           C
ATOM   1106  O   VAL B 139      13.753   9.678  22.023  1.00 31.67           O
ATOM   1107  N   ARG B 140      15.466  11.121  21.727  1.00108.97           N
ATOM   1108  CA  ARG B 140      15.488  11.533  23.104  1.00108.97           C
ATOM   1109  CB  ARG B 140      16.744  11.077  23.866  1.00108.97           C
ATOM   1110  CG  ARG B 140      16.831   9.564  24.068  1.00108.97           C
ATOM   1111  CD  ARG B 140      18.050   9.139  24.890  1.00108.97           C
ATOM   1112  NE  ARG B 140      17.919   9.769  26.235  1.00108.97           N
ATOM   1113  CZ  ARG B 140      18.839   9.508  27.209  1.00108.97           C
ATOM   1114  NH1 ARG B 140      19.877   8.660  26.958  1.00108.97           N
ATOM   1115  NH2 ARG B 140      18.728  10.097  28.435  1.00108.97           N
ATOM   1116  C   ARG B 140      15.482  13.031  23.144  1.00108.97           C
ATOM   1117  O   ARG B 140      15.554  13.692  22.109  1.00108.97           O
ATOM   1118  N   ASN B 141      15.356  13.606  24.360  1.00 41.28           N
ATOM   1119  CA  ASN B 141      15.346  15.036  24.497  1.00 41.28           C
ATOM   1120  CB  ASN B 141      14.064  15.565  25.165  1.00 41.28           C
ATOM   1121  CG  ASN B 141      13.962  17.064  24.918  1.00 41.28           C
ATOM   1122  OD1 ASN B 141      14.968  17.750  24.746  1.00 41.28           O
ATOM   1123  ND2 ASN B 141      12.708  17.588  24.897  1.00 41.28           N
ATOM   1124  C   ASN B 141      16.513  15.441  25.358  1.00 41.28           C
ATOM   1125  O   ASN B 141      16.693  14.933  26.464  1.00 41.28           O
ATOM   1126  N   GLN B 142      17.341  16.376  24.845  1.00144.69           N
ATOM   1127  CA  GLN B 142      18.509  16.909  25.505  1.00144.69           C
ATOM   1128  CB  GLN B 142      19.281  17.923  24.651  1.00144.69           C
ATOM   1129  CG  GLN B 142      19.781  17.420  23.306  1.00144.69           C
ATOM   1130  CD  GLN B 142      20.444  18.610  22.628  1.00144.69           C
ATOM   1131  OE1 GLN B 142      21.397  19.188  23.149  1.00144.69           O
ATOM   1132  NE2 GLN B 142      19.915  19.005  21.439  1.00144.69           N
ATOM   1133  C   GLN B 142      18.086  17.732  26.673  1.00144.69           C
ATOM   1134  O   GLN B 142      18.814  17.853  27.658  1.00144.69           O
ATOM   1135  N   GLY B 143      16.922  18.394  26.553  1.00 32.08           N
ATOM   1136  CA  GLY B 143      16.496  19.257  27.611  1.00 32.08           C
ATOM   1137  C   GLY B 143      17.268  20.531  27.449  1.00 32.08           C
ATOM   1138  O   GLY B 143      17.754  20.839  26.363  1.00 32.08           O
ATOM   1139  N   SER B 144      17.387  21.301  28.547  1.00 87.74           N
ATOM   1140  CA  SER B 144      18.010  22.596  28.572  1.00 87.74           C
ATOM   1141  CB  SER B 144      17.684  23.377  29.855  1.00 87.74           C
ATOM   1142  OG  SER B 144      18.321  24.645  29.827  1.00 87.74           O
ATOM   1143  C   SER B 144      19.511  22.525  28.473  1.00 87.74           C
ATOM   1144  O   SER B 144      20.153  23.546  28.231  1.00 87.74           O
ATOM   1145  N   CYS B 145      20.126  21.345  28.679  1.00 64.65           N
ATOM   1146  CA  CYS B 145      21.569  21.240  28.703  1.00 64.65           C
ATOM   1147  CB  CYS B 145      22.021  19.942  29.397  1.00 64.65           C
ATOM   1148  SG  CYS B 145      23.820  19.694  29.489  1.00 64.65           S
ATOM   1149  C   CYS B 145      22.108  21.250  27.295  1.00 64.65           C
ATOM   1150  O   CYS B 145      21.504  20.685  26.388  1.00 64.65           O
ATOM   1151  N   GLY B 146      23.284  21.884  27.072  1.00 54.53           N
ATOM   1152  CA  GLY B 146      23.826  21.947  25.737  1.00 54.53           C
ATOM   1153  C   GLY B 146      24.577  20.675  25.490  1.00 54.53           C
ATOM   1154  O   GLY B 146      25.786  20.678  25.256  1.00 54.53           O
ATOM   1155  N   SER B 147      23.831  19.555  25.560  1.00144.49           N
ATOM   1156  CA  SER B 147      24.272  18.194  25.428  1.00144.49           C
ATOM   1157  CB  SER B 147      23.451  17.202  26.271  1.00144.49           C
ATOM   1158  OG  SER B 147      23.830  17.268  27.636  1.00144.49           O
ATOM   1159  C   SER B 147      24.256  17.626  24.033  1.00144.49           C
ATOM   1160  O   SER B 147      24.536  16.437  23.889  1.00144.49           O
ATOM   1161  N   CYS B 148      23.970  18.405  22.973  1.00 62.71           N
ATOM   1162  CA  CYS B 148      23.735  17.829  21.667  1.00 62.71           C
ATOM   1163  CB  CYS B 148      23.546  18.900  20.578  1.00 62.71           C
ATOM   1164  SG  CYS B 148      25.004  19.969  20.384  1.00 62.71           S
ATOM   1165  C   CYS B 148      24.852  16.919  21.223  1.00 62.71           C
ATOM   1166  O   CYS B 148      24.592  15.815  20.745  1.00 62.71           O
ATOM   1167  N   TYR B 149      26.121  17.313  21.418  1.00 65.15           N
ATOM   1168  CA  TYR B 149      27.230  16.525  20.948  1.00 65.15           C
ATOM   1169  CB  TYR B 149      28.596  17.169  21.255  1.00 65.15           C
ATOM   1170  CG  TYR B 149      28.777  17.267  22.733  1.00 65.15           C
ATOM   1171  CD1 TYR B 149      28.187  18.285  23.448  1.00 65.15           C
ATOM   1172  CD2 TYR B 149      29.552  16.348  23.404  1.00 65.15           C
ATOM   1173  CE1 TYR B 149      28.358  18.377  24.810  1.00 65.15           C
ATOM   1174  CE2 TYR B 149      29.727  16.436  24.766  1.00 65.15           C
ATOM   1175  CZ  TYR B 149      29.128  17.451  25.471  1.00 65.15           C
ATOM   1176  OH  TYR B 149      29.306  17.544  26.868  1.00 65.15           O
ATOM   1177  C   TYR B 149      27.200  15.162  21.578  1.00 65.15           C
ATOM   1178  O   TYR B 149      27.543  14.170  20.934  1.00 65.15           O
ATOM   1179  N   ALA B 150      26.846  15.081  22.875  1.00 42.07           N
ATOM   1180  CA  ALA B 150      26.790  13.819  23.561  1.00 42.07           C
ATOM   1181  CB  ALA B 150      26.506  13.977  25.065  1.00 42.07           C
ATOM   1182  C   ALA B 150      25.702  12.957  22.987  1.00 42.07           C
ATOM   1183  O   ALA B 150      25.896  11.761  22.769  1.00 42.07           O
ATOM   1184  N   PHE B 151      24.518  13.544  22.727  1.00 58.36           N
ATOM   1185  CA  PHE B 151      23.410  12.788  22.210  1.00 58.36           C
ATOM   1186  CB  PHE B 151      22.107  13.607  22.121  1.00 58.36           C
ATOM   1187  CG  PHE B 151      21.539  13.728  23.499  1.00 58.36           C
ATOM   1188  CD1 PHE B 151      22.015  14.656  24.398  1.00 58.36           C
ATOM   1189  CD2 PHE B 151      20.509  12.901  23.886  1.00 58.36           C
ATOM   1190  CE1 PHE B 151      21.476  14.749  25.661  1.00 58.36           C
ATOM   1191  CE2 PHE B 151      19.966  12.989  25.146  1.00 58.36           C
ATOM   1192  CZ  PHE B 151      20.451  13.914  26.037  1.00 58.36           C
ATOM   1193  C   PHE B 151      23.742  12.260  20.843  1.00 58.36           C
ATOM   1194  O   PHE B 151      23.482  11.096  20.542  1.00 58.36           O
ATOM   1195  N   SER B 152      24.336  13.099  19.973  1.00 32.34           N
ATOM   1196  CA  SER B 152      24.655  12.667  18.641  1.00 32.34           C
ATOM   1197  CB  SER B 152      25.307  13.775  17.797  1.00 32.34           C
ATOM   1198  OG  SER B 152      26.562  14.138  18.354  1.00 32.34           O
ATOM   1199  C   SER B 152      25.630  11.537  18.734  1.00 32.34           C
ATOM   1200  O   SER B 152      25.519  10.534  18.031  1.00 32.34           O
ATOM   1201  N   SER B 153      26.611  11.671  19.638  1.00 84.60           N
ATOM   1202  CA  SER B 153      27.648  10.697  19.799  1.00 84.60           C
ATOM   1203  CB  SER B 153      28.630  11.127  20.898  1.00 84.60           C
ATOM   1204  OG  SER B 153      29.647  10.155  21.053  1.00 84.60           O
ATOM   1205  C   SER B 153      27.055   9.373  20.193  1.00 84.60           C
ATOM   1206  O   SER B 153      27.350   8.353  19.574  1.00 84.60           O
ATOM   1207  N   VAL B 154      26.192   9.362  21.227  1.00 34.11           N
ATOM   1208  CA  VAL B 154      25.601   8.145  21.710  1.00 34.11           C
ATOM   1209  CB  VAL B 154      24.711   8.367  22.897  1.00 34.11           C
ATOM   1210  CG1 VAL B 154      24.028   7.033  23.254  1.00 34.11           C
ATOM   1211  CG2 VAL B 154      25.553   8.962  24.038  1.00 34.11           C
ATOM   1212  C   VAL B 154      24.753   7.556  20.628  1.00 34.11           C
ATOM   1213  O   VAL B 154      24.752   6.344  20.415  1.00 34.11           O
ATOM   1214  N   GLY B 155      24.015   8.412  19.901  1.00 25.95           N
ATOM   1215  CA  GLY B 155      23.113   7.940  18.893  1.00 25.95           C
ATOM   1216  C   GLY B 155      23.870   7.180  17.849  1.00 25.95           C
ATOM   1217  O   GLY B 155      23.415   6.134  17.388  1.00 25.95           O
ATOM   1218  N   MET B 156      25.041   7.690  17.427  1.00 50.90           N
ATOM   1219  CA  MET B 156      25.787   7.006  16.410  1.00 50.90           C
ATOM   1220  CB  MET B 156      27.062   7.756  15.993  1.00 50.90           C
ATOM   1221  CG  MET B 156      27.892   7.006  14.948  1.00 50.90           C
ATOM   1222  SD  MET B 156      29.249   7.978  14.226  1.00 50.90           S
ATOM   1223  CE  MET B 156      30.169   8.195  15.776  1.00 50.90           C
ATOM   1224  C   MET B 156      26.207   5.655  16.907  1.00 50.90           C
ATOM   1225  O   MET B 156      26.010   4.642  16.239  1.00 50.90           O
ATOM   1226  N   MET B 157      26.758   5.603  18.130  1.00130.16           N
ATOM   1227  CA  MET B 157      27.260   4.379  18.692  1.00130.16           C
ATOM   1228  CB  MET B 157      27.909   4.609  20.076  1.00130.16           C
ATOM   1229  CG  MET B 157      28.310   3.330  20.818  1.00130.16           C
ATOM   1230  SD  MET B 157      29.540   3.555  22.143  1.00130.16           S
ATOM   1231  CE  MET B 157      30.904   4.056  21.056  1.00130.16           C
ATOM   1232  C   MET B 157      26.153   3.385  18.862  1.00130.16           C
ATOM   1233  O   MET B 157      26.340   2.190  18.636  1.00130.16           O
ATOM   1234  N   GLU B 158      24.967   3.849  19.288  1.00 52.21           N
ATOM   1235  CA  GLU B 158      23.873   2.956  19.554  1.00 52.21           C
ATOM   1236  CB  GLU B 158      22.696   3.684  20.226  1.00 52.21           C
ATOM   1237  CG  GLU B 158      23.047   4.151  21.643  1.00 52.21           C
ATOM   1238  CD  GLU B 158      21.959   5.091  22.140  1.00 52.21           C
ATOM   1239  OE1 GLU B 158      21.219   5.647  21.286  1.00 52.21           O
ATOM   1240  OE2 GLU B 158      21.860   5.272  23.383  1.00 52.21           O
ATOM   1241  C   GLU B 158      23.385   2.298  18.293  1.00 52.21           C
ATOM   1242  O   GLU B 158      23.109   1.099  18.289  1.00 52.21           O
ATOM   1243  N   ALA B 159      23.240   3.065  17.193  1.00 41.33           N
ATOM   1244  CA  ALA B 159      22.757   2.500  15.961  1.00 41.33           C
ATOM   1245  CB  ALA B 159      22.511   3.566  14.879  1.00 41.33           C
ATOM   1246  C   ALA B 159      23.758   1.527  15.412  1.00 41.33           C
ATOM   1247  O   ALA B 159      23.409   0.432  14.973  1.00 41.33           O
ATOM   1248  N   ARG B 160      25.047   1.903  15.450  1.00139.19           N
ATOM   1249  CA  ARG B 160      26.098   1.114  14.873  1.00139.19           C
ATOM   1250  CB  ARG B 160      27.447   1.850  14.945  1.00139.19           C
ATOM   1251  CG  ARG B 160      28.495   1.319  13.973  1.00139.19           C
ATOM   1252  CD  ARG B 160      29.677   2.273  13.776  1.00139.19           C
ATOM   1253  NE  ARG B 160      29.160   3.483  13.074  1.00139.19           N
ATOM   1254  CZ  ARG B 160      29.960   4.149  12.190  1.00139.19           C
ATOM   1255  NH1 ARG B 160      31.225   3.697  11.949  1.00139.19           N
ATOM   1256  NH2 ARG B 160      29.492   5.255  11.541  1.00139.19           N
ATOM   1257  C   ARG B 160      26.197  -0.203  15.578  1.00139.19           C
ATOM   1258  O   ARG B 160      26.494  -1.229  14.966  1.00139.19           O
ATOM   1259  N   LEU B 161      25.977  -0.212  16.905  1.00 42.36           N
ATOM   1260  CA  LEU B 161      26.012  -1.440  17.645  1.00 42.36           C
ATOM   1261  CB  LEU B 161      25.816  -1.238  19.156  1.00 42.36           C
ATOM   1262  CG  LEU B 161      26.997  -0.517  19.828  1.00 42.36           C
ATOM   1263  CD1 LEU B 161      26.762  -0.338  21.337  1.00 42.36           C
ATOM   1264  CD2 LEU B 161      28.320  -1.233  19.511  1.00 42.36           C
ATOM   1265  C   LEU B 161      24.890  -2.302  17.158  1.00 42.36           C
ATOM   1266  O   LEU B 161      25.042  -3.514  17.024  1.00 42.36           O
ATOM   1267  N   ARG B 162      23.721  -1.688  16.888  1.00 67.40           N
ATOM   1268  CA  ARG B 162      22.570  -2.435  16.475  1.00 67.40           C
ATOM   1269  CB  ARG B 162      21.312  -1.561  16.357  1.00 67.40           C
ATOM   1270  CG  ARG B 162      20.855  -1.029  17.717  1.00 67.40           C
ATOM   1271  CD  ARG B 162      19.508  -0.306  17.699  1.00 67.40           C
ATOM   1272  NE  ARG B 162      19.236   0.142  19.094  1.00 67.40           N
ATOM   1273  CZ  ARG B 162      17.978   0.523  19.461  1.00 67.40           C
ATOM   1274  NH1 ARG B 162      16.961   0.485  18.551  1.00 67.40           N
ATOM   1275  NH2 ARG B 162      17.736   0.938  20.738  1.00 67.40           N
ATOM   1276  C   ARG B 162      22.825  -3.104  15.158  1.00 67.40           C
ATOM   1277  O   ARG B 162      22.538  -4.287  14.993  1.00 67.40           O
ATOM   1278  N   LEU B 163      23.392  -2.370  14.187  1.00 96.68           N
ATOM   1279  CA  LEU B 163      23.639  -2.913  12.878  1.00 96.68           C
ATOM   1280  CB  LEU B 163      24.198  -1.839  11.915  1.00 96.68           C
ATOM   1281  CG  LEU B 163      24.323  -2.213  10.415  1.00 96.68           C
ATOM   1282  CD1 LEU B 163      24.897  -1.026   9.623  1.00 96.68           C
ATOM   1283  CD2 LEU B 163      25.137  -3.494  10.159  1.00 96.68           C
ATOM   1284  C   LEU B 163      24.638  -4.023  12.998  1.00 96.68           C
ATOM   1285  O   LEU B 163      24.470  -5.090  12.410  1.00 96.68           O
ATOM   1286  N   ARG B 164      25.704  -3.811  13.791  1.00172.60           N
ATOM   1287  CA  ARG B 164      26.766  -4.773  13.863  1.00172.60           C
ATOM   1288  CB  ARG B 164      27.917  -4.321  14.778  1.00172.60           C
ATOM   1289  CG  ARG B 164      29.063  -5.332  14.863  1.00172.60           C
ATOM   1290  CD  ARG B 164      29.839  -5.487  13.553  1.00172.60           C
ATOM   1291  NE  ARG B 164      30.588  -4.219  13.322  1.00172.60           N
ATOM   1292  CZ  ARG B 164      31.517  -4.146  12.324  1.00172.60           C
ATOM   1293  NH1 ARG B 164      31.760  -5.233  11.536  1.00172.60           N
ATOM   1294  NH2 ARG B 164      32.202  -2.984  12.113  1.00172.60           N
ATOM   1295  C   ARG B 164      26.250  -6.073  14.399  1.00172.60           C
ATOM   1296  O   ARG B 164      26.624  -7.145  13.931  1.00172.60           O
ATOM   1297  N   THR B 165      25.421  -5.983  15.446  1.00156.93           N
ATOM   1298  CA  THR B 165      24.795  -7.043  16.181  1.00156.93           C
ATOM   1299  CB  THR B 165      24.425  -6.590  17.557  1.00156.93           C
ATOM   1300  OG1 THR B 165      24.023  -7.699  18.334  1.00156.93           O
ATOM   1301  CG2 THR B 165      23.284  -5.569  17.461  1.00156.93           C
ATOM   1302  C   THR B 165      23.562  -7.551  15.496  1.00156.93           C
ATOM   1303  O   THR B 165      23.013  -8.576  15.895  1.00156.93           O
ATOM   1304  N   ASN B 166      23.043  -6.810  14.498  1.00 98.66           N
ATOM   1305  CA  ASN B 166      21.809  -7.180  13.863  1.00 98.66           C
ATOM   1306  CB  ASN B 166      21.840  -8.559  13.184  1.00 98.66           C
ATOM   1307  CG  ASN B 166      22.587  -8.394  11.868  1.00 98.66           C
ATOM   1308  OD1 ASN B 166      22.501  -7.350  11.222  1.00 98.66           O
ATOM   1309  ND2 ASN B 166      23.337  -9.450  11.455  1.00 98.66           N
ATOM   1310  C   ASN B 166      20.714  -7.154  14.880  1.00 98.66           C
ATOM   1311  O   ASN B 166      19.893  -8.066  14.969  1.00 98.66           O
ATOM   1312  N   ASN B 167      20.700  -6.068  15.674  1.00 67.16           N
ATOM   1313  CA  ASN B 167      19.702  -5.775  16.661  1.00 67.16           C
ATOM   1314  CB  ASN B 167      18.281  -5.710  16.072  1.00 67.16           C
ATOM   1315  CG  ASN B 167      18.198  -4.471  15.188  1.00 67.16           C
ATOM   1316  OD1 ASN B 167      18.654  -3.393  15.565  1.00 67.16           O
ATOM   1317  ND2 ASN B 167      17.604  -4.626  13.974  1.00 67.16           N
ATOM   1318  C   ASN B 167      19.725  -6.784  17.763  1.00 67.16           C
ATOM   1319  O   ASN B 167      18.784  -6.859  18.551  1.00 67.16           O
ATOM   1320  N   THR B 168      20.801  -7.584  17.868  1.00 34.77           N
ATOM   1321  CA  THR B 168      20.866  -8.489  18.977  1.00 34.77           C
ATOM   1322  CB  THR B 168      21.977  -9.492  18.878  1.00 34.77           C
ATOM   1323  OG1 THR B 168      21.832 -10.268  17.697  1.00 34.77           O
ATOM   1324  CG2 THR B 168      21.928 -10.402  20.117  1.00 34.77           C
ATOM   1325  C   THR B 168      21.070  -7.662  20.211  1.00 34.77           C
ATOM   1326  O   THR B 168      20.485  -7.950  21.254  1.00 34.77           O
ATOM   1327  N   VAL B 169      21.915  -6.606  20.116  1.00110.59           N
ATOM   1328  CA  VAL B 169      22.181  -5.742  21.240  1.00110.59           C
ATOM   1329  CB  VAL B 169      23.644  -5.621  21.566  1.00110.59           C
ATOM   1330  CG1 VAL B 169      24.384  -5.031  20.353  1.00110.59           C
ATOM   1331  CG2 VAL B 169      23.787  -4.784  22.848  1.00110.59           C
ATOM   1332  C   VAL B 169      21.647  -4.361  20.945  1.00110.59           C
ATOM   1333  O   VAL B 169      22.005  -3.728  19.955  1.00110.59           O
ATOM   1334  N   GLN B 170      20.679  -3.942  21.785  1.00170.32           N
ATOM   1335  CA  GLN B 170      19.889  -2.733  21.874  1.00170.32           C
ATOM   1336  CB  GLN B 170      18.462  -3.005  22.377  1.00170.32           C
ATOM   1337  CG  GLN B 170      17.648  -3.900  21.441  1.00170.32           C
ATOM   1338  CD  GLN B 170      17.393  -3.126  20.154  1.00170.32           C
ATOM   1339  OE1 GLN B 170      17.024  -1.953  20.184  1.00170.32           O
ATOM   1340  NE2 GLN B 170      17.604  -3.797  18.990  1.00170.32           N
ATOM   1341  C   GLN B 170      20.423  -1.586  22.707  1.00170.32           C
ATOM   1342  O   GLN B 170      19.720  -0.586  22.828  1.00170.32           O
ATOM   1343  N   THR B 171      21.559  -1.727  23.418  1.00145.63           N
ATOM   1344  CA  THR B 171      21.997  -0.806  24.449  1.00145.63           C
ATOM   1345  CB  THR B 171      23.456  -0.946  24.775  1.00145.63           C
ATOM   1346  OG1 THR B 171      23.777  -0.186  25.930  1.00145.63           O
ATOM   1347  CG2 THR B 171      24.280  -0.459  23.570  1.00145.63           C
ATOM   1348  C   THR B 171      21.737   0.655  24.188  1.00145.63           C
ATOM   1349  O   THR B 171      21.833   1.157  23.069  1.00145.63           O
ATOM   1350  N   MET B 172      21.343   1.364  25.275  1.00113.64           N
ATOM   1351  CA  MET B 172      21.146   2.788  25.258  1.00113.64           C
ATOM   1352  CB  MET B 172      19.810   3.240  25.879  1.00113.64           C
ATOM   1353  CG  MET B 172      18.593   2.829  25.049  1.00113.64           C
ATOM   1354  SD  MET B 172      16.996   3.348  25.747  1.00113.64           S
ATOM   1355  CE  MET B 172      15.998   2.625  24.414  1.00113.64           C
ATOM   1356  C   MET B 172      22.254   3.333  26.104  1.00113.64           C
ATOM   1357  O   MET B 172      22.340   3.034  27.293  1.00113.64           O
ATOM   1358  N   LEU B 173      23.137   4.145  25.494  1.00 62.82           N
ATOM   1359  CA  LEU B 173      24.298   4.687  26.143  1.00 62.82           C
ATOM   1360  CB  LEU B 173      25.345   5.187  25.141  1.00 62.82           C
ATOM   1361  CG  LEU B 173      25.872   4.089  24.207  1.00 62.82           C
ATOM   1362  CD1 LEU B 173      26.910   4.673  23.239  1.00 62.82           C
ATOM   1363  CD2 LEU B 173      26.404   2.879  24.994  1.00 62.82           C
ATOM   1364  C   LEU B 173      23.899   5.882  26.959  1.00 62.82           C
ATOM   1365  O   LEU B 173      22.808   6.423  26.782  1.00 62.82           O
ATOM   1366  N   SER B 174      24.792   6.326  27.877  1.00 64.16           N
ATOM   1367  CA  SER B 174      24.474   7.423  28.758  1.00 64.16           C
ATOM   1368  CB  SER B 174      24.872   7.143  30.216  1.00 64.16           C
ATOM   1369  OG  SER B 174      24.663   8.301  31.006  1.00 64.16           O
ATOM   1370  C   SER B 174      25.179   8.696  28.359  1.00 64.16           C
ATOM   1371  O   SER B 174      26.402   8.809  28.436  1.00 64.16           O
ATOM   1372  N   PRO B 175      24.411   9.672  27.936  1.00 86.41           N
ATOM   1373  CA  PRO B 175      24.947  10.969  27.596  1.00 86.41           C
ATOM   1374  CD  PRO B 175      23.185   9.386  27.208  1.00 86.41           C
ATOM   1375  CB  PRO B 175      23.838  11.697  26.840  1.00 86.41           C
ATOM   1376  CG  PRO B 175      23.002  10.559  26.231  1.00 86.41           C
ATOM   1377  C   PRO B 175      25.394  11.720  28.813  1.00 86.41           C
ATOM   1378  O   PRO B 175      26.280  12.569  28.714  1.00 86.41           O
ATOM   1379  N   GLN B 176      24.773  11.435  29.969  1.00 52.40           N
ATOM   1380  CA  GLN B 176      25.041  12.148  31.187  1.00 52.40           C
ATOM   1381  CB  GLN B 176      24.080  11.772  32.326  1.00 52.40           C
ATOM   1382  CG  GLN B 176      24.325  12.571  33.607  1.00 52.40           C
ATOM   1383  CD  GLN B 176      23.987  14.028  33.318  1.00 52.40           C
ATOM   1384  OE1 GLN B 176      22.996  14.329  32.654  1.00 52.40           O
ATOM   1385  NE2 GLN B 176      24.839  14.960  33.822  1.00 52.40           N
ATOM   1386  C   GLN B 176      26.435  11.881  31.662  1.00 52.40           C
ATOM   1387  O   GLN B 176      27.112  12.781  32.159  1.00 52.40           O
ATOM   1388  N   ASP B 177      26.908  10.630  31.522  1.00 81.15           N
ATOM   1389  CA  ASP B 177      28.213  10.316  32.026  1.00 81.15           C
ATOM   1390  CB  ASP B 177      28.595   8.844  31.782  1.00 81.15           C
ATOM   1391  CG  ASP B 177      29.887   8.544  32.530  1.00 81.15           C
ATOM   1392  OD1 ASP B 177      30.468   9.496  33.117  1.00 81.15           O
ATOM   1393  OD2 ASP B 177      30.307   7.356  32.530  1.00 81.15           O
ATOM   1394  C   ASP B 177      29.203  11.179  31.307  1.00 81.15           C
ATOM   1395  O   ASP B 177      30.136  11.707  31.912  1.00 81.15           O
ATOM   1396  N   VAL B 178      29.017  11.347  29.983  1.00 40.96           N
ATOM   1397  CA  VAL B 178      29.910  12.163  29.213  1.00 40.96           C
ATOM   1398  CB  VAL B 178      29.560  12.179  27.753  1.00 40.96           C
ATOM   1399  CG1 VAL B 178      30.462  13.201  27.042  1.00 40.96           C
ATOM   1400  CG2 VAL B 178      29.683  10.748  27.201  1.00 40.96           C
ATOM   1401  C   VAL B 178      29.829  13.573  29.706  1.00 40.96           C
ATOM   1402  O   VAL B 178      30.848  14.227  29.924  1.00 40.96           O
ATOM   1403  N   VAL B 179      28.600  14.076  29.913  1.00 52.04           N
ATOM   1404  CA  VAL B 179      28.424  15.436  30.344  1.00 52.04           C
ATOM   1405  CB  VAL B 179      26.977  15.815  30.486  1.00 52.04           C
ATOM   1406  CG1 VAL B 179      26.892  17.234  31.074  1.00 52.04           C
ATOM   1407  CG2 VAL B 179      26.296  15.669  29.114  1.00 52.04           C
ATOM   1408  C   VAL B 179      29.077  15.654  31.679  1.00 52.04           C
ATOM   1409  O   VAL B 179      29.714  16.682  31.899  1.00 52.04           O
ATOM   1410  N   SER B 180      28.887  14.723  32.632  1.00 73.51           N
ATOM   1411  CA  SER B 180      29.429  14.905  33.956  1.00 73.51           C
ATOM   1412  CB  SER B 180      28.722  14.027  35.002  1.00 73.51           C
ATOM   1413  OG  SER B 180      27.358  14.408  35.114  1.00 73.51           O
ATOM   1414  C   SER B 180      30.904  14.610  34.065  1.00 73.51           C
ATOM   1415  O   SER B 180      31.628  15.334  34.746  1.00 73.51           O
ATOM   1416  N   CYS B 181      31.338  13.450  33.526  1.00101.52           N
ATOM   1417  CA  CYS B 181      32.684  12.943  33.627  1.00101.52           C
ATOM   1418  CB  CYS B 181      32.704  11.412  33.610  1.00101.52           C
ATOM   1419  SG  CYS B 181      31.929  10.843  35.134  1.00101.52           S
ATOM   1420  C   CYS B 181      33.720  13.402  32.641  1.00101.52           C
ATOM   1421  O   CYS B 181      34.883  13.555  33.008  1.00101.52           O
ATOM   1422  N   SER B 182      33.347  13.607  31.363  1.00 76.29           N
ATOM   1423  CA  SER B 182      34.345  13.740  30.335  1.00 76.29           C
ATOM   1424  CB  SER B 182      33.779  13.466  28.930  1.00 76.29           C
ATOM   1425  OG  SER B 182      34.797  13.600  27.950  1.00 76.29           O
ATOM   1426  C   SER B 182      35.054  15.065  30.301  1.00 76.29           C
ATOM   1427  O   SER B 182      34.450  16.130  30.199  1.00 76.29           O
ATOM   1428  N   GLY B 183      36.401  14.988  30.393  1.00 67.10           N
ATOM   1429  CA  GLY B 183      37.356  16.064  30.312  1.00 67.10           C
ATOM   1430  C   GLY B 183      37.502  16.547  28.894  1.00 67.10           C
ATOM   1431  O   GLY B 183      38.029  17.632  28.645  1.00 67.10           O
ATOM   1432  N   LEU B 184      37.169  15.660  27.937  1.00130.14           N
ATOM   1433  CA  LEU B 184      37.241  15.844  26.514  1.00130.14           C
ATOM   1434  CB  LEU B 184      37.006  14.541  25.730  1.00130.14           C
ATOM   1435  CG  LEU B 184      38.086  13.472  25.980  1.00130.14           C
ATOM   1436  CD1 LEU B 184      38.098  13.021  27.450  1.00130.14           C
ATOM   1437  CD2 LEU B 184      37.946  12.297  24.999  1.00130.14           C
ATOM   1438  C   LEU B 184      36.207  16.832  26.061  1.00130.14           C
ATOM   1439  O   LEU B 184      36.211  17.221  24.895  1.00130.14           O
ATOM   1440  N   SER B 185      35.211  17.143  26.916  1.00 69.80           N
ATOM   1441  CA  SER B 185      34.166  18.067  26.560  1.00 69.80           C
ATOM   1442  CB  SER B 185      32.854  17.371  26.158  1.00 69.80           C
ATOM   1443  OG  SER B 185      32.316  16.666  27.267  1.00 69.80           O
ATOM   1444  C   SER B 185      33.849  18.972  27.725  1.00 69.80           C
ATOM   1445  O   SER B 185      34.393  18.849  28.820  1.00 69.80           O
ATOM   1446  N   GLN B 186      32.995  19.972  27.428  1.00195.83           N
ATOM   1447  CA  GLN B 186      32.459  21.059  28.206  1.00195.83           C
ATOM   1448  CB  GLN B 186      32.135  22.279  27.328  1.00195.83           C
ATOM   1449  CG  GLN B 186      33.380  23.079  26.919  1.00195.83           C
ATOM   1450  CD  GLN B 186      34.488  22.149  26.427  1.00195.83           C
ATOM   1451  OE1 GLN B 186      35.592  22.154  26.968  1.00195.83           O
ATOM   1452  NE2 GLN B 186      34.206  21.336  25.374  1.00195.83           N
ATOM   1453  C   GLN B 186      31.283  20.754  29.103  1.00195.83           C
ATOM   1454  O   GLN B 186      30.807  21.667  29.774  1.00195.83           O
ATOM   1455  N   GLY B 187      30.659  19.560  29.048  1.00 49.46           N
ATOM   1456  CA  GLY B 187      29.506  19.358  29.892  1.00 49.46           C
ATOM   1457  C   GLY B 187      28.334  19.958  29.172  1.00 49.46           C
ATOM   1458  O   GLY B 187      28.127  19.694  27.992  1.00 49.46           O
ATOM   1459  N   CYS B 188      27.511  20.752  29.885  1.00 78.78           N
ATOM   1460  CA  CYS B 188      26.359  21.426  29.348  1.00 78.78           C
ATOM   1461  CB  CYS B 188      25.434  22.024  30.420  1.00 78.78           C
ATOM   1462  SG  CYS B 188      24.384  20.735  31.140  1.00 78.78           S
ATOM   1463  C   CYS B 188      26.794  22.528  28.431  1.00 78.78           C
ATOM   1464  O   CYS B 188      25.980  23.098  27.707  1.00 78.78           O
ATOM   1465  N   ASP B 189      28.078  22.914  28.539  1.00 78.35           N
ATOM   1466  CA  ASP B 189      28.744  23.946  27.790  1.00 78.35           C
ATOM   1467  CB  ASP B 189      30.108  24.325  28.391  1.00 78.35           C
ATOM   1468  CG  ASP B 189      29.855  25.018  29.723  1.00 78.35           C
ATOM   1469  OD1 ASP B 189      28.664  25.292  30.030  1.00 78.35           O
ATOM   1470  OD2 ASP B 189      30.849  25.286  30.449  1.00 78.35           O
ATOM   1471  C   ASP B 189      28.977  23.547  26.354  1.00 78.35           C
ATOM   1472  O   ASP B 189      29.345  24.396  25.541  1.00 78.35           O
ATOM   1473  N   GLY B 190      28.867  22.245  26.005  1.00 41.34           N
ATOM   1474  CA  GLY B 190      29.083  21.857  24.631  1.00 41.34           C
ATOM   1475  C   GLY B 190      30.251  20.911  24.531  1.00 41.34           C
ATOM   1476  O   GLY B 190      30.914  20.616  25.523  1.00 41.34           O
ATOM   1477  N   GLY B 191      30.509  20.391  23.306  1.00 33.07           N
ATOM   1478  CA  GLY B 191      31.586  19.463  23.062  1.00 33.07           C
ATOM   1479  C   GLY B 191      31.544  19.045  21.613  1.00 33.07           C
ATOM   1480  O   GLY B 191      30.760  19.585  20.831  1.00 33.07           O
ATOM   1481  N   PHE B 192      32.406  18.074  21.212  1.00 71.43           N
ATOM   1482  CA  PHE B 192      32.427  17.640  19.832  1.00 71.43           C
ATOM   1483  CB  PHE B 192      33.647  18.158  19.053  1.00 71.43           C
ATOM   1484  CG  PHE B 192      33.501  19.637  18.970  1.00 71.43           C
ATOM   1485  CD1 PHE B 192      33.906  20.435  20.015  1.00 71.43           C
ATOM   1486  CD2 PHE B 192      32.958  20.227  17.852  1.00 71.43           C
ATOM   1487  CE1 PHE B 192      33.772  21.801  19.943  1.00 71.43           C
ATOM   1488  CE2 PHE B 192      32.821  21.593  17.775  1.00 71.43           C
ATOM   1489  CZ  PHE B 192      33.228  22.382  18.823  1.00 71.43           C
ATOM   1490  C   PHE B 192      32.439  16.132  19.745  1.00 71.43           C
ATOM   1491  O   PHE B 192      33.170  15.457  20.468  1.00 71.43           O
ATOM   1492  N   PRO B 193      31.670  15.595  18.818  1.00 78.36           N
ATOM   1493  CA  PRO B 193      31.543  14.166  18.648  1.00 78.36           C
ATOM   1494  CD  PRO B 193      30.494  16.295  18.328  1.00 78.36           C
ATOM   1495  CB  PRO B 193      30.444  13.966  17.610  1.00 78.36           C
ATOM   1496  CG  PRO B 193      29.543  15.198  17.812  1.00 78.36           C
ATOM   1497  C   PRO B 193      32.829  13.463  18.342  1.00 78.36           C
ATOM   1498  O   PRO B 193      32.983  12.308  18.736  1.00 78.36           O
ATOM   1499  N   TYR B 194      33.777  14.130  17.666  1.00 57.32           N
ATOM   1500  CA  TYR B 194      35.026  13.499  17.349  1.00 57.32           C
ATOM   1501  CB  TYR B 194      35.966  14.477  16.622  1.00 57.32           C
ATOM   1502  CG  TYR B 194      37.268  13.828  16.294  1.00 57.32           C
ATOM   1503  CD1 TYR B 194      38.285  13.791  17.221  1.00 57.32           C
ATOM   1504  CD2 TYR B 194      37.482  13.274  15.052  1.00 57.32           C
ATOM   1505  CE1 TYR B 194      39.491  13.205  16.918  1.00 57.32           C
ATOM   1506  CE2 TYR B 194      38.686  12.687  14.743  1.00 57.32           C
ATOM   1507  CZ  TYR B 194      39.693  12.652  15.677  1.00 57.32           C
ATOM   1508  OH  TYR B 194      40.931  12.052  15.361  1.00 57.32           O
ATOM   1509  C   TYR B 194      35.666  13.109  18.652  1.00 57.32           C
ATOM   1510  O   TYR B 194      36.211  12.015  18.786  1.00 57.32           O
ATOM   1511  N   LEU B 195      35.636  14.021  19.640  1.00 91.06           N
ATOM   1512  CA  LEU B 195      36.219  13.786  20.933  1.00 91.06           C
ATOM   1513  CB  LEU B 195      36.391  15.085  21.737  1.00 91.06           C
ATOM   1514  CG  LEU B 195      37.448  16.023  21.122  1.00 91.06           C
ATOM   1515  CD1 LEU B 195      37.606  17.312  21.942  1.00 91.06           C
ATOM   1516  CD2 LEU B 195      38.789  15.296  20.924  1.00 91.06           C
ATOM   1517  C   LEU B 195      35.422  12.813  21.767  1.00 91.06           C
ATOM   1518  O   LEU B 195      35.990  12.173  22.647  1.00 91.06           O
ATOM   1519  N   ILE B 196      34.071  12.823  21.674  1.00143.57           N
ATOM   1520  CA  ILE B 196      33.265  11.909  22.455  1.00143.57           C
ATOM   1521  CB  ILE B 196      31.932  12.502  22.805  1.00143.57           C
ATOM   1522  CG1 ILE B 196      32.148  13.808  23.586  1.00143.57           C
ATOM   1523  CG2 ILE B 196      31.128  11.452  23.588  1.00143.57           C
ATOM   1524  CD1 ILE B 196      32.974  13.621  24.858  1.00143.57           C
ATOM   1525  C   ILE B 196      33.011  10.563  21.837  1.00143.57           C
ATOM   1526  O   ILE B 196      33.328   9.518  22.405  1.00143.57           O
ATOM   1527  N   ALA B 197      32.416  10.557  20.627  1.00 62.78           N
ATOM   1528  CA  ALA B 197      32.079   9.310  20.009  1.00 62.78           C
ATOM   1529  CB  ALA B 197      31.361   9.487  18.660  1.00 62.78           C
ATOM   1530  C   ALA B 197      33.360   8.605  19.746  1.00 62.78           C
ATOM   1531  O   ALA B 197      33.424   7.379  19.839  1.00 62.78           O
ATOM   1532  N   GLY B 198      34.369   9.352  19.250  1.00 86.93           N
ATOM   1533  CA  GLY B 198      35.641   8.733  19.009  1.00 86.93           C
ATOM   1534  C   GLY B 198      36.600   8.602  20.170  1.00 86.93           C
ATOM   1535  O   GLY B 198      36.785   7.524  20.730  1.00 86.93           O
ATOM   1536  N   ARG B 199      37.179   9.743  20.614  1.00111.25           N
ATOM   1537  CA  ARG B 199      38.293   9.709  21.536  1.00111.25           C
ATOM   1538  CB  ARG B 199      38.969  11.081  21.698  1.00111.25           C
ATOM   1539  CG  ARG B 199      40.176  11.057  22.639  1.00111.25           C
ATOM   1540  CD  ARG B 199      40.853  12.419  22.802  1.00111.25           C
ATOM   1541  NE  ARG B 199      41.997  12.245  23.741  1.00111.25           N
ATOM   1542  CZ  ARG B 199      43.219  11.864  23.264  1.00111.25           C
ATOM   1543  NH1 ARG B 199      43.395  11.652  21.927  1.00111.25           N
ATOM   1544  NH2 ARG B 199      44.265  11.698  24.124  1.00111.25           N
ATOM   1545  C   ARG B 199      37.925   9.229  22.907  1.00111.25           C
ATOM   1546  O   ARG B 199      38.557   8.322  23.447  1.00111.25           O
ATOM   1547  N   TYR B 200      36.873   9.817  23.500  1.00 65.79           N
ATOM   1548  CA  TYR B 200      36.483   9.489  24.840  1.00 65.79           C
ATOM   1549  CB  TYR B 200      35.304  10.372  25.297  1.00 65.79           C
ATOM   1550  CG  TYR B 200      34.979  10.116  26.728  1.00 65.79           C
ATOM   1551  CD1 TYR B 200      35.768  10.643  27.725  1.00 65.79           C
ATOM   1552  CD2 TYR B 200      33.872   9.376  27.076  1.00 65.79           C
ATOM   1553  CE1 TYR B 200      35.468  10.421  29.048  1.00 65.79           C
ATOM   1554  CE2 TYR B 200      33.567   9.151  28.398  1.00 65.79           C
ATOM   1555  CZ  TYR B 200      34.366   9.673  29.385  1.00 65.79           C
ATOM   1556  OH  TYR B 200      34.056   9.444  30.743  1.00 65.79           O
ATOM   1557  C   TYR B 200      36.053   8.056  24.857  1.00 65.79           C
ATOM   1558  O   TYR B 200      36.379   7.301  25.772  1.00 65.79           O
ATOM   1559  N   ALA B 201      35.311   7.636  23.820  1.00 35.95           N
ATOM   1560  CA  ALA B 201      34.819   6.291  23.769  1.00 35.95           C
ATOM   1561  CB  ALA B 201      33.991   6.010  22.503  1.00 35.95           C
ATOM   1562  C   ALA B 201      35.978   5.338  23.766  1.00 35.95           C
ATOM   1563  O   ALA B 201      35.935   4.301  24.424  1.00 35.95           O
ATOM   1564  N   GLN B 202      37.037   5.644  22.995  1.00 66.11           N
ATOM   1565  CA  GLN B 202      38.168   4.761  22.917  1.00 66.11           C
ATOM   1566  CB  GLN B 202      39.128   5.166  21.785  1.00 66.11           C
ATOM   1567  CG  GLN B 202      40.359   4.270  21.649  1.00 66.11           C
ATOM   1568  CD  GLN B 202      41.188   4.808  20.493  1.00 66.11           C
ATOM   1569  OE1 GLN B 202      40.751   4.797  19.344  1.00 66.11           O
ATOM   1570  NE2 GLN B 202      42.421   5.294  20.798  1.00 66.11           N
ATOM   1571  C   GLN B 202      38.951   4.746  24.202  1.00 66.11           C
ATOM   1572  O   GLN B 202      39.331   3.682  24.692  1.00 66.11           O
ATOM   1573  N   ASP B 203      39.258   5.936  24.762  1.00104.13           N
ATOM   1574  CA  ASP B 203      40.084   6.018  25.936  1.00104.13           C
ATOM   1575  CB  ASP B 203      40.581   7.450  26.192  1.00104.13           C
ATOM   1576  CG  ASP B 203      41.539   7.838  25.073  1.00104.13           C
ATOM   1577  OD1 ASP B 203      41.885   6.945  24.255  1.00104.13           O
ATOM   1578  OD2 ASP B 203      41.932   9.034  25.019  1.00104.13           O
ATOM   1579  C   ASP B 203      39.411   5.568  27.204  1.00104.13           C
ATOM   1580  O   ASP B 203      39.958   4.744  27.937  1.00104.13           O
ATOM   1581  N   TYR B 204      38.287   6.228  27.562  1.00120.12           N
ATOM   1582  CA  TYR B 204      37.526   5.958  28.756  1.00120.12           C
ATOM   1583  CB  TYR B 204      36.933   7.244  29.348  1.00120.12           C
ATOM   1584  CG  TYR B 204      38.116   8.101  29.649  1.00120.12           C
ATOM   1585  CD1 TYR B 204      38.762   8.013  30.861  1.00120.12           C
ATOM   1586  CD2 TYR B 204      38.597   8.978  28.703  1.00120.12           C
ATOM   1587  CE1 TYR B 204      39.858   8.799  31.129  1.00120.12           C
ATOM   1588  CE2 TYR B 204      39.693   9.766  28.965  1.00120.12           C
ATOM   1589  CZ  TYR B 204      40.325   9.678  30.181  1.00120.12           C
ATOM   1590  OH  TYR B 204      41.449  10.486  30.454  1.00120.12           O
ATOM   1591  C   TYR B 204      36.437   4.931  28.626  1.00120.12           C
ATOM   1592  O   TYR B 204      36.219   4.128  29.531  1.00120.12           O
ATOM   1593  N   GLY B 205      35.678   4.964  27.514  1.00 39.77           N
ATOM   1594  CA  GLY B 205      34.574   4.053  27.354  1.00 39.77           C
ATOM   1595  C   GLY B 205      33.296   4.731  27.769  1.00 39.77           C
ATOM   1596  O   GLY B 205      33.309   5.748  28.462  1.00 39.77           O
ATOM   1597  N   LEU B 206      32.145   4.158  27.342  1.00104.93           N
ATOM   1598  CA  LEU B 206      30.851   4.715  27.632  1.00104.93           C
ATOM   1599  CB  LEU B 206      29.994   5.019  26.388  1.00104.93           C
ATOM   1600  CG  LEU B 206      30.629   6.014  25.398  1.00104.93           C
ATOM   1601  CD1 LEU B 206      30.981   7.341  26.087  1.00104.93           C
ATOM   1602  CD2 LEU B 206      31.800   5.383  24.629  1.00104.93           C
ATOM   1603  C   LEU B 206      30.071   3.715  28.437  1.00104.93           C
ATOM   1604  O   LEU B 206      30.287   2.510  28.334  1.00104.93           O
ATOM   1605  N   VAL B 207      29.125   4.204  29.267  1.00 61.79           N
ATOM   1606  CA  VAL B 207      28.319   3.341  30.089  1.00 61.79           C
ATOM   1607  CB  VAL B 207      28.346   3.709  31.546  1.00 61.79           C
ATOM   1608  CG1 VAL B 207      29.784   3.548  32.065  1.00 61.79           C
ATOM   1609  CG2 VAL B 207      27.780   5.130  31.707  1.00 61.79           C
ATOM   1610  C   VAL B 207      26.895   3.450  29.631  1.00 61.79           C
ATOM   1611  O   VAL B 207      26.543   4.339  28.860  1.00 61.79           O
ATOM   1612  N   ASP B 208      26.038   2.509  30.080  1.00 44.20           N
ATOM   1613  CA  ASP B 208      24.653   2.495  29.690  1.00 44.20           C
ATOM   1614  CB  ASP B 208      23.956   1.152  29.965  1.00 44.20           C
ATOM   1615  CG  ASP B 208      24.545   0.120  29.013  1.00 44.20           C
ATOM   1616  OD1 ASP B 208      25.336   0.523  28.119  1.00 44.20           O
ATOM   1617  OD2 ASP B 208      24.210  -1.085  29.166  1.00 44.20           O
ATOM   1618  C   ASP B 208      23.905   3.562  30.434  1.00 44.20           C
ATOM   1619  O   ASP B 208      24.371   4.095  31.440  1.00 44.20           O
ATOM   1620  N   GLU B 209      22.691   3.885  29.941  1.00 79.59           N
ATOM   1621  CA  GLU B 209      21.883   4.938  30.492  1.00 79.59           C
ATOM   1622  CB  GLU B 209      20.577   5.166  29.711  1.00 79.59           C
ATOM   1623  CG  GLU B 209      19.765   6.345  30.247  1.00 79.59           C
ATOM   1624  CD  GLU B 209      20.554   7.615  29.960  1.00 79.59           C
ATOM   1625  OE1 GLU B 209      21.660   7.506  29.367  1.00 79.59           O
ATOM   1626  OE2 GLU B 209      20.064   8.713  30.333  1.00 79.59           O
ATOM   1627  C   GLU B 209      21.514   4.618  31.908  1.00 79.59           C
ATOM   1628  O   GLU B 209      21.503   5.497  32.770  1.00 79.59           O
ATOM   1629  N   GLN B 210      21.223   3.338  32.196  1.00 77.27           N
ATOM   1630  CA  GLN B 210      20.793   2.943  33.505  1.00 77.27           C
ATOM   1631  CB  GLN B 210      20.469   1.443  33.602  1.00 77.27           C
ATOM   1632  CG  GLN B 210      19.263   1.030  32.757  1.00 77.27           C
ATOM   1633  CD  GLN B 210      19.046  -0.465  32.936  1.00 77.27           C
ATOM   1634  OE1 GLN B 210      19.829  -1.144  33.599  1.00 77.27           O
ATOM   1635  NE2 GLN B 210      17.953  -0.997  32.326  1.00 77.27           N
ATOM   1636  C   GLN B 210      21.879   3.242  34.489  1.00 77.27           C
ATOM   1637  O   GLN B 210      21.610   3.572  35.644  1.00 77.27           O
ATOM   1638  N   CYS B 211      23.146   3.105  34.059  1.00 49.38           N
ATOM   1639  CA  CYS B 211      24.244   3.318  34.956  1.00 49.38           C
ATOM   1640  CB  CYS B 211      25.609   3.072  34.294  1.00 49.38           C
ATOM   1641  SG  CYS B 211      26.959   3.177  35.498  1.00 49.38           S
ATOM   1642  C   CYS B 211      24.233   4.739  35.432  1.00 49.38           C
ATOM   1643  O   CYS B 211      24.419   4.996  36.623  1.00 49.38           O
ATOM   1644  N   ALA B 212      24.054   5.707  34.508  1.00 70.64           N
ATOM   1645  CA  ALA B 212      23.997   7.072  34.942  1.00 70.64           C
ATOM   1646  CB  ALA B 212      25.293   7.852  34.656  1.00 70.64           C
ATOM   1647  C   ALA B 212      22.901   7.735  34.168  1.00 70.64           C
ATOM   1648  O   ALA B 212      23.116   8.233  33.065  1.00 70.64           O
ATOM   1649  N   PRO B 213      21.752   7.825  34.775  1.00159.86           N
ATOM   1650  CA  PRO B 213      20.563   8.368  34.166  1.00159.86           C
ATOM   1651  CD  PRO B 213      21.622   7.655  36.211  1.00159.86           C
ATOM   1652  CB  PRO B 213      19.485   8.268  35.242  1.00159.86           C
ATOM   1653  CG  PRO B 213      20.283   8.321  36.559  1.00159.86           C
ATOM   1654  C   PRO B 213      20.793   9.785  33.741  1.00159.86           C
ATOM   1655  O   PRO B 213      21.596  10.470  34.372  1.00159.86           O
ATOM   1656  N   TYR B 214      20.085  10.246  32.685  1.00 96.34           N
ATOM   1657  CA  TYR B 214      20.314  11.562  32.146  1.00 96.34           C
ATOM   1658  CB  TYR B 214      19.827  11.671  30.688  1.00 96.34           C
ATOM   1659  CG  TYR B 214      20.140  13.023  30.151  1.00 96.34           C
ATOM   1660  CD1 TYR B 214      21.440  13.378  29.875  1.00 96.34           C
ATOM   1661  CD2 TYR B 214      19.132  13.922  29.892  1.00 96.34           C
ATOM   1662  CE1 TYR B 214      21.733  14.622  29.369  1.00 96.34           C
ATOM   1663  CE2 TYR B 214      19.419  15.168  29.386  1.00 96.34           C
ATOM   1664  CZ  TYR B 214      20.722  15.520  29.126  1.00 96.34           C
ATOM   1665  OH  TYR B 214      21.019  16.798  28.605  1.00 96.34           O
ATOM   1666  C   TYR B 214      19.617  12.590  32.992  1.00 96.34           C
ATOM   1667  O   TYR B 214      18.415  12.499  33.236  1.00 96.34           O
ATOM   1668  N   THR B 215      20.429  13.504  33.577  1.00 84.68           N
ATOM   1669  CA  THR B 215      20.041  14.639  34.377  1.00 84.68           C
ATOM   1670  CB  THR B 215      21.090  14.980  35.391  1.00 84.68           C
ATOM   1671  OG1 THR B 215      21.287  13.884  36.273  1.00 84.68           O
ATOM   1672  CG2 THR B 215      20.648  16.228  36.171  1.00 84.68           C
ATOM   1673  C   THR B 215      19.755  15.884  33.583  1.00 84.68           C
ATOM   1674  O   THR B 215      18.787  16.592  33.857  1.00 84.68           O
ATOM   1675  N   GLY B 216      20.601  16.187  32.573  1.00 34.32           N
ATOM   1676  CA  GLY B 216      20.464  17.410  31.830  1.00 34.32           C
ATOM   1677  C   GLY B 216      21.168  18.515  32.565  1.00 34.32           C
ATOM   1678  O   GLY B 216      20.897  19.693  32.331  1.00 34.32           O
ATOM   1679  N   LYS B 217      22.090  18.165  33.487  1.00110.47           N
ATOM   1680  CA  LYS B 217      22.788  19.176  34.231  1.00110.47           C
ATOM   1681  CB  LYS B 217      22.212  19.410  35.638  1.00110.47           C
ATOM   1682  CG  LYS B 217      20.801  20.001  35.631  1.00110.47           C
ATOM   1683  CD  LYS B 217      20.104  19.937  36.991  1.00110.47           C
ATOM   1684  CE  LYS B 217      20.709  20.878  38.034  1.00110.47           C
ATOM   1685  NZ  LYS B 217      20.364  22.281  37.711  1.00110.47           N
ATOM   1686  C   LYS B 217      24.220  18.761  34.412  1.00110.47           C
ATOM   1687  O   LYS B 217      24.628  17.646  34.096  1.00110.47           O
ATOM   1688  N   ASP B 218      25.002  19.702  34.963  1.00110.75           N
ATOM   1689  CA  ASP B 218      26.406  19.694  35.275  1.00110.75           C
ATOM   1690  CB  ASP B 218      26.954  21.098  35.579  1.00110.75           C
ATOM   1691  CG  ASP B 218      26.956  21.880  34.273  1.00110.75           C
ATOM   1692  OD1 ASP B 218      27.140  21.240  33.203  1.00110.75           O
ATOM   1693  OD2 ASP B 218      26.777  23.126  34.327  1.00110.75           O
ATOM   1694  C   ASP B 218      26.676  18.828  36.472  1.00110.75           C
ATOM   1695  O   ASP B 218      27.689  19.018  37.144  1.00110.75           O
ATOM   1696  N   SER B 219      25.716  17.960  36.852  1.00 61.18           N
ATOM   1697  CA  SER B 219      25.837  17.144  38.034  1.00 61.18           C
ATOM   1698  CB  SER B 219      24.786  16.023  38.117  1.00 61.18           C
ATOM   1699  OG  SER B 219      24.989  15.083  37.073  1.00 61.18           O
ATOM   1700  C   SER B 219      27.195  16.508  38.119  1.00 61.18           C
ATOM   1701  O   SER B 219      27.911  16.372  37.129  1.00 61.18           O
ATOM   1702  N   SER B 220      27.592  16.125  39.351  1.00 84.02           N
ATOM   1703  CA  SER B 220      28.889  15.556  39.585  1.00 84.02           C
ATOM   1704  CB  SER B 220      29.238  15.414  41.077  1.00 84.02           C
ATOM   1705  OG  SER B 220      29.307  16.695  41.687  1.00 84.02           O
ATOM   1706  C   SER B 220      28.910  14.193  38.985  1.00 84.02           C
ATOM   1707  O   SER B 220      27.883  13.683  38.544  1.00 84.02           O
ATOM   1708  N   CYS B 221      30.092  13.542  38.976  1.00135.72           N
ATOM   1709  CA  CYS B 221      30.225  12.245  38.372  1.00135.72           C
ATOM   1710  CB  CYS B 221      31.645  11.941  37.885  1.00135.72           C
ATOM   1711  SG  CYS B 221      31.995  12.551  36.226  1.00135.72           S
ATOM   1712  C   CYS B 221      29.948  11.099  39.312  1.00135.72           C
ATOM   1713  O   CYS B 221      30.903  10.387  39.625  1.00135.72           O
ATOM   1714  N   PRO B 222      28.772  10.847  39.839  1.00141.74           N
ATOM   1715  CA  PRO B 222      28.656   9.555  40.470  1.00141.74           C
ATOM   1716  CD  PRO B 222      28.126  11.851  40.673  1.00141.74           C
ATOM   1717  CB  PRO B 222      27.932   9.748  41.801  1.00141.74           C
ATOM   1718  CG  PRO B 222      27.215  11.090  41.641  1.00141.74           C
ATOM   1719  C   PRO B 222      27.926   8.615  39.560  1.00141.74           C
ATOM   1720  O   PRO B 222      27.095   9.084  38.790  1.00141.74           O
ATOM   1721  N   ARG B 223      28.169   7.294  39.659  1.00134.63           N
ATOM   1722  CA  ARG B 223      27.459   6.333  38.859  1.00134.63           C
ATOM   1723  CB  ARG B 223      28.001   6.186  37.426  1.00134.63           C
ATOM   1724  CG  ARG B 223      29.448   5.691  37.346  1.00134.63           C
ATOM   1725  CD  ARG B 223      30.498   6.800  37.438  1.00134.63           C
ATOM   1726  NE  ARG B 223      30.787   7.030  38.882  1.00134.63           N
ATOM   1727  CZ  ARG B 223      31.953   7.634  39.254  1.00134.63           C
ATOM   1728  NH1 ARG B 223      32.851   8.028  38.305  1.00134.63           N
ATOM   1729  NH2 ARG B 223      32.221   7.843  40.576  1.00134.63           N
ATOM   1730  C   ARG B 223      27.633   5.001  39.531  1.00134.63           C
ATOM   1731  O   ARG B 223      28.297   4.905  40.560  1.00134.63           O
ATOM   1732  N   GLU B 224      27.012   3.937  38.979  1.00 54.80           N
ATOM   1733  CA  GLU B 224      27.133   2.614  39.547  1.00 54.80           C
ATOM   1734  CB  GLU B 224      25.953   1.690  39.200  1.00 54.80           C
ATOM   1735  CG  GLU B 224      24.623   2.130  39.816  1.00 54.80           C
ATOM   1736  CD  GLU B 224      23.558   1.130  39.389  1.00 54.80           C
ATOM   1737  OE1 GLU B 224      23.905   0.179  38.639  1.00 54.80           O
ATOM   1738  OE2 GLU B 224      22.381   1.306  39.805  1.00 54.80           O
ATOM   1739  C   GLU B 224      28.375   1.968  38.989  1.00 54.80           C
ATOM   1740  O   GLU B 224      29.066   2.560  38.164  1.00 54.80           O
ATOM   1741  N   SER B 225      28.753   0.766  39.489  1.00107.57           N
ATOM   1742  CA  SER B 225      29.852   0.057  38.876  1.00107.57           C
ATOM   1743  CB  SER B 225      30.354  -1.145  39.696  1.00107.57           C
ATOM   1744  OG  SER B 225      31.429  -1.783  39.021  1.00107.57           O
ATOM   1745  C   SER B 225      29.278  -0.468  37.587  1.00107.57           C
ATOM   1746  O   SER B 225      28.262  -1.158  37.636  1.00107.57           O
ATOM   1747  N   CYS B 226      29.899  -0.209  36.400  1.00 65.73           N
ATOM   1748  CA  CYS B 226      29.184  -0.559  35.186  1.00 65.73           C
ATOM   1749  CB  CYS B 226      28.298   0.594  34.694  1.00 65.73           C
ATOM   1750  SG  CYS B 226      27.246   1.239  36.028  1.00 65.73           S
ATOM   1751  C   CYS B 226      30.116  -0.895  34.051  1.00 65.73           C
ATOM   1752  O   CYS B 226      31.281  -0.500  34.037  1.00 65.73           O
ATOM   1753  N   ASP B 227      29.586  -1.638  33.048  1.00 81.28           N
ATOM   1754  CA  ASP B 227      30.317  -2.059  31.879  1.00 81.28           C
ATOM   1755  CB  ASP B 227      29.594  -3.190  31.117  1.00 81.28           C
ATOM   1756  CG  ASP B 227      30.541  -3.870  30.134  1.00 81.28           C
ATOM   1757  OD1 ASP B 227      31.025  -3.195  29.188  1.00 81.28           O
ATOM   1758  OD2 ASP B 227      30.793  -5.090  30.324  1.00 81.28           O
ATOM   1759  C   ASP B 227      30.469  -0.878  30.965  1.00 81.28           C
ATOM   1760  O   ASP B 227      29.623   0.016  30.949  1.00 81.28           O
ATOM   1761  N   ARG B 228      31.568  -0.839  30.176  1.00 47.72           N
ATOM   1762  CA  ARG B 228      31.784   0.287  29.304  1.00 47.72           C
ATOM   1763  CB  ARG B 228      32.978   1.165  29.717  1.00 47.72           C
ATOM   1764  CG  ARG B 228      32.745   1.958  31.004  1.00 47.72           C
ATOM   1765  CD  ARG B 228      33.938   2.828  31.406  1.00 47.72           C
ATOM   1766  NE  ARG B 228      33.537   3.611  32.609  1.00 47.72           N
ATOM   1767  CZ  ARG B 228      33.012   4.863  32.465  1.00 47.72           C
ATOM   1768  NH1 ARG B 228      32.886   5.414  31.223  1.00 47.72           N
ATOM   1769  NH2 ARG B 228      32.615   5.565  33.567  1.00 47.72           N
ATOM   1770  C   ARG B 228      32.051  -0.170  27.898  1.00 47.72           C
ATOM   1771  O   ARG B 228      32.789  -1.124  27.663  1.00 47.72           O
ATOM   1772  N   VAL B 229      31.435   0.520  26.915  1.00102.00           N
ATOM   1773  CA  VAL B 229      31.639   0.231  25.520  1.00102.00           C
ATOM   1774  CB  VAL B 229      30.408   0.426  24.685  1.00102.00           C
ATOM   1775  CG1 VAL B 229      30.032   1.917  24.707  1.00102.00           C
ATOM   1776  CG2 VAL B 229      30.684  -0.128  23.278  1.00102.00           C
ATOM   1777  C   VAL B 229      32.691   1.169  25.000  1.00102.00           C
ATOM   1778  O   VAL B 229      32.716   2.343  25.367  1.00102.00           O
ATOM   1779  N   TYR B 230      33.576   0.677  24.103  1.00 61.02           N
ATOM   1780  CA  TYR B 230      34.665   1.482  23.606  1.00 61.02           C
ATOM   1781  CB  TYR B 230      36.055   0.905  23.932  1.00 61.02           C
ATOM   1782  CG  TYR B 230      36.254   0.913  25.410  1.00 61.02           C
ATOM   1783  CD1 TYR B 230      35.718  -0.083  26.195  1.00 61.02           C
ATOM   1784  CD2 TYR B 230      36.989   1.909  26.010  1.00 61.02           C
ATOM   1785  CE1 TYR B 230      35.905  -0.080  27.557  1.00 61.02           C
ATOM   1786  CE2 TYR B 230      37.181   1.918  27.372  1.00 61.02           C
ATOM   1787  CZ  TYR B 230      36.637   0.923  28.147  1.00 61.02           C
ATOM   1788  OH  TYR B 230      36.832   0.928  29.545  1.00 61.02           O
ATOM   1789  C   TYR B 230      34.585   1.542  22.106  1.00 61.02           C
ATOM   1790  O   TYR B 230      33.884   0.752  21.477  1.00 61.02           O
ATOM   1791  N   SER B 231      35.292   2.521  21.497  1.00 41.09           N
ATOM   1792  CA  SER B 231      35.300   2.664  20.065  1.00 41.09           C
ATOM   1793  CB  SER B 231      35.057   4.107  19.592  1.00 41.09           C
ATOM   1794  OG  SER B 231      33.752   4.529  19.961  1.00 41.09           O
ATOM   1795  C   SER B 231      36.650   2.250  19.556  1.00 41.09           C
ATOM   1796  O   SER B 231      37.680   2.768  19.983  1.00 41.09           O
ATOM   1797  N   SER B 232      36.665   1.283  18.615  1.00 44.43           N
ATOM   1798  CA  SER B 232      37.874   0.757  18.045  1.00 44.43           C
ATOM   1799  CB  SER B 232      37.642  -0.549  17.264  1.00 44.43           C
ATOM   1800  OG  SER B 232      36.784  -0.314  16.158  1.00 44.43           O
ATOM   1801  C   SER B 232      38.506   1.746  17.106  1.00 44.43           C
ATOM   1802  O   SER B 232      39.713   1.679  16.876  1.00 44.43           O
ATOM   1803  N   GLY B 233      37.720   2.676  16.516  1.00 31.53           N
ATOM   1804  CA  GLY B 233      38.316   3.613  15.596  1.00 31.53           C
ATOM   1805  C   GLY B 233      37.393   4.779  15.384  1.00 31.53           C
ATOM   1806  O   GLY B 233      36.184   4.675  15.587  1.00 31.53           O
ATOM   1807  N   TYR B 234      37.965   5.947  15.002  1.00 74.47           N
ATOM   1808  CA  TYR B 234      37.176   7.117  14.716  1.00 74.47           C
ATOM   1809  CB  TYR B 234      36.768   7.903  15.978  1.00 74.47           C
ATOM   1810  CG  TYR B 234      37.980   8.206  16.795  1.00 74.47           C
ATOM   1811  CD1 TYR B 234      38.501   7.257  17.647  1.00 74.47           C
ATOM   1812  CD2 TYR B 234      38.590   9.436  16.725  1.00 74.47           C
ATOM   1813  CE1 TYR B 234      39.613   7.527  18.410  1.00 74.47           C
ATOM   1814  CE2 TYR B 234      39.703   9.712  17.486  1.00 74.47           C
ATOM   1815  CZ  TYR B 234      40.217   8.758  18.330  1.00 74.47           C
ATOM   1816  OH  TYR B 234      41.358   9.042  19.111  1.00 74.47           O
ATOM   1817  C   TYR B 234      37.935   8.025  13.789  1.00 74.47           C
ATOM   1818  O   TYR B 234      39.165   8.020  13.767  1.00 74.47           O
ATOM   1819  N   ARG B 235      37.209   8.828  12.973  1.00177.71           N
ATOM   1820  CA  ARG B 235      37.861   9.757  12.087  1.00177.71           C
ATOM   1821  CB  ARG B 235      38.562   9.073  10.900  1.00177.71           C
ATOM   1822  CG  ARG B 235      39.260  10.052   9.954  1.00177.71           C
ATOM   1823  CD  ARG B 235      39.952   9.371   8.771  1.00177.71           C
ATOM   1824  NE  ARG B 235      41.011   8.480   9.324  1.00177.71           N
ATOM   1825  CZ  ARG B 235      41.594   7.538   8.527  1.00177.71           C
ATOM   1826  NH1 ARG B 235      41.209   7.417   7.223  1.00177.71           N
ATOM   1827  NH2 ARG B 235      42.563   6.718   9.030  1.00177.71           N
ATOM   1828  C   ARG B 235      36.836  10.693  11.508  1.00177.71           C
ATOM   1829  O   ARG B 235      35.639  10.416  11.526  1.00177.71           O
ATOM   1830  N   TYR B 236      37.292  11.854  10.992  1.00 93.52           N
ATOM   1831  CA  TYR B 236      36.393  12.752  10.313  1.00 93.52           C
ATOM   1832  CB  TYR B 236      36.887  14.206  10.169  1.00 93.52           C
ATOM   1833  CG  TYR B 236      36.711  14.941  11.455  1.00 93.52           C
ATOM   1834  CD1 TYR B 236      35.456  15.369  11.830  1.00 93.52           C
ATOM   1835  CD2 TYR B 236      37.783  15.230  12.269  1.00 93.52           C
ATOM   1836  CE1 TYR B 236      35.264  16.058  13.004  1.00 93.52           C
ATOM   1837  CE2 TYR B 236      37.597  15.921  13.445  1.00 93.52           C
ATOM   1838  CZ  TYR B 236      36.337  16.334  13.814  1.00 93.52           C
ATOM   1839  OH  TYR B 236      36.141  17.043  15.018  1.00 93.52           O
ATOM   1840  C   TYR B 236      36.256  12.200   8.931  1.00 93.52           C
ATOM   1841  O   TYR B 236      37.235  11.770   8.330  1.00 93.52           O
ATOM   1842  N   VAL B 237      35.026  12.157   8.391  1.00105.89           N
ATOM   1843  CA  VAL B 237      34.862  11.660   7.059  1.00105.89           C
ATOM   1844  CB  VAL B 237      33.418  11.640   6.643  1.00105.89           C
ATOM   1845  CG1 VAL B 237      32.833  13.039   6.877  1.00105.89           C
ATOM   1846  CG2 VAL B 237      33.312  11.171   5.185  1.00105.89           C
ATOM   1847  C   VAL B 237      35.642  12.561   6.154  1.00105.89           C
ATOM   1848  O   VAL B 237      35.570  13.785   6.275  1.00105.89           O
ATOM   1849  N   GLY B 238      36.407  11.960   5.212  1.00 34.53           N
ATOM   1850  CA  GLY B 238      37.248  12.731   4.348  1.00 34.53           C
ATOM   1851  C   GLY B 238      38.656  12.582   4.847  1.00 34.53           C
ATOM   1852  O   GLY B 238      39.608  12.968   4.172  1.00 34.53           O
ATOM   1853  N   GLY B 239      38.825  12.025   6.062  1.00 40.10           N
ATOM   1854  CA  GLY B 239      40.133  11.737   6.584  1.00 40.10           C
ATOM   1855  C   GLY B 239      40.555  12.746   7.609  1.00 40.10           C
ATOM   1856  O   GLY B 239      41.285  12.412   8.542  1.00 40.10           O
ATOM   1857  N   TYR B 240      40.145  14.015   7.449  1.00 86.94           N
ATOM   1858  CA  TYR B 240      40.487  15.019   8.415  1.00 86.94           C
ATOM   1859  CB  TYR B 240      41.890  15.605   8.218  1.00 86.94           C
ATOM   1860  CG  TYR B 240      42.044  16.029   6.796  1.00 86.94           C
ATOM   1861  CD1 TYR B 240      42.371  15.102   5.833  1.00 86.94           C
ATOM   1862  CD2 TYR B 240      41.880  17.343   6.425  1.00 86.94           C
ATOM   1863  CE1 TYR B 240      42.521  15.476   4.519  1.00 86.94           C
ATOM   1864  CE2 TYR B 240      42.028  17.724   5.112  1.00 86.94           C
ATOM   1865  CZ  TYR B 240      42.348  16.790   4.157  1.00 86.94           C
ATOM   1866  OH  TYR B 240      42.501  17.179   2.809  1.00 86.94           O
ATOM   1867  C   TYR B 240      39.482  16.109   8.311  1.00 86.94           C
ATOM   1868  O   TYR B 240      38.618  16.109   7.439  1.00 86.94           O
ATOM   1869  N   TYR B 241      39.588  17.092   9.210  1.00186.06           N
ATOM   1870  CA  TYR B 241      38.633  18.159   9.280  1.00186.06           C
ATOM   1871  CB  TYR B 241      38.976  18.939  10.559  1.00186.06           C
ATOM   1872  CG  TYR B 241      37.805  19.542  11.234  1.00186.06           C
ATOM   1873  CD1 TYR B 241      37.343  20.779  10.900  1.00186.06           C
ATOM   1874  CD2 TYR B 241      37.180  18.843  12.244  1.00186.06           C
ATOM   1875  CE1 TYR B 241      36.267  21.260  11.593  1.00186.06           C
ATOM   1876  CE2 TYR B 241      36.099  19.341  12.933  1.00186.06           C
ATOM   1877  CZ  TYR B 241      35.645  20.584  12.592  1.00186.06           C
ATOM   1878  OH  TYR B 241      34.544  21.202  13.218  1.00186.06           O
ATOM   1879  C   TYR B 241      38.877  19.023   8.063  1.00186.06           C
ATOM   1880  O   TYR B 241      39.919  19.667   7.936  1.00186.06           O
ATOM   1881  N   GLY B 242      37.878  19.081   7.153  1.00 73.63           N
ATOM   1882  CA  GLY B 242      37.904  19.912   5.981  1.00 73.63           C
ATOM   1883  C   GLY B 242      37.763  19.068   4.740  1.00 73.63           C
ATOM   1884  O   GLY B 242      37.569  19.603   3.652  1.00 73.63           O
ATOM   1885  N   GLY B 243      37.939  17.740   4.876  1.00 89.19           N
ATOM   1886  CA  GLY B 243      37.830  16.696   3.894  1.00 89.19           C
ATOM   1887  C   GLY B 243      36.422  16.284   3.555  1.00 89.19           C
ATOM   1888  O   GLY B 243      36.213  15.521   2.619  1.00 89.19           O
ATOM   1889  N   CYS B 244      35.429  16.633   4.382  1.00 77.53           N
ATOM   1890  CA  CYS B 244      34.097  16.101   4.238  1.00 77.53           C
ATOM   1891  CB  CYS B 244      33.179  16.443   5.425  1.00 77.53           C
ATOM   1892  SG  CYS B 244      31.546  15.654   5.298  1.00 77.53           S
ATOM   1893  C   CYS B 244      33.408  16.541   2.978  1.00 77.53           C
ATOM   1894  O   CYS B 244      33.634  17.636   2.467  1.00 77.53           O
ATOM   1895  N   ASN B 245      32.564  15.639   2.422  1.00 76.50           N
ATOM   1896  CA  ASN B 245      31.744  15.952   1.285  1.00 76.50           C
ATOM   1897  CB  ASN B 245      32.475  15.889  -0.072  1.00 76.50           C
ATOM   1898  CG  ASN B 245      33.021  14.492  -0.308  1.00 76.50           C
ATOM   1899  OD1 ASN B 245      32.268  13.525  -0.406  1.00 76.50           O
ATOM   1900  ND2 ASN B 245      34.371  14.379  -0.419  1.00 76.50           N
ATOM   1901  C   ASN B 245      30.565  15.017   1.286  1.00 76.50           C
ATOM   1902  O   ASN B 245      30.514  14.055   2.051  1.00 76.50           O
ATOM   1903  N   GLU B 246      29.565  15.305   0.430  1.00 77.59           N
ATOM   1904  CA  GLU B 246      28.332  14.567   0.364  1.00 77.59           C
ATOM   1905  CB  GLU B 246      27.380  15.149  -0.686  1.00 77.59           C
ATOM   1906  CG  GLU B 246      26.054  14.399  -0.791  1.00 77.59           C
ATOM   1907  CD  GLU B 246      25.462  14.746  -2.147  1.00 77.59           C
ATOM   1908  OE1 GLU B 246      26.201  15.346  -2.972  1.00 77.59           O
ATOM   1909  OE2 GLU B 246      24.271  14.410  -2.383  1.00 77.59           O
ATOM   1910  C   GLU B 246      28.562  13.149  -0.051  1.00 77.59           C
ATOM   1911  O   GLU B 246      28.001  12.225   0.538  1.00 77.59           O
ATOM   1912  N   ALA B 247      29.402  12.940  -1.083  1.00 39.42           N
ATOM   1913  CA  ALA B 247      29.603  11.626  -1.622  1.00 39.42           C
ATOM   1914  CB  ALA B 247      30.583  11.618  -2.810  1.00 39.42           C
ATOM   1915  C   ALA B 247      30.170  10.728  -0.566  1.00 39.42           C
ATOM   1916  O   ALA B 247      29.711   9.601  -0.387  1.00 39.42           O
ATOM   1917  N   GLU B 248      31.176  11.217   0.179  1.00 74.39           N
ATOM   1918  CA  GLU B 248      31.813  10.419   1.184  1.00 74.39           C
ATOM   1919  CB  GLU B 248      33.081  11.071   1.763  1.00 74.39           C
ATOM   1920  CG  GLU B 248      33.961  10.079   2.524  1.00 74.39           C
ATOM   1921  CD  GLU B 248      35.300  10.745   2.800  1.00 74.39           C
ATOM   1922  OE1 GLU B 248      35.470  11.933   2.411  1.00 74.39           O
ATOM   1923  OE2 GLU B 248      36.175  10.069   3.403  1.00 74.39           O
ATOM   1924  C   GLU B 248      30.844  10.157   2.292  1.00 74.39           C
ATOM   1925  O   GLU B 248      30.866   9.093   2.908  1.00 74.39           O
ATOM   1926  N   MET B 249      29.970  11.135   2.588  1.00 44.76           N
ATOM   1927  CA  MET B 249      29.038  10.974   3.669  1.00 44.76           C
ATOM   1928  CB  MET B 249      28.188  12.235   3.900  1.00 44.76           C
ATOM   1929  CG  MET B 249      29.005  13.424   4.411  1.00 44.76           C
ATOM   1930  SD  MET B 249      28.087  14.991   4.506  1.00 44.76           S
ATOM   1931  CE  MET B 249      26.967  14.453   5.830  1.00 44.76           C
ATOM   1932  C   MET B 249      28.110   9.836   3.372  1.00 44.76           C
ATOM   1933  O   MET B 249      27.857   8.994   4.231  1.00 44.76           O
ATOM   1934  N   LYS B 250      27.578   9.763   2.138  1.00143.04           N
ATOM   1935  CA  LYS B 250      26.643   8.714   1.851  1.00143.04           C
ATOM   1936  CB  LYS B 250      25.830   8.937   0.559  1.00143.04           C
ATOM   1937  CG  LYS B 250      26.630   8.992  -0.739  1.00143.04           C
ATOM   1938  CD  LYS B 250      25.734   9.054  -1.978  1.00143.04           C
ATOM   1939  CE  LYS B 250      25.683  10.438  -2.631  1.00143.04           C
ATOM   1940  NZ  LYS B 250      25.101  11.428  -1.696  1.00143.04           N
ATOM   1941  C   LYS B 250      27.326   7.382   1.839  1.00143.04           C
ATOM   1942  O   LYS B 250      26.723   6.369   2.189  1.00143.04           O
ATOM   1943  N   LEU B 251      28.603   7.327   1.409  1.00 38.60           N
ATOM   1944  CA  LEU B 251      29.298   6.071   1.390  1.00 38.60           C
ATOM   1945  CB  LEU B 251      30.719   6.196   0.812  1.00 38.60           C
ATOM   1946  CG  LEU B 251      30.752   6.664  -0.656  1.00 38.60           C
ATOM   1947  CD1 LEU B 251      32.195   6.770  -1.173  1.00 38.60           C
ATOM   1948  CD2 LEU B 251      29.867   5.782  -1.550  1.00 38.60           C
ATOM   1949  C   LEU B 251      29.426   5.585   2.803  1.00 38.60           C
ATOM   1950  O   LEU B 251      29.164   4.419   3.099  1.00 38.60           O
ATOM   1951  N   ALA B 252      29.815   6.487   3.724  1.00 32.20           N
ATOM   1952  CA  ALA B 252      30.005   6.115   5.098  1.00 32.20           C
ATOM   1953  CB  ALA B 252      30.503   7.286   5.963  1.00 32.20           C
ATOM   1954  C   ALA B 252      28.702   5.653   5.673  1.00 32.20           C
ATOM   1955  O   ALA B 252      28.643   4.644   6.374  1.00 32.20           O
ATOM   1956  N   LEU B 253      27.609   6.371   5.361  1.00 55.93           N
ATOM   1957  CA  LEU B 253      26.339   6.081   5.963  1.00 55.93           C
ATOM   1958  CB  LEU B 253      25.257   7.069   5.491  1.00 55.93           C
ATOM   1959  CG  LEU B 253      23.871   6.846   6.120  1.00 55.93           C
ATOM   1960  CD1 LEU B 253      23.909   7.082   7.639  1.00 55.93           C
ATOM   1961  CD2 LEU B 253      22.798   7.696   5.419  1.00 55.93           C
ATOM   1962  C   LEU B 253      25.882   4.693   5.620  1.00 55.93           C
ATOM   1963  O   LEU B 253      25.566   3.903   6.508  1.00 55.93           O
ATOM   1964  N   VAL B 254      25.849   4.345   4.320  1.00 55.50           N
ATOM   1965  CA  VAL B 254      25.342   3.060   3.929  1.00 55.50           C
ATOM   1966  CB  VAL B 254      25.140   2.944   2.443  1.00 55.50           C
ATOM   1967  CG1 VAL B 254      24.100   3.992   2.012  1.00 55.50           C
ATOM   1968  CG2 VAL B 254      26.497   3.089   1.733  1.00 55.50           C
ATOM   1969  C   VAL B 254      26.265   1.959   4.352  1.00 55.50           C
ATOM   1970  O   VAL B 254      25.818   0.898   4.787  1.00 55.50           O
ATOM   1971  N   GLN B 255      27.586   2.147   4.170  1.00101.65           N
ATOM   1972  CA  GLN B 255      28.479   1.082   4.516  1.00101.65           C
ATOM   1973  CB  GLN B 255      29.905   1.327   3.994  1.00101.65           C
ATOM   1974  CG  GLN B 255      29.981   1.423   2.469  1.00101.65           C
ATOM   1975  CD  GLN B 255      29.645   0.055   1.894  1.00101.65           C
ATOM   1976  OE1 GLN B 255      29.667  -0.951   2.601  1.00101.65           O
ATOM   1977  NE2 GLN B 255      29.324   0.015   0.573  1.00101.65           N
ATOM   1978  C   GLN B 255      28.578   0.907   6.006  1.00101.65           C
ATOM   1979  O   GLN B 255      28.415  -0.203   6.506  1.00101.65           O
ATOM   1980  N   ASN B 256      28.903   2.005   6.729  1.00102.42           N
ATOM   1981  CA  ASN B 256      29.161   2.045   8.152  1.00102.42           C
ATOM   1982  CB  ASN B 256      30.146   3.167   8.520  1.00102.42           C
ATOM   1983  CG  ASN B 256      31.500   2.825   7.915  1.00102.42           C
ATOM   1984  OD1 ASN B 256      32.032   3.569   7.092  1.00102.42           O
ATOM   1985  ND2 ASN B 256      32.076   1.666   8.333  1.00102.42           N
ATOM   1986  C   ASN B 256      27.983   2.200   9.083  1.00102.42           C
ATOM   1987  O   ASN B 256      27.955   1.579  10.145  1.00102.42           O
ATOM   1988  N   GLY B 257      27.006   3.074   8.763  1.00 50.10           N
ATOM   1989  CA  GLY B 257      25.924   3.310   9.687  1.00 50.10           C
ATOM   1990  C   GLY B 257      25.773   4.797   9.886  1.00 50.10           C
ATOM   1991  O   GLY B 257      26.493   5.589   9.280  1.00 50.10           O
ATOM   1992  N   PRO B 258      24.870   5.198  10.756  1.00 76.28           N
ATOM   1993  CA  PRO B 258      24.618   6.597  10.988  1.00 76.28           C
ATOM   1994  CD  PRO B 258      23.730   4.369  11.112  1.00 76.28           C
ATOM   1995  CB  PRO B 258      23.392   6.650  11.896  1.00 76.28           C
ATOM   1996  CG  PRO B 258      22.633   5.354  11.555  1.00 76.28           C
ATOM   1997  C   PRO B 258      25.839   7.237  11.567  1.00 76.28           C
ATOM   1998  O   PRO B 258      26.595   6.559  12.261  1.00 76.28           O
ATOM   1999  N   VAL B 259      26.062   8.534  11.278  1.00 95.08           N
ATOM   2000  CA  VAL B 259      27.237   9.194  11.769  1.00 95.08           C
ATOM   2001  CB  VAL B 259      28.282   9.416  10.715  1.00 95.08           C
ATOM   2002  CG1 VAL B 259      28.770   8.047  10.212  1.00 95.08           C
ATOM   2003  CG2 VAL B 259      27.685  10.309   9.614  1.00 95.08           C
ATOM   2004  C   VAL B 259      26.833  10.538  12.283  1.00 95.08           C
ATOM   2005  O   VAL B 259      25.782  11.065  11.922  1.00 95.08           O
ATOM   2006  N   SER B 260      27.668  11.115  13.172  1.00 82.41           N
ATOM   2007  CA  SER B 260      27.376  12.400  13.745  1.00 82.41           C
ATOM   2008  CB  SER B 260      28.168  12.681  15.035  1.00 82.41           C
ATOM   2009  OG  SER B 260      27.797  11.756  16.046  1.00 82.41           O
ATOM   2010  C   SER B 260      27.715  13.483  12.760  1.00 82.41           C
ATOM   2011  O   SER B 260      28.706  13.402  12.035  1.00 82.41           O
ATOM   2012  N   VAL B 261      26.879  14.543  12.723  1.00 46.09           N
ATOM   2013  CA  VAL B 261      27.103  15.671  11.859  1.00 46.09           C
ATOM   2014  CB  VAL B 261      26.237  15.678  10.630  1.00 46.09           C
ATOM   2015  CG1 VAL B 261      26.598  14.461   9.762  1.00 46.09           C
ATOM   2016  CG2 VAL B 261      24.763  15.715  11.067  1.00 46.09           C
ATOM   2017  C   VAL B 261      26.746  16.895  12.651  1.00 46.09           C
ATOM   2018  O   VAL B 261      26.102  16.799  13.694  1.00 46.09           O
ATOM   2019  N   SER B 262      27.197  18.083  12.198  1.00 52.13           N
ATOM   2020  CA  SER B 262      26.851  19.304  12.872  1.00 52.13           C
ATOM   2021  CB  SER B 262      27.975  19.937  13.716  1.00 52.13           C
ATOM   2022  OG  SER B 262      28.913  20.603  12.885  1.00 52.13           O
ATOM   2023  C   SER B 262      26.480  20.302  11.818  1.00 52.13           C
ATOM   2024  O   SER B 262      26.936  20.214  10.678  1.00 52.13           O
ATOM   2025  N   PHE B 263      25.610  21.270  12.173  1.00178.43           N
ATOM   2026  CA  PHE B 263      25.198  22.276  11.233  1.00178.43           C
ATOM   2027  CB  PHE B 263      24.008  21.852  10.347  1.00178.43           C
ATOM   2028  CG  PHE B 263      22.773  21.691  11.173  1.00178.43           C
ATOM   2029  CD1 PHE B 263      22.534  20.527  11.865  1.00178.43           C
ATOM   2030  CD2 PHE B 263      21.851  22.709  11.260  1.00178.43           C
ATOM   2031  CE1 PHE B 263      21.395  20.379  12.623  1.00178.43           C
ATOM   2032  CE2 PHE B 263      20.710  22.566  12.015  1.00178.43           C
ATOM   2033  CZ  PHE B 263      20.478  21.399  12.700  1.00178.43           C
ATOM   2034  C   PHE B 263      24.810  23.499  12.000  1.00178.43           C
ATOM   2035  O   PHE B 263      24.793  23.496  13.230  1.00178.43           O
ATOM   2036  N   GLU B 264      24.505  24.598  11.281  1.00111.37           N
ATOM   2037  CA  GLU B 264      24.151  25.817  11.958  1.00111.37           C
ATOM   2038  CB  GLU B 264      24.632  27.086  11.230  1.00111.37           C
ATOM   2039  CG  GLU B 264      24.274  28.389  11.950  1.00111.37           C
ATOM   2040  CD  GLU B 264      25.171  28.526  13.173  1.00111.37           C
ATOM   2041  OE1 GLU B 264      25.962  27.582  13.439  1.00111.37           O
ATOM   2042  OE2 GLU B 264      25.076  29.579  13.859  1.00111.37           O
ATOM   2043  C   GLU B 264      22.659  25.894  12.081  1.00111.37           C
ATOM   2044  O   GLU B 264      21.921  25.888  11.098  1.00111.37           O
ATOM   2045  N   VAL B 265      22.160  25.956  13.326  1.00 65.15           N
ATOM   2046  CA  VAL B 265      20.746  26.069  13.520  1.00 65.15           C
ATOM   2047  CB  VAL B 265      20.279  25.564  14.857  1.00 65.15           C
ATOM   2048  CG1 VAL B 265      18.795  25.928  15.031  1.00 65.15           C
ATOM   2049  CG2 VAL B 265      20.548  24.051  14.930  1.00 65.15           C
ATOM   2050  C   VAL B 265      20.402  27.514  13.431  1.00 65.15           C
ATOM   2051  O   VAL B 265      21.143  28.374  13.904  1.00 65.15           O
ATOM   2052  N   HIS B 266      19.255  27.819  12.803  1.00 86.28           N
ATOM   2053  CA  HIS B 266      18.877  29.192  12.663  1.00 86.28           C
ATOM   2054  ND1 HIS B 266      20.880  28.411  10.106  1.00 86.28           N
ATOM   2055  CG  HIS B 266      20.369  29.541  10.703  1.00 86.28           C
ATOM   2056  CB  HIS B 266      18.963  29.669  11.211  1.00 86.28           C
ATOM   2057  NE2 HIS B 266      22.521  29.911  10.135  1.00 86.28           N
ATOM   2058  CD2 HIS B 266      21.385  30.448  10.713  1.00 86.28           C
ATOM   2059  CE1 HIS B 266      22.169  28.687   9.787  1.00 86.28           C
ATOM   2060  C   HIS B 266      17.470  29.292  13.153  1.00 86.28           C
ATOM   2061  O   HIS B 266      16.805  28.275  13.338  1.00 86.28           O
ATOM   2062  N   PRO B 267      16.995  30.483  13.387  1.00149.96           N
ATOM   2063  CA  PRO B 267      15.682  30.642  13.943  1.00149.96           C
ATOM   2064  CD  PRO B 267      17.868  31.595  13.725  1.00149.96           C
ATOM   2065  CB  PRO B 267      15.552  32.126  14.272  1.00149.96           C
ATOM   2066  CG  PRO B 267      17.004  32.548  14.571  1.00149.96           C
ATOM   2067  C   PRO B 267      14.587  30.086  13.093  1.00149.96           C
ATOM   2068  O   PRO B 267      13.588  29.635  13.649  1.00149.96           O
ATOM   2069  N   ASP B 268      14.735  30.097  11.758  1.00 50.52           N
ATOM   2070  CA  ASP B 268      13.683  29.575  10.940  1.00 50.52           C
ATOM   2071  CB  ASP B 268      13.881  29.794   9.428  1.00 50.52           C
ATOM   2072  CG  ASP B 268      15.091  29.013   8.943  1.00 50.52           C
ATOM   2073  OD1 ASP B 268      16.060  28.849   9.730  1.00 50.52           O
ATOM   2074  OD2 ASP B 268      15.064  28.576   7.761  1.00 50.52           O
ATOM   2075  C   ASP B 268      13.594  28.107  11.204  1.00 50.52           C
ATOM   2076  O   ASP B 268      12.525  27.508  11.104  1.00 50.52           O
ATOM   2077  N   PHE B 269      14.742  27.496  11.544  1.00122.30           N
ATOM   2078  CA  PHE B 269      14.869  26.090  11.800  1.00122.30           C
ATOM   2079  CB  PHE B 269      16.340  25.675  12.009  1.00122.30           C
ATOM   2080  CG  PHE B 269      16.447  24.189  12.119  1.00122.30           C
ATOM   2081  CD1 PHE B 269      16.540  23.410  10.987  1.00122.30           C
ATOM   2082  CD2 PHE B 269      16.454  23.569  13.347  1.00122.30           C
ATOM   2083  CE1 PHE B 269      16.643  22.040  11.077  1.00122.30           C
ATOM   2084  CE2 PHE B 269      16.556  22.200  13.443  1.00122.30           C
ATOM   2085  CZ  PHE B 269      16.650  21.432  12.308  1.00122.30           C
ATOM   2086  C   PHE B 269      14.079  25.740  13.027  1.00122.30           C
ATOM   2087  O   PHE B 269      13.479  24.669  13.102  1.00122.30           O
ATOM   2088  N   MET B 270      14.032  26.645  14.022  1.00113.61           N
ATOM   2089  CA  MET B 270      13.379  26.322  15.261  1.00113.61           C
ATOM   2090  CB  MET B 270      13.398  27.481  16.273  1.00113.61           C
ATOM   2091  CG  MET B 270      14.783  27.754  16.862  1.00113.61           C
ATOM   2092  SD  MET B 270      15.414  26.418  17.923  1.00113.61           S
ATOM   2093  CE  MET B 270      16.909  27.308  18.440  1.00113.61           C
ATOM   2094  C   MET B 270      11.941  25.970  15.006  1.00113.61           C
ATOM   2095  O   MET B 270      11.410  25.030  15.596  1.00113.61           O
ATOM   2096  N   HIS B 271      11.281  26.724  14.116  1.00119.12           N
ATOM   2097  CA  HIS B 271       9.891  26.596  13.768  1.00119.12           C
ATOM   2098  ND1 HIS B 271       9.015  29.448  14.907  0.00119.12           N
ATOM   2099  CG  HIS B 271       9.646  29.090  13.738  0.00119.12           C
ATOM   2100  CB  HIS B 271       9.376  27.818  12.993  1.00119.12           C
ATOM   2101  NE2 HIS B 271      10.452  31.079  14.436  0.00119.12           N
ATOM   2102  CD2 HIS B 271      10.519  30.098  13.463  0.00119.12           C
ATOM   2103  CE1 HIS B 271       9.535  30.644  15.282  0.00119.12           C
ATOM   2104  C   HIS B 271       9.616  25.378  12.931  1.00119.12           C
ATOM   2105  O   HIS B 271       8.459  25.008  12.768  1.00119.12           O
ATOM   2106  N   TYR B 272      10.647  24.764  12.321  1.00116.92           N
ATOM   2107  CA  TYR B 272      10.499  23.683  11.372  1.00116.92           C
ATOM   2108  CB  TYR B 272      11.862  23.015  11.089  1.00116.92           C
ATOM   2109  CG  TYR B 272      11.708  21.729  10.348  1.00116.92           C
ATOM   2110  CD1 TYR B 272      11.487  20.557  11.036  1.00116.92           C
ATOM   2111  CD2 TYR B 272      11.805  21.683   8.976  1.00116.92           C
ATOM   2112  CE1 TYR B 272      11.354  19.361  10.370  1.00116.92           C
ATOM   2113  CE2 TYR B 272      11.673  20.489   8.304  1.00116.92           C
ATOM   2114  CZ  TYR B 272      11.448  19.324   9.000  1.00116.92           C
ATOM   2115  OH  TYR B 272      11.314  18.098   8.313  1.00116.92           O
ATOM   2116  C   TYR B 272       9.525  22.636  11.827  1.00116.92           C
ATOM   2117  O   TYR B 272       9.691  22.025  12.882  1.00116.92           O
ATOM   2118  N   LYS B 273       8.400  22.512  11.080  1.00145.92           N
ATOM   2119  CA  LYS B 273       7.416  21.478  11.266  1.00145.92           C
ATOM   2120  CB  LYS B 273       6.007  21.940  10.861  1.00145.92           C
ATOM   2121  CG  LYS B 273       5.596  23.235  11.562  1.00145.92           C
ATOM   2122  CD  LYS B 273       5.754  23.186  13.083  1.00145.92           C
ATOM   2123  CE  LYS B 273       5.506  24.534  13.763  1.00145.92           C
ATOM   2124  NZ  LYS B 273       5.816  24.439  15.207  0.00145.92           N
ATOM   2125  C   LYS B 273       7.717  20.230  10.483  1.00145.92           C
ATOM   2126  O   LYS B 273       7.723  19.127  11.030  1.00145.92           O
ATOM   2127  N   SER B 274       7.979  20.382   9.161  1.00 53.17           N
ATOM   2128  CA  SER B 274       8.167  19.237   8.308  1.00 53.17           C
ATOM   2129  CB  SER B 274       6.875  18.440   8.059  1.00 53.17           C
ATOM   2130  OG  SER B 274       5.943  19.234   7.339  1.00 53.17           O
ATOM   2131  C   SER B 274       8.666  19.694   6.966  1.00 53.17           C
ATOM   2132  O   SER B 274       8.799  20.889   6.708  1.00 53.17           O
ATOM   2133  N   GLY B 275       8.955  18.728   6.066  1.00 25.13           N
ATOM   2134  CA  GLY B 275       9.420  19.050   4.743  1.00 25.13           C
ATOM   2135  C   GLY B 275      10.918  19.040   4.710  1.00 25.13           C
ATOM   2136  O   GLY B 275      11.576  18.558   5.631  1.00 25.13           O
ATOM   2137  N   VAL B 276      11.496  19.550   3.600  1.00104.83           N
ATOM   2138  CA  VAL B 276      12.926  19.586   3.482  1.00104.83           C
ATOM   2139  CB  VAL B 276      13.434  19.173   2.127  1.00104.83           C
ATOM   2140  CG1 VAL B 276      13.110  17.682   1.932  1.00104.83           C
ATOM   2141  CG2 VAL B 276      12.804  20.069   1.047  1.00104.83           C
ATOM   2142  C   VAL B 276      13.377  20.987   3.775  1.00104.83           C
ATOM   2143  O   VAL B 276      13.097  21.926   3.033  1.00104.83           O
ATOM   2144  N   TYR B 277      14.132  21.135   4.879  1.00182.53           N
ATOM   2145  CA  TYR B 277      14.585  22.392   5.405  1.00182.53           C
ATOM   2146  CB  TYR B 277      15.098  22.258   6.850  1.00182.53           C
ATOM   2147  CG  TYR B 277      15.742  23.529   7.285  1.00182.53           C
ATOM   2148  CD1 TYR B 277      14.999  24.530   7.864  1.00182.53           C
ATOM   2149  CD2 TYR B 277      17.094  23.716   7.111  1.00182.53           C
ATOM   2150  CE1 TYR B 277      15.599  25.698   8.271  1.00182.53           C
ATOM   2151  CE2 TYR B 277      17.700  24.882   7.516  1.00182.53           C
ATOM   2152  CZ  TYR B 277      16.950  25.874   8.098  1.00182.53           C
ATOM   2153  OH  TYR B 277      17.563  27.072   8.520  1.00182.53           O
ATOM   2154  C   TYR B 277      15.678  22.978   4.569  1.00182.53           C
ATOM   2155  O   TYR B 277      16.517  22.261   4.024  1.00182.53           O
ATOM   2156  N   HIS B 278      15.650  24.324   4.419  1.00 87.86           N
ATOM   2157  CA  HIS B 278      16.651  25.022   3.660  1.00 87.86           C
ATOM   2158  ND1 HIS B 278      16.971  27.173   0.983  1.00 87.86           N
ATOM   2159  CG  HIS B 278      17.276  25.879   1.345  1.00 87.86           C
ATOM   2160  CB  HIS B 278      16.357  25.007   2.149  1.00 87.86           C
ATOM   2161  NE2 HIS B 278      18.989  26.742   0.156  1.00 87.86           N
ATOM   2162  CD2 HIS B 278      18.512  25.632   0.831  1.00 87.86           C
ATOM   2163  CE1 HIS B 278      18.029  27.641   0.274  1.00 87.86           C
ATOM   2164  C   HIS B 278      16.726  26.471   4.071  1.00 87.86           C
ATOM   2165  O   HIS B 278      15.747  27.049   4.540  1.00 87.86           O
ATOM   2166  N   ARG B 279      17.938  27.067   3.952  1.00224.56           N
ATOM   2167  CA  ARG B 279      18.133  28.498   4.035  1.00224.56           C
ATOM   2168  CB  ARG B 279      16.930  29.292   3.486  1.00224.56           C
ATOM   2169  CG  ARG B 279      17.179  30.793   3.319  0.00224.56           C
ATOM   2170  CD  ARG B 279      15.966  31.561   2.791  1.00224.56           C
ATOM   2171  NE  ARG B 279      15.662  31.042   1.428  1.00224.56           N
ATOM   2172  CZ  ARG B 279      16.251  31.607   0.334  1.00224.56           C
ATOM   2173  NH1 ARG B 279      17.126  32.643   0.487  1.00224.56           N
ATOM   2174  NH2 ARG B 279      15.964  31.135  -0.914  1.00224.56           N
ATOM   2175  C   ARG B 279      18.463  29.035   5.401  1.00224.56           C
ATOM   2176  O   ARG B 279      18.291  28.361   6.414  1.00224.56           O
ATOM   2177  N   VAL B 280      19.020  30.280   5.394  1.00134.92           N
ATOM   2178  CA  VAL B 280      19.298  31.181   6.489  1.00134.92           C
ATOM   2179  CB  VAL B 280      18.865  30.672   7.859  1.00134.92           C
ATOM   2180  CG1 VAL B 280      19.172  31.660   8.998  1.00134.92           C
ATOM   2181  CG2 VAL B 280      17.335  30.514   7.775  1.00134.92           C
ATOM   2182  C   VAL B 280      20.727  31.704   6.336  1.00134.92           C
ATOM   2183  O   VAL B 280      21.370  31.437   5.323  1.00134.92           O
ATOM   2184  N   ALA B 281      21.247  32.452   7.338  1.00255.60           N
ATOM   2185  CA  ALA B 281      22.435  33.276   7.345  1.00255.60           C
ATOM   2186  CB  ALA B 281      22.750  33.854   8.736  1.00255.60           C
ATOM   2187  C   ALA B 281      23.701  32.681   6.824  1.00255.60           C
ATOM   2188  O   ALA B 281      24.376  31.932   7.512  1.00255.60           O
ATOM   2189  N   LEU B 282      24.179  33.241   5.693  1.00201.85           N
ATOM   2190  CA  LEU B 282      25.263  32.742   4.891  1.00201.85           C
ATOM   2191  CB  LEU B 282      25.599  33.688   3.732  1.00201.85           C
ATOM   2192  CG  LEU B 282      24.445  33.837   2.733  0.00201.85           C
ATOM   2193  CD1 LEU B 282      24.820  34.787   1.589  0.00201.85           C
ATOM   2194  CD2 LEU B 282      23.962  32.466   2.240  0.00201.85           C
ATOM   2195  C   LEU B 282      26.532  32.536   5.656  1.00201.85           C
ATOM   2196  O   LEU B 282      27.123  31.462   5.560  1.00201.85           O
ATOM   2197  N   GLU B 283      27.012  33.519   6.437  1.00 61.95           N
ATOM   2198  CA  GLU B 283      28.254  33.245   7.102  1.00 61.95           C
ATOM   2199  CB  GLU B 283      29.363  34.241   6.720  1.00 61.95           C
ATOM   2200  CG  GLU B 283      29.789  34.141   5.254  1.00 61.95           C
ATOM   2201  CD  GLU B 283      30.881  35.171   5.003  1.00 61.95           C
ATOM   2202  OE1 GLU B 283      31.205  35.935   5.951  1.00 61.95           O
ATOM   2203  OE2 GLU B 283      31.402  35.212   3.856  1.00 61.95           O
ATOM   2204  C   GLU B 283      28.034  33.381   8.602  1.00 61.95           C
ATOM   2205  O   GLU B 283      29.043  33.268   9.350  1.00 61.95           O
ATOM   2206  OXT GLU B 283      26.866  33.602   9.020  1.00 61.95           O
TER    2207      GLU B 283
ATOM   2208  N   SER C 284      42.516  27.893  -0.227  1.00118.78           N
ATOM   2209  CA  SER C 284      43.306  28.958  -0.883  1.00118.78           C
ATOM   2210  CB  SER C 284      42.565  29.453  -2.142  1.00118.78           C
ATOM   2211  OG  SER C 284      43.300  30.480  -2.795  1.00118.78           O
ATOM   2212  C   SER C 284      43.511  30.108   0.052  1.00118.78           C
ATOM   2213  O   SER C 284      42.938  31.182  -0.131  1.00118.78           O
ATOM   2214  N   GLU C 285      44.342  29.919   1.099  1.00186.60           N
ATOM   2215  CA  GLU C 285      44.990  28.667   1.357  1.00186.60           C
ATOM   2216  CB  GLU C 285      46.392  28.796   1.989  1.00186.60           C
ATOM   2217  CG  GLU C 285      46.481  29.627   3.267  1.00186.60           C
ATOM   2218  CD  GLU C 285      47.957  29.961   3.464  1.00186.60           C
ATOM   2219  OE1 GLU C 285      48.605  30.357   2.458  1.00186.60           O
ATOM   2220  OE2 GLU C 285      48.462  29.820   4.609  1.00186.60           O
ATOM   2221  C   GLU C 285      44.086  27.848   2.210  1.00186.60           C
ATOM   2222  O   GLU C 285      43.148  28.377   2.801  1.00186.60           O
ATOM   2223  N   LEU C 286      44.344  26.526   2.272  1.00 72.36           N
ATOM   2224  CA  LEU C 286      43.459  25.625   2.946  1.00 72.36           C
ATOM   2225  CB  LEU C 286      44.009  24.193   3.048  1.00 72.36           C
ATOM   2226  CG  LEU C 286      43.090  23.237   3.831  1.00 72.36           C
ATOM   2227  CD1 LEU C 286      41.737  23.044   3.128  1.00 72.36           C
ATOM   2228  CD2 LEU C 286      43.801  21.910   4.138  1.00 72.36           C
ATOM   2229  C   LEU C 286      43.228  26.105   4.326  1.00 72.36           C
ATOM   2230  O   LEU C 286      44.137  26.239   5.145  1.00 72.36           O
ATOM   2231  N   ASP C 287      41.950  26.404   4.583  1.00108.27           N
ATOM   2232  CA  ASP C 287      41.534  26.811   5.871  1.00108.27           C
ATOM   2233  CB  ASP C 287      41.572  28.333   6.096  1.00108.27           C
ATOM   2234  CG  ASP C 287      42.996  28.714   6.480  1.00108.27           C
ATOM   2235  OD1 ASP C 287      43.301  28.672   7.701  1.00108.27           O
ATOM   2236  OD2 ASP C 287      43.796  29.061   5.573  1.00108.27           O
ATOM   2237  C   ASP C 287      40.144  26.354   6.047  1.00108.27           C
ATOM   2238  O   ASP C 287      39.179  27.080   5.819  1.00108.27           O
ATOM   2239  N   PRO C 288      40.037  25.136   6.453  1.00224.71           N
ATOM   2240  CA  PRO C 288      38.829  24.596   6.980  1.00224.71           C
ATOM   2241  CD  PRO C 288      40.978  24.099   6.056  1.00224.71           C
ATOM   2242  CB  PRO C 288      38.910  23.086   6.745  1.00224.71           C
ATOM   2243  CG  PRO C 288      40.416  22.805   6.666  1.00224.71           C
ATOM   2244  C   PRO C 288      39.095  24.922   8.439  1.00224.71           C
ATOM   2245  O   PRO C 288      38.987  23.918   9.115  1.00224.71           O
ATOM   2246  N   PRO C 289      39.564  26.034   9.033  1.00215.21           N
ATOM   2247  CA  PRO C 289      39.778  26.032  10.477  1.00215.21           C
ATOM   2248  CD  PRO C 289      39.166  27.381   8.630  1.00215.21           C
ATOM   2249  CB  PRO C 289      40.043  27.480  10.867  1.00215.21           C
ATOM   2250  CG  PRO C 289      39.978  28.284   9.558  1.00215.21           C
ATOM   2251  C   PRO C 289      38.457  25.654  11.052  1.00215.21           C
ATOM   2252  O   PRO C 289      37.580  26.402  10.704  1.00215.21           O
ATOM   2253  N   PRO C 290      38.224  24.875  12.045  1.00196.47           N
ATOM   2254  CA  PRO C 290      36.969  24.105  12.015  1.00196.47           C
ATOM   2255  CD  PRO C 290      38.191  25.773  13.181  1.00196.47           C
ATOM   2256  CB  PRO C 290      36.039  24.730  13.044  1.00196.47           C
ATOM   2257  CG  PRO C 290      36.707  26.048  13.437  1.00196.47           C
ATOM   2258  C   PRO C 290      36.177  24.138  10.733  1.00196.47           C
ATOM   2259  O   PRO C 290      35.138  24.799  10.799  1.00196.47           O
ATOM   2260  N   TYR C 291      36.578  23.280   9.727  1.00357.91           N
ATOM   2261  CA  TYR C 291      36.325  23.241   8.291  1.00357.91           C
ATOM   2262  CB  TYR C 291      35.143  22.402   7.797  1.00357.91           C
ATOM   2263  CG  TYR C 291      34.951  21.232   8.660  1.00357.91           C
ATOM   2264  CD1 TYR C 291      35.737  20.139   8.519  1.00357.91           C
ATOM   2265  CD2 TYR C 291      33.963  21.227   9.603  1.00357.91           C
ATOM   2266  CE1 TYR C 291      35.602  19.020   9.290  1.00357.91           C
ATOM   2267  CE2 TYR C 291      33.809  20.116  10.384  1.00357.91           C
ATOM   2268  CZ  TYR C 291      34.622  19.013  10.237  1.00357.91           C
ATOM   2269  OH  TYR C 291      34.473  17.864  11.038  1.00357.91           O
ATOM   2270  C   TYR C 291      35.608  24.463   8.202  1.00357.91           C
ATOM   2271  O   TYR C 291      34.415  24.322   7.943  1.00357.91           O
ATOM   2272  N   PHE C 292      36.331  25.608   8.225  1.00262.95           N
ATOM   2273  CA  PHE C 292      35.650  26.672   8.892  1.00262.95           C
ATOM   2274  CB  PHE C 292      36.252  28.077   9.066  1.00262.95           C
ATOM   2275  CG  PHE C 292      35.412  28.573  10.221  1.00262.95           C
ATOM   2276  CD1 PHE C 292      35.671  28.156  11.517  1.00262.95           C
ATOM   2277  CD2 PHE C 292      34.329  29.402  10.031  1.00262.95           C
ATOM   2278  CE1 PHE C 292      34.922  28.563  12.595  1.00262.95           C
ATOM   2279  CE2 PHE C 292      33.569  29.820  11.103  1.00262.95           C
ATOM   2280  CZ  PHE C 292      33.862  29.407  12.384  1.00262.95           C
ATOM   2281  C   PHE C 292      34.323  26.947   8.397  1.00262.95           C
ATOM   2282  O   PHE C 292      34.122  27.637   7.404  1.00262.95           O
ATOM   2283  N   GLU C 293      33.393  26.348   9.147  1.00 89.31           N
ATOM   2284  CA  GLU C 293      32.026  26.494   8.864  1.00 89.31           C
ATOM   2285  CB  GLU C 293      31.428  25.290   8.121  1.00 89.31           C
ATOM   2286  CG  GLU C 293      32.039  25.097   6.732  1.00 89.31           C
ATOM   2287  CD  GLU C 293      31.192  24.085   5.977  1.00 89.31           C
ATOM   2288  OE1 GLU C 293      30.098  23.736   6.493  1.00 89.31           O
ATOM   2289  OE2 GLU C 293      31.621  23.653   4.874  1.00 89.31           O
ATOM   2290  C   GLU C 293      31.404  26.549  10.204  1.00 89.31           C
ATOM   2291  O   GLU C 293      31.500  25.600  10.980  1.00 89.31           O
ATOM   2292  N   GLU C 294      30.753  27.676  10.516  1.00 71.68           N
ATOM   2293  CA  GLU C 294      30.181  27.800  11.816  1.00 71.68           C
ATOM   2294  CB  GLU C 294      29.585  29.189  12.101  1.00 71.68           C
ATOM   2295  CG  GLU C 294      28.447  29.571  11.151  1.00 71.68           C
ATOM   2296  CD  GLU C 294      27.951  30.957  11.539  1.00 71.68           C
ATOM   2297  OE1 GLU C 294      28.426  31.486  12.580  1.00 71.68           O
ATOM   2298  OE2 GLU C 294      27.089  31.506  10.802  1.00 71.68           O
ATOM   2299  C   GLU C 294      29.079  26.805  11.938  1.00 71.68           C
ATOM   2300  O   GLU C 294      28.273  26.626  11.025  1.00 71.68           O
ATOM   2301  N   VAL C 295      29.045  26.116  13.093  1.00116.54           N
ATOM   2302  CA  VAL C 295      28.011  25.170  13.389  1.00116.54           C
ATOM   2303  CB  VAL C 295      28.471  23.746  13.314  1.00116.54           C
ATOM   2304  CG1 VAL C 295      28.902  23.443  11.869  1.00116.54           C
ATOM   2305  CG2 VAL C 295      29.584  23.536  14.355  1.00116.54           C
ATOM   2306  C   VAL C 295      27.625  25.424  14.814  1.00116.54           C
ATOM   2307  O   VAL C 295      28.347  26.107  15.539  1.00116.54           O
ATOM   2308  N   ASN C 296      26.442  24.940  15.250  1.00129.54           N
ATOM   2309  CA  ASN C 296      26.117  25.155  16.632  1.00129.54           C
ATOM   2310  CB  ASN C 296      25.343  26.466  16.868  1.00129.54           C
ATOM   2311  CG  ASN C 296      24.016  26.409  16.124  1.00129.54           C
ATOM   2312  OD1 ASN C 296      23.739  25.466  15.385  1.00129.54           O
ATOM   2313  ND2 ASN C 296      23.175  27.460  16.313  1.00129.54           N
ATOM   2314  C   ASN C 296      25.276  24.025  17.147  1.00129.54           C
ATOM   2315  O   ASN C 296      24.798  24.084  18.280  1.00129.54           O
ATOM   2316  N   HIS C 297      25.084  22.949  16.354  1.00 95.74           N
ATOM   2317  CA  HIS C 297      24.237  21.896  16.842  1.00 95.74           C
ATOM   2318  ND1 HIS C 297      20.902  20.444  16.426  1.00 95.74           N
ATOM   2319  CG  HIS C 297      21.785  21.228  17.133  1.00 95.74           C
ATOM   2320  CB  HIS C 297      22.761  22.167  16.498  1.00 95.74           C
ATOM   2321  NE2 HIS C 297      20.547  20.022  18.580  1.00 95.74           N
ATOM   2322  CD2 HIS C 297      21.557  20.957  18.446  1.00 95.74           C
ATOM   2323  CE1 HIS C 297      20.186  19.745  17.340  1.00 95.74           C
ATOM   2324  C   HIS C 297      24.667  20.588  16.235  1.00 95.74           C
ATOM   2325  O   HIS C 297      24.822  20.474  15.020  1.00 95.74           O
ATOM   2326  N   ALA C 298      24.854  19.547  17.078  1.00 47.38           N
ATOM   2327  CA  ALA C 298      25.300  18.264  16.597  1.00 47.38           C
ATOM   2328  CB  ALA C 298      26.389  17.626  17.476  1.00 47.38           C
ATOM   2329  C   ALA C 298      24.134  17.316  16.571  1.00 47.38           C
ATOM   2330  O   ALA C 298      23.345  17.274  17.514  1.00 47.38           O
ATOM   2331  N   VAL C 299      24.012  16.517  15.480  1.00 68.60           N
ATOM   2332  CA  VAL C 299      22.907  15.604  15.305  1.00 68.60           C
ATOM   2333  CB  VAL C 299      21.791  16.180  14.483  1.00 68.60           C
ATOM   2334  CG1 VAL C 299      21.140  17.326  15.279  1.00 68.60           C
ATOM   2335  CG2 VAL C 299      22.365  16.636  13.130  1.00 68.60           C
ATOM   2336  C   VAL C 299      23.382  14.334  14.634  1.00 68.60           C
ATOM   2337  O   VAL C 299      24.575  14.162  14.384  1.00 68.60           O
ATOM   2338  N   LEU C 300      22.439  13.394  14.357  1.00143.07           N
ATOM   2339  CA  LEU C 300      22.754  12.092  13.812  1.00143.07           C
ATOM   2340  CB  LEU C 300      22.303  10.998  14.811  1.00143.07           C
ATOM   2341  CG  LEU C 300      22.580   9.524  14.466  1.00143.07           C
ATOM   2342  CD1 LEU C 300      21.560   8.966  13.468  1.00143.07           C
ATOM   2343  CD2 LEU C 300      24.037   9.325  14.018  1.00143.07           C
ATOM   2344  C   LEU C 300      22.120  11.894  12.444  1.00143.07           C
ATOM   2345  O   LEU C 300      20.901  11.946  12.288  1.00143.07           O
ATOM   2346  N   LEU C 301      22.958  11.634  11.410  1.00 84.13           N
ATOM   2347  CA  LEU C 301      22.507  11.434  10.049  1.00 84.13           C
ATOM   2348  CB  LEU C 301      23.622  11.729   9.026  1.00 84.13           C
ATOM   2349  CG  LEU C 301      23.214  11.542   7.556  1.00 84.13           C
ATOM   2350  CD1 LEU C 301      22.160  12.576   7.128  1.00 84.13           C
ATOM   2351  CD2 LEU C 301      24.450  11.530   6.642  1.00 84.13           C
ATOM   2352  C   LEU C 301      22.127   9.983   9.898  1.00 84.13           C
ATOM   2353  O   LEU C 301      22.927   9.092  10.172  1.00 84.13           O
ATOM   2354  N   VAL C 302      20.825   9.718   9.641  1.00125.72           N
ATOM   2355  CA  VAL C 302      20.253   8.409   9.451  1.00125.72           C
ATOM   2356  CB  VAL C 302      18.954   8.278  10.186  1.00125.72           C
ATOM   2357  CG1 VAL C 302      19.259   8.525  11.672  1.00125.72           C
ATOM   2358  CG2 VAL C 302      17.922   9.254   9.597  1.00125.72           C
ATOM   2359  C   VAL C 302      20.060   7.937   8.029  1.00125.72           C
ATOM   2360  O   VAL C 302      19.957   6.730   7.808  1.00125.72           O
ATOM   2361  N   GLY C 303      19.895   8.845   7.036  1.00 46.43           N
ATOM   2362  CA  GLY C 303      19.589   8.358   5.707  1.00 46.43           C
ATOM   2363  C   GLY C 303      19.522   9.487   4.712  1.00 46.43           C
ATOM   2364  O   GLY C 303      19.831  10.633   5.031  1.00 46.43           O
ATOM   2365  N   TYR C 304      19.162   9.167   3.443  1.00 69.59           N
ATOM   2366  CA  TYR C 304      19.028  10.178   2.425  1.00 69.59           C
ATOM   2367  CB  TYR C 304      20.345  10.526   1.695  1.00 69.59           C
ATOM   2368  CG  TYR C 304      20.915   9.318   1.028  1.00 69.59           C
ATOM   2369  CD1 TYR C 304      20.447   8.903  -0.197  1.00 69.59           C
ATOM   2370  CD2 TYR C 304      21.936   8.611   1.622  1.00 69.59           C
ATOM   2371  CE1 TYR C 304      20.979   7.793  -0.812  1.00 69.59           C
ATOM   2372  CE2 TYR C 304      22.473   7.500   1.012  1.00 69.59           C
ATOM   2373  CZ  TYR C 304      21.992   7.089  -0.207  1.00 69.59           C
ATOM   2374  OH  TYR C 304      22.538   5.950  -0.837  1.00 69.59           O
ATOM   2375  C   TYR C 304      18.003   9.762   1.410  1.00 69.59           C
ATOM   2376  O   TYR C 304      17.636   8.591   1.322  1.00 69.59           O
ATOM   2377  N   GLY C 305      17.506  10.730   0.608  1.00 24.99           N
ATOM   2378  CA  GLY C 305      16.516  10.408  -0.383  1.00 24.99           C
ATOM   2379  C   GLY C 305      16.386  11.559  -1.324  1.00 24.99           C
ATOM   2380  O   GLY C 305      17.140  12.528  -1.253  1.00 24.99           O
ATOM   2381  N   VAL C 306      15.433  11.454  -2.272  1.00 84.98           N
ATOM   2382  CA  VAL C 306      15.195  12.530  -3.184  1.00 84.98           C
ATOM   2383  CB  VAL C 306      15.685  12.260  -4.576  1.00 84.98           C
ATOM   2384  CG1 VAL C 306      14.918  11.052  -5.141  1.00 84.98           C
ATOM   2385  CG2 VAL C 306      15.521  13.542  -5.408  1.00 84.98           C
ATOM   2386  C   VAL C 306      13.718  12.725  -3.262  1.00 84.98           C
ATOM   2387  O   VAL C 306      12.955  11.766  -3.359  1.00 84.98           O
ATOM   2388  N   ASP C 307      13.274  13.994  -3.208  1.00 67.59           N
ATOM   2389  CA  ASP C 307      11.872  14.248  -3.316  1.00 67.59           C
ATOM   2390  CB  ASP C 307      11.451  15.652  -2.845  1.00 67.59           C
ATOM   2391  CG  ASP C 307      11.556  15.690  -1.329  1.00 67.59           C
ATOM   2392  OD1 ASP C 307      11.722  14.598  -0.725  1.00 67.59           O
ATOM   2393  OD2 ASP C 307      11.464  16.808  -0.754  1.00 67.59           O
ATOM   2394  C   ASP C 307      11.548  14.151  -4.764  1.00 67.59           C
ATOM   2395  O   ASP C 307      12.429  14.173  -5.621  1.00 67.59           O
ATOM   2396  N   PRO C 308      10.290  14.010  -5.052  1.00 79.97           N
ATOM   2397  CA  PRO C 308       9.841  13.995  -6.410  1.00 79.97           C
ATOM   2398  CD  PRO C 308       9.348  13.370  -4.153  1.00 79.97           C
ATOM   2399  CB  PRO C 308       8.379  13.540  -6.367  1.00 79.97           C
ATOM   2400  CG  PRO C 308       8.003  13.551  -4.872  1.00 79.97           C
ATOM   2401  C   PRO C 308      10.063  15.379  -6.920  1.00 79.97           C
ATOM   2402  O   PRO C 308      10.054  15.586  -8.133  1.00 79.97           O
ATOM   2403  N   SER C 309      10.250  16.339  -5.994  1.00 34.25           N
ATOM   2404  CA  SER C 309      10.525  17.695  -6.347  1.00 34.25           C
ATOM   2405  CB  SER C 309      10.668  18.616  -5.122  1.00 34.25           C
ATOM   2406  OG  SER C 309      10.937  19.947  -5.540  1.00 34.25           O
ATOM   2407  C   SER C 309      11.838  17.663  -7.043  1.00 34.25           C
ATOM   2408  O   SER C 309      12.173  18.557  -7.819  1.00 34.25           O
ATOM   2409  N   GLY C 310      12.616  16.595  -6.787  1.00 16.46           N
ATOM   2410  CA  GLY C 310      13.889  16.461  -7.420  1.00 16.46           C
ATOM   2411  C   GLY C 310      14.930  17.016  -6.504  1.00 16.46           C
ATOM   2412  O   GLY C 310      16.106  17.073  -6.859  1.00 16.46           O
ATOM   2413  N   GLU C 311      14.524  17.438  -5.292  1.00 81.74           N
ATOM   2414  CA  GLU C 311      15.473  17.979  -4.364  1.00 81.74           C
ATOM   2415  CB  GLU C 311      14.874  19.090  -3.487  1.00 81.74           C
ATOM   2416  CG  GLU C 311      13.632  18.638  -2.717  1.00 81.74           C
ATOM   2417  CD  GLU C 311      13.069  19.837  -1.968  1.00 81.74           C
ATOM   2418  OE1 GLU C 311      13.801  20.854  -1.837  1.00 81.74           O
ATOM   2419  OE2 GLU C 311      11.894  19.751  -1.521  1.00 81.74           O
ATOM   2420  C   GLU C 311      15.932  16.870  -3.469  1.00 81.74           C
ATOM   2421  O   GLU C 311      15.123  16.171  -2.862  1.00 81.74           O
ATOM   2422  N   LYS C 312      17.264  16.675  -3.380  1.00122.59           N
ATOM   2423  CA  LYS C 312      17.806  15.632  -2.557  1.00122.59           C
ATOM   2424  CB  LYS C 312      19.214  15.168  -2.981  1.00122.59           C
ATOM   2425  CG  LYS C 312      20.232  16.298  -3.136  1.00122.59           C
ATOM   2426  CD  LYS C 312      19.882  17.294  -4.244  1.00122.59           C
ATOM   2427  CE  LYS C 312      20.899  18.426  -4.404  1.00122.59           C
ATOM   2428  NZ  LYS C 312      20.478  19.336  -5.492  1.00122.59           N
ATOM   2429  C   LYS C 312      17.847  16.101  -1.139  1.00122.59           C
ATOM   2430  O   LYS C 312      17.961  17.295  -0.869  1.00122.59           O
ATOM   2431  N   TYR C 313      17.711  15.157  -0.186  1.00 66.98           N
ATOM   2432  CA  TYR C 313      17.711  15.539   1.196  1.00 66.98           C
ATOM   2433  CB  TYR C 313      16.296  15.769   1.762  1.00 66.98           C
ATOM   2434  CG  TYR C 313      15.492  14.527   1.567  1.00 66.98           C
ATOM   2435  CD1 TYR C 313      15.578  13.483   2.459  1.00 66.98           C
ATOM   2436  CD2 TYR C 313      14.642  14.411   0.491  1.00 66.98           C
ATOM   2437  CE1 TYR C 313      14.833  12.341   2.277  1.00 66.98           C
ATOM   2438  CE2 TYR C 313      13.895  13.272   0.304  1.00 66.98           C
ATOM   2439  CZ  TYR C 313      13.990  12.234   1.198  1.00 66.98           C
ATOM   2440  OH  TYR C 313      13.225  11.064   1.010  1.00 66.98           O
ATOM   2441  C   TYR C 313      18.390  14.498   2.037  1.00 66.98           C
ATOM   2442  O   TYR C 313      18.637  13.374   1.598  1.00 66.98           O
ATOM   2443  N   TRP C 314      18.734  14.889   3.284  1.00 99.50           N
ATOM   2444  CA  TRP C 314      19.323  14.003   4.250  1.00 99.50           C
ATOM   2445  CB  TRP C 314      20.511  14.612   5.025  1.00 99.50           C
ATOM   2446  CG  TRP C 314      21.750  14.990   4.236  1.00 99.50           C
ATOM   2447  CD2 TRP C 314      22.717  14.054   3.732  1.00 99.50           C
ATOM   2448  CD1 TRP C 314      22.195  16.231   3.878  1.00 99.50           C
ATOM   2449  NE1 TRP C 314      23.384  16.128   3.195  1.00 99.50           N
ATOM   2450  CE2 TRP C 314      23.715  14.794   3.095  1.00 99.50           C
ATOM   2451  CE3 TRP C 314      22.772  12.691   3.797  1.00 99.50           C
ATOM   2452  CZ2 TRP C 314      24.787  14.177   2.513  1.00 99.50           C
ATOM   2453  CZ3 TRP C 314      23.852  12.073   3.206  1.00 99.50           C
ATOM   2454  CH2 TRP C 314      24.840  12.802   2.577  1.00 99.50           C
ATOM   2455  C   TRP C 314      18.250  13.803   5.278  1.00 99.50           C
ATOM   2456  O   TRP C 314      17.408  14.678   5.476  1.00 99.50           O
ATOM   2457  N   ILE C 315      18.231  12.630   5.942  1.00 56.58           N
ATOM   2458  CA  ILE C 315      17.260  12.385   6.975  1.00 56.58           C
ATOM   2459  CB  ILE C 315      16.617  11.032   6.874  1.00 56.58           C
ATOM   2460  CG1 ILE C 315      15.850  10.897   5.549  1.00 56.58           C
ATOM   2461  CG2 ILE C 315      15.736  10.831   8.115  1.00 56.58           C
ATOM   2462  CD1 ILE C 315      15.409   9.465   5.252  1.00 56.58           C
ATOM   2463  C   ILE C 315      18.038  12.428   8.258  1.00 56.58           C
ATOM   2464  O   ILE C 315      18.960  11.639   8.449  1.00 56.58           O
ATOM   2465  N   VAL C 316      17.683  13.365   9.175  1.00 53.94           N
ATOM   2466  CA  VAL C 316      18.474  13.531  10.368  1.00 53.94           C
ATOM   2467  CB  VAL C 316      19.142  14.872  10.432  1.00 53.94           C
ATOM   2468  CG1 VAL C 316      19.956  14.957  11.732  1.00 53.94           C
ATOM   2469  CG2 VAL C 316      19.978  15.069   9.159  1.00 53.94           C
ATOM   2470  C   VAL C 316      17.638  13.396  11.618  1.00 53.94           C
ATOM   2471  O   VAL C 316      16.485  13.814  11.681  1.00 53.94           O
ATOM   2472  N   LYS C 317      18.254  12.808  12.674  1.00 66.58           N
ATOM   2473  CA  LYS C 317      17.637  12.585  13.959  1.00 66.58           C
ATOM   2474  CB  LYS C 317      18.090  11.253  14.577  1.00 66.58           C
ATOM   2475  CG  LYS C 317      17.489  10.927  15.943  1.00 66.58           C
ATOM   2476  CD  LYS C 317      17.974   9.575  16.471  1.00 66.58           C
ATOM   2477  CE  LYS C 317      17.542   9.271  17.904  1.00 66.58           C
ATOM   2478  NZ  LYS C 317      18.173   8.011  18.358  1.00 66.58           N
ATOM   2479  C   LYS C 317      18.083  13.677  14.895  1.00 66.58           C
ATOM   2480  O   LYS C 317      19.274  13.860  15.134  1.00 66.58           O
ATOM   2481  N   ASN C 318      17.120  14.430  15.458  1.00 74.37           N
ATOM   2482  CA  ASN C 318      17.414  15.526  16.344  1.00 74.37           C
ATOM   2483  CB  ASN C 318      16.391  16.664  16.173  1.00 74.37           C
ATOM   2484  CG  ASN C 318      17.012  17.983  16.596  1.00 74.37           C
ATOM   2485  OD1 ASN C 318      17.959  18.019  17.377  1.00 74.37           O
ATOM   2486  ND2 ASN C 318      16.469  19.106  16.054  1.00 74.37           N
ATOM   2487  C   ASN C 318      17.340  15.009  17.761  1.00 74.37           C
ATOM   2488  O   ASN C 318      16.942  13.868  17.982  1.00 74.37           O
ATOM   2489  N   SER C 319      17.764  15.814  18.766  1.00105.73           N
ATOM   2490  CA  SER C 319      17.665  15.356  20.131  1.00105.73           C
ATOM   2491  CB  SER C 319      19.043  15.191  20.790  1.00105.73           C
ATOM   2492  OG  SER C 319      19.769  16.407  20.709  1.00105.73           O
ATOM   2493  C   SER C 319      16.850  16.326  20.947  1.00105.73           C
ATOM   2494  O   SER C 319      17.134  16.569  22.121  1.00105.73           O
ATOM   2495  N   TRP C 320      15.844  16.942  20.298  1.00144.76           N
ATOM   2496  CA  TRP C 320      14.847  17.839  20.820  1.00144.76           C
ATOM   2497  CB  TRP C 320      14.494  18.953  19.826  1.00144.76           C
ATOM   2498  CG  TRP C 320      15.693  19.862  19.674  1.00144.76           C
ATOM   2499  CD2 TRP C 320      15.835  20.925  18.719  1.00144.76           C
ATOM   2500  CD1 TRP C 320      16.854  19.832  20.392  1.00144.76           C
ATOM   2501  NE1 TRP C 320      17.712  20.805  19.943  1.00144.76           N
ATOM   2502  CE2 TRP C 320      17.098  21.487  18.914  1.00144.76           C
ATOM   2503  CE3 TRP C 320      14.987  21.393  17.757  1.00144.76           C
ATOM   2504  CZ2 TRP C 320      17.534  22.528  18.145  1.00144.76           C
ATOM   2505  CZ3 TRP C 320      15.429  22.447  16.987  1.00144.76           C
ATOM   2506  CH2 TRP C 320      16.678  23.002  17.177  1.00144.76           C
ATOM   2507  C   TRP C 320      13.631  17.117  21.327  1.00144.76           C
ATOM   2508  O   TRP C 320      12.666  17.745  21.760  1.00144.76           O
ATOM   2509  N   GLY C 321      13.565  15.786  21.155  1.00 34.72           N
ATOM   2510  CA  GLY C 321      12.397  15.076  21.594  1.00 34.72           C
ATOM   2511  C   GLY C 321      11.574  14.763  20.380  1.00 34.72           C
ATOM   2512  O   GLY C 321      11.765  15.341  19.313  1.00 34.72           O
ATOM   2513  N   GLN C 322      10.638  13.808  20.538  1.00 95.90           N
ATOM   2514  CA  GLN C 322       9.753  13.314  19.517  1.00 95.90           C
ATOM   2515  CB  GLN C 322       8.989  12.051  19.953  1.00 95.90           C
ATOM   2516  CG  GLN C 322       8.071  11.488  18.867  1.00 95.90           C
ATOM   2517  CD  GLN C 322       7.405  10.235  19.418  1.00 95.90           C
ATOM   2518  OE1 GLN C 322       6.619   9.582  18.734  1.00 95.90           O
ATOM   2519  NE2 GLN C 322       7.733   9.884  20.690  1.00 95.90           N
ATOM   2520  C   GLN C 322       8.748  14.361  19.143  1.00 95.90           C
ATOM   2521  O   GLN C 322       8.191  14.342  18.047  1.00 95.90           O
ATOM   2522  N   ASP C 323       8.454  15.281  20.074  1.00 45.82           N
ATOM   2523  CA  ASP C 323       7.448  16.288  19.885  1.00 45.82           C
ATOM   2524  CB  ASP C 323       7.262  17.176  21.126  1.00 45.82           C
ATOM   2525  CG  ASP C 323       6.636  16.322  22.220  1.00 45.82           C
ATOM   2526  OD1 ASP C 323       6.261  15.158  21.918  1.00 45.82           O
ATOM   2527  OD2 ASP C 323       6.521  16.824  23.370  1.00 45.82           O
ATOM   2528  C   ASP C 323       7.809  17.186  18.739  1.00 45.82           C
ATOM   2529  O   ASP C 323       6.923  17.772  18.117  1.00 45.82           O
ATOM   2530  N   TRP C 324       9.113  17.341  18.440  1.00 76.18           N
ATOM   2531  CA  TRP C 324       9.524  18.284  17.433  1.00 76.18           C
ATOM   2532  CB  TRP C 324      10.860  18.958  17.795  1.00 76.18           C
ATOM   2533  CG  TRP C 324      11.391  19.948  16.788  1.00 76.18           C
ATOM   2534  CD2 TRP C 324      12.316  19.611  15.742  1.00 76.18           C
ATOM   2535  CD1 TRP C 324      11.153  21.287  16.675  1.00 76.18           C
ATOM   2536  NE1 TRP C 324      11.874  21.806  15.626  1.00 76.18           N
ATOM   2537  CE2 TRP C 324      12.595  20.784  15.043  1.00 76.18           C
ATOM   2538  CE3 TRP C 324      12.890  18.420  15.396  1.00 76.18           C
ATOM   2539  CZ2 TRP C 324      13.456  20.786  13.983  1.00 76.18           C
ATOM   2540  CZ3 TRP C 324      13.754  18.424  14.323  1.00 76.18           C
ATOM   2541  CH2 TRP C 324      14.031  19.584  13.630  1.00 76.18           C
ATOM   2542  C   TRP C 324       9.694  17.641  16.084  1.00 76.18           C
ATOM   2543  O   TRP C 324      10.033  16.467  15.958  1.00 76.18           O
ATOM   2544  N   GLY C 325       9.407  18.427  15.024  1.00 37.00           N
ATOM   2545  CA  GLY C 325       9.626  18.063  13.648  1.00 37.00           C
ATOM   2546  C   GLY C 325       8.836  16.855  13.267  1.00 37.00           C
ATOM   2547  O   GLY C 325       7.684  16.689  13.664  1.00 37.00           O
ATOM   2548  N   GLU C 326       9.457  15.988  12.439  1.00 68.63           N
ATOM   2549  CA  GLU C 326       8.800  14.799  11.997  1.00 68.63           C
ATOM   2550  CB  GLU C 326       9.241  14.369  10.586  1.00 68.63           C
ATOM   2551  CG  GLU C 326       8.857  15.373   9.496  1.00 68.63           C
ATOM   2552  CD  GLU C 326       9.429  14.885   8.171  1.00 68.63           C
ATOM   2553  OE1 GLU C 326      10.429  14.120   8.201  1.00 68.63           O
ATOM   2554  OE2 GLU C 326       8.874  15.276   7.109  1.00 68.63           O
ATOM   2555  C   GLU C 326       9.208  13.717  12.940  1.00 68.63           C
ATOM   2556  O   GLU C 326      10.164  12.988  12.687  1.00 68.63           O
ATOM   2557  N   ASN C 327       8.461  13.587  14.052  1.00119.51           N
ATOM   2558  CA  ASN C 327       8.685  12.610  15.080  1.00119.51           C
ATOM   2559  CB  ASN C 327       8.268  11.166  14.708  1.00119.51           C
ATOM   2560  CG  ASN C 327       9.084  10.617  13.544  1.00119.51           C
ATOM   2561  OD1 ASN C 327      10.274  10.332  13.675  1.00119.51           O
ATOM   2562  ND2 ASN C 327       8.418  10.438  12.372  1.00119.51           N
ATOM   2563  C   ASN C 327      10.106  12.639  15.560  1.00119.51           C
ATOM   2564  O   ASN C 327      10.694  11.594  15.836  1.00119.51           O
ATOM   2565  N   GLY C 328      10.687  13.847  15.709  1.00 34.05           N
ATOM   2566  CA  GLY C 328      12.011  13.971  16.250  1.00 34.05           C
ATOM   2567  C   GLY C 328      13.038  14.054  15.157  1.00 34.05           C
ATOM   2568  O   GLY C 328      14.204  14.322  15.441  1.00 34.05           O
ATOM   2569  N   PHE C 329      12.638  13.850  13.884  1.00 76.77           N
ATOM   2570  CA  PHE C 329      13.569  13.864  12.783  1.00 76.77           C
ATOM   2571  CB  PHE C 329      13.443  12.650  11.840  1.00 76.77           C
ATOM   2572  CG  PHE C 329      13.919  11.401  12.498  1.00 76.77           C
ATOM   2573  CD1 PHE C 329      13.124  10.728  13.397  1.00 76.77           C
ATOM   2574  CD2 PHE C 329      15.157  10.885  12.189  1.00 76.77           C
ATOM   2575  CE1 PHE C 329      13.567   9.569  13.991  1.00 76.77           C
ATOM   2576  CE2 PHE C 329      15.604   9.726  12.779  1.00 76.77           C
ATOM   2577  CZ  PHE C 329      14.808   9.067  13.684  1.00 76.77           C
ATOM   2578  C   PHE C 329      13.294  15.043  11.897  1.00 76.77           C
ATOM   2579  O   PHE C 329      12.258  15.699  12.008  1.00 76.77           O
ATOM   2580  N   PHE C 330      14.264  15.364  11.007  1.00 75.86           N
ATOM   2581  CA  PHE C 330      14.055  16.410  10.045  1.00 75.86           C
ATOM   2582  CB  PHE C 330      14.483  17.817  10.517  1.00 75.86           C
ATOM   2583  CG  PHE C 330      15.957  17.878  10.751  1.00 75.86           C
ATOM   2584  CD1 PHE C 330      16.499  17.458  11.945  1.00 75.86           C
ATOM   2585  CD2 PHE C 330      16.799  18.377   9.782  1.00 75.86           C
ATOM   2586  CE1 PHE C 330      17.856  17.524  12.161  1.00 75.86           C
ATOM   2587  CE2 PHE C 330      18.157  18.445   9.993  1.00 75.86           C
ATOM   2588  CZ  PHE C 330      18.688  18.017  11.185  1.00 75.86           C
ATOM   2589  C   PHE C 330      14.813  16.075   8.796  1.00 75.86           C
ATOM   2590  O   PHE C 330      15.773  15.306   8.814  1.00 75.86           O
ATOM   2591  N   ARG C 331      14.372  16.641   7.656  1.00111.30           N
ATOM   2592  CA  ARG C 331      15.041  16.403   6.410  1.00111.30           C
ATOM   2593  CB  ARG C 331      14.087  15.968   5.288  1.00111.30           C
ATOM   2594  CG  ARG C 331      13.331  14.685   5.634  1.00111.30           C
ATOM   2595  CD  ARG C 331      12.372  14.222   4.540  1.00111.30           C
ATOM   2596  NE  ARG C 331      11.459  13.221   5.158  1.00111.30           N
ATOM   2597  CZ  ARG C 331      10.375  12.774   4.461  1.00111.30           C
ATOM   2598  NH1 ARG C 331      10.164  13.202   3.181  1.00111.30           N
ATOM   2599  NH2 ARG C 331       9.502  11.904   5.046  1.00111.30           N
ATOM   2600  C   ARG C 331      15.636  17.718   6.023  1.00111.30           C
ATOM   2601  O   ARG C 331      15.073  18.769   6.328  1.00111.30           O
ATOM   2602  N   ILE C 332      16.822  17.693   5.384  1.00 65.63           N
ATOM   2603  CA  ILE C 332      17.472  18.915   5.007  1.00 65.63           C
ATOM   2604  CB  ILE C 332      18.571  19.298   5.962  1.00 65.63           C
ATOM   2605  CG1 ILE C 332      19.108  20.706   5.659  1.00 65.63           C
ATOM   2606  CG2 ILE C 332      19.636  18.189   5.944  1.00 65.63           C
ATOM   2607  CD1 ILE C 332      20.021  21.252   6.758  1.00 65.63           C
ATOM   2608  C   ILE C 332      18.068  18.734   3.645  1.00 65.63           C
ATOM   2609  O   ILE C 332      18.461  17.629   3.273  1.00 65.63           O
ATOM   2610  N   ARG C 333      18.177  19.836   2.871  1.00117.40           N
ATOM   2611  CA  ARG C 333      18.656  19.742   1.521  1.00117.40           C
ATOM   2612  CB  ARG C 333      18.667  21.084   0.764  1.00117.40           C
ATOM   2613  CG  ARG C 333      18.697  20.901  -0.757  1.00117.40           C
ATOM   2614  CD  ARG C 333      20.094  20.939  -1.375  0.00117.40           C
ATOM   2615  NE  ARG C 333      20.478  22.368  -1.533  0.00117.40           N
ATOM   2616  CZ  ARG C 333      20.202  23.012  -2.705  0.00117.40           C
ATOM   2617  NH1 ARG C 333      19.578  22.343  -3.718  0.00117.40           N
ATOM   2618  NH2 ARG C 333      20.555  24.320  -2.869  0.00117.40           N
ATOM   2619  C   ARG C 333      20.043  19.182   1.545  1.00117.40           C
ATOM   2620  O   ARG C 333      20.863  19.538   2.390  1.00117.40           O
ATOM   2621  N   ARG C 334      20.323  18.268   0.594  1.00159.35           N
ATOM   2622  CA  ARG C 334      21.572  17.563   0.514  1.00159.35           C
ATOM   2623  CB  ARG C 334      21.355  16.039   0.480  1.00159.35           C
ATOM   2624  CG  ARG C 334      22.578  15.211   0.082  1.00159.35           C
ATOM   2625  CD  ARG C 334      22.385  13.708   0.319  1.00159.35           C
ATOM   2626  NE  ARG C 334      21.165  13.268  -0.418  1.00159.35           N
ATOM   2627  CZ  ARG C 334      21.271  12.667  -1.640  1.00159.35           C
ATOM   2628  NH1 ARG C 334      22.499  12.434  -2.188  1.00159.35           N
ATOM   2629  NH2 ARG C 334      20.143  12.276  -2.303  1.00159.35           N
ATOM   2630  C   ARG C 334      22.287  17.945  -0.750  1.00159.35           C
ATOM   2631  O   ARG C 334      21.662  18.199  -1.777  1.00159.35           O
ATOM   2632  N   GLY C 335      23.636  18.013  -0.693  1.00 49.31           N
ATOM   2633  CA  GLY C 335      24.436  18.259  -1.867  1.00 49.31           C
ATOM   2634  C   GLY C 335      24.922  19.684  -1.944  1.00 49.31           C
ATOM   2635  O   GLY C 335      25.831  19.988  -2.717  1.00 49.31           O
ATOM   2636  N   VAL C 336      24.239  20.601  -1.236  1.00159.74           N
ATOM   2637  CA  VAL C 336      24.507  22.013  -1.118  1.00159.74           C
ATOM   2638  CB  VAL C 336      23.249  22.806  -0.908  1.00159.74           C
ATOM   2639  CG1 VAL C 336      22.679  22.452   0.476  1.00159.74           C
ATOM   2640  CG2 VAL C 336      23.552  24.301  -1.100  1.00159.74           C
ATOM   2641  C   VAL C 336      25.441  22.365   0.012  1.00159.74           C
ATOM   2642  O   VAL C 336      25.889  23.509   0.094  1.00159.74           O
ATOM   2643  N   ASP C 337      25.712  21.439   0.957  1.00 81.25           N
ATOM   2644  CA  ASP C 337      26.437  21.805   2.147  1.00 81.25           C
ATOM   2645  CB  ASP C 337      27.784  22.495   1.861  1.00 81.25           C
ATOM   2646  CG  ASP C 337      28.584  22.542   3.158  1.00 81.25           C
ATOM   2647  OD1 ASP C 337      28.104  21.971   4.174  1.00 81.25           O
ATOM   2648  OD2 ASP C 337      29.688  23.149   3.150  1.00 81.25           O
ATOM   2649  C   ASP C 337      25.564  22.759   2.907  1.00 81.25           C
ATOM   2650  O   ASP C 337      26.020  23.756   3.469  1.00 81.25           O
ATOM   2651  N   GLU C 338      24.254  22.437   2.941  1.00127.48           N
ATOM   2652  CA  GLU C 338      23.256  23.250   3.574  1.00127.48           C
ATOM   2653  CB  GLU C 338      21.842  22.651   3.483  1.00127.48           C
ATOM   2654  CG  GLU C 338      20.773  23.531   4.128  1.00127.48           C
ATOM   2655  CD  GLU C 338      20.622  24.764   3.252  1.00127.48           C
ATOM   2656  OE1 GLU C 338      20.827  24.633   2.016  1.00127.48           O
ATOM   2657  OE2 GLU C 338      20.305  25.851   3.805  1.00127.48           O
ATOM   2658  C   GLU C 338      23.583  23.419   5.021  1.00127.48           C
ATOM   2659  O   GLU C 338      23.621  22.482   5.814  1.00127.48           O
ATOM   2660  N   VAL C 339      23.813  24.682   5.378  1.00127.70           N
ATOM   2661  CA  VAL C 339      24.096  25.182   6.687  1.00127.70           C
ATOM   2662  CB  VAL C 339      22.905  25.229   7.581  1.00127.70           C
ATOM   2663  CG1 VAL C 339      23.324  26.069   8.789  1.00127.70           C
ATOM   2664  CG2 VAL C 339      21.708  25.808   6.807  1.00127.70           C
ATOM   2665  C   VAL C 339      25.226  24.397   7.316  1.00127.70           C
ATOM   2666  O   VAL C 339      25.238  24.151   8.523  1.00127.70           O
ATOM   2667  N   GLY C 340      26.214  23.973   6.496  1.00 53.27           N
ATOM   2668  CA  GLY C 340      27.423  23.392   7.002  1.00 53.27           C
ATOM   2669  C   GLY C 340      27.210  21.968   7.422  1.00 53.27           C
ATOM   2670  O   GLY C 340      28.027  21.396   8.137  1.00 53.27           O
ATOM   2671  N   ILE C 341      26.115  21.345   6.968  1.00129.79           N
ATOM   2672  CA  ILE C 341      25.772  19.995   7.324  1.00129.79           C
ATOM   2673  CB  ILE C 341      24.434  19.584   6.763  1.00129.79           C
ATOM   2674  CG1 ILE C 341      23.924  18.285   7.412  1.00129.79           C
ATOM   2675  CG2 ILE C 341      24.563  19.496   5.233  1.00129.79           C
ATOM   2676  CD1 ILE C 341      23.397  18.467   8.833  1.00129.79           C
ATOM   2677  C   ILE C 341      26.794  19.015   6.805  1.00129.79           C
ATOM   2678  O   ILE C 341      26.944  17.910   7.319  1.00129.79           O
ATOM   2679  N   GLU C 342      27.388  19.328   5.651  1.00161.34           N
ATOM   2680  CA  GLU C 342      28.372  18.544   4.955  1.00161.34           C
ATOM   2681  CB  GLU C 342      28.196  18.643   3.433  1.00161.34           C
ATOM   2682  CG  GLU C 342      26.858  17.994   3.056  1.00161.34           C
ATOM   2683  CD  GLU C 342      26.623  18.059   1.557  1.00161.34           C
ATOM   2684  OE1 GLU C 342      27.499  18.600   0.832  1.00161.34           O
ATOM   2685  OE2 GLU C 342      25.552  17.558   1.120  1.00161.34           O
ATOM   2686  C   GLU C 342      29.797  18.777   5.383  1.00161.34           C
ATOM   2687  O   GLU C 342      30.695  18.324   4.684  1.00161.34           O
ATOM   2688  N   SER C 343      30.060  19.667   6.362  1.00133.51           N
ATOM   2689  CA  SER C 343      31.406  20.022   6.759  1.00133.51           C
ATOM   2690  CB  SER C 343      31.464  21.443   7.340  1.00133.51           C
ATOM   2691  OG  SER C 343      30.745  21.498   8.563  1.00133.51           O
ATOM   2692  C   SER C 343      32.135  19.137   7.758  1.00133.51           C
ATOM   2693  O   SER C 343      33.356  19.047   7.716  1.00133.51           O
ATOM   2694  N   ILE C 344      31.437  18.738   8.829  1.00253.43           N
ATOM   2695  CA  ILE C 344      31.794  18.034  10.040  1.00253.43           C
ATOM   2696  CB  ILE C 344      31.340  18.798  11.255  1.00253.43           C
ATOM   2697  CG1 ILE C 344      32.222  18.544  12.500  1.00253.43           C
ATOM   2698  CG2 ILE C 344      29.874  18.436  11.441  1.00253.43           C
ATOM   2699  CD1 ILE C 344      32.063  19.574  13.611  1.00253.43           C
ATOM   2700  C   ILE C 344      31.506  16.565  10.247  1.00253.43           C
ATOM   2701  O   ILE C 344      31.446  16.186  11.415  1.00253.43           O
ATOM   2702  N   ALA C 345      31.001  15.776   9.284  1.00 73.26           N
ATOM   2703  CA  ALA C 345      30.575  14.443   9.656  1.00 73.26           C
ATOM   2704  CB  ALA C 345      30.091  13.605   8.459  1.00 73.26           C
ATOM   2705  C   ALA C 345      31.680  13.680  10.343  1.00 73.26           C
ATOM   2706  O   ALA C 345      32.840  13.753   9.939  1.00 73.26           O
ATOM   2707  N   VAL C 346      31.325  12.928  11.422  1.00 47.83           N
ATOM   2708  CA  VAL C 346      32.281  12.174  12.191  1.00 47.83           C
ATOM   2709  CB  VAL C 346      32.407  12.644  13.612  1.00 47.83           C
ATOM   2710  CG1 VAL C 346      33.331  11.677  14.370  1.00 47.83           C
ATOM   2711  CG2 VAL C 346      32.897  14.101  13.612  1.00 47.83           C
ATOM   2712  C   VAL C 346      31.814  10.754  12.276  1.00 47.83           C
ATOM   2713  O   VAL C 346      30.625  10.495  12.453  1.00 47.83           O
ATOM   2714  N   GLU C 347      32.753   9.788  12.168  1.00 80.68           N
ATOM   2715  CA  GLU C 347      32.387   8.404  12.236  1.00 80.68           C
ATOM   2716  CB  GLU C 347      32.639   7.659  10.915  1.00 80.68           C
ATOM   2717  CG  GLU C 347      32.239   6.184  10.949  1.00 80.68           C
ATOM   2718  CD  GLU C 347      32.546   5.586   9.583  1.00 80.68           C
ATOM   2719  OE1 GLU C 347      32.124   6.193   8.561  1.00 80.68           O
ATOM   2720  OE2 GLU C 347      33.206   4.516   9.543  1.00 80.68           O
ATOM   2721  C   GLU C 347      33.218   7.749  13.297  1.00 80.68           C
ATOM   2722  O   GLU C 347      34.367   8.128  13.522  1.00 80.68           O
ATOM   2723  N   ALA C 348      32.631   6.761  14.003  1.00 35.10           N
ATOM   2724  CA  ALA C 348      33.345   6.032  15.012  1.00 35.10           C
ATOM   2725  CB  ALA C 348      33.124   6.571  16.435  1.00 35.10           C
ATOM   2726  C   ALA C 348      32.797   4.641  14.975  1.00 35.10           C
ATOM   2727  O   ALA C 348      31.636   4.443  14.621  1.00 35.10           O
ATOM   2728  N   ASP C 349      33.627   3.636  15.319  1.00 76.97           N
ATOM   2729  CA  ASP C 349      33.179   2.271  15.300  1.00 76.97           C
ATOM   2730  CB  ASP C 349      34.074   1.343  14.459  1.00 76.97           C
ATOM   2731  CG  ASP C 349      33.403  -0.022  14.363  1.00 76.97           C
ATOM   2732  OD1 ASP C 349      32.332  -0.209  15.001  1.00 76.97           O
ATOM   2733  OD2 ASP C 349      33.953  -0.896  13.641  1.00 76.97           O
ATOM   2734  C   ASP C 349      33.201   1.757  16.705  1.00 76.97           C
ATOM   2735  O   ASP C 349      34.249   1.698  17.343  1.00 76.97           O
ATOM   2736  N   VAL C 350      32.021   1.357  17.212  1.00 55.94           N
ATOM   2737  CA  VAL C 350      31.856   0.908  18.566  1.00 55.94           C
ATOM   2738  CB  VAL C 350      30.453   1.129  19.007  1.00 55.94           C
ATOM   2739  CG1 VAL C 350      30.299   0.725  20.481  1.00 55.94           C
ATOM   2740  CG2 VAL C 350      30.106   2.576  18.633  1.00 55.94           C
ATOM   2741  C   VAL C 350      32.153  -0.563  18.635  1.00 55.94           C
ATOM   2742  O   VAL C 350      32.063  -1.271  17.634  1.00 55.94           O
ATOM   2743  N   ILE C 351      32.554  -1.059  19.827  1.00 51.42           N
ATOM   2744  CA  ILE C 351      32.806  -2.467  19.971  1.00 51.42           C
ATOM   2745  CB  ILE C 351      34.100  -2.771  20.669  1.00 51.42           C
ATOM   2746  CG1 ILE C 351      35.285  -2.227  19.851  1.00 51.42           C
ATOM   2747  CG2 ILE C 351      34.166  -4.286  20.919  1.00 51.42           C
ATOM   2748  CD1 ILE C 351      36.609  -2.231  20.613  1.00 51.42           C
ATOM   2749  C   ILE C 351      31.694  -3.033  20.807  1.00 51.42           C
ATOM   2750  O   ILE C 351      31.599  -2.774  22.006  1.00 51.42           O
ATOM   2751  N   PRO C 352      30.866  -3.829  20.178  1.00 74.77           N
ATOM   2752  CA  PRO C 352      29.730  -4.414  20.849  1.00 74.77           C
ATOM   2753  CD  PRO C 352      30.604  -3.623  18.762  1.00 74.77           C
ATOM   2754  CB  PRO C 352      28.823  -4.953  19.743  1.00 74.77           C
ATOM   2755  CG  PRO C 352      29.143  -4.052  18.538  1.00 74.77           C
ATOM   2756  C   PRO C 352      30.166  -5.459  21.826  1.00 74.77           C
ATOM   2757  O   PRO C 352      31.335  -5.842  21.818  1.00 74.77           O
ATOM   2758  N   PHE C 353      29.248  -5.901  22.708  1.00 27.76           N
ATOM   2759  CA  PHE C 353      29.575  -6.903  23.678  1.00 27.76           C
ATOM   2760  CB  PHE C 353      28.540  -7.005  24.810  1.00 27.76           C
ATOM   2761  CG  PHE C 353      28.564  -5.710  25.546  1.00 27.76           C
ATOM   2762  CD1 PHE C 353      27.826  -4.639  25.097  1.00 27.76           C
ATOM   2763  CD2 PHE C 353      29.325  -5.565  26.682  1.00 27.76           C
ATOM   2764  CE1 PHE C 353      27.845  -3.441  25.772  1.00 27.76           C
ATOM   2765  CE2 PHE C 353      29.348  -4.370  27.361  1.00 27.76           C
ATOM   2766  CZ  PHE C 353      28.607  -3.305  26.907  1.00 27.76           C
ATOM   2767  C   PHE C 353      29.599  -8.243  22.958  1.00 27.76           C
ATOM   2768  O   PHE C 353      29.262  -8.270  21.745  1.00 27.76           O
ATOM   2769  OXT PHE C 353      29.952  -9.259  23.614  1.00 27.76           O
TER    2770      PHE C 353
ATOM   2771  N   ASP D 354      56.263 -25.026  26.542  1.00 35.48           N
ATOM   2772  CA  ASP D 354      55.190 -25.665  25.746  1.00 35.48           C
ATOM   2773  CB  ASP D 354      55.796 -26.606  24.690  1.00 35.48           C
ATOM   2774  CG  ASP D 354      56.623 -25.781  23.713  1.00 35.48           C
ATOM   2775  OD1 ASP D 354      56.735 -24.544  23.924  1.00 35.48           O
ATOM   2776  OD2 ASP D 354      57.156 -26.380  22.742  1.00 35.48           O
ATOM   2777  C   ASP D 354      54.347 -26.491  26.656  1.00 35.48           C
ATOM   2778  O   ASP D 354      54.763 -26.839  27.759  1.00 35.48           O
ATOM   2779  N   THR D 355      53.109 -26.784  26.222  1.00 42.36           N
ATOM   2780  CA  THR D 355      52.242 -27.650  26.956  1.00 42.36           C
ATOM   2781  CB  THR D 355      50.789 -27.302  26.821  1.00 42.36           C
ATOM   2782  OG1 THR D 355      50.380 -27.419  25.466  1.00 42.36           O
ATOM   2783  CG2 THR D 355      50.581 -25.860  27.315  1.00 42.36           C
ATOM   2784  C   THR D 355      52.451 -28.995  26.342  1.00 42.36           C
ATOM   2785  O   THR D 355      53.157 -29.127  25.344  1.00 42.36           O
ATOM   2786  N   PRO D 356      51.872 -29.998  26.925  1.00 71.91           N
ATOM   2787  CA  PRO D 356      52.022 -31.335  26.410  1.00 71.91           C
ATOM   2788  CD  PRO D 356      51.676 -29.989  28.367  1.00 71.91           C
ATOM   2789  CB  PRO D 356      51.531 -32.260  27.523  1.00 71.91           C
ATOM   2790  CG  PRO D 356      51.790 -31.456  28.809  1.00 71.91           C
ATOM   2791  C   PRO D 356      51.296 -31.538  25.112  1.00 71.91           C
ATOM   2792  O   PRO D 356      51.450 -32.602  24.515  1.00 71.91           O
ATOM   2793  N   ALA D 357      50.480 -30.562  24.671  1.00 63.59           N
ATOM   2794  CA  ALA D 357      49.659 -30.760  23.505  1.00 63.59           C
ATOM   2795  CB  ALA D 357      48.507 -29.749  23.402  1.00 63.59           C
ATOM   2796  C   ALA D 357      50.428 -30.687  22.221  1.00 63.59           C
ATOM   2797  O   ALA D 357      51.325 -29.862  22.049  1.00 63.59           O
ATOM   2798  N   ASN D 358      50.085 -31.592  21.277  1.00216.06           N
ATOM   2799  CA  ASN D 358      50.624 -31.518  19.951  1.00216.06           C
ATOM   2800  CB  ASN D 358      51.735 -32.553  19.660  1.00216.06           C
ATOM   2801  CG  ASN D 358      51.215 -33.967  19.800  1.00216.06           C
ATOM   2802  OD1 ASN D 358      50.874 -34.598  18.802  1.00216.06           O
ATOM   2803  ND2 ASN D 358      51.145 -34.479  21.058  1.00216.06           N
ATOM   2804  C   ASN D 358      49.460 -31.670  19.007  1.00216.06           C
ATOM   2805  O   ASN D 358      49.170 -32.744  18.480  1.00216.06           O
ATOM   2806  N   CYS D 359      48.758 -30.552  18.744  1.00 70.86           N
ATOM   2807  CA  CYS D 359      47.586 -30.617  17.917  1.00 70.86           C
ATOM   2808  CB  CYS D 359      46.389 -29.845  18.496  1.00 70.86           C
ATOM   2809  SG  CYS D 359      45.782 -30.654  20.003  1.00 70.86           S
ATOM   2810  C   CYS D 359      47.905 -30.093  16.556  1.00 70.86           C
ATOM   2811  O   CYS D 359      48.933 -29.458  16.338  1.00 70.86           O
ATOM   2812  N   THR D 360      47.002 -30.355  15.595  1.00121.84           N
ATOM   2813  CA  THR D 360      47.255 -30.014  14.230  1.00121.84           C
ATOM   2814  CB  THR D 360      47.171 -31.213  13.326  1.00121.84           C
ATOM   2815  OG1 THR D 360      47.412 -30.854  11.978  1.00121.84           O
ATOM   2816  CG2 THR D 360      45.783 -31.845  13.462  1.00121.84           C
ATOM   2817  C   THR D 360      46.284 -28.981  13.746  1.00121.84           C
ATOM   2818  O   THR D 360      45.260 -28.704  14.366  1.00121.84           O
ATOM   2819  N   PHE D 361      46.631 -28.388  12.588  1.00 68.74           N
ATOM   2820  CA  PHE D 361      45.943 -27.328  11.922  1.00 68.74           C
ATOM   2821  CB  PHE D 361      46.676 -26.947  10.620  1.00 68.74           C
ATOM   2822  CG  PHE D 361      45.962 -25.836   9.932  1.00 68.74           C
ATOM   2823  CD1 PHE D 361      46.176 -24.528  10.300  1.00 68.74           C
ATOM   2824  CD2 PHE D 361      45.090 -26.105   8.903  1.00 68.74           C
ATOM   2825  CE1 PHE D 361      45.520 -23.506   9.657  1.00 68.74           C
ATOM   2826  CE2 PHE D 361      44.431 -25.087   8.257  1.00 68.74           C
ATOM   2827  CZ  PHE D 361      44.644 -23.784   8.635  1.00 68.74           C
ATOM   2828  C   PHE D 361      44.589 -27.855  11.572  1.00 68.74           C
ATOM   2829  O   PHE D 361      43.582 -27.158  11.689  1.00 68.74           O
ATOM   2830  N   GLU D 362      44.548 -29.125  11.129  1.00 82.78           N
ATOM   2831  CA  GLU D 362      43.329 -29.763  10.732  1.00 82.78           C
ATOM   2832  CB  GLU D 362      43.551 -31.185  10.188  1.00 82.78           C
ATOM   2833  CG  GLU D 362      42.263 -31.867   9.722  1.00 82.78           C
ATOM   2834  CD  GLU D 362      42.623 -33.255   9.213  1.00 82.78           C
ATOM   2835  OE1 GLU D 362      43.832 -33.606   9.258  1.00 82.78           O
ATOM   2836  OE2 GLU D 362      41.694 -33.982   8.771  1.00 82.78           O
ATOM   2837  C   GLU D 362      42.419 -29.865  11.915  1.00 82.78           C
ATOM   2838  O   GLU D 362      41.208 -29.697  11.788  1.00 82.78           O
ATOM   2839  N   ASP D 363      42.980 -30.132  13.110  1.00 59.33           N
ATOM   2840  CA  ASP D 363      42.173 -30.297  14.290  1.00 59.33           C
ATOM   2841  CB  ASP D 363      43.010 -30.573  15.550  1.00 59.33           C
ATOM   2842  CG  ASP D 363      43.599 -31.972  15.443  1.00 59.33           C
ATOM   2843  OD1 ASP D 363      42.994 -32.818  14.730  1.00 59.33           O
ATOM   2844  OD2 ASP D 363      44.657 -32.217  16.081  1.00 59.33           O
ATOM   2845  C   ASP D 363      41.424 -29.020  14.523  1.00 59.33           C
ATOM   2846  O   ASP D 363      40.297 -29.034  15.014  1.00 59.33           O
ATOM   2847  N   VAL D 364      42.073 -27.883  14.215  1.00 60.04           N
ATOM   2848  CA  VAL D 364      41.559 -26.548  14.381  1.00 60.04           C
ATOM   2849  CB  VAL D 364      42.615 -25.503  14.198  1.00 60.04           C
ATOM   2850  CG1 VAL D 364      41.960 -24.115  14.306  1.00 60.04           C
ATOM   2851  CG2 VAL D 364      43.722 -25.755  15.228  1.00 60.04           C
ATOM   2852  C   VAL D 364      40.455 -26.202  13.411  1.00 60.04           C
ATOM   2853  O   VAL D 364      39.561 -25.424  13.744  1.00 60.04           O
ATOM   2854  N   ALA D 365      40.501 -26.702  12.162  1.00 43.40           N
ATOM   2855  CA  ALA D 365      39.501 -26.295  11.207  1.00 43.40           C
ATOM   2856  CB  ALA D 365      39.797 -26.759   9.770  1.00 43.40           C
ATOM   2857  C   ALA D 365      38.174 -26.863  11.602  1.00 43.40           C
ATOM   2858  O   ALA D 365      38.091 -28.010  12.036  1.00 43.40           O
ATOM   2859  N   GLY D 366      37.088 -26.069  11.461  1.00 29.33           N
ATOM   2860  CA  GLY D 366      35.789 -26.591  11.784  1.00 29.33           C
ATOM   2861  C   GLY D 366      35.002 -25.581  12.563  1.00 29.33           C
ATOM   2862  O   GLY D 366      35.304 -24.387  12.554  1.00 29.33           O
ATOM   2863  N   LYS D 367      33.943 -26.057  13.256  1.00 31.77           N
ATOM   2864  CA  LYS D 367      33.104 -25.183  14.026  1.00 31.77           C
ATOM   2865  CB  LYS D 367      31.604 -25.483  13.869  1.00 31.77           C
ATOM   2866  CG  LYS D 367      31.077 -25.233  12.454  1.00 31.77           C
ATOM   2867  CD  LYS D 367      29.693 -25.833  12.199  1.00 31.77           C
ATOM   2868  CE  LYS D 367      29.166 -25.579  10.786  1.00 31.77           C
ATOM   2869  NZ  LYS D 367      27.829 -26.195  10.626  1.00 31.77           N
ATOM   2870  C   LYS D 367      33.445 -25.349  15.474  1.00 31.77           C
ATOM   2871  O   LYS D 367      33.624 -26.463  15.966  1.00 31.77           O
ATOM   2872  N   TRP D 368      33.547 -24.216  16.198  1.00 55.42           N
ATOM   2873  CA  TRP D 368      33.879 -24.242  17.595  1.00 55.42           C
ATOM   2874  CB  TRP D 368      35.225 -23.565  17.908  1.00 55.42           C
ATOM   2875  CG  TRP D 368      36.423 -24.332  17.404  1.00 55.42           C
ATOM   2876  CD2 TRP D 368      37.228 -25.190  18.226  1.00 55.42           C
ATOM   2877  CD1 TRP D 368      36.967 -24.373  16.154  1.00 55.42           C
ATOM   2878  NE1 TRP D 368      38.058 -25.210  16.144  1.00 55.42           N
ATOM   2879  CE2 TRP D 368      38.230 -25.719  17.414  1.00 55.42           C
ATOM   2880  CE3 TRP D 368      37.138 -25.512  19.551  1.00 55.42           C
ATOM   2881  CZ2 TRP D 368      39.163 -26.581  17.916  1.00 55.42           C
ATOM   2882  CZ3 TRP D 368      38.080 -26.382  20.054  1.00 55.42           C
ATOM   2883  CH2 TRP D 368      39.072 -26.906  19.252  1.00 55.42           C
ATOM   2884  C   TRP D 368      32.832 -23.476  18.335  1.00 55.42           C
ATOM   2885  O   TRP D 368      32.297 -22.492  17.830  1.00 55.42           O
ATOM   2886  N   THR D 369      32.500 -23.929  19.560  1.00 32.28           N
ATOM   2887  CA  THR D 369      31.556 -23.223  20.376  1.00 32.28           C
ATOM   2888  CB  THR D 369      30.447 -24.089  20.897  1.00 32.28           C
ATOM   2889  OG1 THR D 369      29.731 -24.672  19.817  1.00 32.28           O
ATOM   2890  CG2 THR D 369      29.506 -23.221  21.750  1.00 32.28           C
ATOM   2891  C   THR D 369      32.323 -22.724  21.556  1.00 32.28           C
ATOM   2892  O   THR D 369      32.994 -23.492  22.246  1.00 32.28           O
ATOM   2893  N   LEU D 370      32.256 -21.405  21.810  1.00 85.59           N
ATOM   2894  CA  LEU D 370      32.984 -20.862  22.918  1.00 85.59           C
ATOM   2895  CB  LEU D 370      33.833 -19.633  22.551  1.00 85.59           C
ATOM   2896  CG  LEU D 370      34.956 -19.941  21.544  1.00 85.59           C
ATOM   2897  CD1 LEU D 370      35.998 -20.898  22.144  1.00 85.59           C
ATOM   2898  CD2 LEU D 370      34.387 -20.438  20.206  1.00 85.59           C
ATOM   2899  C   LEU D 370      31.995 -20.434  23.957  1.00 85.59           C
ATOM   2900  O   LEU D 370      31.046 -19.700  23.676  1.00 85.59           O
ATOM   2901  N   TRP D 371      32.204 -20.910  25.200  1.00 98.17           N
ATOM   2902  CA  TRP D 371      31.366 -20.529  26.298  1.00 98.17           C
ATOM   2903  CB  TRP D 371      31.171 -21.645  27.338  1.00 98.17           C
ATOM   2904  CG  TRP D 371      30.428 -22.862  26.841  1.00 98.17           C
ATOM   2905  CD2 TRP D 371      31.057 -23.965  26.170  1.00 98.17           C
ATOM   2906  CD1 TRP D 371      29.101 -23.165  26.922  1.00 98.17           C
ATOM   2907  NE1 TRP D 371      28.864 -24.392  26.348  1.00 98.17           N
ATOM   2908  CE2 TRP D 371      30.060 -24.894  25.880  1.00 98.17           C
ATOM   2909  CE3 TRP D 371      32.360 -24.185  25.826  1.00 98.17           C
ATOM   2910  CZ2 TRP D 371      30.351 -26.064  25.238  1.00 98.17           C
ATOM   2911  CZ3 TRP D 371      32.651 -25.364  25.177  1.00 98.17           C
ATOM   2912  CH2 TRP D 371      31.666 -26.286  24.889  1.00 98.17           C
ATOM   2913  C   TRP D 371      32.143 -19.457  26.983  1.00 98.17           C
ATOM   2914  O   TRP D 371      33.302 -19.669  27.333  1.00 98.17           O
ATOM   2915  N   GLU D 372      31.531 -18.276  27.188  1.00 82.53           N
ATOM   2916  CA  GLU D 372      32.271 -17.190  27.763  1.00 82.53           C
ATOM   2917  CB  GLU D 372      32.199 -15.896  26.935  1.00 82.53           C
ATOM   2918  CG  GLU D 372      30.782 -15.335  26.800  1.00 82.53           C
ATOM   2919  CD  GLU D 372      30.859 -14.064  25.966  1.00 82.53           C
ATOM   2920  OE1 GLU D 372      31.975 -13.739  25.482  1.00 82.53           O
ATOM   2921  OE2 GLU D 372      29.801 -13.399  25.805  1.00 82.53           O
ATOM   2922  C   GLU D 372      31.737 -16.874  29.119  1.00 82.53           C
ATOM   2923  O   GLU D 372      30.526 -16.806  29.328  1.00 82.53           O
ATOM   2924  N   GLY D 373      32.668 -16.655  30.070  1.00 65.31           N
ATOM   2925  CA  GLY D 373      32.373 -16.348  31.437  1.00 65.31           C
ATOM   2926  C   GLY D 373      32.526 -14.868  31.649  1.00 65.31           C
ATOM   2927  O   GLY D 373      32.132 -14.054  30.817  1.00 65.31           O
ATOM   2928  N   PRO D 374      33.224 -14.546  32.713  1.00204.40           N
ATOM   2929  CA  PRO D 374      33.189 -13.233  33.324  1.00204.40           C
ATOM   2930  CD  PRO D 374      34.501 -15.207  32.929  1.00204.40           C
ATOM   2931  CB  PRO D 374      34.485 -13.113  34.129  1.00204.40           C
ATOM   2932  CG  PRO D 374      35.439 -14.112  33.455  1.00204.40           C
ATOM   2933  C   PRO D 374      32.910 -11.990  32.521  1.00204.40           C
ATOM   2934  O   PRO D 374      31.770 -11.878  32.080  1.00204.40           O
ATOM   2935  N   ARG D 375      33.896 -11.083  32.308  1.00211.98           N
ATOM   2936  CA  ARG D 375      33.785  -9.815  31.607  1.00211.98           C
ATOM   2937  CB  ARG D 375      32.376  -9.402  31.137  1.00211.98           C
ATOM   2938  CG  ARG D 375      31.873 -10.188  29.924  1.00211.98           C
ATOM   2939  CD  ARG D 375      30.392  -9.955  29.619  1.00211.98           C
ATOM   2940  NE  ARG D 375      30.191  -8.489  29.447  1.00211.98           N
ATOM   2941  CZ  ARG D 375      28.926  -7.977  29.420  1.00211.98           C
ATOM   2942  NH1 ARG D 375      27.851  -8.809  29.541  1.00211.98           N
ATOM   2943  NH2 ARG D 375      28.736  -6.633  29.279  1.00211.98           N
ATOM   2944  C   ARG D 375      34.273  -8.701  32.495  1.00211.98           C
ATOM   2945  O   ARG D 375      33.494  -7.920  33.043  1.00211.98           O
ATOM   2946  N   GLY D 376      35.603  -8.531  32.575  1.00 61.69           N
ATOM   2947  CA  GLY D 376      36.176  -7.534  33.430  1.00 61.69           C
ATOM   2948  C   GLY D 376      37.366  -6.955  32.733  1.00 61.69           C
ATOM   2949  O   GLY D 376      37.441  -6.928  31.506  1.00 61.69           O
ATOM   2950  N   VAL D 377      38.334  -6.454  33.523  1.00 59.86           N
ATOM   2951  CA  VAL D 377      39.528  -5.828  33.018  1.00 59.86           C
ATOM   2952  CB  VAL D 377      39.892  -4.622  33.856  1.00 59.86           C
ATOM   2953  CG1 VAL D 377      41.183  -3.948  33.339  1.00 59.86           C
ATOM   2954  CG2 VAL D 377      38.675  -3.685  33.882  1.00 59.86           C
ATOM   2955  C   VAL D 377      40.628  -6.864  33.091  1.00 59.86           C
ATOM   2956  O   VAL D 377      40.415  -7.960  33.611  1.00 59.86           O
ATOM   2957  N   LYS D 378      41.817  -6.557  32.525  1.00126.04           N
ATOM   2958  CA  LYS D 378      42.927  -7.468  32.507  1.00126.04           C
ATOM   2959  CB  LYS D 378      44.206  -6.881  31.872  1.00126.04           C
ATOM   2960  CG  LYS D 378      44.059  -6.442  30.417  1.00126.04           C
ATOM   2961  CD  LYS D 378      45.231  -5.598  29.911  1.00126.04           C
ATOM   2962  CE  LYS D 378      45.265  -4.184  30.493  1.00126.04           C
ATOM   2963  NZ  LYS D 378      44.107  -3.406  29.998  1.00126.04           N
ATOM   2964  C   LYS D 378      43.269  -7.796  33.926  1.00126.04           C
ATOM   2965  O   LYS D 378      43.644  -8.929  34.224  1.00126.04           O
ATOM   2966  N   PRO D 379      43.269  -6.836  34.808  1.00204.13           N
ATOM   2967  CA  PRO D 379      43.303  -7.193  36.194  1.00204.13           C
ATOM   2968  CD  PRO D 379      43.890  -5.546  34.563  0.00204.13           C
ATOM   2969  CB  PRO D 379      43.985  -6.039  36.927  1.00204.13           C
ATOM   2970  CG  PRO D 379      43.906  -4.862  35.939  0.00204.13           C
ATOM   2971  C   PRO D 379      41.841  -7.264  36.427  1.00204.13           C
ATOM   2972  O   PRO D 379      41.165  -6.379  35.928  1.00204.13           O
ATOM   2973  N   GLY D 380      41.314  -8.202  37.213  1.00234.70           N
ATOM   2974  CA  GLY D 380      39.893  -8.281  37.367  1.00234.70           C
ATOM   2975  C   GLY D 380      39.519  -9.644  36.915  1.00234.70           C
ATOM   2976  O   GLY D 380      38.617 -10.271  37.470  1.00234.70           O
ATOM   2977  N   ALA D 381      40.237 -10.148  35.900  1.00 71.38           N
ATOM   2978  CA  ALA D 381      39.980 -11.479  35.453  1.00 71.38           C
ATOM   2979  CB  ALA D 381      39.286 -11.552  34.083  1.00 71.38           C
ATOM   2980  C   ALA D 381      41.300 -12.165  35.314  1.00 71.38           C
ATOM   2981  O   ALA D 381      42.330 -11.531  35.088  1.00 71.38           O
ATOM   2982  N   SER D 382      41.284 -13.493  35.529  1.00 62.43           N
ATOM   2983  CA  SER D 382      42.424 -14.335  35.320  1.00 62.43           C
ATOM   2984  CB  SER D 382      43.264 -14.562  36.591  1.00 62.43           C
ATOM   2985  OG  SER D 382      44.372 -15.404  36.299  1.00 62.43           O
ATOM   2986  C   SER D 382      41.834 -15.654  34.939  1.00 62.43           C
ATOM   2987  O   SER D 382      41.077 -16.243  35.709  1.00 62.43           O
ATOM   2988  N   CYS D 383      42.186 -16.170  33.745  1.00 83.65           N
ATOM   2989  CA  CYS D 383      41.526 -17.362  33.281  1.00 83.65           C
ATOM   2990  CB  CYS D 383      41.285 -17.303  31.769  1.00 83.65           C
ATOM   2991  SG  CYS D 383      40.445 -15.750  31.349  1.00 83.65           S
ATOM   2992  C   CYS D 383      42.351 -18.574  33.585  1.00 83.65           C
ATOM   2993  O   CYS D 383      42.782 -19.297  32.686  1.00 83.65           O
ATOM   2994  N   ALA D 384      42.661 -18.764  34.878  1.00 76.05           N
ATOM   2995  CA  ALA D 384      43.311 -19.928  35.412  1.00 76.05           C
ATOM   2996  CB  ALA D 384      43.904 -19.682  36.809  1.00 76.05           C
ATOM   2997  C   ALA D 384      42.357 -21.086  35.535  1.00 76.05           C
ATOM   2998  O   ALA D 384      42.748 -22.241  35.366  1.00 76.05           O
ATOM   2999  N   ASN D 385      41.080 -20.799  35.874  1.00148.53           N
ATOM   3000  CA  ASN D 385      40.143 -21.835  36.221  1.00148.53           C
ATOM   3001  CB  ASN D 385      39.488 -21.599  37.594  1.00148.53           C
ATOM   3002  CG  ASN D 385      38.722 -22.854  37.992  1.00148.53           C
ATOM   3003  OD1 ASN D 385      37.866 -23.340  37.254  1.00148.53           O
ATOM   3004  ND2 ASN D 385      39.040 -23.400  39.196  1.00148.53           N
ATOM   3005  C   ASN D 385      39.039 -21.925  35.217  1.00148.53           C
ATOM   3006  O   ASN D 385      39.001 -22.888  34.456  1.00148.53           O
ATOM   3007  N   HIS D 386      38.070 -20.977  35.268  1.00153.76           N
ATOM   3008  CA  HIS D 386      36.942 -20.905  34.376  1.00153.76           C
ATOM   3009  ND1 HIS D 386      34.255 -21.844  32.591  1.00153.76           N
ATOM   3010  CG  HIS D 386      35.592 -22.165  32.633  1.00153.76           C
ATOM   3011  CB  HIS D 386      36.409 -22.267  33.889  1.00153.76           C
ATOM   3012  NE2 HIS D 386      34.897 -22.156  30.485  1.00153.76           N
ATOM   3013  CD2 HIS D 386      35.968 -22.352  31.338  1.00153.76           C
ATOM   3014  CE1 HIS D 386      33.890 -21.852  31.284  1.00153.76           C
ATOM   3015  C   HIS D 386      35.845 -20.269  35.179  1.00153.76           C
ATOM   3016  O   HIS D 386      35.865 -19.061  35.398  1.00153.76           O
ATOM   3017  N   GLN D 387      34.841 -21.085  35.589  1.00123.79           N
ATOM   3018  CA  GLN D 387      33.724 -20.709  36.430  1.00123.79           C
ATOM   3019  CB  GLN D 387      33.839 -19.355  37.174  1.00123.79           C
ATOM   3020  CG  GLN D 387      32.831 -19.154  38.310  1.00123.79           C
ATOM   3021  CD  GLN D 387      33.085 -17.786  38.926  1.00123.79           C
ATOM   3022  OE1 GLN D 387      32.403 -17.376  39.864  1.00123.79           O
ATOM   3023  NE2 GLN D 387      34.093 -17.053  38.381  1.00123.79           N
ATOM   3024  C   GLN D 387      32.488 -20.702  35.579  1.00123.79           C
ATOM   3025  O   GLN D 387      32.483 -21.246  34.477  1.00123.79           O
ATOM   3026  N   GLY D 388      31.390 -20.100  36.084  1.00 45.08           N
ATOM   3027  CA  GLY D 388      30.129 -20.095  35.389  1.00 45.08           C
ATOM   3028  C   GLY D 388      30.201 -19.258  34.145  1.00 45.08           C
ATOM   3029  O   GLY D 388      30.830 -18.200  34.093  1.00 45.08           O
ATOM   3030  N   PRO D 389      29.591 -19.787  33.113  1.00 93.46           N
ATOM   3031  CA  PRO D 389      29.508 -19.057  31.871  1.00 93.46           C
ATOM   3032  CD  PRO D 389      29.727 -21.216  32.881  1.00 93.46           C
ATOM   3033  CB  PRO D 389      29.677 -20.085  30.752  1.00 93.46           C
ATOM   3034  CG  PRO D 389      29.323 -21.425  31.415  1.00 93.46           C
ATOM   3035  C   PRO D 389      28.265 -18.234  31.706  1.00 93.46           C
ATOM   3036  O   PRO D 389      27.177 -18.727  32.003  1.00 93.46           O
ATOM   3037  N   TRP D 390      28.407 -16.975  31.247  1.00128.50           N
ATOM   3038  CA  TRP D 390      27.297 -16.120  30.931  1.00128.50           C
ATOM   3039  CB  TRP D 390      27.688 -14.633  30.889  1.00128.50           C
ATOM   3040  CG  TRP D 390      28.081 -14.066  32.232  1.00128.50           C
ATOM   3041  CD2 TRP D 390      27.145 -13.549  33.189  1.00128.50           C
ATOM   3042  CD1 TRP D 390      29.319 -13.934  32.790  1.00128.50           C
ATOM   3043  NE1 TRP D 390      29.213 -13.366  34.037  1.00128.50           N
ATOM   3044  CE2 TRP D 390      27.880 -13.124  34.296  1.00128.50           C
ATOM   3045  CE3 TRP D 390      25.785 -13.439  33.150  1.00128.50           C
ATOM   3046  CZ2 TRP D 390      27.262 -12.580  35.385  1.00128.50           C
ATOM   3047  CZ3 TRP D 390      25.165 -12.888  34.250  1.00128.50           C
ATOM   3048  CH2 TRP D 390      25.890 -12.467  35.345  1.00128.50           C
ATOM   3049  C   TRP D 390      26.718 -16.454  29.592  1.00128.50           C
ATOM   3050  O   TRP D 390      25.508 -16.624  29.452  1.00128.50           O
ATOM   3051  N   GLU D 391      27.586 -16.569  28.562  1.00 49.71           N
ATOM   3052  CA  GLU D 391      27.086 -16.719  27.230  1.00 49.71           C
ATOM   3053  CB  GLU D 391      27.280 -15.471  26.353  1.00 49.71           C
ATOM   3054  CG  GLU D 391      26.444 -14.271  26.804  1.00 49.71           C
ATOM   3055  CD  GLU D 391      26.727 -13.115  25.854  1.00 49.71           C
ATOM   3056  OE1 GLU D 391      27.449 -13.339  24.846  1.00 49.71           O
ATOM   3057  OE2 GLU D 391      26.224 -11.992  26.123  1.00 49.71           O
ATOM   3058  C   GLU D 391      27.771 -17.844  26.540  1.00 49.71           C
ATOM   3059  O   GLU D 391      28.901 -18.224  26.846  1.00 49.71           O
ATOM   3060  N   ARG D 392      27.053 -18.406  25.560  1.00138.81           N
ATOM   3061  CA  ARG D 392      27.542 -19.494  24.791  1.00138.81           C
ATOM   3062  CB  ARG D 392      26.899 -20.837  25.189  1.00138.81           C
ATOM   3063  CG  ARG D 392      27.568 -22.077  24.588  1.00138.81           C
ATOM   3064  CD  ARG D 392      26.778 -23.367  24.815  1.00138.81           C
ATOM   3065  NE  ARG D 392      25.559 -23.305  23.960  1.00138.81           N
ATOM   3066  CZ  ARG D 392      24.408 -22.759  24.450  1.00138.81           C
ATOM   3067  NH1 ARG D 392      24.374 -22.270  25.724  1.00138.81           N
ATOM   3068  NH2 ARG D 392      23.291 -22.704  23.667  1.00138.81           N
ATOM   3069  C   ARG D 392      27.121 -19.180  23.417  1.00138.81           C
ATOM   3070  O   ARG D 392      26.714 -18.060  23.108  1.00138.81           O
ATOM   3071  N   LYS D 393      27.283 -20.168  22.537  1.00239.87           N
ATOM   3072  CA  LYS D 393      26.985 -19.995  21.165  1.00239.87           C
ATOM   3073  CB  LYS D 393      25.497 -19.746  20.821  1.00239.87           C
ATOM   3074  CG  LYS D 393      24.984 -18.318  21.014  1.00239.87           C
ATOM   3075  CD  LYS D 393      23.621 -18.066  20.367  1.00239.87           C
ATOM   3076  CE  LYS D 393      23.668 -18.014  18.838  1.00239.87           C
ATOM   3077  NZ  LYS D 393      22.312 -17.770  18.298  1.00239.87           N
ATOM   3078  C   LYS D 393      27.820 -18.859  20.699  1.00239.87           C
ATOM   3079  O   LYS D 393      27.461 -18.195  19.727  1.00239.87           O
ATOM   3080  N   VAL D 394      28.950 -18.569  21.392  1.00108.59           N
ATOM   3081  CA  VAL D 394      29.775 -17.674  20.662  1.00108.59           C
ATOM   3082  CB  VAL D 394      30.902 -17.093  21.460  1.00108.59           C
ATOM   3083  CG1 VAL D 394      31.802 -16.281  20.514  1.00108.59           C
ATOM   3084  CG2 VAL D 394      30.309 -16.269  22.616  1.00108.59           C
ATOM   3085  C   VAL D 394      30.346 -18.663  19.705  1.00108.59           C
ATOM   3086  O   VAL D 394      31.330 -19.336  20.009  1.00108.59           O
ATOM   3087  N   ARG D 395      29.701 -18.800  18.530  1.00138.81           N
ATOM   3088  CA  ARG D 395      30.075 -19.841  17.624  1.00138.81           C
ATOM   3089  CB  ARG D 395      28.887 -20.487  16.891  1.00138.81           C
ATOM   3090  CG  ARG D 395      29.308 -21.598  15.927  1.00138.81           C
ATOM   3091  CD  ARG D 395      29.779 -21.088  14.566  1.00138.81           C
ATOM   3092  NE  ARG D 395      28.594 -20.515  13.868  1.00138.81           N
ATOM   3093  CZ  ARG D 395      27.812 -21.319  13.089  1.00138.81           C
ATOM   3094  NH1 ARG D 395      28.116 -22.643  12.955  1.00138.81           N
ATOM   3095  NH2 ARG D 395      26.726 -20.800  12.445  1.00138.81           N
ATOM   3096  C   ARG D 395      30.965 -19.250  16.589  1.00138.81           C
ATOM   3097  O   ARG D 395      30.720 -18.151  16.094  1.00138.81           O
ATOM   3098  N   VAL D 396      32.042 -19.984  16.252  1.00111.95           N
ATOM   3099  CA  VAL D 396      32.984 -19.503  15.292  1.00111.95           C
ATOM   3100  CB  VAL D 396      34.322 -19.214  15.900  1.00111.95           C
ATOM   3101  CG1 VAL D 396      35.271 -18.783  14.781  1.00111.95           C
ATOM   3102  CG2 VAL D 396      34.165 -18.192  17.031  1.00111.95           C
ATOM   3103  C   VAL D 396      33.253 -20.604  14.318  1.00111.95           C
ATOM   3104  O   VAL D 396      33.323 -21.774  14.695  1.00111.95           O
ATOM   3105  N   THR D 397      33.422 -20.246  13.030  1.00107.86           N
ATOM   3106  CA  THR D 397      33.755 -21.220  12.036  1.00107.86           C
ATOM   3107  CB  THR D 397      32.786 -21.287  10.894  1.00107.86           C
ATOM   3108  OG1 THR D 397      32.775 -20.057  10.188  1.00107.86           O
ATOM   3109  CG2 THR D 397      31.386 -21.591  11.453  1.00107.86           C
ATOM   3110  C   THR D 397      35.090 -20.833  11.481  1.00107.86           C
ATOM   3111  O   THR D 397      35.319 -19.680  11.117  1.00107.86           O
ATOM   3112  N   LEU D 398      36.018 -21.809  11.420  1.00 56.08           N
ATOM   3113  CA  LEU D 398      37.344 -21.542  10.935  1.00 56.08           C
ATOM   3114  CB  LEU D 398      38.433 -22.007  11.917  1.00 56.08           C
ATOM   3115  CG  LEU D 398      38.313 -21.349  13.306  1.00 56.08           C
ATOM   3116  CD1 LEU D 398      39.427 -21.828  14.249  1.00 56.08           C
ATOM   3117  CD2 LEU D 398      38.232 -19.818  13.201  1.00 56.08           C
ATOM   3118  C   LEU D 398      37.526 -22.307   9.656  1.00 56.08           C
ATOM   3119  O   LEU D 398      37.329 -23.520   9.615  1.00 56.08           O
ATOM   3120  N   LEU D 399      37.926 -21.614   8.569  1.00106.34           N
ATOM   3121  CA  LEU D 399      38.032 -22.288   7.303  1.00106.34           C
ATOM   3122  CB  LEU D 399      37.075 -21.729   6.235  1.00106.34           C
ATOM   3123  CG  LEU D 399      35.587 -21.916   6.586  1.00106.34           C
ATOM   3124  CD1 LEU D 399      35.206 -23.405   6.629  1.00106.34           C
ATOM   3125  CD2 LEU D 399      35.217 -21.166   7.875  1.00106.34           C
ATOM   3126  C   LEU D 399      39.422 -22.177   6.749  1.00106.34           C
ATOM   3127  O   LEU D 399      40.121 -21.197   6.996  1.00106.34           O
ATOM   3128  N   SER D 400      39.781 -23.168   5.895  1.00138.51           N
ATOM   3129  CA  SER D 400      41.057 -23.407   5.257  1.00138.51           C
ATOM   3130  CB  SER D 400      40.889 -24.134   3.908  1.00138.51           C
ATOM   3131  OG  SER D 400      40.325 -25.422   4.114  1.00138.51           O
ATOM   3132  C   SER D 400      41.805 -22.112   5.063  1.00138.51           C
ATOM   3133  O   SER D 400      41.214 -21.092   4.717  1.00138.51           O
ATOM   3134  N   PRO D 401      43.088 -22.236   4.859  1.00284.91           N
ATOM   3135  CA  PRO D 401      44.079 -21.310   5.354  1.00284.91           C
ATOM   3136  CD  PRO D 401      43.402 -22.533   3.466  1.00284.91           C
ATOM   3137  CB  PRO D 401      44.807 -20.713   4.146  1.00284.91           C
ATOM   3138  CG  PRO D 401      44.056 -21.259   2.927  1.00284.91           C
ATOM   3139  C   PRO D 401      43.772 -20.285   6.420  1.00284.91           C
ATOM   3140  O   PRO D 401      44.354 -20.519   7.481  1.00284.91           O
ATOM   3141  N   ASN D 402      42.996 -19.183   6.315  1.00186.05           N
ATOM   3142  CA  ASN D 402      42.958 -18.493   7.590  1.00186.05           C
ATOM   3143  CB  ASN D 402      44.200 -17.606   7.817  1.00186.05           C
ATOM   3144  CG  ASN D 402      44.247 -16.507   6.759  1.00186.05           C
ATOM   3145  OD1 ASN D 402      44.133 -16.765   5.562  1.00186.05           O
ATOM   3146  ND2 ASN D 402      44.430 -15.237   7.210  1.00186.05           N
ATOM   3147  C   ASN D 402      41.749 -17.614   7.795  1.00186.05           C
ATOM   3148  O   ASN D 402      41.885 -16.512   8.326  1.00186.05           O
ATOM   3149  N   LYS D 403      40.520 -18.076   7.491  1.00 77.48           N
ATOM   3150  CA  LYS D 403      39.418 -17.171   7.681  1.00 77.48           C
ATOM   3151  CB  LYS D 403      38.527 -17.017   6.436  1.00 77.48           C
ATOM   3152  CG  LYS D 403      39.249 -16.353   5.261  1.00 77.48           C
ATOM   3153  CD  LYS D 403      38.501 -16.465   3.932  1.00 77.48           C
ATOM   3154  CE  LYS D 403      39.228 -15.797   2.764  1.00 77.48           C
ATOM   3155  NZ  LYS D 403      40.393 -16.617   2.362  1.00 77.48           N
ATOM   3156  C   LYS D 403      38.549 -17.646   8.804  1.00 77.48           C
ATOM   3157  O   LYS D 403      38.308 -18.841   8.967  1.00 77.48           O
ATOM   3158  N   VAL D 404      38.064 -16.695   9.629  1.00107.29           N
ATOM   3159  CA  VAL D 404      37.182 -17.029  10.706  1.00107.29           C
ATOM   3160  CB  VAL D 404      37.799 -16.784  12.050  1.00107.29           C
ATOM   3161  CG1 VAL D 404      38.532 -15.440  12.016  1.00107.29           C
ATOM   3162  CG2 VAL D 404      36.687 -16.827  13.105  1.00107.29           C
ATOM   3163  C   VAL D 404      35.944 -16.198  10.552  1.00107.29           C
ATOM   3164  O   VAL D 404      36.009 -15.065  10.080  1.00107.29           O
ATOM   3165  N   VAL D 405      34.763 -16.766  10.891  1.00 47.42           N
ATOM   3166  CA  VAL D 405      33.545 -16.006  10.799  1.00 47.42           C
ATOM   3167  CB  VAL D 405      32.889 -16.052   9.448  1.00 47.42           C
ATOM   3168  CG1 VAL D 405      33.842 -15.411   8.425  1.00 47.42           C
ATOM   3169  CG2 VAL D 405      32.508 -17.503   9.121  1.00 47.42           C
ATOM   3170  C   VAL D 405      32.572 -16.537  11.811  1.00 47.42           C
ATOM   3171  O   VAL D 405      32.673 -17.688  12.234  1.00 47.42           O
ATOM   3172  N   ASP D 406      31.630 -15.677  12.266  1.00 82.21           N
ATOM   3173  CA  ASP D 406      30.645 -16.069  13.242  1.00 82.21           C
ATOM   3174  CB  ASP D 406      30.655 -15.177  14.500  1.00 82.21           C
ATOM   3175  CG  ASP D 406      30.399 -13.727  14.107  1.00 82.21           C
ATOM   3176  OD1 ASP D 406      30.015 -13.475  12.934  1.00 82.21           O
ATOM   3177  OD2 ASP D 406      30.591 -12.847  14.988  1.00 82.21           O
ATOM   3178  C   ASP D 406      29.263 -16.097  12.642  1.00 82.21           C
ATOM   3179  O   ASP D 406      29.080 -15.965  11.432  1.00 82.21           O
ATOM   3180  N   GLN D 407      28.249 -16.281  13.519  1.00125.95           N
ATOM   3181  CA  GLN D 407      26.848 -16.372  13.187  1.00125.95           C
ATOM   3182  CB  GLN D 407      25.976 -16.724  14.405  1.00125.95           C
ATOM   3183  CG  GLN D 407      24.484 -16.830  14.079  1.00125.95           C
ATOM   3184  CD  GLN D 407      24.266 -18.094  13.259  1.00125.95           C
ATOM   3185  OE1 GLN D 407      24.980 -18.350  12.290  1.00125.95           O
ATOM   3186  NE2 GLN D 407      23.257 -18.911  13.661  1.00125.95           N
ATOM   3187  C   GLN D 407      26.352 -15.060  12.651  1.00125.95           C
ATOM   3188  O   GLN D 407      25.505 -15.019  11.760  1.00125.95           O
ATOM   3189  N   PHE D 408      26.887 -13.952  13.189  1.00 79.71           N
ATOM   3190  CA  PHE D 408      26.508 -12.606  12.863  1.00 79.71           C
ATOM   3191  CB  PHE D 408      27.235 -11.552  13.714  1.00 79.71           C
ATOM   3192  CG  PHE D 408      26.773 -11.715  15.121  1.00 79.71           C
ATOM   3193  CD1 PHE D 408      27.351 -12.657  15.941  1.00 79.71           C
ATOM   3194  CD2 PHE D 408      25.764 -10.925  15.622  1.00 79.71           C
ATOM   3195  CE1 PHE D 408      26.927 -12.811  17.240  1.00 79.71           C
ATOM   3196  CE2 PHE D 408      25.336 -11.075  16.920  1.00 79.71           C
ATOM   3197  CZ  PHE D 408      25.918 -12.018  17.732  1.00 79.71           C
ATOM   3198  C   PHE D 408      26.830 -12.339  11.424  1.00 79.71           C
ATOM   3199  O   PHE D 408      26.260 -11.430  10.826  1.00 79.71           O
ATOM   3200  N   GLY D 409      27.798 -13.071  10.841  1.00 29.85           N
ATOM   3201  CA  GLY D 409      28.123 -12.846   9.461  1.00 29.85           C
ATOM   3202  C   GLY D 409      29.401 -12.072   9.385  1.00 29.85           C
ATOM   3203  O   GLY D 409      29.825 -11.661   8.306  1.00 29.85           O
ATOM   3204  N   ASN D 410      30.048 -11.849  10.544  1.00 41.46           N
ATOM   3205  CA  ASN D 410      31.284 -11.117  10.588  1.00 41.46           C
ATOM   3206  CB  ASN D 410      31.653 -10.643  12.005  1.00 41.46           C
ATOM   3207  CG  ASN D 410      30.605  -9.638  12.459  1.00 41.46           C
ATOM   3208  OD1 ASN D 410      30.351  -8.638  11.788  1.00 41.46           O
ATOM   3209  ND2 ASN D 410      29.970  -9.911  13.630  1.00 41.46           N
ATOM   3210  C   ASN D 410      32.394 -12.007  10.107  1.00 41.46           C
ATOM   3211  O   ASN D 410      32.336 -13.227  10.255  1.00 41.46           O
ATOM   3212  N   GLU D 411      33.443 -11.403   9.504  1.00 66.56           N
ATOM   3213  CA  GLU D 411      34.557 -12.162   8.998  1.00 66.56           C
ATOM   3214  CB  GLU D 411      34.753 -12.030   7.477  1.00 66.56           C
ATOM   3215  CG  GLU D 411      33.644 -12.695   6.657  1.00 66.56           C
ATOM   3216  CD  GLU D 411      32.412 -11.803   6.701  1.00 66.56           C
ATOM   3217  OE1 GLU D 411      32.537 -10.638   7.164  1.00 66.56           O
ATOM   3218  OE2 GLU D 411      31.327 -12.275   6.266  1.00 66.56           O
ATOM   3219  C   GLU D 411      35.822 -11.684   9.654  1.00 66.56           C
ATOM   3220  O   GLU D 411      35.937 -10.520  10.037  1.00 66.56           O
ATOM   3221  N   GLY D 412      36.819 -12.589   9.794  1.00 24.64           N
ATOM   3222  CA  GLY D 412      38.061 -12.251  10.440  1.00 24.64           C
ATOM   3223  C   GLY D 412      39.087 -13.291  10.086  1.00 24.64           C
ATOM   3224  O   GLY D 412      38.948 -13.993   9.086  1.00 24.64           O
ATOM   3225  N   THR D 413      40.160 -13.412  10.906  1.00109.78           N
ATOM   3226  CA  THR D 413      41.197 -14.366  10.596  1.00109.78           C
ATOM   3227  CB  THR D 413      42.433 -13.735  10.029  1.00109.78           C
ATOM   3228  OG1 THR D 413      43.356 -14.739   9.638  1.00109.78           O
ATOM   3229  CG2 THR D 413      43.059 -12.826  11.101  1.00109.78           C
ATOM   3230  C   THR D 413      41.628 -15.124  11.821  1.00109.78           C
ATOM   3231  O   THR D 413      41.301 -14.749  12.946  1.00109.78           O
ATOM   3232  N   TRP D 414      42.359 -16.251  11.620  1.00143.03           N
ATOM   3233  CA  TRP D 414      42.880 -16.992  12.737  1.00143.03           C
ATOM   3234  CB  TRP D 414      42.012 -18.157  13.252  1.00143.03           C
ATOM   3235  CG  TRP D 414      42.341 -19.510  12.662  1.00143.03           C
ATOM   3236  CD2 TRP D 414      41.694 -20.139  11.545  1.00143.03           C
ATOM   3237  CD1 TRP D 414      43.290 -20.390  13.098  1.00143.03           C
ATOM   3238  NE1 TRP D 414      43.277 -21.523  12.326  1.00143.03           N
ATOM   3239  CE2 TRP D 414      42.300 -21.385  11.366  1.00143.03           C
ATOM   3240  CE3 TRP D 414      40.678 -19.719  10.737  1.00143.03           C
ATOM   3241  CZ2 TRP D 414      41.898 -22.233  10.376  1.00143.03           C
ATOM   3242  CZ3 TRP D 414      40.282 -20.578   9.737  1.00143.03           C
ATOM   3243  CH2 TRP D 414      40.877 -21.809   9.559  1.00143.03           C
ATOM   3244  C   TRP D 414      44.153 -17.648  12.293  1.00143.03           C
ATOM   3245  O   TRP D 414      44.462 -17.718  11.103  1.00143.03           O
ATOM   3246  N   THR D 415      44.952 -18.112  13.271  1.00130.12           N
ATOM   3247  CA  THR D 415      46.144 -18.851  12.974  1.00130.12           C
ATOM   3248  CB  THR D 415      47.380 -17.997  12.930  1.00130.12           C
ATOM   3249  OG1 THR D 415      48.517 -18.789  12.618  1.00130.12           O
ATOM   3250  CG2 THR D 415      47.563 -17.313  14.296  1.00130.12           C
ATOM   3251  C   THR D 415      46.315 -19.807  14.098  1.00130.12           C
ATOM   3252  O   THR D 415      45.967 -19.501  15.236  1.00130.12           O
ATOM   3253  N   MET D 416      46.805 -21.027  13.830  1.00173.89           N
ATOM   3254  CA  MET D 416      47.074 -21.779  15.009  1.00173.89           C
ATOM   3255  CB  MET D 416      46.741 -23.276  14.981  1.00173.89           C
ATOM   3256  CG  MET D 416      47.291 -24.014  16.204  1.00173.89           C
ATOM   3257  SD  MET D 416      46.330 -25.436  16.806  1.00173.89           S
ATOM   3258  CE  MET D 416      47.458 -25.822  18.176  1.00173.89           C
ATOM   3259  C   MET D 416      48.464 -21.418  15.414  1.00173.89           C
ATOM   3260  O   MET D 416      49.196 -20.812  14.633  1.00173.89           O
ATOM   3261  N   VAL D 417      48.830 -21.663  16.684  1.00144.16           N
ATOM   3262  CA  VAL D 417      50.152 -21.297  17.095  1.00144.16           C
ATOM   3263  CB  VAL D 417      50.179 -20.436  18.333  1.00144.16           C
ATOM   3264  CG1 VAL D 417      49.359 -21.095  19.457  1.00144.16           C
ATOM   3265  CG2 VAL D 417      51.649 -20.176  18.701  1.00144.16           C
ATOM   3266  C   VAL D 417      50.908 -22.558  17.325  1.00144.16           C
ATOM   3267  O   VAL D 417      50.722 -23.195  18.363  1.00144.16           O
ATOM   3268  N   TYR D 418      51.802 -22.922  16.363  1.00236.80           N
ATOM   3269  CA  TYR D 418      52.553 -24.135  16.531  1.00236.80           C
ATOM   3270  CB  TYR D 418      53.524 -24.080  17.729  1.00236.80           C
ATOM   3271  CG  TYR D 418      54.498 -25.214  17.656  1.00236.80           C
ATOM   3272  CD1 TYR D 418      55.451 -25.245  16.663  1.00236.80           C
ATOM   3273  CD2 TYR D 418      54.495 -26.220  18.596  1.00236.80           C
ATOM   3274  CE1 TYR D 418      56.364 -26.271  16.588  1.00236.80           C
ATOM   3275  CE2 TYR D 418      55.405 -27.249  18.528  1.00236.80           C
ATOM   3276  CZ  TYR D 418      56.341 -27.278  17.521  1.00236.80           C
ATOM   3277  OH  TYR D 418      57.276 -28.331  17.450  1.00236.80           O
ATOM   3278  C   TYR D 418      51.506 -25.186  16.721  1.00236.80           C
ATOM   3279  O   TYR D 418      50.522 -25.184  15.993  1.00236.80           O
ATOM   3280  N   ASN D 419      51.717 -26.187  17.589  1.00160.13           N
ATOM   3281  CA  ASN D 419      50.638 -27.111  17.830  1.00160.13           C
ATOM   3282  CB  ASN D 419      51.113 -28.576  17.753  1.00160.13           C
ATOM   3283  CG  ASN D 419      52.208 -28.808  18.787  1.00160.13           C
ATOM   3284  OD1 ASN D 419      52.558 -27.921  19.564  1.00160.13           O
ATOM   3285  ND2 ASN D 419      52.787 -30.038  18.784  1.00160.13           N
ATOM   3286  C   ASN D 419      50.044 -26.886  19.209  1.00160.13           C
ATOM   3287  O   ASN D 419      49.394 -27.773  19.763  1.00160.13           O
ATOM   3288  N   GLN D 420      50.290 -25.699  19.807  1.00110.47           N
ATOM   3289  CA  GLN D 420      49.874 -25.328  21.146  1.00110.47           C
ATOM   3290  CB  GLN D 420      50.784 -24.232  21.716  1.00110.47           C
ATOM   3291  CG  GLN D 420      52.241 -24.677  21.835  1.00110.47           C
ATOM   3292  CD  GLN D 420      52.330 -25.669  22.983  1.00110.47           C
ATOM   3293  OE1 GLN D 420      52.834 -25.342  24.055  1.00110.47           O
ATOM   3294  NE2 GLN D 420      51.822 -26.911  22.761  1.00110.47           N
ATOM   3295  C   GLN D 420      48.456 -24.849  21.346  1.00110.47           C
ATOM   3296  O   GLN D 420      47.803 -25.231  22.319  1.00110.47           O
ATOM   3297  N   GLY D 421      47.947 -23.971  20.458  1.00 40.39           N
ATOM   3298  CA  GLY D 421      46.659 -23.361  20.671  1.00 40.39           C
ATOM   3299  C   GLY D 421      46.427 -22.439  19.515  1.00 40.39           C
ATOM   3300  O   GLY D 421      47.100 -22.565  18.497  1.00 40.39           O
ATOM   3301  N   PHE D 422      45.477 -21.482  19.631  1.00 63.39           N
ATOM   3302  CA  PHE D 422      45.182 -20.656  18.491  1.00 63.39           C
ATOM   3303  CB  PHE D 422      44.017 -21.213  17.655  1.00 63.39           C
ATOM   3304  CG  PHE D 422      42.846 -21.347  18.572  1.00 63.39           C
ATOM   3305  CD1 PHE D 422      42.676 -22.492  19.317  1.00 63.39           C
ATOM   3306  CD2 PHE D 422      41.922 -20.335  18.698  1.00 63.39           C
ATOM   3307  CE1 PHE D 422      41.605 -22.629  20.169  1.00 63.39           C
ATOM   3308  CE2 PHE D 422      40.847 -20.466  19.549  1.00 63.39           C
ATOM   3309  CZ  PHE D 422      40.686 -21.614  20.286  1.00 63.39           C
ATOM   3310  C   PHE D 422      44.792 -19.266  18.900  1.00 63.39           C
ATOM   3311  O   PHE D 422      44.496 -18.993  20.062  1.00 63.39           O
ATOM   3312  N   HIS D 423      44.814 -18.338  17.915  1.00 43.57           N
ATOM   3313  CA  HIS D 423      44.403 -16.981  18.125  1.00 43.57           C
ATOM   3314  ND1 HIS D 423      44.579 -13.679  17.576  1.00 43.57           N
ATOM   3315  CG  HIS D 423      45.143 -14.580  18.452  1.00 43.57           C
ATOM   3316  CB  HIS D 423      45.562 -15.971  18.078  1.00 43.57           C
ATOM   3317  NE2 HIS D 423      44.710 -12.653  19.544  1.00 43.57           N
ATOM   3318  CD2 HIS D 423      45.216 -13.937  19.649  1.00 43.57           C
ATOM   3319  CE1 HIS D 423      44.340 -12.545  18.281  1.00 43.57           C
ATOM   3320  C   HIS D 423      43.466 -16.640  17.004  1.00 43.57           C
ATOM   3321  O   HIS D 423      43.750 -16.914  15.837  1.00 43.57           O
ATOM   3322  N   ILE D 424      42.302 -16.051  17.344  1.00 43.24           N
ATOM   3323  CA  ILE D 424      41.334 -15.671  16.355  1.00 43.24           C
ATOM   3324  CB  ILE D 424      40.027 -16.396  16.503  1.00 43.24           C
ATOM   3325  CG1 ILE D 424      40.233 -17.913  16.367  1.00 43.24           C
ATOM   3326  CG2 ILE D 424      39.039 -15.818  15.477  1.00 43.24           C
ATOM   3327  CD1 ILE D 424      39.014 -18.730  16.797  1.00 43.24           C
ATOM   3328  C   ILE D 424      41.041 -14.216  16.548  1.00 43.24           C
ATOM   3329  O   ILE D 424      40.836 -13.757  17.671  1.00 43.24           O
ATOM   3330  N   ASN D 425      41.044 -13.443  15.444  1.00 52.07           N
ATOM   3331  CA  ASN D 425      40.702 -12.052  15.535  1.00 52.07           C
ATOM   3332  CB  ASN D 425      41.746 -11.120  14.896  1.00 52.07           C
ATOM   3333  CG  ASN D 425      43.026 -11.208  15.714  1.00 52.07           C
ATOM   3334  OD1 ASN D 425      43.832 -12.119  15.532  1.00 52.07           O
ATOM   3335  ND2 ASN D 425      43.225 -10.229  16.637  1.00 52.07           N
ATOM   3336  C   ASN D 425      39.443 -11.898  14.750  1.00 52.07           C
ATOM   3337  O   ASN D 425      39.440 -12.068  13.531  1.00 52.07           O
ATOM   3338  N   VAL D 426      38.325 -11.592  15.436  1.00104.14           N
ATOM   3339  CA  VAL D 426      37.094 -11.437  14.726  1.00104.14           C
ATOM   3340  CB  VAL D 426      36.271 -12.689  14.683  1.00104.14           C
ATOM   3341  CG1 VAL D 426      37.062 -13.767  13.935  1.00104.14           C
ATOM   3342  CG2 VAL D 426      35.896 -13.085  16.121  1.00104.14           C
ATOM   3343  C   VAL D 426      36.263 -10.434  15.457  1.00104.14           C
ATOM   3344  O   VAL D 426      36.225 -10.419  16.685  1.00104.14           O
ATOM   3345  N   ASN D 427      35.573  -9.565  14.696  1.00 86.59           N
ATOM   3346  CA  ASN D 427      34.644  -8.609  15.227  1.00 86.59           C
ATOM   3347  CB  ASN D 427      33.337  -9.267  15.711  1.00 86.59           C
ATOM   3348  CG  ASN D 427      32.217  -8.233  15.739  1.00 86.59           C
ATOM   3349  OD1 ASN D 427      31.041  -8.588  15.687  1.00 86.59           O
ATOM   3350  ND2 ASN D 427      32.575  -6.923  15.803  1.00 86.59           N
ATOM   3351  C   ASN D 427      35.242  -7.814  16.360  1.00 86.59           C
ATOM   3352  O   ASN D 427      34.598  -7.617  17.389  1.00 86.59           O
ATOM   3353  N   GLY D 428      36.494  -7.336  16.210  1.00 29.55           N
ATOM   3354  CA  GLY D 428      37.082  -6.456  17.187  1.00 29.55           C
ATOM   3355  C   GLY D 428      37.427  -7.178  18.459  1.00 29.55           C
ATOM   3356  O   GLY D 428      37.630  -6.540  19.492  1.00 29.55           O
ATOM   3357  N   ARG D 429      37.511  -8.521  18.428  1.00 97.86           N
ATOM   3358  CA  ARG D 429      37.824  -9.273  19.613  1.00 97.86           C
ATOM   3359  CB  ARG D 429      36.628 -10.109  20.104  1.00 97.86           C
ATOM   3360  CG  ARG D 429      36.801 -10.739  21.486  1.00 97.86           C
ATOM   3361  CD  ARG D 429      36.630  -9.742  22.633  1.00 97.86           C
ATOM   3362  NE  ARG D 429      36.690 -10.510  23.908  1.00 97.86           N
ATOM   3363  CZ  ARG D 429      35.549 -11.037  24.441  1.00 97.86           C
ATOM   3364  NH1 ARG D 429      34.353 -10.858  23.807  1.00 97.86           N
ATOM   3365  NH2 ARG D 429      35.604 -11.742  25.609  1.00 97.86           N
ATOM   3366  C   ARG D 429      38.909 -10.244  19.254  1.00 97.86           C
ATOM   3367  O   ARG D 429      39.018 -10.666  18.103  1.00 97.86           O
ATOM   3368  N   SER D 430      39.762 -10.611  20.234  1.00 78.06           N
ATOM   3369  CA  SER D 430      40.798 -11.571  19.977  1.00 78.06           C
ATOM   3370  CB  SER D 430      42.216 -11.029  20.224  1.00 78.06           C
ATOM   3371  OG  SER D 430      42.499  -9.974  19.316  1.00 78.06           O
ATOM   3372  C   SER D 430      40.581 -12.704  20.933  1.00 78.06           C
ATOM   3373  O   SER D 430      40.361 -12.483  22.123  1.00 78.06           O
ATOM   3374  N   TYR D 431      40.645 -13.955  20.430  1.00 97.15           N
ATOM   3375  CA  TYR D 431      40.418 -15.105  21.263  1.00 97.15           C
ATOM   3376  CB  TYR D 431      39.300 -16.030  20.750  1.00 97.15           C
ATOM   3377  CG  TYR D 431      38.009 -15.295  20.851  1.00 97.15           C
ATOM   3378  CD1 TYR D 431      37.631 -14.402  19.875  1.00 97.15           C
ATOM   3379  CD2 TYR D 431      37.172 -15.503  21.924  1.00 97.15           C
ATOM   3380  CE1 TYR D 431      36.437 -13.725  19.969  1.00 97.15           C
ATOM   3381  CE2 TYR D 431      35.978 -14.830  22.023  1.00 97.15           C
ATOM   3382  CZ  TYR D 431      35.609 -13.938  21.045  1.00 97.15           C
ATOM   3383  OH  TYR D 431      34.384 -13.246  21.144  1.00 97.15           O
ATOM   3384  C   TYR D 431      41.674 -15.922  21.281  1.00 97.15           C
ATOM   3385  O   TYR D 431      42.276 -16.170  20.238  1.00 97.15           O
ATOM   3386  N   PHE D 432      42.115 -16.337  22.490  1.00 83.86           N
ATOM   3387  CA  PHE D 432      43.290 -17.156  22.601  1.00 83.86           C
ATOM   3388  CB  PHE D 432      44.568 -16.355  22.919  1.00 83.86           C
ATOM   3389  CG  PHE D 432      45.633 -17.326  23.297  1.00 83.86           C
ATOM   3390  CD1 PHE D 432      46.255 -18.102  22.346  1.00 83.86           C
ATOM   3391  CD2 PHE D 432      45.985 -17.478  24.618  1.00 83.86           C
ATOM   3392  CE1 PHE D 432      47.229 -19.003  22.707  1.00 83.86           C
ATOM   3393  CE2 PHE D 432      46.959 -18.375  24.986  1.00 83.86           C
ATOM   3394  CZ  PHE D 432      47.581 -19.138  24.027  1.00 83.86           C
ATOM   3395  C   PHE D 432      43.105 -18.198  23.663  1.00 83.86           C
ATOM   3396  O   PHE D 432      42.511 -17.949  24.712  1.00 83.86           O
ATOM   3397  N   GLY D 433      43.631 -19.414  23.405  1.00 40.64           N
ATOM   3398  CA  GLY D 433      43.540 -20.490  24.349  1.00 40.64           C
ATOM   3399  C   GLY D 433      44.457 -21.582  23.891  1.00 40.64           C
ATOM   3400  O   GLY D 433      44.774 -21.697  22.707  1.00 40.64           O
ATOM   3401  N   TYR D 434      44.877 -22.446  24.835  1.00 92.44           N
ATOM   3402  CA  TYR D 434      45.728 -23.547  24.498  1.00 92.44           C
ATOM   3403  CB  TYR D 434      46.833 -23.892  25.519  1.00 92.44           C
ATOM   3404  CG  TYR D 434      47.997 -22.972  25.378  1.00 92.44           C
ATOM   3405  CD1 TYR D 434      48.883 -23.178  24.347  1.00 92.44           C
ATOM   3406  CD2 TYR D 434      48.213 -21.920  26.240  1.00 92.44           C
ATOM   3407  CE1 TYR D 434      49.974 -22.364  24.177  1.00 92.44           C
ATOM   3408  CE2 TYR D 434      49.308 -21.101  26.075  1.00 92.44           C
ATOM   3409  CZ  TYR D 434      50.189 -21.325  25.043  1.00 92.44           C
ATOM   3410  OH  TYR D 434      51.315 -20.498  24.859  1.00 92.44           O
ATOM   3411  C   TYR D 434      44.851 -24.752  24.435  1.00 92.44           C
ATOM   3412  O   TYR D 434      43.815 -24.814  25.094  1.00 92.44           O
ATOM   3413  N   SER D 435      45.225 -25.729  23.586  1.00 76.05           N
ATOM   3414  CA  SER D 435      44.423 -26.912  23.463  1.00 76.05           C
ATOM   3415  CB  SER D 435      44.904 -27.880  22.369  1.00 76.05           C
ATOM   3416  OG  SER D 435      46.197 -28.371  22.687  1.00 76.05           O
ATOM   3417  C   SER D 435      44.473 -27.618  24.783  1.00 76.05           C
ATOM   3418  O   SER D 435      45.455 -27.516  25.517  1.00 76.05           O
ATOM   3419  N   ALA D 436      43.395 -28.356  25.115  1.00 42.12           N
ATOM   3420  CA  ALA D 436      43.254 -28.976  26.404  1.00 42.12           C
ATOM   3421  CB  ALA D 436      41.810 -29.403  26.718  1.00 42.12           C
ATOM   3422  C   ALA D 436      44.124 -30.186  26.574  1.00 42.12           C
ATOM   3423  O   ALA D 436      44.415 -30.919  25.630  1.00 42.12           O
ATOM   3424  N   PHE D 437      44.575 -30.397  27.832  1.00 62.44           N
ATOM   3425  CA  PHE D 437      45.332 -31.555  28.209  1.00 62.44           C
ATOM   3426  CB  PHE D 437      46.855 -31.407  28.013  1.00 62.44           C
ATOM   3427  CG  PHE D 437      47.369 -30.263  28.819  1.00 62.44           C
ATOM   3428  CD1 PHE D 437      47.750 -30.437  30.130  1.00 62.44           C
ATOM   3429  CD2 PHE D 437      47.478 -29.012  28.256  1.00 62.44           C
ATOM   3430  CE1 PHE D 437      48.227 -29.379  30.867  1.00 62.44           C
ATOM   3431  CE2 PHE D 437      47.955 -27.950  28.989  1.00 62.44           C
ATOM   3432  CZ  PHE D 437      48.330 -28.133  30.298  1.00 62.44           C
ATOM   3433  C   PHE D 437      45.031 -31.817  29.654  1.00 62.44           C
ATOM   3434  O   PHE D 437      44.738 -30.890  30.409  1.00 62.44           O
ATOM   3435  N   LYS D 438      45.080 -33.099  30.073  1.00138.25           N
ATOM   3436  CA  LYS D 438      44.738 -33.435  31.428  1.00138.25           C
ATOM   3437  CB  LYS D 438      43.497 -34.339  31.501  1.00138.25           C
ATOM   3438  CG  LYS D 438      42.863 -34.427  32.887  1.00138.25           C
ATOM   3439  CD  LYS D 438      42.137 -33.149  33.305  1.00138.25           C
ATOM   3440  CE  LYS D 438      43.080 -32.000  33.670  0.00138.25           C
ATOM   3441  NZ  LYS D 438      42.296 -30.807  34.061  0.00138.25           N
ATOM   3442  C   LYS D 438      45.877 -34.206  32.020  1.00138.25           C
ATOM   3443  O   LYS D 438      46.442 -35.090  31.378  1.00138.25           O
ATOM   3444  N   LYS D 439      46.250 -33.891  33.277  1.00 41.24           N
ATOM   3445  CA  LYS D 439      47.342 -34.606  33.870  1.00 41.24           C
ATOM   3446  CB  LYS D 439      48.443 -33.687  34.428  1.00 41.24           C
ATOM   3447  CG  LYS D 439      49.190 -32.906  33.344  1.00 41.24           C
ATOM   3448  CD  LYS D 439      50.064 -31.778  33.894  1.00 41.24           C
ATOM   3449  CE  LYS D 439      50.814 -31.002  32.809  1.00 41.24           C
ATOM   3450  NZ  LYS D 439      51.626 -29.928  33.424  1.00 41.24           N
ATOM   3451  C   LYS D 439      46.824 -35.423  35.008  1.00 41.24           C
ATOM   3452  O   LYS D 439      46.481 -34.904  36.069  1.00 41.24           O
ATOM   3453  N   GLU D 440      46.747 -36.747  34.788  1.00 48.32           N
ATOM   3454  CA  GLU D 440      46.359 -37.698  35.785  1.00 48.32           C
ATOM   3455  CB  GLU D 440      46.169 -39.108  35.201  0.00 48.32           C
ATOM   3456  CG  GLU D 440      45.742 -40.155  36.230  0.00 48.32           C
ATOM   3457  CD  GLU D 440      45.593 -41.485  35.504  0.00 48.32           C
ATOM   3458  OE1 GLU D 440      45.823 -41.511  34.265  0.00 48.32           O
ATOM   3459  OE2 GLU D 440      45.250 -42.492  36.178  0.00 48.32           O
ATOM   3460  C   GLU D 440      47.489 -37.749  36.764  1.00 48.32           C
ATOM   3461  O   GLU D 440      47.300 -38.012  37.948  1.00 48.32           O
ATOM   3462  N   GLY D 441      48.705 -37.481  36.256  1.00 66.58           N
ATOM   3463  CA  GLY D 441      49.947 -37.522  36.967  1.00 66.58           C
ATOM   3464  C   GLY D 441      50.783 -38.477  36.189  1.00 66.58           C
ATOM   3465  O   GLY D 441      51.834 -38.120  35.660  1.00 66.58           O
ATOM   3466  N   GLN D 442      50.342 -39.738  36.104  1.00209.18           N
ATOM   3467  CA  GLN D 442      51.051 -40.662  35.276  1.00209.18           C
ATOM   3468  CB  GLN D 442      50.664 -42.124  35.559  1.00209.18           C
ATOM   3469  CG  GLN D 442      51.415 -43.134  34.689  1.00209.18           C
ATOM   3470  CD  GLN D 442      50.944 -44.529  35.075  1.00209.18           C
ATOM   3471  OE1 GLN D 442      51.405 -45.528  34.525  1.00209.18           O
ATOM   3472  NE2 GLN D 442      49.997 -44.602  36.049  1.00209.18           N
ATOM   3473  C   GLN D 442      50.721 -40.385  33.851  1.00209.18           C
ATOM   3474  O   GLN D 442      51.588 -40.378  32.977  1.00209.18           O
ATOM   3475  N   LYS D 443      49.431 -40.101  33.585  1.00131.80           N
ATOM   3476  CA  LYS D 443      49.014 -40.040  32.218  1.00131.80           C
ATOM   3477  CB  LYS D 443      47.744 -40.862  31.949  1.00131.80           C
ATOM   3478  CG  LYS D 443      47.271 -40.805  30.495  1.00131.80           C
ATOM   3479  CD  LYS D 443      46.140 -41.780  30.171  0.00131.80           C
ATOM   3480  CE  LYS D 443      44.812 -41.410  30.836  0.00131.80           C
ATOM   3481  NZ  LYS D 443      44.334 -40.104  30.328  0.00131.80           N
ATOM   3482  C   LYS D 443      48.701 -38.638  31.815  1.00131.80           C
ATOM   3483  O   LYS D 443      48.088 -37.871  32.558  1.00131.80           O
ATOM   3484  N   VAL D 444      49.135 -38.276  30.594  1.00 42.49           N
ATOM   3485  CA  VAL D 444      48.827 -36.987  30.057  1.00 42.49           C
ATOM   3486  CB  VAL D 444      50.036 -36.231  29.592  1.00 42.49           C
ATOM   3487  CG1 VAL D 444      49.572 -34.916  28.940  1.00 42.49           C
ATOM   3488  CG2 VAL D 444      50.981 -36.038  30.790  1.00 42.49           C
ATOM   3489  C   VAL D 444      47.971 -37.240  28.862  1.00 42.49           C
ATOM   3490  O   VAL D 444      48.312 -38.053  28.002  1.00 42.49           O
ATOM   3491  N   THR D 445      46.812 -36.561  28.783  1.00109.60           N
ATOM   3492  CA  THR D 445      45.973 -36.800  27.651  1.00109.60           C
ATOM   3493  CB  THR D 445      44.678 -37.459  28.022  1.00109.60           C
ATOM   3494  OG1 THR D 445      44.087 -38.048  26.878  1.00109.60           O
ATOM   3495  CG2 THR D 445      43.735 -36.407  28.627  1.00109.60           C
ATOM   3496  C   THR D 445      45.684 -35.471  27.030  1.00109.60           C
ATOM   3497  O   THR D 445      45.465 -34.480  27.725  1.00109.60           O
ATOM   3498  N   SER D 446      45.686 -35.412  25.686  1.00 39.11           N
ATOM   3499  CA  SER D 446      45.457 -34.156  25.035  1.00 39.11           C
ATOM   3500  CB  SER D 446      46.525 -33.808  23.983  1.00 39.11           C
ATOM   3501  OG  SER D 446      47.792 -33.657  24.606  1.00 39.11           O
ATOM   3502  C   SER D 446      44.147 -34.232  24.326  1.00 39.11           C
ATOM   3503  O   SER D 446      43.739 -35.298  23.865  1.00 39.11           O
ATOM   3504  N   TYR D 447      43.428 -33.090  24.276  1.00 68.86           N
ATOM   3505  CA  TYR D 447      42.177 -33.029  23.578  1.00 68.86           C
ATOM   3506  CB  TYR D 447      41.000 -32.703  24.512  1.00 68.86           C
ATOM   3507  CG  TYR D 447      40.931 -33.756  25.566  1.00 68.86           C
ATOM   3508  CD1 TYR D 447      40.214 -34.914  25.370  1.00 68.86           C
ATOM   3509  CD2 TYR D 447      41.596 -33.581  26.759  1.00 68.86           C
ATOM   3510  CE1 TYR D 447      40.157 -35.876  26.352  1.00 68.86           C
ATOM   3511  CE2 TYR D 447      41.543 -34.538  27.744  1.00 68.86           C
ATOM   3512  CZ  TYR D 447      40.821 -35.689  27.541  1.00 68.86           C
ATOM   3513  OH  TYR D 447      40.762 -36.674  28.550  1.00 68.86           O
ATOM   3514  C   TYR D 447      42.284 -31.883  22.616  1.00 68.86           C
ATOM   3515  O   TYR D 447      42.212 -30.721  23.012  1.00 68.86           O
ATOM   3516  N   CYS D 448      42.462 -32.188  21.320  1.00 64.49           N
ATOM   3517  CA  CYS D 448      42.583 -31.203  20.280  1.00 64.49           C
ATOM   3518  CB  CYS D 448      43.175 -31.785  18.989  1.00 64.49           C
ATOM   3519  SG  CYS D 448      44.878 -32.334  19.299  1.00 64.49           S
ATOM   3520  C   CYS D 448      41.249 -30.579  20.002  1.00 64.49           C
ATOM   3521  O   CYS D 448      41.162 -29.517  19.386  1.00 64.49           O
ATOM   3522  N   HIS D 449      40.171 -31.297  20.361  1.00107.71           N
ATOM   3523  CA  HIS D 449      38.812 -30.866  20.196  1.00107.71           C
ATOM   3524  ND1 HIS D 449      37.194 -32.471  22.761  1.00107.71           N
ATOM   3525  CG  HIS D 449      37.911 -32.770  21.625  1.00107.71           C
ATOM   3526  CB  HIS D 449      37.799 -32.017  20.334  1.00107.71           C
ATOM   3527  NE2 HIS D 449      38.465 -34.226  23.257  1.00107.71           N
ATOM   3528  CD2 HIS D 449      38.682 -33.845  21.945  1.00107.71           C
ATOM   3529  CE1 HIS D 449      37.564 -33.372  23.706  1.00107.71           C
ATOM   3530  C   HIS D 449      38.453 -29.790  21.186  1.00107.71           C
ATOM   3531  O   HIS D 449      37.522 -29.025  20.948  1.00107.71           O
ATOM   3532  N   LYS D 450      39.130 -29.728  22.351  1.00 48.20           N
ATOM   3533  CA  LYS D 450      38.739 -28.776  23.360  1.00 48.20           C
ATOM   3534  CB  LYS D 450      38.244 -29.443  24.655  1.00 48.20           C
ATOM   3535  CG  LYS D 450      36.922 -30.193  24.477  1.00 48.20           C
ATOM   3536  CD  LYS D 450      36.604 -31.168  25.613  1.00 48.20           C
ATOM   3537  CE  LYS D 450      35.280 -31.912  25.426  1.00 48.20           C
ATOM   3538  NZ  LYS D 450      35.051 -32.832  26.562  1.00 48.20           N
ATOM   3539  C   LYS D 450      39.884 -27.877  23.727  1.00 48.20           C
ATOM   3540  O   LYS D 450      41.007 -28.047  23.254  1.00 48.20           O
ATOM   3541  N   THR D 451      39.604 -26.864  24.582  1.00 49.19           N
ATOM   3542  CA  THR D 451      40.620 -25.926  24.975  1.00 49.19           C
ATOM   3543  CB  THR D 451      40.386 -24.536  24.458  1.00 49.19           C
ATOM   3544  OG1 THR D 451      39.208 -23.991  25.034  1.00 49.19           O
ATOM   3545  CG2 THR D 451      40.250 -24.594  22.926  1.00 49.19           C
ATOM   3546  C   THR D 451      40.666 -25.811  26.469  1.00 49.19           C
ATOM   3547  O   THR D 451      39.755 -26.218  27.185  1.00 49.19           O
ATOM   3548  N   VAL D 452      41.791 -25.264  26.967  1.00 64.97           N
ATOM   3549  CA  VAL D 452      42.006 -24.955  28.350  1.00 64.97           C
ATOM   3550  CB  VAL D 452      43.469 -24.731  28.636  1.00 64.97           C
ATOM   3551  CG1 VAL D 452      43.683 -24.322  30.102  1.00 64.97           C
ATOM   3552  CG2 VAL D 452      44.227 -26.008  28.235  1.00 64.97           C
ATOM   3553  C   VAL D 452      41.269 -23.665  28.536  1.00 64.97           C
ATOM   3554  O   VAL D 452      40.771 -23.116  27.555  1.00 64.97           O
ATOM   3555  N   PRO D 453      41.101 -23.167  29.727  1.00157.73           N
ATOM   3556  CA  PRO D 453      40.443 -21.896  29.813  1.00157.73           C
ATOM   3557  CD  PRO D 453      40.782 -24.004  30.873  1.00157.73           C
ATOM   3558  CB  PRO D 453      40.161 -21.676  31.294  1.00157.73           C
ATOM   3559  CG  PRO D 453      39.938 -23.114  31.804  1.00157.73           C
ATOM   3560  C   PRO D 453      41.279 -20.871  29.119  1.00157.73           C
ATOM   3561  O   PRO D 453      42.490 -20.847  29.334  1.00157.73           O
ATOM   3562  N   GLY D 454      40.650 -20.006  28.295  1.00 44.95           N
ATOM   3563  CA  GLY D 454      41.402 -19.067  27.518  1.00 44.95           C
ATOM   3564  C   GLY D 454      40.940 -17.674  27.802  1.00 44.95           C
ATOM   3565  O   GLY D 454      40.053 -17.450  28.625  1.00 44.95           O
ATOM   3566  N   LEU D 455      41.566 -16.695  27.110  1.00 54.64           N
ATOM   3567  CA  LEU D 455      41.252 -15.312  27.322  1.00 54.64           C
ATOM   3568  CB  LEU D 455      42.470 -14.472  27.745  1.00 54.64           C
ATOM   3569  CG  LEU D 455      43.064 -14.893  29.102  1.00 54.64           C
ATOM   3570  CD1 LEU D 455      43.616 -16.326  29.051  1.00 54.64           C
ATOM   3571  CD2 LEU D 455      44.101 -13.872  29.598  1.00 54.64           C
ATOM   3572  C   LEU D 455      40.716 -14.703  26.060  1.00 54.64           C
ATOM   3573  O   LEU D 455      41.236 -14.926  24.967  1.00 54.64           O
ATOM   3574  N   ALA D 456      39.632 -13.910  26.196  1.00 45.93           N
ATOM   3575  CA  ALA D 456      39.069 -13.200  25.086  1.00 45.93           C
ATOM   3576  CB  ALA D 456      37.645 -13.652  24.719  1.00 45.93           C
ATOM   3577  C   ALA D 456      38.982 -11.774  25.535  1.00 45.93           C
ATOM   3578  O   ALA D 456      38.653 -11.501  26.688  1.00 45.93           O
ATOM   3579  N   HIS D 457      39.315 -10.821  24.644  1.00 59.85           N
ATOM   3580  CA  HIS D 457      39.237  -9.430  24.990  1.00 59.85           C
ATOM   3581  ND1 HIS D 457      42.611 -10.212  25.320  1.00 59.85           N
ATOM   3582  CG  HIS D 457      41.772  -9.153  25.052  1.00 59.85           C
ATOM   3583  CB  HIS D 457      40.467  -8.912  25.757  1.00 59.85           C
ATOM   3584  NE2 HIS D 457      43.589  -9.022  23.718  1.00 59.85           N
ATOM   3585  CD2 HIS D 457      42.385  -8.437  24.070  1.00 59.85           C
ATOM   3586  CE1 HIS D 457      43.681 -10.085  24.496  1.00 59.85           C
ATOM   3587  C   HIS D 457      39.150  -8.657  23.715  1.00 59.85           C
ATOM   3588  O   HIS D 457      39.541  -9.141  22.655  1.00 59.85           O
ATOM   3589  N   ASP D 458      38.636  -7.414  23.786  1.00 56.65           N
ATOM   3590  CA  ASP D 458      38.525  -6.636  22.588  1.00 56.65           C
ATOM   3591  CB  ASP D 458      37.644  -5.378  22.749  1.00 56.65           C
ATOM   3592  CG  ASP D 458      38.162  -4.504  23.886  1.00 56.65           C
ATOM   3593  OD1 ASP D 458      39.404  -4.345  24.021  1.00 56.65           O
ATOM   3594  OD2 ASP D 458      37.304  -3.992  24.654  1.00 56.65           O
ATOM   3595  C   ASP D 458      39.910  -6.279  22.147  1.00 56.65           C
ATOM   3596  O   ASP D 458      40.869  -6.420  22.900  1.00 56.65           O
ATOM   3597  N   VAL D 459      40.044  -5.800  20.898  1.00112.06           N
ATOM   3598  CA  VAL D 459      41.320  -5.522  20.298  1.00112.06           C
ATOM   3599  CB  VAL D 459      41.200  -4.971  18.906  1.00112.06           C
ATOM   3600  CG1 VAL D 459      40.554  -6.042  18.010  1.00112.06           C
ATOM   3601  CG2 VAL D 459      40.412  -3.651  18.961  1.00112.06           C
ATOM   3602  C   VAL D 459      42.082  -4.519  21.121  1.00112.06           C
ATOM   3603  O   VAL D 459      43.311  -4.533  21.134  1.00112.06           O
ATOM   3604  N   ASN D 460      41.384  -3.579  21.779  1.00 85.40           N
ATOM   3605  CA  ASN D 460      42.014  -2.557  22.582  1.00 85.40           C
ATOM   3606  CB  ASN D 460      41.032  -1.445  22.986  1.00 85.40           C
ATOM   3607  CG  ASN D 460      40.656  -0.669  21.731  1.00 85.40           C
ATOM   3608  OD1 ASN D 460      41.520  -0.251  20.962  1.00 85.40           O
ATOM   3609  ND2 ASN D 460      39.327  -0.474  21.513  1.00 85.40           N
ATOM   3610  C   ASN D 460      42.606  -3.120  23.850  1.00 85.40           C
ATOM   3611  O   ASN D 460      43.557  -2.566  24.394  1.00 85.40           O
ATOM   3612  N   ILE D 461      41.997  -4.200  24.364  1.00245.93           N
ATOM   3613  CA  ILE D 461      42.205  -4.981  25.560  1.00245.93           C
ATOM   3614  CB  ILE D 461      43.619  -5.381  25.907  1.00245.93           C
ATOM   3615  CG1 ILE D 461      44.490  -4.208  26.368  1.00245.93           C
ATOM   3616  CG2 ILE D 461      44.188  -6.130  24.691  1.00245.93           C
ATOM   3617  CD1 ILE D 461      45.763  -4.671  27.077  1.00245.93           C
ATOM   3618  C   ILE D 461      41.601  -4.270  26.734  1.00245.93           C
ATOM   3619  O   ILE D 461      42.131  -4.303  27.846  1.00245.93           O
ATOM   3620  N   ARG D 462      40.422  -3.645  26.516  1.00145.10           N
ATOM   3621  CA  ARG D 462      39.688  -3.015  27.583  1.00145.10           C
ATOM   3622  CB  ARG D 462      38.619  -2.041  27.061  1.00145.10           C
ATOM   3623  CG  ARG D 462      39.177  -0.955  26.144  1.00145.10           C
ATOM   3624  CD  ARG D 462      39.850   0.201  26.878  1.00145.10           C
ATOM   3625  NE  ARG D 462      40.318   1.144  25.828  1.00145.10           N
ATOM   3626  CZ  ARG D 462      41.589   1.076  25.341  1.00145.10           C
ATOM   3627  NH1 ARG D 462      42.481   0.190  25.869  1.00145.10           N
ATOM   3628  NH2 ARG D 462      41.966   1.911  24.329  1.00145.10           N
ATOM   3629  C   ARG D 462      38.941  -4.033  28.391  1.00145.10           C
ATOM   3630  O   ARG D 462      39.182  -4.225  29.584  1.00145.10           O
ATOM   3631  N   HIS D 463      38.044  -4.774  27.703  1.00 72.83           N
ATOM   3632  CA  HIS D 463      37.187  -5.709  28.366  1.00 72.83           C
ATOM   3633  ND1 HIS D 463      35.398  -3.097  28.485  1.00 72.83           N
ATOM   3634  CG  HIS D 463      35.083  -4.417  28.720  1.00 72.83           C
ATOM   3635  CB  HIS D 463      35.703  -5.572  27.993  1.00 72.83           C
ATOM   3636  NE2 HIS D 463      33.912  -3.112  30.139  1.00 72.83           N
ATOM   3637  CD2 HIS D 463      34.173  -4.407  29.732  1.00 72.83           C
ATOM   3638  CE1 HIS D 463      34.671  -2.360  29.362  1.00 72.83           C
ATOM   3639  C   HIS D 463      37.661  -7.085  28.050  1.00 72.83           C
ATOM   3640  O   HIS D 463      38.004  -7.397  26.910  1.00 72.83           O
ATOM   3641  N   TRP D 464      37.693  -7.930  29.098  1.00 95.19           N
ATOM   3642  CA  TRP D 464      38.224  -9.262  29.034  1.00 95.19           C
ATOM   3643  CB  TRP D 464      39.516  -9.421  29.858  1.00 95.19           C
ATOM   3644  CG  TRP D 464      40.726  -8.721  29.291  1.00 95.19           C
ATOM   3645  CD2 TRP D 464      41.984  -9.368  29.045  1.00 95.19           C
ATOM   3646  CD1 TRP D 464      40.898  -7.407  28.969  1.00 95.19           C
ATOM   3647  NE1 TRP D 464      42.177  -7.199  28.515  1.00 95.19           N
ATOM   3648  CE2 TRP D 464      42.860  -8.396  28.566  1.00 95.19           C
ATOM   3649  CE3 TRP D 464      42.380 -10.664  29.216  1.00 95.19           C
ATOM   3650  CZ2 TRP D 464      44.152  -8.707  28.247  1.00 95.19           C
ATOM   3651  CZ3 TRP D 464      43.680 -10.976  28.884  1.00 95.19           C
ATOM   3652  CH2 TRP D 464      44.549 -10.016  28.410  1.00 95.19           C
ATOM   3653  C   TRP D 464      37.243 -10.212  29.642  1.00 95.19           C
ATOM   3654  O   TRP D 464      36.395  -9.819  30.440  1.00 95.19           O
ATOM   3655  N   SER D 465      37.336 -11.500  29.249  1.00 88.35           N
ATOM   3656  CA  SER D 465      36.519 -12.547  29.793  1.00 88.35           C
ATOM   3657  CB  SER D 465      35.167 -12.707  29.079  1.00 88.35           C
ATOM   3658  OG  SER D 465      34.379 -11.539  29.257  1.00 88.35           O
ATOM   3659  C   SER D 465      37.278 -13.825  29.606  1.00 88.35           C
ATOM   3660  O   SER D 465      38.316 -13.855  28.943  1.00 88.35           O
ATOM   3661  N   CYS D 466      36.777 -14.919  30.215  1.00 49.49           N
ATOM   3662  CA  CYS D 466      37.418 -16.202  30.106  1.00 49.49           C
ATOM   3663  CB  CYS D 466      37.666 -16.856  31.474  1.00 49.49           C
ATOM   3664  SG  CYS D 466      38.764 -15.824  32.480  1.00 49.49           S
ATOM   3665  C   CYS D 466      36.481 -17.082  29.337  1.00 49.49           C
ATOM   3666  O   CYS D 466      35.268 -16.891  29.391  1.00 49.49           O
ATOM   3667  N   PHE D 467      37.017 -18.052  28.569  1.00 60.25           N
ATOM   3668  CA  PHE D 467      36.137 -18.901  27.816  1.00 60.25           C
ATOM   3669  CB  PHE D 467      35.843 -18.392  26.393  1.00 60.25           C
ATOM   3670  CG  PHE D 467      37.089 -18.499  25.578  1.00 60.25           C
ATOM   3671  CD1 PHE D 467      38.062 -17.527  25.636  1.00 60.25           C
ATOM   3672  CD2 PHE D 467      37.278 -19.577  24.743  1.00 60.25           C
ATOM   3673  CE1 PHE D 467      39.205 -17.635  24.878  1.00 60.25           C
ATOM   3674  CE2 PHE D 467      38.418 -19.691  23.983  1.00 60.25           C
ATOM   3675  CZ  PHE D 467      39.386 -18.718  24.050  1.00 60.25           C
ATOM   3676  C   PHE D 467      36.747 -20.265  27.663  1.00 60.25           C
ATOM   3677  O   PHE D 467      37.939 -20.470  27.888  1.00 60.25           O
ATOM   3678  N   TYR D 468      35.895 -21.237  27.281  1.00109.12           N
ATOM   3679  CA  TYR D 468      36.289 -22.603  27.057  1.00109.12           C
ATOM   3680  CB  TYR D 468      35.586 -23.543  28.055  1.00109.12           C
ATOM   3681  CG  TYR D 468      35.978 -24.961  27.826  1.00109.12           C
ATOM   3682  CD1 TYR D 468      35.329 -25.726  26.891  1.00109.12           C
ATOM   3683  CD2 TYR D 468      37.000 -25.524  28.563  1.00109.12           C
ATOM   3684  CE1 TYR D 468      35.687 -27.038  26.685  1.00109.12           C
ATOM   3685  CE2 TYR D 468      37.361 -26.836  28.361  1.00109.12           C
ATOM   3686  CZ  TYR D 468      36.704 -27.594  27.421  1.00109.12           C
ATOM   3687  OH  TYR D 468      37.078 -28.939  27.218  1.00109.12           O
ATOM   3688  C   TYR D 468      35.735 -22.923  25.702  1.00109.12           C
ATOM   3689  O   TYR D 468      34.633 -22.490  25.363  1.00109.12           O
ATOM   3690  N   GLY D 469      36.475 -23.691  24.875  1.00 29.30           N
ATOM   3691  CA  GLY D 469      35.957 -23.968  23.567  1.00 29.30           C
ATOM   3692  C   GLY D 469      35.897 -25.447  23.351  1.00 29.30           C
ATOM   3693  O   GLY D 469      36.721 -26.204  23.858  1.00 29.30           O
ATOM   3694  N   GLN D 470      34.881 -25.884  22.574  1.00 72.01           N
ATOM   3695  CA  GLN D 470      34.734 -27.268  22.229  1.00 72.01           C
ATOM   3696  CB  GLN D 470      33.568 -27.966  22.953  1.00 72.01           C
ATOM   3697  CG  GLN D 470      33.416 -29.442  22.579  1.00 72.01           C
ATOM   3698  CD  GLN D 470      32.238 -30.005  23.360  1.00 72.01           C
ATOM   3699  OE1 GLN D 470      31.595 -29.299  24.136  1.00 72.01           O
ATOM   3700  NE2 GLN D 470      31.945 -31.317  23.153  1.00 72.01           N
ATOM   3701  C   GLN D 470      34.429 -27.304  20.764  1.00 72.01           C
ATOM   3702  O   GLN D 470      33.654 -26.491  20.264  1.00 72.01           O
ATOM   3703  N   LYS D 471      35.053 -28.252  20.034  1.00 77.33           N
ATOM   3704  CA  LYS D 471      34.848 -28.351  18.617  1.00 77.33           C
ATOM   3705  CB  LYS D 471      36.009 -29.080  17.919  1.00 77.33           C
ATOM   3706  CG  LYS D 471      35.960 -29.073  16.391  1.00 77.33           C
ATOM   3707  CD  LYS D 471      37.303 -29.449  15.757  1.00 77.33           C
ATOM   3708  CE  LYS D 471      37.234 -29.722  14.253  1.00 77.33           C
ATOM   3709  NZ  LYS D 471      36.790 -31.114  14.015  1.00 77.33           N
ATOM   3710  C   LYS D 471      33.580 -29.114  18.383  1.00 77.33           C
ATOM   3711  O   LYS D 471      33.432 -30.256  18.815  1.00 77.33           O
ATOM   3712  N   SER D 472      32.618 -28.451  17.711  1.00 99.00           N
ATOM   3713  CA  SER D 472      31.318 -28.961  17.377  1.00 99.00           C
ATOM   3714  CB  SER D 472      30.288 -27.831  17.182  1.00 99.00           C
ATOM   3715  OG  SER D 472      29.010 -28.362  16.863  1.00 99.00           O
ATOM   3716  C   SER D 472      31.384 -29.752  16.107  1.00 99.00           C
ATOM   3717  O   SER D 472      30.351 -30.142  15.574  1.00 99.00           O
ATOM   3718  N   GLY D 473      32.582 -29.971  15.542  1.00 21.70           N
ATOM   3719  CA  GLY D 473      32.637 -30.709  14.314  1.00 21.70           C
ATOM   3720  C   GLY D 473      32.990 -29.710  13.221  1.00 21.70           C
ATOM   3721  O   GLY D 473      34.067 -29.065  13.339  1.00 21.70           O
ATOM   3722  OXT GLY D 473      32.190 -29.576  12.257  1.00 21.70           O
TER    3723      GLY D 473
ATOM   3724  N   LEU E 474      65.843  -4.267  -2.454  1.00 49.96           N
ATOM   3725  CA  LEU E 474      66.305  -5.272  -1.471  1.00 49.96           C
ATOM   3726  CB  LEU E 474      65.463  -6.553  -1.613  1.00 49.96           C
ATOM   3727  CG  LEU E 474      65.732  -7.619  -0.538  1.00 49.96           C
ATOM   3728  CD1 LEU E 474      65.337  -7.109   0.859  1.00 49.96           C
ATOM   3729  CD2 LEU E 474      65.046  -8.947  -0.895  1.00 49.96           C
ATOM   3730  C   LEU E 474      67.754  -5.586  -1.707  1.00 49.96           C
ATOM   3731  O   LEU E 474      68.162  -5.886  -2.829  1.00 49.96           O
ATOM   3732  N   PRO E 475      68.535  -5.487  -0.656  1.00 76.49           N
ATOM   3733  CA  PRO E 475      69.959  -5.709  -0.761  1.00 76.49           C
ATOM   3734  CD  PRO E 475      68.226  -4.475   0.344  1.00 76.49           C
ATOM   3735  CB  PRO E 475      70.582  -5.029   0.455  1.00 76.49           C
ATOM   3736  CG  PRO E 475      69.580  -3.919   0.810  1.00 76.49           C
ATOM   3737  C   PRO E 475      70.354  -7.151  -0.867  1.00 76.49           C
ATOM   3738  O   PRO E 475      69.550  -8.028  -0.553  1.00 76.49           O
ATOM   3739  N   PRO E 476      71.537  -7.389  -1.375  1.00132.25           N
ATOM   3740  CA  PRO E 476      72.085  -8.720  -1.430  1.00132.25           C
ATOM   3741  CD  PRO E 476      72.024  -6.559  -2.467  1.00132.25           C
ATOM   3742  CB  PRO E 476      73.226  -8.666  -2.444  1.00132.25           C
ATOM   3743  CG  PRO E 476      72.842  -7.497  -3.367  1.00132.25           C
ATOM   3744  C   PRO E 476      72.532  -9.186  -0.079  1.00132.25           C
ATOM   3745  O   PRO E 476      72.644 -10.395   0.124  1.00132.25           O
ATOM   3746  N   ALA E 477      72.833  -8.248   0.845  1.00 38.42           N
ATOM   3747  CA  ALA E 477      73.303  -8.633   2.144  1.00 38.42           C
ATOM   3748  CB  ALA E 477      74.835  -8.615   2.271  1.00 38.42           C
ATOM   3749  C   ALA E 477      72.767  -7.649   3.140  1.00 38.42           C
ATOM   3750  O   ALA E 477      72.530  -6.488   2.809  1.00 38.42           O
ATOM   3751  N   PHE E 478      72.531  -8.105   4.391  1.00 54.36           N
ATOM   3752  CA  PHE E 478      72.052  -7.206   5.405  1.00 54.36           C
ATOM   3753  CB  PHE E 478      70.519  -7.055   5.418  1.00 54.36           C
ATOM   3754  CG  PHE E 478      70.164  -6.065   6.476  1.00 54.36           C
ATOM   3755  CD1 PHE E 478      70.013  -6.455   7.787  1.00 54.36           C
ATOM   3756  CD2 PHE E 478      69.979  -4.740   6.152  1.00 54.36           C
ATOM   3757  CE1 PHE E 478      69.684  -5.538   8.758  1.00 54.36           C
ATOM   3758  CE2 PHE E 478      69.651  -3.819   7.119  1.00 54.36           C
ATOM   3759  CZ  PHE E 478      69.503  -4.217   8.425  1.00 54.36           C
ATOM   3760  C   PHE E 478      72.462  -7.730   6.751  1.00 54.36           C
ATOM   3761  O   PHE E 478      72.465  -8.937   6.993  1.00 54.36           O
ATOM   3762  N   ASP E 479      72.828  -6.810   7.667  1.00 84.62           N
ATOM   3763  CA  ASP E 479      73.207  -7.173   9.002  1.00 84.62           C
ATOM   3764  CB  ASP E 479      74.725  -7.395   9.148  1.00 84.62           C
ATOM   3765  CG  ASP E 479      75.015  -8.065  10.484  1.00 84.62           C
ATOM   3766  OD1 ASP E 479      74.146  -7.991  11.393  1.00 84.62           O
ATOM   3767  OD2 ASP E 479      76.115  -8.666  10.611  1.00 84.62           O
ATOM   3768  C   ASP E 479      72.820  -6.015   9.874  1.00 84.62           C
ATOM   3769  O   ASP E 479      73.353  -4.916   9.733  1.00 84.62           O
ATOM   3770  N   TRP E 480      71.878  -6.236  10.810  1.00103.39           N
ATOM   3771  CA  TRP E 480      71.380  -5.195  11.668  1.00103.39           C
ATOM   3772  CB  TRP E 480      70.139  -5.589  12.484  1.00103.39           C
ATOM   3773  CG  TRP E 480      68.885  -5.565  11.647  1.00103.39           C
ATOM   3774  CD2 TRP E 480      68.276  -4.347  11.192  1.00103.39           C
ATOM   3775  CD1 TRP E 480      68.134  -6.586  11.145  1.00103.39           C
ATOM   3776  NE1 TRP E 480      67.087  -6.079  10.410  1.00103.39           N
ATOM   3777  CE2 TRP E 480      67.165  -4.702  10.429  1.00103.39           C
ATOM   3778  CE3 TRP E 480      68.621  -3.040  11.389  1.00103.39           C
ATOM   3779  CZ2 TRP E 480      66.376  -3.749   9.850  1.00103.39           C
ATOM   3780  CZ3 TRP E 480      67.820  -2.082  10.810  1.00103.39           C
ATOM   3781  CH2 TRP E 480      66.719  -2.431  10.054  1.00103.39           C
ATOM   3782  C   TRP E 480      72.441  -4.706  12.595  1.00103.39           C
ATOM   3783  O   TRP E 480      72.312  -3.626  13.170  1.00103.39           O
ATOM   3784  N   ARG E 481      73.457  -5.546  12.853  1.00 93.60           N
ATOM   3785  CA  ARG E 481      74.568  -5.186  13.685  1.00 93.60           C
ATOM   3786  CB  ARG E 481      75.482  -6.385  13.984  1.00 93.60           C
ATOM   3787  CG  ARG E 481      74.788  -7.473  14.807  1.00 93.60           C
ATOM   3788  CD  ARG E 481      75.654  -8.711  15.039  1.00 93.60           C
ATOM   3789  NE  ARG E 481      75.932  -9.304  13.701  1.00 93.60           N
ATOM   3790  CZ  ARG E 481      76.700 -10.427  13.594  1.00 93.60           C
ATOM   3791  NH1 ARG E 481      77.197 -11.024  14.716  1.00 93.60           N
ATOM   3792  NH2 ARG E 481      76.969 -10.953  12.364  1.00 93.60           N
ATOM   3793  C   ARG E 481      75.383  -4.139  12.992  1.00 93.60           C
ATOM   3794  O   ARG E 481      75.967  -3.274  13.641  1.00 93.60           O
ATOM   3795  N   ASP E 482      75.484  -4.204  11.649  1.00 61.28           N
ATOM   3796  CA  ASP E 482      76.320  -3.241  10.995  1.00 61.28           C
ATOM   3797  CB  ASP E 482      77.624  -3.869  10.471  1.00 61.28           C
ATOM   3798  CG  ASP E 482      78.557  -2.762  10.006  1.00 61.28           C
ATOM   3799  OD1 ASP E 482      78.131  -1.577  10.031  1.00 61.28           O
ATOM   3800  OD2 ASP E 482      79.710  -3.087   9.617  1.00 61.28           O
ATOM   3801  C   ASP E 482      75.610  -2.648   9.820  1.00 61.28           C
ATOM   3802  O   ASP E 482      75.752  -3.127   8.696  1.00 61.28           O
ATOM   3803  N   VAL E 483      74.816  -1.585  10.046  1.00126.56           N
ATOM   3804  CA  VAL E 483      74.225  -0.912   8.931  1.00126.56           C
ATOM   3805  CB  VAL E 483      72.743  -0.709   9.080  1.00126.56           C
ATOM   3806  CG1 VAL E 483      72.460  -0.070  10.446  1.00126.56           C
ATOM   3807  CG2 VAL E 483      72.236   0.117   7.886  1.00126.56           C
ATOM   3808  C   VAL E 483      74.932   0.402   8.837  1.00126.56           C
ATOM   3809  O   VAL E 483      74.612   1.365   9.531  1.00126.56           O
ATOM   3810  N   ASN E 484      75.924   0.459   7.933  1.00 80.52           N
ATOM   3811  CA  ASN E 484      76.723   1.629   7.728  1.00 80.52           C
ATOM   3812  CB  ASN E 484      75.914   2.840   7.228  1.00 80.52           C
ATOM   3813  CG  ASN E 484      76.895   3.863   6.670  1.00 80.52           C
ATOM   3814  OD1 ASN E 484      78.106   3.748   6.852  1.00 80.52           O
ATOM   3815  ND2 ASN E 484      76.358   4.896   5.967  1.00 80.52           N
ATOM   3816  C   ASN E 484      77.433   2.015   8.994  1.00 80.52           C
ATOM   3817  O   ASN E 484      77.603   3.199   9.281  1.00 80.52           O
ATOM   3818  N   GLY E 485      77.873   1.020   9.790  1.00 28.59           N
ATOM   3819  CA  GLY E 485      78.680   1.293  10.947  1.00 28.59           C
ATOM   3820  C   GLY E 485      77.872   1.279  12.212  1.00 28.59           C
ATOM   3821  O   GLY E 485      78.425   1.057  13.288  1.00 28.59           O
ATOM   3822  N   VAL E 486      76.546   1.504  12.141  1.00 92.04           N
ATOM   3823  CA  VAL E 486      75.783   1.546  13.362  1.00 92.04           C
ATOM   3824  CB  VAL E 486      74.604   2.473  13.306  1.00 92.04           C
ATOM   3825  CG1 VAL E 486      73.619   1.957  12.245  1.00 92.04           C
ATOM   3826  CG2 VAL E 486      74.000   2.579  14.716  1.00 92.04           C
ATOM   3827  C   VAL E 486      75.280   0.178  13.726  1.00 92.04           C
ATOM   3828  O   VAL E 486      74.988  -0.642  12.856  1.00 92.04           O
ATOM   3829  N   ASN E 487      75.176  -0.100  15.048  1.00 71.09           N
ATOM   3830  CA  ASN E 487      74.709  -1.374  15.536  1.00 71.09           C
ATOM   3831  CB  ASN E 487      75.671  -2.029  16.543  1.00 71.09           C
ATOM   3832  CG  ASN E 487      75.076  -3.362  16.978  1.00 71.09           C
ATOM   3833  OD1 ASN E 487      74.413  -4.046  16.201  1.00 71.09           O
ATOM   3834  ND2 ASN E 487      75.309  -3.737  18.264  1.00 71.09           N
ATOM   3835  C   ASN E 487      73.395  -1.188  16.251  1.00 71.09           C
ATOM   3836  O   ASN E 487      73.273  -0.373  17.163  1.00 71.09           O
ATOM   3837  N   TYR E 488      72.350  -1.867  15.736  1.00133.62           N
ATOM   3838  CA  TYR E 488      70.993  -1.950  16.221  1.00133.62           C
ATOM   3839  CB  TYR E 488      69.973  -2.001  15.076  1.00133.62           C
ATOM   3840  CG  TYR E 488      70.068  -0.643  14.467  1.00133.62           C
ATOM   3841  CD1 TYR E 488      69.401   0.417  15.037  1.00133.62           C
ATOM   3842  CD2 TYR E 488      70.831  -0.423  13.344  1.00133.62           C
ATOM   3843  CE1 TYR E 488      69.483   1.677  14.491  1.00133.62           C
ATOM   3844  CE2 TYR E 488      70.917   0.835  12.793  1.00133.62           C
ATOM   3845  CZ  TYR E 488      70.242   1.886  13.366  1.00133.62           C
ATOM   3846  OH  TYR E 488      70.331   3.176  12.802  1.00133.62           O
ATOM   3847  C   TYR E 488      70.702  -3.044  17.225  1.00133.62           C
ATOM   3848  O   TYR E 488      69.652  -3.015  17.863  1.00133.62           O
ATOM   3849  N   LEU E 489      71.523  -4.115  17.297  1.00 65.77           N
ATOM   3850  CA  LEU E 489      71.176  -5.238  18.140  1.00 65.77           C
ATOM   3851  CB  LEU E 489      71.651  -6.584  17.569  1.00 65.77           C
ATOM   3852  CG  LEU E 489      71.288  -7.789  18.458  1.00 65.77           C
ATOM   3853  CD1 LEU E 489      69.767  -7.967  18.566  1.00 65.77           C
ATOM   3854  CD2 LEU E 489      72.008  -9.065  17.991  1.00 65.77           C
ATOM   3855  C   LEU E 489      71.747  -5.121  19.528  1.00 65.77           C
ATOM   3856  O   LEU E 489      72.869  -4.661  19.731  1.00 65.77           O
ATOM   3857  N   SER E 490      70.956  -5.574  20.528  1.00100.31           N
ATOM   3858  CA  SER E 490      71.351  -5.552  21.914  1.00100.31           C
ATOM   3859  CB  SER E 490      70.201  -5.832  22.892  1.00100.31           C
ATOM   3860  OG  SER E 490      69.168  -4.878  22.726  1.00100.31           O
ATOM   3861  C   SER E 490      72.326  -6.672  22.113  1.00100.31           C
ATOM   3862  O   SER E 490      72.450  -7.549  21.261  1.00100.31           O
ATOM   3863  N   PRO E 491      72.994  -6.675  23.238  1.00 73.71           N
ATOM   3864  CA  PRO E 491      74.015  -7.658  23.495  1.00 73.71           C
ATOM   3865  CD  PRO E 491      73.272  -5.420  23.919  1.00 73.71           C
ATOM   3866  CB  PRO E 491      74.780  -7.151  24.716  1.00 73.71           C
ATOM   3867  CG  PRO E 491      74.619  -5.623  24.633  1.00 73.71           C
ATOM   3868  C   PRO E 491      73.514  -9.057  23.645  1.00 73.71           C
ATOM   3869  O   PRO E 491      72.341  -9.258  23.955  1.00 73.71           O
ATOM   3870  N   VAL E 492      74.406 -10.038  23.396  1.00 32.69           N
ATOM   3871  CA  VAL E 492      74.086 -11.432  23.515  1.00 32.69           C
ATOM   3872  CB  VAL E 492      75.134 -12.335  22.928  1.00 32.69           C
ATOM   3873  CG1 VAL E 492      74.738 -13.795  23.201  1.00 32.69           C
ATOM   3874  CG2 VAL E 492      75.292 -11.999  21.435  1.00 32.69           C
ATOM   3875  C   VAL E 492      73.999 -11.734  24.977  1.00 32.69           C
ATOM   3876  O   VAL E 492      74.747 -11.181  25.781  1.00 32.69           O
ATOM   3877  N   ARG E 493      73.058 -12.621  25.356  1.00147.43           N
ATOM   3878  CA  ARG E 493      72.857 -12.971  26.736  1.00147.43           C
ATOM   3879  CB  ARG E 493      71.501 -12.493  27.288  1.00147.43           C
ATOM   3880  CG  ARG E 493      71.424 -10.982  27.518  1.00147.43           C
ATOM   3881  CD  ARG E 493      69.997 -10.456  27.702  1.00147.43           C
ATOM   3882  NE  ARG E 493      69.283 -11.339  28.669  1.00147.43           N
ATOM   3883  CZ  ARG E 493      69.301 -11.075  30.009  1.00147.43           C
ATOM   3884  NH1 ARG E 493      70.023 -10.026  30.497  1.00147.43           N
ATOM   3885  NH2 ARG E 493      68.577 -11.850  30.868  1.00147.43           N
ATOM   3886  C   ARG E 493      72.871 -14.464  26.852  1.00147.43           C
ATOM   3887  O   ARG E 493      72.918 -15.181  25.852  1.00147.43           O
ATOM   3888  N   ASN E 494      72.869 -14.969  28.105  1.00 46.58           N
ATOM   3889  CA  ASN E 494      72.872 -16.388  28.326  1.00 46.58           C
ATOM   3890  CB  ASN E 494      74.066 -16.862  29.172  1.00 46.58           C
ATOM   3891  CG  ASN E 494      74.195 -18.373  29.039  1.00 46.58           C
ATOM   3892  OD1 ASN E 494      73.224 -19.071  28.752  1.00 46.58           O
ATOM   3893  ND2 ASN E 494      75.432 -18.896  29.251  1.00 46.58           N
ATOM   3894  C   ASN E 494      71.614 -16.758  29.065  1.00 46.58           C
ATOM   3895  O   ASN E 494      71.308 -16.221  30.126  1.00 46.58           O
ATOM   3896  N   GLN E 495      70.854 -17.698  28.475  1.00153.31           N
ATOM   3897  CA  GLN E 495      69.613 -18.267  28.931  1.00153.31           C
ATOM   3898  CB  GLN E 495      69.066 -19.151  27.799  1.00153.31           C
ATOM   3899  CG  GLN E 495      67.758 -19.888  28.036  1.00153.31           C
ATOM   3900  CD  GLN E 495      67.487 -20.657  26.746  1.00153.31           C
ATOM   3901  OE1 GLN E 495      66.561 -21.462  26.668  1.00153.31           O
ATOM   3902  NE2 GLN E 495      68.324 -20.405  25.702  1.00153.31           N
ATOM   3903  C   GLN E 495      69.860 -19.100  30.152  1.00153.31           C
ATOM   3904  O   GLN E 495      69.003 -19.211  31.031  1.00153.31           O
ATOM   3905  N   GLY E 496      71.039 -19.747  30.222  1.00 25.94           N
ATOM   3906  CA  GLY E 496      71.328 -20.570  31.358  1.00 25.94           C
ATOM   3907  C   GLY E 496      70.579 -21.852  31.170  1.00 25.94           C
ATOM   3908  O   GLY E 496      70.220 -22.215  30.052  1.00 25.94           O
ATOM   3909  N   SER E 497      70.338 -22.570  32.284  1.00 50.65           N
ATOM   3910  CA  SER E 497      69.705 -23.861  32.296  1.00 50.65           C
ATOM   3911  CB  SER E 497      69.909 -24.605  33.629  1.00 50.65           C
ATOM   3912  OG  SER E 497      69.286 -23.897  34.691  1.00 50.65           O
ATOM   3913  C   SER E 497      68.224 -23.789  32.043  1.00 50.65           C
ATOM   3914  O   SER E 497      67.601 -24.818  31.796  1.00 50.65           O
ATOM   3915  N   CYS E 498      67.606 -22.595  32.117  1.00 62.59           N
ATOM   3916  CA  CYS E 498      66.172 -22.481  31.983  1.00 62.59           C
ATOM   3917  CB  CYS E 498      65.656 -21.151  32.569  1.00 62.59           C
ATOM   3918  SG  CYS E 498      63.860 -20.897  32.453  1.00 62.59           S
ATOM   3919  C   CYS E 498      65.788 -22.545  30.531  1.00 62.59           C
ATOM   3920  O   CYS E 498      66.482 -21.999  29.680  1.00 62.59           O
ATOM   3921  N   GLY E 499      64.652 -23.206  30.201  1.00 54.72           N
ATOM   3922  CA  GLY E 499      64.255 -23.322  28.817  1.00 54.72           C
ATOM   3923  C   GLY E 499      63.539 -22.060  28.447  1.00 54.72           C
ATOM   3924  O   GLY E 499      62.359 -22.067  28.094  1.00 54.72           O
ATOM   3925  N   SER E 500      64.281 -20.943  28.551  1.00102.18           N
ATOM   3926  CA  SER E 500      63.846 -19.590  28.351  1.00102.18           C
ATOM   3927  CB  SER E 500      64.554 -18.630  29.324  1.00102.18           C
ATOM   3928  OG  SER E 500      63.987 -17.332  29.244  1.00102.18           O
ATOM   3929  C   SER E 500      64.027 -19.052  26.948  1.00102.18           C
ATOM   3930  O   SER E 500      63.770 -17.869  26.730  1.00102.18           O
ATOM   3931  N   CYS E 501      64.427 -19.863  25.948  1.00 63.10           N
ATOM   3932  CA  CYS E 501      64.807 -19.334  24.656  1.00 63.10           C
ATOM   3933  CB  CYS E 501      65.115 -20.443  23.634  1.00 63.10           C
ATOM   3934  SG  CYS E 501      63.684 -21.516  23.310  1.00 63.10           S
ATOM   3935  C   CYS E 501      63.749 -18.443  24.059  1.00 63.10           C
ATOM   3936  O   CYS E 501      64.063 -17.357  23.573  1.00 63.10           O
ATOM   3937  N   TYR E 502      62.466 -18.831  24.124  1.00 65.85           N
ATOM   3938  CA  TYR E 502      61.417 -18.064  23.505  1.00 65.85           C
ATOM   3939  CB  TYR E 502      60.022 -18.695  23.685  1.00 65.85           C
ATOM   3940  CG  TYR E 502      59.679 -18.729  25.136  1.00 65.85           C
ATOM   3941  CD1 TYR E 502      60.181 -19.714  25.956  1.00 65.85           C
ATOM   3942  CD2 TYR E 502      58.840 -17.780  25.677  1.00 65.85           C
ATOM   3943  CE1 TYR E 502      59.860 -19.747  27.293  1.00 65.85           C
ATOM   3944  CE2 TYR E 502      58.514 -17.808  27.013  1.00 65.85           C
ATOM   3945  CZ  TYR E 502      59.025 -18.793  27.824  1.00 65.85           C
ATOM   3946  OH  TYR E 502      58.694 -18.824  29.195  1.00 65.85           O
ATOM   3947  C   TYR E 502      61.384 -16.676  24.080  1.00 65.85           C
ATOM   3948  O   TYR E 502      61.113 -15.711  23.364  1.00 65.85           O
ATOM   3949  N   ALA E 503      61.596 -16.543  25.402  1.00 42.18           N
ATOM   3950  CA  ALA E 503      61.582 -15.252  26.036  1.00 42.18           C
ATOM   3951  CB  ALA E 503      61.686 -15.341  27.568  1.00 42.18           C
ATOM   3952  C   ALA E 503      62.733 -14.416  25.553  1.00 42.18           C
ATOM   3953  O   ALA E 503      62.571 -13.229  25.271  1.00 42.18           O
ATOM   3954  N   PHE E 504      63.937 -15.014  25.448  1.00 60.58           N
ATOM   3955  CA  PHE E 504      65.098 -14.277  25.027  1.00 60.58           C
ATOM   3956  CB  PHE E 504      66.399 -15.100  25.088  1.00 60.58           C
ATOM   3957  CG  PHE E 504      66.847 -15.168  26.511  1.00 60.58           C
ATOM   3958  CD1 PHE E 504      66.277 -16.046  27.405  1.00 60.58           C
ATOM   3959  CD2 PHE E 504      67.861 -14.347  26.946  1.00 60.58           C
ATOM   3960  CE1 PHE E 504      66.708 -16.093  28.712  1.00 60.58           C
ATOM   3961  CE2 PHE E 504      68.296 -14.390  28.249  1.00 60.58           C
ATOM   3962  CZ  PHE E 504      67.718 -15.264  29.138  1.00 60.58           C
ATOM   3963  C   PHE E 504      64.914 -13.799  23.617  1.00 60.58           C
ATOM   3964  O   PHE E 504      65.206 -12.646  23.304  1.00 60.58           O
ATOM   3965  N   SER E 505      64.421 -14.671  22.720  1.00 76.16           N
ATOM   3966  CA  SER E 505      64.247 -14.276  21.351  1.00 76.16           C
ATOM   3967  CB  SER E 505      63.716 -15.407  20.467  1.00 76.16           C
ATOM   3968  OG  SER E 505      64.700 -16.423  20.384  1.00 76.16           O
ATOM   3969  C   SER E 505      63.261 -13.155  21.297  1.00 76.16           C
ATOM   3970  O   SER E 505      63.451 -12.180  20.571  1.00 76.16           O
ATOM   3971  N   SER E 506      62.182 -13.259  22.089  1.00 36.64           N
ATOM   3972  CA  SER E 506      61.152 -12.259  22.073  1.00 36.64           C
ATOM   3973  CB  SER E 506      59.992 -12.585  23.029  1.00 36.64           C
ATOM   3974  OG  SER E 506      59.327 -13.765  22.604  1.00 36.64           O
ATOM   3975  C   SER E 506      61.713 -10.931  22.485  1.00 36.64           C
ATOM   3976  O   SER E 506      61.498  -9.932  21.802  1.00 36.64           O
ATOM   3977  N   VAL E 507      62.456 -10.887  23.609  1.00 32.86           N
ATOM   3978  CA  VAL E 507      62.995  -9.651  24.107  1.00 32.86           C
ATOM   3979  CB  VAL E 507      63.737  -9.820  25.400  1.00 32.86           C
ATOM   3980  CG1 VAL E 507      64.349  -8.465  25.791  1.00 32.86           C
ATOM   3981  CG2 VAL E 507      62.770 -10.395  26.448  1.00 32.86           C
ATOM   3982  C   VAL E 507      63.964  -9.109  23.105  1.00 32.86           C
ATOM   3983  O   VAL E 507      63.996  -7.907  22.844  1.00 32.86           O
ATOM   3984  N   GLY E 508      64.775  -9.996  22.500  1.00 26.06           N
ATOM   3985  CA  GLY E 508      65.787  -9.560  21.583  1.00 26.06           C
ATOM   3986  C   GLY E 508      65.155  -8.843  20.433  1.00 26.06           C
ATOM   3987  O   GLY E 508      65.662  -7.819  19.978  1.00 26.06           O
ATOM   3988  N   MET E 509      64.036  -9.372  19.910  1.00 50.32           N
ATOM   3989  CA  MET E 509      63.406  -8.743  18.786  1.00 50.32           C
ATOM   3990  CB  MET E 509      62.199  -9.552  18.279  1.00 50.32           C
ATOM   3991  CG  MET E 509      61.482  -8.924  17.085  1.00 50.32           C
ATOM   3992  SD  MET E 509      60.236 -10.000  16.313  1.00 50.32           S
ATOM   3993  CE  MET E 509      59.126 -10.051  17.749  1.00 50.32           C
ATOM   3994  C   MET E 509      62.933  -7.370  19.168  1.00 50.32           C
ATOM   3995  O   MET E 509      63.210  -6.388  18.482  1.00 50.32           O
ATOM   3996  N   MET E 510      62.249  -7.257  20.315  1.00 41.76           N
ATOM   3997  CA  MET E 510      61.694  -5.999  20.738  1.00 41.76           C
ATOM   3998  CB  MET E 510      60.873  -6.123  22.032  1.00 41.76           C
ATOM   3999  CG  MET E 510      59.608  -6.971  21.878  1.00 41.76           C
ATOM   4000  SD  MET E 510      58.620  -7.134  23.396  1.00 41.76           S
ATOM   4001  CE  MET E 510      58.079  -5.400  23.423  1.00 41.76           C
ATOM   4002  C   MET E 510      62.784  -5.004  20.999  1.00 41.76           C
ATOM   4003  O   MET E 510      62.631  -3.818  20.715  1.00 41.76           O
ATOM   4004  N   GLU E 511      63.908  -5.454  21.582  1.00 49.78           N
ATOM   4005  CA  GLU E 511      64.971  -4.552  21.939  1.00 49.78           C
ATOM   4006  CB  GLU E 511      66.068  -5.255  22.755  1.00 49.78           C
ATOM   4007  CG  GLU E 511      65.571  -5.705  24.133  1.00 49.78           C
ATOM   4008  CD  GLU E 511      66.682  -6.481  24.823  1.00 49.78           C
ATOM   4009  OE1 GLU E 511      67.708  -6.772  24.152  1.00 49.78           O
ATOM   4010  OE2 GLU E 511      66.518  -6.797  26.032  1.00 49.78           O
ATOM   4011  C   GLU E 511      65.596  -3.945  20.714  1.00 49.78           C
ATOM   4012  O   GLU E 511      65.876  -2.746  20.692  1.00 49.78           O
ATOM   4013  N   ALA E 512      65.857  -4.755  19.668  1.00 39.31           N
ATOM   4014  CA  ALA E 512      66.472  -4.241  18.474  1.00 39.31           C
ATOM   4015  CB  ALA E 512      66.829  -5.349  17.469  1.00 39.31           C
ATOM   4016  C   ALA E 512      65.541  -3.289  17.779  1.00 39.31           C
ATOM   4017  O   ALA E 512      65.945  -2.213  17.341  1.00 39.31           O
ATOM   4018  N   ARG E 513      64.250  -3.656  17.685  1.00 51.75           N
ATOM   4019  CA  ARG E 513      63.276  -2.870  16.975  1.00 51.75           C
ATOM   4020  CB  ARG E 513      61.888  -3.532  16.946  1.00 51.75           C
ATOM   4021  CG  ARG E 513      61.829  -4.779  16.061  1.00 51.75           C
ATOM   4022  CD  ARG E 513      60.455  -5.453  16.041  1.00 51.75           C
ATOM   4023  NE  ARG E 513      60.527  -6.592  15.083  1.00 51.75           N
ATOM   4024  CZ  ARG E 513      60.105  -6.426  13.795  1.00 51.75           C
ATOM   4025  NH1 ARG E 513      59.572  -5.235  13.400  1.00 51.75           N
ATOM   4026  NH2 ARG E 513      60.206  -7.451  12.901  1.00 51.75           N
ATOM   4027  C   ARG E 513      63.126  -1.527  17.618  1.00 51.75           C
ATOM   4028  O   ARG E 513      62.903  -0.528  16.936  1.00 51.75           O
ATOM   4029  N   LEU E 514      63.200  -1.472  18.956  1.00 86.02           N
ATOM   4030  CA  LEU E 514      63.079  -0.225  19.654  1.00 86.02           C
ATOM   4031  CB  LEU E 514      63.102  -0.424  21.188  1.00 86.02           C
ATOM   4032  CG  LEU E 514      62.758   0.808  22.057  1.00 86.02           C
ATOM   4033  CD1 LEU E 514      62.823   0.445  23.549  1.00 86.02           C
ATOM   4034  CD2 LEU E 514      63.619   2.041  21.737  1.00 86.02           C
ATOM   4035  C   LEU E 514      64.256   0.613  19.249  1.00 86.02           C
ATOM   4036  O   LEU E 514      64.132   1.820  19.050  1.00 86.02           O
ATOM   4037  N   ARG E 515      65.441  -0.014  19.122  1.00 65.94           N
ATOM   4038  CA  ARG E 515      66.631   0.718  18.797  1.00 65.94           C
ATOM   4039  CB  ARG E 515      67.900  -0.153  18.847  1.00 65.94           C
ATOM   4040  CG  ARG E 515      68.260  -0.577  20.274  1.00 65.94           C
ATOM   4041  CD  ARG E 515      69.612  -1.283  20.401  1.00 65.94           C
ATOM   4042  NE  ARG E 515      69.801  -1.623  21.840  1.00 65.94           N
ATOM   4043  CZ  ARG E 515      71.055  -1.848  22.331  1.00 65.94           C
ATOM   4044  NH1 ARG E 515      72.137  -1.771  21.502  1.00 65.94           N
ATOM   4045  NH2 ARG E 515      71.228  -2.150  23.651  1.00 65.94           N
ATOM   4046  C   ARG E 515      66.516   1.332  17.434  1.00 65.94           C
ATOM   4047  O   ARG E 515      66.812   2.511  17.255  1.00 65.94           O
ATOM   4048  N   LEU E 516      66.057   0.561  16.433  1.00129.17           N
ATOM   4049  CA  LEU E 516      65.957   1.065  15.091  1.00129.17           C
ATOM   4050  CB  LEU E 516      65.504  -0.003  14.083  1.00129.17           C
ATOM   4051  CG  LEU E 516      65.386   0.526  12.642  1.00129.17           C
ATOM   4052  CD1 LEU E 516      66.751   0.982  12.104  1.00129.17           C
ATOM   4053  CD2 LEU E 516      64.697  -0.503  11.726  1.00129.17           C
ATOM   4054  C   LEU E 516      64.947   2.180  15.041  1.00129.17           C
ATOM   4055  O   LEU E 516      65.182   3.210  14.413  1.00129.17           O
ATOM   4056  N   ARG E 517      63.801   2.004  15.715  1.00 45.44           N
ATOM   4057  CA  ARG E 517      62.744   2.971  15.634  1.00 45.44           C
ATOM   4058  CB  ARG E 517      61.490   2.558  16.428  1.00 45.44           C
ATOM   4059  CG  ARG E 517      60.787   1.327  15.851  1.00 45.44           C
ATOM   4060  CD  ARG E 517      59.534   0.913  16.627  1.00 45.44           C
ATOM   4061  NE  ARG E 517      58.964  -0.284  15.949  1.00 45.44           N
ATOM   4062  CZ  ARG E 517      58.078  -0.129  14.921  1.00 45.44           C
ATOM   4063  NH1 ARG E 517      57.707   1.120  14.515  1.00 45.44           N
ATOM   4064  NH2 ARG E 517      57.565  -1.225  14.292  1.00 45.44           N
ATOM   4065  C   ARG E 517      63.199   4.293  16.179  1.00 45.44           C
ATOM   4066  O   ARG E 517      62.878   5.346  15.631  1.00 45.44           O
ATOM   4067  N   THR E 518      63.909   4.247  17.317  1.00 84.75           N
ATOM   4068  CA  THR E 518      64.454   5.349  18.061  1.00 84.75           C
ATOM   4069  CB  THR E 518      64.665   4.991  19.502  1.00 84.75           C
ATOM   4070  OG1 THR E 518      65.609   3.938  19.623  1.00 84.75           O
ATOM   4071  CG2 THR E 518      63.314   4.562  20.098  1.00 84.75           C
ATOM   4072  C   THR E 518      65.757   5.811  17.489  1.00 84.75           C
ATOM   4073  O   THR E 518      66.268   6.856  17.888  1.00 84.75           O
ATOM   4074  N   ASN E 519      66.376   5.015  16.597  1.00 66.81           N
ATOM   4075  CA  ASN E 519      67.663   5.368  16.073  1.00 66.81           C
ATOM   4076  CB  ASN E 519      67.691   6.751  15.400  1.00 66.81           C
ATOM   4077  CG  ASN E 519      68.995   6.869  14.624  1.00 66.81           C
ATOM   4078  OD1 ASN E 519      69.864   6.003  14.705  1.00 66.81           O
ATOM   4079  ND2 ASN E 519      69.139   7.979  13.852  1.00 66.81           N
ATOM   4080  C   ASN E 519      68.650   5.371  17.200  1.00 66.81           C
ATOM   4081  O   ASN E 519      69.472   6.277  17.332  1.00 66.81           O
ATOM   4082  N   ASN E 520      68.572   4.321  18.042  1.00 64.04           N
ATOM   4083  CA  ASN E 520      69.455   4.074  19.146  1.00 64.04           C
ATOM   4084  CB  ASN E 520      70.936   4.006  18.727  1.00 64.04           C
ATOM   4085  CG  ASN E 520      71.139   2.736  17.910  1.00 64.04           C
ATOM   4086  OD1 ASN E 520      70.632   1.670  18.259  1.00 64.04           O
ATOM   4087  ND2 ASN E 520      71.900   2.848  16.789  1.00 64.04           N
ATOM   4088  C   ASN E 520      69.305   5.124  20.201  1.00 64.04           C
ATOM   4089  O   ASN E 520      70.157   5.237  21.081  1.00 64.04           O
ATOM   4090  N   THR E 521      68.216   5.916  20.165  1.00101.22           N
ATOM   4091  CA  THR E 521      68.038   6.866  21.224  1.00101.22           C
ATOM   4092  CB  THR E 521      66.954   7.882  20.985  1.00101.22           C
ATOM   4093  OG1 THR E 521      67.096   8.956  21.902  1.00101.22           O
ATOM   4094  CG2 THR E 521      65.578   7.229  21.178  1.00101.22           C
ATOM   4095  C   THR E 521      67.712   6.091  22.468  1.00101.22           C
ATOM   4096  O   THR E 521      68.174   6.438  23.554  1.00101.22           O
ATOM   4097  N   VAL E 522      66.900   5.015  22.329  1.00 55.09           N
ATOM   4098  CA  VAL E 522      66.509   4.198  23.453  1.00 55.09           C
ATOM   4099  CB  VAL E 522      65.023   4.053  23.591  1.00 55.09           C
ATOM   4100  CG1 VAL E 522      64.729   3.090  24.753  1.00 55.09           C
ATOM   4101  CG2 VAL E 522      64.408   5.452  23.767  1.00 55.09           C
ATOM   4102  C   VAL E 522      67.071   2.810  23.270  1.00 55.09           C
ATOM   4103  O   VAL E 522      66.813   2.142  22.273  1.00 55.09           O
ATOM   4104  N   GLN E 523      67.940   2.423  24.224  1.00174.20           N
ATOM   4105  CA  GLN E 523      68.716   1.220  24.437  1.00174.20           C
ATOM   4106  CB  GLN E 523      70.095   1.538  25.049  1.00174.20           C
ATOM   4107  CG  GLN E 523      71.109   0.391  24.987  1.00174.20           C
ATOM   4108  CD  GLN E 523      72.407   0.871  25.622  1.00174.20           C
ATOM   4109  OE1 GLN E 523      73.385   0.130  25.703  1.00174.20           O
ATOM   4110  NE2 GLN E 523      72.415   2.146  26.094  1.00174.20           N
ATOM   4111  C   GLN E 523      68.085   0.107  25.260  1.00174.20           C
ATOM   4112  O   GLN E 523      68.752  -0.901  25.489  1.00174.20           O
ATOM   4113  N   THR E 524      66.881   0.283  25.846  1.00146.71           N
ATOM   4114  CA  THR E 524      66.337  -0.594  26.868  1.00146.71           C
ATOM   4115  CB  THR E 524      64.859  -0.423  27.066  1.00146.71           C
ATOM   4116  OG1 THR E 524      64.434  -1.129  28.223  1.00146.71           O
ATOM   4117  CG2 THR E 524      64.130  -0.954  25.821  1.00146.71           C
ATOM   4118  C   THR E 524      66.601  -2.068  26.694  1.00146.71           C
ATOM   4119  O   THR E 524      66.614  -2.613  25.591  1.00146.71           O
ATOM   4120  N   MET E 525      66.871  -2.735  27.842  1.00 86.93           N
ATOM   4121  CA  MET E 525      67.062  -4.156  27.910  1.00 86.93           C
ATOM   4122  CB  MET E 525      68.308  -4.579  28.707  1.00 86.93           C
ATOM   4123  CG  MET E 525      69.625  -4.166  28.046  1.00 86.93           C
ATOM   4124  SD  MET E 525      69.969  -5.001  26.468  1.00 86.93           S
ATOM   4125  CE  MET E 525      70.372  -6.604  27.221  1.00 86.93           C
ATOM   4126  C   MET E 525      65.865  -4.670  28.647  1.00 86.93           C
ATOM   4127  O   MET E 525      65.657  -4.339  29.814  1.00 86.93           O
ATOM   4128  N   LEU E 526      65.042  -5.494  27.969  1.00 60.83           N
ATOM   4129  CA  LEU E 526      63.818  -5.999  28.529  1.00 60.83           C
ATOM   4130  CB  LEU E 526      62.812  -6.440  27.452  1.00 60.83           C
ATOM   4131  CG  LEU E 526      62.349  -5.274  26.560  1.00 60.83           C
ATOM   4132  CD1 LEU E 526      61.347  -5.745  25.495  1.00 60.83           C
ATOM   4133  CD2 LEU E 526      61.816  -4.105  27.406  1.00 60.83           C
ATOM   4134  C   LEU E 526      64.113  -7.182  29.410  1.00 60.83           C
ATOM   4135  O   LEU E 526      65.211  -7.734  29.367  1.00 60.83           O
ATOM   4136  N   SER E 527      63.129  -7.590  30.247  1.00 64.67           N
ATOM   4137  CA  SER E 527      63.353  -8.657  31.192  1.00 64.67           C
ATOM   4138  CB  SER E 527      62.814  -8.328  32.593  1.00 64.67           C
ATOM   4139  OG  SER E 527      62.957  -9.454  33.446  1.00 64.67           O
ATOM   4140  C   SER E 527      62.688  -9.947  30.774  1.00 64.67           C
ATOM   4141  O   SER E 527      61.463 -10.056  30.727  1.00 64.67           O
ATOM   4142  N   PRO E 528      63.492 -10.940  30.470  1.00 84.15           N
ATOM   4143  CA  PRO E 528      62.982 -12.247  30.133  1.00 84.15           C
ATOM   4144  CD  PRO E 528      64.762 -10.677  29.813  1.00 84.15           C
ATOM   4145  CB  PRO E 528      64.148 -13.005  29.503  1.00 84.15           C
ATOM   4146  CG  PRO E 528      65.025 -11.893  28.909  1.00 84.15           C
ATOM   4147  C   PRO E 528      62.412 -12.953  31.325  1.00 84.15           C
ATOM   4148  O   PRO E 528      61.539 -13.807  31.165  1.00 84.15           O
ATOM   4149  N   GLN E 529      62.908 -12.625  32.530  1.00 62.31           N
ATOM   4150  CA  GLN E 529      62.495 -13.294  33.735  1.00 62.31           C
ATOM   4151  CB  GLN E 529      63.319 -12.885  34.969  1.00 62.31           C
ATOM   4152  CG  GLN E 529      62.874 -13.605  36.245  1.00 62.31           C
ATOM   4153  CD  GLN E 529      63.036 -15.099  36.014  1.00 62.31           C
ATOM   4154  OE1 GLN E 529      64.032 -15.549  35.447  1.00 62.31           O
ATOM   4155  NE2 GLN E 529      62.021 -15.895  36.452  1.00 62.31           N
ATOM   4156  C   GLN E 529      61.062 -13.006  34.040  1.00 62.31           C
ATOM   4157  O   GLN E 529      60.328 -13.886  34.489  1.00 62.31           O
ATOM   4158  N   ASP E 530      60.615 -11.760  33.804  1.00 81.92           N
ATOM   4159  CA  ASP E 530      59.264 -11.429  34.150  1.00 81.92           C
ATOM   4160  CB  ASP E 530      58.912  -9.968  33.818  1.00 81.92           C
ATOM   4161  CG  ASP E 530      57.555  -9.642  34.426  1.00 81.92           C
ATOM   4162  OD1 ASP E 530      56.907 -10.576  34.968  1.00 81.92           O
ATOM   4163  OD2 ASP E 530      57.148  -8.451  34.355  1.00 81.92           O
ATOM   4164  C   ASP E 530      58.357 -12.319  33.356  1.00 81.92           C
ATOM   4165  O   ASP E 530      57.361 -12.824  33.873  1.00 81.92           O
ATOM   4166  N   VAL E 531      58.687 -12.535  32.068  1.00 41.93           N
ATOM   4167  CA  VAL E 531      57.878 -13.379  31.239  1.00 41.93           C
ATOM   4168  CB  VAL E 531      58.374 -13.442  29.823  1.00 41.93           C
ATOM   4169  CG1 VAL E 531      57.556 -14.498  29.062  1.00 41.93           C
ATOM   4170  CG2 VAL E 531      58.289 -12.033  29.209  1.00 41.93           C
ATOM   4171  C   VAL E 531      57.898 -14.772  31.788  1.00 41.93           C
ATOM   4172  O   VAL E 531      56.857 -15.414  31.922  1.00 41.93           O
ATOM   4173  N   VAL E 532      59.094 -15.273  32.145  1.00 54.18           N
ATOM   4174  CA  VAL E 532      59.202 -16.621  32.636  1.00 54.18           C
ATOM   4175  CB  VAL E 532      60.618 -17.023  32.938  1.00 54.18           C
ATOM   4176  CG1 VAL E 532      60.608 -18.426  33.574  1.00 54.18           C
ATOM   4177  CG2 VAL E 532      61.439 -16.936  31.640  1.00 54.18           C
ATOM   4178  C   VAL E 532      58.412 -16.780  33.901  1.00 54.18           C
ATOM   4179  O   VAL E 532      57.752 -17.797  34.105  1.00 54.18           O
ATOM   4180  N   SER E 533      58.509 -15.802  34.817  1.00122.21           N
ATOM   4181  CA  SER E 533      57.854 -15.905  36.093  1.00122.21           C
ATOM   4182  CB  SER E 533      58.502 -14.952  37.107  1.00122.21           C
ATOM   4183  OG  SER E 533      57.983 -15.193  38.402  1.00122.21           O
ATOM   4184  C   SER E 533      56.371 -15.612  36.054  1.00122.21           C
ATOM   4185  O   SER E 533      55.583 -16.326  36.672  1.00122.21           O
ATOM   4186  N   CYS E 534      55.984 -14.465  35.449  1.00112.48           N
ATOM   4187  CA  CYS E 534      54.628 -13.970  35.379  1.00112.48           C
ATOM   4188  CB  CYS E 534      54.558 -12.435  35.275  1.00112.48           C
ATOM   4189  SG  CYS E 534      54.424 -11.552  36.861  1.00112.48           S
ATOM   4190  C   CYS E 534      53.713 -14.482  34.296  1.00112.48           C
ATOM   4191  O   CYS E 534      52.517 -14.636  34.537  1.00112.48           O
ATOM   4192  N   SER E 535      54.222 -14.729  33.071  1.00 77.15           N
ATOM   4193  CA  SER E 535      53.342 -14.908  31.944  1.00 77.15           C
ATOM   4194  CB  SER E 535      54.057 -14.683  30.598  1.00 77.15           C
ATOM   4195  OG  SER E 535      53.144 -14.835  29.522  1.00 77.15           O
ATOM   4196  C   SER E 535      52.636 -16.234  31.881  1.00 77.15           C
ATOM   4197  O   SER E 535      53.243 -17.303  31.884  1.00 77.15           O
ATOM   4198  N   GLY E 536      51.288 -16.154  31.820  1.00 66.56           N
ATOM   4199  CA  GLY E 536      50.342 -17.231  31.674  1.00 66.56           C
ATOM   4200  C   GLY E 536      50.348 -17.770  30.269  1.00 66.56           C
ATOM   4201  O   GLY E 536      49.845 -18.863  30.007  1.00 66.56           O
ATOM   4202  N   LEU E 537      50.787 -16.922  29.319  1.00131.04           N
ATOM   4203  CA  LEU E 537      50.868 -17.164  27.904  1.00131.04           C
ATOM   4204  CB  LEU E 537      51.205 -15.896  27.101  1.00131.04           C
ATOM   4205  CG  LEU E 537      50.120 -14.806  27.188  1.00131.04           C
ATOM   4206  CD1 LEU E 537      49.953 -14.297  28.628  1.00131.04           C
ATOM   4207  CD2 LEU E 537      50.386 -13.674  26.183  1.00131.04           C
ATOM   4208  C   LEU E 537      51.934 -18.176  27.607  1.00131.04           C
ATOM   4209  O   LEU E 537      52.044 -18.626  26.468  1.00131.04           O
ATOM   4210  N   SER E 538      52.833 -18.448  28.576  1.00110.50           N
ATOM   4211  CA  SER E 538      53.904 -19.385  28.371  1.00110.50           C
ATOM   4212  CB  SER E 538      55.257 -18.708  28.090  1.00110.50           C
ATOM   4213  OG  SER E 538      55.192 -17.972  26.877  1.00110.50           O
ATOM   4214  C   SER E 538      54.088 -20.246  29.597  1.00110.50           C
ATOM   4215  O   SER E 538      53.424 -20.085  30.619  1.00110.50           O
ATOM   4216  N   GLN E 539      54.967 -21.253  29.434  1.00177.86           N
ATOM   4217  CA  GLN E 539      55.402 -22.314  30.306  1.00177.86           C
ATOM   4218  CB  GLN E 539      55.805 -23.571  29.518  1.00177.86           C
ATOM   4219  CG  GLN E 539      54.604 -24.267  28.860  1.00177.86           C
ATOM   4220  CD  GLN E 539      53.981 -23.340  27.818  1.00177.86           C
ATOM   4221  OE1 GLN E 539      54.650 -22.885  26.892  1.00177.86           O
ATOM   4222  NE2 GLN E 539      52.664 -23.036  27.978  1.00177.86           N
ATOM   4223  C   GLN E 539      56.474 -21.978  31.315  1.00177.86           C
ATOM   4224  O   GLN E 539      56.867 -22.865  32.069  1.00177.86           O
ATOM   4225  N   GLY E 540      57.107 -20.788  31.283  1.00 49.63           N
ATOM   4226  CA  GLY E 540      58.163 -20.553  32.238  1.00 49.63           C
ATOM   4227  C   GLY E 540      59.404 -21.183  31.676  1.00 49.63           C
ATOM   4228  O   GLY E 540      59.741 -20.963  30.516  1.00 49.63           O
ATOM   4229  N   CYS E 541      60.138 -21.949  32.505  1.00 77.82           N
ATOM   4230  CA  CYS E 541      61.338 -22.645  32.121  1.00 77.82           C
ATOM   4231  CB  CYS E 541      62.148 -23.193  33.306  1.00 77.82           C
ATOM   4232  SG  CYS E 541      63.118 -21.868  34.073  1.00 77.82           S
ATOM   4233  C   CYS E 541      60.998 -23.783  31.208  1.00 77.82           C
ATOM   4234  O   CYS E 541      61.884 -24.382  30.598  1.00 77.82           O
ATOM   4235  N   ASP E 542      59.709 -24.164  31.192  1.00 77.41           N
ATOM   4236  CA  ASP E 542      59.123 -25.224  30.416  1.00 77.41           C
ATOM   4237  CB  ASP E 542      57.698 -25.577  30.874  1.00 77.41           C
ATOM   4238  CG  ASP E 542      57.794 -26.225  32.248  1.00 77.41           C
ATOM   4239  OD1 ASP E 542      58.938 -26.525  32.683  1.00 77.41           O
ATOM   4240  OD2 ASP E 542      56.724 -26.426  32.883  1.00 77.41           O
ATOM   4241  C   ASP E 542      59.052 -24.882  28.948  1.00 77.41           C
ATOM   4242  O   ASP E 542      58.782 -25.764  28.132  1.00 77.41           O
ATOM   4243  N   GLY E 543      59.192 -23.593  28.566  1.00 40.94           N
ATOM   4244  CA  GLY E 543      59.131 -23.260  27.162  1.00 40.94           C
ATOM   4245  C   GLY E 543      57.992 -22.312  26.901  1.00 40.94           C
ATOM   4246  O   GLY E 543      57.229 -21.973  27.804  1.00 40.94           O
ATOM   4247  N   GLY E 544      57.870 -21.841  25.635  1.00 32.21           N
ATOM   4248  CA  GLY E 544      56.834 -20.917  25.243  1.00 32.21           C
ATOM   4249  C   GLY E 544      57.035 -20.558  23.792  1.00 32.21           C
ATOM   4250  O   GLY E 544      57.894 -21.130  23.120  1.00 32.21           O
ATOM   4251  N   PHE E 545      56.228 -19.600  23.265  1.00 71.08           N
ATOM   4252  CA  PHE E 545      56.358 -19.222  21.875  1.00 71.08           C
ATOM   4253  CB  PHE E 545      55.232 -19.777  20.988  1.00 71.08           C
ATOM   4254  CG  PHE E 545      55.404 -21.255  20.979  1.00 71.08           C
ATOM   4255  CD1 PHE E 545      54.912 -22.019  22.011  1.00 71.08           C
ATOM   4256  CD2 PHE E 545      56.060 -21.877  19.942  1.00 71.08           C
ATOM   4257  CE1 PHE E 545      55.071 -23.384  22.009  1.00 71.08           C
ATOM   4258  CE2 PHE E 545      56.224 -23.241  19.934  1.00 71.08           C
ATOM   4259  CZ  PHE E 545      55.728 -23.997  20.969  1.00 71.08           C
ATOM   4260  C   PHE E 545      56.359 -17.719  21.728  1.00 71.08           C
ATOM   4261  O   PHE E 545      55.557 -17.016  22.339  1.00 71.08           O
ATOM   4262  N   PRO E 546      57.224 -17.224  20.867  1.00 71.95           N
ATOM   4263  CA  PRO E 546      57.395 -15.806  20.645  1.00 71.95           C
ATOM   4264  CD  PRO E 546      58.397 -17.983  20.464  1.00 71.95           C
ATOM   4265  CB  PRO E 546      58.571 -15.681  19.680  1.00 71.95           C
ATOM   4266  CG  PRO E 546      59.415 -16.935  19.978  1.00 71.95           C
ATOM   4267  C   PRO E 546      56.148 -15.113  20.190  1.00 71.95           C
ATOM   4268  O   PRO E 546      55.960 -13.944  20.523  1.00 71.95           O
ATOM   4269  N   TYR E 547      55.273 -15.804  19.444  1.00 61.12           N
ATOM   4270  CA  TYR E 547      54.068 -15.185  18.974  1.00 61.12           C
ATOM   4271  CB  TYR E 547      53.208 -16.183  18.179  1.00 61.12           C
ATOM   4272  CG  TYR E 547      51.957 -15.539  17.683  1.00 61.12           C
ATOM   4273  CD1 TYR E 547      50.839 -15.473  18.489  1.00 61.12           C
ATOM   4274  CD2 TYR E 547      51.891 -15.018  16.415  1.00 61.12           C
ATOM   4275  CE1 TYR E 547      49.679 -14.890  18.030  1.00 61.12           C
ATOM   4276  CE2 TYR E 547      50.738 -14.434  15.951  1.00 61.12           C
ATOM   4277  CZ  TYR E 547      49.628 -14.370  16.758  1.00 61.12           C
ATOM   4278  OH  TYR E 547      48.441 -13.773  16.283  1.00 61.12           O
ATOM   4279  C   TYR E 547      53.292 -14.753  20.187  1.00 61.12           C
ATOM   4280  O   TYR E 547      52.738 -13.656  20.218  1.00 61.12           O
ATOM   4281  N   LEU E 548      53.205 -15.624  21.207  1.00143.78           N
ATOM   4282  CA  LEU E 548      52.494 -15.289  22.411  1.00143.78           C
ATOM   4283  CB  LEU E 548      52.151 -16.473  23.324  1.00143.78           C
ATOM   4284  CG  LEU E 548      50.992 -17.341  22.813  1.00143.78           C
ATOM   4285  CD1 LEU E 548      51.401 -18.277  21.670  1.00143.78           C
ATOM   4286  CD2 LEU E 548      50.314 -18.053  23.983  1.00143.78           C
ATOM   4287  C   LEU E 548      53.211 -14.288  23.275  1.00143.78           C
ATOM   4288  O   LEU E 548      52.560 -13.608  24.064  1.00143.78           O
ATOM   4289  N   ILE E 549      54.559 -14.321  23.333  1.00142.35           N
ATOM   4290  CA  ILE E 549      55.281 -13.382  24.163  1.00142.35           C
ATOM   4291  CB  ILE E 549      56.560 -13.966  24.683  1.00142.35           C
ATOM   4292  CG1 ILE E 549      56.246 -15.233  25.496  1.00142.35           C
ATOM   4293  CG2 ILE E 549      57.290 -12.883  25.497  1.00142.35           C
ATOM   4294  CD1 ILE E 549      55.289 -14.980  26.660  1.00142.35           C
ATOM   4295  C   ILE E 549      55.612 -12.062  23.524  1.00142.35           C
ATOM   4296  O   ILE E 549      55.236 -10.995  24.010  1.00142.35           O
ATOM   4297  N   ALA E 550      56.338 -12.106  22.389  1.00 61.01           N
ATOM   4298  CA  ALA E 550      56.750 -10.885  21.766  1.00 61.01           C
ATOM   4299  CB  ALA E 550      57.616 -11.116  20.516  1.00 61.01           C
ATOM   4300  C   ALA E 550      55.507 -10.189  21.335  1.00 61.01           C
ATOM   4301  O   ALA E 550      55.440  -8.961  21.370  1.00 61.01           O
ATOM   4302  N   GLY E 551      54.551 -10.953  20.761  1.00 86.53           N
ATOM   4303  CA  GLY E 551      53.315 -10.343  20.356  1.00 86.53           C
ATOM   4304  C   GLY E 551      52.237 -10.164  21.401  1.00 86.53           C
ATOM   4305  O   GLY E 551      51.991  -9.064  21.891  1.00 86.53           O
ATOM   4306  N   ARG E 552      51.612 -11.288  21.825  1.00116.39           N
ATOM   4307  CA  ARG E 552      50.406 -11.236  22.623  1.00116.39           C
ATOM   4308  CB  ARG E 552      49.759 -12.624  22.775  1.00116.39           C
ATOM   4309  CG  ARG E 552      48.471 -12.621  23.598  1.00116.39           C
ATOM   4310  CD  ARG E 552      47.843 -14.008  23.750  1.00116.39           C
ATOM   4311  NE  ARG E 552      46.614 -13.858  24.579  1.00116.39           N
ATOM   4312  CZ  ARG E 552      45.430 -13.526  23.985  1.00116.39           C
ATOM   4313  NH1 ARG E 552      45.376 -13.335  22.636  1.00116.39           N
ATOM   4314  NH2 ARG E 552      44.302 -13.388  24.741  1.00116.39           N
ATOM   4315  C   ARG E 552      50.622 -10.692  24.001  1.00116.39           C
ATOM   4316  O   ARG E 552      49.938  -9.763  24.426  1.00116.39           O
ATOM   4317  N   TYR E 553      51.601 -11.248  24.732  1.00 66.50           N
ATOM   4318  CA  TYR E 553      51.842 -10.861  26.091  1.00 66.50           C
ATOM   4319  CB  TYR E 553      52.961 -11.715  26.719  1.00 66.50           C
ATOM   4320  CG  TYR E 553      53.141 -11.373  28.159  1.00 66.50           C
ATOM   4321  CD1 TYR E 553      52.263 -11.855  29.102  1.00 66.50           C
ATOM   4322  CD2 TYR E 553      54.198 -10.595  28.572  1.00 66.50           C
ATOM   4323  CE1 TYR E 553      52.427 -11.553  30.433  1.00 66.50           C
ATOM   4324  CE2 TYR E 553      54.368 -10.289  29.902  1.00 66.50           C
ATOM   4325  CZ  TYR E 553      53.481 -10.768  30.836  1.00 66.50           C
ATOM   4326  OH  TYR E 553      53.652 -10.458  32.203  1.00 66.50           O
ATOM   4327  C   TYR E 553      52.271  -9.429  26.092  1.00 66.50           C
ATOM   4328  O   TYR E 553      51.847  -8.636  26.931  1.00 66.50           O
ATOM   4329  N   ALA E 554      53.122  -9.055  25.123  1.00 37.53           N
ATOM   4330  CA  ALA E 554      53.622  -7.712  25.070  1.00 37.53           C
ATOM   4331  CB  ALA E 554      54.589  -7.485  23.896  1.00 37.53           C
ATOM   4332  C   ALA E 554      52.476  -6.760  24.902  1.00 37.53           C
ATOM   4333  O   ALA E 554      52.454  -5.697  25.519  1.00 37.53           O
ATOM   4334  N   GLN E 555      51.506  -7.093  24.032  1.00 65.54           N
ATOM   4335  CA  GLN E 555      50.395  -6.210  23.804  1.00 65.54           C
ATOM   4336  CB  GLN E 555      49.553  -6.645  22.591  1.00 65.54           C
ATOM   4337  CG  GLN E 555      48.420  -5.679  22.242  1.00 65.54           C
ATOM   4338  CD  GLN E 555      47.687  -6.244  21.030  1.00 65.54           C
ATOM   4339  OE1 GLN E 555      47.093  -7.319  21.092  1.00 65.54           O
ATOM   4340  NE2 GLN E 555      47.744  -5.507  19.890  1.00 65.54           N
ATOM   4341  C   GLN E 555      49.478  -6.140  24.994  1.00 65.54           C
ATOM   4342  O   GLN E 555      49.058  -5.056  25.399  1.00 65.54           O
ATOM   4343  N   ASP E 556      49.100  -7.305  25.558  1.00102.90           N
ATOM   4344  CA  ASP E 556      48.148  -7.342  26.633  1.00102.90           C
ATOM   4345  CB  ASP E 556      47.617  -8.765  26.877  1.00102.90           C
ATOM   4346  CG  ASP E 556      46.819  -9.193  25.652  1.00102.90           C
ATOM   4347  OD1 ASP E 556      46.551  -8.321  24.784  1.00102.90           O
ATOM   4348  OD2 ASP E 556      46.473 -10.402  25.566  1.00102.90           O
ATOM   4349  C   ASP E 556      48.683  -6.850  27.953  1.00102.90           C
ATOM   4350  O   ASP E 556      48.070  -5.997  28.595  1.00102.90           O
ATOM   4351  N   TYR E 557      49.761  -7.497  28.456  1.00121.72           N
ATOM   4352  CA  TYR E 557      50.390  -7.179  29.714  1.00121.72           C
ATOM   4353  CB  TYR E 557      50.904  -8.438  30.425  1.00121.72           C
ATOM   4354  CG  TYR E 557      49.682  -9.267  30.635  1.00121.72           C
ATOM   4355  CD1 TYR E 557      48.906  -9.106  31.760  1.00121.72           C
ATOM   4356  CD2 TYR E 557      49.297 -10.190  29.689  1.00121.72           C
ATOM   4357  CE1 TYR E 557      47.775  -9.867  31.944  1.00121.72           C
ATOM   4358  CE2 TYR E 557      48.168 -10.953  29.868  1.00121.72           C
ATOM   4359  CZ  TYR E 557      47.405 -10.792  30.999  1.00121.72           C
ATOM   4360  OH  TYR E 557      46.245 -11.573  31.187  1.00121.72           O
ATOM   4361  C   TYR E 557      51.491  -6.159  29.662  1.00121.72           C
ATOM   4362  O   TYR E 557      51.616  -5.321  30.553  1.00121.72           O
ATOM   4363  N   GLY E 558      52.363  -6.236  28.639  1.00 38.66           N
ATOM   4364  CA  GLY E 558      53.483  -5.334  28.562  1.00 38.66           C
ATOM   4365  C   GLY E 558      54.702  -6.002  29.138  1.00 38.66           C
ATOM   4366  O   GLY E 558      54.607  -6.999  29.853  1.00 38.66           O
ATOM   4367  N   LEU E 559      55.896  -5.447  28.827  1.00104.81           N
ATOM   4368  CA  LEU E 559      57.143  -5.990  29.292  1.00104.81           C
ATOM   4369  CB  LEU E 559      58.094  -6.431  28.165  1.00104.81           C
ATOM   4370  CG  LEU E 559      57.634  -7.713  27.444  1.00104.81           C
ATOM   4371  CD1 LEU E 559      56.254  -7.534  26.799  1.00104.81           C
ATOM   4372  CD2 LEU E 559      58.692  -8.200  26.442  1.00104.81           C
ATOM   4373  C   LEU E 559      57.851  -4.953  30.114  1.00104.81           C
ATOM   4374  O   LEU E 559      57.664  -3.752  29.924  1.00104.81           O
ATOM   4375  N   VAL E 560      58.689  -5.407  31.069  1.00 62.89           N
ATOM   4376  CA  VAL E 560      59.408  -4.512  31.935  1.00 62.89           C
ATOM   4377  CB  VAL E 560      59.217  -4.816  33.393  1.00 62.89           C
ATOM   4378  CG1 VAL E 560      57.728  -4.635  33.738  1.00 62.89           C
ATOM   4379  CG2 VAL E 560      59.756  -6.229  33.678  1.00 62.89           C
ATOM   4380  C   VAL E 560      60.871  -4.651  31.643  1.00 62.89           C
ATOM   4381  O   VAL E 560      61.296  -5.578  30.959  1.00 62.89           O
ATOM   4382  N   ASP E 561      61.684  -3.695  32.136  1.00 99.10           N
ATOM   4383  CA  ASP E 561      63.101  -3.726  31.892  1.00 99.10           C
ATOM   4384  CB  ASP E 561      63.792  -2.368  32.107  1.00 99.10           C
ATOM   4385  CG  ASP E 561      63.604  -1.966  33.560  1.00 99.10           C
ATOM   4386  OD1 ASP E 561      62.807  -2.642  34.264  1.00 99.10           O
ATOM   4387  OD2 ASP E 561      64.253  -0.974  33.986  1.00 99.10           O
ATOM   4388  C   ASP E 561      63.759  -4.746  32.777  1.00 99.10           C
ATOM   4389  O   ASP E 561      63.178  -5.229  33.748  1.00 99.10           O
ATOM   4390  N   GLU E 562      65.024  -5.084  32.448  1.00106.50           N
ATOM   4391  CA  GLU E 562      65.785  -6.091  33.141  1.00106.50           C
ATOM   4392  CB  GLU E 562      67.207  -6.263  32.580  1.00106.50           C
ATOM   4393  CG  GLU E 562      67.270  -7.055  31.279  1.00106.50           C
ATOM   4394  CD  GLU E 562      67.208  -8.528  31.651  1.00106.50           C
ATOM   4395  OE1 GLU E 562      67.279  -8.840  32.870  1.00106.50           O
ATOM   4396  OE2 GLU E 562      67.093  -9.363  30.717  1.00106.50           O
ATOM   4397  C   GLU E 562      65.951  -5.709  34.577  1.00106.50           C
ATOM   4398  O   GLU E 562      65.856  -6.551  35.470  1.00106.50           O
ATOM   4399  N   GLN E 563      66.182  -4.412  34.836  1.00 42.07           N
ATOM   4400  CA  GLN E 563      66.434  -3.929  36.164  1.00 42.07           C
ATOM   4401  CB  GLN E 563      66.605  -2.402  36.205  1.00 42.07           C
ATOM   4402  CG  GLN E 563      66.862  -1.847  37.607  1.00 42.07           C
ATOM   4403  CD  GLN E 563      66.817  -0.327  37.519  1.00 42.07           C
ATOM   4404  OE1 GLN E 563      66.702   0.241  36.435  1.00 42.07           O
ATOM   4405  NE2 GLN E 563      66.904   0.352  38.694  1.00 42.07           N
ATOM   4406  C   GLN E 563      65.257  -4.239  37.029  1.00 42.07           C
ATOM   4407  O   GLN E 563      65.407  -4.545  38.212  1.00 42.07           O
ATOM   4408  N   CYS E 564      64.046  -4.142  36.459  1.00 48.65           N
ATOM   4409  CA  CYS E 564      62.857  -4.338  37.234  1.00 48.65           C
ATOM   4410  CB  CYS E 564      61.573  -4.131  36.415  1.00 48.65           C
ATOM   4411  SG  CYS E 564      60.100  -4.162  37.470  1.00 48.65           S
ATOM   4412  C   CYS E 564      62.822  -5.737  37.767  1.00 48.65           C
ATOM   4413  O   CYS E 564      62.504  -5.948  38.938  1.00 48.65           O
ATOM   4414  N   ALA E 565      63.111  -6.740  36.911  1.00 70.41           N
ATOM   4415  CA  ALA E 565      63.131  -8.087  37.404  1.00 70.41           C
ATOM   4416  CB  ALA E 565      61.889  -8.898  36.995  1.00 70.41           C
ATOM   4417  C   ALA E 565      64.320  -8.753  36.791  1.00 70.41           C
ATOM   4418  O   ALA E 565      64.255  -9.232  35.660  1.00 70.41           O
ATOM   4419  N   PRO E 566      65.373  -8.880  37.550  1.00 77.45           N
ATOM   4420  CA  PRO E 566      66.593  -9.431  37.019  1.00 77.45           C
ATOM   4421  CD  PRO E 566      65.633  -7.924  38.615  1.00 77.45           C
ATOM   4422  CB  PRO E 566      67.664  -9.152  38.069  1.00 77.45           C
ATOM   4423  CG  PRO E 566      67.165  -7.865  38.752  1.00 77.45           C
ATOM   4424  C   PRO E 566      66.439 -10.872  36.655  1.00 77.45           C
ATOM   4425  O   PRO E 566      65.604 -11.549  37.251  1.00 77.45           O
ATOM   4426  N   TYR E 567      67.245 -11.353  35.683  1.00100.56           N
ATOM   4427  CA  TYR E 567      67.087 -12.687  35.172  1.00100.56           C
ATOM   4428  CB  TYR E 567      67.741 -12.851  33.785  1.00100.56           C
ATOM   4429  CG  TYR E 567      67.455 -14.215  33.261  1.00100.56           C
ATOM   4430  CD1 TYR E 567      66.184 -14.550  32.856  1.00100.56           C
ATOM   4431  CD2 TYR E 567      68.460 -15.147  33.143  1.00100.56           C
ATOM   4432  CE1 TYR E 567      65.913 -15.804  32.361  1.00100.56           C
ATOM   4433  CE2 TYR E 567      68.195 -16.402  32.647  1.00100.56           C
ATOM   4434  CZ  TYR E 567      66.919 -16.733  32.258  1.00100.56           C
ATOM   4435  OH  TYR E 567      66.645 -18.021  31.749  1.00100.56           O
ATOM   4436  C   TYR E 567      67.681 -13.674  36.129  1.00100.56           C
ATOM   4437  O   TYR E 567      68.847 -13.569  36.509  1.00100.56           O
ATOM   4438  N   THR E 568      66.808 -14.566  36.652  1.00157.20           N
ATOM   4439  CA  THR E 568      67.140 -15.646  37.540  1.00157.20           C
ATOM   4440  CB  THR E 568      66.048 -15.901  38.532  1.00157.20           C
ATOM   4441  OG1 THR E 568      66.543 -16.702  39.590  1.00157.20           O
ATOM   4442  CG2 THR E 568      64.878 -16.607  37.835  1.00157.20           C
ATOM   4443  C   THR E 568      67.482 -16.935  36.838  1.00157.20           C
ATOM   4444  O   THR E 568      68.398 -17.646  37.250  1.00157.20           O
ATOM   4445  N   GLY E 569      66.748 -17.278  35.753  1.00 37.42           N
ATOM   4446  CA  GLY E 569      66.955 -18.532  35.076  1.00 37.42           C
ATOM   4447  C   GLY E 569      66.168 -19.610  35.765  1.00 37.42           C
ATOM   4448  O   GLY E 569      66.460 -20.796  35.603  1.00 37.42           O
ATOM   4449  N   LYS E 570      65.149 -19.230  36.563  1.00 91.04           N
ATOM   4450  CA  LYS E 570      64.373 -20.220  37.257  1.00 91.04           C
ATOM   4451  CB  LYS E 570      64.809 -20.415  38.721  1.00 91.04           C
ATOM   4452  CG  LYS E 570      64.181 -21.634  39.401  1.00 91.04           C
ATOM   4453  CD  LYS E 570      64.850 -22.017  40.722  1.00 91.04           C
ATOM   4454  CE  LYS E 570      64.217 -23.235  41.396  1.00 91.04           C
ATOM   4455  NZ  LYS E 570      64.920 -23.538  42.663  1.00 91.04           N
ATOM   4456  C   LYS E 570      62.929 -19.797  37.267  1.00 91.04           C
ATOM   4457  O   LYS E 570      62.565 -18.695  36.867  1.00 91.04           O
ATOM   4458  N   ASP E 571      62.081 -20.714  37.754  1.00113.09           N
ATOM   4459  CA  ASP E 571      60.652 -20.680  37.907  1.00113.09           C
ATOM   4460  CB  ASP E 571      60.053 -22.073  38.151  1.00113.09           C
ATOM   4461  CG  ASP E 571      60.141 -22.818  36.827  1.00113.09           C
ATOM   4462  OD1 ASP E 571      59.513 -22.347  35.842  1.00113.09           O
ATOM   4463  OD2 ASP E 571      60.852 -23.856  36.777  1.00113.09           O
ATOM   4464  C   ASP E 571      60.259 -19.786  39.048  1.00113.09           C
ATOM   4465  O   ASP E 571      59.182 -19.964  39.617  1.00113.09           O
ATOM   4466  N   SER E 572      61.174 -18.905  39.502  1.00 61.98           N
ATOM   4467  CA  SER E 572      60.931 -18.057  40.642  1.00 61.98           C
ATOM   4468  CB  SER E 572      61.956 -16.919  40.790  1.00 61.98           C
ATOM   4469  OG  SER E 572      61.827 -16.002  39.713  1.00 61.98           O
ATOM   4470  C   SER E 572      59.568 -17.429  40.571  1.00 61.98           C
ATOM   4471  O   SER E 572      58.965 -17.310  39.507  1.00 61.98           O
ATOM   4472  N   SER E 573      59.038 -17.032  41.749  1.00 86.15           N
ATOM   4473  CA  SER E 573      57.726 -16.454  41.841  1.00 86.15           C
ATOM   4474  CB  SER E 573      57.245 -16.235  43.286  1.00 86.15           C
ATOM   4475  OG  SER E 573      57.107 -17.483  43.949  1.00 86.15           O
ATOM   4476  C   SER E 573      57.787 -15.128  41.176  1.00 86.15           C
ATOM   4477  O   SER E 573      58.869 -14.651  40.843  1.00 86.15           O
ATOM   4478  N   CYS E 574      56.631 -14.465  40.963  1.00 96.99           N
ATOM   4479  CA  CYS E 574      56.747 -13.247  40.221  1.00 96.99           C
ATOM   4480  CB  CYS E 574      55.699 -13.123  39.100  1.00 96.99           C
ATOM   4481  SG  CYS E 574      56.158 -11.878  37.858  1.00 96.99           S
ATOM   4482  C   CYS E 574      56.676 -12.015  41.094  1.00 96.99           C
ATOM   4483  O   CYS E 574      55.615 -11.398  41.212  1.00 96.99           O
ATOM   4484  N   PRO E 575      57.741 -11.659  41.784  1.00135.39           N
ATOM   4485  CA  PRO E 575      57.736 -10.345  42.378  1.00135.39           C
ATOM   4486  CD  PRO E 575      58.335 -12.610  42.711  1.00135.39           C
ATOM   4487  CB  PRO E 575      58.253 -10.483  43.807  1.00135.39           C
ATOM   4488  CG  PRO E 575      59.055 -11.784  43.782  1.00135.39           C
ATOM   4489  C   PRO E 575      58.607  -9.448  41.552  1.00135.39           C
ATOM   4490  O   PRO E 575      59.533  -9.955  40.926  1.00135.39           O
ATOM   4491  N   ARG E 576      58.381  -8.121  41.575  1.00 53.09           N
ATOM   4492  CA  ARG E 576      59.204  -7.199  40.843  1.00 53.09           C
ATOM   4493  CB  ARG E 576      58.844  -7.119  39.350  1.00 53.09           C
ATOM   4494  CG  ARG E 576      57.398  -6.688  39.098  1.00 53.09           C
ATOM   4495  CD  ARG E 576      57.008  -6.671  37.618  1.00 53.09           C
ATOM   4496  NE  ARG E 576      55.584  -6.243  37.535  1.00 53.09           N
ATOM   4497  CZ  ARG E 576      54.585  -7.169  37.613  1.00 53.09           C
ATOM   4498  NH1 ARG E 576      54.889  -8.490  37.768  1.00 53.09           N
ATOM   4499  NH2 ARG E 576      53.281  -6.774  37.537  1.00 53.09           N
ATOM   4500  C   ARG E 576      58.962  -5.843  41.438  1.00 53.09           C
ATOM   4501  O   ARG E 576      58.167  -5.703  42.364  1.00 53.09           O
ATOM   4502  N   GLU E 577      59.666  -4.805  40.941  1.00 89.06           N
ATOM   4503  CA  GLU E 577      59.487  -3.466  41.451  1.00 89.06           C
ATOM   4504  CB  GLU E 577      60.714  -2.563  41.242  1.00 89.06           C
ATOM   4505  CG  GLU E 577      61.946  -3.015  42.029  1.00 89.06           C
ATOM   4506  CD  GLU E 577      61.660  -2.814  43.510  1.00 89.06           C
ATOM   4507  OE1 GLU E 577      60.538  -2.345  43.839  1.00 89.06           O
ATOM   4508  OE2 GLU E 577      62.561  -3.129  44.334  1.00 89.06           O
ATOM   4509  C   GLU E 577      58.331  -2.830  40.723  1.00 89.06           C
ATOM   4510  O   GLU E 577      57.745  -3.441  39.834  1.00 89.06           O
ATOM   4511  N   SER E 578      57.901  -1.613  41.139  1.00 69.72           N
ATOM   4512  CA  SER E 578      56.890  -0.921  40.374  1.00 69.72           C
ATOM   4513  CB  SER E 578      56.301   0.306  41.091  1.00 69.72           C
ATOM   4514  OG  SER E 578      55.608  -0.098  42.262  1.00 69.72           O
ATOM   4515  C   SER E 578      57.623  -0.435  39.144  1.00 69.72           C
ATOM   4516  O   SER E 578      58.632   0.251  39.294  1.00 69.72           O
ATOM   4517  N   CYS E 579      57.143  -0.726  37.901  1.00 66.31           N
ATOM   4518  CA  CYS E 579      57.997  -0.415  36.770  1.00 66.31           C
ATOM   4519  CB  CYS E 579      58.928  -1.587  36.423  1.00 66.31           C
ATOM   4520  SG  CYS E 579      59.805  -2.199  37.891  1.00 66.31           S
ATOM   4521  C   CYS E 579      57.201  -0.123  35.525  1.00 66.31           C
ATOM   4522  O   CYS E 579      56.043  -0.515  35.393  1.00 66.31           O
ATOM   4523  N   ASP E 580      57.842   0.577  34.558  1.00 86.34           N
ATOM   4524  CA  ASP E 580      57.226   0.928  33.304  1.00 86.34           C
ATOM   4525  CB  ASP E 580      57.979   2.027  32.532  1.00 86.34           C
ATOM   4526  CG  ASP E 580      59.365   1.506  32.180  1.00 86.34           C
ATOM   4527  OD1 ASP E 580      59.815   0.526  32.830  1.00 86.34           O
ATOM   4528  OD2 ASP E 580      59.994   2.085  31.253  1.00 86.34           O
ATOM   4529  C   ASP E 580      57.167  -0.290  32.434  1.00 86.34           C
ATOM   4530  O   ASP E 580      57.975  -1.207  32.575  1.00 86.34           O
ATOM   4531  N   ARG E 581      56.191  -0.329  31.499  1.00 52.45           N
ATOM   4532  CA  ARG E 581      56.058  -1.491  30.662  1.00 52.45           C
ATOM   4533  CB  ARG E 581      54.814  -2.341  30.972  1.00 52.45           C
ATOM   4534  CG  ARG E 581      54.882  -3.107  32.296  1.00 52.45           C
ATOM   4535  CD  ARG E 581      53.627  -3.941  32.565  1.00 52.45           C
ATOM   4536  NE  ARG E 581      53.865  -4.772  33.779  1.00 52.45           N
ATOM   4537  CZ  ARG E 581      54.447  -6.001  33.652  1.00 52.45           C
ATOM   4538  NH1 ARG E 581      54.893  -6.419  32.433  1.00 52.45           N
ATOM   4539  NH2 ARG E 581      54.580  -6.819  34.736  1.00 52.45           N
ATOM   4540  C   ARG E 581      55.952  -1.091  29.219  1.00 52.45           C
ATOM   4541  O   ARG E 581      55.252  -0.145  28.864  1.00 52.45           O
ATOM   4542  N   VAL E 582      56.664  -1.825  28.339  1.00 51.83           N
ATOM   4543  CA  VAL E 582      56.616  -1.583  26.923  1.00 51.83           C
ATOM   4544  CB  VAL E 582      57.928  -1.803  26.242  1.00 51.83           C
ATOM   4545  CG1 VAL E 582      57.720  -1.543  24.746  1.00 51.83           C
ATOM   4546  CG2 VAL E 582      58.985  -0.895  26.893  1.00 51.83           C
ATOM   4547  C   VAL E 582      55.624  -2.540  26.324  1.00 51.83           C
ATOM   4548  O   VAL E 582      55.554  -3.699  26.730  1.00 51.83           O
ATOM   4549  N   TYR E 583      54.848  -2.082  25.315  1.00 59.72           N
ATOM   4550  CA  TYR E 583      53.816  -2.905  24.733  1.00 59.72           C
ATOM   4551  CB  TYR E 583      52.402  -2.311  24.879  1.00 59.72           C
ATOM   4552  CG  TYR E 583      52.040  -2.248  26.324  1.00 59.72           C
ATOM   4553  CD1 TYR E 583      52.507  -1.226  27.120  1.00 59.72           C
ATOM   4554  CD2 TYR E 583      51.219  -3.201  26.882  1.00 59.72           C
ATOM   4555  CE1 TYR E 583      52.171  -1.163  28.452  1.00 59.72           C
ATOM   4556  CE2 TYR E 583      50.879  -3.144  28.213  1.00 59.72           C
ATOM   4557  CZ  TYR E 583      51.356  -2.124  29.000  1.00 59.72           C
ATOM   4558  OH  TYR E 583      51.009  -2.061  30.367  1.00 59.72           O
ATOM   4559  C   TYR E 583      54.060  -3.025  23.254  1.00 59.72           C
ATOM   4560  O   TYR E 583      54.828  -2.260  22.674  1.00 59.72           O
ATOM   4561  N   SER E 584      53.421  -4.029  22.609  1.00 41.53           N
ATOM   4562  CA  SER E 584      53.569  -4.227  21.192  1.00 41.53           C
ATOM   4563  CB  SER E 584      53.861  -5.687  20.803  1.00 41.53           C
ATOM   4564  OG  SER E 584      55.118  -6.089  21.329  1.00 41.53           O
ATOM   4565  C   SER E 584      52.280  -3.838  20.527  1.00 41.53           C
ATOM   4566  O   SER E 584      51.212  -4.345  20.863  1.00 41.53           O
ATOM   4567  N   SER E 585      52.362  -2.908  19.555  1.00 45.57           N
ATOM   4568  CA  SER E 585      51.208  -2.414  18.854  1.00 45.57           C
ATOM   4569  CB  SER E 585      51.488  -1.109  18.087  1.00 45.57           C
ATOM   4570  OG  SER E 585      52.479  -1.325  17.096  1.00 45.57           O
ATOM   4571  C   SER E 585      50.682  -3.431  17.880  1.00 45.57           C
ATOM   4572  O   SER E 585      49.519  -3.352  17.486  1.00 45.57           O
ATOM   4573  N   GLY E 586      51.513  -4.405  17.446  1.00 33.57           N
ATOM   4574  CA  GLY E 586      51.035  -5.366  16.482  1.00 33.57           C
ATOM   4575  C   GLY E 586      51.978  -6.535  16.411  1.00 33.57           C
ATOM   4576  O   GLY E 586      53.160  -6.417  16.732  1.00 33.57           O
ATOM   4577  N   TYR E 587      51.449  -7.720  16.018  1.00 74.84           N
ATOM   4578  CA  TYR E 587      52.262  -8.897  15.855  1.00 74.84           C
ATOM   4579  CB  TYR E 587      52.556  -9.625  17.183  1.00 74.84           C
ATOM   4580  CG  TYR E 587      51.275  -9.890  17.902  1.00 74.84           C
ATOM   4581  CD1 TYR E 587      50.681  -8.901  18.655  1.00 74.84           C
ATOM   4582  CD2 TYR E 587      50.675 -11.126  17.842  1.00 74.84           C
ATOM   4583  CE1 TYR E 587      49.505  -9.136  19.328  1.00 74.84           C
ATOM   4584  CE2 TYR E 587      49.499 -11.367  18.514  1.00 74.84           C
ATOM   4585  CZ  TYR E 587      48.911 -10.372  19.258  1.00 74.84           C
ATOM   4586  OH  TYR E 587      47.705 -10.623  19.947  1.00 74.84           O
ATOM   4587  C   TYR E 587      51.594  -9.847  14.899  1.00 74.84           C
ATOM   4588  O   TYR E 587      50.370  -9.858  14.778  1.00 74.84           O
ATOM   4589  N   ARG E 588      52.396 -10.667  14.178  1.00124.96           N
ATOM   4590  CA  ARG E 588      51.848 -11.639  13.264  1.00124.96           C
ATOM   4591  CB  ARG E 588      51.323 -11.033  11.948  1.00124.96           C
ATOM   4592  CG  ARG E 588      50.034 -10.222  12.084  1.00124.96           C
ATOM   4593  CD  ARG E 588      49.539  -9.638  10.759  1.00124.96           C
ATOM   4594  NE  ARG E 588      48.258  -8.928  11.034  1.00124.96           N
ATOM   4595  CZ  ARG E 588      47.076  -9.605  10.950  1.00124.96           C
ATOM   4596  NH1 ARG E 588      47.071 -10.928  10.614  1.00124.96           N
ATOM   4597  NH2 ARG E 588      45.900  -8.961  11.204  1.00124.96           N
ATOM   4598  C   ARG E 588      52.926 -12.605  12.865  1.00124.96           C
ATOM   4599  O   ARG E 588      54.117 -12.333  13.011  1.00124.96           O
ATOM   4600  N   TYR E 589      52.522 -13.788  12.355  1.00 89.72           N
ATOM   4601  CA  TYR E 589      53.483 -14.717  11.823  1.00 89.72           C
ATOM   4602  CB  TYR E 589      52.995 -16.174  11.692  1.00 89.72           C
ATOM   4603  CG  TYR E 589      53.034 -16.854  13.018  1.00 89.72           C
ATOM   4604  CD1 TYR E 589      54.237 -17.302  13.518  1.00 89.72           C
ATOM   4605  CD2 TYR E 589      51.887 -17.075  13.747  1.00 89.72           C
ATOM   4606  CE1 TYR E 589      54.305 -17.945  14.731  1.00 89.72           C
ATOM   4607  CE2 TYR E 589      51.949 -17.718  14.962  1.00 89.72           C
ATOM   4608  CZ  TYR E 589      53.158 -18.153  15.456  1.00 89.72           C
ATOM   4609  OH  TYR E 589      53.226 -18.815  16.701  1.00 89.72           O
ATOM   4610  C   TYR E 589      53.773 -14.233  10.440  1.00 89.72           C
ATOM   4611  O   TYR E 589      52.866 -13.836   9.715  1.00 89.72           O
ATOM   4612  N   VAL E 590      55.054 -14.212  10.040  1.00106.15           N
ATOM   4613  CA  VAL E 590      55.367 -13.775   8.714  1.00106.15           C
ATOM   4614  CB  VAL E 590      56.848 -13.776   8.464  1.00106.15           C
ATOM   4615  CG1 VAL E 590      57.399 -15.157   8.847  1.00106.15           C
ATOM   4616  CG2 VAL E 590      57.117 -13.397   7.003  1.00106.15           C
ATOM   4617  C   VAL E 590      54.682 -14.710   7.771  1.00106.15           C
ATOM   4618  O   VAL E 590      54.728 -15.927   7.950  1.00106.15           O
ATOM   4619  N   GLY E 591      54.026 -14.152   6.728  1.00 35.68           N
ATOM   4620  CA  GLY E 591      53.280 -14.969   5.821  1.00 35.68           C
ATOM   4621  C   GLY E 591      51.827 -14.792   6.152  1.00 35.68           C
ATOM   4622  O   GLY E 591      50.955 -15.202   5.389  1.00 35.68           O
ATOM   4623  N   GLY E 592      51.527 -14.186   7.317  1.00 39.84           N
ATOM   4624  CA  GLY E 592      50.172 -13.868   7.675  1.00 39.84           C
ATOM   4625  C   GLY E 592      49.625 -14.828   8.687  1.00 39.84           C
ATOM   4626  O   GLY E 592      48.806 -14.449   9.524  1.00 39.84           O
ATOM   4627  N   TYR E 593      50.030 -16.107   8.621  1.00 81.79           N
ATOM   4628  CA  TYR E 593      49.567 -17.077   9.572  1.00 81.79           C
ATOM   4629  CB  TYR E 593      48.189 -17.673   9.219  1.00 81.79           C
ATOM   4630  CG  TYR E 593      48.205 -18.099   7.791  1.00 81.79           C
ATOM   4631  CD1 TYR E 593      47.938 -17.182   6.800  1.00 81.79           C
ATOM   4632  CD2 TYR E 593      48.476 -19.400   7.438  1.00 81.79           C
ATOM   4633  CE1 TYR E 593      47.946 -17.553   5.477  1.00 81.79           C
ATOM   4634  CE2 TYR E 593      48.485 -19.778   6.116  1.00 81.79           C
ATOM   4635  CZ  TYR E 593      48.220 -18.854   5.133  1.00 81.79           C
ATOM   4636  OH  TYR E 593      48.229 -19.242   3.777  1.00 81.79           O
ATOM   4637  C   TYR E 593      50.587 -18.160   9.633  1.00 81.79           C
ATOM   4638  O   TYR E 593      51.552 -18.169   8.874  1.00 81.79           O
ATOM   4639  N   TYR E 594      50.388 -19.120  10.544  1.00217.80           N
ATOM   4640  CA  TYR E 594      51.366 -20.138  10.779  1.00217.80           C
ATOM   4641  CB  TYR E 594      51.002 -20.727  12.148  1.00217.80           C
ATOM   4642  CG  TYR E 594      52.175 -21.267  12.863  1.00217.80           C
ATOM   4643  CD1 TYR E 594      53.243 -20.459  13.183  1.00217.80           C
ATOM   4644  CD2 TYR E 594      52.202 -22.580  13.213  1.00217.80           C
ATOM   4645  CE1 TYR E 594      54.334 -20.952  13.858  1.00217.80           C
ATOM   4646  CE2 TYR E 594      53.287 -23.072  13.883  1.00217.80           C
ATOM   4647  CZ  TYR E 594      54.342 -22.277  14.212  1.00217.80           C
ATOM   4648  OH  TYR E 594      55.420 -22.873  14.900  1.00217.80           O
ATOM   4649  C   TYR E 594      51.262 -21.106   9.630  1.00217.80           C
ATOM   4650  O   TYR E 594      50.213 -21.711   9.397  1.00217.80           O
ATOM   4651  N   GLY E 595      52.387 -21.276   8.890  1.00 68.20           N
ATOM   4652  CA  GLY E 595      52.441 -22.127   7.729  1.00 68.20           C
ATOM   4653  C   GLY E 595      52.697 -21.317   6.474  1.00 68.20           C
ATOM   4654  O   GLY E 595      52.980 -21.888   5.423  1.00 68.20           O
ATOM   4655  N   GLY E 596      52.521 -19.981   6.539  1.00 89.15           N
ATOM   4656  CA  GLY E 596      52.726 -18.977   5.522  1.00 89.15           C
ATOM   4657  C   GLY E 596      54.161 -18.574   5.303  1.00 89.15           C
ATOM   4658  O   GLY E 596      54.463 -17.849   4.360  1.00 89.15           O
ATOM   4659  N   CYS E 597      55.069 -18.886   6.236  1.00 76.55           N
ATOM   4660  CA  CYS E 597      56.404 -18.339   6.196  1.00 76.55           C
ATOM   4661  CB  CYS E 597      57.203 -18.607   7.484  1.00 76.55           C
ATOM   4662  SG  CYS E 597      58.835 -17.806   7.477  1.00 76.55           S
ATOM   4663  C   CYS E 597      57.227 -18.823   5.035  1.00 76.55           C
ATOM   4664  O   CYS E 597      57.056 -19.935   4.542  1.00 76.55           O
ATOM   4665  N   ASN E 598      58.134 -17.943   4.540  1.00 76.09           N
ATOM   4666  CA  ASN E 598      59.074 -18.304   3.512  1.00 76.09           C
ATOM   4667  CB  ASN E 598      58.493 -18.292   2.082  1.00 76.09           C
ATOM   4668  CG  ASN E 598      58.014 -16.896   1.727  1.00 76.09           C
ATOM   4669  OD1 ASN E 598      58.806 -15.962   1.636  1.00 76.09           O
ATOM   4670  ND2 ASN E 598      56.681 -16.749   1.500  1.00 76.09           N
ATOM   4671  C   ASN E 598      60.254 -17.369   3.599  1.00 76.09           C
ATOM   4672  O   ASN E 598      60.221 -16.371   4.317  1.00 76.09           O
ATOM   4673  N   GLU E 599      61.345 -17.691   2.870  1.00 77.55           N
ATOM   4674  CA  GLU E 599      62.580 -16.950   2.919  1.00 77.55           C
ATOM   4675  CB  GLU E 599      63.672 -17.553   2.019  1.00 77.55           C
ATOM   4676  CG  GLU E 599      64.990 -16.775   2.058  1.00 77.55           C
ATOM   4677  CD  GLU E 599      65.775 -17.137   0.807  1.00 77.55           C
ATOM   4678  OE1 GLU E 599      65.191 -17.828  -0.070  1.00 77.55           O
ATOM   4679  OE2 GLU E 599      66.960 -16.722   0.702  1.00 77.55           O
ATOM   4680  C   GLU E 599      62.396 -15.552   2.415  1.00 77.55           C
ATOM   4681  O   GLU E 599      62.893 -14.602   3.018  1.00 77.55           O
ATOM   4682  N   ALA E 600      61.674 -15.395   1.292  1.00 38.77           N
ATOM   4683  CA  ALA E 600      61.536 -14.107   0.675  1.00 38.77           C
ATOM   4684  CB  ALA E 600      60.688 -14.152  -0.607  1.00 38.77           C
ATOM   4685  C   ALA E 600      60.864 -13.165   1.624  1.00 38.77           C
ATOM   4686  O   ALA E 600      61.309 -12.032   1.803  1.00 38.77           O
ATOM   4687  N   GLU E 601      59.781 -13.621   2.278  1.00100.78           N
ATOM   4688  CA  GLU E 601      59.038 -12.785   3.171  1.00100.78           C
ATOM   4689  CB  GLU E 601      57.733 -13.436   3.660  1.00100.78           C
ATOM   4690  CG  GLU E 601      56.744 -12.427   4.248  1.00100.78           C
ATOM   4691  CD  GLU E 601      56.141 -11.632   3.098  1.00100.78           C
ATOM   4692  OE1 GLU E 601      56.521 -11.904   1.927  1.00100.78           O
ATOM   4693  OE2 GLU E 601      55.294 -10.742   3.375  1.00100.78           O
ATOM   4694  C   GLU E 601      59.891 -12.469   4.358  1.00100.78           C
ATOM   4695  O   GLU E 601      59.811 -11.377   4.918  1.00100.78           O
ATOM   4696  N   MET E 602      60.725 -13.433   4.785  1.00 46.88           N
ATOM   4697  CA  MET E 602      61.545 -13.226   5.945  1.00 46.88           C
ATOM   4698  CB  MET E 602      62.381 -14.466   6.304  1.00 46.88           C
ATOM   4699  CG  MET E 602      61.539 -15.646   6.794  1.00 46.88           C
ATOM   4700  SD  MET E 602      62.465 -17.195   7.020  1.00 46.88           S
ATOM   4701  CE  MET E 602      63.510 -16.577   8.370  1.00 46.88           C
ATOM   4702  C   MET E 602      62.499 -12.096   5.700  1.00 46.88           C
ATOM   4703  O   MET E 602      62.653 -11.215   6.544  1.00 46.88           O
ATOM   4704  N   LYS E 603      63.168 -12.073   4.531  1.00138.40           N
ATOM   4705  CA  LYS E 603      64.120 -11.020   4.320  1.00138.40           C
ATOM   4706  CB  LYS E 603      65.146 -11.278   3.196  1.00138.40           C
ATOM   4707  CG  LYS E 603      64.610 -11.797   1.865  1.00138.40           C
ATOM   4708  CD  LYS E 603      65.697 -11.821   0.785  1.00138.40           C
ATOM   4709  CE  LYS E 603      65.379 -12.741  -0.397  1.00138.40           C
ATOM   4710  NZ  LYS E 603      65.626 -14.152  -0.019  1.00138.40           N
ATOM   4711  C   LYS E 603      63.445  -9.694   4.165  1.00138.40           C
ATOM   4712  O   LYS E 603      64.010  -8.667   4.534  1.00138.40           O
ATOM   4713  N   LEU E 604      62.228  -9.658   3.590  1.00 37.75           N
ATOM   4714  CA  LEU E 604      61.563  -8.391   3.457  1.00 37.75           C
ATOM   4715  CB  LEU E 604      60.222  -8.489   2.716  1.00 37.75           C
ATOM   4716  CG  LEU E 604      60.361  -8.874   1.231  1.00 37.75           C
ATOM   4717  CD1 LEU E 604      58.983  -8.945   0.557  1.00 37.75           C
ATOM   4718  CD2 LEU E 604      61.332  -7.933   0.493  1.00 37.75           C
ATOM   4719  C   LEU E 604      61.279  -7.865   4.828  1.00 37.75           C
ATOM   4720  O   LEU E 604      61.511  -6.691   5.111  1.00 37.75           O
ATOM   4721  N   ALA E 605      60.782  -8.734   5.728  1.00 32.40           N
ATOM   4722  CA  ALA E 605      60.442  -8.310   7.057  1.00 32.40           C
ATOM   4723  CB  ALA E 605      59.857  -9.451   7.906  1.00 32.40           C
ATOM   4724  C   ALA E 605      61.677  -7.823   7.751  1.00 32.40           C
ATOM   4725  O   ALA E 605      61.665  -6.783   8.409  1.00 32.40           O
ATOM   4726  N   LEU E 606      62.794  -8.554   7.592  1.00 56.63           N
ATOM   4727  CA  LEU E 606      63.991  -8.239   8.317  1.00 56.63           C
ATOM   4728  CB  LEU E 606      65.114  -9.247   8.010  1.00 56.63           C
ATOM   4729  CG  LEU E 606      66.428  -8.992   8.769  1.00 56.63           C
ATOM   4730  CD1 LEU E 606      66.231  -9.154  10.285  1.00 56.63           C
ATOM   4731  CD2 LEU E 606      67.564  -9.873   8.224  1.00 56.63           C
ATOM   4732  C   LEU E 606      64.492  -6.865   7.970  1.00 56.63           C
ATOM   4733  O   LEU E 606      64.703  -6.037   8.855  1.00 56.63           O
ATOM   4734  N   VAL E 607      64.684  -6.572   6.672  1.00116.73           N
ATOM   4735  CA  VAL E 607      65.231  -5.300   6.296  1.00116.73           C
ATOM   4736  CB  VAL E 607      65.703  -5.282   4.866  1.00116.73           C
ATOM   4737  CG1 VAL E 607      64.583  -5.798   3.951  1.00116.73           C
ATOM   4738  CG2 VAL E 607      66.185  -3.863   4.527  1.00116.73           C
ATOM   4739  C   VAL E 607      64.263  -4.177   6.536  1.00116.73           C
ATOM   4740  O   VAL E 607      64.663  -3.093   6.959  1.00116.73           O
ATOM   4741  N   GLN E 608      62.971  -4.369   6.217  1.00 61.77           N
ATOM   4742  CA  GLN E 608      62.068  -3.278   6.423  1.00 61.77           C
ATOM   4743  CB  GLN E 608      60.705  -3.499   5.748  1.00 61.77           C
ATOM   4744  CG  GLN E 608      60.788  -3.560   4.221  1.00 61.77           C
ATOM   4745  CD  GLN E 608      59.384  -3.782   3.679  1.00 61.77           C
ATOM   4746  OE1 GLN E 608      58.421  -3.888   4.437  1.00 61.77           O
ATOM   4747  NE2 GLN E 608      59.260  -3.857   2.326  1.00 61.77           N
ATOM   4748  C   GLN E 608      61.807  -3.046   7.888  1.00 61.77           C
ATOM   4749  O   GLN E 608      61.930  -1.919   8.361  1.00 61.77           O
ATOM   4750  N   ASN E 609      61.389  -4.113   8.613  1.00 88.17           N
ATOM   4751  CA  ASN E 609      60.973  -4.095  10.001  1.00 88.17           C
ATOM   4752  CB  ASN E 609      59.936  -5.191  10.296  1.00 88.17           C
ATOM   4753  CG  ASN E 609      58.658  -4.842   9.547  1.00 88.17           C
ATOM   4754  OD1 ASN E 609      58.176  -3.712   9.610  1.00 88.17           O
ATOM   4755  ND2 ASN E 609      58.094  -5.837   8.812  1.00 88.17           N
ATOM   4756  C   ASN E 609      62.038  -4.221  11.065  1.00 88.17           C
ATOM   4757  O   ASN E 609      61.948  -3.565  12.102  1.00 88.17           O
ATOM   4758  N   GLY E 610      63.041  -5.108  10.891  1.00 50.40           N
ATOM   4759  CA  GLY E 610      64.011  -5.310  11.939  1.00 50.40           C
ATOM   4760  C   GLY E 610      64.132  -6.788  12.208  1.00 50.40           C
ATOM   4761  O   GLY E 610      63.471  -7.602  11.566  1.00 50.40           O
ATOM   4762  N   PRO E 611      64.942  -7.159  13.176  1.00152.43           N
ATOM   4763  CA  PRO E 611      65.160  -8.546  13.493  1.00152.43           C
ATOM   4764  CD  PRO E 611      66.008  -6.308  13.670  1.00152.43           C
ATOM   4765  CB  PRO E 611      66.338  -8.571  14.472  1.00152.43           C
ATOM   4766  CG  PRO E 611      66.568  -7.097  14.862  1.00152.43           C
ATOM   4767  C   PRO E 611      63.887  -9.161  13.981  1.00152.43           C
ATOM   4768  O   PRO E 611      63.066  -8.455  14.565  1.00152.43           O
ATOM   4769  N   VAL E 612      63.687 -10.470  13.723  1.00 96.18           N
ATOM   4770  CA  VAL E 612      62.461 -11.110  14.104  1.00 96.18           C
ATOM   4771  CB  VAL E 612      61.557 -11.402  12.943  1.00 96.18           C
ATOM   4772  CG1 VAL E 612      61.165 -10.077  12.274  1.00 96.18           C
ATOM   4773  CG2 VAL E 612      62.276 -12.385  12.003  1.00 96.18           C
ATOM   4774  C   VAL E 612      62.799 -12.429  14.721  1.00 96.18           C
ATOM   4775  O   VAL E 612      63.881 -12.971  14.504  1.00 96.18           O
ATOM   4776  N   SER E 613      61.865 -12.970  15.532  1.00 39.56           N
ATOM   4777  CA  SER E 613      62.081 -14.231  16.187  1.00 39.56           C
ATOM   4778  CB  SER E 613      61.145 -14.459  17.387  1.00 39.56           C
ATOM   4779  OG  SER E 613      59.798 -14.541  16.946  1.00 39.56           O
ATOM   4780  C   SER E 613      61.852 -15.352  15.214  1.00 39.56           C
ATOM   4781  O   SER E 613      60.948 -15.300  14.380  1.00 39.56           O
ATOM   4782  N   VAL E 614      62.682 -16.412  15.315  1.00 47.58           N
ATOM   4783  CA  VAL E 614      62.565 -17.571  14.470  1.00 47.58           C
ATOM   4784  CB  VAL E 614      63.605 -17.631  13.387  1.00 47.58           C
ATOM   4785  CG1 VAL E 614      63.397 -16.443  12.432  1.00 47.58           C
ATOM   4786  CG2 VAL E 614      64.996 -17.665  14.044  1.00 47.58           C
ATOM   4787  C   VAL E 614      62.797 -18.768  15.343  1.00 47.58           C
ATOM   4788  O   VAL E 614      63.318 -18.643  16.450  1.00 47.58           O
ATOM   4789  N   SER E 615      62.380 -19.966  14.879  1.00 86.22           N
ATOM   4790  CA  SER E 615      62.622 -21.167  15.633  1.00 86.22           C
ATOM   4791  CB  SER E 615      61.362 -21.746  16.298  1.00 86.22           C
ATOM   4792  OG  SER E 615      60.862 -20.840  17.270  1.00 86.22           O
ATOM   4793  C   SER E 615      63.137 -22.202  14.676  1.00 86.22           C
ATOM   4794  O   SER E 615      62.843 -22.153  13.482  1.00 86.22           O
ATOM   4795  N   PHE E 616      63.952 -23.157  15.176  1.00182.23           N
ATOM   4796  CA  PHE E 616      64.474 -24.194  14.327  1.00182.23           C
ATOM   4797  CB  PHE E 616      65.755 -23.795  13.563  1.00182.23           C
ATOM   4798  CG  PHE E 616      66.903 -23.614  14.502  1.00182.23           C
ATOM   4799  CD1 PHE E 616      67.078 -22.434  15.189  1.00182.23           C
ATOM   4800  CD2 PHE E 616      67.810 -24.631  14.698  1.00182.23           C
ATOM   4801  CE1 PHE E 616      68.138 -22.271  16.050  1.00182.23           C
ATOM   4802  CE2 PHE E 616      68.873 -24.472  15.558  1.00182.23           C
ATOM   4803  CZ  PHE E 616      69.040 -23.291  16.237  1.00182.23           C
ATOM   4804  C   PHE E 616      64.771 -25.392  15.172  1.00182.23           C
ATOM   4805  O   PHE E 616      64.659 -25.348  16.396  1.00182.23           O
ATOM   4806  N   GLU E 617      65.141 -26.517  14.527  1.00115.98           N
ATOM   4807  CA  GLU E 617      65.407 -27.704  15.289  1.00115.98           C
ATOM   4808  CB  GLU E 617      64.977 -29.005  14.589  1.00115.98           C
ATOM   4809  CG  GLU E 617      65.064 -30.228  15.501  1.00115.98           C
ATOM   4810  CD  GLU E 617      63.989 -30.064  16.563  1.00115.98           C
ATOM   4811  OE1 GLU E 617      63.135 -29.156  16.389  1.00115.98           O
ATOM   4812  OE2 GLU E 617      64.005 -30.832  17.560  1.00115.98           O
ATOM   4813  C   GLU E 617      66.876 -27.794  15.564  1.00115.98           C
ATOM   4814  O   GLU E 617      67.710 -27.820  14.661  1.00115.98           O
ATOM   4815  N   VAL E 618      67.243 -27.826  16.853  1.00 65.55           N
ATOM   4816  CA  VAL E 618      68.629 -27.955  17.176  1.00 65.55           C
ATOM   4817  CB  VAL E 618      68.984 -27.386  18.521  1.00 65.55           C
ATOM   4818  CG1 VAL E 618      70.442 -27.751  18.845  1.00 65.55           C
ATOM   4819  CG2 VAL E 618      68.724 -25.869  18.497  1.00 65.55           C
ATOM   4820  C   VAL E 618      68.945 -29.413  17.197  1.00 65.55           C
ATOM   4821  O   VAL E 618      68.158 -30.224  17.682  1.00 65.55           O
ATOM   4822  N   HIS E 619      70.112 -29.788  16.644  1.00 81.43           N
ATOM   4823  CA  HIS E 619      70.515 -31.162  16.667  1.00 81.43           C
ATOM   4824  ND1 HIS E 619      68.320 -31.166  14.281  1.00 81.43           N
ATOM   4825  CG  HIS E 619      69.177 -32.115  14.793  1.00 81.43           C
ATOM   4826  CB  HIS E 619      70.563 -31.824  15.283  1.00 81.43           C
ATOM   4827  NE2 HIS E 619      67.215 -33.096  14.268  1.00 81.43           N
ATOM   4828  CD2 HIS E 619      68.486 -33.287  14.777  1.00 81.43           C
ATOM   4829  CE1 HIS E 619      67.161 -31.807  13.983  1.00 81.43           C
ATOM   4830  C   HIS E 619      71.867 -31.206  17.301  1.00 81.43           C
ATOM   4831  O   HIS E 619      72.503 -30.172  17.492  1.00 81.43           O
ATOM   4832  N   PRO E 620      72.317 -32.378  17.649  1.00148.60           N
ATOM   4833  CA  PRO E 620      73.561 -32.500  18.354  1.00148.60           C
ATOM   4834  CD  PRO E 620      71.415 -33.480  17.941  1.00148.60           C
ATOM   4835  CB  PRO E 620      73.657 -33.967  18.765  1.00148.60           C
ATOM   4836  CG  PRO E 620      72.181 -34.386  18.922  1.00148.60           C
ATOM   4837  C   PRO E 620      74.744 -31.978  17.607  1.00148.60           C
ATOM   4838  O   PRO E 620      75.679 -31.504  18.248  1.00148.60           O
ATOM   4839  N   ASP E 621      74.740 -32.043  16.265  1.00 48.51           N
ATOM   4840  CA  ASP E 621      75.866 -31.553  15.530  1.00 48.51           C
ATOM   4841  CB  ASP E 621      75.808 -31.863  14.020  1.00 48.51           C
ATOM   4842  CG  ASP E 621      74.589 -31.213  13.380  1.00 48.51           C
ATOM   4843  OD1 ASP E 621      73.611 -30.908  14.112  1.00 48.51           O
ATOM   4844  OD2 ASP E 621      74.619 -31.025  12.134  1.00 48.51           O
ATOM   4845  C   ASP E 621      75.946 -30.074  15.742  1.00 48.51           C
ATOM   4846  O   ASP E 621      77.027 -29.490  15.731  1.00 48.51           O
ATOM   4847  N   PHE E 622      74.778 -29.438  15.938  1.00121.77           N
ATOM   4848  CA  PHE E 622      74.641 -28.022  16.129  1.00121.77           C
ATOM   4849  CB  PHE E 622      73.160 -27.588  16.144  1.00121.77           C
ATOM   4850  CG  PHE E 622      73.061 -26.099  16.184  1.00121.77           C
ATOM   4851  CD1 PHE E 622      73.096 -25.365  15.019  1.00121.77           C
ATOM   4852  CD2 PHE E 622      72.932 -25.431  17.380  1.00121.77           C
ATOM   4853  CE1 PHE E 622      73.002 -23.993  15.045  1.00121.77           C
ATOM   4854  CE2 PHE E 622      72.836 -24.059  17.412  1.00121.77           C
ATOM   4855  CZ  PHE E 622      72.872 -23.336  16.244  1.00121.77           C
ATOM   4856  C   PHE E 622      75.282 -27.629  17.428  1.00121.77           C
ATOM   4857  O   PHE E 622      75.874 -26.557  17.535  1.00121.77           O
ATOM   4858  N   MET E 623      75.203 -28.497  18.454  1.00 73.97           N
ATOM   4859  CA  MET E 623      75.700 -28.137  19.752  1.00 73.97           C
ATOM   4860  CB  MET E 623      75.555 -29.272  20.778  1.00 73.97           C
ATOM   4861  CG  MET E 623      74.101 -29.606  21.117  1.00 73.97           C
ATOM   4862  SD  MET E 623      73.897 -30.947  22.328  1.00 73.97           S
ATOM   4863  CE  MET E 623      72.082 -30.895  22.318  1.00 73.97           C
ATOM   4864  C   MET E 623      77.160 -27.799  19.653  1.00 73.97           C
ATOM   4865  O   MET E 623      77.632 -26.846  20.270  1.00 73.97           O
ATOM   4866  N   HIS E 624      77.905 -28.586  18.863  1.00116.51           N
ATOM   4867  CA  HIS E 624      79.325 -28.491  18.662  1.00116.51           C
ATOM   4868  ND1 HIS E 624      79.937 -31.396  19.879  0.00116.51           N
ATOM   4869  CG  HIS E 624      79.468 -30.998  18.648  0.00116.51           C
ATOM   4870  CB  HIS E 624      79.882 -29.735  17.954  1.00116.51           C
ATOM   4871  NE2 HIS E 624      78.492 -32.951  19.218  0.00116.51           N
ATOM   4872  CD2 HIS E 624      78.586 -31.960  18.258  0.00116.51           C
ATOM   4873  CE1 HIS E 624      79.320 -32.569  20.173  0.00116.51           C
ATOM   4874  C   HIS E 624      79.707 -27.294  17.837  1.00116.51           C
ATOM   4875  O   HIS E 624      80.875 -26.923  17.817  1.00116.51           O
ATOM   4876  N   TYR E 625      78.765 -26.697  17.085  1.00116.96           N
ATOM   4877  CA  TYR E 625      79.034 -25.647  16.128  1.00116.96           C
ATOM   4878  CB  TYR E 625      77.720 -24.977  15.674  1.00116.96           C
ATOM   4879  CG  TYR E 625      77.968 -23.720  14.912  1.00116.96           C
ATOM   4880  CD1 TYR E 625      78.113 -22.526  15.580  1.00116.96           C
ATOM   4881  CD2 TYR E 625      78.036 -23.725  13.538  1.00116.96           C
ATOM   4882  CE1 TYR E 625      78.330 -21.354  14.892  1.00116.96           C
ATOM   4883  CE2 TYR E 625      78.254 -22.557  12.844  1.00116.96           C
ATOM   4884  CZ  TYR E 625      78.402 -21.368  13.520  1.00116.96           C
ATOM   4885  OH  TYR E 625      78.625 -20.168  12.810  1.00116.96           O
ATOM   4886  C   TYR E 625      79.968 -24.595  16.653  1.00116.96           C
ATOM   4887  O   TYR E 625      79.698 -23.949  17.664  1.00116.96           O
ATOM   4888  N   LYS E 626      81.171 -24.503  16.030  1.00123.00           N
ATOM   4889  CA  LYS E 626      82.136 -23.460  16.272  1.00123.00           C
ATOM   4890  CB  LYS E 626      83.582 -23.913  16.012  1.00123.00           C
ATOM   4891  CG  LYS E 626      84.098 -24.957  17.004  1.00123.00           C
ATOM   4892  CD  LYS E 626      83.441 -26.330  16.858  1.00123.00           C
ATOM   4893  CE  LYS E 626      83.968 -27.362  17.857  1.00123.00           C
ATOM   4894  NZ  LYS E 626      83.290 -28.661  17.653  0.00123.00           N
ATOM   4895  C   LYS E 626      81.918 -22.243  15.417  1.00123.00           C
ATOM   4896  O   LYS E 626      81.851 -21.122  15.919  1.00123.00           O
ATOM   4897  N   SER E 627      81.804 -22.446  14.080  1.00 53.90           N
ATOM   4898  CA  SER E 627      81.718 -21.332  13.172  1.00 53.90           C
ATOM   4899  CB  SER E 627      83.033 -20.544  13.046  1.00 53.90           C
ATOM   4900  OG  SER E 627      84.041 -21.365  12.473  1.00 53.90           O
ATOM   4901  C   SER E 627      81.374 -21.835  11.798  1.00 53.90           C
ATOM   4902  O   SER E 627      81.267 -23.038  11.568  1.00 53.90           O
ATOM   4903  N   GLY E 628      81.194 -20.899  10.838  1.00 26.64           N
ATOM   4904  CA  GLY E 628      80.880 -21.263   9.482  1.00 26.64           C
ATOM   4905  C   GLY E 628      79.396 -21.248   9.279  1.00 26.64           C
ATOM   4906  O   GLY E 628      78.641 -20.738  10.107  1.00 26.64           O
ATOM   4907  N   VAL E 629      78.946 -21.787   8.125  1.00105.84           N
ATOM   4908  CA  VAL E 629      77.540 -21.828   7.837  1.00105.84           C
ATOM   4909  CB  VAL E 629      77.208 -21.482   6.410  1.00105.84           C
ATOM   4910  CG1 VAL E 629      77.974 -22.415   5.456  1.00105.84           C
ATOM   4911  CG2 VAL E 629      75.680 -21.543   6.246  1.00105.84           C
ATOM   4912  C   VAL E 629      77.053 -23.213   8.139  1.00105.84           C
ATOM   4913  O   VAL E 629      77.406 -24.181   7.468  1.00105.84           O
ATOM   4914  N   TYR E 630      76.185 -23.316   9.162  1.00184.22           N
ATOM   4915  CA  TYR E 630      75.680 -24.557   9.680  1.00184.22           C
ATOM   4916  CB  TYR E 630      75.026 -24.392  11.064  1.00184.22           C
ATOM   4917  CG  TYR E 630      74.353 -25.661  11.463  1.00184.22           C
ATOM   4918  CD1 TYR E 630      75.038 -26.645  12.138  1.00184.22           C
ATOM   4919  CD2 TYR E 630      73.027 -25.866  11.157  1.00184.22           C
ATOM   4920  CE1 TYR E 630      74.406 -27.809  12.508  1.00184.22           C
ATOM   4921  CE2 TYR E 630      72.389 -27.026  11.525  1.00184.22           C
ATOM   4922  CZ  TYR E 630      73.080 -27.999  12.203  1.00184.22           C
ATOM   4923  OH  TYR E 630      72.431 -29.191  12.586  1.00184.22           O
ATOM   4924  C   TYR E 630      74.676 -25.173   8.757  1.00184.22           C
ATOM   4925  O   TYR E 630      73.893 -24.476   8.113  1.00184.22           O
ATOM   4926  N   HIS E 631      74.721 -26.523   8.648  1.00 89.96           N
ATOM   4927  CA  HIS E 631      73.802 -27.240   7.809  1.00 89.96           C
ATOM   4928  ND1 HIS E 631      73.672 -29.435   5.163  1.00 89.96           N
ATOM   4929  CG  HIS E 631      73.400 -28.114   5.442  1.00 89.96           C
ATOM   4930  CB  HIS E 631      74.252 -27.263   6.337  1.00 89.96           C
ATOM   4931  NE2 HIS E 631      71.821 -28.922   4.047  1.00 89.96           N
ATOM   4932  CD2 HIS E 631      72.265 -27.817   4.752  1.00 89.96           C
ATOM   4933  CE1 HIS E 631      72.698 -29.869   4.324  1.00 89.96           C
ATOM   4934  C   HIS E 631      73.681 -28.678   8.247  1.00 89.96           C
ATOM   4935  O   HIS E 631      74.591 -29.241   8.852  1.00 89.96           O
ATOM   4936  N   ARG E 632      72.493 -29.279   7.990  1.00250.32           N
ATOM   4937  CA  ARG E 632      72.269 -30.706   8.074  1.00250.32           C
ATOM   4938  CB  ARG E 632      73.472 -31.526   7.562  1.00250.32           C
ATOM   4939  CG  ARG E 632      73.215 -33.031   7.449  0.00250.32           C
ATOM   4940  CD  ARG E 632      74.421 -33.824   6.940  1.00250.32           C
ATOM   4941  NE  ARG E 632      74.680 -33.393   5.538  1.00250.32           N
ATOM   4942  CZ  ARG E 632      75.835 -33.765   4.912  1.00250.32           C
ATOM   4943  NH1 ARG E 632      76.753 -34.530   5.572  1.00250.32           N
ATOM   4944  NH2 ARG E 632      76.072 -33.372   3.626  1.00250.32           N
ATOM   4945  C   ARG E 632      71.880 -31.234   9.424  1.00250.32           C
ATOM   4946  O   ARG E 632      72.073 -30.581  10.447  1.00250.32           O
ATOM   4947  N   VAL E 633      71.257 -32.447   9.394  1.00163.33           N
ATOM   4948  CA  VAL E 633      70.877 -33.299  10.499  1.00163.33           C
ATOM   4949  CB  VAL E 633      71.016 -32.659  11.855  1.00163.33           C
ATOM   4950  CG1 VAL E 633      69.960 -31.548  11.962  1.00163.33           C
ATOM   4951  CG2 VAL E 633      70.954 -33.729  12.960  1.00163.33           C
ATOM   4952  C   VAL E 633      69.439 -33.686  10.312  1.00163.33           C
ATOM   4953  O   VAL E 633      68.791 -33.284   9.347  1.00163.33           O
ATOM   4954  N   ALA E 634      68.923 -34.563  11.195  1.00238.04           N
ATOM   4955  CA  ALA E 634      67.509 -34.793  11.237  1.00238.04           C
ATOM   4956  CB  ALA E 634      66.695 -33.521  11.525  1.00238.04           C
ATOM   4957  C   ALA E 634      66.977 -35.381   9.982  1.00238.04           C
ATOM   4958  O   ALA E 634      67.625 -36.123   9.244  1.00238.04           O
ATOM   4959  N   LEU E 635      65.671 -35.125   9.818  1.00259.89           N
ATOM   4960  CA  LEU E 635      64.897 -35.529   8.693  1.00259.89           C
ATOM   4961  CB  LEU E 635      64.643 -37.048   8.667  1.00259.89           C
ATOM   4962  CG  LEU E 635      64.002 -37.593   7.369  0.00259.89           C
ATOM   4963  CD1 LEU E 635      63.802 -39.114   7.463  0.00259.89           C
ATOM   4964  CD2 LEU E 635      62.716 -36.853   6.986  0.00259.89           C
ATOM   4965  C   LEU E 635      63.603 -34.829   8.930  1.00259.89           C
ATOM   4966  O   LEU E 635      63.409 -33.678   8.541  1.00259.89           O
ATOM   4967  N   GLU E 636      62.671 -35.538   9.585  1.00 75.15           N
ATOM   4968  CA  GLU E 636      61.411 -34.948   9.906  1.00 75.15           C
ATOM   4969  CB  GLU E 636      60.215 -35.854   9.560  1.00 75.15           C
ATOM   4970  CG  GLU E 636      60.245 -37.215  10.260  1.00 75.15           C
ATOM   4971  CD  GLU E 636      59.011 -37.994   9.829  1.00 75.15           C
ATOM   4972  OE1 GLU E 636      58.213 -37.441   9.025  1.00 75.15           O
ATOM   4973  OE2 GLU E 636      58.848 -39.152  10.298  1.00 75.15           O
ATOM   4974  C   GLU E 636      61.387 -34.694  11.407  1.00 75.15           C
ATOM   4975  O   GLU E 636      60.431 -35.171  12.079  1.00 75.15           O
ATOM   4976  OXT GLU E 636      62.322 -34.008  11.902  1.00 75.15           O
TER    4977      GLU E 636
ATOM   4978  N   SER F 637      48.708 -30.849   0.367  1.00107.74           N
ATOM   4979  CA  SER F 637      47.606 -31.822   0.395  1.00107.74           C
ATOM   4980  CB  SER F 637      48.051 -33.119   1.089  1.00107.74           C
ATOM   4981  OG  SER F 637      49.078 -33.747   0.336  1.00107.74           O
ATOM   4982  C   SER F 637      46.574 -31.166   1.207  1.00107.74           C
ATOM   4983  O   SER F 637      46.119 -30.078   0.863  1.00107.74           O
ATOM   4984  N   GLU F 638      46.139 -31.810   2.295  1.00 96.07           N
ATOM   4985  CA  GLU F 638      45.321 -30.993   3.116  1.00 96.07           C
ATOM   4986  CB  GLU F 638      44.613 -31.757   4.246  1.00 96.07           C
ATOM   4987  CG  GLU F 638      43.546 -32.734   3.748  1.00 96.07           C
ATOM   4988  CD  GLU F 638      42.376 -31.919   3.213  1.00 96.07           C
ATOM   4989  OE1 GLU F 638      42.462 -30.663   3.256  1.00 96.07           O
ATOM   4990  OE2 GLU F 638      41.382 -32.542   2.754  1.00 96.07           O
ATOM   4991  C   GLU F 638      46.314 -30.073   3.733  1.00 96.07           C
ATOM   4992  O   GLU F 638      47.345 -30.539   4.209  1.00 96.07           O
ATOM   4993  N   LEU F 639      46.055 -28.752   3.749  1.00175.33           N
ATOM   4994  CA  LEU F 639      47.062 -27.890   4.285  1.00175.33           C
ATOM   4995  CB  LEU F 639      46.700 -26.396   4.214  1.00175.33           C
ATOM   4996  CG  LEU F 639      46.546 -25.869   2.776  1.00175.33           C
ATOM   4997  CD1 LEU F 639      47.878 -25.930   2.011  1.00175.33           C
ATOM   4998  CD2 LEU F 639      45.399 -26.581   2.040  1.00175.33           C
ATOM   4999  C   LEU F 639      47.197 -28.252   5.709  1.00175.33           C
ATOM   5000  O   LEU F 639      46.218 -28.358   6.445  1.00175.33           O
ATOM   5001  N   ASP F 640      48.445 -28.514   6.106  1.00102.64           N
ATOM   5002  CA  ASP F 640      48.725 -28.835   7.455  1.00102.64           C
ATOM   5003  CB  ASP F 640      48.646 -30.339   7.773  1.00102.64           C
ATOM   5004  CG  ASP F 640      47.184 -30.755   7.846  1.00102.64           C
ATOM   5005  OD1 ASP F 640      46.389 -30.015   8.484  1.00102.64           O
ATOM   5006  OD2 ASP F 640      46.841 -31.819   7.264  1.00102.64           O
ATOM   5007  C   ASP F 640      50.129 -28.439   7.657  1.00102.64           C
ATOM   5008  O   ASP F 640      51.025 -29.232   7.381  1.00102.64           O
ATOM   5009  N   PRO F 641      50.383 -27.212   7.982  1.00208.65           N
ATOM   5010  CA  PRO F 641      51.665 -26.941   8.537  1.00208.65           C
ATOM   5011  CD  PRO F 641      49.706 -26.053   7.424  1.00208.65           C
ATOM   5012  CB  PRO F 641      51.844 -25.428   8.305  1.00208.65           C
ATOM   5013  CG  PRO F 641      50.436 -24.862   8.055  1.00208.65           C
ATOM   5014  C   PRO F 641      51.065 -27.463   9.813  1.00208.65           C
ATOM   5015  O   PRO F 641      50.188 -26.691  10.179  1.00208.65           O
ATOM   5016  N   PRO F 642      51.324 -28.562  10.548  1.00213.04           N
ATOM   5017  CA  PRO F 642      50.468 -28.798  11.692  1.00213.04           C
ATOM   5018  CD  PRO F 642      51.769 -29.831   9.989  1.00213.04           C
ATOM   5019  CB  PRO F 642      50.706 -30.226  12.166  1.00213.04           C
ATOM   5020  CG  PRO F 642      51.119 -30.933  10.857  1.00213.04           C
ATOM   5021  C   PRO F 642      50.761 -27.673  12.586  1.00213.04           C
ATOM   5022  O   PRO F 642      51.754 -27.707  13.315  1.00213.04           O
ATOM   5023  N   PRO F 643      49.628 -27.018  12.725  1.00259.14           N
ATOM   5024  CA  PRO F 643      49.637 -25.573  12.661  1.00259.14           C
ATOM   5025  CD  PRO F 643      48.958 -27.421  13.948  1.00259.14           C
ATOM   5026  CB  PRO F 643      48.826 -25.038  13.796  1.00259.14           C
ATOM   5027  CG  PRO F 643      48.046 -26.252  14.303  1.00259.14           C
ATOM   5028  C   PRO F 643      51.049 -25.218  12.660  1.00259.14           C
ATOM   5029  O   PRO F 643      51.660 -25.227  13.724  1.00259.14           O
ATOM   5030  N   TYR F 644      51.517 -24.849  11.452  1.00357.95           N
ATOM   5031  CA  TYR F 644      52.877 -24.978  11.047  1.00357.95           C
[truncated: 477,852 more chars]
