# Supplementary material for: Evolutionary Analysis of Dipeptidyl Peptidase I
Source: Int J Mol Sci. 2022 Feb 6;23(3):1852. doi: 10.3390/ijms23031852 (PMC8836896; doi:10.3390/ijms23031852)
Supplement: Supplementary file 1 [file ijms-23-01852-s001.zip › Supplementary File S2 Homology models/Modeller/Homo sapiens/mod.B99990001.pdb]

EXPDTA    THEORETICAL MODEL, MODELLER 10.1 2021/11/05 12:57:04
REMARK   6 MODELLER OBJECTIVE FUNCTION:     11631.3867
REMARK   6 MODELLER BEST TEMPLATE % SEQ ID: 100.000
REMARK   6 SEQUENCE: mod
REMARK   6 ALIGNMENT: alignment.pir
REMARK   6 SCRIPT: model.py
REMARK   6 DOPE score: -172442.60938
REMARK   6 GA341 score: 1.00000
REMARK   6 DOPE-HR score: -148634.98438
REMARK   6 TEMPLATE: 1K3B 1:A - 119:A MODELS 1:A - 119:A AT 100.0%
REMARK   6 TEMPLATE: 1K3B 120:B - 283:B MODELS 120:B - 283:B AT 100.0%
REMARK   6 TEMPLATE: 1K3B 284:C - 352:C MODELS 284:C - 352:C AT 100.0%
REMARK   6 TEMPLATE: 1K3B 353:D - 471:D MODELS 353:D - 471:D AT 100.0%
REMARK   6 TEMPLATE: 1K3B 472:E - 635:E MODELS 472:E - 635:E AT 100.0%
REMARK   6 TEMPLATE: 1K3B 636:F - 704:F MODELS 636:F - 704:F AT 100.0%
REMARK   6 TEMPLATE: 1K3B 705:G - 823:G MODELS 705:G - 823:G AT 100.0%
REMARK   6 TEMPLATE: 1K3B 824:H - 987:H MODELS 824:H - 987:H AT 100.0%
REMARK   6 TEMPLATE: 1K3B 988:I - 1056:I MODELS 988:I - 1056:I AT 100.0%
REMARK   6 TEMPLATE: 1K3B 1057:J - 1175:J MODELS 1057:J - 1175:J AT 100.0%
REMARK   6 TEMPLATE: 1K3B 1176:K - 1339:K MODELS 1176:K - 1339:K AT 100.0%
REMARK   6 TEMPLATE: 1K3B 1340:L - 1408:L MODELS 1340:L - 1408:L AT 100.0%
SSBOND   1 CYS A    6    CYS A   94                          1555   1555  2.03
SSBOND   2 CYS A   30    CYS A  112                          1555   1555  2.02
SSBOND   3 CYS B  144    CYS B  187                          1555   1555  2.03
SSBOND   4 CYS B  180    CYS B  220                          1555   1555  2.04
SSBOND   5 CYS B  210    CYS B  226                          1555   1555  2.02
SSBOND   6 CYS D  358    CYS D  446                          1555   1555  1.99
SSBOND   7 CYS D  382    CYS D  464                          1555   1555  2.03
SSBOND   8 CYS E  496    CYS E  539                          1555   1555  2.03
SSBOND   9 CYS E  532    CYS E  572                          1555   1555  2.04
SSBOND  10 CYS E  562    CYS E  578                          1555   1555  2.02
SSBOND  11 CYS G  710    CYS G  798                          1555   1555  1.97
SSBOND  12 CYS G  734    CYS G  816                          1555   1555  2.01
SSBOND  13 CYS H  848    CYS H  891                          1555   1555  2.02
SSBOND  14 CYS H  884    CYS H  924                          1555   1555  2.04
SSBOND  15 CYS H  914    CYS H  930                          1555   1555  2.02
SSBOND  16 CYS J 1062    CYS J 1150                          1555   1555  2.03
SSBOND  17 CYS J 1086    CYS J 1168                          1555   1555  2.03
SSBOND  18 CYS K 1200    CYS K 1243                          1555   1555  2.03
SSBOND  19 CYS K 1236    CYS K 1276                          1555   1555  2.03
SSBOND  20 CYS K 1266    CYS K 1282                          1555   1555  2.03
ATOM      1  N   ASP A   1      35.781  27.300  27.966  1.00121.74           N
ATOM      2  CA  ASP A   1      37.157  27.543  27.490  1.00121.74           C
ATOM      3  CB  ASP A   1      37.208  27.750  25.962  1.00121.74           C
ATOM      4  CG  ASP A   1      36.306  28.893  25.536  1.00121.74           C
ATOM      5  OD1 ASP A   1      35.072  28.788  25.766  1.00121.74           O
ATOM      6  OD2 ASP A   1      36.831  29.870  24.940  1.00121.74           O
ATOM      7  C   ASP A   1      37.879  28.598  28.246  1.00121.74           C
ATOM      8  O   ASP A   1      37.349  29.170  29.198  1.00121.74           O
ATOM      9  N   THR A   2      39.146  28.818  27.857  1.00 54.74           N
ATOM     10  CA  THR A   2      40.012  29.758  28.488  1.00 54.74           C
ATOM     11  CB  THR A   2      41.458  29.377  28.370  1.00 54.74           C
ATOM     12  OG1 THR A   2      41.830  29.323  27.001  1.00 54.74           O
ATOM     13  CG2 THR A   2      41.668  28.000  29.029  1.00 54.74           C
ATOM     14  C   THR A   2      39.814  31.043  27.761  1.00 54.74           C
ATOM     15  O   THR A   2      39.114  31.113  26.754  1.00 54.74           O
ATOM     16  N   PRO A   3      40.410  32.065  28.285  1.00149.60           N
ATOM     17  CA  PRO A   3      40.312  33.378  27.707  1.00149.60           C
ATOM     18  CD  PRO A   3      40.693  32.112  29.708  1.00149.60           C
ATOM     19  CB  PRO A   3      40.768  34.351  28.798  1.00149.60           C
ATOM     20  CG  PRO A   3      41.393  33.463  29.892  1.00149.60           C
ATOM     21  C   PRO A   3      41.086  33.486  26.431  1.00149.60           C
ATOM     22  O   PRO A   3      40.989  34.523  25.777  1.00149.60           O
ATOM     23  N   ALA A   4      41.875  32.455  26.066  1.00 59.34           N
ATOM     24  CA  ALA A   4      42.727  32.546  24.911  1.00 59.34           C
ATOM     25  CB  ALA A   4      43.825  31.467  24.874  1.00 59.34           C
ATOM     26  C   ALA A   4      41.956  32.452  23.632  1.00 59.34           C
ATOM     27  O   ALA A   4      41.008  31.680  23.504  1.00 59.34           O
ATOM     28  N   ASN A   5      42.353  33.279  22.642  1.00141.60           N
ATOM     29  CA  ASN A   5      41.781  33.215  21.329  1.00141.60           C
ATOM     30  CB  ASN A   5      40.876  34.419  21.005  1.00141.60           C
ATOM     31  CG  ASN A   5      40.008  34.077  19.801  1.00141.60           C
ATOM     32  OD1 ASN A   5      40.487  33.546  18.798  1.00141.60           O
ATOM     33  ND2 ASN A   5      38.688  34.383  19.900  1.00141.60           N
ATOM     34  C   ASN A   5      42.944  33.238  20.377  1.00141.60           C
ATOM     35  O   ASN A   5      43.205  34.255  19.734  1.00141.60           O
ATOM     36  N   CYS A   6      43.655  32.098  20.243  1.00 69.99           N
ATOM     37  CA  CYS A   6      44.831  32.043  19.416  1.00 69.99           C
ATOM     38  CB  CYS A   6      45.984  31.225  20.019  1.00 69.99           C
ATOM     39  SG  CYS A   6      46.575  31.980  21.564  1.00 69.99           S
ATOM     40  C   CYS A   6      44.487  31.464  18.087  1.00 69.99           C
ATOM     41  O   CYS A   6      43.426  30.872  17.893  1.00 69.99           O
ATOM     42  N   THR A   7      45.430  31.610  17.135  1.00146.79           N
ATOM     43  CA  THR A   7      45.160  31.263  15.775  1.00146.79           C
ATOM     44  CB  THR A   7      45.579  32.346  14.827  1.00146.79           C
ATOM     45  OG1 THR A   7      45.149  33.614  15.284  1.00146.79           O
ATOM     46  CG2 THR A   7      44.895  32.079  13.487  1.00146.79           C
ATOM     47  C   THR A   7      46.036  30.119  15.385  1.00146.79           C
ATOM     48  O   THR A   7      47.047  29.821  16.019  1.00146.79           O
ATOM     49  N   TYR A   8      45.653  29.481  14.272  1.00113.85           N
ATOM     50  CA  TYR A   8      46.344  28.401  13.656  1.00113.85           C
ATOM     51  CB  TYR A   8      45.598  27.980  12.390  1.00113.85           C
ATOM     52  CG  TYR A   8      46.474  27.056  11.635  1.00113.85           C
ATOM     53  CD1 TYR A   8      46.619  25.746  12.027  1.00113.85           C
ATOM     54  CD2 TYR A   8      47.143  27.500  10.520  1.00113.85           C
ATOM     55  CE1 TYR A   8      47.424  24.900  11.307  1.00113.85           C
ATOM     56  CE2 TYR A   8      47.945  26.657   9.801  1.00113.85           C
ATOM     57  CZ  TYR A   8      48.085  25.353  10.195  1.00113.85           C
ATOM     58  OH  TYR A   8      48.907  24.478   9.458  1.00113.85           O
ATOM     59  C   TYR A   8      47.701  28.909  13.269  1.00113.85           C
ATOM     60  O   TYR A   8      48.694  28.200  13.419  1.00113.85           O
ATOM     61  N   LEU A   9      47.789  30.155  12.760  1.00116.47           N
ATOM     62  CA  LEU A   9      49.061  30.661  12.324  1.00116.47           C
ATOM     63  CB  LEU A   9      49.076  32.103  11.791  1.00116.47           C
ATOM     64  CG  LEU A   9      48.116  32.368  10.639  1.00116.47           C
ATOM     65  CD1 LEU A   9      46.694  32.457  11.191  1.00116.47           C
ATOM     66  CD2 LEU A   9      48.548  33.575   9.790  1.00116.47           C
ATOM     67  C   LEU A   9      49.958  30.751  13.501  1.00116.47           C
ATOM     68  O   LEU A   9      51.152  30.480  13.422  1.00116.47           O
ATOM     69  N   ASP A  10      49.389  31.140  14.645  1.00106.73           N
ATOM     70  CA  ASP A  10      50.182  31.411  15.797  1.00106.73           C
ATOM     71  CB  ASP A  10      49.282  31.837  16.956  1.00106.73           C
ATOM     72  CG  ASP A  10      50.089  32.801  17.795  1.00106.73           C
ATOM     73  OD1 ASP A  10      51.112  32.366  18.384  1.00106.73           O
ATOM     74  OD2 ASP A  10      49.698  33.999  17.845  1.00106.73           O
ATOM     75  C   ASP A  10      50.909  30.148  16.130  1.00106.73           C
ATOM     76  O   ASP A  10      52.041  30.184  16.609  1.00106.73           O
ATOM     77  N   LEU A  11      50.247  28.997  15.900  1.00 97.50           N
ATOM     78  CA  LEU A  11      50.791  27.690  16.156  1.00 97.50           C
ATOM     79  CB  LEU A  11      49.746  26.567  16.188  1.00 97.50           C
ATOM     80  CG  LEU A  11      50.358  25.238  16.674  1.00 97.50           C
ATOM     81  CD1 LEU A  11      50.960  25.412  18.078  1.00 97.50           C
ATOM     82  CD2 LEU A  11      49.356  24.075  16.618  1.00 97.50           C
ATOM     83  C   LEU A  11      51.863  27.273  15.177  1.00 97.50           C
ATOM     84  O   LEU A  11      52.731  26.483  15.546  1.00 97.50           O
ATOM     85  N   LEU A  12      51.837  27.713  13.896  1.00112.09           N
ATOM     86  CA  LEU A  12      52.837  27.137  13.025  1.00112.09           C
ATOM     87  CB  LEU A  12      52.758  27.451  11.517  1.00112.09           C
ATOM     88  CG  LEU A  12      51.359  27.467  10.891  1.00112.09           C
ATOM     89  CD1 LEU A  12      50.846  28.906  10.786  1.00112.09           C
ATOM     90  CD2 LEU A  12      51.292  26.667   9.588  1.00112.09           C
ATOM     91  C   LEU A  12      54.166  27.699  13.417  1.00112.09           C
ATOM     92  O   LEU A  12      54.258  28.863  13.804  1.00112.09           O
ATOM     93  N   GLY A  13      55.237  26.883  13.328  1.00 32.44           N
ATOM     94  CA  GLY A  13      56.546  27.393  13.614  1.00 32.44           C
ATOM     95  C   GLY A  13      57.298  26.409  14.451  1.00 32.44           C
ATOM     96  O   GLY A  13      56.936  25.236  14.535  1.00 32.44           O
ATOM     97  N   THR A  14      58.385  26.877  15.104  1.00 51.44           N
ATOM     98  CA  THR A  14      59.156  25.980  15.913  1.00 51.44           C
ATOM     99  CB  THR A  14      60.646  26.096  15.713  1.00 51.44           C
ATOM    100  OG1 THR A  14      60.972  25.867  14.351  1.00 51.44           O
ATOM    101  CG2 THR A  14      61.358  25.045  16.586  1.00 51.44           C
ATOM    102  C   THR A  14      58.847  26.279  17.348  1.00 51.44           C
ATOM    103  O   THR A  14      58.712  27.433  17.752  1.00 51.44           O
ATOM    104  N   TRP A  15      58.692  25.210  18.153  1.00 79.91           N
ATOM    105  CA  TRP A  15      58.362  25.345  19.543  1.00 79.91           C
ATOM    106  CB  TRP A  15      56.949  24.829  19.887  1.00 79.91           C
ATOM    107  CG  TRP A  15      55.832  25.731  19.417  1.00 79.91           C
ATOM    108  CD2 TRP A  15      54.985  26.474  20.306  1.00 79.91           C
ATOM    109  CD1 TRP A  15      55.401  26.008  18.153  1.00 79.91           C
ATOM    110  NE1 TRP A  15      54.351  26.894  18.198  1.00 79.91           N
ATOM    111  CE2 TRP A  15      54.081  27.183  19.518  1.00 79.91           C
ATOM    112  CE3 TRP A  15      54.962  26.556  21.668  1.00 79.91           C
ATOM    113  CZ2 TRP A  15      53.136  27.990  20.085  1.00 79.91           C
ATOM    114  CZ3 TRP A  15      54.009  27.371  22.236  1.00 79.91           C
ATOM    115  CH2 TRP A  15      53.112  28.075  21.459  1.00 79.91           C
ATOM    116  C   TRP A  15      59.334  24.532  20.334  1.00 79.91           C
ATOM    117  O   TRP A  15      59.735  23.447  19.920  1.00 79.91           O
ATOM    118  N   VAL A  16      59.758  25.062  21.498  1.00117.33           N
ATOM    119  CA  VAL A  16      60.607  24.304  22.368  1.00117.33           C
ATOM    120  CB  VAL A  16      61.819  25.037  22.873  1.00117.33           C
ATOM    121  CG1 VAL A  16      62.870  25.102  21.761  1.00117.33           C
ATOM    122  CG2 VAL A  16      61.370  26.433  23.330  1.00117.33           C
ATOM    123  C   VAL A  16      59.788  23.922  23.549  1.00117.33           C
ATOM    124  O   VAL A  16      59.114  24.753  24.159  1.00117.33           O
ATOM    125  N   PHE A  17      59.810  22.624  23.894  1.00 88.45           N
ATOM    126  CA  PHE A  17      59.049  22.198  25.025  1.00 88.45           C
ATOM    127  CB  PHE A  17      58.181  20.948  24.783  1.00 88.45           C
ATOM    128  CG  PHE A  17      57.185  21.220  23.700  1.00 88.45           C
ATOM    129  CD1 PHE A  17      56.294  22.262  23.803  1.00 88.45           C
ATOM    130  CD2 PHE A  17      57.106  20.387  22.607  1.00 88.45           C
ATOM    131  CE1 PHE A  17      55.374  22.494  22.805  1.00 88.45           C
ATOM    132  CE2 PHE A  17      56.185  20.612  21.607  1.00 88.45           C
ATOM    133  CZ  PHE A  17      55.319  21.673  21.704  1.00 88.45           C
ATOM    134  C   PHE A  17      60.025  21.826  26.094  1.00 88.45           C
ATOM    135  O   PHE A  17      60.967  21.070  25.860  1.00 88.45           O
ATOM    136  N   GLN A  18      59.820  22.374  27.306  1.00 58.78           N
ATOM    137  CA  GLN A  18      60.652  22.032  28.423  1.00 58.78           C
ATOM    138  CB  GLN A  18      60.927  23.227  29.356  1.00 58.78           C
ATOM    139  CG  GLN A  18      61.724  24.346  28.681  1.00 58.78           C
ATOM    140  CD  GLN A  18      63.175  23.895  28.579  1.00 58.78           C
ATOM    141  OE1 GLN A  18      63.718  23.301  29.510  1.00 58.78           O
ATOM    142  NE2 GLN A  18      63.822  24.177  27.417  1.00 58.78           N
ATOM    143  C   GLN A  18      59.850  21.029  29.186  1.00 58.78           C
ATOM    144  O   GLN A  18      58.709  21.296  29.552  1.00 58.78           O
ATOM    145  N   VAL A  19      60.434  19.841  29.445  1.00 51.42           N
ATOM    146  CA  VAL A  19      59.689  18.781  30.064  1.00 51.42           C
ATOM    147  CB  VAL A  19      59.798  17.502  29.278  1.00 51.42           C
ATOM    148  CG1 VAL A  19      59.060  16.375  30.015  1.00 51.42           C
ATOM    149  CG2 VAL A  19      59.281  17.766  27.853  1.00 51.42           C
ATOM    150  C   VAL A  19      60.227  18.508  31.436  1.00 51.42           C
ATOM    151  O   VAL A  19      61.428  18.337  31.630  1.00 51.42           O
ATOM    152  N   GLY A  20      59.320  18.471  32.432  1.00 48.46           N
ATOM    153  CA  GLY A  20      59.688  18.147  33.781  1.00 48.46           C
ATOM    154  C   GLY A  20      59.270  16.727  33.990  1.00 48.46           C
ATOM    155  O   GLY A  20      59.317  15.939  33.048  1.00 48.46           O
ATOM    156  N   SER A  21      58.869  16.399  35.243  1.00183.48           N
ATOM    157  CA  SER A  21      58.336  15.150  35.745  1.00183.48           C
ATOM    158  CB  SER A  21      56.801  15.163  35.927  1.00183.48           C
ATOM    159  OG  SER A  21      56.146  15.416  34.694  1.00183.48           O
ATOM    160  C   SER A  21      58.743  13.925  34.968  1.00183.48           C
ATOM    161  O   SER A  21      59.805  13.860  34.353  1.00183.48           O
ATOM    162  N   SER A  22      57.951  12.841  35.154  1.00155.21           N
ATOM    163  CA  SER A  22      58.055  11.604  34.419  1.00155.21           C
ATOM    164  CB  SER A  22      59.491  11.155  34.107  1.00155.21           C
ATOM    165  OG  SER A  22      59.472   9.930  33.390  1.00155.21           O
ATOM    166  C   SER A  22      57.464  10.529  35.277  1.00155.21           C
ATOM    167  O   SER A  22      58.189   9.706  35.832  1.00155.21           O
ATOM    168  N   GLY A  23      56.124  10.443  35.343  1.00 58.15           N
ATOM    169  CA  GLY A  23      55.532   9.467  36.210  1.00 58.15           C
ATOM    170  C   GLY A  23      54.308   8.934  35.548  1.00 58.15           C
ATOM    171  O   GLY A  23      54.208   8.904  34.324  1.00 58.15           O
ATOM    172  N   SER A  24      53.356   8.442  36.359  1.00 77.33           N
ATOM    173  CA  SER A  24      52.139   7.914  35.825  1.00 77.33           C
ATOM    174  CB  SER A  24      51.590   6.739  36.654  1.00 77.33           C
ATOM    175  OG  SER A  24      50.448   6.178  36.027  1.00 77.33           O
ATOM    176  C   SER A  24      51.123   9.018  35.819  1.00 77.33           C
ATOM    177  O   SER A  24      51.408  10.152  36.200  1.00 77.33           O
ATOM    178  N   GLN A  25      49.901   8.694  35.362  1.00132.11           N
ATOM    179  CA  GLN A  25      48.793   9.603  35.279  1.00132.11           C
ATOM    180  CB  GLN A  25      47.554   8.889  34.714  1.00132.11           C
ATOM    181  CG  GLN A  25      46.276   9.722  34.685  1.00132.11           C
ATOM    182  CD  GLN A  25      45.164   8.805  34.189  1.00132.11           C
ATOM    183  OE1 GLN A  25      43.989   9.024  34.480  1.00132.11           O
ATOM    184  NE2 GLN A  25      45.539   7.743  33.425  1.00132.11           N
ATOM    185  C   GLN A  25      48.452  10.063  36.666  1.00132.11           C
ATOM    186  O   GLN A  25      48.014  11.195  36.868  1.00132.11           O
ATOM    187  N   ARG A  26      48.544   9.145  37.646  1.00111.28           N
ATOM    188  CA  ARG A  26      48.301   9.441  39.032  1.00111.28           C
ATOM    189  CB  ARG A  26      48.131   8.176  39.890  1.00111.28           C
ATOM    190  CG  ARG A  26      46.870   7.373  39.570  0.00111.28           C
ATOM    191  CD  ARG A  26      46.716   6.124  40.441  0.00111.28           C
ATOM    192  NE  ARG A  26      45.459   5.436  40.033  0.00111.28           N
ATOM    193  CZ  ARG A  26      45.049   4.321  40.704  0.00111.28           C
ATOM    194  NH1 ARG A  26      45.790   3.842  41.746  0.00111.28           N
ATOM    195  NH2 ARG A  26      43.900   3.684  40.334  0.00111.28           N
ATOM    196  C   ARG A  26      49.439  10.212  39.622  1.00111.28           C
ATOM    197  O   ARG A  26      49.238  11.092  40.458  1.00111.28           O
ATOM    198  N   ASP A  27      50.671   9.864  39.205  1.00 51.61           N
ATOM    199  CA  ASP A  27      51.889  10.401  39.744  1.00 51.61           C
ATOM    200  CB  ASP A  27      53.140   9.736  39.144  1.00 51.61           C
ATOM    201  CG  ASP A  27      53.196   8.292  39.625  0.00 51.61           C
ATOM    202  OD1 ASP A  27      52.873   8.049  40.818  0.00 51.61           O
ATOM    203  OD2 ASP A  27      53.569   7.412  38.803  0.00 51.61           O
ATOM    204  C   ASP A  27      51.997  11.867  39.461  1.00 51.61           C
ATOM    205  O   ASP A  27      52.515  12.616  40.287  1.00 51.61           O
ATOM    206  N   VAL A  28      51.531  12.330  38.286  1.00132.59           N
ATOM    207  CA  VAL A  28      51.724  13.720  37.987  1.00132.59           C
ATOM    208  CB  VAL A  28      52.460  14.004  36.706  1.00132.59           C
ATOM    209  CG1 VAL A  28      53.861  13.392  36.765  1.00132.59           C
ATOM    210  CG2 VAL A  28      51.610  13.522  35.523  1.00132.59           C
ATOM    211  C   VAL A  28      50.409  14.396  37.798  1.00132.59           C
ATOM    212  O   VAL A  28      49.379  13.766  37.562  1.00132.59           O
ATOM    213  N   ASN A  29      50.440  15.732  37.967  1.00 83.66           N
ATOM    214  CA  ASN A  29      49.337  16.601  37.694  1.00 83.66           C
ATOM    215  CB  ASN A  29      48.480  16.925  38.930  1.00 83.66           C
ATOM    216  CG  ASN A  29      47.211  17.625  38.460  0.00 83.66           C
ATOM    217  OD1 ASN A  29      46.353  17.018  37.822  0.00 83.66           O
ATOM    218  ND2 ASN A  29      47.081  18.938  38.789  0.00 83.66           N
ATOM    219  C   ASN A  29      49.994  17.867  37.252  1.00 83.66           C
ATOM    220  O   ASN A  29      50.781  18.445  38.000  1.00 83.66           O
ATOM    221  N   CYS A  30      49.678  18.347  36.034  1.00 81.31           N
ATOM    222  CA  CYS A  30      50.415  19.467  35.527  1.00 81.31           C
ATOM    223  CB  CYS A  30      50.696  19.299  34.029  1.00 81.31           C
ATOM    224  SG  CYS A  30      51.445  17.670  33.739  1.00 81.31           S
ATOM    225  C   CYS A  30      49.645  20.730  35.735  1.00 81.31           C
ATOM    226  O   CYS A  30      49.249  21.399  34.781  1.00 81.31           O
ATOM    227  N   SER A  31      49.349  21.051  37.005  1.00 80.57           N
ATOM    228  CA  SER A  31      48.737  22.301  37.326  1.00 80.57           C
ATOM    229  CB  SER A  31      47.971  22.247  38.659  1.00 80.57           C
ATOM    230  OG  SER A  31      48.844  21.859  39.710  1.00 80.57           O
ATOM    231  C   SER A  31      49.786  23.381  37.411  1.00 80.57           C
ATOM    232  O   SER A  31      49.585  24.487  36.912  1.00 80.57           O
ATOM    233  N   VAL A  32      50.871  23.126  38.182  1.00 99.45           N
ATOM    234  CA  VAL A  32      51.934  24.084  38.377  1.00 99.45           C
ATOM    235  CB  VAL A  32      52.571  23.931  39.727  1.00 99.45           C
ATOM    236  CG1 VAL A  32      51.531  24.314  40.793  1.00 99.45           C
ATOM    237  CG2 VAL A  32      53.073  22.485  39.873  1.00 99.45           C
ATOM    238  C   VAL A  32      53.039  24.145  37.350  1.00 99.45           C
ATOM    239  O   VAL A  32      53.187  25.169  36.685  1.00 99.45           O
ATOM    240  N   MET A  33      53.822  23.037  37.205  1.00103.78           N
ATOM    241  CA  MET A  33      55.020  22.921  36.389  1.00103.78           C
ATOM    242  CB  MET A  33      55.555  24.219  35.747  1.00103.78           C
ATOM    243  CG  MET A  33      56.849  24.043  34.944  1.00103.78           C
ATOM    244  SD  MET A  33      56.716  23.014  33.451  1.00103.78           S
ATOM    245  CE  MET A  33      57.230  21.480  34.277  1.00103.78           C
ATOM    246  C   MET A  33      56.120  22.380  37.268  1.00103.78           C
ATOM    247  O   MET A  33      56.146  21.193  37.588  1.00103.78           O
ATOM    248  N   GLY A  34      57.081  23.252  37.665  1.00 40.95           N
ATOM    249  CA  GLY A  34      58.169  22.844  38.519  1.00 40.95           C
ATOM    250  C   GLY A  34      59.409  22.640  37.693  1.00 40.95           C
ATOM    251  O   GLY A  34      59.492  23.068  36.545  1.00 40.95           O
ATOM    252  N   PRO A  35      60.378  21.986  38.289  1.00 77.25           N
ATOM    253  CA  PRO A  35      61.681  21.762  37.700  1.00 77.25           C
ATOM    254  CD  PRO A  35      60.088  21.026  39.341  1.00 77.25           C
ATOM    255  CB  PRO A  35      62.415  20.859  38.687  1.00 77.25           C
ATOM    256  CG  PRO A  35      61.276  20.050  39.335  1.00 77.25           C
ATOM    257  C   PRO A  35      61.564  21.102  36.355  1.00 77.25           C
ATOM    258  O   PRO A  35      60.596  20.375  36.136  1.00 77.25           O
ATOM    259  N   GLN A  36      62.541  21.348  35.446  1.00131.79           N
ATOM    260  CA  GLN A  36      62.480  20.849  34.096  1.00131.79           C
ATOM    261  CB  GLN A  36      62.524  22.010  33.086  1.00131.79           C
ATOM    262  CG  GLN A  36      61.654  23.217  33.477  1.00131.79           C
ATOM    263  CD  GLN A  36      60.329  23.246  32.727  1.00131.79           C
ATOM    264  OE1 GLN A  36      59.660  24.280  32.690  1.00131.79           O
ATOM    265  NE2 GLN A  36      59.930  22.106  32.107  1.00131.79           N
ATOM    266  C   GLN A  36      63.724  20.037  33.820  1.00131.79           C
ATOM    267  O   GLN A  36      64.840  20.531  33.974  1.00131.79           O
ATOM    268  N   GLU A  37      63.556  18.745  33.462  1.00122.13           N
ATOM    269  CA  GLU A  37      64.633  17.844  33.127  1.00122.13           C
ATOM    270  CB  GLU A  37      64.257  16.370  33.356  1.00122.13           C
ATOM    271  CG  GLU A  37      64.291  15.952  34.830  1.00122.13           C
ATOM    272  CD  GLU A  37      63.095  16.537  35.567  1.00122.13           C
ATOM    273  OE1 GLU A  37      62.164  17.053  34.895  0.00122.13           O
ATOM    274  OE2 GLU A  37      63.099  16.469  36.826  0.00122.13           O
ATOM    275  C   GLU A  37      65.165  17.973  31.720  1.00122.13           C
ATOM    276  O   GLU A  37      66.378  17.921  31.521  1.00122.13           O
ATOM    277  N   LYS A  38      64.299  18.140  30.694  1.00112.72           N
ATOM    278  CA  LYS A  38      64.824  18.059  29.355  1.00112.72           C
ATOM    279  CB  LYS A  38      64.826  16.606  28.867  1.00112.72           C
ATOM    280  CG  LYS A  38      63.485  15.921  29.134  1.00112.72           C
ATOM    281  CD  LYS A  38      63.427  14.472  28.665  1.00112.72           C
ATOM    282  CE  LYS A  38      62.186  13.732  29.167  1.00112.72           C
ATOM    283  NZ  LYS A  38      62.232  12.317  28.738  1.00112.72           N
ATOM    284  C   LYS A  38      64.025  18.893  28.398  1.00112.72           C
ATOM    285  O   LYS A  38      62.926  19.348  28.711  1.00112.72           O
ATOM    286  N   LYS A  39      64.588  19.141  27.192  1.00 82.44           N
ATOM    287  CA  LYS A  39      63.857  19.917  26.231  1.00 82.44           C
ATOM    288  CB  LYS A  39      64.472  21.285  25.869  1.00 82.44           C
ATOM    289  CG  LYS A  39      65.622  21.225  24.866  1.00 82.44           C
ATOM    290  CD  LYS A  39      65.959  22.594  24.273  1.00 82.44           C
ATOM    291  CE  LYS A  39      67.102  22.561  23.257  1.00 82.44           C
ATOM    292  NZ  LYS A  39      67.355  23.926  22.742  1.00 82.44           N
ATOM    293  C   LYS A  39      63.728  19.139  24.963  1.00 82.44           C
ATOM    294  O   LYS A  39      64.564  18.294  24.646  1.00 82.44           O
ATOM    295  N   VAL A  40      62.626  19.393  24.227  1.00119.37           N
ATOM    296  CA  VAL A  40      62.368  18.771  22.960  1.00119.37           C
ATOM    297  CB  VAL A  40      61.196  17.839  22.960  1.00119.37           C
ATOM    298  CG1 VAL A  40      61.565  16.556  23.711  1.00119.37           C
ATOM    299  CG2 VAL A  40      60.008  18.585  23.589  1.00119.37           C
ATOM    300  C   VAL A  40      62.006  19.857  21.998  1.00119.37           C
ATOM    301  O   VAL A  40      61.247  20.765  22.332  1.00119.37           O
ATOM    302  N   VAL A  41      62.524  19.786  20.758  1.00 56.16           N
ATOM    303  CA  VAL A  41      62.188  20.807  19.808  1.00 56.16           C
ATOM    304  CB  VAL A  41      63.366  21.318  19.031  1.00 56.16           C
ATOM    305  CG1 VAL A  41      62.883  22.391  18.038  1.00 56.16           C
ATOM    306  CG2 VAL A  41      64.424  21.825  20.026  1.00 56.16           C
ATOM    307  C   VAL A  41      61.243  20.195  18.822  1.00 56.16           C
ATOM    308  O   VAL A  41      61.412  19.044  18.419  1.00 56.16           O
ATOM    309  N   VAL A  42      60.205  20.954  18.415  1.00131.51           N
ATOM    310  CA  VAL A  42      59.214  20.432  17.513  1.00131.51           C
ATOM    311  CB  VAL A  42      57.953  20.128  18.268  1.00131.51           C
ATOM    312  CG1 VAL A  42      57.607  21.369  19.098  1.00131.51           C
ATOM    313  CG2 VAL A  42      56.838  19.710  17.308  1.00131.51           C
ATOM    314  C   VAL A  42      58.942  21.470  16.457  1.00131.51           C
ATOM    315  O   VAL A  42      58.949  22.668  16.733  1.00131.51           O
ATOM    316  N   TYR A  43      58.691  21.015  15.208  1.00125.63           N
ATOM    317  CA  TYR A  43      58.454  21.856  14.059  1.00125.63           C
ATOM    318  CB  TYR A  43      59.266  21.416  12.824  1.00125.63           C
ATOM    319  CG  TYR A  43      60.689  21.282  13.212  1.00125.63           C
ATOM    320  CD1 TYR A  43      61.528  22.371  13.136  1.00125.63           C
ATOM    321  CD2 TYR A  43      61.170  20.073  13.661  1.00125.63           C
ATOM    322  CE1 TYR A  43      62.846  22.259  13.499  1.00125.63           C
ATOM    323  CE2 TYR A  43      62.492  19.957  14.025  1.00125.63           C
ATOM    324  CZ  TYR A  43      63.326  21.049  13.942  1.00125.63           C
ATOM    325  OH  TYR A  43      64.679  20.917  14.317  1.00125.63           O
ATOM    326  C   TYR A  43      57.056  21.575  13.601  1.00125.63           C
ATOM    327  O   TYR A  43      56.724  20.425  13.321  1.00125.63           O
ATOM    328  N   LEU A  44      56.201  22.608  13.475  1.00 80.20           N
ATOM    329  CA  LEU A  44      54.859  22.347  13.017  1.00 80.20           C
ATOM    330  CB  LEU A  44      53.775  22.985  13.900  1.00 80.20           C
ATOM    331  CG  LEU A  44      53.848  22.602  15.391  1.00 80.20           C
ATOM    332  CD1 LEU A  44      52.619  23.113  16.155  1.00 80.20           C
ATOM    333  CD2 LEU A  44      54.103  21.102  15.596  1.00 80.20           C
ATOM    334  C   LEU A  44      54.717  23.025  11.684  1.00 80.20           C
ATOM    335  O   LEU A  44      54.960  24.225  11.566  1.00 80.20           O
ATOM    336  N   GLN A  45      54.297  22.291  10.631  1.00162.40           N
ATOM    337  CA  GLN A  45      54.208  22.941   9.350  1.00162.40           C
ATOM    338  CB  GLN A  45      55.400  22.591   8.425  1.00162.40           C
ATOM    339  CG  GLN A  45      55.666  21.095   8.244  1.00162.40           C
ATOM    340  CD  GLN A  45      57.154  20.957   7.943  1.00162.40           C
ATOM    341  OE1 GLN A  45      57.925  20.534   8.800  1.00162.40           O
ATOM    342  NE2 GLN A  45      57.592  21.322   6.709  1.00162.40           N
ATOM    343  C   GLN A  45      52.851  22.805   8.711  1.00162.40           C
ATOM    344  O   GLN A  45      52.123  21.838   8.946  1.00162.40           O
ATOM    345  N   LYS A  46      52.527  23.802   7.846  1.00158.81           N
ATOM    346  CA  LYS A  46      51.238  24.051   7.246  1.00158.81           C
ATOM    347  CB  LYS A  46      51.289  24.912   5.972  1.00158.81           C
ATOM    348  CG  LYS A  46      49.917  25.490   5.621  1.00158.81           C
ATOM    349  CD  LYS A  46      49.963  26.721   4.718  1.00158.81           C
ATOM    350  CE  LYS A  46      50.652  26.487   3.375  1.00158.81           C
ATOM    351  NZ  LYS A  46      49.679  25.968   2.391  1.00158.81           N
ATOM    352  C   LYS A  46      50.486  22.811   6.950  1.00158.81           C
ATOM    353  O   LYS A  46      50.991  21.850   6.379  1.00158.81           O
ATOM    354  N   LEU A  47      49.199  22.859   7.336  1.00222.78           N
ATOM    355  CA  LEU A  47      48.316  21.744   7.328  1.00222.78           C
ATOM    356  CB  LEU A  47      48.390  20.800   6.104  1.00222.78           C
ATOM    357  CG  LEU A  47      47.560  21.312   4.888  1.00222.78           C
ATOM    358  CD1 LEU A  47      48.161  22.575   4.264  1.00222.78           C
ATOM    359  CD2 LEU A  47      47.299  20.236   3.834  1.00222.78           C
ATOM    360  C   LEU A  47      48.526  21.029   8.637  1.00222.78           C
ATOM    361  O   LEU A  47      48.211  21.582   9.690  1.00222.78           O
ATOM    362  N   ASP A  48      48.865  19.729   8.564  1.00264.34           N
ATOM    363  CA  ASP A  48      49.048  18.775   9.633  1.00264.34           C
ATOM    364  CB  ASP A  48      48.389  17.444   9.218  1.00264.34           C
ATOM    365  CG  ASP A  48      48.163  16.539  10.413  1.00264.34           C
ATOM    366  OD1 ASP A  48      48.041  17.058  11.550  1.00264.34           O
ATOM    367  OD2 ASP A  48      48.095  15.300  10.199  1.00264.34           O
ATOM    368  C   ASP A  48      50.412  18.415  10.178  1.00264.34           C
ATOM    369  O   ASP A  48      50.441  17.817  11.246  1.00264.34           O
ATOM    370  N   THR A  49      51.569  18.647   9.518  1.00169.53           N
ATOM    371  CA  THR A  49      52.712  17.849   9.956  1.00169.53           C
ATOM    372  CB  THR A  49      53.667  17.487   8.849  1.00169.53           C
ATOM    373  OG1 THR A  49      54.326  18.656   8.392  1.00169.53           O
ATOM    374  CG2 THR A  49      52.880  16.839   7.691  1.00169.53           C
ATOM    375  C   THR A  49      53.554  18.428  11.058  1.00169.53           C
ATOM    376  O   THR A  49      53.719  19.638  11.190  1.00169.53           O
ATOM    377  N   ALA A  50      54.125  17.517  11.889  1.00 60.31           N
ATOM    378  CA  ALA A  50      55.010  17.889  12.960  1.00 60.31           C
ATOM    379  CB  ALA A  50      54.422  17.633  14.355  1.00 60.31           C
ATOM    380  C   ALA A  50      56.249  17.036  12.847  1.00 60.31           C
ATOM    381  O   ALA A  50      56.150  15.874  12.457  1.00 60.31           O
ATOM    382  N   TYR A  51      57.451  17.597  13.157  1.00260.48           N
ATOM    383  CA  TYR A  51      58.653  16.786  13.178  1.00260.48           C
ATOM    384  CB  TYR A  51      59.965  17.145  12.482  1.00260.48           C
ATOM    385  CG  TYR A  51      60.186  17.410  11.059  1.00260.48           C
ATOM    386  CD1 TYR A  51      59.713  16.615  10.053  1.00260.48           C
ATOM    387  CD2 TYR A  51      61.023  18.471  10.807  1.00260.48           C
ATOM    388  CE1 TYR A  51      60.053  16.930   8.769  1.00260.48           C
ATOM    389  CE2 TYR A  51      61.369  18.790   9.529  1.00260.48           C
ATOM    390  CZ  TYR A  51      60.871  18.005   8.519  1.00260.48           C
ATOM    391  OH  TYR A  51      61.198  18.269   7.182  1.00260.48           O
ATOM    392  C   TYR A  51      59.406  17.177  14.408  1.00260.48           C
ATOM    393  O   TYR A  51      59.092  18.172  15.059  1.00260.48           O
ATOM    394  N   ASP A  52      60.502  16.410  14.658  1.00202.00           N
ATOM    395  CA  ASP A  52      61.462  16.668  15.700  1.00202.00           C
ATOM    396  CB  ASP A  52      61.885  15.468  16.565  1.00202.00           C
ATOM    397  CG  ASP A  52      60.770  14.524  16.899  1.00202.00           C
ATOM    398  OD1 ASP A  52      60.357  13.812  15.951  1.00202.00           O
ATOM    399  OD2 ASP A  52      60.345  14.449  18.082  1.00202.00           O
ATOM    400  C   ASP A  52      62.797  16.822  15.017  1.00202.00           C
ATOM    401  O   ASP A  52      62.924  16.731  13.796  1.00202.00           O
ATOM    402  N   ASP A  53      63.847  17.019  15.844  1.00 83.44           N
ATOM    403  CA  ASP A  53      65.221  17.077  15.412  1.00 83.44           C
ATOM    404  CB  ASP A  53      66.180  17.594  16.501  1.00 83.44           C
ATOM    405  CG  ASP A  53      66.035  19.110  16.570  1.00 83.44           C
ATOM    406  OD1 ASP A  53      65.034  19.596  17.159  1.00 83.44           O
ATOM    407  OD2 ASP A  53      66.921  19.810  16.012  1.00 83.44           O
ATOM    408  C   ASP A  53      65.681  15.714  14.968  1.00 83.44           C
ATOM    409  O   ASP A  53      66.516  15.588  14.072  1.00 83.44           O
ATOM    410  N   LEU A  54      65.135  14.654  15.592  1.00 92.03           N
ATOM    411  CA  LEU A  54      65.497  13.288  15.318  1.00 92.03           C
ATOM    412  CB  LEU A  54      64.854  12.271  16.275  1.00 92.03           C
ATOM    413  CG  LEU A  54      65.420  12.365  17.703  1.00 92.03           C
ATOM    414  CD1 LEU A  54      64.788  11.310  18.626  1.00 92.03           C
ATOM    415  CD2 LEU A  54      66.956  12.310  17.695  1.00 92.03           C
ATOM    416  C   LEU A  54      65.125  12.937  13.910  1.00 92.03           C
ATOM    417  O   LEU A  54      65.644  11.963  13.369  1.00 92.03           O
ATOM    418  N   GLY A  55      64.181  13.672  13.287  1.00 31.58           N
ATOM    419  CA  GLY A  55      63.844  13.352  11.929  1.00 31.58           C
ATOM    420  C   GLY A  55      62.542  12.614  11.917  1.00 31.58           C
ATOM    421  O   GLY A  55      62.094  12.148  10.871  1.00 31.58           O
ATOM    422  N   ASN A  56      61.903  12.483  13.095  1.00 49.03           N
ATOM    423  CA  ASN A  56      60.654  11.779  13.188  1.00 49.03           C
ATOM    424  CB  ASN A  56      60.269  11.412  14.633  1.00 49.03           C
ATOM    425  CG  ASN A  56      61.316  10.475  15.211  1.00 49.03           C
ATOM    426  OD1 ASN A  56      61.607   9.423  14.643  1.00 49.03           O
ATOM    427  ND2 ASN A  56      61.895  10.859  16.377  1.00 49.03           N
ATOM    428  C   ASN A  56      59.566  12.655  12.638  1.00 49.03           C
ATOM    429  O   ASN A  56      59.651  13.881  12.693  1.00 49.03           O
ATOM    430  N   SER A  57      58.500  12.029  12.090  1.00 51.60           N
ATOM    431  CA  SER A  57      57.420  12.785  11.513  1.00 51.60           C
ATOM    432  CB  SER A  57      57.213  12.475  10.013  1.00 51.60           C
ATOM    433  OG  SER A  57      56.309  13.396   9.420  1.00 51.60           O
ATOM    434  C   SER A  57      56.153  12.438  12.251  1.00 51.60           C
ATOM    435  O   SER A  57      56.004  11.319  12.744  1.00 51.60           O
ATOM    436  N   GLY A  58      55.196  13.393  12.346  1.00 38.82           N
ATOM    437  CA  GLY A  58      53.982  13.156  13.087  1.00 38.82           C
ATOM    438  C   GLY A  58      52.929  14.140  12.653  1.00 38.82           C
ATOM    439  O   GLY A  58      53.030  14.728  11.576  1.00 38.82           O
ATOM    440  N   HIS A  59      51.882  14.341  13.492  1.00 83.26           N
ATOM    441  CA  HIS A  59      50.773  15.180  13.107  1.00 83.26           C
ATOM    442  ND1 HIS A  59      50.083  11.963  13.349  1.00 83.26           N
ATOM    443  CG  HIS A  59      49.700  12.984  12.508  1.00 83.26           C
ATOM    444  CB  HIS A  59      49.469  14.384  12.977  1.00 83.26           C
ATOM    445  NE2 HIS A  59      49.937  11.091  11.310  1.00 83.26           N
ATOM    446  CD2 HIS A  59      49.614  12.436  11.267  1.00 83.26           C
ATOM    447  CE1 HIS A  59      50.211  10.854  12.580  1.00 83.26           C
ATOM    448  C   HIS A  59      50.453  16.125  14.229  1.00 83.26           C
ATOM    449  O   HIS A  59      50.899  15.933  15.359  1.00 83.26           O
ATOM    450  N   PHE A  60      49.657  17.184  13.940  1.00160.64           N
ATOM    451  CA  PHE A  60      49.229  18.053  15.000  1.00160.64           C
ATOM    452  CB  PHE A  60      50.210  19.189  15.338  1.00160.64           C
ATOM    453  CG  PHE A  60      49.992  20.331  14.402  1.00160.64           C
ATOM    454  CD1 PHE A  60      50.283  20.257  13.062  1.00160.64           C
ATOM    455  CD2 PHE A  60      49.494  21.511  14.900  1.00160.64           C
ATOM    456  CE1 PHE A  60      50.073  21.342  12.238  1.00160.64           C
ATOM    457  CE2 PHE A  60      49.283  22.597  14.082  1.00160.64           C
ATOM    458  CZ  PHE A  60      49.575  22.514  12.744  1.00160.64           C
ATOM    459  C   PHE A  60      47.963  18.716  14.551  1.00160.64           C
ATOM    460  O   PHE A  60      47.663  18.781  13.358  1.00160.64           O
ATOM    461  N   THR A  61      47.154  19.186  15.521  1.00169.66           N
ATOM    462  CA  THR A  61      45.979  19.941  15.197  1.00169.66           C
ATOM    463  CB  THR A  61      44.664  19.210  15.305  1.00169.66           C
ATOM    464  OG1 THR A  61      44.363  18.910  16.660  1.00169.66           O
ATOM    465  CG2 THR A  61      44.739  17.913  14.496  1.00169.66           C
ATOM    466  C   THR A  61      45.867  20.992  16.239  1.00169.66           C
ATOM    467  O   THR A  61      46.294  20.821  17.378  1.00169.66           O
ATOM    468  N   ILE A  62      45.279  22.122  15.850  1.00221.57           N
ATOM    469  CA  ILE A  62      44.972  23.178  16.749  1.00221.57           C
ATOM    470  CB  ILE A  62      44.888  24.456  15.991  1.00221.57           C
ATOM    471  CG1 ILE A  62      46.277  25.029  15.784  1.00221.57           C
ATOM    472  CG2 ILE A  62      44.023  25.429  16.748  1.00221.57           C
ATOM    473  CD1 ILE A  62      46.849  25.523  17.111  1.00221.57           C
ATOM    474  C   ILE A  62      43.636  22.801  17.298  1.00221.57           C
ATOM    475  O   ILE A  62      42.842  22.172  16.604  1.00221.57           O
ATOM    476  N   ILE A  63      43.377  23.083  18.586  1.00196.72           N
ATOM    477  CA  ILE A  63      42.089  22.706  19.062  1.00196.72           C
ATOM    478  CB  ILE A  63      42.195  21.822  20.288  1.00196.72           C
ATOM    479  CG1 ILE A  63      40.931  21.027  20.522  1.00196.72           C
ATOM    480  CG2 ILE A  63      42.642  22.597  21.523  1.00196.72           C
ATOM    481  CD1 ILE A  63      41.145  19.978  21.605  1.00196.72           C
ATOM    482  C   ILE A  63      41.337  23.987  19.237  1.00196.72           C
ATOM    483  O   ILE A  63      41.502  24.688  20.237  1.00196.72           O
ATOM    484  N   TYR A  64      40.482  24.329  18.236  1.00235.76           N
ATOM    485  CA  TYR A  64      39.758  25.570  18.297  1.00235.76           C
ATOM    486  CB  TYR A  64      38.707  25.607  19.409  1.00235.76           C
ATOM    487  CG  TYR A  64      37.692  26.634  19.039  1.00235.76           C
ATOM    488  CD1 TYR A  64      36.934  26.450  17.907  1.00235.76           C
ATOM    489  CD2 TYR A  64      37.445  27.742  19.816  1.00235.76           C
ATOM    490  CE1 TYR A  64      35.967  27.351  17.525  1.00235.76           C
ATOM    491  CE2 TYR A  64      36.483  28.651  19.446  1.00235.76           C
ATOM    492  CZ  TYR A  64      35.744  28.462  18.300  1.00235.76           C
ATOM    493  OH  TYR A  64      34.759  29.402  17.933  1.00235.76           O
ATOM    494  C   TYR A  64      40.812  26.624  18.483  1.00235.76           C
ATOM    495  O   TYR A  64      41.831  26.578  17.818  1.00235.76           O
ATOM    496  N   ASN A  65      40.522  27.711  19.204  1.00155.78           N
ATOM    497  CA  ASN A  65      41.481  28.736  19.547  1.00155.78           C
ATOM    498  CB  ASN A  65      40.827  30.132  19.637  1.00155.78           C
ATOM    499  CG  ASN A  65      39.697  30.107  20.651  1.00155.78           C
ATOM    500  OD1 ASN A  65      39.728  29.350  21.621  1.00155.78           O
ATOM    501  ND2 ASN A  65      38.651  30.942  20.421  1.00155.78           N
ATOM    502  C   ASN A  65      42.253  28.428  20.817  1.00155.78           C
ATOM    503  O   ASN A  65      43.128  29.197  21.209  1.00155.78           O
ATOM    504  N   GLN A  66      41.859  27.380  21.566  1.00161.84           N
ATOM    505  CA  GLN A  66      42.374  27.078  22.883  1.00161.84           C
ATOM    506  CB  GLN A  66      41.450  26.133  23.638  1.00161.84           C
ATOM    507  CG  GLN A  66      40.074  26.740  23.854  1.00161.84           C
ATOM    508  CD  GLN A  66      39.636  26.156  25.172  1.00161.84           C
ATOM    509  OE1 GLN A  66      38.952  25.135  25.245  1.00161.84           O
ATOM    510  NE2 GLN A  66      40.107  26.814  26.261  1.00161.84           N
ATOM    511  C   GLN A  66      43.767  26.527  23.056  1.00161.84           C
ATOM    512  O   GLN A  66      44.470  26.967  23.965  1.00161.84           O
ATOM    513  N   GLY A  67      44.211  25.546  22.243  1.00 41.05           N
ATOM    514  CA  GLY A  67      45.490  24.926  22.486  1.00 41.05           C
ATOM    515  C   GLY A  67      45.727  23.944  21.378  1.00 41.05           C
ATOM    516  O   GLY A  67      45.107  24.052  20.321  1.00 41.05           O
ATOM    517  N   PHE A  68      46.643  22.967  21.583  1.00 74.01           N
ATOM    518  CA  PHE A  68      46.957  22.069  20.506  1.00 74.01           C
ATOM    519  CB  PHE A  68      48.170  22.557  19.690  1.00 74.01           C
ATOM    520  CG  PHE A  68      49.314  22.720  20.644  1.00 74.01           C
ATOM    521  CD1 PHE A  68      49.425  23.850  21.425  1.00 74.01           C
ATOM    522  CD2 PHE A  68      50.277  21.746  20.758  1.00 74.01           C
ATOM    523  CE1 PHE A  68      50.477  24.001  22.305  1.00 74.01           C
ATOM    524  CE2 PHE A  68      51.329  21.896  21.635  1.00 74.01           C
ATOM    525  CZ  PHE A  68      51.434  23.022  22.414  1.00 74.01           C
ATOM    526  C   PHE A  68      47.287  20.692  21.005  1.00 74.01           C
ATOM    527  O   PHE A  68      47.570  20.490  22.186  1.00 74.01           O
ATOM    528  N   GLU A  69      47.204  19.698  20.088  1.00145.94           N
ATOM    529  CA  GLU A  69      47.639  18.350  20.335  1.00145.94           C
ATOM    530  CB  GLU A  69      46.597  17.232  20.196  1.00145.94           C
ATOM    531  CG  GLU A  69      45.785  16.937  21.447  1.00145.94           C
ATOM    532  CD  GLU A  69      45.349  15.480  21.320  1.00145.94           C
ATOM    533  OE1 GLU A  69      44.580  15.161  20.373  1.00145.94           O
ATOM    534  OE2 GLU A  69      45.813  14.651  22.145  1.00145.94           O
ATOM    535  C   GLU A  69      48.629  17.998  19.274  1.00145.94           C
ATOM    536  O   GLU A  69      48.437  18.310  18.101  1.00145.94           O
ATOM    537  N   ILE A  70      49.722  17.327  19.682  1.00131.95           N
ATOM    538  CA  ILE A  70      50.728  16.916  18.748  1.00131.95           C
ATOM    539  CB  ILE A  70      52.082  17.499  19.066  1.00131.95           C
ATOM    540  CG1 ILE A  70      52.061  19.036  19.137  1.00131.95           C
ATOM    541  CG2 ILE A  70      53.085  16.948  18.038  1.00131.95           C
ATOM    542  CD1 ILE A  70      51.813  19.725  17.801  1.00131.95           C
ATOM    543  C   ILE A  70      50.921  15.452  18.986  1.00131.95           C
ATOM    544  O   ILE A  70      51.097  15.037  20.130  1.00131.95           O
ATOM    545  N   VAL A  71      50.874  14.616  17.932  1.00136.62           N
ATOM    546  CA  VAL A  71      51.227  13.236  18.132  1.00136.62           C
ATOM    547  CB  VAL A  71      50.150  12.247  17.777  1.00136.62           C
ATOM    548  CG1 VAL A  71      49.063  12.310  18.860  1.00136.62           C
ATOM    549  CG2 VAL A  71      49.581  12.613  16.404  1.00136.62           C
ATOM    550  C   VAL A  71      52.461  12.993  17.326  1.00136.62           C
ATOM    551  O   VAL A  71      52.470  13.134  16.103  1.00136.62           O
ATOM    552  N   LEU A  72      53.560  12.641  18.018  1.00131.65           N
ATOM    553  CA  LEU A  72      54.800  12.494  17.323  1.00131.65           C
ATOM    554  CB  LEU A  72      55.541  13.849  17.266  1.00131.65           C
ATOM    555  CG  LEU A  72      56.805  13.951  16.391  1.00131.65           C
ATOM    556  CD1 LEU A  72      57.395  15.367  16.473  1.00131.65           C
ATOM    557  CD2 LEU A  72      57.842  12.865  16.706  1.00131.65           C
ATOM    558  C   LEU A  72      55.632  11.521  18.109  1.00131.65           C
ATOM    559  O   LEU A  72      55.712  11.601  19.333  1.00131.65           O
ATOM    560  N   ASN A  73      56.277  10.569  17.405  1.00 95.00           N
ATOM    561  CA  ASN A  73      57.187   9.626  17.994  1.00 95.00           C
ATOM    562  CB  ASN A  73      58.523  10.276  18.406  1.00 95.00           C
ATOM    563  CG  ASN A  73      59.606   9.205  18.489  1.00 95.00           C
ATOM    564  OD1 ASN A  73      60.795   9.503  18.382  1.00 95.00           O
ATOM    565  ND2 ASN A  73      59.198   7.922  18.669  1.00 95.00           N
ATOM    566  C   ASN A  73      56.574   8.948  19.193  1.00 95.00           C
ATOM    567  O   ASN A  73      57.197   8.854  20.250  1.00 95.00           O
ATOM    568  N   ASP A  74      55.336   8.436  19.039  1.00 82.80           N
ATOM    569  CA  ASP A  74      54.626   7.691  20.046  1.00 82.80           C
ATOM    570  CB  ASP A  74      55.300   6.354  20.410  1.00 82.80           C
ATOM    571  CG  ASP A  74      55.022   5.370  19.278  1.00 82.80           C
ATOM    572  OD1 ASP A  74      54.072   5.630  18.492  1.00 82.80           O
ATOM    573  OD2 ASP A  74      55.748   4.344  19.186  1.00 82.80           O
ATOM    574  C   ASP A  74      54.393   8.482  21.303  1.00 82.80           C
ATOM    575  O   ASP A  74      54.231   7.903  22.376  1.00 82.80           O
ATOM    576  N   TYR A  75      54.328   9.823  21.201  1.00 81.45           N
ATOM    577  CA  TYR A  75      54.011  10.663  22.328  1.00 81.45           C
ATOM    578  CB  TYR A  75      55.172  11.548  22.829  1.00 81.45           C
ATOM    579  CG  TYR A  75      56.096  10.776  23.709  1.00 81.45           C
ATOM    580  CD1 TYR A  75      55.841  10.702  25.060  1.00 81.45           C
ATOM    581  CD2 TYR A  75      57.211  10.146  23.208  1.00 81.45           C
ATOM    582  CE1 TYR A  75      56.675  10.006  25.900  1.00 81.45           C
ATOM    583  CE2 TYR A  75      58.051   9.448  24.044  1.00 81.45           C
ATOM    584  CZ  TYR A  75      57.783   9.377  25.391  1.00 81.45           C
ATOM    585  OH  TYR A  75      58.645   8.662  26.248  1.00 81.45           O
ATOM    586  C   TYR A  75      52.947  11.622  21.890  1.00 81.45           C
ATOM    587  O   TYR A  75      52.866  11.978  20.716  1.00 81.45           O
ATOM    588  N   LYS A  76      52.086  12.053  22.836  1.00 86.91           N
ATOM    589  CA  LYS A  76      51.053  13.002  22.532  1.00 86.91           C
ATOM    590  CB  LYS A  76      49.645  12.481  22.857  1.00 86.91           C
ATOM    591  CG  LYS A  76      49.275  11.219  22.076  1.00 86.91           C
ATOM    592  CD  LYS A  76      48.064  10.485  22.649  1.00 86.91           C
ATOM    593  CE  LYS A  76      47.826   9.110  22.024  1.00 86.91           C
ATOM    594  NZ  LYS A  76      47.128   9.251  20.731  1.00 86.91           N
ATOM    595  C   LYS A  76      51.302  14.189  23.414  1.00 86.91           C
ATOM    596  O   LYS A  76      51.498  14.037  24.619  1.00 86.91           O
ATOM    597  N   TRP A  77      51.303  15.407  22.830  1.00 78.29           N
ATOM    598  CA  TRP A  77      51.551  16.600  23.593  1.00 78.29           C
ATOM    599  CB  TRP A  77      52.629  17.503  22.965  1.00 78.29           C
ATOM    600  CG  TRP A  77      53.998  16.873  22.881  1.00 78.29           C
ATOM    601  CD2 TRP A  77      55.075  17.129  23.795  1.00 78.29           C
ATOM    602  CD1 TRP A  77      54.475  15.986  21.960  1.00 78.29           C
ATOM    603  NE1 TRP A  77      55.781  15.668  22.245  1.00 78.29           N
ATOM    604  CE2 TRP A  77      56.164  16.366  23.372  1.00 78.29           C
ATOM    605  CE3 TRP A  77      55.153  17.932  24.896  1.00 78.29           C
ATOM    606  CZ2 TRP A  77      57.351  16.398  24.047  1.00 78.29           C
ATOM    607  CZ3 TRP A  77      56.352  17.960  25.574  1.00 78.29           C
ATOM    608  CH2 TRP A  77      57.429  17.208  25.159  1.00 78.29           C
ATOM    609  C   TRP A  77      50.291  17.410  23.587  1.00 78.29           C
ATOM    610  O   TRP A  77      49.648  17.559  22.549  1.00 78.29           O
ATOM    611  N   PHE A  78      49.892  17.944  24.762  1.00123.00           N
ATOM    612  CA  PHE A  78      48.709  18.755  24.823  1.00123.00           C
ATOM    613  CB  PHE A  78      47.456  17.925  25.163  1.00123.00           C
ATOM    614  CG  PHE A  78      46.367  18.855  25.552  1.00123.00           C
ATOM    615  CD1 PHE A  78      45.680  19.588  24.614  1.00123.00           C
ATOM    616  CD2 PHE A  78      46.057  19.006  26.883  1.00123.00           C
ATOM    617  CE1 PHE A  78      44.681  20.451  25.000  1.00123.00           C
ATOM    618  CE2 PHE A  78      45.060  19.865  27.278  1.00123.00           C
ATOM    619  CZ  PHE A  78      44.370  20.587  26.333  1.00123.00           C
ATOM    620  C   PHE A  78      48.888  19.852  25.834  1.00123.00           C
ATOM    621  O   PHE A  78      49.420  19.638  26.922  1.00123.00           O
ATOM    622  N   ALA A  79      48.445  21.079  25.481  1.00 51.48           N
ATOM    623  CA  ALA A  79      48.557  22.199  26.373  1.00 51.48           C
ATOM    624  CB  ALA A  79      49.974  22.794  26.425  1.00 51.48           C
ATOM    625  C   ALA A  79      47.653  23.282  25.871  1.00 51.48           C
ATOM    626  O   ALA A  79      47.318  23.335  24.688  1.00 51.48           O
ATOM    627  N   PHE A  80      47.230  24.183  26.779  1.00132.40           N
ATOM    628  CA  PHE A  80      46.411  25.293  26.390  1.00132.40           C
ATOM    629  CB  PHE A  80      45.396  25.761  27.452  1.00132.40           C
ATOM    630  CG  PHE A  80      44.356  24.718  27.687  1.00132.40           C
ATOM    631  CD1 PHE A  80      43.278  24.609  26.840  1.00132.40           C
ATOM    632  CD2 PHE A  80      44.454  23.850  28.750  1.00132.40           C
ATOM    633  CE1 PHE A  80      42.311  23.654  27.049  1.00132.40           C
ATOM    634  CE2 PHE A  80      43.490  22.893  28.965  1.00132.40           C
ATOM    635  CZ  PHE A  80      42.415  22.794  28.115  1.00132.40           C
ATOM    636  C   PHE A  80      47.341  26.449  26.204  1.00132.40           C
ATOM    637  O   PHE A  80      48.427  26.487  26.781  1.00132.40           O
ATOM    638  N   PHE A  81      46.950  27.424  25.362  1.00 68.25           N
ATOM    639  CA  PHE A  81      47.785  28.577  25.174  1.00 68.25           C
ATOM    640  CB  PHE A  81      47.326  29.507  24.042  1.00 68.25           C
ATOM    641  CG  PHE A  81      47.597  28.808  22.755  1.00 68.25           C
ATOM    642  CD1 PHE A  81      48.881  28.721  22.265  1.00 68.25           C
ATOM    643  CD2 PHE A  81      46.570  28.250  22.029  1.00 68.25           C
ATOM    644  CE1 PHE A  81      49.137  28.082  21.074  1.00 68.25           C
ATOM    645  CE2 PHE A  81      46.820  27.607  20.838  1.00 68.25           C
ATOM    646  CZ  PHE A  81      48.105  27.522  20.358  1.00 68.25           C
ATOM    647  C   PHE A  81      47.752  29.349  26.458  1.00 68.25           C
ATOM    648  O   PHE A  81      46.767  29.303  27.194  1.00 68.25           O
ATOM    649  N   LYS A  82      48.849  30.074  26.760  1.00 86.05           N
ATOM    650  CA  LYS A  82      49.002  30.743  28.023  1.00 86.05           C
ATOM    651  CB  LYS A  82      50.461  31.093  28.352  1.00 86.05           C
ATOM    652  CG  LYS A  82      50.630  31.636  29.772  1.00 86.05           C
ATOM    653  CD  LYS A  82      52.084  31.694  30.244  1.00 86.05           C
ATOM    654  CE  LYS A  82      52.809  32.970  29.823  1.00 86.05           C
ATOM    655  NZ  LYS A  82      54.144  33.017  30.457  1.00 86.05           N
ATOM    656  C   LYS A  82      48.203  32.009  28.127  1.00 86.05           C
ATOM    657  O   LYS A  82      48.021  32.745  27.157  1.00 86.05           O
ATOM    658  N   TYR A  83      47.663  32.261  29.342  1.00 68.16           N
ATOM    659  CA  TYR A  83      46.970  33.481  29.651  1.00 68.16           C
ATOM    660  CB  TYR A  83      45.447  33.406  29.424  1.00 68.16           C
ATOM    661  CG  TYR A  83      44.867  32.352  30.304  1.00 68.16           C
ATOM    662  CD1 TYR A  83      44.469  32.645  31.589  1.00 68.16           C
ATOM    663  CD2 TYR A  83      44.717  31.067  29.835  1.00 68.16           C
ATOM    664  CE1 TYR A  83      43.931  31.670  32.396  1.00 68.16           C
ATOM    665  CE2 TYR A  83      44.179  30.089  30.636  1.00 68.16           C
ATOM    666  CZ  TYR A  83      43.785  30.390  31.917  1.00 68.16           C
ATOM    667  OH  TYR A  83      43.232  29.387  32.740  1.00 68.16           O
ATOM    668  C   TYR A  83      47.233  33.798  31.095  1.00 68.16           C
ATOM    669  O   TYR A  83      47.420  32.892  31.906  1.00 68.16           O
ATOM    670  N   LYS A  84      47.270  35.100  31.456  1.00 45.27           N
ATOM    671  CA  LYS A  84      47.535  35.464  32.824  1.00 45.27           C
ATOM    672  CB  LYS A  84      48.863  36.219  33.005  1.00 45.27           C
ATOM    673  CG  LYS A  84      50.096  35.380  32.662  1.00 45.27           C
ATOM    674  CD  LYS A  84      51.371  36.207  32.483  1.00 45.27           C
ATOM    675  CE  LYS A  84      52.600  35.365  32.141  0.00 45.27           C
ATOM    676  NZ  LYS A  84      53.740  36.247  31.808  0.00 45.27           N
ATOM    677  C   LYS A  84      46.448  36.382  33.277  1.00 45.27           C
ATOM    678  O   LYS A  84      46.018  37.269  32.542  1.00 45.27           O
ATOM    679  N   GLU A  85      45.964  36.196  34.518  1.00105.49           N
ATOM    680  CA  GLU A  85      44.910  37.063  34.944  1.00105.49           C
ATOM    681  CB  GLU A  85      43.602  36.308  35.226  1.00105.49           C
ATOM    682  CG  GLU A  85      43.754  35.163  36.224  1.00105.49           C
ATOM    683  CD  GLU A  85      42.427  34.422  36.277  1.00105.49           C
ATOM    684  OE1 GLU A  85      42.186  33.574  35.376  1.00105.49           O
ATOM    685  OE2 GLU A  85      41.633  34.697  37.216  1.00105.49           O
ATOM    686  C   GLU A  85      45.329  37.828  36.156  1.00105.49           C
ATOM    687  O   GLU A  85      45.547  37.275  37.233  1.00105.49           O
ATOM    688  N   GLU A  86      45.456  39.154  35.971  1.00 54.11           N
ATOM    689  CA  GLU A  86      45.774  40.084  37.012  1.00 54.11           C
ATOM    690  CB  GLU A  86      45.986  41.516  36.492  0.00 54.11           C
ATOM    691  CG  GLU A  86      46.333  42.524  37.591  0.00 54.11           C
ATOM    692  CD  GLU A  86      46.281  43.922  36.987  0.00 54.11           C
ATOM    693  OE1 GLU A  86      45.166  44.344  36.579  0.00 54.11           O
ATOM    694  OE2 GLU A  86      47.351  44.585  36.925  0.00 54.11           O
ATOM    695  C   GLU A  86      44.579  40.127  37.907  1.00 54.11           C
ATOM    696  O   GLU A  86      44.688  40.370  39.105  1.00 54.11           O
ATOM    697  N   GLY A  87      43.399  39.876  37.317  1.00 66.92           N
ATOM    698  CA  GLY A  87      42.118  39.927  37.954  1.00 66.92           C
ATOM    699  C   GLY A  87      41.305  40.832  37.093  1.00 66.92           C
ATOM    700  O   GLY A  87      40.266  40.444  36.564  1.00 66.92           O
ATOM    701  N   SER A  88      41.756  42.081  36.919  1.00158.15           N
ATOM    702  CA  SER A  88      41.037  42.934  36.029  1.00158.15           C
ATOM    703  CB  SER A  88      41.358  44.421  36.247  1.00158.15           C
ATOM    704  OG  SER A  88      40.934  44.822  37.541  0.00158.15           O
ATOM    705  C   SER A  88      41.421  42.597  34.632  1.00158.15           C
ATOM    706  O   SER A  88      40.584  42.518  33.734  1.00158.15           O
ATOM    707  N   LYS A  89      42.723  42.346  34.421  1.00102.58           N
ATOM    708  CA  LYS A  89      43.153  42.225  33.064  1.00102.58           C
ATOM    709  CB  LYS A  89      44.377  43.091  32.737  1.00102.58           C
ATOM    710  CG  LYS A  89      45.640  42.613  33.453  1.00102.58           C
ATOM    711  CD  LYS A  89      46.932  43.225  32.915  0.00102.58           C
ATOM    712  CE  LYS A  89      48.177  42.739  33.659  0.00102.58           C
ATOM    713  NZ  LYS A  89      49.364  43.500  33.215  0.00102.58           N
ATOM    714  C   LYS A  89      43.549  40.824  32.765  1.00102.58           C
ATOM    715  O   LYS A  89      44.111  40.115  33.597  1.00102.58           O
ATOM    716  N   VAL A  90      43.245  40.393  31.530  1.00 41.85           N
ATOM    717  CA  VAL A  90      43.637  39.089  31.102  1.00 41.85           C
ATOM    718  CB  VAL A  90      42.483  38.234  30.663  1.00 41.85           C
ATOM    719  CG1 VAL A  90      43.029  36.881  30.175  1.00 41.85           C
ATOM    720  CG2 VAL A  90      41.487  38.120  31.830  1.00 41.85           C
ATOM    721  C   VAL A  90      44.541  39.284  29.927  1.00 41.85           C
ATOM    722  O   VAL A  90      44.246  40.069  29.025  1.00 41.85           O
ATOM    723  N   THR A  91      45.690  38.582  29.923  1.00 35.02           N
ATOM    724  CA  THR A  91      46.611  38.710  28.831  1.00 35.02           C
ATOM    725  CB  THR A  91      47.953  39.233  29.256  1.00 35.02           C
ATOM    726  OG1 THR A  91      47.803  40.494  29.894  1.00 35.02           O
ATOM    727  CG2 THR A  91      48.848  39.375  28.014  1.00 35.02           C
ATOM    728  C   THR A  91      46.818  37.337  28.273  1.00 35.02           C
ATOM    729  O   THR A  91      46.986  36.373  29.019  1.00 35.02           O
ATOM    730  N   THR A  92      46.812  37.213  26.932  1.00 38.01           N
ATOM    731  CA  THR A  92      46.978  35.922  26.331  1.00 38.01           C
ATOM    732  CB  THR A  92      45.916  35.599  25.319  1.00 38.01           C
ATOM    733  OG1 THR A  92      44.632  35.646  25.926  1.00 38.01           O
ATOM    734  CG2 THR A  92      46.180  34.194  24.752  1.00 38.01           C
ATOM    735  C   THR A  92      48.294  35.911  25.622  1.00 38.01           C
ATOM    736  O   THR A  92      48.724  36.925  25.073  1.00 38.01           O
ATOM    737  N   TYR A  93      48.990  34.756  25.676  1.00 66.39           N
ATOM    738  CA  TYR A  93      50.249  34.600  25.009  1.00 66.39           C
ATOM    739  CB  TYR A  93      51.397  34.320  25.990  1.00 66.39           C
ATOM    740  CG  TYR A  93      51.546  35.523  26.856  1.00 66.39           C
ATOM    741  CD1 TYR A  93      52.371  36.557  26.479  1.00 66.39           C
ATOM    742  CD2 TYR A  93      50.854  35.617  28.042  1.00 66.39           C
ATOM    743  CE1 TYR A  93      52.510  37.668  27.277  1.00 66.39           C
ATOM    744  CE2 TYR A  93      50.989  36.725  28.844  1.00 66.39           C
ATOM    745  CZ  TYR A  93      51.818  37.751  28.462  1.00 66.39           C
ATOM    746  OH  TYR A  93      51.960  38.889  29.284  1.00 66.39           O
ATOM    747  C   TYR A  93      50.120  33.398  24.124  1.00 66.39           C
ATOM    748  O   TYR A  93      50.171  32.259  24.584  1.00 66.39           O
ATOM    749  N   CYS A  94      49.942  33.633  22.816  1.00 71.54           N
ATOM    750  CA  CYS A  94      49.790  32.588  21.847  1.00 71.54           C
ATOM    751  CB  CYS A  94      49.150  33.112  20.560  1.00 71.54           C
ATOM    752  SG  CYS A  94      47.470  33.684  20.930  1.00 71.54           S
ATOM    753  C   CYS A  94      51.106  31.917  21.592  1.00 71.54           C
ATOM    754  O   CYS A  94      51.159  30.809  21.059  1.00 71.54           O
ATOM    755  N   ASN A  95      52.205  32.637  21.880  1.00 75.33           N
ATOM    756  CA  ASN A  95      53.552  32.163  21.729  1.00 75.33           C
ATOM    757  CB  ASN A  95      54.597  33.292  21.787  1.00 75.33           C
ATOM    758  CG  ASN A  95      54.581  33.915  23.173  1.00 75.33           C
ATOM    759  OD1 ASN A  95      53.522  34.187  23.737  1.00 75.33           O
ATOM    760  ND2 ASN A  95      55.794  34.147  23.741  1.00 75.33           N
ATOM    761  C   ASN A  95      53.891  31.154  22.797  1.00 75.33           C
ATOM    762  O   ASN A  95      54.837  30.385  22.634  1.00 75.33           O
ATOM    763  N   GLU A  96      53.182  31.158  23.947  1.00 75.26           N
ATOM    764  CA  GLU A  96      53.547  30.268  25.020  1.00 75.26           C
ATOM    765  CB  GLU A  96      53.991  31.009  26.287  1.00 75.26           C
ATOM    766  CG  GLU A  96      55.288  31.791  26.110  1.00 75.26           C
ATOM    767  CD  GLU A  96      55.555  32.511  27.420  1.00 75.26           C
ATOM    768  OE1 GLU A  96      54.967  33.606  27.618  1.00 75.26           O
ATOM    769  OE2 GLU A  96      56.342  31.975  28.244  1.00 75.26           O
ATOM    770  C   GLU A  96      52.380  29.416  25.419  1.00 75.26           C
ATOM    771  O   GLU A  96      51.266  29.589  24.926  1.00 75.26           O
ATOM    772  N   THR A  97      52.627  28.442  26.330  1.00 48.96           N
ATOM    773  CA  THR A  97      51.576  27.560  26.759  1.00 48.96           C
ATOM    774  CB  THR A  97      51.758  26.135  26.323  1.00 48.96           C
ATOM    775  OG1 THR A  97      52.915  25.580  26.932  1.00 48.96           O
ATOM    776  CG2 THR A  97      51.892  26.094  24.792  1.00 48.96           C
ATOM    777  C   THR A  97      51.514  27.521  28.256  1.00 48.96           C
ATOM    778  O   THR A  97      52.439  27.927  28.958  1.00 48.96           O
ATOM    779  N   MET A  98      50.363  27.047  28.773  1.00 54.72           N
ATOM    780  CA  MET A  98      50.186  26.818  30.176  1.00 54.72           C
ATOM    781  CB  MET A  98      48.716  26.612  30.584  1.00 54.72           C
ATOM    782  CG  MET A  98      47.832  27.842  30.367  1.00 54.72           C
ATOM    783  SD  MET A  98      48.166  29.227  31.495  1.00 54.72           S
ATOM    784  CE  MET A  98      47.258  28.512  32.896  1.00 54.72           C
ATOM    785  C   MET A  98      50.884  25.518  30.398  1.00 54.72           C
ATOM    786  O   MET A  98      51.388  24.920  29.449  1.00 54.72           O
ATOM    787  N   THR A  99      50.976  25.049  31.653  1.00 50.33           N
ATOM    788  CA  THR A  99      51.631  23.786  31.829  1.00 50.33           C
ATOM    789  CB  THR A  99      51.862  23.412  33.263  1.00 50.33           C
ATOM    790  OG1 THR A  99      52.649  24.407  33.903  1.00 50.33           O
ATOM    791  CG2 THR A  99      52.600  22.063  33.303  1.00 50.33           C
ATOM    792  C   THR A  99      50.758  22.757  31.178  1.00 50.33           C
ATOM    793  O   THR A  99      49.542  22.756  31.365  1.00 50.33           O
ATOM    794  N   GLY A 100      51.368  21.851  30.381  1.00 44.07           N
ATOM    795  CA  GLY A 100      50.598  20.886  29.651  1.00 44.07           C
ATOM    796  C   GLY A 100      51.011  19.495  30.020  1.00 44.07           C
ATOM    797  O   GLY A 100      51.873  19.286  30.875  1.00 44.07           O
ATOM    798  N   TRP A 101      50.376  18.500  29.357  1.00 91.51           N
ATOM    799  CA  TRP A 101      50.633  17.120  29.651  1.00 91.51           C
ATOM    800  CB  TRP A 101      49.362  16.347  30.036  1.00 91.51           C
ATOM    801  CG  TRP A 101      48.700  16.806  31.311  1.00 91.51           C
ATOM    802  CD2 TRP A 101      47.794  17.917  31.387  1.00 91.51           C
ATOM    803  CD1 TRP A 101      48.803  16.303  32.575  1.00 91.51           C
ATOM    804  NE1 TRP A 101      48.007  17.024  33.433  1.00 91.51           N
ATOM    805  CE2 TRP A 101      47.382  18.022  32.715  1.00 91.51           C
ATOM    806  CE3 TRP A 101      47.341  18.778  30.428  1.00 91.51           C
ATOM    807  CZ2 TRP A 101      46.505  18.994  33.105  1.00 91.51           C
ATOM    808  CZ3 TRP A 101      46.458  19.757  30.825  1.00 91.51           C
ATOM    809  CH2 TRP A 101      46.048  19.862  32.139  1.00 91.51           C
ATOM    810  C   TRP A 101      51.167  16.439  28.425  1.00 91.51           C
ATOM    811  O   TRP A 101      50.667  16.632  27.318  1.00 91.51           O
ATOM    812  N   VAL A 102      52.222  15.617  28.606  1.00109.33           N
ATOM    813  CA  VAL A 102      52.774  14.836  27.536  1.00109.33           C
ATOM    814  CB  VAL A 102      54.148  15.278  27.110  1.00109.33           C
ATOM    815  CG1 VAL A 102      55.103  15.161  28.308  1.00109.33           C
ATOM    816  CG2 VAL A 102      54.583  14.435  25.899  1.00109.33           C
ATOM    817  C   VAL A 102      52.883  13.435  28.052  1.00109.33           C
ATOM    818  O   VAL A 102      53.316  13.216  29.182  1.00109.33           O
ATOM    819  N   HIS A 103      52.459  12.445  27.242  1.00 59.37           N
ATOM    820  CA  HIS A 103      52.561  11.074  27.657  1.00 59.37           C
ATOM    821  ND1 HIS A 103      49.215  11.848  28.127  1.00 59.37           N
ATOM    822  CG  HIS A 103      50.035  10.761  27.911  1.00 59.37           C
ATOM    823  CB  HIS A 103      51.389  10.589  28.534  1.00 59.37           C
ATOM    824  NE2 HIS A 103      48.121  10.490  26.748  1.00 59.37           N
ATOM    825  CD2 HIS A 103      49.350   9.943  27.067  1.00 59.37           C
ATOM    826  CE1 HIS A 103      48.085  11.633  27.407  1.00 59.37           C
ATOM    827  C   HIS A 103      52.606  10.236  26.421  1.00 59.37           C
ATOM    828  O   HIS A 103      52.216  10.683  25.344  1.00 59.37           O
ATOM    829  N   ASP A 104      53.087   8.983  26.541  1.00 62.00           N
ATOM    830  CA  ASP A 104      53.166   8.165  25.368  1.00 62.00           C
ATOM    831  CB  ASP A 104      54.039   6.900  25.533  1.00 62.00           C
ATOM    832  CG  ASP A 104      53.517   6.011  26.656  1.00 62.00           C
ATOM    833  OD1 ASP A 104      52.276   5.845  26.776  1.00 62.00           O
ATOM    834  OD2 ASP A 104      54.372   5.489  27.421  1.00 62.00           O
ATOM    835  C   ASP A 104      51.770   7.823  24.948  1.00 62.00           C
ATOM    836  O   ASP A 104      50.820   8.019  25.700  1.00 62.00           O
ATOM    837  N   VAL A 105      51.616   7.298  23.719  1.00 60.34           N
ATOM    838  CA  VAL A 105      50.327   7.034  23.141  1.00 60.34           C
ATOM    839  CB  VAL A 105      50.416   6.435  21.766  1.00 60.34           C
ATOM    840  CG1 VAL A 105      51.020   7.484  20.816  1.00 60.34           C
ATOM    841  CG2 VAL A 105      51.234   5.133  21.843  1.00 60.34           C
ATOM    842  C   VAL A 105      49.547   6.093  24.015  1.00 60.34           C
ATOM    843  O   VAL A 105      48.320   6.158  24.057  1.00 60.34           O
ATOM    844  N   LEU A 106      50.234   5.159  24.689  1.00 71.83           N
ATOM    845  CA  LEU A 106      49.610   4.199  25.563  1.00 71.83           C
ATOM    846  CB  LEU A 106      50.597   3.118  26.037  1.00 71.83           C
ATOM    847  CG  LEU A 106      51.166   2.259  24.892  1.00 71.83           C
ATOM    848  CD1 LEU A 106      52.147   1.201  25.421  1.00 71.83           C
ATOM    849  CD2 LEU A 106      50.045   1.651  24.036  1.00 71.83           C
ATOM    850  C   LEU A 106      49.054   4.873  26.783  1.00 71.83           C
ATOM    851  O   LEU A 106      48.051   4.419  27.333  1.00 71.83           O
ATOM    852  N   GLY A 107      49.702   5.955  27.261  1.00 46.58           N
ATOM    853  CA  GLY A 107      49.242   6.634  28.442  1.00 46.58           C
ATOM    854  C   GLY A 107      49.999   6.138  29.643  1.00 46.58           C
ATOM    855  O   GLY A 107      49.593   6.391  30.776  1.00 46.58           O
ATOM    856  N   ARG A 108      51.074   5.348  29.431  1.00128.80           N
ATOM    857  CA  ARG A 108      51.854   4.819  30.524  1.00128.80           C
ATOM    858  CB  ARG A 108      52.836   3.738  30.051  1.00128.80           C
ATOM    859  CG  ARG A 108      52.136   2.567  29.364  1.00128.80           C
ATOM    860  CD  ARG A 108      51.382   1.655  30.329  1.00128.80           C
ATOM    861  NE  ARG A 108      50.739   0.591  29.511  1.00128.80           N
ATOM    862  CZ  ARG A 108      49.428   0.679  29.146  1.00128.80           C
ATOM    863  NH1 ARG A 108      48.660   1.725  29.570  1.00128.80           N
ATOM    864  NH2 ARG A 108      48.886  -0.296  28.361  1.00128.80           N
ATOM    865  C   ARG A 108      52.680   5.858  31.236  1.00128.80           C
ATOM    866  O   ARG A 108      52.502   6.089  32.432  1.00128.80           O
ATOM    867  N   ASN A 109      53.575   6.555  30.500  1.00 53.52           N
ATOM    868  CA  ASN A 109      54.490   7.477  31.118  1.00 53.52           C
ATOM    869  CB  ASN A 109      55.928   7.368  30.580  1.00 53.52           C
ATOM    870  CG  ASN A 109      56.498   6.023  31.006  1.00 53.52           C
ATOM    871  OD1 ASN A 109      56.403   5.634  32.169  1.00 53.52           O
ATOM    872  ND2 ASN A 109      57.105   5.286  30.038  1.00 53.52           N
ATOM    873  C   ASN A 109      54.010   8.859  30.813  1.00 53.52           C
ATOM    874  O   ASN A 109      53.673   9.167  29.671  1.00 53.52           O
ATOM    875  N   TRP A 110      53.989   9.720  31.852  1.00 87.18           N
ATOM    876  CA  TRP A 110      53.475  11.060  31.773  1.00 87.18           C
ATOM    877  CB  TRP A 110      52.255  11.278  32.688  1.00 87.18           C
ATOM    878  CG  TRP A 110      50.991  10.573  32.259  1.00 87.18           C
ATOM    879  CD2 TRP A 110      49.757  11.250  31.974  1.00 87.18           C
ATOM    880  CD1 TRP A 110      50.745   9.240  32.108  1.00 87.18           C
ATOM    881  NE1 TRP A 110      49.439   9.044  31.725  1.00 87.18           N
ATOM    882  CE2 TRP A 110      48.818  10.273  31.644  1.00 87.18           C
ATOM    883  CE3 TRP A 110      49.432  12.576  31.989  1.00 87.18           C
ATOM    884  CZ2 TRP A 110      47.534  10.611  31.322  1.00 87.18           C
ATOM    885  CZ3 TRP A 110      48.137  12.912  31.660  1.00 87.18           C
ATOM    886  CH2 TRP A 110      47.206  11.949  31.332  1.00 87.18           C
ATOM    887  C   TRP A 110      54.511  12.020  32.274  1.00 87.18           C
ATOM    888  O   TRP A 110      55.419  11.650  33.017  1.00 87.18           O
ATOM    889  N   ALA A 111      54.387  13.296  31.852  1.00 41.34           N
ATOM    890  CA  ALA A 111      55.266  14.347  32.282  1.00 41.34           C
ATOM    891  CB  ALA A 111      56.591  14.401  31.505  1.00 41.34           C
ATOM    892  C   ALA A 111      54.550  15.641  32.029  1.00 41.34           C
ATOM    893  O   ALA A 111      53.530  15.671  31.343  1.00 41.34           O
ATOM    894  N   CYS A 112      55.063  16.748  32.604  1.00 47.91           N
ATOM    895  CA  CYS A 112      54.457  18.040  32.429  1.00 47.91           C
ATOM    896  CB  CYS A 112      54.225  18.756  33.767  1.00 47.91           C
ATOM    897  SG  CYS A 112      53.147  17.760  34.832  1.00 47.91           S
ATOM    898  C   CYS A 112      55.421  18.858  31.630  1.00 47.91           C
ATOM    899  O   CYS A 112      56.629  18.649  31.728  1.00 47.91           O
ATOM    900  N   PHE A 113      54.921  19.796  30.794  1.00 69.04           N
ATOM    901  CA  PHE A 113      55.835  20.574  30.009  1.00 69.04           C
ATOM    902  CB  PHE A 113      56.102  19.986  28.612  1.00 69.04           C
ATOM    903  CG  PHE A 113      54.859  20.136  27.801  1.00 69.04           C
ATOM    904  CD1 PHE A 113      53.791  19.283  27.968  1.00 69.04           C
ATOM    905  CD2 PHE A 113      54.770  21.133  26.856  1.00 69.04           C
ATOM    906  CE1 PHE A 113      52.652  19.432  27.211  1.00 69.04           C
ATOM    907  CE2 PHE A 113      53.634  21.287  26.095  1.00 69.04           C
ATOM    908  CZ  PHE A 113      52.572  20.434  26.273  1.00 69.04           C
ATOM    909  C   PHE A 113      55.263  21.938  29.786  1.00 69.04           C
ATOM    910  O   PHE A 113      54.085  22.198  30.027  1.00 69.04           O
ATOM    911  N   THR A 114      56.130  22.860  29.329  1.00120.25           N
ATOM    912  CA  THR A 114      55.739  24.201  29.016  1.00120.25           C
ATOM    913  CB  THR A 114      56.230  25.156  30.063  1.00120.25           C
ATOM    914  OG1 THR A 114      55.899  26.493  29.737  1.00120.25           O
ATOM    915  CG2 THR A 114      57.744  24.974  30.233  1.00120.25           C
ATOM    916  C   THR A 114      56.371  24.499  27.691  1.00120.25           C
ATOM    917  O   THR A 114      57.491  24.067  27.426  1.00120.25           O
ATOM    918  N   GLY A 115      55.664  25.233  26.809  1.00 36.95           N
ATOM    919  CA  GLY A 115      56.214  25.456  25.503  1.00 36.95           C
ATOM    920  C   GLY A 115      56.334  26.923  25.230  1.00 36.95           C
ATOM    921  O   GLY A 115      55.551  27.740  25.713  1.00 36.95           O
ATOM    922  N   LYS A 116      57.353  27.270  24.420  1.00128.65           N
ATOM    923  CA  LYS A 116      57.648  28.608  23.989  1.00128.65           C
ATOM    924  CB  LYS A 116      59.001  29.110  24.520  1.00128.65           C
ATOM    925  CG  LYS A 116      58.998  29.805  25.878  1.00128.65           C
ATOM    926  CD  LYS A 116      58.452  31.230  25.801  1.00128.65           C
ATOM    927  CE  LYS A 116      58.895  32.116  26.967  1.00128.65           C
ATOM    928  NZ  LYS A 116      58.637  33.536  26.643  1.00128.65           N
ATOM    929  C   LYS A 116      57.853  28.532  22.510  1.00128.65           C
ATOM    930  O   LYS A 116      58.561  27.646  22.034  1.00128.65           O
ATOM    931  N   LYS A 117      57.250  29.456  21.734  1.00157.13           N
ATOM    932  CA  LYS A 117      57.490  29.380  20.325  1.00157.13           C
ATOM    933  CB  LYS A 117      56.334  29.873  19.440  1.00157.13           C
ATOM    934  CG  LYS A 117      55.948  31.332  19.628  1.00157.13           C
ATOM    935  CD  LYS A 117      54.979  31.820  18.552  1.00157.13           C
ATOM    936  CE  LYS A 117      55.670  32.339  17.291  1.00157.13           C
ATOM    937  NZ  LYS A 117      56.316  33.641  17.573  1.00157.13           N
ATOM    938  C   LYS A 117      58.734  30.149  20.030  1.00157.13           C
ATOM    939  O   LYS A 117      58.866  31.330  20.347  1.00157.13           O
ATOM    940  N   VAL A 118      59.696  29.427  19.436  1.00135.05           N
ATOM    941  CA  VAL A 118      61.004  29.881  19.084  1.00135.05           C
ATOM    942  CB  VAL A 118      61.883  28.743  18.671  1.00135.05           C
ATOM    943  CG1 VAL A 118      63.257  29.311  18.318  0.00135.05           C
ATOM    944  CG2 VAL A 118      61.898  27.690  19.789  0.00135.05           C
ATOM    945  C   VAL A 118      60.912  30.817  17.934  1.00135.05           C
ATOM    946  O   VAL A 118      61.764  31.681  17.781  1.00135.05           O
ATOM    947  N   GLY A 119      59.922  30.643  17.047  1.00 31.58           N
ATOM    948  CA  GLY A 119      59.816  31.504  15.910  1.00 31.58           C
ATOM    949  C   GLY A 119      58.470  31.176  15.288  1.00 31.58           C
ATOM    950  O   GLY A 119      58.172  29.962  15.135  1.00 31.58           O
ATOM    951  OXT GLY A 119      57.711  32.130  14.969  1.00 31.58           O
TER     952      GLY A 119
ATOM    953  N   LEU B 120      25.776   5.433   0.251  1.00 56.21           N
ATOM    954  CA  LEU B 120      25.358   6.440   1.249  1.00 56.21           C
ATOM    955  CB  LEU B 120      26.219   7.705   1.091  1.00 56.21           C
ATOM    956  CG  LEU B 120      26.037   8.748   2.205  1.00 56.21           C
ATOM    957  CD1 LEU B 120      26.488   8.190   3.566  1.00 56.21           C
ATOM    958  CD2 LEU B 120      26.749  10.063   1.846  1.00 56.21           C
ATOM    959  C   LEU B 120      23.911   6.768   1.037  1.00 56.21           C
ATOM    960  O   LEU B 120      23.474   7.020  -0.086  1.00 56.21           O
ATOM    961  N   PRO B 121      23.163   6.739   2.112  1.00 75.70           N
ATOM    962  CA  PRO B 121      21.744   6.975   2.031  1.00 75.70           C
ATOM    963  CD  PRO B 121      23.491   5.807   3.181  1.00 75.70           C
ATOM    964  CB  PRO B 121      21.151   6.421   3.326  1.00 75.70           C
ATOM    965  CG  PRO B 121      22.145   5.328   3.748  1.00 75.70           C
ATOM    966  C   PRO B 121      21.389   8.410   1.821  1.00 75.70           C
ATOM    967  O   PRO B 121      22.220   9.284   2.061  1.00 75.70           O
ATOM    968  N   THR B 122      20.167   8.655   1.313  1.00 98.07           N
ATOM    969  CA  THR B 122      19.635   9.969   1.124  1.00 98.07           C
ATOM    970  CB  THR B 122      18.375   9.963   0.310  1.00 98.07           C
ATOM    971  OG1 THR B 122      17.905  11.290   0.122  1.00 98.07           O
ATOM    972  CG2 THR B 122      17.319   9.114   1.035  1.00 98.07           C
ATOM    973  C   THR B 122      19.308  10.550   2.464  1.00 98.07           C
ATOM    974  O   THR B 122      19.478  11.748   2.686  1.00 98.07           O
ATOM    975  N   SER B 123      18.800   9.704   3.388  1.00 86.48           N
ATOM    976  CA  SER B 123      18.425  10.180   4.689  1.00 86.48           C
ATOM    977  CB  SER B 123      16.906  10.267   4.910  1.00 86.48           C
ATOM    978  OG  SER B 123      16.346  11.273   4.081  1.00 86.48           O
ATOM    979  C   SER B 123      18.948   9.234   5.723  1.00 86.48           C
ATOM    980  O   SER B 123      19.167   8.055   5.448  1.00 86.48           O
ATOM    981  N   TRP B 124      19.191   9.750   6.948  1.00 88.89           N
ATOM    982  CA  TRP B 124      19.659   8.894   8.001  1.00 88.89           C
ATOM    983  CB  TRP B 124      21.190   8.715   7.981  1.00 88.89           C
ATOM    984  CG  TRP B 124      21.718   7.732   8.994  1.00 88.89           C
ATOM    985  CD2 TRP B 124      21.732   6.311   8.793  1.00 88.89           C
ATOM    986  CD1 TRP B 124      22.239   7.953  10.235  1.00 88.89           C
ATOM    987  NE1 TRP B 124      22.574   6.756  10.822  1.00 88.89           N
ATOM    988  CE2 TRP B 124      22.266   5.736   9.945  1.00 88.89           C
ATOM    989  CE3 TRP B 124      21.327   5.548   7.735  1.00 88.89           C
ATOM    990  CZ2 TRP B 124      22.402   4.382  10.059  1.00 88.89           C
ATOM    991  CZ3 TRP B 124      21.470   4.183   7.852  1.00 88.89           C
ATOM    992  CH2 TRP B 124      21.997   3.612   8.993  1.00 88.89           C
ATOM    993  C   TRP B 124      19.274   9.498   9.322  1.00 88.89           C
ATOM    994  O   TRP B 124      19.315  10.715   9.501  1.00 88.89           O
ATOM    995  N   ASP B 125      18.869   8.641  10.283  1.00 96.14           N
ATOM    996  CA  ASP B 125      18.503   9.076  11.603  1.00 96.14           C
ATOM    997  CB  ASP B 125      16.998   9.384  11.741  1.00 96.14           C
ATOM    998  CG  ASP B 125      16.746  10.100  13.063  1.00 96.14           C
ATOM    999  OD1 ASP B 125      17.618  10.010  13.968  1.00 96.14           O
ATOM   1000  OD2 ASP B 125      15.675  10.753  13.183  1.00 96.14           O
ATOM   1001  C   ASP B 125      18.832   7.943  12.531  1.00 96.14           C
ATOM   1002  O   ASP B 125      18.244   6.866  12.445  1.00 96.14           O
ATOM   1003  N   TRP B 126      19.784   8.167  13.457  1.00110.02           N
ATOM   1004  CA  TRP B 126      20.228   7.147  14.367  1.00110.02           C
ATOM   1005  CB  TRP B 126      21.482   7.514  15.172  1.00110.02           C
ATOM   1006  CG  TRP B 126      22.744   7.330  14.369  1.00110.02           C
ATOM   1007  CD2 TRP B 126      23.279   6.035  14.055  1.00110.02           C
ATOM   1008  CD1 TRP B 126      23.575   8.244  13.792  1.00110.02           C
ATOM   1009  NE1 TRP B 126      24.605   7.598  13.147  1.00110.02           N
ATOM   1010  CE2 TRP B 126      24.431   6.237  13.298  1.00110.02           C
ATOM   1011  CE3 TRP B 126      22.840   4.780  14.370  1.00110.02           C
ATOM   1012  CZ2 TRP B 126      25.171   5.181  12.846  1.00110.02           C
ATOM   1013  CZ3 TRP B 126      23.587   3.717  13.913  1.00110.02           C
ATOM   1014  CH2 TRP B 126      24.730   3.915  13.166  1.00110.02           C
ATOM   1015  C   TRP B 126      19.144   6.746  15.309  1.00110.02           C
ATOM   1016  O   TRP B 126      19.199   5.666  15.895  1.00110.02           O
ATOM   1017  N   ARG B 127      18.192   7.656  15.563  1.00167.87           N
ATOM   1018  CA  ARG B 127      17.062   7.378  16.401  1.00167.87           C
ATOM   1019  CB  ARG B 127      16.257   8.662  16.649  1.00167.87           C
ATOM   1020  CG  ARG B 127      17.060   9.675  17.471  1.00167.87           C
ATOM   1021  CD  ARG B 127      16.863  11.129  17.042  1.00167.87           C
ATOM   1022  NE  ARG B 127      15.449  11.513  17.290  1.00167.87           N
ATOM   1023  CZ  ARG B 127      14.940  12.608  16.655  1.00167.87           C
ATOM   1024  NH1 ARG B 127      15.683  13.251  15.706  1.00167.87           N
ATOM   1025  NH2 ARG B 127      13.702  13.076  16.983  1.00167.87           N
ATOM   1026  C   ARG B 127      16.193   6.367  15.725  1.00167.87           C
ATOM   1027  O   ARG B 127      15.627   5.482  16.365  1.00167.87           O
ATOM   1028  N   ASN B 128      16.042   6.476  14.395  1.00 92.29           N
ATOM   1029  CA  ASN B 128      15.158   5.547  13.768  1.00 92.29           C
ATOM   1030  CB  ASN B 128      13.911   6.236  13.184  1.00 92.29           C
ATOM   1031  CG  ASN B 128      12.932   5.182  12.688  1.00 92.29           C
ATOM   1032  OD1 ASN B 128      13.244   4.402  11.790  1.00 92.29           O
ATOM   1033  ND2 ASN B 128      11.708   5.158  13.282  1.00 92.29           N
ATOM   1034  C   ASN B 128      15.858   4.852  12.655  1.00 92.29           C
ATOM   1035  O   ASN B 128      15.675   5.162  11.478  1.00 92.29           O
ATOM   1036  N   VAL B 129      16.665   3.847  13.018  1.00153.82           N
ATOM   1037  CA  VAL B 129      17.151   2.929  12.051  1.00153.82           C
ATOM   1038  CB  VAL B 129      18.250   2.080  12.618  1.00153.82           C
ATOM   1039  CG1 VAL B 129      18.739   1.102  11.552  1.00153.82           C
ATOM   1040  CG2 VAL B 129      19.353   3.015  13.132  1.00153.82           C
ATOM   1041  C   VAL B 129      15.877   2.169  11.961  1.00153.82           C
ATOM   1042  O   VAL B 129      15.100   2.260  12.914  1.00153.82           O
ATOM   1043  N   HIS B 130      15.621   1.405  10.884  1.00226.45           N
ATOM   1044  CA  HIS B 130      14.299   0.893  10.637  1.00226.45           C
ATOM   1045  ND1 HIS B 130      13.833   1.041   7.236  1.00226.45           N
ATOM   1046  CG  HIS B 130      14.709   0.622   8.213  1.00226.45           C
ATOM   1047  CB  HIS B 130      14.301  -0.092   9.466  1.00226.45           C
ATOM   1048  NE2 HIS B 130      15.855   1.729   6.614  1.00226.45           N
ATOM   1049  CD2 HIS B 130      15.939   1.048   7.816  1.00226.45           C
ATOM   1050  CE1 HIS B 130      14.571   1.697   6.305  1.00226.45           C
ATOM   1051  C   HIS B 130      13.743   0.246  11.860  1.00226.45           C
ATOM   1052  O   HIS B 130      12.612   0.522  12.258  1.00226.45           O
ATOM   1053  N   GLY B 131      14.499  -0.638  12.503  1.00175.22           N
ATOM   1054  CA  GLY B 131      13.970  -1.111  13.740  1.00175.22           C
ATOM   1055  C   GLY B 131      14.218  -0.233  14.938  1.00175.22           C
ATOM   1056  O   GLY B 131      13.316   0.067  15.717  1.00175.22           O
ATOM   1057  N   ILE B 132      15.450   0.274  15.102  1.00162.99           N
ATOM   1058  CA  ILE B 132      15.750   0.618  16.467  1.00162.99           C
ATOM   1059  CB  ILE B 132      16.795  -0.354  16.984  1.00162.99           C
ATOM   1060  CG1 ILE B 132      16.323  -1.798  16.744  1.00162.99           C
ATOM   1061  CG2 ILE B 132      17.098  -0.118  18.475  1.00162.99           C
ATOM   1062  CD1 ILE B 132      15.081  -2.180  17.545  1.00162.99           C
ATOM   1063  C   ILE B 132      16.279   2.016  16.650  1.00162.99           C
ATOM   1064  O   ILE B 132      16.686   2.685  15.700  1.00162.99           O
ATOM   1065  N   ASN B 133      16.234   2.488  17.924  1.00 79.79           N
ATOM   1066  CA  ASN B 133      16.742   3.763  18.352  1.00 79.79           C
ATOM   1067  CB  ASN B 133      15.788   4.509  19.299  1.00 79.79           C
ATOM   1068  CG  ASN B 133      16.436   5.835  19.670  1.00 79.79           C
ATOM   1069  OD1 ASN B 133      17.277   6.355  18.941  1.00 79.79           O
ATOM   1070  ND2 ASN B 133      16.045   6.394  20.847  1.00 79.79           N
ATOM   1071  C   ASN B 133      18.026   3.547  19.115  1.00 79.79           C
ATOM   1072  O   ASN B 133      18.079   2.781  20.077  1.00 79.79           O
ATOM   1073  N   PHE B 134      19.125   4.135  18.603  1.00141.21           N
ATOM   1074  CA  PHE B 134      20.457   4.142  19.155  1.00141.21           C
ATOM   1075  CB  PHE B 134      21.534   3.961  18.075  1.00141.21           C
ATOM   1076  CG  PHE B 134      21.362   2.540  17.640  1.00141.21           C
ATOM   1077  CD1 PHE B 134      21.920   1.518  18.375  1.00141.21           C
ATOM   1078  CD2 PHE B 134      20.637   2.222  16.515  1.00141.21           C
ATOM   1079  CE1 PHE B 134      21.767   0.203  17.995  1.00141.21           C
ATOM   1080  CE2 PHE B 134      20.481   0.910  16.129  1.00141.21           C
ATOM   1081  CZ  PHE B 134      21.045  -0.103  16.867  1.00141.21           C
ATOM   1082  C   PHE B 134      20.791   5.300  20.073  1.00141.21           C
ATOM   1083  O   PHE B 134      21.825   5.268  20.737  1.00141.21           O
ATOM   1084  N   VAL B 135      20.014   6.404  20.065  1.00 67.21           N
ATOM   1085  CA  VAL B 135      20.415   7.566  20.823  1.00 67.21           C
ATOM   1086  CB  VAL B 135      20.009   8.855  20.167  1.00 67.21           C
ATOM   1087  CG1 VAL B 135      20.464  10.033  21.043  1.00 67.21           C
ATOM   1088  CG2 VAL B 135      20.578   8.871  18.738  1.00 67.21           C
ATOM   1089  C   VAL B 135      19.831   7.562  22.211  1.00 67.21           C
ATOM   1090  O   VAL B 135      18.694   7.156  22.432  1.00 67.21           O
ATOM   1091  N   SER B 136      20.632   8.030  23.200  1.00 51.24           N
ATOM   1092  CA  SER B 136      20.212   8.096  24.580  1.00 51.24           C
ATOM   1093  CB  SER B 136      21.370   8.282  25.574  1.00 51.24           C
ATOM   1094  OG  SER B 136      21.987   9.544  25.366  1.00 51.24           O
ATOM   1095  C   SER B 136      19.295   9.275  24.719  1.00 51.24           C
ATOM   1096  O   SER B 136      19.205  10.110  23.821  1.00 51.24           O
ATOM   1097  N   PRO B 137      18.619   9.370  25.836  1.00 71.32           N
ATOM   1098  CA  PRO B 137      17.639  10.411  26.023  1.00 71.32           C
ATOM   1099  CD  PRO B 137      18.279   8.172  26.589  1.00 71.32           C
ATOM   1100  CB  PRO B 137      16.839  10.011  27.259  1.00 71.32           C
ATOM   1101  CG  PRO B 137      16.934   8.475  27.269  1.00 71.32           C
ATOM   1102  C   PRO B 137      18.197  11.794  26.096  1.00 71.32           C
ATOM   1103  O   PRO B 137      19.364  11.964  26.449  1.00 71.32           O
ATOM   1104  N   VAL B 138      17.371  12.795  25.732  1.00112.36           N
ATOM   1105  CA  VAL B 138      17.781  14.167  25.806  1.00112.36           C
ATOM   1106  CB  VAL B 138      16.916  15.119  25.034  1.00112.36           C
ATOM   1107  CG1 VAL B 138      17.200  14.931  23.540  1.00112.36           C
ATOM   1108  CG2 VAL B 138      15.453  14.821  25.374  1.00112.36           C
ATOM   1109  C   VAL B 138      17.799  14.563  27.241  1.00112.36           C
ATOM   1110  O   VAL B 138      16.987  14.102  28.041  1.00112.36           O
ATOM   1111  N   ARG B 139      18.772  15.421  27.602  1.00114.97           N
ATOM   1112  CA  ARG B 139      18.921  15.849  28.961  1.00114.97           C
ATOM   1113  CB  ARG B 139      20.205  15.332  29.627  1.00114.97           C
ATOM   1114  CG  ARG B 139      20.234  13.812  29.795  1.00114.97           C
ATOM   1115  CD  ARG B 139      21.512  13.306  30.463  1.00114.97           C
ATOM   1116  NE  ARG B 139      21.518  13.839  31.854  1.00114.97           N
ATOM   1117  CZ  ARG B 139      22.468  13.427  32.743  1.00114.97           C
ATOM   1118  NH1 ARG B 139      23.421  12.530  32.357  1.00114.97           N
ATOM   1119  NH2 ARG B 139      22.463  13.912  34.018  1.00114.97           N
ATOM   1120  C   ARG B 139      18.990  17.344  28.975  1.00114.97           C
ATOM   1121  O   ARG B 139      18.989  17.990  27.927  1.00114.97           O
ATOM   1122  N   ASN B 140      19.010  17.931  30.192  1.00 42.49           N
ATOM   1123  CA  ASN B 140      19.072  19.360  30.323  1.00 42.49           C
ATOM   1124  CB  ASN B 140      17.895  19.932  31.135  1.00 42.49           C
ATOM   1125  CG  ASN B 140      17.841  21.440  30.938  1.00 42.49           C
ATOM   1126  OD1 ASN B 140      18.852  22.083  30.660  1.00 42.49           O
ATOM   1127  ND2 ASN B 140      16.623  22.025  31.088  1.00 42.49           N
ATOM   1128  C   ASN B 140      20.341  19.715  31.048  1.00 42.49           C
ATOM   1129  O   ASN B 140      20.615  19.210  32.136  1.00 42.49           O
ATOM   1130  N   GLN B 141      21.151  20.603  30.437  1.00178.19           N
ATOM   1131  CA  GLN B 141      22.407  21.074  30.963  1.00178.19           C
ATOM   1132  CB  GLN B 141      23.133  22.024  30.003  1.00178.19           C
ATOM   1133  CG  GLN B 141      23.447  21.439  28.635  1.00178.19           C
ATOM   1134  CD  GLN B 141      23.943  22.586  27.767  1.00178.19           C
ATOM   1135  OE1 GLN B 141      24.833  23.339  28.160  1.00178.19           O
ATOM   1136  NE2 GLN B 141      23.341  22.736  26.558  1.00178.19           N
ATOM   1137  C   GLN B 141      22.158  21.915  32.165  1.00178.19           C
ATOM   1138  O   GLN B 141      22.997  21.970  33.064  1.00178.19           O
ATOM   1139  N   ALA B 142      21.038  22.667  32.156  1.00228.03           N
ATOM   1140  CA  ALA B 142      20.746  23.555  33.240  1.00228.03           C
ATOM   1141  CB  ALA B 142      21.047  23.017  34.655  1.00228.03           C
ATOM   1142  C   ALA B 142      21.559  24.785  32.985  1.00228.03           C
ATOM   1143  O   ALA B 142      21.967  25.042  31.855  1.00228.03           O
ATOM   1144  N   SER B 143      21.776  25.593  34.040  1.00 81.86           N
ATOM   1145  CA  SER B 143      22.465  26.852  33.973  1.00 81.86           C
ATOM   1146  CB  SER B 143      22.270  27.698  35.243  1.00 81.86           C
ATOM   1147  OG  SER B 143      22.855  27.046  36.360  1.00 81.86           O
ATOM   1148  C   SER B 143      23.950  26.709  33.753  1.00 81.86           C
ATOM   1149  O   SER B 143      24.619  27.709  33.501  1.00 81.86           O
ATOM   1150  N   CYS B 144      24.524  25.494  33.858  1.00 62.44           N
ATOM   1151  CA  CYS B 144      25.956  25.336  33.738  1.00 62.44           C
ATOM   1152  CB  CYS B 144      26.429  24.020  34.394  1.00 62.44           C
ATOM   1153  SG  CYS B 144      28.218  23.711  34.303  1.00 62.44           S
ATOM   1154  C   CYS B 144      26.343  25.307  32.281  1.00 62.44           C
ATOM   1155  O   CYS B 144      25.626  24.753  31.453  1.00 62.44           O
ATOM   1156  N   GLY B 145      27.508  25.898  31.921  1.00 57.16           N
ATOM   1157  CA  GLY B 145      27.925  25.931  30.538  1.00 57.16           C
ATOM   1158  C   GLY B 145      28.593  24.622  30.242  1.00 57.16           C
ATOM   1159  O   GLY B 145      29.775  24.564  29.900  1.00 57.16           O
ATOM   1160  N   SER B 146      27.806  23.541  30.401  1.00 99.22           N
ATOM   1161  CA  SER B 146      28.188  22.163  30.281  1.00 99.22           C
ATOM   1162  CB  SER B 146      27.427  21.287  31.291  1.00 99.22           C
ATOM   1163  OG  SER B 146      27.937  19.962  31.289  1.00 99.22           O
ATOM   1164  C   SER B 146      27.999  21.559  28.907  1.00 99.22           C
ATOM   1165  O   SER B 146      28.212  20.358  28.755  1.00 99.22           O
ATOM   1166  N   CYS B 147      27.638  22.332  27.864  1.00 63.54           N
ATOM   1167  CA  CYS B 147      27.250  21.751  26.599  1.00 63.54           C
ATOM   1168  CB  CYS B 147      26.974  22.812  25.519  1.00 63.54           C
ATOM   1169  SG  CYS B 147      28.431  23.835  25.146  1.00 63.54           S
ATOM   1170  C   CYS B 147      28.282  20.796  26.057  1.00 63.54           C
ATOM   1171  O   CYS B 147      27.934  19.702  25.617  1.00 63.54           O
ATOM   1172  N   TYR B 148      29.578  21.141  26.118  1.00 68.67           N
ATOM   1173  CA  TYR B 148      30.603  20.308  25.546  1.00 68.67           C
ATOM   1174  CB  TYR B 148      32.015  20.903  25.713  1.00 68.67           C
ATOM   1175  CG  TYR B 148      32.333  21.011  27.168  1.00 68.67           C
ATOM   1176  CD1 TYR B 148      31.823  22.040  27.928  1.00 68.67           C
ATOM   1177  CD2 TYR B 148      33.160  20.088  27.770  1.00 68.67           C
ATOM   1178  CE1 TYR B 148      32.121  22.138  29.268  1.00 68.67           C
ATOM   1179  CE2 TYR B 148      33.462  20.180  29.108  1.00 68.67           C
ATOM   1180  CZ  TYR B 148      32.940  21.205  29.860  1.00 68.67           C
ATOM   1181  OH  TYR B 148      33.247  21.302  31.235  1.00 68.67           O
ATOM   1182  C   TYR B 148      30.580  18.952  26.190  1.00 68.67           C
ATOM   1183  O   TYR B 148      30.801  17.940  25.524  1.00 68.67           O
ATOM   1184  N   SER B 149      30.353  18.897  27.515  1.00 42.60           N
ATOM   1185  CA  SER B 149      30.336  17.643  28.216  1.00 42.60           C
ATOM   1186  CB  SER B 149      30.248  17.821  29.743  1.00 42.60           C
ATOM   1187  OG  SER B 149      30.232  16.553  30.382  1.00 42.60           O
ATOM   1188  C   SER B 149      29.155  16.828  27.777  1.00 42.60           C
ATOM   1189  O   SER B 149      29.277  15.624  27.554  1.00 42.60           O
ATOM   1190  N   PHE B 150      27.969  17.460  27.637  1.00 55.58           N
ATOM   1191  CA  PHE B 150      26.789  16.735  27.248  1.00 55.58           C
ATOM   1192  CB  PHE B 150      25.508  17.589  27.271  1.00 55.58           C
ATOM   1193  CG  PHE B 150      25.055  17.713  28.688  1.00 55.58           C
ATOM   1194  CD1 PHE B 150      25.612  18.635  29.545  1.00 55.58           C
ATOM   1195  CD2 PHE B 150      24.052  16.895  29.157  1.00 55.58           C
ATOM   1196  CE1 PHE B 150      25.176  18.732  30.847  1.00 55.58           C
ATOM   1197  CE2 PHE B 150      23.612  16.986  30.456  1.00 55.58           C
ATOM   1198  CZ  PHE B 150      24.175  17.907  31.305  1.00 55.58           C
ATOM   1199  C   PHE B 150      26.964  16.184  25.866  1.00 55.58           C
ATOM   1200  O   PHE B 150      26.637  15.026  25.613  1.00 55.58           O
ATOM   1201  N   ALA B 151      27.494  16.993  24.930  1.00 29.66           N
ATOM   1202  CA  ALA B 151      27.665  16.536  23.580  1.00 29.66           C
ATOM   1203  CB  ALA B 151      28.291  17.605  22.669  1.00 29.66           C
ATOM   1204  C   ALA B 151      28.599  15.368  23.596  1.00 29.66           C
ATOM   1205  O   ALA B 151      28.366  14.359  22.932  1.00 29.66           O
ATOM   1206  N   SER B 152      29.680  15.468  24.386  1.00 43.94           N
ATOM   1207  CA  SER B 152      30.671  14.432  24.429  1.00 43.94           C
ATOM   1208  CB  SER B 152      31.852  14.783  25.346  1.00 43.94           C
ATOM   1209  OG  SER B 152      32.554  15.886  24.796  1.00 43.94           O
ATOM   1210  C   SER B 152      30.069  13.152  24.921  1.00 43.94           C
ATOM   1211  O   SER B 152      30.263  12.102  24.310  1.00 43.94           O
ATOM   1212  N   MET B 153      29.313  13.205  26.035  1.00 53.53           N
ATOM   1213  CA  MET B 153      28.742  12.015  26.603  1.00 53.53           C
ATOM   1214  CB  MET B 153      27.970  12.276  27.908  1.00 53.53           C
ATOM   1215  CG  MET B 153      28.799  12.925  29.021  1.00 53.53           C
ATOM   1216  SD  MET B 153      30.288  12.016  29.538  1.00 53.53           S
ATOM   1217  CE  MET B 153      31.373  12.717  28.260  1.00 53.53           C
ATOM   1218  C   MET B 153      27.755  11.448  25.630  1.00 53.53           C
ATOM   1219  O   MET B 153      27.671  10.234  25.452  1.00 53.53           O
ATOM   1220  N   GLY B 154      26.985  12.328  24.963  1.00 24.55           N
ATOM   1221  CA  GLY B 154      25.960  11.882  24.067  1.00 24.55           C
ATOM   1222  C   GLY B 154      26.570  11.076  22.964  1.00 24.55           C
ATOM   1223  O   GLY B 154      26.025  10.047  22.568  1.00 24.55           O
ATOM   1224  N   MET B 155      27.714  11.532  22.422  1.00 89.51           N
ATOM   1225  CA  MET B 155      28.326  10.819  21.338  1.00 89.51           C
ATOM   1226  CB  MET B 155      29.617  11.484  20.836  1.00 89.51           C
ATOM   1227  CG  MET B 155      30.230  10.757  19.637  1.00 89.51           C
ATOM   1228  SD  MET B 155      31.975  11.152  19.305  1.00 89.51           S
ATOM   1229  CE  MET B 155      31.741  12.942  19.130  1.00 89.51           C
ATOM   1230  C   MET B 155      28.731   9.453  21.801  1.00 89.51           C
ATOM   1231  O   MET B 155      28.424   8.447  21.164  1.00 89.51           O
ATOM   1232  N   LEU B 156      29.407   9.384  22.959  1.00 58.27           N
ATOM   1233  CA  LEU B 156      29.924   8.137  23.446  1.00 58.27           C
ATOM   1234  CB  LEU B 156      30.808   8.307  24.695  1.00 58.27           C
ATOM   1235  CG  LEU B 156      32.083   9.135  24.425  1.00 58.27           C
ATOM   1236  CD1 LEU B 156      32.986   9.204  25.667  1.00 58.27           C
ATOM   1237  CD2 LEU B 156      32.829   8.631  23.179  1.00 58.27           C
ATOM   1238  C   LEU B 156      28.804   7.199  23.770  1.00 58.27           C
ATOM   1239  O   LEU B 156      28.914   5.993  23.550  1.00 58.27           O
ATOM   1240  N   GLU B 157      27.694   7.720  24.326  1.00 50.78           N
ATOM   1241  CA  GLU B 157      26.605   6.869  24.726  1.00 50.78           C
ATOM   1242  CB  GLU B 157      25.532   7.635  25.519  1.00 50.78           C
ATOM   1243  CG  GLU B 157      26.062   8.133  26.867  1.00 50.78           C
ATOM   1244  CD  GLU B 157      24.954   8.880  27.595  1.00 50.78           C
ATOM   1245  OE1 GLU B 157      23.807   8.896  27.076  1.00 50.78           O
ATOM   1246  OE2 GLU B 157      25.244   9.445  28.683  1.00 50.78           O
ATOM   1247  C   GLU B 157      25.961   6.226  23.530  1.00 50.78           C
ATOM   1248  O   GLU B 157      25.643   5.039  23.564  1.00 50.78           O
ATOM   1249  N   ALA B 158      25.729   6.993  22.445  1.00 39.11           N
ATOM   1250  CA  ALA B 158      25.098   6.442  21.276  1.00 39.11           C
ATOM   1251  CB  ALA B 158      24.788   7.509  20.211  1.00 39.11           C
ATOM   1252  C   ALA B 158      25.995   5.423  20.637  1.00 39.11           C
ATOM   1253  O   ALA B 158      25.549   4.341  20.255  1.00 39.11           O
ATOM   1254  N   ARG B 159      27.300   5.736  20.524  1.00 87.53           N
ATOM   1255  CA  ARG B 159      28.226   4.866  19.851  1.00 87.53           C
ATOM   1256  CB  ARG B 159      29.622   5.484  19.646  1.00 87.53           C
ATOM   1257  CG  ARG B 159      29.591   6.608  18.604  1.00 87.53           C
ATOM   1258  CD  ARG B 159      30.955   7.022  18.043  1.00 87.53           C
ATOM   1259  NE  ARG B 159      30.689   8.057  17.001  1.00 87.53           N
ATOM   1260  CZ  ARG B 159      31.606   8.340  16.028  1.00 87.53           C
ATOM   1261  NH1 ARG B 159      32.808   7.695  15.993  1.00 87.53           N
ATOM   1262  NH2 ARG B 159      31.315   9.270  15.074  1.00 87.53           N
ATOM   1263  C   ARG B 159      28.347   3.568  20.582  1.00 87.53           C
ATOM   1264  O   ARG B 159      28.528   2.519  19.965  1.00 87.53           O
ATOM   1265  N   ILE B 160      28.279   3.601  21.922  1.00 42.41           N
ATOM   1266  CA  ILE B 160      28.343   2.388  22.685  1.00 42.41           C
ATOM   1267  CB  ILE B 160      28.302   2.627  24.169  1.00 42.41           C
ATOM   1268  CG1 ILE B 160      29.547   3.410  24.622  1.00 42.41           C
ATOM   1269  CG2 ILE B 160      28.130   1.269  24.871  1.00 42.41           C
ATOM   1270  CD1 ILE B 160      29.456   3.928  26.057  1.00 42.41           C
ATOM   1271  C   ILE B 160      27.143   1.569  22.323  1.00 42.41           C
ATOM   1272  O   ILE B 160      27.233   0.353  22.166  1.00 42.41           O
ATOM   1273  N   ARG B 161      25.974   2.224  22.184  1.00 83.68           N
ATOM   1274  CA  ARG B 161      24.758   1.517  21.904  1.00 83.68           C
ATOM   1275  CB  ARG B 161      23.516   2.425  21.955  1.00 83.68           C
ATOM   1276  CG  ARG B 161      23.276   2.991  23.360  1.00 83.68           C
ATOM   1277  CD  ARG B 161      21.928   3.691  23.551  1.00 83.68           C
ATOM   1278  NE  ARG B 161      21.911   4.250  24.934  1.00 83.68           N
ATOM   1279  CZ  ARG B 161      20.742   4.690  25.485  1.00 83.68           C
ATOM   1280  NH1 ARG B 161      19.570   4.557  24.799  1.00 83.68           N
ATOM   1281  NH2 ARG B 161      20.745   5.263  26.725  1.00 83.68           N
ATOM   1282  C   ARG B 161      24.840   0.841  20.566  1.00 83.68           C
ATOM   1283  O   ARG B 161      24.479  -0.327  20.435  1.00 83.68           O
ATOM   1284  N   ILE B 162      25.341   1.547  19.537  1.00 44.48           N
ATOM   1285  CA  ILE B 162      25.434   0.988  18.216  1.00 44.48           C
ATOM   1286  CB  ILE B 162      25.959   1.972  17.210  1.00 44.48           C
ATOM   1287  CG1 ILE B 162      25.028   3.191  17.105  1.00 44.48           C
ATOM   1288  CG2 ILE B 162      26.153   1.229  15.878  1.00 44.48           C
ATOM   1289  CD1 ILE B 162      25.648   4.365  16.348  1.00 44.48           C
ATOM   1290  C   ILE B 162      26.384  -0.169  18.227  1.00 44.48           C
ATOM   1291  O   ILE B 162      26.101  -1.223  17.663  1.00 44.48           O
ATOM   1292  N   LEU B 163      27.542  -0.006  18.895  1.00 63.67           N
ATOM   1293  CA  LEU B 163      28.572  -1.005  18.876  1.00 63.67           C
ATOM   1294  CB  LEU B 163      29.806  -0.584  19.686  1.00 63.67           C
ATOM   1295  CG  LEU B 163      30.544   0.640  19.105  1.00 63.67           C
ATOM   1296  CD1 LEU B 163      31.774   1.006  19.952  1.00 63.67           C
ATOM   1297  CD2 LEU B 163      30.892   0.427  17.623  1.00 63.67           C
ATOM   1298  C   LEU B 163      28.058  -2.275  19.480  1.00 63.67           C
ATOM   1299  O   LEU B 163      28.336  -3.367  18.990  1.00 63.67           O
ATOM   1300  N   THR B 164      27.342  -2.138  20.605  1.00171.45           N
ATOM   1301  CA  THR B 164      26.784  -3.175  21.426  1.00171.45           C
ATOM   1302  CB  THR B 164      26.507  -2.660  22.800  1.00171.45           C
ATOM   1303  OG1 THR B 164      27.626  -1.940  23.281  1.00171.45           O
ATOM   1304  CG2 THR B 164      26.326  -3.868  23.711  1.00171.45           C
ATOM   1305  C   THR B 164      25.475  -3.655  20.872  1.00171.45           C
ATOM   1306  O   THR B 164      24.942  -4.662  21.332  1.00171.45           O
ATOM   1307  N   ASN B 165      24.883  -2.895  19.930  1.00156.12           N
ATOM   1308  CA  ASN B 165      23.565  -3.114  19.398  1.00156.12           C
ATOM   1309  CB  ASN B 165      23.364  -4.342  18.469  1.00156.12           C
ATOM   1310  CG  ASN B 165      23.376  -5.686  19.183  1.00156.12           C
ATOM   1311  OD1 ASN B 165      22.328  -6.187  19.590  1.00156.12           O
ATOM   1312  ND2 ASN B 165      24.575  -6.320  19.282  1.00156.12           N
ATOM   1313  C   ASN B 165      22.575  -3.090  20.525  1.00156.12           C
ATOM   1314  O   ASN B 165      21.752  -3.986  20.700  1.00156.12           O
ATOM   1315  N   ASN B 166      22.665  -2.010  21.328  1.00 83.00           N
ATOM   1316  CA  ASN B 166      21.813  -1.694  22.440  1.00 83.00           C
ATOM   1317  CB  ASN B 166      20.327  -1.548  22.073  1.00 83.00           C
ATOM   1318  CG  ASN B 166      20.150  -0.201  21.391  1.00 83.00           C
ATOM   1319  OD1 ASN B 166      20.660   0.816  21.862  1.00 83.00           O
ATOM   1320  ND2 ASN B 166      19.408  -0.188  20.252  1.00 83.00           N
ATOM   1321  C   ASN B 166      21.917  -2.710  23.527  1.00 83.00           C
ATOM   1322  O   ASN B 166      21.061  -2.753  24.408  1.00 83.00           O
ATOM   1323  N   SER B 167      22.961  -3.554  23.521  1.00 41.55           N
ATOM   1324  CA  SER B 167      23.071  -4.460  24.623  1.00 41.55           C
ATOM   1325  CB  SER B 167      24.070  -5.609  24.398  1.00 41.55           C
ATOM   1326  OG  SER B 167      24.108  -6.456  25.538  1.00 41.55           O
ATOM   1327  C   SER B 167      23.492  -3.663  25.820  1.00 41.55           C
ATOM   1328  O   SER B 167      23.128  -3.991  26.949  1.00 41.55           O
ATOM   1329  N   GLN B 168      24.282  -2.586  25.598  1.00 69.49           N
ATOM   1330  CA  GLN B 168      24.735  -1.747  26.683  1.00 69.49           C
ATOM   1331  CB  GLN B 168      26.265  -1.711  26.824  1.00 69.49           C
ATOM   1332  CG  GLN B 168      26.866  -3.070  27.188  1.00 69.49           C
ATOM   1333  CD  GLN B 168      28.373  -2.911  27.296  1.00 69.49           C
ATOM   1334  OE1 GLN B 168      28.885  -1.809  27.492  1.00 69.49           O
ATOM   1335  NE2 GLN B 168      29.111  -4.045  27.163  1.00 69.49           N
ATOM   1336  C   GLN B 168      24.270  -0.343  26.417  1.00 69.49           C
ATOM   1337  O   GLN B 168      24.619   0.276  25.415  1.00 69.49           O
ATOM   1338  N   THR B 169      23.378   0.138  27.298  1.00214.47           N
ATOM   1339  CA  THR B 169      22.718   1.419  27.361  1.00214.47           C
ATOM   1340  CB  THR B 169      21.259   1.239  27.667  1.00214.47           C
ATOM   1341  OG1 THR B 169      20.543   2.455  27.540  1.00214.47           O
ATOM   1342  CG2 THR B 169      21.123   0.650  29.066  1.00214.47           C
ATOM   1343  C   THR B 169      23.361   2.481  28.246  1.00214.47           C
ATOM   1344  O   THR B 169      22.699   3.490  28.476  1.00214.47           O
ATOM   1345  N   PRO B 170      24.524   2.333  28.840  1.00113.31           N
ATOM   1346  CA  PRO B 170      24.989   3.258  29.861  1.00113.31           C
ATOM   1347  CD  PRO B 170      25.647   1.743  28.128  1.00113.31           C
ATOM   1348  CB  PRO B 170      26.458   2.910  30.083  1.00113.31           C
ATOM   1349  CG  PRO B 170      26.906   2.412  28.701  1.00113.31           C
ATOM   1350  C   PRO B 170      24.841   4.733  29.614  1.00113.31           C
ATOM   1351  O   PRO B 170      24.924   5.185  28.472  1.00113.31           O
ATOM   1352  N   ILE B 171      24.567   5.488  30.699  1.00 76.08           N
ATOM   1353  CA  ILE B 171      24.480   6.916  30.634  1.00 76.08           C
ATOM   1354  CB  ILE B 171      23.206   7.458  31.205  1.00 76.08           C
ATOM   1355  CG1 ILE B 171      22.056   7.009  30.285  1.00 76.08           C
ATOM   1356  CG2 ILE B 171      23.325   8.983  31.364  1.00 76.08           C
ATOM   1357  CD1 ILE B 171      20.664   7.227  30.858  1.00 76.08           C
ATOM   1358  C   ILE B 171      25.666   7.422  31.392  1.00 76.08           C
ATOM   1359  O   ILE B 171      25.821   7.159  32.583  1.00 76.08           O
ATOM   1360  N   LEU B 172      26.551   8.146  30.683  1.00 58.66           N
ATOM   1361  CA  LEU B 172      27.787   8.631  31.219  1.00 58.66           C
ATOM   1362  CB  LEU B 172      28.814   8.979  30.132  1.00 58.66           C
ATOM   1363  CG  LEU B 172      29.232   7.758  29.287  1.00 58.66           C
ATOM   1364  CD1 LEU B 172      30.258   8.151  28.212  1.00 58.66           C
ATOM   1365  CD2 LEU B 172      29.715   6.599  30.172  1.00 58.66           C
ATOM   1366  C   LEU B 172      27.524   9.868  32.029  1.00 58.66           C
ATOM   1367  O   LEU B 172      26.448  10.454  31.945  1.00 58.66           O
ATOM   1368  N   SER B 173      28.517  10.285  32.853  1.00 61.24           N
ATOM   1369  CA  SER B 173      28.316  11.409  33.729  1.00 61.24           C
ATOM   1370  CB  SER B 173      28.825  11.152  35.155  1.00 61.24           C
ATOM   1371  OG  SER B 173      28.717  12.336  35.930  1.00 61.24           O
ATOM   1372  C   SER B 173      29.031  12.638  33.235  1.00 61.24           C
ATOM   1373  O   SER B 173      30.259  12.694  33.174  1.00 61.24           O
ATOM   1374  N   PRO B 174      28.258  13.636  32.882  1.00 85.06           N
ATOM   1375  CA  PRO B 174      28.796  14.906  32.458  1.00 85.06           C
ATOM   1376  CD  PRO B 174      26.945  13.381  32.310  1.00 85.06           C
ATOM   1377  CB  PRO B 174      27.629  15.661  31.823  1.00 85.06           C
ATOM   1378  CG  PRO B 174      26.686  14.545  31.340  1.00 85.06           C
ATOM   1379  C   PRO B 174      29.401  15.652  33.607  1.00 85.06           C
ATOM   1380  O   PRO B 174      30.308  16.458  33.399  1.00 85.06           O
ATOM   1381  N   GLN B 175      28.895  15.409  34.828  1.00 56.67           N
ATOM   1382  CA  GLN B 175      29.320  16.134  35.991  1.00 56.67           C
ATOM   1383  CB  GLN B 175      28.457  15.842  37.227  1.00 56.67           C
ATOM   1384  CG  GLN B 175      28.903  16.627  38.460  1.00 56.67           C
ATOM   1385  CD  GLN B 175      28.677  18.108  38.190  1.00 56.67           C
ATOM   1386  OE1 GLN B 175      27.656  18.501  37.627  1.00 56.67           O
ATOM   1387  NE2 GLN B 175      29.661  18.954  38.598  1.00 56.67           N
ATOM   1388  C   GLN B 175      30.742  15.816  36.326  1.00 56.67           C
ATOM   1389  O   GLN B 175      31.502  16.701  36.717  1.00 56.67           O
ATOM   1390  N   GLU B 176      31.153  14.541  36.176  1.00 85.73           N
ATOM   1391  CA  GLU B 176      32.494  14.189  36.543  1.00 85.73           C
ATOM   1392  CB  GLU B 176      32.860  12.739  36.201  1.00 85.73           C
ATOM   1393  CG  GLU B 176      34.294  12.408  36.608  1.00 85.73           C
ATOM   1394  CD  GLU B 176      34.850  11.417  35.599  1.00 85.73           C
ATOM   1395  OE1 GLU B 176      34.935  11.786  34.399  1.00 85.73           O
ATOM   1396  OE2 GLU B 176      35.204  10.282  36.003  1.00 85.73           O
ATOM   1397  C   GLU B 176      33.422  15.014  35.716  1.00 85.73           C
ATOM   1398  O   GLU B 176      34.426  15.529  36.206  1.00 85.73           O
ATOM   1399  N   VAL B 177      33.113  15.154  34.414  1.00 51.05           N
ATOM   1400  CA  VAL B 177      33.953  15.921  33.542  1.00 51.05           C
ATOM   1401  CB  VAL B 177      33.461  15.927  32.121  1.00 51.05           C
ATOM   1402  CG1 VAL B 177      34.323  16.906  31.307  1.00 51.05           C
ATOM   1403  CG2 VAL B 177      33.482  14.487  31.579  1.00 51.05           C
ATOM   1404  C   VAL B 177      33.970  17.339  34.014  1.00 51.05           C
ATOM   1405  O   VAL B 177      35.027  17.962  34.101  1.00 51.05           O
ATOM   1406  N   VAL B 178      32.787  17.886  34.350  1.00 52.68           N
ATOM   1407  CA  VAL B 178      32.707  19.262  34.756  1.00 52.68           C
ATOM   1408  CB  VAL B 178      31.301  19.698  35.050  1.00 52.68           C
ATOM   1409  CG1 VAL B 178      31.338  21.132  35.606  1.00 52.68           C
ATOM   1410  CG2 VAL B 178      30.465  19.550  33.767  1.00 52.68           C
ATOM   1411  C   VAL B 178      33.510  19.486  36.001  1.00 52.68           C
ATOM   1412  O   VAL B 178      34.229  20.478  36.106  1.00 52.68           O
ATOM   1413  N   SER B 179      33.370  18.602  37.007  1.00119.81           N
ATOM   1414  CA  SER B 179      34.073  18.811  38.245  1.00119.81           C
ATOM   1415  CB  SER B 179      33.395  18.095  39.432  1.00119.81           C
ATOM   1416  OG  SER B 179      33.258  16.707  39.171  1.00119.81           O
ATOM   1417  C   SER B 179      35.533  18.429  38.206  1.00119.81           C
ATOM   1418  O   SER B 179      36.375  19.159  38.725  1.00119.81           O
ATOM   1419  N   CYS B 180      35.848  17.219  37.695  1.00105.93           N
ATOM   1420  CA  CYS B 180      37.177  16.653  37.707  1.00105.93           C
ATOM   1421  CB  CYS B 180      37.092  15.119  37.757  1.00105.93           C
ATOM   1422  SG  CYS B 180      35.884  14.551  39.005  1.00105.93           S
ATOM   1423  C   CYS B 180      38.127  17.044  36.594  1.00105.93           C
ATOM   1424  O   CYS B 180      39.328  17.171  36.830  1.00105.93           O
ATOM   1425  N   SER B 181      37.632  17.228  35.349  1.00 86.04           N
ATOM   1426  CA  SER B 181      38.485  17.338  34.187  1.00 86.04           C
ATOM   1427  CB  SER B 181      37.697  17.164  32.872  1.00 86.04           C
ATOM   1428  OG  SER B 181      38.561  17.271  31.751  1.00 86.04           O
ATOM   1429  C   SER B 181      39.266  18.621  34.082  1.00 86.04           C
ATOM   1430  O   SER B 181      38.720  19.723  34.047  1.00 86.04           O
ATOM   1431  N   GLN B 182      40.604  18.458  34.007  1.00124.37           N
ATOM   1432  CA  GLN B 182      41.619  19.466  33.835  1.00124.37           C
ATOM   1433  CB  GLN B 182      43.025  18.899  34.100  1.00124.37           C
ATOM   1434  CG  GLN B 182      43.251  18.386  35.526  1.00124.37           C
ATOM   1435  CD  GLN B 182      43.876  19.500  36.356  1.00124.37           C
ATOM   1436  OE1 GLN B 182      43.823  20.674  35.993  1.00124.37           O
ATOM   1437  NE2 GLN B 182      44.498  19.120  37.504  1.00124.37           N
ATOM   1438  C   GLN B 182      41.624  19.950  32.411  1.00124.37           C
ATOM   1439  O   GLN B 182      42.125  21.035  32.114  1.00124.37           O
ATOM   1440  N   TYR B 183      41.170  19.082  31.486  1.00158.67           N
ATOM   1441  CA  TYR B 183      41.117  19.320  30.071  1.00158.67           C
ATOM   1442  CB  TYR B 183      40.827  18.080  29.203  1.00158.67           C
ATOM   1443  CG  TYR B 183      42.017  17.183  29.298  1.00158.67           C
ATOM   1444  CD1 TYR B 183      43.285  17.681  29.095  1.00158.67           C
ATOM   1445  CD2 TYR B 183      41.868  15.836  29.535  1.00158.67           C
ATOM   1446  CE1 TYR B 183      44.388  16.861  29.168  1.00158.67           C
ATOM   1447  CE2 TYR B 183      42.966  15.010  29.608  1.00158.67           C
ATOM   1448  CZ  TYR B 183      44.229  15.521  29.429  1.00158.67           C
ATOM   1449  OH  TYR B 183      45.354  14.670  29.506  1.00158.67           O
ATOM   1450  C   TYR B 183      40.102  20.371  29.742  1.00158.67           C
ATOM   1451  O   TYR B 183      40.089  20.880  28.622  1.00158.67           O
ATOM   1452  N   ALA B 184      39.133  20.615  30.645  1.00 79.46           N
ATOM   1453  CA  ALA B 184      38.105  21.585  30.390  1.00 79.46           C
ATOM   1454  CB  ALA B 184      36.731  20.947  30.118  1.00 79.46           C
ATOM   1455  C   ALA B 184      37.943  22.499  31.576  1.00 79.46           C
ATOM   1456  O   ALA B 184      38.560  22.334  32.626  1.00 79.46           O
ATOM   1457  N   GLN B 185      37.150  23.561  31.339  1.00197.92           N
ATOM   1458  CA  GLN B 185      36.751  24.680  32.152  1.00197.92           C
ATOM   1459  CB  GLN B 185      36.402  25.899  31.281  1.00197.92           C
ATOM   1460  CG  GLN B 185      37.637  26.660  30.767  1.00197.92           C
ATOM   1461  CD  GLN B 185      38.792  25.696  30.511  1.00197.92           C
ATOM   1462  OE1 GLN B 185      39.494  25.303  31.443  1.00197.92           O
ATOM   1463  NE2 GLN B 185      39.011  25.300  29.230  1.00197.92           N
ATOM   1464  C   GLN B 185      35.650  24.431  33.151  1.00197.92           C
ATOM   1465  O   GLN B 185      35.301  25.354  33.882  1.00197.92           O
ATOM   1466  N   GLY B 186      34.950  23.280  33.137  1.00 53.16           N
ATOM   1467  CA  GLY B 186      33.890  23.133  34.104  1.00 53.16           C
ATOM   1468  C   GLY B 186      32.677  23.792  33.518  1.00 53.16           C
ATOM   1469  O   GLY B 186      32.332  23.549  32.365  1.00 53.16           O
ATOM   1470  N   CYS B 187      31.973  24.616  34.317  1.00 83.15           N
ATOM   1471  CA  CYS B 187      30.797  25.328  33.895  1.00 83.15           C
ATOM   1472  CB  CYS B 187      30.012  25.980  35.045  1.00 83.15           C
ATOM   1473  SG  CYS B 187      28.988  24.740  35.878  1.00 83.15           S
ATOM   1474  C   CYS B 187      31.171  26.390  32.910  1.00 83.15           C
ATOM   1475  O   CYS B 187      30.311  26.946  32.230  1.00 83.15           O
ATOM   1476  N   GLU B 188      32.462  26.756  32.893  1.00134.15           N
ATOM   1477  CA  GLU B 188      33.054  27.758  32.052  1.00134.15           C
ATOM   1478  CB  GLU B 188      34.460  28.156  32.524  1.00134.15           C
ATOM   1479  CG  GLU B 188      34.417  28.993  33.804  1.00134.15           C
ATOM   1480  CD  GLU B 188      33.962  28.100  34.949  1.00134.15           C
ATOM   1481  OE1 GLU B 188      34.802  27.297  35.434  1.00134.15           O
ATOM   1482  OE2 GLU B 188      32.776  28.207  35.356  1.00134.15           O
ATOM   1483  C   GLU B 188      33.124  27.325  30.610  1.00134.15           C
ATOM   1484  O   GLU B 188      33.363  28.159  29.735  1.00134.15           O
ATOM   1485  N   GLY B 189      33.036  26.010  30.316  1.00 44.08           N
ATOM   1486  CA  GLY B 189      33.053  25.598  28.933  1.00 44.08           C
ATOM   1487  C   GLY B 189      34.146  24.591  28.719  1.00 44.08           C
ATOM   1488  O   GLY B 189      34.902  24.275  29.636  1.00 44.08           O
ATOM   1489  N   GLY B 190      34.250  24.056  27.479  1.00 32.23           N
ATOM   1490  CA  GLY B 190      35.251  23.074  27.152  1.00 32.23           C
ATOM   1491  C   GLY B 190      35.047  22.648  25.723  1.00 32.23           C
ATOM   1492  O   GLY B 190      34.207  23.209  25.018  1.00 32.23           O
ATOM   1493  N   PHE B 191      35.832  21.647  25.251  1.00 87.40           N
ATOM   1494  CA  PHE B 191      35.688  21.196  23.886  1.00 87.40           C
ATOM   1495  CB  PHE B 191      36.783  21.735  22.947  1.00 87.40           C
ATOM   1496  CG  PHE B 191      36.501  23.194  22.804  1.00 87.40           C
ATOM   1497  CD1 PHE B 191      36.876  24.085  23.785  1.00 87.40           C
ATOM   1498  CD2 PHE B 191      35.844  23.679  21.695  1.00 87.40           C
ATOM   1499  CE1 PHE B 191      36.613  25.428  23.659  1.00 87.40           C
ATOM   1500  CE2 PHE B 191      35.579  25.022  21.565  1.00 87.40           C
ATOM   1501  CZ  PHE B 191      35.965  25.902  22.546  1.00 87.40           C
ATOM   1502  C   PHE B 191      35.655  19.688  23.825  1.00 87.40           C
ATOM   1503  O   PHE B 191      36.411  18.996  24.503  1.00 87.40           O
ATOM   1504  N   PRO B 192      34.782  19.171  22.983  1.00 72.07           N
ATOM   1505  CA  PRO B 192      34.566  17.749  22.839  1.00 72.07           C
ATOM   1506  CD  PRO B 192      33.632  19.942  22.539  1.00 72.07           C
ATOM   1507  CB  PRO B 192      33.386  17.609  21.877  1.00 72.07           C
ATOM   1508  CG  PRO B 192      32.581  18.906  22.101  1.00 72.07           C
ATOM   1509  C   PRO B 192      35.786  16.988  22.427  1.00 72.07           C
ATOM   1510  O   PRO B 192      35.918  15.827  22.810  1.00 72.07           O
ATOM   1511  N   TYR B 193      36.691  17.611  21.657  1.00161.88           N
ATOM   1512  CA  TYR B 193      37.871  16.930  21.223  1.00161.88           C
ATOM   1513  CB  TYR B 193      38.741  17.849  20.346  1.00161.88           C
ATOM   1514  CG  TYR B 193      39.902  17.089  19.793  1.00161.88           C
ATOM   1515  CD1 TYR B 193      39.726  15.997  18.983  1.00161.88           C
ATOM   1516  CD2 TYR B 193      41.192  17.494  20.033  1.00161.88           C
ATOM   1517  CE1 TYR B 193      40.812  15.330  18.465  1.00161.88           C
ATOM   1518  CE2 TYR B 193      42.287  16.841  19.523  1.00161.88           C
ATOM   1519  CZ  TYR B 193      42.089  15.746  18.731  1.00161.88           C
ATOM   1520  OH  TYR B 193      43.196  15.063  18.193  1.00161.88           O
ATOM   1521  C   TYR B 193      38.621  16.550  22.466  1.00161.88           C
ATOM   1522  O   TYR B 193      39.133  15.438  22.580  1.00161.88           O
ATOM   1523  N   LEU B 194      38.724  17.484  23.430  1.00111.01           N
ATOM   1524  CA  LEU B 194      39.429  17.219  24.654  1.00111.01           C
ATOM   1525  CB  LEU B 194      39.734  18.485  25.482  1.00111.01           C
ATOM   1526  CG  LEU B 194      40.755  19.438  24.830  1.00111.01           C
ATOM   1527  CD1 LEU B 194      41.051  20.649  25.730  1.00111.01           C
ATOM   1528  CD2 LEU B 194      42.034  18.700  24.404  1.00111.01           C
ATOM   1529  C   LEU B 194      38.694  16.267  25.559  1.00111.01           C
ATOM   1530  O   LEU B 194      39.338  15.538  26.305  1.00111.01           O
ATOM   1531  N   ILE B 195      37.354  16.366  25.685  1.00198.97           N
ATOM   1532  CA  ILE B 195      36.680  15.425  26.544  1.00198.97           C
ATOM   1533  CB  ILE B 195      35.596  16.019  27.388  1.00198.97           C
ATOM   1534  CG1 ILE B 195      34.530  16.720  26.566  1.00198.97           C
ATOM   1535  CG2 ILE B 195      36.253  16.934  28.427  1.00198.97           C
ATOM   1536  CD1 ILE B 195      33.399  17.163  27.475  1.00198.97           C
ATOM   1537  C   ILE B 195      36.246  14.126  25.941  1.00198.97           C
ATOM   1538  O   ILE B 195      36.546  13.057  26.477  1.00198.97           O
ATOM   1539  N   ALA B 196      35.518  14.169  24.809  1.00 69.55           N
ATOM   1540  CA  ALA B 196      35.054  12.929  24.265  1.00 69.55           C
ATOM   1541  CB  ALA B 196      34.208  13.110  22.995  1.00 69.55           C
ATOM   1542  C   ALA B 196      36.271  12.156  23.897  1.00 69.55           C
ATOM   1543  O   ALA B 196      36.305  10.939  24.069  1.00 69.55           O
ATOM   1544  N   GLY B 197      37.250  12.830  23.254  1.00 83.76           N
ATOM   1545  CA  GLY B 197      38.463  12.146  22.894  1.00 83.76           C
ATOM   1546  C   GLY B 197      39.542  11.995  23.946  1.00 83.76           C
ATOM   1547  O   GLY B 197      39.780  10.913  24.477  1.00 83.76           O
ATOM   1548  N   LYS B 198      40.177  13.127  24.322  1.00191.68           N
ATOM   1549  CA  LYS B 198      41.388  13.144  25.116  1.00191.68           C
ATOM   1550  CB  LYS B 198      41.873  14.593  25.293  1.00191.68           C
ATOM   1551  CG  LYS B 198      43.302  14.795  25.796  1.00191.68           C
ATOM   1552  CD  LYS B 198      44.339  14.785  24.680  1.00191.68           C
ATOM   1553  CE  LYS B 198      44.951  13.416  24.415  1.00191.68           C
ATOM   1554  NZ  LYS B 198      46.152  13.228  25.249  1.00191.68           N
ATOM   1555  C   LYS B 198      41.172  12.633  26.505  1.00191.68           C
ATOM   1556  O   LYS B 198      41.837  11.703  26.959  1.00191.68           O
ATOM   1557  N   TYR B 199      40.207  13.244  27.207  1.00 76.10           N
ATOM   1558  CA  TYR B 199      39.913  12.957  28.578  1.00 76.10           C
ATOM   1559  CB  TYR B 199      38.783  13.889  29.075  1.00 76.10           C
ATOM   1560  CG  TYR B 199      38.443  13.634  30.505  1.00 76.10           C
ATOM   1561  CD1 TYR B 199      39.267  14.080  31.510  1.00 76.10           C
ATOM   1562  CD2 TYR B 199      37.282  12.971  30.836  1.00 76.10           C
ATOM   1563  CE1 TYR B 199      38.950  13.854  32.831  1.00 76.10           C
ATOM   1564  CE2 TYR B 199      36.957  12.740  32.153  1.00 76.10           C
ATOM   1565  CZ  TYR B 199      37.791  13.179  33.151  1.00 76.10           C
ATOM   1566  OH  TYR B 199      37.457  12.947  34.503  1.00 76.10           O
ATOM   1567  C   TYR B 199      39.444  11.540  28.661  1.00 76.10           C
ATOM   1568  O   TYR B 199      39.841  10.792  29.552  1.00 76.10           O
ATOM   1569  N   ALA B 200      38.596  11.134  27.706  1.00 38.25           N
ATOM   1570  CA  ALA B 200      38.060   9.806  27.736  1.00 38.25           C
ATOM   1571  CB  ALA B 200      37.091   9.526  26.574  1.00 38.25           C
ATOM   1572  C   ALA B 200      39.185   8.818  27.639  1.00 38.25           C
ATOM   1573  O   ALA B 200      39.188   7.804  28.334  1.00 38.25           O
ATOM   1574  N   GLN B 201      40.162   9.070  26.748  1.00 90.20           N
ATOM   1575  CA  GLN B 201      41.250   8.148  26.575  1.00 90.20           C
ATOM   1576  CB  GLN B 201      42.119   8.509  25.359  1.00 90.20           C
ATOM   1577  CG  GLN B 201      43.297   7.563  25.114  1.00 90.20           C
ATOM   1578  CD  GLN B 201      44.134   8.167  23.996  1.00 90.20           C
ATOM   1579  OE1 GLN B 201      43.717   8.219  22.840  1.00 90.20           O
ATOM   1580  NE2 GLN B 201      45.349   8.656  24.354  1.00 90.20           N
ATOM   1581  C   GLN B 201      42.156   8.126  27.780  1.00 90.20           C
ATOM   1582  O   GLN B 201      42.531   7.057  28.260  1.00 90.20           O
ATOM   1583  N   ASP B 202      42.571   9.308  28.282  1.00107.86           N
ATOM   1584  CA  ASP B 202      43.514   9.362  29.366  1.00107.86           C
ATOM   1585  CB  ASP B 202      44.084  10.779  29.564  1.00107.86           C
ATOM   1586  CG  ASP B 202      44.911  11.122  28.335  1.00107.86           C
ATOM   1587  OD1 ASP B 202      45.151  10.197  27.514  1.00107.86           O
ATOM   1588  OD2 ASP B 202      45.308  12.309  28.195  1.00107.86           O
ATOM   1589  C   ASP B 202      42.946   8.942  30.695  1.00107.86           C
ATOM   1590  O   ASP B 202      43.499   8.066  31.360  1.00107.86           O
ATOM   1591  N   PHE B 203      41.896   9.657  31.159  1.00108.72           N
ATOM   1592  CA  PHE B 203      41.245   9.431  32.426  1.00108.72           C
ATOM   1593  CB  PHE B 203      40.712  10.744  33.021  1.00108.72           C
ATOM   1594  CG  PHE B 203      41.917  11.593  33.243  1.00108.72           C
ATOM   1595  CD1 PHE B 203      42.380  12.421  32.246  1.00108.72           C
ATOM   1596  CD2 PHE B 203      42.597  11.549  34.437  1.00108.72           C
ATOM   1597  CE1 PHE B 203      43.496  13.201  32.441  1.00108.72           C
ATOM   1598  CE2 PHE B 203      43.713  12.328  34.637  1.00108.72           C
ATOM   1599  CZ  PHE B 203      44.165  13.157  33.640  1.00108.72           C
ATOM   1600  C   PHE B 203      40.120   8.436  32.417  1.00108.72           C
ATOM   1601  O   PHE B 203      39.977   7.636  33.339  1.00108.72           O
ATOM   1602  N   GLY B 204      39.254   8.486  31.387  1.00 35.87           N
ATOM   1603  CA  GLY B 204      38.106   7.616  31.356  1.00 35.87           C
ATOM   1604  C   GLY B 204      36.911   8.349  31.901  1.00 35.87           C
ATOM   1605  O   GLY B 204      37.041   9.369  32.577  1.00 35.87           O
ATOM   1606  N   LEU B 205      35.698   7.825  31.610  1.00104.89           N
ATOM   1607  CA  LEU B 205      34.465   8.427  32.042  1.00104.89           C
ATOM   1608  CB  LEU B 205      33.527   8.808  30.885  1.00104.89           C
ATOM   1609  CG  LEU B 205      34.022  10.013  30.066  1.00104.89           C
ATOM   1610  CD1 LEU B 205      35.431   9.778  29.510  1.00104.89           C
ATOM   1611  CD2 LEU B 205      33.022  10.374  28.958  1.00104.89           C
ATOM   1612  C   LEU B 205      33.728   7.459  32.917  1.00104.89           C
ATOM   1613  O   LEU B 205      33.873   6.245  32.786  1.00104.89           O
ATOM   1614  N   VAL B 206      32.908   7.994  33.845  1.00 59.63           N
ATOM   1615  CA  VAL B 206      32.158   7.176  34.757  1.00 59.63           C
ATOM   1616  CB  VAL B 206      32.337   7.565  36.195  1.00 59.63           C
ATOM   1617  CG1 VAL B 206      33.820   7.403  36.567  1.00 59.63           C
ATOM   1618  CG2 VAL B 206      31.785   8.987  36.389  1.00 59.63           C
ATOM   1619  C   VAL B 206      30.703   7.345  34.440  1.00 59.63           C
ATOM   1620  O   VAL B 206      30.313   8.240  33.692  1.00 59.63           O
ATOM   1621  N   GLU B 207      29.862   6.450  34.992  1.00 60.69           N
ATOM   1622  CA  GLU B 207      28.446   6.473  34.746  1.00 60.69           C
ATOM   1623  CB  GLU B 207      27.772   5.124  35.047  1.00 60.69           C
ATOM   1624  CG  GLU B 207      28.210   4.039  34.058  1.00 60.69           C
ATOM   1625  CD  GLU B 207      27.671   2.695  34.521  1.00 60.69           C
ATOM   1626  OE1 GLU B 207      26.522   2.351  34.135  1.00 60.69           O
ATOM   1627  OE2 GLU B 207      28.403   1.992  35.267  1.00 60.69           O
ATOM   1628  C   GLU B 207      27.802   7.557  35.560  1.00 60.69           C
ATOM   1629  O   GLU B 207      28.373   8.065  36.524  1.00 60.69           O
ATOM   1630  N   GLU B 208      26.570   7.939  35.165  1.00 79.29           N
ATOM   1631  CA  GLU B 208      25.846   9.023  35.773  1.00 79.29           C
ATOM   1632  CB  GLU B 208      24.474   9.259  35.121  1.00 79.29           C
ATOM   1633  CG  GLU B 208      23.711  10.430  35.740  1.00 79.29           C
ATOM   1634  CD  GLU B 208      24.439  11.708  35.351  1.00 79.29           C
ATOM   1635  OE1 GLU B 208      25.404  11.622  34.547  1.00 79.29           O
ATOM   1636  OE2 GLU B 208      24.040  12.791  35.853  1.00 79.29           O
ATOM   1637  C   GLU B 208      25.613   8.731  37.226  1.00 79.29           C
ATOM   1638  O   GLU B 208      25.712   9.622  38.069  1.00 79.29           O
ATOM   1639  N   ALA B 209      25.319   7.463  37.560  1.00 31.93           N
ATOM   1640  CA  ALA B 209      25.014   7.091  38.913  1.00 31.93           C
ATOM   1641  CB  ALA B 209      24.714   5.590  39.064  1.00 31.93           C
ATOM   1642  C   ALA B 209      26.191   7.401  39.781  1.00 31.93           C
ATOM   1643  O   ALA B 209      26.037   7.781  40.941  1.00 31.93           O
ATOM   1644  N   CYS B 210      27.408   7.214  39.246  1.00 99.74           N
ATOM   1645  CA  CYS B 210      28.590   7.447  40.021  1.00 99.74           C
ATOM   1646  CB  CYS B 210      29.866   7.133  39.246  1.00 99.74           C
ATOM   1647  SG  CYS B 210      30.152   5.356  39.253  1.00 99.74           S
ATOM   1648  C   CYS B 210      28.680   8.876  40.440  1.00 99.74           C
ATOM   1649  O   CYS B 210      28.989   9.156  41.598  1.00 99.74           O
ATOM   1650  N   PHE B 211      28.451   9.818  39.504  1.00156.77           N
ATOM   1651  CA  PHE B 211      28.535  11.202  39.872  1.00156.77           C
ATOM   1652  CB  PHE B 211      29.741  11.897  39.209  1.00156.77           C
ATOM   1653  CG  PHE B 211      30.133  13.111  39.984  1.00156.77           C
ATOM   1654  CD1 PHE B 211      29.252  14.135  40.236  1.00156.77           C
ATOM   1655  CD2 PHE B 211      31.429  13.244  40.423  1.00156.77           C
ATOM   1656  CE1 PHE B 211      29.659  15.241  40.949  1.00156.77           C
ATOM   1657  CE2 PHE B 211      31.844  14.343  41.133  1.00156.77           C
ATOM   1658  CZ  PHE B 211      30.952  15.348  41.402  1.00156.77           C
ATOM   1659  C   PHE B 211      27.316  11.848  39.275  1.00156.77           C
ATOM   1660  O   PHE B 211      27.349  12.241  38.111  1.00156.77           O
ATOM   1661  N   PRO B 212      26.262  12.040  40.023  1.00 77.60           N
ATOM   1662  CA  PRO B 212      25.059  12.593  39.450  1.00 77.60           C
ATOM   1663  CD  PRO B 212      25.968  11.144  41.130  1.00 77.60           C
ATOM   1664  CB  PRO B 212      23.974  12.396  40.502  1.00 77.60           C
ATOM   1665  CG  PRO B 212      24.434  11.132  41.254  1.00 77.60           C
ATOM   1666  C   PRO B 212      25.257  14.010  39.010  1.00 77.60           C
ATOM   1667  O   PRO B 212      26.116  14.687  39.571  1.00 77.60           O
ATOM   1668  N   TYR B 213      24.471  14.481  38.017  1.00 94.59           N
ATOM   1669  CA  TYR B 213      24.697  15.785  37.450  1.00 94.59           C
ATOM   1670  CB  TYR B 213      24.078  15.920  36.046  1.00 94.59           C
ATOM   1671  CG  TYR B 213      24.440  17.242  35.461  1.00 94.59           C
ATOM   1672  CD1 TYR B 213      25.724  17.480  35.028  1.00 94.59           C
ATOM   1673  CD2 TYR B 213      23.494  18.230  35.318  1.00 94.59           C
ATOM   1674  CE1 TYR B 213      26.064  18.693  34.478  1.00 94.59           C
ATOM   1675  CE2 TYR B 213      23.828  19.445  34.768  1.00 94.59           C
ATOM   1676  CZ  TYR B 213      25.116  19.678  34.348  1.00 94.59           C
ATOM   1677  OH  TYR B 213      25.463  20.923  33.783  1.00 94.59           O
ATOM   1678  C   TYR B 213      24.133  16.852  38.341  1.00 94.59           C
ATOM   1679  O   TYR B 213      22.948  16.842  38.672  1.00 94.59           O
ATOM   1680  N   THR B 214      25.040  17.721  38.847  1.00 87.83           N
ATOM   1681  CA  THR B 214      24.783  18.881  39.662  1.00 87.83           C
ATOM   1682  CB  THR B 214      25.945  19.189  40.557  1.00 87.83           C
ATOM   1683  OG1 THR B 214      26.187  18.096  41.431  1.00 87.83           O
ATOM   1684  CG2 THR B 214      25.639  20.464  41.360  1.00 87.83           C
ATOM   1685  C   THR B 214      24.480  20.124  38.873  1.00 87.83           C
ATOM   1686  O   THR B 214      23.580  20.886  39.226  1.00 87.83           O
ATOM   1687  N   GLY B 215      25.234  20.365  37.777  1.00 40.99           N
ATOM   1688  CA  GLY B 215      25.084  21.582  37.025  1.00 40.99           C
ATOM   1689  C   GLY B 215      25.891  22.659  37.692  1.00 40.99           C
ATOM   1690  O   GLY B 215      25.639  23.847  37.487  1.00 40.99           O
ATOM   1691  N   THR B 216      26.890  22.267  38.511  1.00146.26           N
ATOM   1692  CA  THR B 216      27.662  23.235  39.240  1.00146.26           C
ATOM   1693  CB  THR B 216      27.301  23.240  40.703  1.00146.26           C
ATOM   1694  OG1 THR B 216      25.900  23.341  40.859  1.00146.26           O
ATOM   1695  CG2 THR B 216      27.927  24.458  41.389  1.00146.26           C
ATOM   1696  C   THR B 216      29.104  22.802  39.190  1.00146.26           C
ATOM   1697  O   THR B 216      29.433  21.689  38.792  1.00146.26           O
ATOM   1698  N   ASP B 217      29.987  23.712  39.634  1.00117.25           N
ATOM   1699  CA  ASP B 217      31.414  23.652  39.775  1.00117.25           C
ATOM   1700  CB  ASP B 217      32.055  25.036  39.977  1.00117.25           C
ATOM   1701  CG  ASP B 217      31.954  25.791  38.657  1.00117.25           C
ATOM   1702  OD1 ASP B 217      31.562  25.154  37.643  1.00117.25           O
ATOM   1703  OD2 ASP B 217      32.265  27.011  38.643  1.00117.25           O
ATOM   1704  C   ASP B 217      31.776  22.790  40.955  1.00117.25           C
ATOM   1705  O   ASP B 217      32.872  22.926  41.497  1.00117.25           O
ATOM   1706  N   SER B 218      30.821  21.988  41.472  1.00 73.39           N
ATOM   1707  CA  SER B 218      31.028  21.172  42.645  1.00 73.39           C
ATOM   1708  CB  SER B 218      29.944  20.095  42.832  1.00 73.39           C
ATOM   1709  OG  SER B 218      30.005  19.152  41.771  1.00 73.39           O
ATOM   1710  C   SER B 218      32.359  20.471  42.604  1.00 73.39           C
ATOM   1711  O   SER B 218      32.998  20.329  41.562  1.00 73.39           O
ATOM   1712  N   PRO B 219      32.797  20.067  43.776  1.00125.70           N
ATOM   1713  CA  PRO B 219      34.078  19.414  43.921  1.00125.70           C
ATOM   1714  CD  PRO B 219      32.443  20.818  44.971  1.00125.70           C
ATOM   1715  CB  PRO B 219      34.408  19.461  45.411  1.00125.70           C
ATOM   1716  CG  PRO B 219      33.656  20.706  45.909  1.00125.70           C
ATOM   1717  C   PRO B 219      34.098  18.029  43.353  1.00125.70           C
ATOM   1718  O   PRO B 219      33.042  17.409  43.244  1.00125.70           O
ATOM   1719  N   CYS B 220      35.298  17.524  42.997  1.00 55.89           N
ATOM   1720  CA  CYS B 220      35.406  16.232  42.388  1.00 55.89           C
ATOM   1721  CB  CYS B 220      36.707  16.064  41.563  1.00 55.89           C
ATOM   1722  SG  CYS B 220      36.900  14.432  40.770  1.00 55.89           S
ATOM   1723  C   CYS B 220      35.363  15.182  43.457  1.00 55.89           C
ATOM   1724  O   CYS B 220      36.375  14.853  44.075  1.00 55.89           O
ATOM   1725  N   LYS B 221      34.155  14.635  43.705  1.00129.61           N
ATOM   1726  CA  LYS B 221      33.962  13.586  44.669  1.00129.61           C
ATOM   1727  CB  LYS B 221      33.482  14.110  46.036  1.00129.61           C
ATOM   1728  CG  LYS B 221      33.091  13.025  47.044  1.00129.61           C
ATOM   1729  CD  LYS B 221      34.232  12.110  47.496  1.00129.61           C
ATOM   1730  CE  LYS B 221      34.553  11.010  46.483  1.00129.61           C
ATOM   1731  NZ  LYS B 221      35.255   9.885  47.135  1.00129.61           N
ATOM   1732  C   LYS B 221      32.901  12.686  44.117  1.00129.61           C
ATOM   1733  O   LYS B 221      31.821  13.149  43.754  1.00129.61           O
ATOM   1734  N   MET B 222      33.180  11.367  44.044  1.00 98.00           N
ATOM   1735  CA  MET B 222      32.228  10.439  43.499  1.00 98.00           C
ATOM   1736  CB  MET B 222      32.621   9.814  42.149  1.00 98.00           C
ATOM   1737  CG  MET B 222      32.935  10.798  41.035  1.00 98.00           C
ATOM   1738  SD  MET B 222      32.950  10.079  39.369  1.00 98.00           S
ATOM   1739  CE  MET B 222      34.352   8.968  39.663  1.00 98.00           C
ATOM   1740  C   MET B 222      32.180   9.237  44.380  1.00 98.00           C
ATOM   1741  O   MET B 222      32.775   9.190  45.454  1.00 98.00           O
ATOM   1742  N   LYS B 223      31.428   8.223  43.912  1.00102.63           N
ATOM   1743  CA  LYS B 223      31.316   6.962  44.582  1.00102.63           C
ATOM   1744  CB  LYS B 223      30.162   6.101  44.041  1.00102.63           C
ATOM   1745  CG  LYS B 223      29.952   4.791  44.799  1.00102.63           C
ATOM   1746  CD  LYS B 223      28.634   4.097  44.451  1.00102.63           C
ATOM   1747  CE  LYS B 223      28.412   2.784  45.203  1.00102.63           C
ATOM   1748  NZ  LYS B 223      28.026   3.063  46.603  1.00102.63           N
ATOM   1749  C   LYS B 223      32.595   6.231  44.330  1.00102.63           C
ATOM   1750  O   LYS B 223      33.345   6.566  43.415  1.00102.63           O
ATOM   1751  N   GLU B 224      32.903   5.228  45.172  1.00 79.67           N
ATOM   1752  CA  GLU B 224      34.127   4.499  45.018  1.00 79.67           C
ATOM   1753  CB  GLU B 224      34.631   3.876  46.331  1.00 79.67           C
ATOM   1754  CG  GLU B 224      36.062   3.346  46.244  1.00 79.67           C
ATOM   1755  CD  GLU B 224      36.486   2.905  47.638  1.00 79.67           C
ATOM   1756  OE1 GLU B 224      35.635   2.975  48.564  1.00 79.67           O
ATOM   1757  OE2 GLU B 224      37.667   2.494  47.795  1.00 79.67           O
ATOM   1758  C   GLU B 224      33.941   3.400  44.012  1.00 79.67           C
ATOM   1759  O   GLU B 224      32.825   2.975  43.720  1.00 79.67           O
ATOM   1760  N   ASP B 225      35.074   2.931  43.448  1.00 55.10           N
ATOM   1761  CA  ASP B 225      35.144   1.825  42.532  1.00 55.10           C
ATOM   1762  CB  ASP B 225      34.884   0.467  43.208  1.00 55.10           C
ATOM   1763  CG  ASP B 225      36.049   0.175  44.143  1.00 55.10           C
ATOM   1764  OD1 ASP B 225      37.051   0.936  44.094  1.00 55.10           O
ATOM   1765  OD2 ASP B 225      35.949  -0.811  44.921  1.00 55.10           O
ATOM   1766  C   ASP B 225      34.184   1.960  41.394  1.00 55.10           C
ATOM   1767  O   ASP B 225      33.378   1.063  41.149  1.00 55.10           O
ATOM   1768  N   CYS B 226      34.258   3.080  40.654  1.00 51.38           N
ATOM   1769  CA  CYS B 226      33.398   3.255  39.521  1.00 51.38           C
ATOM   1770  CB  CYS B 226      33.007   4.716  39.308  1.00 51.38           C
ATOM   1771  SG  CYS B 226      31.737   5.210  40.489  1.00 51.38           S
ATOM   1772  C   CYS B 226      34.126   2.818  38.291  1.00 51.38           C
ATOM   1773  O   CYS B 226      35.299   3.135  38.104  1.00 51.38           O
ATOM   1774  N   PHE B 227      33.426   2.071  37.411  1.00118.24           N
ATOM   1775  CA  PHE B 227      34.008   1.600  36.186  1.00118.24           C
ATOM   1776  CB  PHE B 227      33.146   0.522  35.496  1.00118.24           C
ATOM   1777  CG  PHE B 227      33.794   0.056  34.232  1.00118.24           C
ATOM   1778  CD1 PHE B 227      33.559   0.704  33.041  1.00118.24           C
ATOM   1779  CD2 PHE B 227      34.630  -1.040  34.236  1.00118.24           C
ATOM   1780  CE1 PHE B 227      34.150   0.269  31.876  1.00118.24           C
ATOM   1781  CE2 PHE B 227      35.225  -1.479  33.076  1.00118.24           C
ATOM   1782  CZ  PHE B 227      34.985  -0.823  31.892  1.00118.24           C
ATOM   1783  C   PHE B 227      34.128   2.784  35.281  1.00118.24           C
ATOM   1784  O   PHE B 227      33.285   3.679  35.304  1.00118.24           O
ATOM   1785  N   ARG B 228      35.209   2.834  34.474  1.00 69.00           N
ATOM   1786  CA  ARG B 228      35.387   3.964  33.605  1.00 69.00           C
ATOM   1787  CB  ARG B 228      36.638   4.801  33.916  1.00 69.00           C
ATOM   1788  CG  ARG B 228      36.535   5.566  35.237  1.00 69.00           C
ATOM   1789  CD  ARG B 228      37.674   6.563  35.455  1.00 69.00           C
ATOM   1790  NE  ARG B 228      37.426   7.238  36.760  1.00 69.00           N
ATOM   1791  CZ  ARG B 228      37.449   8.601  36.839  1.00 69.00           C
ATOM   1792  NH1 ARG B 228      37.700   9.348  35.725  1.00 69.00           N
ATOM   1793  NH2 ARG B 228      37.203   9.219  38.031  1.00 69.00           N
ATOM   1794  C   ARG B 228      35.504   3.496  32.186  1.00 69.00           C
ATOM   1795  O   ARG B 228      36.181   2.514  31.891  1.00 69.00           O
ATOM   1796  N   TYR B 229      34.826   4.217  31.269  1.00 65.82           N
ATOM   1797  CA  TYR B 229      34.831   3.931  29.861  1.00 65.82           C
ATOM   1798  CB  TYR B 229      33.502   4.271  29.157  1.00 65.82           C
ATOM   1799  CG  TYR B 229      32.415   3.409  29.709  1.00 65.82           C
ATOM   1800  CD1 TYR B 229      31.777   3.750  30.880  1.00 65.82           C
ATOM   1801  CD2 TYR B 229      32.022   2.265  29.051  1.00 65.82           C
ATOM   1802  CE1 TYR B 229      30.773   2.963  31.393  1.00 65.82           C
ATOM   1803  CE2 TYR B 229      31.017   1.473  29.558  1.00 65.82           C
ATOM   1804  CZ  TYR B 229      30.392   1.821  30.732  1.00 65.82           C
ATOM   1805  OH  TYR B 229      29.362   1.011  31.257  1.00 65.82           O
ATOM   1806  C   TYR B 229      35.878   4.803  29.229  1.00 65.82           C
ATOM   1807  O   TYR B 229      36.004   5.977  29.575  1.00 65.82           O
ATOM   1808  N   TYR B 230      36.656   4.248  28.274  1.00 78.59           N
ATOM   1809  CA  TYR B 230      37.731   4.989  27.666  1.00 78.59           C
ATOM   1810  CB  TYR B 230      39.099   4.294  27.784  1.00 78.59           C
ATOM   1811  CG  TYR B 230      39.430   4.099  29.222  1.00 78.59           C
ATOM   1812  CD1 TYR B 230      38.885   3.047  29.924  1.00 78.59           C
ATOM   1813  CD2 TYR B 230      40.293   4.958  29.863  1.00 78.59           C
ATOM   1814  CE1 TYR B 230      39.187   2.856  31.251  1.00 78.59           C
ATOM   1815  CE2 TYR B 230      40.599   4.773  31.190  1.00 78.59           C
ATOM   1816  CZ  TYR B 230      40.046   3.723  31.884  1.00 78.59           C
ATOM   1817  OH  TYR B 230      40.364   3.537  33.246  1.00 78.59           O
ATOM   1818  C   TYR B 230      37.476   5.060  26.194  1.00 78.59           C
ATOM   1819  O   TYR B 230      36.667   4.310  25.651  1.00 78.59           O
ATOM   1820  N   SER B 231      38.159   6.004  25.512  1.00 85.27           N
ATOM   1821  CA  SER B 231      38.001   6.134  24.094  1.00 85.27           C
ATOM   1822  CB  SER B 231      37.715   7.580  23.661  1.00 85.27           C
ATOM   1823  OG  SER B 231      37.298   7.615  22.307  1.00 85.27           O
ATOM   1824  C   SER B 231      39.289   5.699  23.453  1.00 85.27           C
ATOM   1825  O   SER B 231      40.362   6.219  23.754  1.00 85.27           O
ATOM   1826  N   SER B 232      39.205   4.697  22.554  1.00 58.93           N
ATOM   1827  CA  SER B 232      40.355   4.172  21.868  1.00 58.93           C
ATOM   1828  CB  SER B 232      40.085   2.814  21.190  1.00 58.93           C
ATOM   1829  OG  SER B 232      39.082   2.964  20.196  1.00 58.93           O
ATOM   1830  C   SER B 232      40.818   5.121  20.800  1.00 58.93           C
ATOM   1831  O   SER B 232      41.953   5.023  20.336  1.00 58.93           O
ATOM   1832  N   GLU B 233      39.957   6.042  20.344  1.00135.33           N
ATOM   1833  CA  GLU B 233      40.412   6.872  19.269  1.00135.33           C
ATOM   1834  CB  GLU B 233      40.264   6.161  17.928  1.00135.33           C
ATOM   1835  CG  GLU B 233      39.748   7.087  16.831  1.00135.33           C
ATOM   1836  CD  GLU B 233      40.848   7.672  15.969  1.00135.33           C
ATOM   1837  OE1 GLU B 233      41.896   8.146  16.492  1.00135.33           O
ATOM   1838  OE2 GLU B 233      40.618   7.661  14.736  1.00135.33           O
ATOM   1839  C   GLU B 233      39.584   8.111  19.207  1.00135.33           C
ATOM   1840  O   GLU B 233      38.441   8.124  19.664  1.00135.33           O
ATOM   1841  N   TYR B 234      40.184   9.204  18.685  1.00204.94           N
ATOM   1842  CA  TYR B 234      39.521  10.463  18.507  1.00204.94           C
ATOM   1843  CB  TYR B 234      39.702  11.433  19.681  1.00204.94           C
ATOM   1844  CG  TYR B 234      41.131  11.544  20.098  1.00204.94           C
ATOM   1845  CD1 TYR B 234      42.090  12.197  19.357  1.00204.94           C
ATOM   1846  CD2 TYR B 234      41.488  10.967  21.288  1.00204.94           C
ATOM   1847  CE1 TYR B 234      43.380  12.261  19.816  1.00204.94           C
ATOM   1848  CE2 TYR B 234      42.776  11.039  21.735  1.00204.94           C
ATOM   1849  CZ  TYR B 234      43.729  11.682  21.002  1.00204.94           C
ATOM   1850  OH  TYR B 234      45.055  11.760  21.454  1.00204.94           O
ATOM   1851  C   TYR B 234      40.134  11.195  17.361  1.00204.94           C
ATOM   1852  O   TYR B 234      41.297  10.944  17.024  1.00204.94           O
ATOM   1853  N   HIS B 235      39.379  12.137  16.755  1.00 90.02           N
ATOM   1854  CA  HIS B 235      39.974  12.971  15.754  1.00 90.02           C
ATOM   1855  ND1 HIS B 235      38.853  11.925  12.719  1.00 90.02           N
ATOM   1856  CG  HIS B 235      39.627  11.403  13.732  1.00 90.02           C
ATOM   1857  CB  HIS B 235      40.589  12.207  14.562  1.00 90.02           C
ATOM   1858  NE2 HIS B 235      38.500   9.729  12.726  1.00 90.02           N
ATOM   1859  CD2 HIS B 235      39.393  10.061  13.729  1.00 90.02           C
ATOM   1860  CE1 HIS B 235      38.202  10.880  12.149  1.00 90.02           C
ATOM   1861  C   HIS B 235      38.952  13.919  15.219  1.00 90.02           C
ATOM   1862  O   HIS B 235      37.756  13.648  15.279  1.00 90.02           O
ATOM   1863  N   TYR B 236      39.412  15.081  14.705  1.00109.83           N
ATOM   1864  CA  TYR B 236      38.539  16.029  14.068  1.00109.83           C
ATOM   1865  CB  TYR B 236      39.194  17.403  13.755  1.00109.83           C
ATOM   1866  CG  TYR B 236      39.245  18.183  15.011  1.00109.83           C
ATOM   1867  CD1 TYR B 236      38.065  18.709  15.476  1.00109.83           C
ATOM   1868  CD2 TYR B 236      40.416  18.420  15.694  1.00109.83           C
ATOM   1869  CE1 TYR B 236      38.034  19.437  16.633  1.00109.83           C
ATOM   1870  CE2 TYR B 236      40.388  19.153  16.859  1.00109.83           C
ATOM   1871  CZ  TYR B 236      39.192  19.655  17.327  1.00109.83           C
ATOM   1872  OH  TYR B 236      39.126  20.405  18.514  1.00109.83           O
ATOM   1873  C   TYR B 236      38.200  15.437  12.734  1.00109.83           C
ATOM   1874  O   TYR B 236      39.077  14.917  12.050  1.00109.83           O
ATOM   1875  N   VAL B 237      36.921  15.476  12.315  1.00120.19           N
ATOM   1876  CA  VAL B 237      36.597  14.934  11.027  1.00120.19           C
ATOM   1877  CB  VAL B 237      35.132  15.017  10.688  1.00120.19           C
ATOM   1878  CG1 VAL B 237      34.887  14.437   9.287  1.00120.19           C
ATOM   1879  CG2 VAL B 237      34.347  14.286  11.778  1.00120.19           C
ATOM   1880  C   VAL B 237      37.342  15.769  10.032  1.00120.19           C
ATOM   1881  O   VAL B 237      37.353  16.999  10.111  1.00120.19           O
ATOM   1882  N   GLY B 238      37.976  15.114   9.041  1.00 43.32           N
ATOM   1883  CA  GLY B 238      38.754  15.859   8.098  1.00 43.32           C
ATOM   1884  C   GLY B 238      40.204  15.678   8.453  1.00 43.32           C
ATOM   1885  O   GLY B 238      41.089  16.019   7.670  1.00 43.32           O
ATOM   1886  N   GLY B 239      40.484  15.151   9.663  1.00 54.38           N
ATOM   1887  CA  GLY B 239      41.820  14.802  10.071  1.00 54.38           C
ATOM   1888  C   GLY B 239      42.393  15.785  11.048  1.00 54.38           C
ATOM   1889  O   GLY B 239      43.186  15.403  11.909  1.00 54.38           O
ATOM   1890  N   PHE B 240      42.027  17.074  10.935  1.00185.60           N
ATOM   1891  CA  PHE B 240      42.523  18.080  11.829  1.00185.60           C
ATOM   1892  CB  PHE B 240      43.952  18.539  11.478  1.00185.60           C
ATOM   1893  CG  PHE B 240      44.063  18.790  10.008  1.00185.60           C
ATOM   1894  CD1 PHE B 240      43.787  20.018   9.455  1.00185.60           C
ATOM   1895  CD2 PHE B 240      44.466  17.768   9.177  1.00185.60           C
ATOM   1896  CE1 PHE B 240      43.903  20.214   8.096  1.00185.60           C
ATOM   1897  CE2 PHE B 240      44.586  17.956   7.819  1.00185.60           C
ATOM   1898  CZ  PHE B 240      44.302  19.186   7.275  1.00185.60           C
ATOM   1899  C   PHE B 240      41.566  19.232  11.795  1.00185.60           C
ATOM   1900  O   PHE B 240      40.645  19.264  10.980  1.00185.60           O
ATOM   1901  N   TYR B 241      41.747  20.216  12.698  1.00172.39           N
ATOM   1902  CA  TYR B 241      40.789  21.282  12.751  1.00172.39           C
ATOM   1903  CB  TYR B 241      40.969  22.163  14.000  1.00172.39           C
ATOM   1904  CG  TYR B 241      39.857  23.156  14.103  1.00172.39           C
ATOM   1905  CD1 TYR B 241      38.657  22.790  14.674  1.00172.39           C
ATOM   1906  CD2 TYR B 241      40.009  24.441  13.632  1.00172.39           C
ATOM   1907  CE1 TYR B 241      37.624  23.693  14.784  1.00172.39           C
ATOM   1908  CE2 TYR B 241      38.981  25.348  13.739  1.00172.39           C
ATOM   1909  CZ  TYR B 241      37.790  24.973  14.316  1.00172.39           C
ATOM   1910  OH  TYR B 241      36.738  25.910  14.430  1.00172.39           O
ATOM   1911  C   TYR B 241      40.957  22.109  11.515  1.00172.39           C
ATOM   1912  O   TYR B 241      42.039  22.632  11.247  1.00172.39           O
ATOM   1913  N   GLY B 242      39.853  22.273  10.751  1.00 60.70           N
ATOM   1914  CA  GLY B 242      39.859  23.029   9.528  1.00 60.70           C
ATOM   1915  C   GLY B 242      39.553  22.138   8.349  1.00 60.70           C
ATOM   1916  O   GLY B 242      39.256  22.629   7.260  1.00 60.70           O
ATOM   1917  N   GLY B 243      39.684  20.812   8.534  1.00 85.07           N
ATOM   1918  CA  GLY B 243      39.415  19.752   7.596  1.00 85.07           C
ATOM   1919  C   GLY B 243      37.947  19.454   7.396  1.00 85.07           C
ATOM   1920  O   GLY B 243      37.585  18.781   6.438  1.00 85.07           O
ATOM   1921  N   CYS B 244      37.067  19.843   8.339  1.00 92.02           N
ATOM   1922  CA  CYS B 244      35.688  19.396   8.336  1.00 92.02           C
ATOM   1923  CB  CYS B 244      34.871  19.852   9.558  1.00 92.02           C
ATOM   1924  SG  CYS B 244      33.326  18.906   9.735  1.00 92.02           S
ATOM   1925  C   CYS B 244      34.930  19.797   7.103  1.00 92.02           C
ATOM   1926  O   CYS B 244      35.211  20.811   6.466  1.00 92.02           O
ATOM   1927  N   ASN B 245      33.915  18.966   6.763  1.00217.46           N
ATOM   1928  CA  ASN B 245      33.184  19.068   5.535  1.00217.46           C
ATOM   1929  CB  ASN B 245      34.005  18.217   4.556  1.00217.46           C
ATOM   1930  CG  ASN B 245      33.647  18.376   3.114  1.00217.46           C
ATOM   1931  OD1 ASN B 245      34.315  19.098   2.388  1.00217.46           O
ATOM   1932  ND2 ASN B 245      32.615  17.631   2.658  1.00217.46           N
ATOM   1933  C   ASN B 245      31.862  18.366   5.733  1.00217.46           C
ATOM   1934  O   ASN B 245      31.764  17.478   6.577  1.00217.46           O
ATOM   1935  N   GLU B 246      30.804  18.729   4.964  1.00154.37           N
ATOM   1936  CA  GLU B 246      29.539  18.063   5.155  1.00154.37           C
ATOM   1937  CB  GLU B 246      28.314  18.723   4.481  1.00154.37           C
ATOM   1938  CG  GLU B 246      28.076  18.400   3.005  1.00154.37           C
ATOM   1939  CD  GLU B 246      27.114  17.220   2.889  1.00154.37           C
ATOM   1940  OE1 GLU B 246      26.119  17.182   3.661  1.00154.37           O
ATOM   1941  OE2 GLU B 246      27.360  16.345   2.017  1.00154.37           O
ATOM   1942  C   GLU B 246      29.633  16.644   4.679  1.00154.37           C
ATOM   1943  O   GLU B 246      29.099  15.738   5.316  1.00154.37           O
ATOM   1944  N   ALA B 247      30.338  16.408   3.554  1.00 55.40           N
ATOM   1945  CA  ALA B 247      30.435  15.095   2.978  1.00 55.40           C
ATOM   1946  CB  ALA B 247      31.301  15.058   1.708  1.00 55.40           C
ATOM   1947  C   ALA B 247      31.078  14.181   3.972  1.00 55.40           C
ATOM   1948  O   ALA B 247      30.613  13.066   4.196  1.00 55.40           O
ATOM   1949  N   LEU B 248      32.158  14.648   4.612  1.00 64.98           N
ATOM   1950  CA  LEU B 248      32.901  13.877   5.562  1.00 64.98           C
ATOM   1951  CB  LEU B 248      34.141  14.647   6.037  1.00 64.98           C
ATOM   1952  CG  LEU B 248      35.060  15.034   4.862  1.00 64.98           C
ATOM   1953  CD1 LEU B 248      36.300  15.805   5.335  1.00 64.98           C
ATOM   1954  CD2 LEU B 248      35.409  13.807   4.008  1.00 64.98           C
ATOM   1955  C   LEU B 248      32.037  13.604   6.755  1.00 64.98           C
ATOM   1956  O   LEU B 248      32.089  12.524   7.344  1.00 64.98           O
ATOM   1957  N   MET B 249      31.221  14.597   7.153  1.00 47.74           N
ATOM   1958  CA  MET B 249      30.408  14.457   8.329  1.00 47.74           C
ATOM   1959  CB  MET B 249      29.631  15.739   8.662  1.00 47.74           C
ATOM   1960  CG  MET B 249      30.539  16.883   9.116  1.00 47.74           C
ATOM   1961  SD  MET B 249      29.712  18.495   9.265  1.00 47.74           S
ATOM   1962  CE  MET B 249      28.652  18.012  10.658  1.00 47.74           C
ATOM   1963  C   MET B 249      29.419  13.353   8.135  1.00 47.74           C
ATOM   1964  O   MET B 249      29.196  12.537   9.026  1.00 47.74           O
ATOM   1965  N   LYS B 250      28.808  13.301   6.943  1.00124.66           N
ATOM   1966  CA  LYS B 250      27.785  12.351   6.623  1.00124.66           C
ATOM   1967  CB  LYS B 250      27.323  12.585   5.180  1.00124.66           C
ATOM   1968  CG  LYS B 250      25.925  12.106   4.823  1.00124.66           C
ATOM   1969  CD  LYS B 250      25.568  12.475   3.381  1.00124.66           C
ATOM   1970  CE  LYS B 250      24.122  12.920   3.179  1.00124.66           C
ATOM   1971  NZ  LYS B 250      24.054  14.394   3.285  1.00124.66           N
ATOM   1972  C   LYS B 250      28.370  10.974   6.661  1.00124.66           C
ATOM   1973  O   LYS B 250      27.740  10.036   7.145  1.00124.66           O
ATOM   1974  N   LEU B 251      29.594  10.811   6.115  1.00 46.14           N
ATOM   1975  CA  LEU B 251      30.216   9.518   6.076  1.00 46.14           C
ATOM   1976  CB  LEU B 251      31.561   9.510   5.329  1.00 46.14           C
ATOM   1977  CG  LEU B 251      31.418   9.712   3.808  1.00 46.14           C
ATOM   1978  CD1 LEU B 251      32.784   9.696   3.104  1.00 46.14           C
ATOM   1979  CD2 LEU B 251      30.437   8.688   3.210  1.00 46.14           C
ATOM   1980  C   LEU B 251      30.472   9.065   7.477  1.00 46.14           C
ATOM   1981  O   LEU B 251      30.191   7.920   7.830  1.00 46.14           O
ATOM   1982  N   GLU B 252      30.993   9.965   8.328  1.00 87.09           N
ATOM   1983  CA  GLU B 252      31.305   9.588   9.676  1.00 87.09           C
ATOM   1984  CB  GLU B 252      31.968  10.725  10.473  1.00 87.09           C
ATOM   1985  CG  GLU B 252      32.312  10.351  11.920  1.00 87.09           C
ATOM   1986  CD  GLU B 252      33.540   9.451  11.922  1.00 87.09           C
ATOM   1987  OE1 GLU B 252      34.224   9.372  10.867  1.00 87.09           O
ATOM   1988  OE2 GLU B 252      33.808   8.830  12.986  1.00 87.09           O
ATOM   1989  C   GLU B 252      30.044   9.202  10.389  1.00 87.09           C
ATOM   1990  O   GLU B 252      30.007   8.201  11.103  1.00 87.09           O
ATOM   1991  N   LEU B 253      28.962   9.977  10.189  1.00 58.34           N
ATOM   1992  CA  LEU B 253      27.756   9.752  10.932  1.00 58.34           C
ATOM   1993  CB  LEU B 253      26.678  10.796  10.593  1.00 58.34           C
ATOM   1994  CG  LEU B 253      25.365  10.632  11.376  1.00 58.34           C
ATOM   1995  CD1 LEU B 253      25.587  10.839  12.883  1.00 58.34           C
ATOM   1996  CD2 LEU B 253      24.266  11.548  10.812  1.00 58.34           C
ATOM   1997  C   LEU B 253      27.189   8.391  10.656  1.00 58.34           C
ATOM   1998  O   LEU B 253      26.956   7.612  11.580  1.00 58.34           O
ATOM   1999  N   VAL B 254      26.965   8.053   9.375  1.00125.32           N
ATOM   2000  CA  VAL B 254      26.365   6.786   9.074  1.00125.32           C
ATOM   2001  CB  VAL B 254      25.827   6.720   7.670  1.00125.32           C
ATOM   2002  CG1 VAL B 254      26.878   7.271   6.701  1.00125.32           C
ATOM   2003  CG2 VAL B 254      25.408   5.274   7.368  1.00125.32           C
ATOM   2004  C   VAL B 254      27.305   5.653   9.354  1.00125.32           C
ATOM   2005  O   VAL B 254      26.887   4.606   9.846  1.00125.32           O
ATOM   2006  N   HIS B 255      28.597   5.800   9.012  1.00109.02           N
ATOM   2007  CA  HIS B 255      29.499   4.717   9.261  1.00109.02           C
ATOM   2008  ND1 HIS B 255      29.930   5.708   6.375  1.00109.02           N
ATOM   2009  CG  HIS B 255      30.819   4.962   7.115  1.00109.02           C
ATOM   2010  CB  HIS B 255      30.874   4.964   8.617  1.00109.02           C
ATOM   2011  NE2 HIS B 255      31.189   4.596   4.919  1.00109.02           N
ATOM   2012  CD2 HIS B 255      31.581   4.290   6.210  1.00109.02           C
ATOM   2013  CE1 HIS B 255      30.194   5.451   5.069  1.00109.02           C
ATOM   2014  C   HIS B 255      29.707   4.516  10.737  1.00109.02           C
ATOM   2015  O   HIS B 255      29.476   3.423  11.248  1.00109.02           O
ATOM   2016  N   HIS B 256      30.209   5.558  11.439  1.00124.26           N
ATOM   2017  CA  HIS B 256      30.561   5.502  12.838  1.00124.26           C
ATOM   2018  ND1 HIS B 256      33.927   6.204  11.639  1.00124.26           N
ATOM   2019  CG  HIS B 256      32.966   5.573  12.394  1.00124.26           C
ATOM   2020  CB  HIS B 256      31.858   6.258  13.136  1.00124.26           C
ATOM   2021  NE2 HIS B 256      34.301   4.019  11.449  1.00124.26           N
ATOM   2022  CD2 HIS B 256      33.210   4.239  12.267  1.00124.26           C
ATOM   2023  CE1 HIS B 256      34.699   5.228  11.096  1.00124.26           C
ATOM   2024  C   HIS B 256      29.514   5.809  13.883  1.00124.26           C
ATOM   2025  O   HIS B 256      29.561   5.232  14.968  1.00124.26           O
ATOM   2026  N   GLY B 257      28.580   6.755  13.649  1.00 49.99           N
ATOM   2027  CA  GLY B 257      27.621   7.051  14.686  1.00 49.99           C
ATOM   2028  C   GLY B 257      27.541   8.542  14.875  1.00 49.99           C
ATOM   2029  O   GLY B 257      28.207   9.303  14.177  1.00 49.99           O
ATOM   2030  N   PRO B 258      26.756   8.978  15.837  1.00 76.66           N
ATOM   2031  CA  PRO B 258      26.583  10.386  16.076  1.00 76.66           C
ATOM   2032  CD  PRO B 258      25.619   8.200  16.300  1.00 76.66           C
ATOM   2033  CB  PRO B 258      25.455  10.495  17.099  1.00 76.66           C
ATOM   2034  CG  PRO B 258      24.613   9.231  16.843  1.00 76.66           C
ATOM   2035  C   PRO B 258      27.879  10.980  16.520  1.00 76.66           C
ATOM   2036  O   PRO B 258      28.676  10.278  17.139  1.00 76.66           O
ATOM   2037  N   MET B 259      28.118  12.266  16.197  1.00102.98           N
ATOM   2038  CA  MET B 259      29.365  12.879  16.546  1.00102.98           C
ATOM   2039  CB  MET B 259      30.306  13.032  15.341  1.00102.98           C
ATOM   2040  CG  MET B 259      29.815  14.055  14.315  1.00102.98           C
ATOM   2041  SD  MET B 259      30.568  13.877  12.672  1.00102.98           S
ATOM   2042  CE  MET B 259      29.660  12.348  12.295  1.00102.98           C
ATOM   2043  C   MET B 259      29.074  14.245  17.075  1.00102.98           C
ATOM   2044  O   MET B 259      28.015  14.815  16.817  1.00102.98           O
ATOM   2045  N   ALA B 260      30.016  14.791  17.869  1.00 41.90           N
ATOM   2046  CA  ALA B 260      29.844  16.093  18.447  1.00 41.90           C
ATOM   2047  CB  ALA B 260      30.776  16.359  19.640  1.00 41.90           C
ATOM   2048  C   ALA B 260      30.118  17.143  17.412  1.00 41.90           C
ATOM   2049  O   ALA B 260      31.014  16.999  16.581  1.00 41.90           O
ATOM   2050  N   VAL B 261      29.339  18.244  17.456  1.00 45.53           N
ATOM   2051  CA  VAL B 261      29.520  19.345  16.549  1.00 45.53           C
ATOM   2052  CB  VAL B 261      28.530  19.367  15.419  1.00 45.53           C
ATOM   2053  CG1 VAL B 261      28.733  18.106  14.564  1.00 45.53           C
ATOM   2054  CG2 VAL B 261      27.116  19.503  16.008  1.00 45.53           C
ATOM   2055  C   VAL B 261      29.303  20.599  17.342  1.00 45.53           C
ATOM   2056  O   VAL B 261      28.739  20.558  18.434  1.00 45.53           O
ATOM   2057  N   ALA B 262      29.780  21.752  16.826  1.00 45.15           N
ATOM   2058  CA  ALA B 262      29.572  23.002  17.507  1.00 45.15           C
ATOM   2059  CB  ALA B 262      30.841  23.567  18.167  1.00 45.15           C
ATOM   2060  C   ALA B 262      29.114  24.001  16.486  1.00 45.15           C
ATOM   2061  O   ALA B 262      29.425  23.875  15.303  1.00 45.15           O
ATOM   2062  N   PHE B 263      28.320  25.007  16.915  1.00176.25           N
ATOM   2063  CA  PHE B 263      27.854  26.012  15.998  1.00176.25           C
ATOM   2064  CB  PHE B 263      26.554  25.628  15.256  1.00176.25           C
ATOM   2065  CG  PHE B 263      25.405  25.533  16.208  1.00176.25           C
ATOM   2066  CD1 PHE B 263      25.169  24.376  16.913  1.00176.25           C
ATOM   2067  CD2 PHE B 263      24.558  26.602  16.399  1.00176.25           C
ATOM   2068  CE1 PHE B 263      24.110  24.285  17.787  1.00176.25           C
ATOM   2069  CE2 PHE B 263      23.496  26.517  17.271  1.00176.25           C
ATOM   2070  CZ  PHE B 263      23.268  25.356  17.968  1.00176.25           C
ATOM   2071  C   PHE B 263      27.606  27.267  16.769  1.00176.25           C
ATOM   2072  O   PHE B 263      27.698  27.281  17.996  1.00176.25           O
ATOM   2073  N   GLU B 264      27.312  28.380  16.070  1.00122.47           N
ATOM   2074  CA  GLU B 264      27.063  29.560  16.841  1.00122.47           C
ATOM   2075  CB  GLU B 264      27.716  30.854  16.343  1.00122.47           C
ATOM   2076  CG  GLU B 264      27.347  32.006  17.275  1.00122.47           C
ATOM   2077  CD  GLU B 264      28.580  32.852  17.483  1.00122.47           C
ATOM   2078  OE1 GLU B 264      29.471  32.381  18.238  1.00122.47           O
ATOM   2079  OE2 GLU B 264      28.658  33.965  16.900  1.00122.47           O
ATOM   2080  C   GLU B 264      25.599  29.783  16.988  1.00122.47           C
ATOM   2081  O   GLU B 264      24.852  29.868  16.013  1.00122.47           O
ATOM   2082  N   VAL B 265      25.161  29.867  18.259  1.00 69.01           N
ATOM   2083  CA  VAL B 265      23.783  30.095  18.562  1.00 69.01           C
ATOM   2084  CB  VAL B 265      23.381  29.644  19.944  1.00 69.01           C
ATOM   2085  CG1 VAL B 265      21.934  30.091  20.219  1.00 69.01           C
ATOM   2086  CG2 VAL B 265      23.580  28.121  20.043  1.00 69.01           C
ATOM   2087  C   VAL B 265      23.539  31.564  18.472  1.00 69.01           C
ATOM   2088  O   VAL B 265      24.360  32.374  18.898  1.00 69.01           O
ATOM   2089  N   TYR B 266      22.380  31.935  17.901  1.00 66.40           N
ATOM   2090  CA  TYR B 266      22.007  33.312  17.764  1.00 66.40           C
ATOM   2091  CB  TYR B 266      21.834  33.784  16.307  1.00 66.40           C
ATOM   2092  CG  TYR B 266      23.174  33.862  15.652  1.00 66.40           C
ATOM   2093  CD1 TYR B 266      23.979  34.961  15.849  1.00 66.40           C
ATOM   2094  CD2 TYR B 266      23.620  32.854  14.827  1.00 66.40           C
ATOM   2095  CE1 TYR B 266      25.211  35.051  15.245  1.00 66.40           C
ATOM   2096  CE2 TYR B 266      24.851  32.938  14.220  1.00 66.40           C
ATOM   2097  CZ  TYR B 266      25.650  34.036  14.429  1.00 66.40           C
ATOM   2098  OH  TYR B 266      26.914  34.123  13.806  1.00 66.40           O
ATOM   2099  C   TYR B 266      20.676  33.444  18.438  1.00 66.40           C
ATOM   2100  O   TYR B 266      20.018  32.445  18.723  1.00 66.40           O
ATOM   2101  N   ASP B 267      20.243  34.691  18.706  1.00 49.04           N
ATOM   2102  CA  ASP B 267      19.040  34.930  19.452  1.00 49.04           C
ATOM   2103  CB  ASP B 267      18.719  36.423  19.624  1.00 49.04           C
ATOM   2104  CG  ASP B 267      17.532  36.547  20.570  1.00 49.04           C
ATOM   2105  OD1 ASP B 267      17.361  35.647  21.435  1.00 49.04           O
ATOM   2106  OD2 ASP B 267      16.770  37.542  20.431  1.00 49.04           O
ATOM   2107  C   ASP B 267      17.870  34.313  18.753  1.00 49.04           C
ATOM   2108  O   ASP B 267      16.986  33.757  19.402  1.00 49.04           O
ATOM   2109  N   ASP B 268      17.832  34.371  17.410  1.00 56.41           N
ATOM   2110  CA  ASP B 268      16.698  33.858  16.696  1.00 56.41           C
ATOM   2111  CB  ASP B 268      16.755  34.089  15.170  1.00 56.41           C
ATOM   2112  CG  ASP B 268      17.926  33.342  14.547  1.00 56.41           C
ATOM   2113  OD1 ASP B 268      18.912  33.047  15.274  1.00 56.41           O
ATOM   2114  OD2 ASP B 268      17.849  33.063  13.320  1.00 56.41           O
ATOM   2115  C   ASP B 268      16.579  32.390  16.968  1.00 56.41           C
ATOM   2116  O   ASP B 268      15.479  31.841  16.977  1.00 56.41           O
ATOM   2117  N   PHE B 269      17.721  31.718  17.190  1.00120.01           N
ATOM   2118  CA  PHE B 269      17.792  30.307  17.443  1.00120.01           C
ATOM   2119  CB  PHE B 269      19.251  29.810  17.499  1.00120.01           C
ATOM   2120  CG  PHE B 269      19.278  28.326  17.645  1.00120.01           C
ATOM   2121  CD1 PHE B 269      19.236  27.516  16.532  1.00120.01           C
ATOM   2122  CD2 PHE B 269      19.346  27.740  18.888  1.00120.01           C
ATOM   2123  CE1 PHE B 269      19.262  26.146  16.657  1.00120.01           C
ATOM   2124  CE2 PHE B 269      19.374  26.371  19.018  1.00120.01           C
ATOM   2125  CZ  PHE B 269      19.332  25.570  17.902  1.00120.01           C
ATOM   2126  C   PHE B 269      17.126  30.012  18.752  1.00120.01           C
ATOM   2127  O   PHE B 269      16.494  28.971  18.923  1.00120.01           O
ATOM   2128  N   LEU B 270      17.237  30.944  19.711  1.00114.36           N
ATOM   2129  CA  LEU B 270      16.750  30.723  21.041  1.00114.36           C
ATOM   2130  CB  LEU B 270      16.953  31.986  21.895  1.00114.36           C
ATOM   2131  CG  LEU B 270      16.865  31.788  23.417  1.00114.36           C
ATOM   2132  CD1 LEU B 270      16.826  33.145  24.138  1.00114.36           C
ATOM   2133  CD2 LEU B 270      15.736  30.837  23.835  1.00114.36           C
ATOM   2134  C   LEU B 270      15.274  30.421  20.957  1.00114.36           C
ATOM   2135  O   LEU B 270      14.774  29.521  21.629  1.00114.36           O
ATOM   2136  N   HIS B 271      14.550  31.168  20.106  1.00124.50           N
ATOM   2137  CA  HIS B 271      13.125  31.108  19.905  1.00124.50           C
ATOM   2138  ND1 HIS B 271      12.857  34.209  20.683  0.00124.50           N
ATOM   2139  CG  HIS B 271      13.140  33.609  19.477  0.00124.50           C
ATOM   2140  CB  HIS B 271      12.612  32.274  19.045  1.00124.50           C
ATOM   2141  NE2 HIS B 271      14.197  35.599  19.579  0.00124.50           N
ATOM   2142  CD2 HIS B 271      13.959  34.471  18.816  0.00124.50           C
ATOM   2143  CE1 HIS B 271      13.515  35.396  20.692  0.00124.50           C
ATOM   2144  C   HIS B 271      12.699  29.861  19.181  1.00124.50           C
ATOM   2145  O   HIS B 271      11.525  29.514  19.224  1.00124.50           O
ATOM   2146  N   TYR B 272      13.607  29.195  18.445  1.00117.29           N
ATOM   2147  CA  TYR B 272      13.296  28.101  17.551  1.00117.29           C
ATOM   2148  CB  TYR B 272      14.587  27.380  17.110  1.00117.29           C
ATOM   2149  CG  TYR B 272      14.300  26.101  16.401  1.00117.29           C
ATOM   2150  CD1 TYR B 272      14.139  24.935  17.115  1.00117.29           C
ATOM   2151  CD2 TYR B 272      14.210  26.057  15.029  1.00117.29           C
ATOM   2152  CE1 TYR B 272      13.885  23.745  16.473  1.00117.29           C
ATOM   2153  CE2 TYR B 272      13.956  24.870  14.381  1.00117.29           C
ATOM   2154  CZ  TYR B 272      13.794  23.711  15.102  1.00117.29           C
ATOM   2155  OH  TYR B 272      13.534  22.491  14.439  1.00117.29           O
ATOM   2156  C   TYR B 272      12.345  27.096  18.135  1.00117.29           C
ATOM   2157  O   TYR B 272      12.617  26.487  19.168  1.00117.29           O
ATOM   2158  N   LYS B 273      11.131  27.005  17.533  1.00127.55           N
ATOM   2159  CA  LYS B 273      10.140  26.000  17.829  1.00127.55           C
ATOM   2160  CB  LYS B 273       8.701  26.484  17.587  1.00127.55           C
ATOM   2161  CG  LYS B 273       8.205  27.500  18.615  1.00127.55           C
ATOM   2162  CD  LYS B 273       8.889  28.864  18.525  1.00127.55           C
ATOM   2163  CE  LYS B 273       8.372  29.862  19.564  1.00127.55           C
ATOM   2164  NZ  LYS B 273       9.044  31.169  19.396  0.00127.55           N
ATOM   2165  C   LYS B 273      10.299  24.738  17.025  1.00127.55           C
ATOM   2166  O   LYS B 273      10.327  23.640  17.578  1.00127.55           O
ATOM   2167  N   LYS B 274      10.400  24.873  15.679  1.00142.99           N
ATOM   2168  CA  LYS B 274      10.420  23.713  14.823  1.00142.99           C
ATOM   2169  CB  LYS B 274       9.054  23.014  14.713  1.00142.99           C
ATOM   2170  CG  LYS B 274       7.965  23.896  14.098  1.00142.99           C
ATOM   2171  CD  LYS B 274       6.702  23.129  13.697  1.00142.99           C
ATOM   2172  CE  LYS B 274       6.867  22.291  12.426  1.00142.99           C
ATOM   2173  NZ  LYS B 274       7.085  23.176  11.260  1.00142.99           N
ATOM   2174  C   LYS B 274      10.815  24.125  13.432  1.00142.99           C
ATOM   2175  O   LYS B 274      10.968  25.309  13.136  1.00142.99           O
ATOM   2176  N   GLY B 275      10.987  23.131  12.531  1.00 28.63           N
ATOM   2177  CA  GLY B 275      11.333  23.406  11.162  1.00 28.63           C
ATOM   2178  C   GLY B 275      12.817  23.325  10.980  1.00 28.63           C
ATOM   2179  O   GLY B 275      13.539  22.795  11.824  1.00 28.63           O
ATOM   2180  N   ILE B 276      13.301  23.841   9.830  1.00 49.06           N
ATOM   2181  CA  ILE B 276      14.703  23.796   9.523  1.00 49.06           C
ATOM   2182  CB  ILE B 276      14.972  23.432   8.091  1.00 49.06           C
ATOM   2183  CG1 ILE B 276      14.401  22.036   7.783  1.00 49.06           C
ATOM   2184  CG2 ILE B 276      16.484  23.548   7.840  1.00 49.06           C
ATOM   2185  CD1 ILE B 276      14.352  21.708   6.291  1.00 49.06           C
ATOM   2186  C   ILE B 276      15.246  25.175   9.750  1.00 49.06           C
ATOM   2187  O   ILE B 276      14.943  26.108   9.008  1.00 49.06           O
ATOM   2188  N   TYR B 277      16.097  25.310  10.786  1.00180.77           N
ATOM   2189  CA  TYR B 277      16.663  26.550  11.242  1.00180.77           C
ATOM   2190  CB  TYR B 277      17.312  26.414  12.631  1.00180.77           C
ATOM   2191  CG  TYR B 277      18.083  27.648  12.948  1.00180.77           C
ATOM   2192  CD1 TYR B 277      17.484  28.708  13.590  1.00180.77           C
ATOM   2193  CD2 TYR B 277      19.412  27.743  12.601  1.00180.77           C
ATOM   2194  CE1 TYR B 277      18.203  29.842  13.886  1.00180.77           C
ATOM   2195  CE2 TYR B 277      20.135  28.874  12.895  1.00180.77           C
ATOM   2196  CZ  TYR B 277      19.529  29.925  13.540  1.00180.77           C
ATOM   2197  OH  TYR B 277      20.267  31.087  13.847  1.00180.77           O
ATOM   2198  C   TYR B 277      17.693  27.078  10.292  1.00180.77           C
ATOM   2199  O   TYR B 277      18.450  26.318   9.688  1.00180.77           O
ATOM   2200  N   HIS B 278      17.709  28.422  10.115  1.00104.74           N
ATOM   2201  CA  HIS B 278      18.657  29.055   9.240  1.00104.74           C
ATOM   2202  ND1 HIS B 278      18.984  31.112   6.512  1.00104.74           N
ATOM   2203  CG  HIS B 278      19.103  29.775   6.824  1.00104.74           C
ATOM   2204  CB  HIS B 278      18.189  29.055   7.772  1.00104.74           C
ATOM   2205  NE2 HIS B 278      20.710  30.341   5.343  1.00104.74           N
ATOM   2206  CD2 HIS B 278      20.163  29.321   6.101  1.00104.74           C
ATOM   2207  CE1 HIS B 278      19.968  31.397   5.623  1.00104.74           C
ATOM   2208  C   HIS B 278      18.870  30.498   9.628  1.00104.74           C
ATOM   2209  O   HIS B 278      18.026  31.123  10.268  1.00104.74           O
ATOM   2210  N   HIS B 279      20.062  31.024   9.258  1.00236.81           N
ATOM   2211  CA  HIS B 279      20.503  32.405   9.282  1.00236.81           C
ATOM   2212  ND1 HIS B 279      18.125  34.519  10.190  0.00236.81           N
ATOM   2213  CG  HIS B 279      18.287  33.682   9.109  0.00236.81           C
ATOM   2214  CB  HIS B 279      19.612  33.376   8.478  1.00236.81           C
ATOM   2215  NE2 HIS B 279      16.095  33.806   9.629  0.00236.81           N
ATOM   2216  CD2 HIS B 279      17.037  33.256   8.778  0.00236.81           C
ATOM   2217  CE1 HIS B 279      16.795  34.557  10.460  0.00236.81           C
ATOM   2218  C   HIS B 279      20.783  33.022  10.618  1.00236.81           C
ATOM   2219  O   HIS B 279      20.529  32.440  11.671  1.00236.81           O
ATOM   2220  N   THR B 280      21.442  34.211  10.535  1.00125.39           N
ATOM   2221  CA  THR B 280      21.788  35.162  11.566  1.00125.39           C
ATOM   2222  CB  THR B 280      21.379  34.736  12.970  1.00125.39           C
ATOM   2223  OG1 THR B 280      19.971  34.545  13.011  1.00125.39           O
ATOM   2224  CG2 THR B 280      21.711  35.825  14.007  1.00125.39           C
ATOM   2225  C   THR B 280      23.268  35.441  11.423  1.00125.39           C
ATOM   2226  O   THR B 280      23.922  34.916  10.523  1.00125.39           O
ATOM   2227  N   GLY B 281      23.819  36.351  12.251  1.00 59.90           N
ATOM   2228  CA  GLY B 281      25.230  36.602  12.350  1.00 59.90           C
ATOM   2229  C   GLY B 281      25.820  37.080  11.068  1.00 59.90           C
ATOM   2230  O   GLY B 281      25.243  37.859  10.310  1.00 59.90           O
ATOM   2231  N   LEU B 282      27.075  36.636  10.867  1.00206.94           N
ATOM   2232  CA  LEU B 282      27.942  36.916   9.764  1.00206.94           C
ATOM   2233  CB  LEU B 282      28.344  38.397   9.627  1.00206.94           C
ATOM   2234  CG  LEU B 282      27.253  39.315   9.047  0.00206.94           C
ATOM   2235  CD1 LEU B 282      27.745  40.768   8.943  0.00206.94           C
ATOM   2236  CD2 LEU B 282      26.755  38.782   7.691  0.00206.94           C
ATOM   2237  C   LEU B 282      29.178  36.179  10.122  1.00206.94           C
ATOM   2238  O   LEU B 282      29.283  34.967   9.943  1.00206.94           O
ATOM   2239  N   ARG B 283      30.176  36.921  10.621  1.00159.08           N
ATOM   2240  CA  ARG B 283      31.366  36.270  11.066  1.00159.08           C
ATOM   2241  CB  ARG B 283      32.642  36.753  10.357  1.00159.08           C
ATOM   2242  CG  ARG B 283      32.667  36.404   8.866  1.00159.08           C
ATOM   2243  CD  ARG B 283      32.177  34.986   8.565  1.00159.08           C
ATOM   2244  NE  ARG B 283      33.099  34.025   9.236  1.00159.08           N
ATOM   2245  CZ  ARG B 283      34.069  33.387   8.519  1.00159.08           C
ATOM   2246  NH1 ARG B 283      34.177  33.603   7.176  1.00159.08           N
ATOM   2247  NH2 ARG B 283      34.925  32.526   9.142  1.00159.08           N
ATOM   2248  C   ARG B 283      31.511  36.578  12.549  1.00159.08           C
ATOM   2249  O   ARG B 283      32.669  36.572  13.048  1.00159.08           O
ATOM   2250  OXT ARG B 283      30.464  36.825  13.204  1.00159.08           O
TER    2251      ARG B 283
ATOM   2252  N   ASP C 284      43.966  31.185   2.587  1.00163.38           N
ATOM   2253  CA  ASP C 284      44.929  32.133   2.017  1.00163.38           C
ATOM   2254  CB  ASP C 284      44.390  33.570   2.051  1.00163.38           C
ATOM   2255  CG  ASP C 284      45.140  34.345   0.977  0.00163.38           C
ATOM   2256  OD1 ASP C 284      46.000  33.726   0.300  0.00163.38           O
ATOM   2257  OD2 ASP C 284      44.848  35.561   0.812  0.00163.38           O
ATOM   2258  C   ASP C 284      46.064  31.924   2.935  1.00163.38           C
ATOM   2259  O   ASP C 284      47.005  31.232   2.581  1.00163.38           O
ATOM   2260  N   PRO C 285      46.110  32.459   4.097  1.00275.67           N
ATOM   2261  CA  PRO C 285      46.932  31.631   4.895  1.00275.67           C
ATOM   2262  CD  PRO C 285      46.395  33.870   4.302  1.00275.67           C
ATOM   2263  CB  PRO C 285      47.551  32.525   5.962  1.00275.67           C
ATOM   2264  CG  PRO C 285      47.572  33.906   5.293  1.00275.67           C
ATOM   2265  C   PRO C 285      45.911  30.677   5.419  1.00275.67           C
ATOM   2266  O   PRO C 285      44.841  31.144   5.804  1.00275.67           O
ATOM   2267  N   PHE C 286      46.192  29.372   5.484  1.00169.19           N
ATOM   2268  CA  PHE C 286      45.204  28.481   6.001  1.00169.19           C
ATOM   2269  CB  PHE C 286      45.730  27.035   5.851  1.00169.19           C
ATOM   2270  CG  PHE C 286      44.840  25.969   6.392  1.00169.19           C
ATOM   2271  CD1 PHE C 286      43.737  25.541   5.689  1.00169.19           C
ATOM   2272  CD2 PHE C 286      45.125  25.388   7.610  1.00169.19           C
ATOM   2273  CE1 PHE C 286      42.929  24.548   6.188  1.00169.19           C
ATOM   2274  CE2 PHE C 286      44.322  24.392   8.113  1.00169.19           C
ATOM   2275  CZ  PHE C 286      43.220  23.969   7.402  1.00169.19           C
ATOM   2276  C   PHE C 286      45.041  28.886   7.438  1.00169.19           C
ATOM   2277  O   PHE C 286      46.014  28.893   8.190  1.00169.19           O
ATOM   2278  N   ASN C 287      43.814  29.310   7.828  1.00129.93           N
ATOM   2279  CA  ASN C 287      43.485  29.703   9.173  1.00129.93           C
ATOM   2280  CB  ASN C 287      43.219  31.206   9.352  1.00129.93           C
ATOM   2281  CG  ASN C 287      44.477  32.020   9.299  1.00129.93           C
ATOM   2282  OD1 ASN C 287      44.480  33.175   9.737  1.00129.93           O
ATOM   2283  ND2 ASN C 287      45.586  31.460   8.748  1.00129.93           N
ATOM   2284  C   ASN C 287      42.140  29.133   9.465  1.00129.93           C
ATOM   2285  O   ASN C 287      41.149  29.812   9.197  1.00129.93           O
ATOM   2286  N   PRO C 288      42.026  27.957  10.009  1.00197.20           N
ATOM   2287  CA  PRO C 288      40.699  27.507  10.309  1.00197.20           C
ATOM   2288  CD  PRO C 288      42.911  26.856   9.658  1.00197.20           C
ATOM   2289  CB  PRO C 288      40.778  25.991  10.470  1.00197.20           C
ATOM   2290  CG  PRO C 288      42.015  25.606   9.648  1.00197.20           C
ATOM   2291  C   PRO C 288      40.232  28.157  11.563  1.00197.20           C
ATOM   2292  O   PRO C 288      40.932  28.056  12.570  1.00197.20           O
ATOM   2293  N   PHE C 289      39.055  28.799  11.544  1.00131.01           N
ATOM   2294  CA  PHE C 289      38.504  29.279  12.770  1.00131.01           C
ATOM   2295  CB  PHE C 289      39.299  30.391  13.476  1.00131.01           C
ATOM   2296  CG  PHE C 289      38.591  30.606  14.773  1.00131.01           C
ATOM   2297  CD1 PHE C 289      38.725  29.702  15.801  1.00131.01           C
ATOM   2298  CD2 PHE C 289      37.792  31.704  14.967  1.00131.01           C
ATOM   2299  CE1 PHE C 289      38.073  29.889  16.995  1.00131.01           C
ATOM   2300  CE2 PHE C 289      37.138  31.895  16.161  1.00131.01           C
ATOM   2301  CZ  PHE C 289      37.274  30.989  17.179  1.00131.01           C
ATOM   2302  C   PHE C 289      37.164  29.816  12.432  1.00131.01           C
ATOM   2303  O   PHE C 289      37.024  30.678  11.563  1.00131.01           O
ATOM   2304  N   GLU C 290      36.140  29.296  13.125  1.00135.84           N
ATOM   2305  CA  GLU C 290      34.817  29.769  12.891  1.00135.84           C
ATOM   2306  CB  GLU C 290      34.008  28.777  12.039  1.00135.84           C
ATOM   2307  CG  GLU C 290      32.915  29.432  11.203  1.00135.84           C
ATOM   2308  CD  GLU C 290      33.072  28.910   9.785  1.00135.84           C
ATOM   2309  OE1 GLU C 290      34.023  28.119   9.553  1.00135.84           O
ATOM   2310  OE2 GLU C 290      32.264  29.308   8.903  1.00135.84           O
ATOM   2311  C   GLU C 290      34.234  29.873  14.263  1.00135.84           C
ATOM   2312  O   GLU C 290      34.287  28.922  15.043  1.00135.84           O
ATOM   2313  N   LEU C 291      33.668  31.043  14.600  1.00 69.73           N
ATOM   2314  CA  LEU C 291      33.200  31.238  15.940  1.00 69.73           C
ATOM   2315  CB  LEU C 291      32.837  32.700  16.246  1.00 69.73           C
ATOM   2316  CG  LEU C 291      32.468  32.965  17.717  1.00 69.73           C
ATOM   2317  CD1 LEU C 291      33.670  32.732  18.652  1.00 69.73           C
ATOM   2318  CD2 LEU C 291      31.837  34.357  17.878  1.00 69.73           C
ATOM   2319  C   LEU C 291      32.008  30.369  16.197  1.00 69.73           C
ATOM   2320  O   LEU C 291      31.098  30.272  15.375  1.00 69.73           O
ATOM   2321  N   THR C 292      32.019  29.697  17.371  1.00 65.13           N
ATOM   2322  CA  THR C 292      30.947  28.844  17.800  1.00 65.13           C
ATOM   2323  CB  THR C 292      31.253  27.379  17.662  1.00 65.13           C
ATOM   2324  OG1 THR C 292      32.381  27.038  18.456  1.00 65.13           O
ATOM   2325  CG2 THR C 292      31.530  27.068  16.178  1.00 65.13           C
ATOM   2326  C   THR C 292      30.734  29.129  19.255  1.00 65.13           C
ATOM   2327  O   THR C 292      31.562  29.787  19.881  1.00 65.13           O
ATOM   2328  N   ASN C 293      29.587  28.699  19.827  1.00141.01           N
ATOM   2329  CA  ASN C 293      29.404  28.938  21.230  1.00141.01           C
ATOM   2330  CB  ASN C 293      28.749  30.306  21.509  1.00141.01           C
ATOM   2331  CG  ASN C 293      27.401  30.373  20.813  1.00141.01           C
ATOM   2332  OD1 ASN C 293      26.998  29.440  20.121  1.00141.01           O
ATOM   2333  ND2 ASN C 293      26.693  31.523  20.981  1.00141.01           N
ATOM   2334  C   ASN C 293      28.556  27.856  21.837  1.00141.01           C
ATOM   2335  O   ASN C 293      28.171  27.961  23.002  1.00141.01           O
ATOM   2336  N   HIS C 294      28.257  26.770  21.093  1.00 95.71           N
ATOM   2337  CA  HIS C 294      27.418  25.765  21.685  1.00 95.71           C
ATOM   2338  ND1 HIS C 294      24.027  24.417  21.647  1.00 95.71           N
ATOM   2339  CG  HIS C 294      24.977  25.220  22.236  1.00 95.71           C
ATOM   2340  CB  HIS C 294      25.927  26.092  21.476  1.00 95.71           C
ATOM   2341  NE2 HIS C 294      23.825  24.139  23.844  1.00 95.71           N
ATOM   2342  CD2 HIS C 294      24.842  25.038  23.577  1.00 95.71           C
ATOM   2343  CE1 HIS C 294      23.366  23.795  22.654  1.00 95.71           C
ATOM   2344  C   HIS C 294      27.740  24.431  21.065  1.00 95.71           C
ATOM   2345  O   HIS C 294      27.798  24.303  19.844  1.00 95.71           O
ATOM   2346  N   ALA C 295      27.946  23.388  21.901  1.00 47.07           N
ATOM   2347  CA  ALA C 295      28.300  22.087  21.389  1.00 47.07           C
ATOM   2348  CB  ALA C 295      29.447  21.415  22.163  1.00 47.07           C
ATOM   2349  C   ALA C 295      27.103  21.182  21.491  1.00 47.07           C
ATOM   2350  O   ALA C 295      26.407  21.190  22.505  1.00 47.07           O
ATOM   2351  N   VAL C 296      26.845  20.370  20.436  1.00 68.24           N
ATOM   2352  CA  VAL C 296      25.691  19.502  20.401  1.00 68.24           C
ATOM   2353  CB  VAL C 296      24.514  20.111  19.691  1.00 68.24           C
ATOM   2354  CG1 VAL C 296      24.010  21.306  20.518  1.00 68.24           C
ATOM   2355  CG2 VAL C 296      24.945  20.495  18.265  1.00 68.24           C
ATOM   2356  C   VAL C 296      26.038  18.205  19.705  1.00 68.24           C
ATOM   2357  O   VAL C 296      27.186  17.978  19.333  1.00 68.24           O
ATOM   2358  N   LEU C 297      25.033  17.300  19.551  1.00 88.49           N
ATOM   2359  CA  LEU C 297      25.232  15.986  18.977  1.00 88.49           C
ATOM   2360  CB  LEU C 297      24.725  14.875  19.915  1.00 88.49           C
ATOM   2361  CG  LEU C 297      24.899  13.441  19.388  1.00 88.49           C
ATOM   2362  CD1 LEU C 297      26.372  13.035  19.328  1.00 88.49           C
ATOM   2363  CD2 LEU C 297      24.059  12.448  20.196  1.00 88.49           C
ATOM   2364  C   LEU C 297      24.470  15.841  17.679  1.00 88.49           C
ATOM   2365  O   LEU C 297      23.254  16.008  17.633  1.00 88.49           O
ATOM   2366  N   LEU C 298      25.184  15.477  16.586  1.00 85.67           N
ATOM   2367  CA  LEU C 298      24.584  15.298  15.285  1.00 85.67           C
ATOM   2368  CB  LEU C 298      25.599  15.517  14.147  1.00 85.67           C
ATOM   2369  CG  LEU C 298      25.023  15.333  12.734  1.00 85.67           C
ATOM   2370  CD1 LEU C 298      23.989  16.425  12.408  1.00 85.67           C
ATOM   2371  CD2 LEU C 298      26.141  15.231  11.687  1.00 85.67           C
ATOM   2372  C   LEU C 298      24.123  13.866  15.194  1.00 85.67           C
ATOM   2373  O   LEU C 298      24.919  12.942  15.337  1.00 85.67           O
ATOM   2374  N   VAL C 299      22.789  13.664  15.124  1.00117.64           N
ATOM   2375  CA  VAL C 299      22.137  12.382  14.994  1.00117.64           C
ATOM   2376  CB  VAL C 299      20.890  12.315  15.818  1.00117.64           C
ATOM   2377  CG1 VAL C 299      21.300  12.468  17.293  1.00117.64           C
ATOM   2378  CG2 VAL C 299      19.905  13.394  15.337  1.00117.64           C
ATOM   2379  C   VAL C 299      21.808  11.916  13.593  1.00117.64           C
ATOM   2380  O   VAL C 299      21.689  10.710  13.376  1.00117.64           O
ATOM   2381  N   GLY C 300      21.555  12.825  12.619  1.00 47.49           N
ATOM   2382  CA  GLY C 300      21.121  12.333  11.329  1.00 47.49           C
ATOM   2383  C   GLY C 300      20.985  13.456  10.335  1.00 47.49           C
ATOM   2384  O   GLY C 300      21.355  14.595  10.612  1.00 47.49           O
ATOM   2385  N   TYR C 301      20.491  13.137   9.112  1.00 78.70           N
ATOM   2386  CA  TYR C 301      20.293  14.139   8.095  1.00 78.70           C
ATOM   2387  CB  TYR C 301      21.547  14.410   7.236  1.00 78.70           C
ATOM   2388  CG  TYR C 301      22.016  13.129   6.636  1.00 78.70           C
ATOM   2389  CD1 TYR C 301      21.475  12.661   5.462  1.00 78.70           C
ATOM   2390  CD2 TYR C 301      23.010  12.399   7.250  1.00 78.70           C
ATOM   2391  CE1 TYR C 301      21.916  11.478   4.915  1.00 78.70           C
ATOM   2392  CE2 TYR C 301      23.455  11.216   6.709  1.00 78.70           C
ATOM   2393  CZ  TYR C 301      22.906  10.753   5.537  1.00 78.70           C
ATOM   2394  OH  TYR C 301      23.358   9.540   4.976  1.00 78.70           O
ATOM   2395  C   TYR C 301      19.151  13.755   7.195  1.00 78.70           C
ATOM   2396  O   TYR C 301      18.729  12.601   7.162  1.00 78.70           O
ATOM   2397  N   GLY C 302      18.613  14.734   6.431  1.00 24.67           N
ATOM   2398  CA  GLY C 302      17.509  14.452   5.551  1.00 24.67           C
ATOM   2399  C   GLY C 302      17.342  15.603   4.611  1.00 24.67           C
ATOM   2400  O   GLY C 302      18.144  16.535   4.609  1.00 24.67           O
ATOM   2401  N   THR C 303      16.301  15.543   3.751  1.00 45.54           N
ATOM   2402  CA  THR C 303      16.051  16.621   2.838  1.00 45.54           C
ATOM   2403  CB  THR C 303      16.469  16.308   1.431  1.00 45.54           C
ATOM   2404  OG1 THR C 303      17.852  15.986   1.396  1.00 45.54           O
ATOM   2405  CG2 THR C 303      16.196  17.537   0.548  1.00 45.54           C
ATOM   2406  C   THR C 303      14.580  16.899   2.827  1.00 45.54           C
ATOM   2407  O   THR C 303      13.760  15.981   2.788  1.00 45.54           O
ATOM   2408  N   ASP C 304      14.206  18.193   2.879  1.00 56.94           N
ATOM   2409  CA  ASP C 304      12.818  18.549   2.824  1.00 56.94           C
ATOM   2410  CB  ASP C 304      12.579  20.042   3.122  1.00 56.94           C
ATOM   2411  CG  ASP C 304      11.089  20.296   3.299  1.00 56.94           C
ATOM   2412  OD1 ASP C 304      10.315  20.000   2.352  1.00 56.94           O
ATOM   2413  OD2 ASP C 304      10.703  20.786   4.394  1.00 56.94           O
ATOM   2414  C   ASP C 304      12.381  18.250   1.423  1.00 56.94           C
ATOM   2415  O   ASP C 304      12.986  18.715   0.459  1.00 56.94           O
ATOM   2416  N   SER C 305      11.307  17.457   1.263  1.00 40.06           N
ATOM   2417  CA  SER C 305      10.912  17.062  -0.059  1.00 40.06           C
ATOM   2418  CB  SER C 305       9.714  16.096  -0.063  1.00 40.06           C
ATOM   2419  OG  SER C 305       8.559  16.738   0.454  1.00 40.06           O
ATOM   2420  C   SER C 305      10.538  18.255  -0.885  1.00 40.06           C
ATOM   2421  O   SER C 305      11.102  18.476  -1.956  1.00 40.06           O
ATOM   2422  N   ALA C 306       9.556  19.048  -0.417  1.00 38.46           N
ATOM   2423  CA  ALA C 306       9.079  20.158  -1.194  1.00 38.46           C
ATOM   2424  CB  ALA C 306       7.826  20.809  -0.585  1.00 38.46           C
ATOM   2425  C   ALA C 306      10.110  21.235  -1.335  1.00 38.46           C
ATOM   2426  O   ALA C 306      10.385  21.696  -2.443  1.00 38.46           O
ATOM   2427  N   SER C 307      10.716  21.656  -0.208  1.00 33.84           N
ATOM   2428  CA  SER C 307      11.644  22.751  -0.234  1.00 33.84           C
ATOM   2429  CB  SER C 307      12.013  23.251   1.173  1.00 33.84           C
ATOM   2430  OG  SER C 307      12.928  24.333   1.084  1.00 33.84           O
ATOM   2431  C   SER C 307      12.899  22.309  -0.916  1.00 33.84           C
ATOM   2432  O   SER C 307      13.535  23.081  -1.632  1.00 33.84           O
ATOM   2433  N   GLY C 308      13.290  21.041  -0.707  1.00 20.99           N
ATOM   2434  CA  GLY C 308      14.479  20.536  -1.328  1.00 20.99           C
ATOM   2435  C   GLY C 308      15.662  20.988  -0.525  1.00 20.99           C
ATOM   2436  O   GLY C 308      16.800  20.879  -0.976  1.00 20.99           O
ATOM   2437  N   MET C 309      15.422  21.493   0.701  1.00 59.34           N
ATOM   2438  CA  MET C 309      16.487  22.008   1.517  1.00 59.34           C
ATOM   2439  CB  MET C 309      15.995  23.135   2.442  1.00 59.34           C
ATOM   2440  CG  MET C 309      17.082  24.012   3.062  1.00 59.34           C
ATOM   2441  SD  MET C 309      16.410  25.314   4.140  1.00 59.34           S
ATOM   2442  CE  MET C 309      17.844  26.418   4.025  1.00 59.34           C
ATOM   2443  C   MET C 309      17.006  20.895   2.379  1.00 59.34           C
ATOM   2444  O   MET C 309      16.238  20.209   3.052  1.00 59.34           O
ATOM   2445  N   ASP C 310      18.341  20.684   2.364  1.00 55.61           N
ATOM   2446  CA  ASP C 310      18.955  19.638   3.138  1.00 55.61           C
ATOM   2447  CB  ASP C 310      20.400  19.331   2.704  1.00 55.61           C
ATOM   2448  CG  ASP C 310      20.384  18.747   1.298  1.00 55.61           C
ATOM   2449  OD1 ASP C 310      19.422  18.002   0.973  1.00 55.61           O
ATOM   2450  OD2 ASP C 310      21.341  19.038   0.532  1.00 55.61           O
ATOM   2451  C   ASP C 310      19.034  20.090   4.562  1.00 55.61           C
ATOM   2452  O   ASP C 310      19.129  21.286   4.836  1.00 55.61           O
ATOM   2453  N   TYR C 311      18.988  19.136   5.516  1.00 69.41           N
ATOM   2454  CA  TYR C 311      19.088  19.516   6.897  1.00 69.41           C
ATOM   2455  CB  TYR C 311      17.728  19.800   7.564  1.00 69.41           C
ATOM   2456  CG  TYR C 311      16.841  18.607   7.438  1.00 69.41           C
ATOM   2457  CD1 TYR C 311      16.965  17.537   8.295  1.00 69.41           C
ATOM   2458  CD2 TYR C 311      15.868  18.568   6.464  1.00 69.41           C
ATOM   2459  CE1 TYR C 311      16.138  16.444   8.176  1.00 69.41           C
ATOM   2460  CE2 TYR C 311      15.038  17.479   6.340  1.00 69.41           C
ATOM   2461  CZ  TYR C 311      15.173  16.414   7.197  1.00 69.41           C
ATOM   2462  OH  TYR C 311      14.323  15.295   7.074  1.00 69.41           O
ATOM   2463  C   TYR C 311      19.801  18.461   7.688  1.00 69.41           C
ATOM   2464  O   TYR C 311      19.962  17.324   7.247  1.00 69.41           O
ATOM   2465  N   TRP C 312      20.274  18.850   8.894  1.00 99.28           N
ATOM   2466  CA  TRP C 312      20.918  17.944   9.805  1.00 99.28           C
ATOM   2467  CB  TRP C 312      22.210  18.494  10.447  1.00 99.28           C
ATOM   2468  CG  TRP C 312      23.369  18.803   9.521  1.00 99.28           C
ATOM   2469  CD2 TRP C 312      24.253  17.822   8.953  1.00 99.28           C
ATOM   2470  CD1 TRP C 312      23.805  20.017   9.074  1.00 99.28           C
ATOM   2471  NE1 TRP C 312      24.913  19.856   8.276  1.00 99.28           N
ATOM   2472  CE2 TRP C 312      25.198  18.509   8.190  1.00 99.28           C
ATOM   2473  CE3 TRP C 312      24.279  16.461   9.062  1.00 99.28           C
ATOM   2474  CZ2 TRP C 312      26.187  17.843   7.522  1.00 99.28           C
ATOM   2475  CZ3 TRP C 312      25.275  15.792   8.383  1.00 99.28           C
ATOM   2476  CH2 TRP C 312      26.210  16.470   7.628  1.00 99.28           C
ATOM   2477  C   TRP C 312      19.952  17.802  10.943  1.00 99.28           C
ATOM   2478  O   TRP C 312      19.175  18.716  11.214  1.00 99.28           O
ATOM   2479  N   ILE C 313      19.954  16.639  11.626  1.00 60.16           N
ATOM   2480  CA  ILE C 313      19.084  16.461  12.755  1.00 60.16           C
ATOM   2481  CB  ILE C 313      18.363  15.144  12.762  1.00 60.16           C
ATOM   2482  CG1 ILE C 313      17.472  15.017  11.518  1.00 60.16           C
ATOM   2483  CG2 ILE C 313      17.581  15.027  14.083  1.00 60.16           C
ATOM   2484  CD1 ILE C 313      16.915  13.607  11.311  1.00 60.16           C
ATOM   2485  C   ILE C 313      19.993  16.490  13.950  1.00 60.16           C
ATOM   2486  O   ILE C 313      20.904  15.670  14.058  1.00 60.16           O
ATOM   2487  N   VAL C 314      19.770  17.444  14.883  1.00 50.73           N
ATOM   2488  CA  VAL C 314      20.690  17.585  15.981  1.00 50.73           C
ATOM   2489  CB  VAL C 314      21.402  18.909  15.967  1.00 50.73           C
ATOM   2490  CG1 VAL C 314      22.355  18.968  17.169  1.00 50.73           C
ATOM   2491  CG2 VAL C 314      22.090  19.083  14.601  1.00 50.73           C
ATOM   2492  C   VAL C 314      19.984  17.483  17.306  1.00 50.73           C
ATOM   2493  O   VAL C 314      18.838  17.912  17.460  1.00 50.73           O
ATOM   2494  N   LYS C 315      20.690  16.906  18.307  1.00 68.97           N
ATOM   2495  CA  LYS C 315      20.194  16.720  19.647  1.00 68.97           C
ATOM   2496  CB  LYS C 315      20.677  15.393  20.259  1.00 68.97           C
ATOM   2497  CG  LYS C 315      20.191  15.125  21.687  1.00 68.97           C
ATOM   2498  CD  LYS C 315      20.702  13.794  22.244  1.00 68.97           C
ATOM   2499  CE  LYS C 315      20.339  13.549  23.709  1.00 68.97           C
ATOM   2500  NZ  LYS C 315      21.004  12.316  24.192  1.00 68.97           N
ATOM   2501  C   LYS C 315      20.761  17.812  20.509  1.00 68.97           C
ATOM   2502  O   LYS C 315      21.980  17.966  20.610  1.00 68.97           O
ATOM   2503  N   ASN C 316      19.878  18.597  21.159  1.00 78.78           N
ATOM   2504  CA  ASN C 316      20.287  19.693  21.997  1.00 78.78           C
ATOM   2505  CB  ASN C 316      19.310  20.880  21.897  1.00 78.78           C
ATOM   2506  CG  ASN C 316      20.027  22.170  22.267  1.00 78.78           C
ATOM   2507  OD1 ASN C 316      21.079  22.159  22.902  1.00 78.78           O
ATOM   2508  ND2 ASN C 316      19.441  23.323  21.844  1.00 78.78           N
ATOM   2509  C   ASN C 316      20.317  19.209  23.428  1.00 78.78           C
ATOM   2510  O   ASN C 316      19.824  18.128  23.738  1.00 78.78           O
ATOM   2511  N   SER C 317      21.019  19.953  24.309  1.00150.73           N
ATOM   2512  CA  SER C 317      21.158  19.696  25.726  1.00150.73           C
ATOM   2513  CB  SER C 317      22.582  19.990  26.216  1.00150.73           C
ATOM   2514  OG  SER C 317      23.524  19.241  25.465  1.00150.73           O
ATOM   2515  C   SER C 317      20.241  20.523  26.594  1.00150.73           C
ATOM   2516  O   SER C 317      20.470  20.607  27.802  1.00150.73           O
ATOM   2517  N   TRP C 318      19.290  21.255  25.990  1.00146.03           N
ATOM   2518  CA  TRP C 318      18.355  22.155  26.621  1.00146.03           C
ATOM   2519  CB  TRP C 318      17.917  23.283  25.677  1.00146.03           C
ATOM   2520  CG  TRP C 318      19.099  24.187  25.413  1.00146.03           C
ATOM   2521  CD2 TRP C 318      19.137  25.281  24.483  1.00146.03           C
ATOM   2522  CD1 TRP C 318      20.336  24.128  25.988  1.00146.03           C
ATOM   2523  NE1 TRP C 318      21.142  25.114  25.476  1.00146.03           N
ATOM   2524  CE2 TRP C 318      20.417  25.833  24.549  1.00146.03           C
ATOM   2525  CE3 TRP C 318      18.184  25.786  23.645  1.00146.03           C
ATOM   2526  CZ2 TRP C 318      20.766  26.900  23.771  1.00146.03           C
ATOM   2527  CZ3 TRP C 318      18.540  26.864  22.864  1.00146.03           C
ATOM   2528  CH2 TRP C 318      19.806  27.410  22.926  1.00146.03           C
ATOM   2529  C   TRP C 318      17.177  21.471  27.255  1.00146.03           C
ATOM   2530  O   TRP C 318      16.312  22.131  27.829  1.00146.03           O
ATOM   2531  N   GLY C 319      17.021  20.151  27.072  1.00 37.75           N
ATOM   2532  CA  GLY C 319      15.886  19.505  27.667  1.00 37.75           C
ATOM   2533  C   GLY C 319      14.901  19.229  26.573  1.00 37.75           C
ATOM   2534  O   GLY C 319      15.000  19.775  25.477  1.00 37.75           O
ATOM   2535  N   THR C 320      13.927  18.346  26.867  1.00 51.84           N
ATOM   2536  CA  THR C 320      12.900  17.897  25.967  1.00 51.84           C
ATOM   2537  CB  THR C 320      12.096  16.761  26.530  1.00 51.84           C
ATOM   2538  OG1 THR C 320      11.396  17.185  27.691  1.00 51.84           O
ATOM   2539  CG2 THR C 320      13.048  15.608  26.884  1.00 51.84           C
ATOM   2540  C   THR C 320      11.939  19.010  25.682  1.00 51.84           C
ATOM   2541  O   THR C 320      11.272  19.020  24.650  1.00 51.84           O
ATOM   2542  N   GLY C 321      11.815  19.961  26.620  1.00 41.31           N
ATOM   2543  CA  GLY C 321      10.873  21.040  26.534  1.00 41.31           C
ATOM   2544  C   GLY C 321      11.135  21.891  25.330  1.00 41.31           C
ATOM   2545  O   GLY C 321      10.215  22.523  24.811  1.00 41.31           O
ATOM   2546  N   TRP C 322      12.402  21.977  24.882  1.00 78.37           N
ATOM   2547  CA  TRP C 322      12.731  22.884  23.816  1.00 78.37           C
ATOM   2548  CB  TRP C 322      14.106  23.542  24.029  1.00 78.37           C
ATOM   2549  CG  TRP C 322      14.548  24.503  22.953  1.00 78.37           C
ATOM   2550  CD2 TRP C 322      15.341  24.122  21.818  1.00 78.37           C
ATOM   2551  CD1 TRP C 322      14.338  25.847  22.844  1.00 78.37           C
ATOM   2552  NE1 TRP C 322      14.956  26.328  21.715  1.00 78.37           N
ATOM   2553  CE2 TRP C 322      15.577  25.276  21.074  1.00 78.37           C
ATOM   2554  CE3 TRP C 322      15.837  22.909  21.433  1.00 78.37           C
ATOM   2555  CZ2 TRP C 322      16.316  25.235  19.925  1.00 78.37           C
ATOM   2556  CZ3 TRP C 322      16.576  22.869  20.272  1.00 78.37           C
ATOM   2557  CH2 TRP C 322      16.812  24.011  19.534  1.00 78.37           C
ATOM   2558  C   TRP C 322      12.751  22.207  22.474  1.00 78.37           C
ATOM   2559  O   TRP C 322      13.041  21.020  22.345  1.00 78.37           O
ATOM   2560  N   GLY C 323      12.384  22.980  21.429  1.00 36.61           N
ATOM   2561  CA  GLY C 323      12.456  22.579  20.049  1.00 36.61           C
ATOM   2562  C   GLY C 323      11.569  21.412  19.775  1.00 36.61           C
ATOM   2563  O   GLY C 323      10.453  21.318  20.283  1.00 36.61           O
ATOM   2564  N   GLU C 324      12.063  20.498  18.912  1.00 64.27           N
ATOM   2565  CA  GLU C 324      11.307  19.342  18.549  1.00 64.27           C
ATOM   2566  CB  GLU C 324      11.595  18.890  17.105  1.00 64.27           C
ATOM   2567  CG  GLU C 324      11.178  19.928  16.057  1.00 64.27           C
ATOM   2568  CD  GLU C 324      11.668  19.479  14.684  1.00 64.27           C
ATOM   2569  OE1 GLU C 324      12.686  18.739  14.623  1.00 64.27           O
ATOM   2570  OE2 GLU C 324      11.029  19.879  13.674  1.00 64.27           O
ATOM   2571  C   GLU C 324      11.735  18.244  19.469  1.00 64.27           C
ATOM   2572  O   GLU C 324      12.587  17.426  19.128  1.00 64.27           O
ATOM   2573  N   ASN C 325      11.117  18.195  20.663  1.00 49.09           N
ATOM   2574  CA  ASN C 325      11.396  17.185  21.641  1.00 49.09           C
ATOM   2575  CB  ASN C 325      10.999  15.774  21.176  1.00 49.09           C
ATOM   2576  CG  ASN C 325       9.481  15.733  21.064  1.00 49.09           C
ATOM   2577  OD1 ASN C 325       8.769  16.217  21.941  1.00 49.09           O
ATOM   2578  ND2 ASN C 325       8.971  15.144  19.949  1.00 49.09           N
ATOM   2579  C   ASN C 325      12.854  17.172  21.994  1.00 49.09           C
ATOM   2580  O   ASN C 325      13.418  16.108  22.248  1.00 49.09           O
ATOM   2581  N   GLY C 326      13.501  18.353  22.049  1.00 38.81           N
ATOM   2582  CA  GLY C 326      14.875  18.415  22.463  1.00 38.81           C
ATOM   2583  C   GLY C 326      15.792  18.407  21.276  1.00 38.81           C
ATOM   2584  O   GLY C 326      17.001  18.563  21.438  1.00 38.81           O
ATOM   2585  N   TYR C 327      15.252  18.263  20.049  1.00 98.72           N
ATOM   2586  CA  TYR C 327      16.081  18.187  18.875  1.00 98.72           C
ATOM   2587  CB  TYR C 327      15.856  16.912  18.040  1.00 98.72           C
ATOM   2588  CG  TYR C 327      16.341  15.715  18.786  1.00 98.72           C
ATOM   2589  CD1 TYR C 327      15.610  15.180  19.823  1.00 98.72           C
ATOM   2590  CD2 TYR C 327      17.524  15.111  18.426  1.00 98.72           C
ATOM   2591  CE1 TYR C 327      16.060  14.071  20.500  1.00 98.72           C
ATOM   2592  CE2 TYR C 327      17.979  14.002  19.099  1.00 98.72           C
ATOM   2593  CZ  TYR C 327      17.247  13.481  20.140  1.00 98.72           C
ATOM   2594  OH  TYR C 327      17.711  12.343  20.833  1.00 98.72           O
ATOM   2595  C   TYR C 327      15.731  19.321  17.960  1.00 98.72           C
ATOM   2596  O   TYR C 327      14.697  19.969  18.120  1.00 98.72           O
ATOM   2597  N   PHE C 328      16.638  19.627  17.001  1.00 72.95           N
ATOM   2598  CA  PHE C 328      16.347  20.649  16.035  1.00 72.95           C
ATOM   2599  CB  PHE C 328      16.847  22.056  16.424  1.00 72.95           C
ATOM   2600  CG  PHE C 328      18.336  22.062  16.518  1.00 72.95           C
ATOM   2601  CD1 PHE C 328      18.967  21.639  17.665  1.00 72.95           C
ATOM   2602  CD2 PHE C 328      19.102  22.507  15.464  1.00 72.95           C
ATOM   2603  CE1 PHE C 328      20.340  21.651  17.755  1.00 72.95           C
ATOM   2604  CE2 PHE C 328      20.475  22.521  15.549  1.00 72.95           C
ATOM   2605  CZ  PHE C 328      21.097  22.091  16.696  1.00 72.95           C
ATOM   2606  C   PHE C 328      16.975  20.271  14.731  1.00 72.95           C
ATOM   2607  O   PHE C 328      17.920  19.485  14.682  1.00 72.95           O
ATOM   2608  N   ARG C 329      16.437  20.815  13.623  1.00 71.31           N
ATOM   2609  CA  ARG C 329      16.999  20.532  12.337  1.00 71.31           C
ATOM   2610  CB  ARG C 329      15.970  20.027  11.314  1.00 71.31           C
ATOM   2611  CG  ARG C 329      15.285  18.739  11.776  1.00 71.31           C
ATOM   2612  CD  ARG C 329      14.608  17.956  10.653  1.00 71.31           C
ATOM   2613  NE  ARG C 329      13.636  18.862   9.984  1.00 71.31           N
ATOM   2614  CZ  ARG C 329      12.317  18.844  10.328  1.00 71.31           C
ATOM   2615  NH1 ARG C 329      11.879  18.039  11.339  1.00 71.31           N
ATOM   2616  NH2 ARG C 329      11.434  19.622   9.637  1.00 71.31           N
ATOM   2617  C   ARG C 329      17.578  21.822  11.855  1.00 71.31           C
ATOM   2618  O   ARG C 329      17.059  22.895  12.162  1.00 71.31           O
ATOM   2619  N   ILE C 330      18.713  21.751  11.132  1.00 62.39           N
ATOM   2620  CA  ILE C 330      19.359  22.941  10.664  1.00 62.39           C
ATOM   2621  CB  ILE C 330      20.563  23.307  11.484  1.00 62.39           C
ATOM   2622  CG1 ILE C 330      21.112  24.684  11.074  1.00 62.39           C
ATOM   2623  CG2 ILE C 330      21.578  22.157  11.384  1.00 62.39           C
ATOM   2624  CD1 ILE C 330      22.155  25.233  12.047  1.00 62.39           C
ATOM   2625  C   ILE C 330      19.807  22.714   9.258  1.00 62.39           C
ATOM   2626  O   ILE C 330      20.111  21.588   8.867  1.00 62.39           O
ATOM   2627  N   ARG C 331      19.886  23.798   8.461  1.00134.90           N
ATOM   2628  CA  ARG C 331      20.220  23.641   7.079  1.00134.90           C
ATOM   2629  CB  ARG C 331      20.126  24.936   6.262  1.00134.90           C
ATOM   2630  CG  ARG C 331      20.099  24.663   4.760  1.00134.90           C
ATOM   2631  CD  ARG C 331      21.345  25.159   4.042  0.00134.90           C
ATOM   2632  NE  ARG C 331      21.215  26.638   3.969  0.00134.90           N
ATOM   2633  CZ  ARG C 331      20.744  27.217   2.826  0.00134.90           C
ATOM   2634  NH1 ARG C 331      20.451  26.440   1.744  0.00134.90           N
ATOM   2635  NH2 ARG C 331      20.573  28.569   2.762  0.00134.90           N
ATOM   2636  C   ARG C 331      21.591  23.057   6.970  1.00134.90           C
ATOM   2637  O   ARG C 331      22.501  23.404   7.723  1.00134.90           O
ATOM   2638  N   ARG C 332      21.745  22.127   6.008  1.00123.76           N
ATOM   2639  CA  ARG C 332      22.957  21.385   5.819  1.00123.76           C
ATOM   2640  CB  ARG C 332      22.704  19.866   5.804  1.00123.76           C
ATOM   2641  CG  ARG C 332      23.952  19.018   5.559  1.00123.76           C
ATOM   2642  CD  ARG C 332      23.691  17.510   5.622  1.00123.76           C
ATOM   2643  NE  ARG C 332      23.520  17.006   4.231  1.00123.76           N
ATOM   2644  CZ  ARG C 332      22.280  16.816   3.694  1.00123.76           C
ATOM   2645  NH1 ARG C 332      21.158  17.103   4.416  1.00123.76           N
ATOM   2646  NH2 ARG C 332      22.172  16.320   2.427  1.00123.76           N
ATOM   2647  C   ARG C 332      23.552  21.736   4.488  1.00123.76           C
ATOM   2648  O   ARG C 332      22.838  22.015   3.527  1.00123.76           O
ATOM   2649  N   GLY C 333      24.902  21.743   4.419  1.00 55.41           N
ATOM   2650  CA  GLY C 333      25.597  21.943   3.176  1.00 55.41           C
ATOM   2651  C   GLY C 333      26.142  23.338   3.051  1.00 55.41           C
ATOM   2652  O   GLY C 333      27.004  23.601   2.213  1.00 55.41           O
ATOM   2653  N   THR C 334      25.570  24.282   3.808  1.00178.72           N
ATOM   2654  CA  THR C 334      25.929  25.673   3.857  1.00178.72           C
ATOM   2655  CB  THR C 334      24.725  26.516   4.129  1.00178.72           C
ATOM   2656  OG1 THR C 334      23.750  26.234   3.142  1.00178.72           O
ATOM   2657  CG2 THR C 334      25.095  28.000   4.035  1.00178.72           C
ATOM   2658  C   THR C 334      26.984  25.972   4.888  1.00178.72           C
ATOM   2659  O   THR C 334      27.519  27.080   4.909  1.00178.72           O
ATOM   2660  N   ASP C 335      27.285  25.033   5.811  1.00 83.59           N
ATOM   2661  CA  ASP C 335      28.144  25.379   6.913  1.00 83.59           C
ATOM   2662  CB  ASP C 335      29.491  25.996   6.480  1.00 83.59           C
ATOM   2663  CG  ASP C 335      30.386  26.169   7.706  1.00 83.59           C
ATOM   2664  OD1 ASP C 335      30.134  25.485   8.734  1.00 83.59           O
ATOM   2665  OD2 ASP C 335      31.336  26.993   7.630  1.00 83.59           O
ATOM   2666  C   ASP C 335      27.401  26.399   7.714  1.00 83.59           C
ATOM   2667  O   ASP C 335      27.963  27.383   8.193  1.00 83.59           O
ATOM   2668  N   GLU C 336      26.085  26.155   7.879  1.00123.07           N
ATOM   2669  CA  GLU C 336      25.213  27.059   8.570  1.00123.07           C
ATOM   2670  CB  GLU C 336      23.756  26.572   8.597  1.00123.07           C
ATOM   2671  CG  GLU C 336      22.778  27.611   9.137  1.00123.07           C
ATOM   2672  CD  GLU C 336      22.715  28.724   8.106  1.00123.07           C
ATOM   2673  OE1 GLU C 336      22.680  28.396   6.890  1.00123.07           O
ATOM   2674  OE2 GLU C 336      22.702  29.914   8.517  1.00123.07           O
ATOM   2675  C   GLU C 336      25.668  27.225   9.987  1.00123.07           C
ATOM   2676  O   GLU C 336      25.757  26.271  10.756  1.00123.07           O
ATOM   2677  N   CYS C 337      25.961  28.482  10.363  1.00 69.19           N
ATOM   2678  CA  CYS C 337      26.342  28.847  11.699  1.00 69.19           C
ATOM   2679  CB  CYS C 337      25.210  28.650  12.725  1.00 69.19           C
ATOM   2680  SG  CYS C 337      23.782  29.731  12.407  1.00 69.19           S
ATOM   2681  C   CYS C 337      27.540  28.054  12.144  1.00 69.19           C
ATOM   2682  O   CYS C 337      27.685  27.778  13.334  1.00 69.19           O
ATOM   2683  N   ALA C 338      28.451  27.712  11.207  1.00 61.58           N
ATOM   2684  CA  ALA C 338      29.679  27.011  11.487  1.00 61.58           C
ATOM   2685  CB  ALA C 338      30.571  27.740  12.506  1.00 61.58           C
ATOM   2686  C   ALA C 338      29.442  25.622  12.010  1.00 61.58           C
ATOM   2687  O   ALA C 338      30.303  25.050  12.674  1.00 61.58           O
ATOM   2688  N   ILE C 339      28.286  25.017  11.692  1.00 89.77           N
ATOM   2689  CA  ILE C 339      27.960  23.695  12.155  1.00 89.77           C
ATOM   2690  CB  ILE C 339      26.540  23.289  11.886  1.00 89.77           C
ATOM   2691  CG1 ILE C 339      26.190  22.062  12.746  1.00 89.77           C
ATOM   2692  CG2 ILE C 339      26.367  23.061  10.373  1.00 89.77           C
ATOM   2693  CD1 ILE C 339      24.691  21.796  12.857  1.00 89.77           C
ATOM   2694  C   ILE C 339      28.869  22.660  11.547  1.00 89.77           C
ATOM   2695  O   ILE C 339      29.070  21.583  12.101  1.00 89.77           O
ATOM   2696  N   GLU C 340      29.313  22.899  10.310  1.00152.80           N
ATOM   2697  CA  GLU C 340      30.163  22.033   9.540  1.00152.80           C
ATOM   2698  CB  GLU C 340      29.871  22.133   8.036  1.00152.80           C
ATOM   2699  CG  GLU C 340      28.465  21.585   7.761  1.00152.80           C
ATOM   2700  CD  GLU C 340      28.103  21.711   6.291  1.00152.80           C
ATOM   2701  OE1 GLU C 340      28.914  22.276   5.509  1.00152.80           O
ATOM   2702  OE2 GLU C 340      26.991  21.236   5.933  1.00152.80           O
ATOM   2703  C   GLU C 340      31.628  22.172   9.838  1.00152.80           C
ATOM   2704  O   GLU C 340      32.436  21.560   9.154  1.00152.80           O
ATOM   2705  N   SER C 341      32.026  23.120  10.701  1.00170.59           N
ATOM   2706  CA  SER C 341      33.412  23.418  10.964  1.00170.59           C
ATOM   2707  CB  SER C 341      33.521  24.863  11.476  1.00170.59           C
ATOM   2708  OG  SER C 341      34.869  25.188  11.752  1.00170.59           O
ATOM   2709  C   SER C 341      34.201  22.512  11.904  1.00170.59           C
ATOM   2710  O   SER C 341      35.381  22.258  11.684  1.00170.59           O
ATOM   2711  N   ILE C 342      33.628  22.228  13.081  1.00306.70           N
ATOM   2712  CA  ILE C 342      34.106  21.553  14.267  1.00306.70           C
ATOM   2713  CB  ILE C 342      33.848  22.424  15.481  1.00306.70           C
ATOM   2714  CG1 ILE C 342      35.046  22.492  16.465  1.00306.70           C
ATOM   2715  CG2 ILE C 342      32.516  21.991  16.110  1.00306.70           C
ATOM   2716  CD1 ILE C 342      35.410  21.276  17.308  1.00306.70           C
ATOM   2717  C   ILE C 342      33.789  20.088  14.523  1.00306.70           C
ATOM   2718  O   ILE C 342      33.935  19.683  15.674  1.00306.70           O
ATOM   2719  N   ALA C 343      33.100  19.322  13.653  1.00 74.91           N
ATOM   2720  CA  ALA C 343      32.683  17.987  14.054  1.00 74.91           C
ATOM   2721  CB  ALA C 343      32.045  17.183  12.909  1.00 74.91           C
ATOM   2722  C   ALA C 343      33.826  17.171  14.610  1.00 74.91           C
ATOM   2723  O   ALA C 343      34.931  17.178  14.070  1.00 74.91           O
ATOM   2724  N   VAL C 344      33.570  16.454  15.738  1.00 45.48           N
ATOM   2725  CA  VAL C 344      34.570  15.651  16.396  1.00 45.48           C
ATOM   2726  CB  VAL C 344      34.926  16.138  17.776  1.00 45.48           C
ATOM   2727  CG1 VAL C 344      35.888  15.130  18.428  1.00 45.48           C
ATOM   2728  CG2 VAL C 344      35.502  17.561  17.668  1.00 45.48           C
ATOM   2729  C   VAL C 344      34.037  14.260  16.555  1.00 45.48           C
ATOM   2730  O   VAL C 344      32.859  14.064  16.849  1.00 45.48           O
ATOM   2731  N   ALA C 345      34.914  13.249  16.371  1.00 39.57           N
ATOM   2732  CA  ALA C 345      34.504  11.879  16.491  1.00 39.57           C
ATOM   2733  CB  ALA C 345      34.616  11.097  15.169  1.00 39.57           C
ATOM   2734  C   ALA C 345      35.409  11.207  17.472  1.00 39.57           C
ATOM   2735  O   ALA C 345      36.589  11.538  17.575  1.00 39.57           O
ATOM   2736  N   ALA C 346      34.857  10.253  18.248  1.00 38.26           N
ATOM   2737  CA  ALA C 346      35.650   9.507  19.182  1.00 38.26           C
ATOM   2738  CB  ALA C 346      35.628  10.081  20.608  1.00 38.26           C
ATOM   2739  C   ALA C 346      35.034   8.145  19.234  1.00 38.26           C
ATOM   2740  O   ALA C 346      33.837   7.996  18.993  1.00 38.26           O
ATOM   2741  N   THR C 347      35.842   7.107  19.528  1.00 49.97           N
ATOM   2742  CA  THR C 347      35.312   5.775  19.586  1.00 49.97           C
ATOM   2743  CB  THR C 347      36.038   4.811  18.691  1.00 49.97           C
ATOM   2744  OG1 THR C 347      35.975   5.252  17.341  1.00 49.97           O
ATOM   2745  CG2 THR C 347      35.389   3.423  18.827  1.00 49.97           C
ATOM   2746  C   THR C 347      35.460   5.280  20.993  1.00 49.97           C
ATOM   2747  O   THR C 347      36.568   5.183  21.516  1.00 49.97           O
ATOM   2748  N   PRO C 348      34.350   4.979  21.620  1.00 81.84           N
ATOM   2749  CA  PRO C 348      34.346   4.487  22.975  1.00 81.84           C
ATOM   2750  CD  PRO C 348      33.092   5.613  21.268  1.00 81.84           C
ATOM   2751  CB  PRO C 348      32.974   4.839  23.551  1.00 81.84           C
ATOM   2752  CG  PRO C 348      32.096   5.092  22.316  1.00 81.84           C
ATOM   2753  C   PRO C 348      34.625   3.019  23.024  1.00 81.84           C
ATOM   2754  O   PRO C 348      34.425   2.335  22.021  1.00 81.84           O
ATOM   2755  N   ILE C 349      35.082   2.513  24.187  1.00 61.83           N
ATOM   2756  CA  ILE C 349      35.321   1.106  24.334  1.00 61.83           C
ATOM   2757  CB  ILE C 349      36.652   0.806  24.962  1.00 61.83           C
ATOM   2758  CG1 ILE C 349      37.791   1.299  24.052  1.00 61.83           C
ATOM   2759  CG2 ILE C 349      36.710  -0.695  25.283  1.00 61.83           C
ATOM   2760  CD1 ILE C 349      39.161   1.298  24.727  1.00 61.83           C
ATOM   2761  C   ILE C 349      34.264   0.590  25.264  1.00 61.83           C
ATOM   2762  O   ILE C 349      34.276   0.884  26.458  1.00 61.83           O
ATOM   2763  N   PRO C 350      33.361  -0.196  24.735  1.00 78.78           N
ATOM   2764  CA  PRO C 350      32.284  -0.730  25.531  1.00 78.78           C
ATOM   2765  CD  PRO C 350      32.964  -0.022  23.346  1.00 78.78           C
ATOM   2766  CB  PRO C 350      31.251  -1.262  24.539  1.00 78.78           C
ATOM   2767  CG  PRO C 350      31.475  -0.403  23.284  1.00 78.78           C
ATOM   2768  C   PRO C 350      32.792  -1.785  26.460  1.00 78.78           C
ATOM   2769  O   PRO C 350      33.942  -2.199  26.325  1.00 78.78           O
ATOM   2770  N   LYS C 351      31.962  -2.203  27.437  1.00 52.65           N
ATOM   2771  CA  LYS C 351      32.362  -3.241  28.340  1.00 52.65           C
ATOM   2772  CB  LYS C 351      31.459  -3.392  29.580  1.00 52.65           C
ATOM   2773  CG  LYS C 351      31.577  -2.255  30.595  1.00 52.65           C
ATOM   2774  CD  LYS C 351      30.519  -2.326  31.700  1.00 52.65           C
ATOM   2775  CE  LYS C 351      30.745  -1.331  32.839  1.00 52.65           C
ATOM   2776  NZ  LYS C 351      29.676  -1.472  33.853  1.00 52.65           N
ATOM   2777  C   LYS C 351      32.283  -4.524  27.585  1.00 52.65           C
ATOM   2778  O   LYS C 351      31.663  -4.593  26.525  1.00 52.65           O
ATOM   2779  N   LEU C 352      32.958  -5.576  28.090  1.00 50.50           N
ATOM   2780  CA  LEU C 352      32.895  -6.845  27.421  1.00 50.50           C
ATOM   2781  CB  LEU C 352      33.850  -7.911  27.999  1.00 50.50           C
ATOM   2782  CG  LEU C 352      35.346  -7.670  27.717  1.00 50.50           C
ATOM   2783  CD1 LEU C 352      36.215  -8.780  28.334  1.00 50.50           C
ATOM   2784  CD2 LEU C 352      35.606  -7.514  26.208  1.00 50.50           C
ATOM   2785  C   LEU C 352      31.482  -7.376  27.613  1.00 50.50           C
ATOM   2786  O   LEU C 352      30.817  -6.952  28.594  1.00 50.50           O
ATOM   2787  OXT LEU C 352      31.054  -8.219  26.781  1.00 50.50           O
TER    2788      LEU C 352
ATOM   2789  N   ASP D 353      58.581 -22.193  28.420  1.00 37.98           N
ATOM   2790  CA  ASP D 353      57.405 -22.792  27.748  1.00 37.98           C
ATOM   2791  CB  ASP D 353      57.853 -23.747  26.627  1.00 37.98           C
ATOM   2792  CG  ASP D 353      58.571 -22.939  25.555  1.00 37.98           C
ATOM   2793  OD1 ASP D 353      58.767 -21.712  25.765  1.00 37.98           O
ATOM   2794  OD2 ASP D 353      58.934 -23.541  24.509  1.00 37.98           O
ATOM   2795  C   ASP D 353      56.640 -23.591  28.745  1.00 37.98           C
ATOM   2796  O   ASP D 353      57.165 -23.961  29.794  1.00 37.98           O
ATOM   2797  N   THR D 354      55.351 -23.833  28.451  1.00 46.70           N
ATOM   2798  CA  THR D 354      54.542 -24.668  29.281  1.00 46.70           C
ATOM   2799  CB  THR D 354      53.094 -24.270  29.314  1.00 46.70           C
ATOM   2800  OG1 THR D 354      52.530 -24.363  28.013  1.00 46.70           O
ATOM   2801  CG2 THR D 354      52.987 -22.828  29.839  1.00 46.70           C
ATOM   2802  C   THR D 354      54.630 -26.019  28.649  1.00 46.70           C
ATOM   2803  O   THR D 354      55.232 -26.183  27.590  1.00 46.70           O
ATOM   2804  N   PRO D 355      54.062 -26.993  29.287  1.00 77.96           N
ATOM   2805  CA  PRO D 355      54.100 -28.333  28.763  1.00 77.96           C
ATOM   2806  CD  PRO D 355      54.004 -26.978  30.741  1.00 77.96           C
ATOM   2807  CB  PRO D 355      53.684 -29.238  29.921  1.00 77.96           C
ATOM   2808  CG  PRO D 355      54.101 -28.449  31.173  1.00 77.96           C
ATOM   2809  C   PRO D 355      53.234 -28.500  27.547  1.00 77.96           C
ATOM   2810  O   PRO D 355      53.279 -29.570  26.942  1.00 77.96           O
ATOM   2811  N   ALA D 356      52.421 -27.485  27.186  1.00 64.52           N
ATOM   2812  CA  ALA D 356      51.472 -27.631  26.110  1.00 64.52           C
ATOM   2813  CB  ALA D 356      50.408 -26.519  26.079  1.00 64.52           C
ATOM   2814  C   ALA D 356      52.125 -27.653  24.760  1.00 64.52           C
ATOM   2815  O   ALA D 356      53.066 -26.909  24.484  1.00 64.52           O
ATOM   2816  N   ASN D 357      51.613 -28.542  23.881  1.00143.45           N
ATOM   2817  CA  ASN D 357      52.054 -28.655  22.519  1.00143.45           C
ATOM   2818  CB  ASN D 357      52.799 -29.978  22.258  1.00143.45           C
ATOM   2819  CG  ASN D 357      53.388 -29.968  20.855  1.00143.45           C
ATOM   2820  OD1 ASN D 357      52.698 -29.688  19.878  1.00143.45           O
ATOM   2821  ND2 ASN D 357      54.706 -30.287  20.752  1.00143.45           N
ATOM   2822  C   ASN D 357      50.802 -28.673  21.698  1.00143.45           C
ATOM   2823  O   ASN D 357      50.395 -29.716  21.187  1.00143.45           O
ATOM   2824  N   CYS D 358      50.177 -27.496  21.522  1.00121.18           N
ATOM   2825  CA  CYS D 358      48.922 -27.420  20.834  1.00121.18           C
ATOM   2826  CB  CYS D 358      47.958 -26.463  21.540  1.00121.18           C
ATOM   2827  SG  CYS D 358      46.473 -26.190  20.561  1.00121.18           S
ATOM   2828  C   CYS D 358      49.145 -26.935  19.431  1.00121.18           C
ATOM   2829  O   CYS D 358      50.151 -26.294  19.136  1.00121.18           O
ATOM   2830  N   THR D 359      48.192 -27.237  18.519  1.00 55.39           N
ATOM   2831  CA  THR D 359      48.314 -26.843  17.150  1.00 55.39           C
ATOM   2832  CB  THR D 359      48.088 -27.965  16.179  1.00 55.39           C
ATOM   2833  OG1 THR D 359      46.750 -28.430  16.271  1.00 55.39           O
ATOM   2834  CG2 THR D 359      49.069 -29.104  16.505  1.00 55.39           C
ATOM   2835  C   THR D 359      47.307 -25.789  16.813  1.00 55.39           C
ATOM   2836  O   THR D 359      46.353 -25.523  17.544  1.00 55.39           O
ATOM   2837  N   TYR D 360      47.532 -25.174  15.639  1.00 92.23           N
ATOM   2838  CA  TYR D 360      46.759 -24.115  15.065  1.00 92.23           C
ATOM   2839  CB  TYR D 360      47.357 -23.710  13.706  1.00 92.23           C
ATOM   2840  CG  TYR D 360      46.471 -22.722  13.043  1.00 92.23           C
ATOM   2841  CD1 TYR D 360      46.527 -21.390  13.379  1.00 92.23           C
ATOM   2842  CD2 TYR D 360      45.595 -23.140  12.070  1.00 92.23           C
ATOM   2843  CE1 TYR D 360      45.703 -20.485  12.754  1.00 92.23           C
ATOM   2844  CE2 TYR D 360      44.770 -22.242  11.442  1.00 92.23           C
ATOM   2845  CZ  TYR D 360      44.826 -20.915  11.787  1.00 92.23           C
ATOM   2846  OH  TYR D 360      43.979 -19.994  11.144  1.00 92.23           O
ATOM   2847  C   TYR D 360      45.361 -24.614  14.852  1.00 92.23           C
ATOM   2848  O   TYR D 360      44.392 -23.892  15.089  1.00 92.23           O
ATOM   2849  N   LEU D 361      45.220 -25.873  14.395  1.00 53.97           N
ATOM   2850  CA  LEU D 361      43.921 -26.428  14.135  1.00 53.97           C
ATOM   2851  CB  LEU D 361      43.969 -27.829  13.498  1.00 53.97           C
ATOM   2852  CG  LEU D 361      44.506 -27.817  12.056  1.00 53.97           C
ATOM   2853  CD1 LEU D 361      44.537 -29.230  11.452  1.00 53.97           C
ATOM   2854  CD2 LEU D 361      43.735 -26.810  11.187  1.00 53.97           C
ATOM   2855  C   LEU D 361      43.146 -26.519  15.412  1.00 53.97           C
ATOM   2856  O   LEU D 361      41.935 -26.306  15.425  1.00 53.97           O
ATOM   2857  N   ASP D 362      43.820 -26.831  16.531  1.00 54.09           N
ATOM   2858  CA  ASP D 362      43.123 -26.971  17.779  1.00 54.09           C
ATOM   2859  CB  ASP D 362      44.057 -27.314  18.952  1.00 54.09           C
ATOM   2860  CG  ASP D 362      44.528 -28.753  18.786  1.00 54.09           C
ATOM   2861  OD1 ASP D 362      43.718 -29.589  18.301  1.00 54.09           O
ATOM   2862  OD2 ASP D 362      45.699 -29.039  19.151  1.00 54.09           O
ATOM   2863  C   ASP D 362      42.462 -25.662  18.091  1.00 54.09           C
ATOM   2864  O   ASP D 362      41.392 -25.625  18.697  1.00 54.09           O
ATOM   2865  N   LEU D 363      43.125 -24.555  17.714  1.00 76.79           N
ATOM   2866  CA  LEU D 363      42.688 -23.203  17.946  1.00 76.79           C
ATOM   2867  CB  LEU D 363      43.816 -22.188  17.689  1.00 76.79           C
ATOM   2868  CG  LEU D 363      43.436 -20.731  18.001  1.00 76.79           C
ATOM   2869  CD1 LEU D 363      43.065 -20.562  19.484  1.00 76.79           C
ATOM   2870  CD2 LEU D 363      44.549 -19.765  17.562  1.00 76.79           C
ATOM   2871  C   LEU D 363      41.497 -22.815  17.105  1.00 76.79           C
ATOM   2872  O   LEU D 363      40.663 -22.024  17.546  1.00 76.79           O
ATOM   2873  N   LEU D 364      41.387 -23.316  15.858  1.00 51.65           N
ATOM   2874  CA  LEU D 364      40.301 -22.881  15.014  1.00 51.65           C
ATOM   2875  CB  LEU D 364      40.408 -23.385  13.564  1.00 51.65           C
ATOM   2876  CG  LEU D 364      41.609 -22.811  12.792  1.00 51.65           C
ATOM   2877  CD1 LEU D 364      41.655 -23.352  11.354  1.00 51.65           C
ATOM   2878  CD2 LEU D 364      41.621 -21.275  12.844  1.00 51.65           C
ATOM   2879  C   LEU D 364      39.008 -23.404  15.564  1.00 51.65           C
ATOM   2880  O   LEU D 364      38.941 -24.541  16.032  1.00 51.65           O
ATOM   2881  N   GLY D 365      37.938 -22.577  15.530  1.00 33.06           N
ATOM   2882  CA  GLY D 365      36.661 -23.045  15.988  1.00 33.06           C
ATOM   2883  C   GLY D 365      35.991 -21.997  16.823  1.00 33.06           C
ATOM   2884  O   GLY D 365      36.327 -20.814  16.768  1.00 33.06           O
ATOM   2885  N   THR D 366      34.999 -22.430  17.633  1.00 43.42           N
ATOM   2886  CA  THR D 366      34.276 -21.505  18.455  1.00 43.42           C
ATOM   2887  CB  THR D 366      32.791 -21.721  18.412  1.00 43.42           C
ATOM   2888  OG1 THR D 366      32.318 -21.611  17.078  1.00 43.42           O
ATOM   2889  CG2 THR D 366      32.109 -20.672  19.305  1.00 43.42           C
ATOM   2890  C   THR D 366      34.735 -21.686  19.868  1.00 43.42           C
ATOM   2891  O   THR D 366      34.916 -22.805  20.345  1.00 43.42           O
ATOM   2892  N   TRP D 367      34.959 -20.559  20.572  1.00 66.85           N
ATOM   2893  CA  TRP D 367      35.432 -20.610  21.926  1.00 66.85           C
ATOM   2894  CB  TRP D 367      36.853 -20.039  22.090  1.00 66.85           C
ATOM   2895  CG  TRP D 367      37.926 -20.905  21.475  1.00 66.85           C
ATOM   2896  CD2 TRP D 367      38.788 -21.770  22.231  1.00 66.85           C
ATOM   2897  CD1 TRP D 367      38.290 -21.044  20.168  1.00 66.85           C
ATOM   2898  NE1 TRP D 367      39.316 -21.953  20.059  1.00 66.85           N
ATOM   2899  CE2 TRP D 367      39.634 -22.405  21.322  1.00 66.85           C
ATOM   2900  CE3 TRP D 367      38.867 -22.015  23.571  1.00 66.85           C
ATOM   2901  CZ2 TRP D 367      40.577 -23.299  21.742  1.00 66.85           C
ATOM   2902  CZ3 TRP D 367      39.819 -22.918  23.992  1.00 66.85           C
ATOM   2903  CH2 TRP D 367      40.656 -23.547  23.095  1.00 66.85           C
ATOM   2904  C   TRP D 367      34.523 -19.782  22.775  1.00 66.85           C
ATOM   2905  O   TRP D 367      34.014 -18.750  22.343  1.00 66.85           O
ATOM   2906  N   VAL D 368      34.282 -20.242  24.017  1.00 41.57           N
ATOM   2907  CA  VAL D 368      33.470 -19.495  24.931  1.00 41.57           C
ATOM   2908  CB  VAL D 368      32.398 -20.326  25.573  1.00 41.57           C
ATOM   2909  CG1 VAL D 368      31.700 -19.479  26.649  1.00 41.57           C
ATOM   2910  CG2 VAL D 368      31.454 -20.843  24.473  1.00 41.57           C
ATOM   2911  C   VAL D 368      34.386 -19.023  26.013  1.00 41.57           C
ATOM   2912  O   VAL D 368      35.098 -19.818  26.626  1.00 41.57           O
ATOM   2913  N   PHE D 369      34.406 -17.701  26.274  1.00 82.54           N
ATOM   2914  CA  PHE D 369      35.281 -17.224  27.305  1.00 82.54           C
ATOM   2915  CB  PHE D 369      36.170 -16.029  26.903  1.00 82.54           C
ATOM   2916  CG  PHE D 369      37.044 -16.397  25.749  1.00 82.54           C
ATOM   2917  CD1 PHE D 369      37.899 -17.474  25.816  1.00 82.54           C
ATOM   2918  CD2 PHE D 369      37.049 -15.621  24.611  1.00 82.54           C
ATOM   2919  CE1 PHE D 369      38.711 -17.793  24.752  1.00 82.54           C
ATOM   2920  CE2 PHE D 369      37.859 -15.935  23.545  1.00 82.54           C
ATOM   2921  CZ  PHE D 369      38.690 -17.026  23.612  1.00 82.54           C
ATOM   2922  C   PHE D 369      34.431 -16.746  28.440  1.00 82.54           C
ATOM   2923  O   PHE D 369      33.515 -15.946  28.253  1.00 82.54           O
ATOM   2924  N   GLN D 370      34.715 -17.239  29.662  1.00 44.23           N
ATOM   2925  CA  GLN D 370      33.985 -16.785  30.810  1.00 44.23           C
ATOM   2926  CB  GLN D 370      33.674 -17.900  31.821  1.00 44.23           C
ATOM   2927  CG  GLN D 370      32.733 -18.974  31.266  1.00 44.23           C
ATOM   2928  CD  GLN D 370      31.329 -18.389  31.188  1.00 44.23           C
ATOM   2929  OE1 GLN D 370      31.063 -17.306  31.705  1.00 44.23           O
ATOM   2930  NE2 GLN D 370      30.400 -19.130  30.526  1.00 44.23           N
ATOM   2931  C   GLN D 370      34.883 -15.788  31.467  1.00 44.23           C
ATOM   2932  O   GLN D 370      36.038 -16.087  31.766  1.00 44.23           O
ATOM   2933  N   VAL D 371      34.370 -14.565  31.700  1.00 48.37           N
ATOM   2934  CA  VAL D 371      35.209 -13.525  32.218  1.00 48.37           C
ATOM   2935  CB  VAL D 371      35.152 -12.280  31.376  1.00 48.37           C
ATOM   2936  CG1 VAL D 371      36.063 -11.207  31.994  1.00 48.37           C
ATOM   2937  CG2 VAL D 371      35.523 -12.653  29.928  1.00 48.37           C
ATOM   2938  C   VAL D 371      34.785 -13.150  33.602  1.00 48.37           C
ATOM   2939  O   VAL D 371      33.605 -12.946  33.879  1.00 48.37           O
ATOM   2940  N   GLY D 372      35.767 -13.066  34.520  1.00 54.33           N
ATOM   2941  CA  GLY D 372      35.504 -12.641  35.864  1.00 54.33           C
ATOM   2942  C   GLY D 372      36.000 -11.235  35.945  1.00 54.33           C
ATOM   2943  O   GLY D 372      35.918 -10.505  34.961  1.00 54.33           O
ATOM   2944  N   SER D 373      36.485 -10.844  37.144  1.00185.75           N
ATOM   2945  CA  SER D 373      37.174  -9.617  37.465  1.00185.75           C
ATOM   2946  CB  SER D 373      38.693  -9.766  37.228  1.00185.75           C
ATOM   2947  OG  SER D 373      39.423  -8.707  37.827  1.00185.75           O
ATOM   2948  C   SER D 373      36.649  -8.416  36.711  1.00185.75           C
ATOM   2949  O   SER D 373      35.514  -8.387  36.241  1.00185.75           O
ATOM   2950  N   SER D 374      37.445  -7.322  36.733  1.00208.77           N
ATOM   2951  CA  SER D 374      37.259  -6.113  35.971  1.00208.77           C
ATOM   2952  CB  SER D 374      35.785  -5.711  35.736  1.00208.77           C
ATOM   2953  OG  SER D 374      35.113  -5.464  36.963  1.00208.77           O
ATOM   2954  C   SER D 374      37.939  -4.995  36.707  1.00208.77           C
ATOM   2955  O   SER D 374      37.288  -4.131  37.290  1.00208.77           O
ATOM   2956  N   GLY D 375      39.280  -4.923  36.635  1.00 56.86           N
ATOM   2957  CA  GLY D 375      39.967  -3.906  37.382  1.00 56.86           C
ATOM   2958  C   GLY D 375      41.121  -3.425  36.566  1.00 56.86           C
ATOM   2959  O   GLY D 375      41.100  -3.492  35.340  1.00 56.86           O
ATOM   2960  N   SER D 376      42.148  -2.870  37.238  1.00 34.12           N
ATOM   2961  CA  SER D 376      43.312  -2.403  36.546  1.00 34.12           C
ATOM   2962  CB  SER D 376      43.989  -1.198  37.221  1.00 34.12           C
ATOM   2963  OG  SER D 376      43.119  -0.076  37.201  1.00 34.12           O
ATOM   2964  C   SER D 376      44.308  -3.518  36.501  1.00 34.12           C
ATOM   2965  O   SER D 376      44.053  -4.620  36.986  1.00 34.12           O
ATOM   2966  N   GLN D 377      45.479  -3.249  35.889  1.00 62.65           N
ATOM   2967  CA  GLN D 377      46.526  -4.222  35.773  1.00 62.65           C
ATOM   2968  CB  GLN D 377      47.707  -3.740  34.907  1.00 62.65           C
ATOM   2969  CG  GLN D 377      48.437  -2.514  35.458  1.00 62.65           C
ATOM   2970  CD  GLN D 377      49.562  -2.173  34.491  1.00 62.65           C
ATOM   2971  OE1 GLN D 377      50.506  -2.948  34.319  1.00 62.65           O
ATOM   2972  NE2 GLN D 377      49.463  -0.989  33.833  1.00 62.65           N
ATOM   2973  C   GLN D 377      47.028  -4.559  37.145  1.00 62.65           C
ATOM   2974  O   GLN D 377      47.502  -5.667  37.386  1.00 62.65           O
ATOM   2975  N   ARG D 378      47.038  -3.563  38.049  1.00 49.97           N
ATOM   2976  CA  ARG D 378      47.432  -3.750  39.419  1.00 49.97           C
ATOM   2977  CB  ARG D 378      47.681  -2.420  40.147  1.00 49.97           C
ATOM   2978  CG  ARG D 378      48.099  -2.593  41.609  0.00 49.97           C
ATOM   2979  CD  ARG D 378      48.349  -1.270  42.335  0.00 49.97           C
ATOM   2980  NE  ARG D 378      48.718  -1.595  43.740  0.00 49.97           N
ATOM   2981  CZ  ARG D 378      47.743  -1.721  44.687  0.00 49.97           C
ATOM   2982  NH1 ARG D 378      46.433  -1.551  44.343  0.00 49.97           N
ATOM   2983  NH2 ARG D 378      48.077  -2.018  45.977  0.00 49.97           N
ATOM   2984  C   ARG D 378      46.372  -4.481  40.186  1.00 49.97           C
ATOM   2985  O   ARG D 378      46.672  -5.306  41.048  1.00 49.97           O
ATOM   2986  N   ASP D 379      45.096  -4.167  39.891  1.00 48.12           N
ATOM   2987  CA  ASP D 379      43.957  -4.674  40.603  1.00 48.12           C
ATOM   2988  CB  ASP D 379      42.642  -4.020  40.150  1.00 48.12           C
ATOM   2989  CG  ASP D 379      42.659  -2.578  40.637  0.00 48.12           C
ATOM   2990  OD1 ASP D 379      43.514  -2.254  41.504  0.00 48.12           O
ATOM   2991  OD2 ASP D 379      41.816  -1.781  40.147  0.00 48.12           O
ATOM   2992  C   ASP D 379      43.814  -6.150  40.420  1.00 48.12           C
ATOM   2993  O   ASP D 379      43.347  -6.840  41.323  1.00 48.12           O
ATOM   2994  N   VAL D 380      44.182  -6.692  39.247  1.00109.93           N
ATOM   2995  CA  VAL D 380      43.936  -8.093  39.082  1.00109.93           C
ATOM   2996  CB  VAL D 380      42.916  -8.387  38.019  1.00109.93           C
ATOM   2997  CG1 VAL D 380      43.542  -8.092  36.645  1.00109.93           C
ATOM   2998  CG2 VAL D 380      42.416  -9.831  38.188  1.00109.93           C
ATOM   2999  C   VAL D 380      45.194  -8.798  38.678  1.00109.93           C
ATOM   3000  O   VAL D 380      46.149  -8.184  38.204  1.00109.93           O
ATOM   3001  N   ASN D 381      45.244 -10.119  38.956  1.00121.86           N
ATOM   3002  CA  ASN D 381      46.285 -10.959  38.439  1.00121.86           C
ATOM   3003  CB  ASN D 381      47.521 -11.176  39.336  1.00121.86           C
ATOM   3004  CG  ASN D 381      47.198 -12.117  40.478  0.00121.86           C
ATOM   3005  OD1 ASN D 381      46.317 -11.852  41.291  0.00121.86           O
ATOM   3006  ND2 ASN D 381      47.929 -13.262  40.532  0.00121.86           N
ATOM   3007  C   ASN D 381      45.604 -12.269  38.211  1.00121.86           C
ATOM   3008  O   ASN D 381      44.925 -12.787  39.098  1.00121.86           O
ATOM   3009  N   CYS D 382      45.770 -12.849  37.010  1.00 77.57           N
ATOM   3010  CA  CYS D 382      44.974 -13.997  36.692  1.00 77.57           C
ATOM   3011  CB  CYS D 382      44.515 -13.948  35.230  1.00 77.57           C
ATOM   3012  SG  CYS D 382      43.720 -12.349  34.911  1.00 77.57           S
ATOM   3013  C   CYS D 382      45.753 -15.250  36.905  1.00 77.57           C
ATOM   3014  O   CYS D 382      46.055 -15.979  35.961  1.00 77.57           O
ATOM   3015  N   SER D 383      46.159 -15.496  38.160  1.00 79.89           N
ATOM   3016  CA  SER D 383      46.796 -16.728  38.504  1.00 79.89           C
ATOM   3017  CB  SER D 383      47.654 -16.598  39.773  1.00 79.89           C
ATOM   3018  OG  SER D 383      46.852 -16.162  40.861  1.00 79.89           O
ATOM   3019  C   SER D 383      45.758 -17.799  38.732  1.00 79.89           C
ATOM   3020  O   SER D 383      45.904 -18.922  38.253  1.00 79.89           O
ATOM   3021  N   VAL D 384      44.759 -17.513  39.602  1.00 97.49           N
ATOM   3022  CA  VAL D 384      43.715 -18.456  39.936  1.00 97.49           C
ATOM   3023  CB  VAL D 384      43.231 -18.264  41.345  1.00 97.49           C
ATOM   3024  CG1 VAL D 384      44.383 -18.626  42.298  1.00 97.49           C
ATOM   3025  CG2 VAL D 384      42.752 -16.812  41.513  1.00 97.49           C
ATOM   3026  C   VAL D 384      42.506 -18.522  39.036  1.00 97.49           C
ATOM   3027  O   VAL D 384      42.251 -19.562  38.431  1.00 97.49           O
ATOM   3028  N   MET D 385      41.742 -17.399  38.941  1.00184.23           N
ATOM   3029  CA  MET D 385      40.488 -17.260  38.227  1.00184.23           C
ATOM   3030  CB  MET D 385      39.852 -18.533  37.645  1.00184.23           C
ATOM   3031  CG  MET D 385      38.758 -18.182  36.633  1.00184.23           C
ATOM   3032  SD  MET D 385      37.819 -19.589  35.981  1.00184.23           S
ATOM   3033  CE  MET D 385      36.704 -19.680  37.409  1.00184.23           C
ATOM   3034  C   MET D 385      39.473 -16.688  39.188  1.00184.23           C
ATOM   3035  O   MET D 385      39.465 -15.489  39.459  1.00184.23           O
ATOM   3036  N   GLY D 386      38.564 -17.548  39.714  1.00 42.60           N
ATOM   3037  CA  GLY D 386      37.558 -17.114  40.653  1.00 42.60           C
ATOM   3038  C   GLY D 386      36.240 -16.958  39.945  1.00 42.60           C
ATOM   3039  O   GLY D 386      36.060 -17.413  38.818  1.00 42.60           O
ATOM   3040  N   PRO D 387      35.311 -16.319  40.614  1.00 73.58           N
ATOM   3041  CA  PRO D 387      33.957 -16.143  40.136  1.00 73.58           C
ATOM   3042  CD  PRO D 387      35.661 -15.337  41.627  1.00 73.58           C
ATOM   3043  CB  PRO D 387      33.279 -15.260  41.179  1.00 73.58           C
ATOM   3044  CG  PRO D 387      34.440 -14.405  41.721  1.00 73.58           C
ATOM   3045  C   PRO D 387      33.941 -15.481  38.789  1.00 73.58           C
ATOM   3046  O   PRO D 387      34.886 -14.761  38.472  1.00 73.58           O
ATOM   3047  N   GLN D 388      32.889 -15.727  37.973  1.00 76.04           N
ATOM   3048  CA  GLN D 388      32.855 -15.148  36.657  1.00 76.04           C
ATOM   3049  CB  GLN D 388      33.137 -16.192  35.566  1.00 76.04           C
ATOM   3050  CG  GLN D 388      34.551 -16.764  35.705  1.00 76.04           C
ATOM   3051  CD  GLN D 388      34.726 -17.921  34.736  1.00 76.04           C
ATOM   3052  OE1 GLN D 388      33.873 -18.802  34.643  1.00 76.04           O
ATOM   3053  NE2 GLN D 388      35.869 -17.926  34.000  1.00 76.04           N
ATOM   3054  C   GLN D 388      31.530 -14.487  36.395  1.00 76.04           C
ATOM   3055  O   GLN D 388      30.464 -15.059  36.627  1.00 76.04           O
ATOM   3056  N   GLU D 389      31.601 -13.203  35.978  1.00116.77           N
ATOM   3057  CA  GLU D 389      30.489 -12.344  35.667  1.00116.77           C
ATOM   3058  CB  GLU D 389      30.862 -10.856  35.782  1.00116.77           C
ATOM   3059  CG  GLU D 389      31.072 -10.391  37.226  1.00116.77           C
ATOM   3060  CD  GLU D 389      32.430 -10.867  37.732  1.00116.77           C
ATOM   3061  OE1 GLU D 389      33.235 -11.385  36.913  0.00116.77           O
ATOM   3062  OE2 GLU D 389      32.680 -10.709  38.957  0.00116.77           O
ATOM   3063  C   GLU D 389      29.876 -12.551  34.305  1.00116.77           C
ATOM   3064  O   GLU D 389      28.653 -12.528  34.179  1.00116.77           O
ATOM   3065  N   LYS D 390      30.685 -12.753  33.240  1.00125.87           N
ATOM   3066  CA  LYS D 390      30.073 -12.725  31.936  1.00125.87           C
ATOM   3067  CB  LYS D 390      30.146 -11.323  31.317  1.00125.87           C
ATOM   3068  CG  LYS D 390      31.554 -10.736  31.403  1.00125.87           C
ATOM   3069  CD  LYS D 390      31.719  -9.418  30.653  1.00125.87           C
ATOM   3070  CE  LYS D 390      33.086  -8.766  30.866  1.00125.87           C
ATOM   3071  NZ  LYS D 390      33.182  -8.227  32.240  1.00125.87           N
ATOM   3072  C   LYS D 390      30.715 -13.688  30.982  1.00125.87           C
ATOM   3073  O   LYS D 390      31.798 -14.219  31.224  1.00125.87           O
ATOM   3074  N   LYS D 391      30.016 -13.928  29.850  1.00 49.32           N
ATOM   3075  CA  LYS D 391      30.432 -14.840  28.821  1.00 49.32           C
ATOM   3076  CB  LYS D 391      29.365 -15.914  28.546  1.00 49.32           C
ATOM   3077  CG  LYS D 391      29.714 -16.902  27.432  1.00 49.32           C
ATOM   3078  CD  LYS D 391      28.708 -18.049  27.314  1.00 49.32           C
ATOM   3079  CE  LYS D 391      28.875 -18.890  26.046  1.00 49.32           C
ATOM   3080  NZ  LYS D 391      27.861 -19.967  26.016  1.00 49.32           N
ATOM   3081  C   LYS D 391      30.594 -14.072  27.542  1.00 49.32           C
ATOM   3082  O   LYS D 391      29.861 -13.120  27.283  1.00 49.32           O
ATOM   3083  N   VAL D 392      31.596 -14.459  26.723  1.00121.47           N
ATOM   3084  CA  VAL D 392      31.809 -13.875  25.427  1.00121.47           C
ATOM   3085  CB  VAL D 392      32.995 -12.967  25.353  1.00121.47           C
ATOM   3086  CG1 VAL D 392      32.688 -11.668  26.100  1.00121.47           C
ATOM   3087  CG2 VAL D 392      34.187 -13.727  25.948  1.00121.47           C
ATOM   3088  C   VAL D 392      32.101 -15.000  24.487  1.00121.47           C
ATOM   3089  O   VAL D 392      32.921 -15.868  24.779  1.00121.47           O
ATOM   3090  N   VAL D 393      31.451 -15.005  23.309  1.00 45.58           N
ATOM   3091  CA  VAL D 393      31.692 -16.072  22.382  1.00 45.58           C
ATOM   3092  CB  VAL D 393      30.437 -16.641  21.786  1.00 45.58           C
ATOM   3093  CG1 VAL D 393      30.822 -17.717  20.757  1.00 45.58           C
ATOM   3094  CG2 VAL D 393      29.549 -17.164  22.928  1.00 45.58           C
ATOM   3095  C   VAL D 393      32.513 -15.513  21.264  1.00 45.58           C
ATOM   3096  O   VAL D 393      32.290 -14.391  20.814  1.00 45.58           O
ATOM   3097  N   VAL D 394      33.507 -16.293  20.797  1.00126.21           N
ATOM   3098  CA  VAL D 394      34.389 -15.824  19.766  1.00126.21           C
ATOM   3099  CB  VAL D 394      35.703 -15.424  20.367  1.00126.21           C
ATOM   3100  CG1 VAL D 394      36.193 -16.607  21.208  1.00126.21           C
ATOM   3101  CG2 VAL D 394      36.689 -15.001  19.276  1.00126.21           C
ATOM   3102  C   VAL D 394      34.599 -16.935  18.780  1.00126.21           C
ATOM   3103  O   VAL D 394      34.722 -18.100  19.156  1.00126.21           O
ATOM   3104  N   TYR D 395      34.648 -16.589  17.475  1.00 70.01           N
ATOM   3105  CA  TYR D 395      34.807 -17.558  16.428  1.00 70.01           C
ATOM   3106  CB  TYR D 395      33.711 -17.446  15.356  1.00 70.01           C
ATOM   3107  CG  TYR D 395      32.387 -17.553  16.037  1.00 70.01           C
ATOM   3108  CD1 TYR D 395      31.807 -18.775  16.292  1.00 70.01           C
ATOM   3109  CD2 TYR D 395      31.723 -16.410  16.425  1.00 70.01           C
ATOM   3110  CE1 TYR D 395      30.585 -18.851  16.920  1.00 70.01           C
ATOM   3111  CE2 TYR D 395      30.502 -16.480  17.053  1.00 70.01           C
ATOM   3112  CZ  TYR D 395      29.930 -17.704  17.302  1.00 70.01           C
ATOM   3113  OH  TYR D 395      28.677 -17.781  17.946  1.00 70.01           O
ATOM   3114  C   TYR D 395      36.105 -17.251  15.742  1.00 70.01           C
ATOM   3115  O   TYR D 395      36.352 -16.115  15.338  1.00 70.01           O
ATOM   3116  N   LEU D 396      36.978 -18.267  15.596  1.00 66.00           N
ATOM   3117  CA  LEU D 396      38.255 -18.039  14.971  1.00 66.00           C
ATOM   3118  CB  LEU D 396      39.425 -18.545  15.828  1.00 66.00           C
ATOM   3119  CG  LEU D 396      39.468 -17.888  17.222  1.00 66.00           C
ATOM   3120  CD1 LEU D 396      40.654 -18.409  18.051  1.00 66.00           C
ATOM   3121  CD2 LEU D 396      39.439 -16.353  17.119  1.00 66.00           C
ATOM   3122  C   LEU D 396      38.281 -18.805  13.684  1.00 66.00           C
ATOM   3123  O   LEU D 396      38.039 -20.010  13.668  1.00 66.00           O
ATOM   3124  N   GLN D 397      38.593 -18.138  12.552  1.00 89.05           N
ATOM   3125  CA  GLN D 397      38.555 -18.874  11.323  1.00 89.05           C
ATOM   3126  CB  GLN D 397      37.361 -18.509  10.426  1.00 89.05           C
ATOM   3127  CG  GLN D 397      36.022 -18.919  11.047  1.00 89.05           C
ATOM   3128  CD  GLN D 397      34.894 -18.537  10.101  1.00 89.05           C
ATOM   3129  OE1 GLN D 397      35.008 -18.679   8.885  1.00 89.05           O
ATOM   3130  NE2 GLN D 397      33.771 -18.026  10.672  1.00 89.05           N
ATOM   3131  C   GLN D 397      39.845 -18.773  10.556  1.00 89.05           C
ATOM   3132  O   GLN D 397      40.601 -17.811  10.660  1.00 89.05           O
ATOM   3133  N   LYS D 398      40.060 -19.803   9.709  1.00105.00           N
ATOM   3134  CA  LYS D 398      41.245 -20.093   8.944  1.00105.00           C
ATOM   3135  CB  LYS D 398      40.937 -20.879   7.660  1.00105.00           C
ATOM   3136  CG  LYS D 398      42.166 -21.213   6.813  1.00105.00           C
ATOM   3137  CD  LYS D 398      41.845 -22.158   5.653  1.00105.00           C
ATOM   3138  CE  LYS D 398      43.002 -22.362   4.674  1.00105.00           C
ATOM   3139  NZ  LYS D 398      42.532 -23.125   3.496  1.00105.00           N
ATOM   3140  C   LYS D 398      41.985 -18.869   8.537  1.00105.00           C
ATOM   3141  O   LYS D 398      41.438 -17.925   7.957  1.00105.00           O
ATOM   3142  N   LEU D 399      43.299 -18.922   8.815  1.00191.58           N
ATOM   3143  CA  LEU D 399      44.212 -17.850   8.637  1.00191.58           C
ATOM   3144  CB  LEU D 399      44.041 -17.066   7.332  1.00191.58           C
ATOM   3145  CG  LEU D 399      44.562 -17.931   6.161  1.00191.58           C
ATOM   3146  CD1 LEU D 399      44.427 -17.228   4.811  1.00191.58           C
ATOM   3147  CD2 LEU D 399      46.003 -18.396   6.414  1.00191.58           C
ATOM   3148  C   LEU D 399      44.137 -17.022   9.892  1.00191.58           C
ATOM   3149  O   LEU D 399      44.554 -17.488  10.950  1.00191.58           O
ATOM   3150  N   ASP D 400      43.801 -15.726   9.783  1.00184.59           N
ATOM   3151  CA  ASP D 400      43.739 -14.812  10.901  1.00184.59           C
ATOM   3152  CB  ASP D 400      44.647 -13.588  10.688  1.00184.59           C
ATOM   3153  CG  ASP D 400      44.225 -12.866   9.422  1.00184.59           C
ATOM   3154  OD1 ASP D 400      43.326 -13.380   8.708  1.00184.59           O
ATOM   3155  OD2 ASP D 400      44.809 -11.787   9.145  1.00184.59           O
ATOM   3156  C   ASP D 400      42.437 -14.339  11.519  1.00184.59           C
ATOM   3157  O   ASP D 400      42.521 -13.644  12.527  1.00184.59           O
ATOM   3158  N   THR D 401      41.223 -14.573  10.974  1.00168.66           N
ATOM   3159  CA  THR D 401      40.130 -13.743  11.457  1.00168.66           C
ATOM   3160  CB  THR D 401      39.043 -13.522  10.448  1.00168.66           C
ATOM   3161  OG1 THR D 401      38.293 -14.712  10.266  1.00168.66           O
ATOM   3162  CG2 THR D 401      39.690 -13.110   9.115  1.00168.66           C
ATOM   3163  C   THR D 401      39.429 -14.242  12.689  1.00168.66           C
ATOM   3164  O   THR D 401      39.259 -15.440  12.905  1.00168.66           O
ATOM   3165  N   ALA D 402      38.978 -13.277  13.530  1.00 50.85           N
ATOM   3166  CA  ALA D 402      38.214 -13.575  14.711  1.00 50.85           C
ATOM   3167  CB  ALA D 402      38.952 -13.253  16.021  1.00 50.85           C
ATOM   3168  C   ALA D 402      36.988 -12.708  14.676  1.00 50.85           C
ATOM   3169  O   ALA D 402      37.055 -11.561  14.237  1.00 50.85           O
ATOM   3170  N   TYR D 403      35.814 -13.247  15.086  1.00 83.09           N
ATOM   3171  CA  TYR D 403      34.637 -12.419  15.151  1.00 83.09           C
ATOM   3172  CB  TYR D 403      33.824 -12.336  13.840  1.00 83.09           C
ATOM   3173  CG  TYR D 403      33.239 -13.658  13.471  1.00 83.09           C
ATOM   3174  CD1 TYR D 403      33.990 -14.611  12.821  1.00 83.09           C
ATOM   3175  CD2 TYR D 403      31.922 -13.932  13.759  1.00 83.09           C
ATOM   3176  CE1 TYR D 403      33.439 -15.822  12.475  1.00 83.09           C
ATOM   3177  CE2 TYR D 403      31.366 -15.141  13.415  1.00 83.09           C
ATOM   3178  CZ  TYR D 403      32.124 -16.090  12.772  1.00 83.09           C
ATOM   3179  OH  TYR D 403      31.553 -17.331  12.417  1.00 83.09           O
ATOM   3180  C   TYR D 403      33.752 -12.903  16.265  1.00 83.09           C
ATOM   3181  O   TYR D 403      33.850 -14.054  16.687  1.00 83.09           O
ATOM   3182  N   ASP D 404      32.903 -12.001  16.813  1.00 85.31           N
ATOM   3183  CA  ASP D 404      32.004 -12.347  17.883  1.00 85.31           C
ATOM   3184  CB  ASP D 404      32.163 -11.444  19.123  1.00 85.31           C
ATOM   3185  CG  ASP D 404      31.921  -9.990  18.735  1.00 85.31           C
ATOM   3186  OD1 ASP D 404      31.437  -9.737  17.599  1.00 85.31           O
ATOM   3187  OD2 ASP D 404      32.227  -9.107  19.581  1.00 85.31           O
ATOM   3188  C   ASP D 404      30.572 -12.333  17.417  1.00 85.31           C
ATOM   3189  O   ASP D 404      30.284 -12.200  16.229  1.00 85.31           O
ATOM   3190  N   ASP D 405      29.635 -12.488  18.380  1.00 62.16           N
ATOM   3191  CA  ASP D 405      28.210 -12.525  18.159  1.00 62.16           C
ATOM   3192  CB  ASP D 405      27.421 -12.887  19.430  1.00 62.16           C
ATOM   3193  CG  ASP D 405      27.664 -14.360  19.727  1.00 62.16           C
ATOM   3194  OD1 ASP D 405      27.673 -15.164  18.756  1.00 62.16           O
ATOM   3195  OD2 ASP D 405      27.837 -14.702  20.927  1.00 62.16           O
ATOM   3196  C   ASP D 405      27.710 -11.193  17.682  1.00 62.16           C
ATOM   3197  O   ASP D 405      26.782 -11.121  16.877  1.00 62.16           O
ATOM   3198  N   LEU D 406      28.319 -10.102  18.173  1.00 81.84           N
ATOM   3199  CA  LEU D 406      27.933  -8.748  17.872  1.00 81.84           C
ATOM   3200  CB  LEU D 406      28.730  -7.694  18.666  1.00 81.84           C
ATOM   3201  CG  LEU D 406      28.427  -7.700  20.177  1.00 81.84           C
ATOM   3202  CD1 LEU D 406      29.244  -6.628  20.916  1.00 81.84           C
ATOM   3203  CD2 LEU D 406      26.917  -7.580  20.444  1.00 81.84           C
ATOM   3204  C   LEU D 406      28.143  -8.491  16.416  1.00 81.84           C
ATOM   3205  O   LEU D 406      27.569  -7.554  15.871  1.00 81.84           O
ATOM   3206  N   GLY D 407      29.016  -9.272  15.752  1.00 29.54           N
ATOM   3207  CA  GLY D 407      29.216  -9.057  14.348  1.00 29.54           C
ATOM   3208  C   GLY D 407      30.504  -8.322  14.147  1.00 29.54           C
ATOM   3209  O   GLY D 407      30.830  -7.923  13.030  1.00 29.54           O
ATOM   3210  N   ASN D 408      31.271  -8.119  15.235  1.00 43.72           N
ATOM   3211  CA  ASN D 408      32.526  -7.426  15.143  1.00 43.72           C
ATOM   3212  CB  ASN D 408      33.058  -6.948  16.507  1.00 43.72           C
ATOM   3213  CG  ASN D 408      32.115  -5.882  17.050  1.00 43.72           C
ATOM   3214  OD1 ASN D 408      31.846  -4.878  16.393  1.00 43.72           O
ATOM   3215  ND2 ASN D 408      31.592  -6.109  18.285  1.00 43.72           N
ATOM   3216  C   ASN D 408      33.552  -8.359  14.567  1.00 43.72           C
ATOM   3217  O   ASN D 408      33.470  -9.573  14.744  1.00 43.72           O
ATOM   3218  N   SER D 409      34.554  -7.806  13.846  1.00 87.88           N
ATOM   3219  CA  SER D 409      35.574  -8.645  13.279  1.00 87.88           C
ATOM   3220  CB  SER D 409      35.611  -8.654  11.739  1.00 87.88           C
ATOM   3221  OG  SER D 409      36.032  -7.393  11.246  1.00 87.88           O
ATOM   3222  C   SER D 409      36.916  -8.185  13.774  1.00 87.88           C
ATOM   3223  O   SER D 409      37.101  -7.018  14.118  1.00 87.88           O
ATOM   3224  N   GLY D 410      37.898  -9.114  13.824  1.00 28.92           N
ATOM   3225  CA  GLY D 410      39.206  -8.793  14.329  1.00 28.92           C
ATOM   3226  C   GLY D 410      40.159  -9.867  13.894  1.00 28.92           C
ATOM   3227  O   GLY D 410      39.892 -10.582  12.929  1.00 28.92           O
ATOM   3228  N   HIS D 411      41.312 -10.002  14.592  1.00 57.26           N
ATOM   3229  CA  HIS D 411      42.282 -10.979  14.172  1.00 57.26           C
ATOM   3230  ND1 HIS D 411      42.721  -8.285  12.177  1.00 57.26           N
ATOM   3231  CG  HIS D 411      43.063  -9.619  12.195  1.00 57.26           C
ATOM   3232  CB  HIS D 411      43.480 -10.359  13.432  1.00 57.26           C
ATOM   3233  NE2 HIS D 411      42.502  -9.024  10.092  1.00 57.26           N
ATOM   3234  CD2 HIS D 411      42.925 -10.054  10.913  1.00 57.26           C
ATOM   3235  CE1 HIS D 411      42.393  -7.982  10.896  1.00 57.26           C
ATOM   3236  C   HIS D 411      42.820 -11.740  15.352  1.00 57.26           C
ATOM   3237  O   HIS D 411      42.614 -11.359  16.503  1.00 57.26           O
ATOM   3238  N   PHE D 412      43.505 -12.877  15.077  1.00150.19           N
ATOM   3239  CA  PHE D 412      44.080 -13.691  16.115  1.00150.19           C
ATOM   3240  CB  PHE D 412      43.145 -14.804  16.624  1.00150.19           C
ATOM   3241  CG  PHE D 412      42.965 -15.815  15.541  1.00150.19           C
ATOM   3242  CD1 PHE D 412      41.961 -15.675  14.610  1.00150.19           C
ATOM   3243  CD2 PHE D 412      43.801 -16.907  15.455  1.00150.19           C
ATOM   3244  CE1 PHE D 412      41.795 -16.605  13.610  1.00150.19           C
ATOM   3245  CE2 PHE D 412      43.640 -17.840  14.459  1.00150.19           C
ATOM   3246  CZ  PHE D 412      42.634 -17.691  13.535  1.00150.19           C
ATOM   3247  C   PHE D 412      45.293 -14.372  15.564  1.00150.19           C
ATOM   3248  O   PHE D 412      45.496 -14.432  14.352  1.00150.19           O
ATOM   3249  N   THR D 413      46.158 -14.872  16.469  1.00137.79           N
ATOM   3250  CA  THR D 413      47.305 -15.628  16.064  1.00137.79           C
ATOM   3251  CB  THR D 413      48.548 -14.799  15.907  1.00137.79           C
ATOM   3252  OG1 THR D 413      49.614 -15.597  15.415  1.00137.79           O
ATOM   3253  CG2 THR D 413      48.920 -14.195  17.273  1.00137.79           C
ATOM   3254  C   THR D 413      47.574 -16.609  17.155  1.00137.79           C
ATOM   3255  O   THR D 413      47.339 -16.329  18.329  1.00137.79           O
ATOM   3256  N   ILE D 414      48.058 -17.806  16.790  1.00 86.55           N
ATOM   3257  CA  ILE D 414      48.438 -18.755  17.788  1.00 86.55           C
ATOM   3258  CB  ILE D 414      48.464 -20.176  17.303  1.00 86.55           C
ATOM   3259  CG1 ILE D 414      48.623 -21.142  18.489  1.00 86.55           C
ATOM   3260  CG2 ILE D 414      49.559 -20.302  16.229  1.00 86.55           C
ATOM   3261  CD1 ILE D 414      48.336 -22.600  18.134  1.00 86.55           C
ATOM   3262  C   ILE D 414      49.825 -18.345  18.144  1.00 86.55           C
ATOM   3263  O   ILE D 414      50.522 -17.749  17.324  1.00 86.55           O
ATOM   3264  N   ILE D 415      50.240 -18.544  19.405  1.00170.05           N
ATOM   3265  CA  ILE D 415      51.582 -18.163  19.701  1.00170.05           C
ATOM   3266  CB  ILE D 415      51.643 -17.215  20.882  1.00170.05           C
ATOM   3267  CG1 ILE D 415      52.990 -16.504  20.946  1.00170.05           C
ATOM   3268  CG2 ILE D 415      51.227 -17.906  22.187  1.00170.05           C
ATOM   3269  CD1 ILE D 415      52.963 -15.303  21.889  1.00170.05           C
ATOM   3270  C   ILE D 415      52.348 -19.437  19.871  1.00170.05           C
ATOM   3271  O   ILE D 415      52.297 -20.068  20.928  1.00170.05           O
ATOM   3272  N   TYR D 416      53.086 -19.843  18.802  1.00197.72           N
ATOM   3273  CA  TYR D 416      53.789 -21.091  18.874  1.00197.72           C
ATOM   3274  CB  TYR D 416      54.904 -21.085  19.940  1.00197.72           C
ATOM   3275  CG  TYR D 416      55.844 -22.219  19.691  1.00197.72           C
ATOM   3276  CD1 TYR D 416      56.651 -22.208  18.576  1.00197.72           C
ATOM   3277  CD2 TYR D 416      55.957 -23.265  20.579  1.00197.72           C
ATOM   3278  CE1 TYR D 416      57.535 -23.233  18.333  1.00197.72           C
ATOM   3279  CE2 TYR D 416      56.840 -24.293  20.342  1.00197.72           C
ATOM   3280  CZ  TYR D 416      57.628 -24.280  19.217  1.00197.72           C
ATOM   3281  OH  TYR D 416      58.534 -25.333  18.972  1.00197.72           O
ATOM   3282  C   TYR D 416      52.712 -22.094  19.198  1.00197.72           C
ATOM   3283  O   TYR D 416      51.621 -22.012  18.638  1.00197.72           O
ATOM   3284  N   ASN D 417      53.055 -23.157  19.943  1.00200.06           N
ATOM   3285  CA  ASN D 417      52.155 -24.154  20.481  1.00200.06           C
ATOM   3286  CB  ASN D 417      52.846 -25.484  20.794  1.00200.06           C
ATOM   3287  CG  ASN D 417      53.063 -26.177  19.474  1.00200.06           C
ATOM   3288  OD1 ASN D 417      52.558 -25.731  18.446  1.00200.06           O
ATOM   3289  ND2 ASN D 417      53.819 -27.306  19.501  1.00200.06           N
ATOM   3290  C   ASN D 417      51.502 -23.744  21.785  1.00200.06           C
ATOM   3291  O   ASN D 417      50.650 -24.469  22.295  1.00200.06           O
ATOM   3292  N   GLN D 418      52.003 -22.676  22.432  1.00116.02           N
ATOM   3293  CA  GLN D 418      51.668 -22.268  23.779  1.00116.02           C
ATOM   3294  CB  GLN D 418      52.655 -21.205  24.276  1.00116.02           C
ATOM   3295  CG  GLN D 418      54.096 -21.708  24.278  1.00116.02           C
ATOM   3296  CD  GLN D 418      54.231 -22.677  25.437  1.00116.02           C
ATOM   3297  OE1 GLN D 418      54.423 -22.261  26.577  1.00116.02           O
ATOM   3298  NE2 GLN D 418      54.120 -24.001  25.147  1.00116.02           N
ATOM   3299  C   GLN D 418      50.293 -21.721  24.070  1.00116.02           C
ATOM   3300  O   GLN D 418      49.690 -22.099  25.075  1.00116.02           O
ATOM   3301  N   GLY D 419      49.759 -20.797  23.248  1.00 36.76           N
ATOM   3302  CA  GLY D 419      48.508 -20.168  23.586  1.00 36.76           C
ATOM   3303  C   GLY D 419      48.158 -19.262  22.447  1.00 36.76           C
ATOM   3304  O   GLY D 419      48.659 -19.451  21.340  1.00 36.76           O
ATOM   3305  N   PHE D 420      47.284 -18.255  22.682  1.00 66.05           N
ATOM   3306  CA  PHE D 420      46.880 -17.422  21.582  1.00 66.05           C
ATOM   3307  CB  PHE D 420      45.603 -17.938  20.896  1.00 66.05           C
ATOM   3308  CG  PHE D 420      44.540 -18.010  21.943  1.00 66.05           C
ATOM   3309  CD1 PHE D 420      44.404 -19.138  22.719  1.00 66.05           C
ATOM   3310  CD2 PHE D 420      43.681 -16.955  22.157  1.00 66.05           C
ATOM   3311  CE1 PHE D 420      43.431 -19.216  23.689  1.00 66.05           C
ATOM   3312  CE2 PHE D 420      42.705 -17.028  23.125  1.00 66.05           C
ATOM   3313  CZ  PHE D 420      42.577 -18.160  23.894  1.00 66.05           C
ATOM   3314  C   PHE D 420      46.584 -16.024  22.036  1.00 66.05           C
ATOM   3315  O   PHE D 420      46.401 -15.757  23.222  1.00 66.05           O
ATOM   3316  N   GLU D 421      46.561 -15.083  21.064  1.00 75.83           N
ATOM   3317  CA  GLU D 421      46.189 -13.726  21.334  1.00 75.83           C
ATOM   3318  CB  GLU D 421      47.344 -12.711  21.243  1.00 75.83           C
ATOM   3319  CG  GLU D 421      46.888 -11.294  21.602  1.00 75.83           C
ATOM   3320  CD  GLU D 421      48.093 -10.364  21.619  1.00 75.83           C
ATOM   3321  OE1 GLU D 421      48.447  -9.835  20.533  1.00 75.83           O
ATOM   3322  OE2 GLU D 421      48.672 -10.168  22.721  1.00 75.83           O
ATOM   3323  C   GLU D 421      45.157 -13.343  20.315  1.00 75.83           C
ATOM   3324  O   GLU D 421      45.308 -13.618  19.124  1.00 75.83           O
ATOM   3325  N   ILE D 422      44.057 -12.710  20.772  1.00 44.78           N
ATOM   3326  CA  ILE D 422      43.010 -12.304  19.876  1.00 44.78           C
ATOM   3327  CB  ILE D 422      41.706 -12.999  20.146  1.00 44.78           C
ATOM   3328  CG1 ILE D 422      41.861 -14.520  19.982  1.00 44.78           C
ATOM   3329  CG2 ILE D 422      40.635 -12.387  19.228  1.00 44.78           C
ATOM   3330  CD1 ILE D 422      40.676 -15.314  20.532  1.00 44.78           C
ATOM   3331  C   ILE D 422      42.770 -10.843  20.095  1.00 44.78           C
ATOM   3332  O   ILE D 422      42.669 -10.387  21.233  1.00 44.78           O
ATOM   3333  N   VAL D 423      42.701 -10.060  18.998  1.00 47.48           N
ATOM   3334  CA  VAL D 423      42.396  -8.663  19.123  1.00 47.48           C
ATOM   3335  CB  VAL D 423      43.364  -7.773  18.400  1.00 47.48           C
ATOM   3336  CG1 VAL D 423      42.893  -6.315  18.538  1.00 47.48           C
ATOM   3337  CG2 VAL D 423      44.773  -8.029  18.962  1.00 47.48           C
ATOM   3338  C   VAL D 423      41.058  -8.489  18.482  1.00 47.48           C
ATOM   3339  O   VAL D 423      40.903  -8.708  17.281  1.00 47.48           O
ATOM   3340  N   LEU D 424      40.043  -8.101  19.276  1.00123.37           N
ATOM   3341  CA  LEU D 424      38.735  -7.988  18.709  1.00123.37           C
ATOM   3342  CB  LEU D 424      37.980  -9.332  18.810  1.00123.37           C
ATOM   3343  CG  LEU D 424      36.636  -9.457  18.060  1.00123.37           C
ATOM   3344  CD1 LEU D 424      36.036 -10.858  18.275  1.00123.37           C
ATOM   3345  CD2 LEU D 424      35.644  -8.343  18.422  1.00123.37           C
ATOM   3346  C   LEU D 424      37.996  -6.961  19.518  1.00123.37           C
ATOM   3347  O   LEU D 424      38.079  -6.949  20.746  1.00123.37           O
ATOM   3348  N   ASN D 425      37.264  -6.059  18.833  1.00 96.91           N
ATOM   3349  CA  ASN D 425      36.427  -5.076  19.463  1.00 96.91           C
ATOM   3350  CB  ASN D 425      35.150  -5.690  20.071  1.00 96.91           C
ATOM   3351  CG  ASN D 425      34.123  -4.585  20.274  1.00 96.91           C
ATOM   3352  OD1 ASN D 425      33.533  -4.086  19.316  1.00 96.91           O
ATOM   3353  ND2 ASN D 425      33.887  -4.201  21.557  1.00 96.91           N
ATOM   3354  C   ASN D 425      37.169  -4.327  20.540  1.00 96.91           C
ATOM   3355  O   ASN D 425      36.676  -4.184  21.658  1.00 96.91           O
ATOM   3356  N   ASP D 426      38.375  -3.823  20.207  1.00172.82           N
ATOM   3357  CA  ASP D 426      39.277  -3.046  21.023  1.00172.82           C
ATOM   3358  CB  ASP D 426      38.930  -1.543  21.191  1.00172.82           C
ATOM   3359  CG  ASP D 426      37.667  -1.307  21.995  1.00172.82           C
ATOM   3360  OD1 ASP D 426      37.468  -2.025  23.008  1.00172.82           O
ATOM   3361  OD2 ASP D 426      36.903  -0.373  21.626  1.00172.82           O
ATOM   3362  C   ASP D 426      39.609  -3.708  22.333  1.00172.82           C
ATOM   3363  O   ASP D 426      39.856  -3.039  23.337  1.00172.82           O
ATOM   3364  N   TYR D 427      39.664  -5.056  22.341  1.00145.86           N
ATOM   3365  CA  TYR D 427      40.094  -5.821  23.483  1.00145.86           C
ATOM   3366  CB  TYR D 427      38.982  -6.603  24.211  1.00145.86           C
ATOM   3367  CG  TYR D 427      38.291  -5.698  25.171  1.00145.86           C
ATOM   3368  CD1 TYR D 427      37.203  -4.942  24.799  1.00145.86           C
ATOM   3369  CD2 TYR D 427      38.753  -5.613  26.465  1.00145.86           C
ATOM   3370  CE1 TYR D 427      36.586  -4.117  25.711  1.00145.86           C
ATOM   3371  CE2 TYR D 427      38.141  -4.791  27.380  1.00145.86           C
ATOM   3372  CZ  TYR D 427      37.055  -4.040  27.002  1.00145.86           C
ATOM   3373  OH  TYR D 427      36.424  -3.195  27.940  1.00145.86           O
ATOM   3374  C   TYR D 427      41.080  -6.837  23.001  1.00145.86           C
ATOM   3375  O   TYR D 427      41.010  -7.287  21.859  1.00145.86           O
ATOM   3376  N   LYS D 428      42.050  -7.207  23.864  1.00 47.69           N
ATOM   3377  CA  LYS D 428      43.009  -8.211  23.504  1.00 47.69           C
ATOM   3378  CB  LYS D 428      44.469  -7.729  23.553  1.00 47.69           C
ATOM   3379  CG  LYS D 428      44.796  -6.699  22.470  1.00 47.69           C
ATOM   3380  CD  LYS D 428      46.178  -6.061  22.617  1.00 47.69           C
ATOM   3381  CE  LYS D 428      46.493  -5.037  21.525  1.00 47.69           C
ATOM   3382  NZ  LYS D 428      47.878  -4.542  21.681  1.00 47.69           N
ATOM   3383  C   LYS D 428      42.861  -9.335  24.484  1.00 47.69           C
ATOM   3384  O   LYS D 428      42.790  -9.109  25.692  1.00 47.69           O
ATOM   3385  N   TRP D 429      42.813 -10.585  23.975  1.00 84.48           N
ATOM   3386  CA  TRP D 429      42.616 -11.743  24.804  1.00 84.48           C
ATOM   3387  CB  TRP D 429      41.483 -12.645  24.271  1.00 84.48           C
ATOM   3388  CG  TRP D 429      40.140 -11.956  24.194  1.00 84.48           C
ATOM   3389  CD2 TRP D 429      39.033 -12.198  25.075  1.00 84.48           C
ATOM   3390  CD1 TRP D 429      39.727 -11.002  23.311  1.00 84.48           C
ATOM   3391  NE1 TRP D 429      38.442 -10.613  23.604  1.00 84.48           N
ATOM   3392  CE2 TRP D 429      38.001 -11.343  24.686  1.00 84.48           C
ATOM   3393  CE3 TRP D 429      38.883 -13.066  26.117  1.00 84.48           C
ATOM   3394  CZ2 TRP D 429      36.804 -11.336  25.341  1.00 84.48           C
ATOM   3395  CZ3 TRP D 429      37.679 -13.047  26.785  1.00 84.48           C
ATOM   3396  CH2 TRP D 429      36.662 -12.196  26.406  1.00 84.48           C
ATOM   3397  C   TRP D 429      43.868 -12.566  24.725  1.00 84.48           C
ATOM   3398  O   TRP D 429      44.397 -12.793  23.637  1.00 84.48           O
ATOM   3399  N   PHE D 430      44.388 -13.026  25.884  1.00114.90           N
ATOM   3400  CA  PHE D 430      45.564 -13.853  25.871  1.00114.90           C
ATOM   3401  CB  PHE D 430      46.865 -13.045  26.050  1.00114.90           C
ATOM   3402  CG  PHE D 430      47.991 -13.981  26.327  1.00114.90           C
ATOM   3403  CD1 PHE D 430      48.535 -14.764  25.334  1.00114.90           C
ATOM   3404  CD2 PHE D 430      48.486 -14.089  27.606  1.00114.90           C
ATOM   3405  CE1 PHE D 430      49.570 -15.627  25.612  1.00114.90           C
ATOM   3406  CE2 PHE D 430      49.520 -14.948  27.890  1.00114.90           C
ATOM   3407  CZ  PHE D 430      50.065 -15.719  26.891  1.00114.90           C
ATOM   3408  C   PHE D 430      45.473 -14.890  26.950  1.00114.90           C
ATOM   3409  O   PHE D 430      45.035 -14.614  28.065  1.00114.90           O
ATOM   3410  N   ALA D 431      45.885 -16.135  26.625  1.00 50.05           N
ATOM   3411  CA  ALA D 431      45.867 -17.201  27.587  1.00 50.05           C
ATOM   3412  CB  ALA D 431      44.460 -17.766  27.848  1.00 50.05           C
ATOM   3413  C   ALA D 431      46.700 -18.325  27.051  1.00 50.05           C
ATOM   3414  O   ALA D 431      46.899 -18.450  25.842  1.00 50.05           O
ATOM   3415  N   PHE D 432      47.217 -19.178  27.958  1.00129.89           N
ATOM   3416  CA  PHE D 432      47.983 -20.321  27.555  1.00129.89           C
ATOM   3417  CB  PHE D 432      49.106 -20.739  28.526  1.00129.89           C
ATOM   3418  CG  PHE D 432      50.209 -19.736  28.531  1.00129.89           C
ATOM   3419  CD1 PHE D 432      51.179 -19.768  27.556  1.00129.89           C
ATOM   3420  CD2 PHE D 432      50.279 -18.765  29.503  1.00129.89           C
ATOM   3421  CE1 PHE D 432      52.204 -18.853  27.552  1.00129.89           C
ATOM   3422  CE2 PHE D 432      51.302 -17.847  29.505  1.00129.89           C
ATOM   3423  CZ  PHE D 432      52.268 -17.889  28.529  1.00129.89           C
ATOM   3424  C   PHE D 432      47.033 -21.477  27.531  1.00129.89           C
ATOM   3425  O   PHE D 432      46.029 -21.483  28.241  1.00129.89           O
ATOM   3426  N   PHE D 433      47.318 -22.492  26.692  1.00 64.53           N
ATOM   3427  CA  PHE D 433      46.458 -23.639  26.637  1.00 64.53           C
ATOM   3428  CB  PHE D 433      46.775 -24.611  25.484  1.00 64.53           C
ATOM   3429  CG  PHE D 433      46.465 -23.902  24.207  1.00 64.53           C
ATOM   3430  CD1 PHE D 433      45.162 -23.755  23.787  1.00 64.53           C
ATOM   3431  CD2 PHE D 433      47.475 -23.392  23.423  1.00 64.53           C
ATOM   3432  CE1 PHE D 433      44.871 -23.105  22.610  1.00 64.53           C
ATOM   3433  CE2 PHE D 433      47.190 -22.741  22.245  1.00 64.53           C
ATOM   3434  CZ  PHE D 433      45.886 -22.595  21.836  1.00 64.53           C
ATOM   3435  C   PHE D 433      46.616 -24.359  27.945  1.00 64.53           C
ATOM   3436  O   PHE D 433      47.672 -24.301  28.571  1.00 64.53           O
ATOM   3437  N   LYS D 434      45.545 -25.045  28.394  1.00 84.23           N
ATOM   3438  CA  LYS D 434      45.490 -25.661  29.693  1.00 84.23           C
ATOM   3439  CB  LYS D 434      44.048 -26.002  30.111  1.00 84.23           C
ATOM   3440  CG  LYS D 434      43.885 -26.395  31.580  1.00 84.23           C
ATOM   3441  CD  LYS D 434      42.425 -26.351  32.039  1.00 84.23           C
ATOM   3442  CE  LYS D 434      42.217 -26.735  33.505  1.00 84.23           C
ATOM   3443  NZ  LYS D 434      42.343 -28.200  33.669  1.00 84.23           N
ATOM   3444  C   LYS D 434      46.307 -26.916  29.788  1.00 84.23           C
ATOM   3445  O   LYS D 434      46.426 -27.687  28.835  1.00 84.23           O
ATOM   3446  N   TYR D 435      46.935 -27.113  30.970  1.00 70.85           N
ATOM   3447  CA  TYR D 435      47.660 -28.312  31.286  1.00 70.85           C
ATOM   3448  CB  TYR D 435      49.161 -28.244  30.937  1.00 70.85           C
ATOM   3449  CG  TYR D 435      49.796 -27.102  31.654  1.00 70.85           C
ATOM   3450  CD1 TYR D 435      50.311 -27.262  32.920  1.00 70.85           C
ATOM   3451  CD2 TYR D 435      49.880 -25.867  31.053  1.00 70.85           C
ATOM   3452  CE1 TYR D 435      50.900 -26.206  33.575  1.00 70.85           C
ATOM   3453  CE2 TYR D 435      50.468 -24.807  31.703  1.00 70.85           C
ATOM   3454  CZ  TYR D 435      50.979 -24.976  32.966  1.00 70.85           C
ATOM   3455  OH  TYR D 435      51.584 -23.891  33.635  1.00 70.85           O
ATOM   3456  C   TYR D 435      47.495 -28.561  32.759  1.00 70.85           C
ATOM   3457  O   TYR D 435      47.337 -27.618  33.533  1.00 70.85           O
ATOM   3458  N   LYS D 436      47.512 -29.846  33.184  1.00122.57           N
ATOM   3459  CA  LYS D 436      47.339 -30.176  34.578  1.00122.57           C
ATOM   3460  CB  LYS D 436      46.132 -31.094  34.845  1.00122.57           C
ATOM   3461  CG  LYS D 436      44.774 -30.463  34.530  1.00122.57           C
ATOM   3462  CD  LYS D 436      44.434 -29.250  35.397  1.00122.57           C
ATOM   3463  CE  LYS D 436      44.069 -29.606  36.840  0.00122.57           C
ATOM   3464  NZ  LYS D 436      43.760 -28.375  37.600  0.00122.57           N
ATOM   3465  C   LYS D 436      48.542 -30.941  35.032  1.00122.57           C
ATOM   3466  O   LYS D 436      49.037 -31.818  34.326  1.00122.57           O
ATOM   3467  N   GLU D 437      49.045 -30.632  36.244  1.00 51.06           N
ATOM   3468  CA  GLU D 437      50.205 -31.334  36.710  1.00 51.06           C
ATOM   3469  CB  GLU D 437      51.348 -30.390  37.119  1.00 51.06           C
ATOM   3470  CG  GLU D 437      51.927 -29.606  35.939  1.00 51.06           C
ATOM   3471  CD  GLU D 437      53.036 -28.704  36.458  1.00 51.06           C
ATOM   3472  OE1 GLU D 437      53.339 -28.779  37.679  1.00 51.06           O
ATOM   3473  OE2 GLU D 437      53.593 -27.924  35.640  1.00 51.06           O
ATOM   3474  C   GLU D 437      49.831 -32.145  37.910  1.00 51.06           C
ATOM   3475  O   GLU D 437      49.597 -31.618  38.997  1.00 51.06           O
ATOM   3476  N   GLU D 438      49.760 -33.473  37.714  1.00 52.50           N
ATOM   3477  CA  GLU D 438      49.498 -34.430  38.748  1.00 52.50           C
ATOM   3478  CB  GLU D 438      49.243 -35.839  38.184  0.00 52.50           C
ATOM   3479  CG  GLU D 438      48.894 -36.882  39.246  0.00 52.50           C
ATOM   3480  CD  GLU D 438      48.641 -38.205  38.534  0.00 52.50           C
ATOM   3481  OE1 GLU D 438      48.661 -38.215  37.274  0.00 52.50           O
ATOM   3482  OE2 GLU D 438      48.424 -39.224  39.243  0.00 52.50           O
ATOM   3483  C   GLU D 438      50.724 -34.475  39.603  1.00 52.50           C
ATOM   3484  O   GLU D 438      50.663 -34.778  40.791  1.00 52.50           O
ATOM   3485  N   GLY D 439      51.876 -34.160  38.986  1.00 68.17           N
ATOM   3486  CA  GLY D 439      53.183 -34.182  39.572  1.00 68.17           C
ATOM   3487  C   GLY D 439      53.994 -35.032  38.654  1.00 68.17           C
ATOM   3488  O   GLY D 439      54.936 -34.562  38.020  1.00 68.17           O
ATOM   3489  N   SER D 440      53.659 -36.324  38.552  1.00156.05           N
ATOM   3490  CA  SER D 440      54.355 -37.129  37.600  1.00156.05           C
ATOM   3491  CB  SER D 440      54.289 -38.627  37.933  1.00156.05           C
ATOM   3492  OG  SER D 440      54.948 -38.876  39.166  0.00156.05           O
ATOM   3493  C   SER D 440      53.722 -36.936  36.266  1.00156.05           C
ATOM   3494  O   SER D 440      54.389 -36.915  35.233  1.00156.05           O
ATOM   3495  N   LYS D 441      52.391 -36.752  36.270  1.00 76.30           N
ATOM   3496  CA  LYS D 441      51.675 -36.778  35.032  1.00 76.30           C
ATOM   3497  CB  LYS D 441      50.367 -37.575  35.141  1.00 76.30           C
ATOM   3498  CG  LYS D 441      49.559 -37.643  33.845  1.00 76.30           C
ATOM   3499  CD  LYS D 441      48.387 -38.617  33.930  0.00 76.30           C
ATOM   3500  CE  LYS D 441      47.548 -38.695  32.655  0.00 76.30           C
ATOM   3501  NZ  LYS D 441      46.441 -39.657  32.848  0.00 76.30           N
ATOM   3502  C   LYS D 441      51.310 -35.397  34.600  1.00 76.30           C
ATOM   3503  O   LYS D 441      50.863 -34.571  35.391  1.00 76.30           O
ATOM   3504  N   VAL D 442      51.502 -35.119  33.297  1.00 35.23           N
ATOM   3505  CA  VAL D 442      51.125 -33.846  32.764  1.00 35.23           C
ATOM   3506  CB  VAL D 442      52.268 -33.096  32.145  1.00 35.23           C
ATOM   3507  CG1 VAL D 442      51.724 -31.802  31.517  1.00 35.23           C
ATOM   3508  CG2 VAL D 442      53.340 -32.863  33.223  1.00 35.23           C
ATOM   3509  C   VAL D 442      50.124 -34.105  31.683  1.00 35.23           C
ATOM   3510  O   VAL D 442      50.334 -34.952  30.815  1.00 35.23           O
ATOM   3511  N   THR D 443      48.987 -33.383  31.720  1.00 43.39           N
ATOM   3512  CA  THR D 443      47.991 -33.566  30.705  1.00 43.39           C
ATOM   3513  CB  THR D 443      46.688 -34.085  31.240  1.00 43.39           C
ATOM   3514  OG1 THR D 443      46.891 -35.327  31.898  1.00 43.39           O
ATOM   3515  CG2 THR D 443      45.707 -34.262  30.069  1.00 43.39           C
ATOM   3516  C   THR D 443      47.725 -32.224  30.100  1.00 43.39           C
ATOM   3517  O   THR D 443      47.620 -31.224  30.808  1.00 43.39           O
ATOM   3518  N   THR D 444      47.605 -32.171  28.758  1.00 51.83           N
ATOM   3519  CA  THR D 444      47.367 -30.918  28.099  1.00 51.83           C
ATOM   3520  CB  THR D 444      48.307 -30.641  26.958  1.00 51.83           C
ATOM   3521  OG1 THR D 444      49.647 -30.607  27.425  1.00 51.83           O
ATOM   3522  CG2 THR D 444      47.929 -29.298  26.305  1.00 51.83           C
ATOM   3523  C   THR D 444      45.994 -30.956  27.513  1.00 51.83           C
ATOM   3524  O   THR D 444      45.524 -32.005  27.072  1.00 51.83           O
ATOM   3525  N   TYR D 445      45.293 -29.805  27.554  1.00147.41           N
ATOM   3526  CA  TYR D 445      43.987 -29.721  26.972  1.00147.41           C
ATOM   3527  CB  TYR D 445      42.901 -29.394  28.010  1.00147.41           C
ATOM   3528  CG  TYR D 445      42.878 -30.494  29.014  1.00147.41           C
ATOM   3529  CD1 TYR D 445      43.682 -30.428  30.129  1.00147.41           C
ATOM   3530  CD2 TYR D 445      42.065 -31.590  28.843  1.00147.41           C
ATOM   3531  CE1 TYR D 445      43.672 -31.436  31.063  1.00147.41           C
ATOM   3532  CE2 TYR D 445      42.049 -32.602  29.775  1.00147.41           C
ATOM   3533  CZ  TYR D 445      42.853 -32.524  30.887  1.00147.41           C
ATOM   3534  OH  TYR D 445      42.838 -33.559  31.846  1.00147.41           O
ATOM   3535  C   TYR D 445      44.022 -28.564  26.027  1.00147.41           C
ATOM   3536  O   TYR D 445      44.011 -27.411  26.456  1.00147.41           O
ATOM   3537  N   CYS D 446      44.085 -28.824  24.708  1.00143.76           N
ATOM   3538  CA  CYS D 446      44.094 -27.692  23.830  1.00143.76           C
ATOM   3539  CB  CYS D 446      44.740 -27.841  22.453  1.00143.76           C
ATOM   3540  SG  CYS D 446      45.004 -26.130  21.908  1.00143.76           S
ATOM   3541  C   CYS D 446      42.712 -27.115  23.693  1.00143.76           C
ATOM   3542  O   CYS D 446      42.514 -26.030  23.148  1.00143.76           O
ATOM   3543  N   ASN D 447      41.691 -27.883  24.095  1.00 73.57           N
ATOM   3544  CA  ASN D 447      40.339 -27.411  24.034  1.00 73.57           C
ATOM   3545  CB  ASN D 447      39.288 -28.521  24.242  1.00 73.57           C
ATOM   3546  CG  ASN D 447      39.432 -29.108  25.638  1.00 73.57           C
ATOM   3547  OD1 ASN D 447      40.538 -29.259  26.152  1.00 73.57           O
ATOM   3548  ND2 ASN D 447      38.278 -29.454  26.271  1.00 73.57           N
ATOM   3549  C   ASN D 447      40.116 -26.337  25.066  1.00 73.57           C
ATOM   3550  O   ASN D 447      39.156 -25.577  24.961  1.00 73.57           O
ATOM   3551  N   GLU D 448      40.950 -26.270  26.126  1.00 69.54           N
ATOM   3552  CA  GLU D 448      40.705 -25.312  27.175  1.00 69.54           C
ATOM   3553  CB  GLU D 448      40.348 -25.990  28.505  1.00 69.54           C
ATOM   3554  CG  GLU D 448      39.059 -26.809  28.408  1.00 69.54           C
ATOM   3555  CD  GLU D 448      38.869 -27.567  29.712  1.00 69.54           C
ATOM   3556  OE1 GLU D 448      39.549 -27.214  30.712  1.00 69.54           O
ATOM   3557  OE2 GLU D 448      38.036 -28.512  29.724  1.00 69.54           O
ATOM   3558  C   GLU D 448      41.917 -24.453  27.410  1.00 69.54           C
ATOM   3559  O   GLU D 448      42.974 -24.668  26.818  1.00 69.54           O
ATOM   3560  N   THR D 449      41.771 -23.421  28.279  1.00 47.72           N
ATOM   3561  CA  THR D 449      42.864 -22.525  28.546  1.00 47.72           C
ATOM   3562  CB  THR D 449      42.635 -21.130  28.038  1.00 47.72           C
ATOM   3563  OG1 THR D 449      41.549 -20.529  28.728  1.00 47.72           O
ATOM   3564  CG2 THR D 449      42.337 -21.195  26.531  1.00 47.72           C
ATOM   3565  C   THR D 449      43.072 -22.401  30.023  1.00 47.72           C
ATOM   3566  O   THR D 449      42.217 -22.762  30.831  1.00 47.72           O
ATOM   3567  N   MET D 450      44.268 -21.910  30.405  1.00 51.28           N
ATOM   3568  CA  MET D 450      44.569 -21.617  31.773  1.00 51.28           C
ATOM   3569  CB  MET D 450      46.073 -21.459  32.052  1.00 51.28           C
ATOM   3570  CG  MET D 450      46.875 -22.740  31.807  1.00 51.28           C
ATOM   3571  SD  MET D 450      46.486 -24.107  32.940  1.00 51.28           S
ATOM   3572  CE  MET D 450      47.418 -23.424  34.341  1.00 51.28           C
ATOM   3573  C   MET D 450      43.923 -20.289  31.993  1.00 51.28           C
ATOM   3574  O   MET D 450      43.323 -19.735  31.074  1.00 51.28           O
ATOM   3575  N   THR D 451      43.985 -19.748  33.221  1.00 43.09           N
ATOM   3576  CA  THR D 451      43.377 -18.465  33.424  1.00 43.09           C
ATOM   3577  CB  THR D 451      43.397 -18.013  34.855  1.00 43.09           C
ATOM   3578  OG1 THR D 451      42.741 -18.967  35.677  1.00 43.09           O
ATOM   3579  CG2 THR D 451      42.673 -16.659  34.953  1.00 43.09           C
ATOM   3580  C   THR D 451      44.160 -17.488  32.602  1.00 43.09           C
ATOM   3581  O   THR D 451      45.390 -17.487  32.640  1.00 43.09           O
ATOM   3582  N   GLY D 452      43.460 -16.623  31.834  1.00 43.50           N
ATOM   3583  CA  GLY D 452      44.132 -15.712  30.953  1.00 43.50           C
ATOM   3584  C   GLY D 452      43.779 -14.295  31.288  1.00 43.50           C
ATOM   3585  O   GLY D 452      43.024 -14.024  32.223  1.00 43.50           O
ATOM   3586  N   TRP D 453      44.340 -13.349  30.497  1.00 88.20           N
ATOM   3587  CA  TRP D 453      44.153 -11.947  30.745  1.00 88.20           C
ATOM   3588  CB  TRP D 453      45.489 -11.205  30.897  1.00 88.20           C
ATOM   3589  CG  TRP D 453      46.347 -11.705  32.034  1.00 88.20           C
ATOM   3590  CD2 TRP D 453      47.194 -12.859  31.932  1.00 88.20           C
ATOM   3591  CD1 TRP D 453      46.498 -11.222  33.300  1.00 88.20           C
ATOM   3592  NE1 TRP D 453      47.395 -12.000  33.993  1.00 88.20           N
ATOM   3593  CE2 TRP D 453      47.830 -13.013  33.163  1.00 88.20           C
ATOM   3594  CE3 TRP D 453      47.423 -13.721  30.898  1.00 88.20           C
ATOM   3595  CZ2 TRP D 453      48.709 -14.036  33.378  1.00 88.20           C
ATOM   3596  CZ3 TRP D 453      48.310 -14.750  31.117  1.00 88.20           C
ATOM   3597  CH2 TRP D 453      48.942 -14.904  32.334  1.00 88.20           C
ATOM   3598  C   TRP D 453      43.479 -11.324  29.557  1.00 88.20           C
ATOM   3599  O   TRP D 453      43.839 -11.584  28.410  1.00 88.20           O
ATOM   3600  N   VAL D 454      42.467 -10.473  29.822  1.00 85.18           N
ATOM   3601  CA  VAL D 454      41.769  -9.734  28.807  1.00 85.18           C
ATOM   3602  CB  VAL D 454      40.308 -10.058  28.726  1.00 85.18           C
ATOM   3603  CG1 VAL D 454      39.613  -9.050  27.805  1.00 85.18           C
ATOM   3604  CG2 VAL D 454      40.164 -11.485  28.230  1.00 85.18           C
ATOM   3605  C   VAL D 454      41.806  -8.311  29.248  1.00 85.18           C
ATOM   3606  O   VAL D 454      41.606  -8.020  30.426  1.00 85.18           O
ATOM   3607  N   HIS D 455      42.081  -7.386  28.312  1.00 66.50           N
ATOM   3608  CA  HIS D 455      42.067  -5.995  28.655  1.00 66.50           C
ATOM   3609  ND1 HIS D 455      45.441  -6.832  28.707  1.00 66.50           N
ATOM   3610  CG  HIS D 455      44.610  -5.752  28.506  1.00 66.50           C
ATOM   3611  CB  HIS D 455      43.368  -5.487  29.307  1.00 66.50           C
ATOM   3612  NE2 HIS D 455      46.329  -5.651  27.046  1.00 66.50           N
ATOM   3613  CD2 HIS D 455      45.168  -5.042  27.487  1.00 66.50           C
ATOM   3614  CE1 HIS D 455      46.452  -6.721  27.809  1.00 66.50           C
ATOM   3615  C   HIS D 455      41.857  -5.241  27.388  1.00 66.50           C
ATOM   3616  O   HIS D 455      42.090  -5.762  26.299  1.00 66.50           O
ATOM   3617  N   ASP D 456      41.406  -3.978  27.498  1.00 59.26           N
ATOM   3618  CA  ASP D 456      41.189  -3.212  26.310  1.00 59.26           C
ATOM   3619  CB  ASP D 456      40.373  -1.922  26.544  1.00 59.26           C
ATOM   3620  CG  ASP D 456      41.050  -1.039  27.586  1.00 59.26           C
ATOM   3621  OD1 ASP D 456      42.243  -1.277  27.910  1.00 59.26           O
ATOM   3622  OD2 ASP D 456      40.362  -0.112  28.087  1.00 59.26           O
ATOM   3623  C   ASP D 456      42.528  -2.900  25.721  1.00 59.26           C
ATOM   3624  O   ASP D 456      43.560  -3.068  26.367  1.00 59.26           O
ATOM   3625  N   VAL D 457      42.537  -2.428  24.464  1.00 65.32           N
ATOM   3626  CA  VAL D 457      43.746  -2.181  23.731  1.00 65.32           C
ATOM   3627  CB  VAL D 457      43.469  -1.650  22.355  1.00 65.32           C
ATOM   3628  CG1 VAL D 457      42.777  -2.759  21.543  1.00 65.32           C
ATOM   3629  CG2 VAL D 457      42.620  -0.373  22.481  1.00 65.32           C
ATOM   3630  C   VAL D 457      44.606  -1.192  24.471  1.00 65.32           C
ATOM   3631  O   VAL D 457      45.831  -1.253  24.383  1.00 65.32           O
ATOM   3632  N   LEU D 458      44.000  -0.221  25.176  1.00129.41           N
ATOM   3633  CA  LEU D 458      44.762   0.746  25.927  1.00129.41           C
ATOM   3634  CB  LEU D 458      43.940   1.910  26.513  1.00129.41           C
ATOM   3635  CG  LEU D 458      43.416   2.933  25.490  1.00129.41           C
ATOM   3636  CD1 LEU D 458      42.281   2.364  24.635  1.00129.41           C
ATOM   3637  CD2 LEU D 458      43.032   4.248  26.180  1.00129.41           C
ATOM   3638  C   LEU D 458      45.444   0.109  27.099  1.00129.41           C
ATOM   3639  O   LEU D 458      46.513   0.560  27.505  1.00129.41           O
ATOM   3640  N   GLY D 459      44.830  -0.927  27.705  1.00 47.14           N
ATOM   3641  CA  GLY D 459      45.407  -1.553  28.864  1.00 47.14           C
ATOM   3642  C   GLY D 459      44.782  -0.983  30.107  1.00 47.14           C
ATOM   3643  O   GLY D 459      45.302  -1.177  31.205  1.00 47.14           O
ATOM   3644  N   ARG D 460      43.695  -0.196  29.961  1.00140.01           N
ATOM   3645  CA  ARG D 460      43.032   0.407  31.091  1.00140.01           C
ATOM   3646  CB  ARG D 460      42.013   1.461  30.637  1.00140.01           C
ATOM   3647  CG  ARG D 460      42.650   2.557  29.784  1.00140.01           C
ATOM   3648  CD  ARG D 460      43.456   3.567  30.599  1.00140.01           C
ATOM   3649  NE  ARG D 460      44.033   4.548  29.640  1.00140.01           N
ATOM   3650  CZ  ARG D 460      45.353   4.508  29.300  1.00140.01           C
ATOM   3651  NH1 ARG D 460      46.183   3.571  29.845  1.00140.01           N
ATOM   3652  NH2 ARG D 460      45.843   5.429  28.421  1.00140.01           N
ATOM   3653  C   ARG D 460      42.289  -0.577  31.952  1.00140.01           C
ATOM   3654  O   ARG D 460      42.601  -0.746  33.131  1.00140.01           O
ATOM   3655  N   ASN D 461      41.311  -1.302  31.371  1.00120.40           N
ATOM   3656  CA  ASN D 461      40.515  -2.185  32.173  1.00120.40           C
ATOM   3657  CB  ASN D 461      39.000  -1.923  32.065  1.00120.40           C
ATOM   3658  CG  ASN D 461      38.595  -1.867  30.603  1.00120.40           C
ATOM   3659  OD1 ASN D 461      39.420  -2.035  29.708  1.00120.40           O
ATOM   3660  ND2 ASN D 461      37.291  -1.578  30.353  1.00120.40           N
ATOM   3661  C   ASN D 461      40.871  -3.595  31.835  1.00120.40           C
ATOM   3662  O   ASN D 461      41.001  -3.960  30.667  1.00120.40           O
ATOM   3663  N   TRP D 462      41.053  -4.411  32.895  1.00 82.42           N
ATOM   3664  CA  TRP D 462      41.529  -5.763  32.802  1.00 82.42           C
ATOM   3665  CB  TRP D 462      42.871  -5.964  33.532  1.00 82.42           C
ATOM   3666  CG  TRP D 462      44.061  -5.264  32.919  1.00 82.42           C
ATOM   3667  CD2 TRP D 462      45.265  -5.932  32.511  1.00 82.42           C
ATOM   3668  CD1 TRP D 462      44.265  -3.932  32.698  1.00 82.42           C
ATOM   3669  NE1 TRP D 462      45.516  -3.731  32.164  1.00 82.42           N
ATOM   3670  CE2 TRP D 462      46.144  -4.953  32.049  1.00 82.42           C
ATOM   3671  CE3 TRP D 462      45.614  -7.252  32.530  1.00 82.42           C
ATOM   3672  CZ2 TRP D 462      47.390  -5.282  31.595  1.00 82.42           C
ATOM   3673  CZ3 TRP D 462      46.869  -7.582  32.064  1.00 82.42           C
ATOM   3674  CH2 TRP D 462      47.739  -6.615  31.606  1.00 82.42           C
ATOM   3675  C   TRP D 462      40.565  -6.680  33.490  1.00 82.42           C
ATOM   3676  O   TRP D 462      39.763  -6.261  34.324  1.00 82.42           O
ATOM   3677  N   ALA D 463      40.631  -7.980  33.130  1.00 41.10           N
ATOM   3678  CA  ALA D 463      39.809  -9.000  33.719  1.00 41.10           C
ATOM   3679  CB  ALA D 463      38.407  -9.093  33.092  1.00 41.10           C
ATOM   3680  C   ALA D 463      40.493 -10.311  33.461  1.00 41.10           C
ATOM   3681  O   ALA D 463      41.441 -10.384  32.681  1.00 41.10           O
ATOM   3682  N   CYS D 464      40.036 -11.383  34.140  1.00 51.66           N
ATOM   3683  CA  CYS D 464      40.605 -12.695  33.979  1.00 51.66           C
ATOM   3684  CB  CYS D 464      40.943 -13.358  35.323  1.00 51.66           C
ATOM   3685  SG  CYS D 464      42.167 -12.360  36.212  1.00 51.66           S
ATOM   3686  C   CYS D 464      39.559 -13.539  33.324  1.00 51.66           C
ATOM   3687  O   CYS D 464      38.370 -13.316  33.539  1.00 51.66           O
ATOM   3688  N   PHE D 465      39.966 -14.519  32.484  1.00 66.33           N
ATOM   3689  CA  PHE D 465      38.969 -15.335  31.852  1.00 66.33           C
ATOM   3690  CB  PHE D 465      38.524 -14.805  30.475  1.00 66.33           C
ATOM   3691  CG  PHE D 465      39.653 -14.966  29.512  1.00 66.33           C
ATOM   3692  CD1 PHE D 465      40.710 -14.086  29.500  1.00 66.33           C
ATOM   3693  CD2 PHE D 465      39.646 -16.002  28.606  1.00 66.33           C
ATOM   3694  CE1 PHE D 465      41.743 -14.242  28.605  1.00 66.33           C
ATOM   3695  CE2 PHE D 465      40.675 -16.164  27.707  1.00 66.33           C
ATOM   3696  CZ  PHE D 465      41.728 -15.282  27.706  1.00 66.33           C
ATOM   3697  C   PHE D 465      39.517 -16.710  31.625  1.00 66.33           C
ATOM   3698  O   PHE D 465      40.720 -16.947  31.724  1.00 66.33           O
ATOM   3699  N   THR D 466      38.610 -17.670  31.349  1.00 44.14           N
ATOM   3700  CA  THR D 466      39.000 -19.007  31.012  1.00 44.14           C
ATOM   3701  CB  THR D 466      38.652 -20.030  32.052  1.00 44.14           C
ATOM   3702  OG1 THR D 466      37.250 -20.052  32.274  1.00 44.14           O
ATOM   3703  CG2 THR D 466      39.401 -19.683  33.349  1.00 44.14           C
ATOM   3704  C   THR D 466      38.233 -19.335  29.775  1.00 44.14           C
ATOM   3705  O   THR D 466      37.103 -18.879  29.603  1.00 44.14           O
ATOM   3706  N   GLY D 467      38.824 -20.135  28.869  1.00 31.31           N
ATOM   3707  CA  GLY D 467      38.127 -20.403  27.647  1.00 31.31           C
ATOM   3708  C   GLY D 467      37.992 -21.878  27.448  1.00 31.31           C
ATOM   3709  O   GLY D 467      38.861 -22.658  27.832  1.00 31.31           O
ATOM   3710  N   LYS D 468      36.865 -22.278  26.824  1.00131.27           N
ATOM   3711  CA  LYS D 468      36.580 -23.648  26.509  1.00131.27           C
ATOM   3712  CB  LYS D 468      35.345 -24.194  27.248  1.00131.27           C
ATOM   3713  CG  LYS D 468      35.443 -24.217  28.776  1.00131.27           C
ATOM   3714  CD  LYS D 468      36.475 -25.194  29.339  1.00131.27           C
ATOM   3715  CE  LYS D 468      36.398 -25.343  30.861  1.00131.27           C
ATOM   3716  NZ  LYS D 468      36.819 -24.087  31.519  1.00131.27           N
ATOM   3717  C   LYS D 468      36.206 -23.655  25.059  1.00131.27           C
ATOM   3718  O   LYS D 468      35.496 -22.766  24.593  1.00131.27           O
ATOM   3719  N   LYS D 469      36.670 -24.671  24.307  1.00154.75           N
ATOM   3720  CA  LYS D 469      36.384 -24.738  22.905  1.00154.75           C
ATOM   3721  CB  LYS D 469      37.542 -25.408  22.139  1.00154.75           C
ATOM   3722  CG  LYS D 469      37.393 -25.484  20.623  1.00154.75           C
ATOM   3723  CD  LYS D 469      36.373 -26.522  20.179  1.00154.75           C
ATOM   3724  CE  LYS D 469      36.880 -27.958  20.331  1.00154.75           C
ATOM   3725  NZ  LYS D 469      35.794 -28.917  20.031  1.00154.75           N
ATOM   3726  C   LYS D 469      35.106 -25.501  22.746  1.00154.75           C
ATOM   3727  O   LYS D 469      35.015 -26.687  23.058  1.00154.75           O
ATOM   3728  N   VAL D 470      34.066 -24.779  22.295  1.00137.73           N
ATOM   3729  CA  VAL D 470      32.731 -25.250  22.083  1.00137.73           C
ATOM   3730  CB  VAL D 470      31.753 -24.117  21.990  1.00137.73           C
ATOM   3731  CG1 VAL D 470      32.257 -23.123  20.942  0.00137.73           C
ATOM   3732  CG2 VAL D 470      30.360 -24.685  21.693  0.00137.73           C
ATOM   3733  C   VAL D 470      32.641 -26.127  20.879  1.00137.73           C
ATOM   3734  O   VAL D 470      31.714 -26.916  20.772  1.00137.73           O
ATOM   3735  N   GLY D 471      33.539 -25.988  19.893  1.00 32.30           N
ATOM   3736  CA  GLY D 471      33.446 -26.840  18.743  1.00 32.30           C
ATOM   3737  C   GLY D 471      33.931 -26.010  17.563  1.00 32.30           C
ATOM   3738  O   GLY D 471      35.062 -25.462  17.664  1.00 32.30           O
ATOM   3739  OXT GLY D 471      33.184 -25.911  16.554  1.00 32.30           O
TER    3740      GLY D 471
ATOM   3741  N   LEU E 472      65.722  -1.970  -1.597  1.00 54.68           N
ATOM   3742  CA  LEU E 472      66.275  -2.912  -0.600  1.00 54.68           C
ATOM   3743  CB  LEU E 472      65.426  -4.200  -0.571  1.00 54.68           C
ATOM   3744  CG  LEU E 472      65.776  -5.176   0.569  1.00 54.68           C
ATOM   3745  CD1 LEU E 472      65.461  -4.555   1.941  1.00 54.68           C
ATOM   3746  CD2 LEU E 472      65.092  -6.540   0.370  1.00 54.68           C
ATOM   3747  C   LEU E 472      67.686  -3.245  -0.975  1.00 54.68           C
ATOM   3748  O   LEU E 472      67.986  -3.530  -2.134  1.00 54.68           O
ATOM   3749  N   PRO E 473      68.558  -3.179  -0.002  1.00152.38           N
ATOM   3750  CA  PRO E 473      69.962  -3.424  -0.223  1.00152.38           C
ATOM   3751  CD  PRO E 473      68.335  -2.287   1.121  1.00152.38           C
ATOM   3752  CB  PRO E 473      70.700  -2.743   0.933  1.00152.38           C
ATOM   3753  CG  PRO E 473      69.606  -2.426   1.968  1.00152.38           C
ATOM   3754  C   PRO E 473      70.293  -4.877  -0.361  1.00152.38           C
ATOM   3755  O   PRO E 473      69.488  -5.722   0.025  1.00152.38           O
ATOM   3756  N   THR E 474      71.456  -5.173  -0.974  1.00 43.90           N
ATOM   3757  CA  THR E 474      71.959  -6.506  -1.135  1.00 43.90           C
ATOM   3758  CB  THR E 474      73.120  -6.575  -2.084  1.00 43.90           C
ATOM   3759  OG1 THR E 474      74.215  -5.824  -1.582  1.00 43.90           O
ATOM   3760  CG2 THR E 474      72.671  -6.013  -3.443  1.00 43.90           C
ATOM   3761  C   THR E 474      72.430  -7.007   0.195  1.00 43.90           C
ATOM   3762  O   THR E 474      72.296  -8.192   0.501  1.00 43.90           O
ATOM   3763  N   SER E 475      73.028  -6.108   1.008  1.00 85.75           N
ATOM   3764  CA  SER E 475      73.544  -6.501   2.289  1.00 85.75           C
ATOM   3765  CB  SER E 475      75.079  -6.570   2.354  1.00 85.75           C
ATOM   3766  OG  SER E 475      75.556  -7.642   1.558  1.00 85.75           O
ATOM   3767  C   SER E 475      73.122  -5.499   3.316  1.00 85.75           C
ATOM   3768  O   SER E 475      72.861  -4.339   3.000  1.00 85.75           O
ATOM   3769  N   TRP E 476      73.018  -5.944   4.589  1.00 79.32           N
ATOM   3770  CA  TRP E 476      72.653  -5.033   5.635  1.00 79.32           C
ATOM   3771  CB  TRP E 476      71.130  -4.882   5.786  1.00 79.32           C
ATOM   3772  CG  TRP E 476      70.703  -3.822   6.771  1.00 79.32           C
ATOM   3773  CD2 TRP E 476      70.485  -2.449   6.415  1.00 79.32           C
ATOM   3774  CD1 TRP E 476      70.445  -3.923   8.106  1.00 79.32           C
ATOM   3775  NE1 TRP E 476      70.082  -2.694   8.607  1.00 79.32           N
ATOM   3776  CE2 TRP E 476      70.100  -1.779   7.575  1.00 79.32           C
ATOM   3777  CE3 TRP E 476      70.594  -1.801   5.218  1.00 79.32           C
ATOM   3778  CZ2 TRP E 476      69.819  -0.442   7.557  1.00 79.32           C
ATOM   3779  CZ3 TRP E 476      70.309  -0.453   5.203  1.00 79.32           C
ATOM   3780  CH2 TRP E 476      69.931   0.212   6.350  1.00 79.32           C
ATOM   3781  C   TRP E 476      73.183  -5.563   6.936  1.00 79.32           C
ATOM   3782  O   TRP E 476      73.166  -6.768   7.184  1.00 79.32           O
ATOM   3783  N   ASP E 477      73.683  -4.657   7.803  1.00 90.50           N
ATOM   3784  CA  ASP E 477      74.181  -5.044   9.093  1.00 90.50           C
ATOM   3785  CB  ASP E 477      75.689  -5.363   9.078  1.00 90.50           C
ATOM   3786  CG  ASP E 477      76.067  -6.090  10.362  1.00 90.50           C
ATOM   3787  OD1 ASP E 477      75.318  -5.962  11.367  1.00 90.50           O
ATOM   3788  OD2 ASP E 477      77.116  -6.788  10.351  1.00 90.50           O
ATOM   3789  C   ASP E 477      73.951  -3.867   9.995  1.00 90.50           C
ATOM   3790  O   ASP E 477      74.521  -2.797   9.790  1.00 90.50           O
ATOM   3791  N   TRP E 478      73.107  -4.038  11.028  1.00108.28           N
ATOM   3792  CA  TRP E 478      72.758  -2.968  11.922  1.00108.28           C
ATOM   3793  CB  TRP E 478      71.595  -3.286  12.872  1.00108.28           C
ATOM   3794  CG  TRP E 478      70.257  -3.197  12.178  1.00108.28           C
ATOM   3795  CD2 TRP E 478      69.638  -1.950  11.824  1.00108.28           C
ATOM   3796  CD1 TRP E 478      69.420  -4.182  11.742  1.00108.28           C
ATOM   3797  NE1 TRP E 478      68.312  -3.625  11.148  1.00108.28           N
ATOM   3798  CE2 TRP E 478      68.433  -2.252  11.189  1.00108.28           C
ATOM   3799  CE3 TRP E 478      70.041  -0.658  12.011  1.00108.28           C
ATOM   3800  CZ2 TRP E 478      67.610  -1.263  10.731  1.00108.28           C
ATOM   3801  CZ3 TRP E 478      69.208   0.337  11.549  1.00108.28           C
ATOM   3802  CH2 TRP E 478      68.015   0.040  10.923  1.00108.28           C
ATOM   3803  C   TRP E 478      73.940  -2.528  12.718  1.00108.28           C
ATOM   3804  O   TRP E 478      73.936  -1.432  13.277  1.00108.28           O
ATOM   3805  N   ARG E 479      74.933  -3.418  12.878  1.00 97.35           N
ATOM   3806  CA  ARG E 479      76.141  -3.103  13.583  1.00 97.35           C
ATOM   3807  CB  ARG E 479      77.035  -4.339  13.776  1.00 97.35           C
ATOM   3808  CG  ARG E 479      76.390  -5.406  14.666  1.00 97.35           C
ATOM   3809  CD  ARG E 479      77.231  -6.674  14.822  1.00 97.35           C
ATOM   3810  NE  ARG E 479      77.344  -7.294  13.472  1.00 97.35           N
ATOM   3811  CZ  ARG E 479      78.049  -8.450  13.308  1.00 97.35           C
ATOM   3812  NH1 ARG E 479      78.628  -9.055  14.386  1.00 97.35           N
ATOM   3813  NH2 ARG E 479      78.174  -9.002  12.066  1.00 97.35           N
ATOM   3814  C   ARG E 479      76.914  -2.085  12.804  1.00 97.35           C
ATOM   3815  O   ARG E 479      77.551  -1.212  13.389  1.00 97.35           O
ATOM   3816  N   ASN E 480      76.918  -2.183  11.459  1.00 65.20           N
ATOM   3817  CA  ASN E 480      77.692  -1.228  10.723  1.00 65.20           C
ATOM   3818  CB  ASN E 480      78.923  -1.863  10.051  1.00 65.20           C
ATOM   3819  CG  ASN E 480      79.844  -0.756   9.559  1.00 65.20           C
ATOM   3820  OD1 ASN E 480      79.394   0.245   9.004  1.00 65.20           O
ATOM   3821  ND2 ASN E 480      81.176  -0.936   9.771  1.00 65.20           N
ATOM   3822  C   ASN E 480      76.849  -0.635   9.643  1.00 65.20           C
ATOM   3823  O   ASN E 480      76.769  -1.168   8.537  1.00 65.20           O
ATOM   3824  N   VAL E 481      76.208   0.508   9.941  1.00 85.03           N
ATOM   3825  CA  VAL E 481      75.437   1.184   8.949  1.00 85.03           C
ATOM   3826  CB  VAL E 481      74.090   1.570   9.486  1.00 85.03           C
ATOM   3827  CG1 VAL E 481      73.300   2.306   8.405  1.00 85.03           C
ATOM   3828  CG2 VAL E 481      73.389   0.298   9.989  1.00 85.03           C
ATOM   3829  C   VAL E 481      76.222   2.419   8.662  1.00 85.03           C
ATOM   3830  O   VAL E 481      76.030   3.461   9.287  1.00 85.03           O
ATOM   3831  N   HIS E 482      77.132   2.314   7.679  1.00 65.12           N
ATOM   3832  CA  HIS E 482      77.986   3.393   7.295  1.00 65.12           C
ATOM   3833  ND1 HIS E 482      77.194   3.670   4.223  1.00 65.12           N
ATOM   3834  CG  HIS E 482      76.534   4.041   5.374  1.00 65.12           C
ATOM   3835  CB  HIS E 482      77.223   4.539   6.611  1.00 65.12           C
ATOM   3836  NE2 HIS E 482      75.030   3.307   3.859  1.00 65.12           N
ATOM   3837  CD2 HIS E 482      75.213   3.815   5.133  1.00 65.12           C
ATOM   3838  CE1 HIS E 482      76.247   3.238   3.351  1.00 65.12           C
ATOM   3839  C   HIS E 482      78.759   3.894   8.481  1.00 65.12           C
ATOM   3840  O   HIS E 482      78.887   5.100   8.687  1.00 65.12           O
ATOM   3841  N   GLY E 483      79.300   2.962   9.295  1.00 31.30           N
ATOM   3842  CA  GLY E 483      80.182   3.315  10.376  1.00 31.30           C
ATOM   3843  C   GLY E 483      79.479   3.345  11.703  1.00 31.30           C
ATOM   3844  O   GLY E 483      80.130   3.256  12.742  1.00 31.30           O
ATOM   3845  N   ILE E 484      78.139   3.440  11.730  1.00 51.97           N
ATOM   3846  CA  ILE E 484      77.474   3.567  13.002  1.00 51.97           C
ATOM   3847  CB  ILE E 484      76.301   4.504  12.966  1.00 51.97           C
ATOM   3848  CG1 ILE E 484      76.758   5.914  12.559  1.00 51.97           C
ATOM   3849  CG2 ILE E 484      75.611   4.457  14.339  1.00 51.97           C
ATOM   3850  CD1 ILE E 484      75.605   6.854  12.214  1.00 51.97           C
ATOM   3851  C   ILE E 484      76.960   2.229  13.463  1.00 51.97           C
ATOM   3852  O   ILE E 484      76.487   1.425  12.661  1.00 51.97           O
ATOM   3853  N   ASN E 485      77.074   1.957  14.787  1.00 73.91           N
ATOM   3854  CA  ASN E 485      76.624   0.715  15.373  1.00 73.91           C
ATOM   3855  CB  ASN E 485      77.668   0.073  16.304  1.00 73.91           C
ATOM   3856  CG  ASN E 485      77.080  -1.214  16.860  1.00 73.91           C
ATOM   3857  OD1 ASN E 485      76.548  -2.044  16.126  1.00 73.91           O
ATOM   3858  ND2 ASN E 485      77.162  -1.379  18.210  1.00 73.91           N
ATOM   3859  C   ASN E 485      75.392   0.957  16.212  1.00 73.91           C
ATOM   3860  O   ASN E 485      75.391   1.796  17.111  1.00 73.91           O
ATOM   3861  N   PHE E 486      74.277   0.293  15.835  1.00132.02           N
ATOM   3862  CA  PHE E 486      72.991   0.290  16.485  1.00132.02           C
ATOM   3863  CB  PHE E 486      71.838   0.275  15.473  1.00132.02           C
ATOM   3864  CG  PHE E 486      71.923   1.602  14.796  1.00132.02           C
ATOM   3865  CD1 PHE E 486      71.394   2.722  15.397  1.00132.02           C
ATOM   3866  CD2 PHE E 486      72.537   1.733  13.572  1.00132.02           C
ATOM   3867  CE1 PHE E 486      71.470   3.951  14.786  1.00132.02           C
ATOM   3868  CE2 PHE E 486      72.615   2.961  12.956  1.00132.02           C
ATOM   3869  CZ  PHE E 486      72.082   4.073  13.562  1.00132.02           C
ATOM   3870  C   PHE E 486      72.775  -0.791  17.522  1.00132.02           C
ATOM   3871  O   PHE E 486      71.839  -0.689  18.314  1.00132.02           O
ATOM   3872  N   VAL E 487      73.529  -1.913  17.494  1.00144.88           N
ATOM   3873  CA  VAL E 487      73.235  -2.995  18.408  1.00144.88           C
ATOM   3874  CB  VAL E 487      73.515  -4.372  17.873  1.00144.88           C
ATOM   3875  CG1 VAL E 487      72.436  -4.761  16.856  1.00144.88           C
ATOM   3876  CG2 VAL E 487      74.925  -4.368  17.273  1.00144.88           C
ATOM   3877  C   VAL E 487      73.969  -2.889  19.709  1.00144.88           C
ATOM   3878  O   VAL E 487      75.118  -2.460  19.781  1.00144.88           O
ATOM   3879  N   SER E 488      73.274  -3.316  20.786  1.00 98.11           N
ATOM   3880  CA  SER E 488      73.788  -3.330  22.127  1.00 98.11           C
ATOM   3881  CB  SER E 488      72.670  -3.540  23.164  1.00 98.11           C
ATOM   3882  OG  SER E 488      73.197  -3.556  24.480  1.00 98.11           O
ATOM   3883  C   SER E 488      74.745  -4.485  22.220  1.00 98.11           C
ATOM   3884  O   SER E 488      74.763  -5.357  21.356  1.00 98.11           O
ATOM   3885  N   PRO E 489      75.542  -4.511  23.261  1.00 73.15           N
ATOM   3886  CA  PRO E 489      76.544  -5.540  23.395  1.00 73.15           C
ATOM   3887  CD  PRO E 489      75.980  -3.261  23.864  1.00 73.15           C
ATOM   3888  CB  PRO E 489      77.490  -5.059  24.494  1.00 73.15           C
ATOM   3889  CG  PRO E 489      77.397  -3.526  24.401  1.00 73.15           C
ATOM   3890  C   PRO E 489      76.007  -6.915  23.622  1.00 73.15           C
ATOM   3891  O   PRO E 489      74.883  -7.060  24.100  1.00 73.15           O
ATOM   3892  N   VAL E 490      76.801  -7.939  23.247  1.00110.81           N
ATOM   3893  CA  VAL E 490      76.417  -9.306  23.442  1.00110.81           C
ATOM   3894  CB  VAL E 490      77.247 -10.295  22.674  1.00110.81           C
ATOM   3895  CG1 VAL E 490      76.884 -10.189  21.189  1.00110.81           C
ATOM   3896  CG2 VAL E 490      78.726  -9.983  22.928  1.00110.81           C
ATOM   3897  C   VAL E 490      76.523  -9.613  24.897  1.00110.81           C
ATOM   3898  O   VAL E 490      77.396  -9.100  25.595  1.00110.81           O
ATOM   3899  N   ARG E 491      75.597 -10.456  25.391  1.00116.63           N
ATOM   3900  CA  ARG E 491      75.571 -10.808  26.782  1.00116.63           C
ATOM   3901  CB  ARG E 491      74.340 -10.264  27.524  1.00116.63           C
ATOM   3902  CG  ARG E 491      74.291  -8.737  27.585  1.00116.63           C
ATOM   3903  CD  ARG E 491      73.081  -8.205  28.352  1.00116.63           C
ATOM   3904  NE  ARG E 491      73.246  -8.626  29.772  1.00116.63           N
ATOM   3905  CZ  ARG E 491      72.386  -8.166  30.727  1.00116.63           C
ATOM   3906  NH1 ARG E 491      71.370  -7.323  30.382  1.00116.63           N
ATOM   3907  NH2 ARG E 491      72.545  -8.551  32.027  1.00116.63           N
ATOM   3908  C   ARG E 491      75.515 -12.300  26.883  1.00116.63           C
ATOM   3909  O   ARG E 491      75.405 -13.000  25.877  1.00116.63           O
ATOM   3910  N   ASN E 492      75.632 -12.825  28.123  1.00 43.38           N
ATOM   3911  CA  ASN E 492      75.580 -14.248  28.324  1.00 43.38           C
ATOM   3912  CB  ASN E 492      76.841 -14.807  29.006  1.00 43.38           C
ATOM   3913  CG  ASN E 492      76.858 -16.320  28.837  1.00 43.38           C
ATOM   3914  OD1 ASN E 492      75.816 -16.958  28.703  1.00 43.38           O
ATOM   3915  ND2 ASN E 492      78.082 -16.914  28.841  1.00 43.38           N
ATOM   3916  C   ASN E 492      74.407 -14.558  29.210  1.00 43.38           C
ATOM   3917  O   ASN E 492      74.274 -14.017  30.306  1.00 43.38           O
ATOM   3918  N   GLN E 493      73.510 -15.440  28.727  1.00101.24           N
ATOM   3919  CA  GLN E 493      72.331 -15.861  29.434  1.00101.24           C
ATOM   3920  CB  GLN E 493      71.336 -16.624  28.540  1.00101.24           C
ATOM   3921  CG  GLN E 493      71.874 -17.934  27.963  1.00101.24           C
ATOM   3922  CD  GLN E 493      70.800 -18.505  27.047  1.00101.24           C
ATOM   3923  OE1 GLN E 493      69.703 -18.845  27.487  1.00101.24           O
ATOM   3924  NE2 GLN E 493      71.121 -18.602  25.730  1.00101.24           N
ATOM   3925  C   GLN E 493      72.697 -16.718  30.602  1.00101.24           C
ATOM   3926  O   GLN E 493      71.950 -16.769  31.579  1.00101.24           O
ATOM   3927  N   ALA E 494      73.810 -17.477  30.498  1.00223.13           N
ATOM   3928  CA  ALA E 494      74.219 -18.318  31.587  1.00223.13           C
ATOM   3929  CB  ALA E 494      74.087 -17.702  32.995  1.00223.13           C
ATOM   3930  C   ALA E 494      73.393 -19.561  31.501  1.00223.13           C
ATOM   3931  O   ALA E 494      72.867 -19.891  30.440  1.00223.13           O
ATOM   3932  N   SER E 495      73.296 -20.300  32.621  1.00 81.18           N
ATOM   3933  CA  SER E 495      72.604 -21.556  32.702  1.00 81.18           C
ATOM   3934  CB  SER E 495      72.929 -22.327  33.995  1.00 81.18           C
ATOM   3935  OG  SER E 495      72.467 -21.605  35.127  1.00 81.18           O
ATOM   3936  C   SER E 495      71.104 -21.415  32.630  1.00 81.18           C
ATOM   3937  O   SER E 495      70.411 -22.418  32.475  1.00 81.18           O
ATOM   3938  N   CYS E 496      70.547 -20.196  32.762  1.00 64.89           N
ATOM   3939  CA  CYS E 496      69.112 -20.029  32.778  1.00 64.89           C
ATOM   3940  CB  CYS E 496      68.710 -18.676  33.404  1.00 64.89           C
ATOM   3941  SG  CYS E 496      66.921 -18.358  33.481  1.00 64.89           S
ATOM   3942  C   CYS E 496      68.573 -20.084  31.373  1.00 64.89           C
ATOM   3943  O   CYS E 496      69.207 -19.604  30.438  1.00 64.89           O
ATOM   3944  N   GLY E 497      67.364 -20.664  31.180  1.00 57.00           N
ATOM   3945  CA  GLY E 497      66.816 -20.769  29.849  1.00 57.00           C
ATOM   3946  C   GLY E 497      66.117 -19.478  29.544  1.00 57.00           C
ATOM   3947  O   GLY E 497      64.909 -19.447  29.302  1.00 57.00           O
ATOM   3948  N   SER E 498      66.904 -18.383  29.573  1.00146.72           N
ATOM   3949  CA  SER E 498      66.506 -17.014  29.380  1.00146.72           C
ATOM   3950  CB  SER E 498      67.341 -16.013  30.199  1.00146.72           C
ATOM   3951  OG  SER E 498      66.931 -16.008  31.557  1.00146.72           O
ATOM   3952  C   SER E 498      66.555 -16.508  27.962  1.00146.72           C
ATOM   3953  O   SER E 498      66.331 -15.315  27.766  1.00146.72           O
ATOM   3954  N   CYS E 499      66.809 -17.344  26.938  1.00 64.30           N
ATOM   3955  CA  CYS E 499      67.068 -16.836  25.610  1.00 64.30           C
ATOM   3956  CB  CYS E 499      67.230 -17.961  24.573  1.00 64.30           C
ATOM   3957  SG  CYS E 499      65.740 -18.990  24.418  1.00 64.30           S
ATOM   3958  C   CYS E 499      65.983 -15.910  25.124  1.00 64.30           C
ATOM   3959  O   CYS E 499      66.281 -14.845  24.586  1.00 64.30           O
ATOM   3960  N   TYR E 500      64.702 -16.246  25.344  1.00 67.72           N
ATOM   3961  CA  TYR E 500      63.619 -15.442  24.842  1.00 67.72           C
ATOM   3962  CB  TYR E 500      62.234 -16.006  25.215  1.00 67.72           C
ATOM   3963  CG  TYR E 500      62.085 -15.986  26.701  1.00 67.72           C
ATOM   3964  CD1 TYR E 500      62.632 -16.983  27.477  1.00 67.72           C
ATOM   3965  CD2 TYR E 500      61.389 -14.973  27.321  1.00 67.72           C
ATOM   3966  CE1 TYR E 500      62.493 -16.966  28.846  1.00 67.72           C
ATOM   3967  CE2 TYR E 500      61.247 -14.949  28.689  1.00 67.72           C
ATOM   3968  CZ  TYR E 500      61.800 -15.947  29.456  1.00 67.72           C
ATOM   3969  OH  TYR E 500      61.657 -15.925  30.860  1.00 67.72           O
ATOM   3970  C   TYR E 500      63.713 -14.052  25.402  1.00 67.72           C
ATOM   3971  O   TYR E 500      63.423 -13.078  24.707  1.00 67.72           O
ATOM   3972  N   SER E 501      64.077 -13.924  26.691  1.00 47.00           N
ATOM   3973  CA  SER E 501      64.172 -12.637  27.323  1.00 47.00           C
ATOM   3974  CB  SER E 501      64.440 -12.749  28.836  1.00 47.00           C
ATOM   3975  OG  SER E 501      64.527 -11.458  29.421  1.00 47.00           O
ATOM   3976  C   SER E 501      65.289 -11.843  26.713  1.00 47.00           C
ATOM   3977  O   SER E 501      65.135 -10.654  26.438  1.00 47.00           O
ATOM   3978  N   PHE E 502      66.455 -12.481  26.486  1.00 56.89           N
ATOM   3979  CA  PHE E 502      67.584 -11.780  25.938  1.00 56.89           C
ATOM   3980  CB  PHE E 502      68.867 -12.629  25.897  1.00 56.89           C
ATOM   3981  CG  PHE E 502      69.416 -12.694  27.285  1.00 56.89           C
ATOM   3982  CD1 PHE E 502      68.924 -13.586  28.211  1.00 56.89           C
ATOM   3983  CD2 PHE E 502      70.438 -11.849  27.656  1.00 56.89           C
ATOM   3984  CE1 PHE E 502      69.443 -13.629  29.486  1.00 56.89           C
ATOM   3985  CE2 PHE E 502      70.961 -11.888  28.926  1.00 56.89           C
ATOM   3986  CZ  PHE E 502      70.463 -12.780  29.845  1.00 56.89           C
ATOM   3987  C   PHE E 502      67.270 -11.308  24.551  1.00 56.89           C
ATOM   3988  O   PHE E 502      67.567 -10.167  24.200  1.00 56.89           O
ATOM   3989  N   ALA E 503      66.649 -12.166  23.723  1.00 28.48           N
ATOM   3990  CA  ALA E 503      66.340 -11.782  22.374  1.00 28.48           C
ATOM   3991  CB  ALA E 503      65.643 -12.902  21.582  1.00 28.48           C
ATOM   3992  C   ALA E 503      65.405 -10.614  22.420  1.00 28.48           C
ATOM   3993  O   ALA E 503      65.560  -9.648  21.675  1.00 28.48           O
ATOM   3994  N   SER E 504      64.414 -10.666  23.326  1.00 37.11           N
ATOM   3995  CA  SER E 504      63.428  -9.627  23.414  1.00 37.11           C
ATOM   3996  CB  SER E 504      62.364  -9.905  24.490  1.00 37.11           C
ATOM   3997  OG  SER E 504      61.613 -11.060  24.146  1.00 37.11           O
ATOM   3998  C   SER E 504      64.081  -8.323  23.759  1.00 37.11           C
ATOM   3999  O   SER E 504      63.832  -7.312  23.103  1.00 37.11           O
ATOM   4000  N   MET E 505      64.942  -8.312  24.794  1.00 45.80           N
ATOM   4001  CA  MET E 505      65.569  -7.096  25.233  1.00 45.80           C
ATOM   4002  CB  MET E 505      66.455  -7.298  26.474  1.00 45.80           C
ATOM   4003  CG  MET E 505      65.697  -7.790  27.711  1.00 45.80           C
ATOM   4004  SD  MET E 505      64.431  -6.653  28.357  1.00 45.80           S
ATOM   4005  CE  MET E 505      63.148  -7.109  27.156  1.00 45.80           C
ATOM   4006  C   MET E 505      66.450  -6.590  24.134  1.00 45.80           C
ATOM   4007  O   MET E 505      66.504  -5.389  23.873  1.00 45.80           O
ATOM   4008  N   GLY E 506      67.151  -7.507  23.443  1.00 24.18           N
ATOM   4009  CA  GLY E 506      68.078  -7.112  22.424  1.00 24.18           C
ATOM   4010  C   GLY E 506      67.356  -6.368  21.346  1.00 24.18           C
ATOM   4011  O   GLY E 506      67.852  -5.362  20.842  1.00 24.18           O
ATOM   4012  N   MET E 507      66.169  -6.854  20.944  1.00 51.09           N
ATOM   4013  CA  MET E 507      65.456  -6.196  19.889  1.00 51.09           C
ATOM   4014  CB  MET E 507      64.171  -6.940  19.492  1.00 51.09           C
ATOM   4015  CG  MET E 507      63.393  -6.257  18.367  1.00 51.09           C
ATOM   4016  SD  MET E 507      62.004  -7.231  17.711  1.00 51.09           S
ATOM   4017  CE  MET E 507      61.034  -7.225  19.246  1.00 51.09           C
ATOM   4018  C   MET E 507      65.077  -4.810  20.315  1.00 51.09           C
ATOM   4019  O   MET E 507      65.302  -3.839  19.595  1.00 51.09           O
ATOM   4020  N   LEU E 508      64.530  -4.674  21.536  1.00 53.72           N
ATOM   4021  CA  LEU E 508      64.065  -3.399  22.005  1.00 53.72           C
ATOM   4022  CB  LEU E 508      63.354  -3.493  23.367  1.00 53.72           C
ATOM   4023  CG  LEU E 508      62.071  -4.346  23.321  1.00 53.72           C
ATOM   4024  CD1 LEU E 508      61.344  -4.346  24.675  1.00 53.72           C
ATOM   4025  CD2 LEU E 508      61.163  -3.927  22.155  1.00 53.72           C
ATOM   4026  C   LEU E 508      65.214  -2.447  22.145  1.00 53.72           C
ATOM   4027  O   LEU E 508      65.080  -1.258  21.862  1.00 53.72           O
ATOM   4028  N   GLU E 509      66.375  -2.941  22.610  1.00 51.07           N
ATOM   4029  CA  GLU E 509      67.503  -2.080  22.844  1.00 51.07           C
ATOM   4030  CB  GLU E 509      68.662  -2.827  23.525  1.00 51.07           C
ATOM   4031  CG  GLU E 509      68.309  -3.278  24.945  1.00 51.07           C
ATOM   4032  CD  GLU E 509      69.404  -4.208  25.443  1.00 51.07           C
ATOM   4033  OE1 GLU E 509      70.339  -4.500  24.652  1.00 51.07           O
ATOM   4034  OE2 GLU E 509      69.316  -4.644  26.623  1.00 51.07           O
ATOM   4035  C   GLU E 509      68.008  -1.499  21.554  1.00 51.07           C
ATOM   4036  O   GLU E 509      68.310  -0.308  21.489  1.00 51.07           O
ATOM   4037  N   ALA E 510      68.135  -2.322  20.494  1.00 38.66           N
ATOM   4038  CA  ALA E 510      68.645  -1.833  19.241  1.00 38.66           C
ATOM   4039  CB  ALA E 510      68.865  -2.956  18.211  1.00 38.66           C
ATOM   4040  C   ALA E 510      67.684  -0.850  18.640  1.00 38.66           C
ATOM   4041  O   ALA E 510      68.081   0.206  18.150  1.00 38.66           O
ATOM   4042  N   ARG E 511      66.378  -1.169  18.687  1.00144.88           N
ATOM   4043  CA  ARG E 511      65.369  -0.352  18.073  1.00144.88           C
ATOM   4044  CB  ARG E 511      63.980  -1.019  18.108  1.00144.88           C
ATOM   4045  CG  ARG E 511      63.943  -2.268  17.217  1.00144.88           C
ATOM   4046  CD  ARG E 511      62.661  -3.105  17.291  1.00144.88           C
ATOM   4047  NE  ARG E 511      61.622  -2.449  16.448  1.00144.88           N
ATOM   4048  CZ  ARG E 511      60.943  -3.163  15.501  1.00144.88           C
ATOM   4049  NH1 ARG E 511      61.288  -4.455  15.222  1.00144.88           N
ATOM   4050  NH2 ARG E 511      59.913  -2.577  14.824  1.00144.88           N
ATOM   4051  C   ARG E 511      65.324   0.991  18.732  1.00144.88           C
ATOM   4052  O   ARG E 511      65.072   2.001  18.077  1.00144.88           O
ATOM   4053  N   ILE E 512      65.544   1.040  20.056  1.00 41.66           N
ATOM   4054  CA  ILE E 512      65.565   2.296  20.750  1.00 41.66           C
ATOM   4055  CB  ILE E 512      65.763   2.150  22.232  1.00 41.66           C
ATOM   4056  CG1 ILE E 512      64.575   1.402  22.860  1.00 41.66           C
ATOM   4057  CG2 ILE E 512      66.001   3.550  22.823  1.00 41.66           C
ATOM   4058  CD1 ILE E 512      64.813   0.982  24.310  1.00 41.66           C
ATOM   4059  C   ILE E 512      66.717   3.088  20.214  1.00 41.66           C
ATOM   4060  O   ILE E 512      66.598   4.292  19.997  1.00 41.66           O
ATOM   4061  N   ARG E 513      67.871   2.427  19.989  1.00 91.65           N
ATOM   4062  CA  ARG E 513      69.034   3.124  19.516  1.00 91.65           C
ATOM   4063  CB  ARG E 513      70.293   2.243  19.400  1.00 91.65           C
ATOM   4064  CG  ARG E 513      71.120   2.142  20.687  1.00 91.65           C
ATOM   4065  CD  ARG E 513      70.502   1.309  21.810  1.00 91.65           C
ATOM   4066  NE  ARG E 513      71.456   1.344  22.955  1.00 91.65           N
ATOM   4067  CZ  ARG E 513      72.474   0.435  23.033  1.00 91.65           C
ATOM   4068  NH1 ARG E 513      72.600  -0.534  22.083  1.00 91.65           N
ATOM   4069  NH2 ARG E 513      73.371   0.495  24.059  1.00 91.65           N
ATOM   4070  C   ARG E 513      68.781   3.728  18.169  1.00 91.65           C
ATOM   4071  O   ARG E 513      69.105   4.890  17.940  1.00 91.65           O
ATOM   4072  N   ILE E 514      68.178   2.965  17.241  1.00 44.75           N
ATOM   4073  CA  ILE E 514      67.944   3.458  15.912  1.00 44.75           C
ATOM   4074  CB  ILE E 514      67.311   2.430  15.017  1.00 44.75           C
ATOM   4075  CG1 ILE E 514      68.219   1.199  14.874  1.00 44.75           C
ATOM   4076  CG2 ILE E 514      66.979   3.108  13.677  1.00 44.75           C
ATOM   4077  CD1 ILE E 514      67.521   0.002  14.230  1.00 44.75           C
ATOM   4078  C   ILE E 514      66.994   4.616  15.971  1.00 44.75           C
ATOM   4079  O   ILE E 514      67.209   5.643  15.329  1.00 44.75           O
ATOM   4080  N   LEU E 515      65.917   4.486  16.766  1.00 63.14           N
ATOM   4081  CA  LEU E 515      64.894   5.493  16.800  1.00 63.14           C
ATOM   4082  CB  LEU E 515      63.730   5.129  17.739  1.00 63.14           C
ATOM   4083  CG  LEU E 515      62.895   3.926  17.256  1.00 63.14           C
ATOM   4084  CD1 LEU E 515      61.746   3.608  18.228  1.00 63.14           C
ATOM   4085  CD2 LEU E 515      62.398   4.139  15.816  1.00 63.14           C
ATOM   4086  C   LEU E 515      65.470   6.792  17.273  1.00 63.14           C
ATOM   4087  O   LEU E 515      65.156   7.852  16.742  1.00 63.14           O
ATOM   4088  N   THR E 516      66.291   6.722  18.331  1.00159.34           N
ATOM   4089  CA  THR E 516      66.953   7.813  18.982  1.00159.34           C
ATOM   4090  CB  THR E 516      67.277   7.492  20.407  1.00159.34           C
ATOM   4091  OG1 THR E 516      67.765   8.649  21.056  1.00159.34           O
ATOM   4092  CG2 THR E 516      68.323   6.372  20.460  1.00159.34           C
ATOM   4093  C   THR E 516      68.203   8.227  18.265  1.00159.34           C
ATOM   4094  O   THR E 516      68.783   9.264  18.583  1.00159.34           O
ATOM   4095  N   ASN E 517      68.697   7.402  17.324  1.00 69.74           N
ATOM   4096  CA  ASN E 517      69.934   7.690  16.655  1.00 69.74           C
ATOM   4097  CB  ASN E 517      69.945   9.053  15.942  1.00 69.74           C
ATOM   4098  CG  ASN E 517      71.121   9.063  14.974  1.00 69.74           C
ATOM   4099  OD1 ASN E 517      72.065   8.287  15.113  1.00 69.74           O
ATOM   4100  ND2 ASN E 517      71.062   9.967  13.961  1.00 69.74           N
ATOM   4101  C   ASN E 517      71.040   7.663  17.663  1.00 69.74           C
ATOM   4102  O   ASN E 517      71.909   8.533  17.686  1.00 69.74           O
ATOM   4103  N   ASN E 518      71.012   6.629  18.525  1.00 68.92           N
ATOM   4104  CA  ASN E 518      72.005   6.348  19.523  1.00 68.92           C
ATOM   4105  CB  ASN E 518      73.421   6.187  18.938  1.00 68.92           C
ATOM   4106  CG  ASN E 518      73.463   4.871  18.170  1.00 68.92           C
ATOM   4107  OD1 ASN E 518      72.982   3.844  18.649  1.00 68.92           O
ATOM   4108  ND2 ASN E 518      74.051   4.899  16.944  1.00 68.92           N
ATOM   4109  C   ASN E 518      72.037   7.414  20.568  1.00 68.92           C
ATOM   4110  O   ASN E 518      72.989   7.493  21.342  1.00 68.92           O
ATOM   4111  N   SER E 519      70.993   8.260  20.639  1.00 36.97           N
ATOM   4112  CA  SER E 519      70.980   9.234  21.689  1.00 36.97           C
ATOM   4113  CB  SER E 519      69.926  10.337  21.497  1.00 36.97           C
ATOM   4114  OG  SER E 519      69.975  11.255  22.579  1.00 36.97           O
ATOM   4115  C   SER E 519      70.696   8.507  22.970  1.00 36.97           C
ATOM   4116  O   SER E 519      71.179   8.901  24.031  1.00 36.97           O
ATOM   4117  N   GLN E 520      69.891   7.420  22.902  1.00 67.89           N
ATOM   4118  CA  GLN E 520      69.546   6.652  24.071  1.00 67.89           C
ATOM   4119  CB  GLN E 520      68.032   6.607  24.330  1.00 67.89           C
ATOM   4120  CG  GLN E 520      67.441   7.981  24.644  1.00 67.89           C
ATOM   4121  CD  GLN E 520      65.937   7.818  24.796  1.00 67.89           C
ATOM   4122  OE1 GLN E 520      65.450   6.762  25.196  1.00 67.89           O
ATOM   4123  NE2 GLN E 520      65.178   8.894  24.459  1.00 67.89           N
ATOM   4124  C   GLN E 520      70.003   5.231  23.864  1.00 67.89           C
ATOM   4125  O   GLN E 520      69.582   4.551  22.931  1.00 67.89           O
ATOM   4126  N   THR E 521      70.962   4.807  24.708  1.00135.02           N
ATOM   4127  CA  THR E 521      71.634   3.534  24.810  1.00135.02           C
ATOM   4128  CB  THR E 521      73.094   3.684  25.106  1.00135.02           C
ATOM   4129  OG1 THR E 521      73.281   4.343  26.348  1.00135.02           O
ATOM   4130  CG2 THR E 521      73.728   4.495  23.963  1.00135.02           C
ATOM   4131  C   THR E 521      71.062   2.520  25.781  1.00135.02           C
ATOM   4132  O   THR E 521      71.749   1.523  25.989  1.00135.02           O
ATOM   4133  N   PRO E 522      69.956   2.693  26.464  1.00107.19           N
ATOM   4134  CA  PRO E 522      69.586   1.818  27.566  1.00107.19           C
ATOM   4135  CD  PRO E 522      68.777   3.263  25.828  1.00107.19           C
ATOM   4136  CB  PRO E 522      68.135   2.168  27.890  1.00107.19           C
ATOM   4137  CG  PRO E 522      67.573   2.612  26.529  1.00107.19           C
ATOM   4138  C   PRO E 522      69.739   0.331  27.398  1.00107.19           C
ATOM   4139  O   PRO E 522      69.559  -0.193  26.300  1.00107.19           O
ATOM   4140  N   ILE E 523      70.123  -0.350  28.503  1.00107.23           N
ATOM   4141  CA  ILE E 523      70.257  -1.779  28.545  1.00107.23           C
ATOM   4142  CB  ILE E 523      71.537  -2.230  29.191  1.00107.23           C
ATOM   4143  CG1 ILE E 523      72.748  -1.683  28.414  1.00107.23           C
ATOM   4144  CG2 ILE E 523      71.508  -3.765  29.286  1.00107.23           C
ATOM   4145  CD1 ILE E 523      72.803  -2.137  26.956  1.00107.23           C
ATOM   4146  C   ILE E 523      69.123  -2.240  29.411  1.00107.23           C
ATOM   4147  O   ILE E 523      69.054  -1.899  30.590  1.00107.23           O
ATOM   4148  N   LEU E 524      68.192  -3.022  28.830  1.00 59.08           N
ATOM   4149  CA  LEU E 524      67.014  -3.475  29.516  1.00 59.08           C
ATOM   4150  CB  LEU E 524      65.884  -3.880  28.560  1.00 59.08           C
ATOM   4151  CG  LEU E 524      65.375  -2.712  27.694  1.00 59.08           C
ATOM   4152  CD1 LEU E 524      64.247  -3.165  26.752  1.00 59.08           C
ATOM   4153  CD2 LEU E 524      64.977  -1.504  28.555  1.00 59.08           C
ATOM   4154  C   LEU E 524      67.356  -4.663  30.369  1.00 59.08           C
ATOM   4155  O   LEU E 524      68.421  -5.259  30.216  1.00 59.08           O
ATOM   4156  N   SER E 525      66.448  -5.030  31.307  1.00 62.95           N
ATOM   4157  CA  SER E 525      66.723  -6.103  32.232  1.00 62.95           C
ATOM   4158  CB  SER E 525      66.331  -5.747  33.675  1.00 62.95           C
ATOM   4159  OG  SER E 525      66.492  -6.878  34.516  1.00 62.95           O
ATOM   4160  C   SER E 525      65.962  -7.354  31.883  1.00 62.95           C
ATOM   4161  O   SER E 525      64.735  -7.405  31.959  1.00 62.95           O
ATOM   4162  N   PRO E 526      66.682  -8.379  31.499  1.00163.28           N
ATOM   4163  CA  PRO E 526      66.096  -9.667  31.218  1.00163.28           C
ATOM   4164  CD  PRO E 526      67.948  -8.200  30.813  1.00163.28           C
ATOM   4165  CB  PRO E 526      67.143 -10.449  30.419  1.00163.28           C
ATOM   4166  CG  PRO E 526      68.440  -9.633  30.566  1.00163.28           C
ATOM   4167  C   PRO E 526      65.641 -10.363  32.466  1.00163.28           C
ATOM   4168  O   PRO E 526      64.731 -11.188  32.399  1.00163.28           O
ATOM   4169  N   GLN E 527      66.272 -10.054  33.611  1.00 56.01           N
ATOM   4170  CA  GLN E 527      65.976 -10.716  34.851  1.00 56.01           C
ATOM   4171  CB  GLN E 527      66.968 -10.359  35.969  1.00 56.01           C
ATOM   4172  CG  GLN E 527      66.726 -11.145  37.258  1.00 56.01           C
ATOM   4173  CD  GLN E 527      66.987 -12.616  36.969  1.00 56.01           C
ATOM   4174  OE1 GLN E 527      67.971 -12.973  36.322  1.00 56.01           O
ATOM   4175  NE2 GLN E 527      66.074 -13.498  37.456  1.00 56.01           N
ATOM   4176  C   GLN E 527      64.597 -10.369  35.318  1.00 56.01           C
ATOM   4177  O   GLN E 527      63.877 -11.217  35.844  1.00 56.01           O
ATOM   4178  N   GLU E 528      64.177  -9.106  35.137  1.00 90.02           N
ATOM   4179  CA  GLU E 528      62.886  -8.722  35.627  1.00 90.02           C
ATOM   4180  CB  GLU E 528      62.589  -7.233  35.365  1.00 90.02           C
ATOM   4181  CG  GLU E 528      61.309  -6.720  36.024  1.00 90.02           C
ATOM   4182  CD  GLU E 528      60.156  -6.951  35.059  1.00 90.02           C
ATOM   4183  OE1 GLU E 528      60.433  -7.258  33.870  1.00 90.02           O
ATOM   4184  OE2 GLU E 528      58.982  -6.818  35.497  1.00 90.02           O
ATOM   4185  C   GLU E 528      61.866  -9.569  34.929  1.00 90.02           C
ATOM   4186  O   GLU E 528      60.906 -10.035  35.542  1.00 90.02           O
ATOM   4187  N   VAL E 529      62.054  -9.800  33.616  1.00 48.60           N
ATOM   4188  CA  VAL E 529      61.132 -10.613  32.876  1.00 48.60           C
ATOM   4189  CB  VAL E 529      61.479 -10.698  31.416  1.00 48.60           C
ATOM   4190  CG1 VAL E 529      60.526 -11.698  30.741  1.00 48.60           C
ATOM   4191  CG2 VAL E 529      61.427  -9.284  30.812  1.00 48.60           C
ATOM   4192  C   VAL E 529      61.156 -12.007  33.422  1.00 48.60           C
ATOM   4193  O   VAL E 529      60.107 -12.603  33.664  1.00 48.60           O
ATOM   4194  N   VAL E 530      62.361 -12.569  33.647  1.00130.71           N
ATOM   4195  CA  VAL E 530      62.417 -13.925  34.123  1.00130.71           C
ATOM   4196  CB  VAL E 530      63.796 -14.541  34.148  1.00130.71           C
ATOM   4197  CG1 VAL E 530      64.249 -14.788  32.703  1.00130.71           C
ATOM   4198  CG2 VAL E 530      64.764 -13.632  34.908  1.00130.71           C
ATOM   4199  C   VAL E 530      61.791 -14.052  35.478  1.00130.71           C
ATOM   4200  O   VAL E 530      61.102 -15.034  35.747  1.00130.71           O
ATOM   4201  N   SER E 531      62.045 -13.097  36.390  1.00 73.11           N
ATOM   4202  CA  SER E 531      61.499 -13.214  37.716  1.00 73.11           C
ATOM   4203  CB  SER E 531      62.231 -12.316  38.729  1.00 73.11           C
ATOM   4204  OG  SER E 531      63.584 -12.728  38.853  1.00 73.11           O
ATOM   4205  C   SER E 531      60.033 -12.872  37.804  1.00 73.11           C
ATOM   4206  O   SER E 531      59.264 -13.594  38.435  1.00 73.11           O
ATOM   4207  N   CYS E 532      59.651 -11.688  37.281  1.00102.61           N
ATOM   4208  CA  CYS E 532      58.327 -11.128  37.399  1.00102.61           C
ATOM   4209  CB  CYS E 532      58.405  -9.593  37.395  1.00102.61           C
ATOM   4210  SG  CYS E 532      59.724  -8.979  38.497  1.00102.61           S
ATOM   4211  C   CYS E 532      57.270 -11.569  36.405  1.00102.61           C
ATOM   4212  O   CYS E 532      56.100 -11.679  36.768  1.00102.61           O
ATOM   4213  N   SER E 533      57.632 -11.820  35.126  1.00 76.98           N
ATOM   4214  CA  SER E 533      56.641 -11.974  34.086  1.00 76.98           C
ATOM   4215  CB  SER E 533      57.241 -11.834  32.674  1.00 76.98           C
ATOM   4216  OG  SER E 533      56.232 -11.996  31.689  1.00 76.98           O
ATOM   4217  C   SER E 533      55.873 -13.270  34.124  1.00 76.98           C
ATOM   4218  O   SER E 533      56.435 -14.363  34.082  1.00 76.98           O
ATOM   4219  N   GLN E 534      54.529 -13.137  34.200  1.00105.81           N
ATOM   4220  CA  GLN E 534      53.554 -14.199  34.176  1.00105.81           C
ATOM   4221  CB  GLN E 534      52.181 -13.789  34.756  1.00105.81           C
ATOM   4222  CG  GLN E 534      52.225 -13.499  36.266  1.00105.81           C
ATOM   4223  CD  GLN E 534      50.811 -13.283  36.810  1.00105.81           C
ATOM   4224  OE1 GLN E 534      49.923 -14.114  36.626  1.00105.81           O
ATOM   4225  NE2 GLN E 534      50.596 -12.139  37.515  1.00105.81           N
ATOM   4226  C   GLN E 534      53.369 -14.714  32.772  1.00105.81           C
ATOM   4227  O   GLN E 534      52.820 -15.796  32.564  1.00105.81           O
ATOM   4228  N   TYR E 535      53.725 -13.880  31.775  1.00157.53           N
ATOM   4229  CA  TYR E 535      53.635 -14.169  30.369  1.00157.53           C
ATOM   4230  CB  TYR E 535      53.827 -12.956  29.440  1.00157.53           C
ATOM   4231  CG  TYR E 535      52.658 -12.055  29.654  1.00157.53           C
ATOM   4232  CD1 TYR E 535      51.375 -12.539  29.535  1.00157.53           C
ATOM   4233  CD2 TYR E 535      52.837 -10.719  29.928  1.00157.53           C
ATOM   4234  CE1 TYR E 535      50.290 -11.713  29.720  1.00157.53           C
ATOM   4235  CE2 TYR E 535      51.758  -9.888  30.113  1.00157.53           C
ATOM   4236  CZ  TYR E 535      50.481 -10.384  30.013  1.00157.53           C
ATOM   4237  OH  TYR E 535      49.374  -9.530  30.204  1.00157.53           O
ATOM   4238  C   TYR E 535      54.616 -15.235  29.978  1.00157.53           C
ATOM   4239  O   TYR E 535      54.523 -15.774  28.877  1.00157.53           O
ATOM   4240  N   ALA E 536      55.668 -15.457  30.794  1.00 71.53           N
ATOM   4241  CA  ALA E 536      56.662 -16.449  30.483  1.00 71.53           C
ATOM   4242  CB  ALA E 536      58.003 -15.846  30.032  1.00 71.53           C
ATOM   4243  C   ALA E 536      56.949 -17.307  31.691  1.00 71.53           C
ATOM   4244  O   ALA E 536      56.433 -17.095  32.787  1.00 71.53           O
ATOM   4245  N   GLN E 537      57.731 -18.373  31.434  1.00174.70           N
ATOM   4246  CA  GLN E 537      58.209 -19.447  32.266  1.00174.70           C
ATOM   4247  CB  GLN E 537      58.492 -20.715  31.444  1.00174.70           C
ATOM   4248  CG  GLN E 537      57.208 -21.389  30.941  1.00174.70           C
ATOM   4249  CD  GLN E 537      56.473 -20.444  29.994  1.00174.70           C
ATOM   4250  OE1 GLN E 537      56.991 -20.069  28.944  1.00174.70           O
ATOM   4251  NE2 GLN E 537      55.233 -20.037  30.379  1.00174.70           N
ATOM   4252  C   GLN E 537      59.395 -19.142  33.148  1.00174.70           C
ATOM   4253  O   GLN E 537      59.804 -20.019  33.906  1.00174.70           O
ATOM   4254  N   GLY E 538      60.089 -17.996  32.999  1.00 52.69           N
ATOM   4255  CA  GLY E 538      61.243 -17.796  33.841  1.00 52.69           C
ATOM   4256  C   GLY E 538      62.392 -18.479  33.159  1.00 52.69           C
ATOM   4257  O   GLY E 538      62.611 -18.286  31.967  1.00 52.69           O
ATOM   4258  N   CYS E 539      63.179 -19.267  33.916  1.00 83.88           N
ATOM   4259  CA  CYS E 539      64.306 -20.004  33.408  1.00 83.88           C
ATOM   4260  CB  CYS E 539      65.215 -20.586  34.501  1.00 83.88           C
ATOM   4261  SG  CYS E 539      66.306 -19.302  35.170  1.00 83.88           S
ATOM   4262  C   CYS E 539      63.833 -21.121  32.530  1.00 83.88           C
ATOM   4263  O   CYS E 539      64.617 -21.715  31.792  1.00 83.88           O
ATOM   4264  N   GLU E 540      62.550 -21.487  32.673  1.00137.04           N
ATOM   4265  CA  GLU E 540      61.872 -22.532  31.956  1.00137.04           C
ATOM   4266  CB  GLU E 540      60.516 -22.888  32.588  1.00137.04           C
ATOM   4267  CG  GLU E 540      60.655 -23.674  33.895  1.00137.04           C
ATOM   4268  CD  GLU E 540      61.424 -22.822  34.895  1.00137.04           C
ATOM   4269  OE1 GLU E 540      60.797 -21.933  35.530  1.00137.04           O
ATOM   4270  OE2 GLU E 540      62.657 -23.048  35.032  1.00137.04           O
ATOM   4271  C   GLU E 540      61.648 -22.175  30.508  1.00137.04           C
ATOM   4272  O   GLU E 540      61.320 -23.052  29.708  1.00137.04           O
ATOM   4273  N   GLY E 541      61.695 -20.876  30.137  1.00 43.40           N
ATOM   4274  CA  GLY E 541      61.530 -20.544  28.743  1.00 43.40           C
ATOM   4275  C   GLY E 541      60.425 -19.536  28.592  1.00 43.40           C
ATOM   4276  O   GLY E 541      59.777 -19.159  29.568  1.00 43.40           O
ATOM   4277  N   GLY E 542      60.185 -19.077  27.340  1.00 32.28           N
ATOM   4278  CA  GLY E 542      59.160 -18.103  27.061  1.00 32.28           C
ATOM   4279  C   GLY E 542      59.213 -17.754  25.596  1.00 32.28           C
ATOM   4280  O   GLY E 542      59.971 -18.357  24.837  1.00 32.28           O
ATOM   4281  N   PHE E 543      58.388 -16.768  25.157  1.00 72.23           N
ATOM   4282  CA  PHE E 543      58.369 -16.392  23.761  1.00 72.23           C
ATOM   4283  CB  PHE E 543      57.105 -16.869  23.025  1.00 72.23           C
ATOM   4284  CG  PHE E 543      57.168 -18.356  23.008  1.00 72.23           C
ATOM   4285  CD1 PHE E 543      56.744 -19.082  24.097  1.00 72.23           C
ATOM   4286  CD2 PHE E 543      57.657 -19.022  21.909  1.00 72.23           C
ATOM   4287  CE1 PHE E 543      56.805 -20.454  24.086  1.00 72.23           C
ATOM   4288  CE2 PHE E 543      57.720 -20.395  21.893  1.00 72.23           C
ATOM   4289  CZ  PHE E 543      57.294 -21.113  22.984  1.00 72.23           C
ATOM   4290  C   PHE E 543      58.434 -14.892  23.621  1.00 72.23           C
ATOM   4291  O   PHE E 543      57.764 -14.154  24.341  1.00 72.23           O
ATOM   4292  N   PRO E 544      59.206 -14.435  22.659  1.00 71.89           N
ATOM   4293  CA  PRO E 544      59.412 -13.024  22.423  1.00 71.89           C
ATOM   4294  CD  PRO E 544      60.301 -15.236  22.138  1.00 71.89           C
ATOM   4295  CB  PRO E 544      60.485 -12.941  21.341  1.00 71.89           C
ATOM   4296  CG  PRO E 544      61.305 -14.228  21.550  1.00 71.89           C
ATOM   4297  C   PRO E 544      58.155 -12.281  22.099  1.00 71.89           C
ATOM   4298  O   PRO E 544      58.056 -11.101  22.433  1.00 71.89           O
ATOM   4299  N   TYR E 545      57.175 -12.943  21.467  1.00 66.21           N
ATOM   4300  CA  TYR E 545      55.955 -12.283  21.108  1.00 66.21           C
ATOM   4301  CB  TYR E 545      54.993 -13.273  20.422  1.00 66.21           C
ATOM   4302  CG  TYR E 545      53.721 -12.606  20.025  1.00 66.21           C
ATOM   4303  CD1 TYR E 545      52.673 -12.490  20.909  1.00 66.21           C
ATOM   4304  CD2 TYR E 545      53.577 -12.108  18.750  1.00 66.21           C
ATOM   4305  CE1 TYR E 545      51.501 -11.881  20.525  1.00 66.21           C
ATOM   4306  CE2 TYR E 545      52.409 -11.499  18.361  1.00 66.21           C
ATOM   4307  CZ  TYR E 545      51.368 -11.386  19.249  1.00 66.21           C
ATOM   4308  OH  TYR E 545      50.168 -10.762  18.849  1.00 66.21           O
ATOM   4309  C   TYR E 545      55.335 -11.808  22.387  1.00 66.21           C
ATOM   4310  O   TYR E 545      54.846 -10.684  22.478  1.00 66.21           O
ATOM   4311  N   LEU E 546      55.326 -12.680  23.415  1.00 93.27           N
ATOM   4312  CA  LEU E 546      54.763 -12.368  24.697  1.00 93.27           C
ATOM   4313  CB  LEU E 546      54.585 -13.614  25.582  1.00 93.27           C
ATOM   4314  CG  LEU E 546      53.491 -14.567  25.063  1.00 93.27           C
ATOM   4315  CD1 LEU E 546      53.340 -15.798  25.969  1.00 93.27           C
ATOM   4316  CD2 LEU E 546      52.161 -13.818  24.867  1.00 93.27           C
ATOM   4317  C   LEU E 546      55.590 -11.372  25.470  1.00 93.27           C
ATOM   4318  O   LEU E 546      55.029 -10.607  26.251  1.00 93.27           O
ATOM   4319  N   ILE E 547      56.937 -11.464  25.436  1.00140.33           N
ATOM   4320  CA  ILE E 547      57.761 -10.518  26.160  1.00140.33           C
ATOM   4321  CB  ILE E 547      59.051 -11.118  26.636  1.00140.33           C
ATOM   4322  CG1 ILE E 547      58.769 -12.101  27.786  1.00140.33           C
ATOM   4323  CG2 ILE E 547      59.989  -9.970  27.051  1.00140.33           C
ATOM   4324  CD1 ILE E 547      57.857 -13.264  27.412  1.00140.33           C
ATOM   4325  C   ILE E 547      58.074  -9.230  25.459  1.00140.33           C
ATOM   4326  O   ILE E 547      57.797  -8.145  25.971  1.00140.33           O
ATOM   4327  N   ALA E 548      58.664  -9.312  24.251  1.00 63.55           N
ATOM   4328  CA  ALA E 548      59.052  -8.103  23.590  1.00 63.55           C
ATOM   4329  CB  ALA E 548      59.763  -8.355  22.250  1.00 63.55           C
ATOM   4330  C   ALA E 548      57.797  -7.355  23.304  1.00 63.55           C
ATOM   4331  O   ALA E 548      57.772  -6.128  23.393  1.00 63.55           O
ATOM   4332  N   GLY E 549      56.762  -8.069  22.813  1.00 85.50           N
ATOM   4333  CA  GLY E 549      55.519  -7.402  22.544  1.00 85.50           C
ATOM   4334  C   GLY E 549      54.561  -7.188  23.696  1.00 85.50           C
ATOM   4335  O   GLY E 549      54.376  -6.073  24.180  1.00 85.50           O
ATOM   4336  N   LYS E 550      53.979  -8.295  24.208  1.00135.97           N
ATOM   4337  CA  LYS E 550      52.863  -8.250  25.128  1.00135.97           C
ATOM   4338  CB  LYS E 550      52.332  -9.671  25.399  1.00135.97           C
ATOM   4339  CG  LYS E 550      51.097  -9.766  26.297  1.00135.97           C
ATOM   4340  CD  LYS E 550      49.789  -9.406  25.597  1.00135.97           C
ATOM   4341  CE  LYS E 550      48.541  -9.707  26.428  1.00135.97           C
ATOM   4342  NZ  LYS E 550      47.331  -9.317  25.671  1.00135.97           N
ATOM   4343  C   LYS E 550      53.226  -7.676  26.461  1.00135.97           C
ATOM   4344  O   LYS E 550      52.615  -6.717  26.931  1.00135.97           O
ATOM   4345  N   TYR E 551      54.259  -8.252  27.094  1.00 77.47           N
ATOM   4346  CA  TYR E 551      54.662  -7.882  28.416  1.00 77.47           C
ATOM   4347  CB  TYR E 551      55.807  -8.790  28.906  1.00 77.47           C
ATOM   4348  CG  TYR E 551      56.097  -8.536  30.345  1.00 77.47           C
ATOM   4349  CD1 TYR E 551      55.244  -9.008  31.316  1.00 77.47           C
ATOM   4350  CD2 TYR E 551      57.231  -7.857  30.727  1.00 77.47           C
ATOM   4351  CE1 TYR E 551      55.505  -8.790  32.648  1.00 77.47           C
ATOM   4352  CE2 TYR E 551      57.498  -7.636  32.058  1.00 77.47           C
ATOM   4353  CZ  TYR E 551      56.634  -8.102  33.020  1.00 77.47           C
ATOM   4354  OH  TYR E 551      56.905  -7.877  34.386  1.00 77.47           O
ATOM   4355  C   TYR E 551      55.140  -6.468  28.368  1.00 77.47           C
ATOM   4356  O   TYR E 551      54.837  -5.662  29.247  1.00 77.47           O
ATOM   4357  N   ALA E 552      55.895  -6.126  27.312  1.00 34.08           N
ATOM   4358  CA  ALA E 552      56.433  -4.804  27.205  1.00 34.08           C
ATOM   4359  CB  ALA E 552      57.274  -4.606  25.934  1.00 34.08           C
ATOM   4360  C   ALA E 552      55.306  -3.817  27.156  1.00 34.08           C
ATOM   4361  O   ALA E 552      55.375  -2.759  27.779  1.00 34.08           O
ATOM   4362  N   GLN E 553      54.243  -4.120  26.389  1.00 65.07           N
ATOM   4363  CA  GLN E 553      53.152  -3.193  26.274  1.00 65.07           C
ATOM   4364  CB  GLN E 553      52.168  -3.585  25.156  1.00 65.07           C
ATOM   4365  CG  GLN E 553      51.044  -2.570  24.937  1.00 65.07           C
ATOM   4366  CD  GLN E 553      50.160  -3.086  23.808  1.00 65.07           C
ATOM   4367  OE1 GLN E 553      49.516  -4.123  23.932  1.00 65.07           O
ATOM   4368  NE2 GLN E 553      50.134  -2.337  22.671  1.00 65.07           N
ATOM   4369  C   GLN E 553      52.370  -3.098  27.557  1.00 65.07           C
ATOM   4370  O   GLN E 553      52.044  -2.000  28.010  1.00 65.07           O
ATOM   4371  N   ASP E 554      52.013  -4.254  28.159  1.00110.16           N
ATOM   4372  CA  ASP E 554      51.185  -4.245  29.331  1.00110.16           C
ATOM   4373  CB  ASP E 554      50.655  -5.649  29.672  1.00110.16           C
ATOM   4374  CG  ASP E 554      49.713  -6.094  28.561  1.00110.16           C
ATOM   4375  OD1 ASP E 554      49.391  -5.252  27.681  1.00110.16           O
ATOM   4376  OD2 ASP E 554      49.309  -7.288  28.574  1.00110.16           O
ATOM   4377  C   ASP E 554      51.888  -3.743  30.566  1.00110.16           C
ATOM   4378  O   ASP E 554      51.409  -2.821  31.226  1.00110.16           O
ATOM   4379  N   PHE E 555      52.974  -4.439  30.973  1.00184.34           N
ATOM   4380  CA  PHE E 555      53.740  -4.120  32.152  1.00184.34           C
ATOM   4381  CB  PHE E 555      54.265  -5.382  32.849  1.00184.34           C
ATOM   4382  CG  PHE E 555      53.035  -6.112  33.268  1.00184.34           C
ATOM   4383  CD1 PHE E 555      52.439  -5.846  34.479  1.00184.34           C
ATOM   4384  CD2 PHE E 555      52.459  -7.046  32.437  1.00184.34           C
ATOM   4385  CE1 PHE E 555      51.299  -6.513  34.862  1.00184.34           C
ATOM   4386  CE2 PHE E 555      51.319  -7.716  32.814  1.00184.34           C
ATOM   4387  CZ  PHE E 555      50.737  -7.451  34.030  1.00184.34           C
ATOM   4388  C   PHE E 555      54.873  -3.152  31.965  1.00184.34           C
ATOM   4389  O   PHE E 555      55.115  -2.299  32.817  1.00184.34           O
ATOM   4390  N   GLY E 556      55.633  -3.279  30.860  1.00 35.01           N
ATOM   4391  CA  GLY E 556      56.771  -2.419  30.658  1.00 35.01           C
ATOM   4392  C   GLY E 556      58.019  -3.117  31.122  1.00 35.01           C
ATOM   4393  O   GLY E 556      57.963  -4.087  31.877  1.00 35.01           O
ATOM   4394  N   LEU E 557      59.195  -2.621  30.665  1.00104.32           N
ATOM   4395  CA  LEU E 557      60.459  -3.208  31.022  1.00104.32           C
ATOM   4396  CB  LEU E 557      61.332  -3.649  29.831  1.00104.32           C
ATOM   4397  CG  LEU E 557      60.705  -4.731  28.931  1.00104.32           C
ATOM   4398  CD1 LEU E 557      60.285  -5.964  29.746  1.00104.32           C
ATOM   4399  CD2 LEU E 557      59.594  -4.163  28.037  1.00104.32           C
ATOM   4400  C   LEU E 557      61.269  -2.194  31.774  1.00104.32           C
ATOM   4401  O   LEU E 557      61.089  -0.989  31.609  1.00104.32           O
ATOM   4402  N   VAL E 558      62.199  -2.673  32.629  1.00 56.68           N
ATOM   4403  CA  VAL E 558      63.035  -1.801  33.409  1.00 56.68           C
ATOM   4404  CB  VAL E 558      62.993  -2.085  34.881  1.00 56.68           C
ATOM   4405  CG1 VAL E 558      61.559  -1.846  35.382  1.00 56.68           C
ATOM   4406  CG2 VAL E 558      63.512  -3.513  35.122  1.00 56.68           C
ATOM   4407  C   VAL E 558      64.452  -1.995  32.963  1.00 56.68           C
ATOM   4408  O   VAL E 558      64.767  -2.937  32.237  1.00 56.68           O
ATOM   4409  N   GLU E 559      65.346  -1.071  33.370  1.00 86.40           N
ATOM   4410  CA  GLU E 559      66.730  -1.133  32.986  1.00 86.40           C
ATOM   4411  CB  GLU E 559      67.495   0.193  33.154  1.00 86.40           C
ATOM   4412  CG  GLU E 559      67.121   1.257  32.118  1.00 86.40           C
ATOM   4413  CD  GLU E 559      65.841   1.948  32.562  1.00 86.40           C
ATOM   4414  OE1 GLU E 559      64.757   1.315  32.453  1.00 86.40           O
ATOM   4415  OE2 GLU E 559      65.930   3.118  33.021  1.00 86.40           O
ATOM   4416  C   GLU E 559      67.438  -2.182  33.789  1.00 86.40           C
ATOM   4417  O   GLU E 559      66.958  -2.632  34.828  1.00 86.40           O
ATOM   4418  N   GLU E 560      68.624  -2.595  33.296  1.00 79.10           N
ATOM   4419  CA  GLU E 560      69.415  -3.638  33.888  1.00 79.10           C
ATOM   4420  CB  GLU E 560      70.727  -3.893  33.126  1.00 79.10           C
ATOM   4421  CG  GLU E 560      71.599  -4.975  33.765  1.00 79.10           C
ATOM   4422  CD  GLU E 560      70.946  -6.328  33.527  1.00 79.10           C
ATOM   4423  OE1 GLU E 560      70.035  -6.405  32.660  1.00 79.10           O
ATOM   4424  OE2 GLU E 560      71.351  -7.304  34.213  1.00 79.10           O
ATOM   4425  C   GLU E 560      69.788  -3.266  35.291  1.00 79.10           C
ATOM   4426  O   GLU E 560      69.769  -4.107  36.188  1.00 79.10           O
ATOM   4427  N   ALA E 561      70.115  -1.984  35.522  1.00 31.53           N
ATOM   4428  CA  ALA E 561      70.562  -1.542  36.813  1.00 31.53           C
ATOM   4429  CB  ALA E 561      70.878  -0.037  36.850  1.00 31.53           C
ATOM   4430  C   ALA E 561      69.487  -1.798  37.818  1.00 31.53           C
ATOM   4431  O   ALA E 561      69.763  -2.119  38.973  1.00 31.53           O
ATOM   4432  N   CYS E 562      68.220  -1.628  37.408  1.00102.03           N
ATOM   4433  CA  CYS E 562      67.132  -1.810  38.319  1.00102.03           C
ATOM   4434  CB  CYS E 562      65.781  -1.483  37.689  1.00102.03           C
ATOM   4435  SG  CYS E 562      65.550   0.303  37.663  1.00102.03           S
ATOM   4436  C   CYS E 562      67.070  -3.218  38.803  1.00102.03           C
ATOM   4437  O   CYS E 562      66.860  -3.447  39.994  1.00102.03           O
ATOM   4438  N   PHE E 563      67.218  -4.200  37.892  1.00148.74           N
ATOM   4439  CA  PHE E 563      67.133  -5.562  38.325  1.00148.74           C
ATOM   4440  CB  PHE E 563      65.825  -6.208  37.826  1.00148.74           C
ATOM   4441  CG  PHE E 563      65.436  -7.364  38.682  1.00148.74           C
ATOM   4442  CD1 PHE E 563      66.211  -8.495  38.771  1.00148.74           C
ATOM   4443  CD2 PHE E 563      64.245  -7.320  39.372  1.00148.74           C
ATOM   4444  CE1 PHE E 563      65.816  -9.548  39.565  1.00148.74           C
ATOM   4445  CE2 PHE E 563      63.845  -8.369  40.163  1.00148.74           C
ATOM   4446  CZ  PHE E 563      64.635  -9.488  40.263  1.00148.74           C
ATOM   4447  C   PHE E 563      68.261  -6.288  37.640  1.00148.74           C
ATOM   4448  O   PHE E 563      68.076  -6.821  36.548  1.00148.74           O
ATOM   4449  N   PRO E 564      69.406  -6.379  38.262  1.00163.11           N
ATOM   4450  CA  PRO E 564      70.582  -6.994  37.687  1.00163.11           C
ATOM   4451  CD  PRO E 564      69.520  -6.187  39.696  1.00163.11           C
ATOM   4452  CB  PRO E 564      71.650  -6.897  38.774  1.00163.11           C
ATOM   4453  CG  PRO E 564      70.831  -6.889  40.080  1.00163.11           C
ATOM   4454  C   PRO E 564      70.306  -8.422  37.314  1.00163.11           C
ATOM   4455  O   PRO E 564      69.481  -9.053  37.970  1.00163.11           O
ATOM   4456  N   TYR E 565      70.997  -8.958  36.281  1.00 92.86           N
ATOM   4457  CA  TYR E 565      70.710 -10.286  35.799  1.00 92.86           C
ATOM   4458  CB  TYR E 565      71.189 -10.486  34.348  1.00 92.86           C
ATOM   4459  CG  TYR E 565      70.829 -11.852  33.875  1.00 92.86           C
ATOM   4460  CD1 TYR E 565      69.520 -12.163  33.588  1.00 92.86           C
ATOM   4461  CD2 TYR E 565      71.798 -12.810  33.688  1.00 92.86           C
ATOM   4462  CE1 TYR E 565      69.179 -13.418  33.140  1.00 92.86           C
ATOM   4463  CE2 TYR E 565      71.464 -14.066  33.240  1.00 92.86           C
ATOM   4464  CZ  TYR E 565      70.153 -14.372  32.967  1.00 92.86           C
ATOM   4465  OH  TYR E 565      69.807 -15.660  32.505  1.00 92.86           O
ATOM   4466  C   TYR E 565      71.369 -11.311  36.676  1.00 92.86           C
ATOM   4467  O   TYR E 565      72.583 -11.287  36.874  1.00 92.86           O
ATOM   4468  N   THR E 566      70.530 -12.154  37.325  1.00 89.93           N
ATOM   4469  CA  THR E 566      70.913 -13.261  38.163  1.00 89.93           C
ATOM   4470  CB  THR E 566      69.916 -13.533  39.243  1.00 89.93           C
ATOM   4471  OG1 THR E 566      69.752 -12.382  40.059  1.00 89.93           O
ATOM   4472  CG2 THR E 566      70.443 -14.702  40.087  1.00 89.93           C
ATOM   4473  C   THR E 566      71.123 -14.548  37.417  1.00 89.93           C
ATOM   4474  O   THR E 566      72.051 -15.299  37.715  1.00 89.93           O
ATOM   4475  N   GLY E 567      70.251 -14.847  36.428  1.00 37.73           N
ATOM   4476  CA  GLY E 567      70.329 -16.103  35.733  1.00 37.73           C
ATOM   4477  C   GLY E 567      69.593 -17.144  36.524  1.00 37.73           C
ATOM   4478  O   GLY E 567      69.831 -18.340  36.357  1.00 37.73           O
ATOM   4479  N   THR E 568      68.677 -16.716  37.415  1.00138.26           N
ATOM   4480  CA  THR E 568      67.962 -17.658  38.227  1.00138.26           C
ATOM   4481  CB  THR E 568      68.482 -17.716  39.628  1.00138.26           C
ATOM   4482  OG1 THR E 568      67.927 -18.822  40.316  1.00138.26           O
ATOM   4483  CG2 THR E 568      68.068 -16.418  40.335  1.00138.26           C
ATOM   4484  C   THR E 568      66.533 -17.212  38.347  1.00138.26           C
ATOM   4485  O   THR E 568      66.159 -16.111  37.956  1.00138.26           O
ATOM   4486  N   ASP E 569      65.715 -18.102  38.934  1.00114.79           N
ATOM   4487  CA  ASP E 569      64.309 -18.019  39.223  1.00114.79           C
ATOM   4488  CB  ASP E 569      63.675 -19.388  39.524  1.00114.79           C
ATOM   4489  CG  ASP E 569      63.586 -20.137  38.201  1.00114.79           C
ATOM   4490  OD1 ASP E 569      63.665 -19.464  37.138  1.00114.79           O
ATOM   4491  OD2 ASP E 569      63.437 -21.388  38.231  1.00114.79           O
ATOM   4492  C   ASP E 569      64.065 -17.106  40.390  1.00114.79           C
ATOM   4493  O   ASP E 569      63.026 -17.209  41.041  1.00114.79           O
ATOM   4494  N   SER E 570      65.070 -16.290  40.769  1.00 68.32           N
ATOM   4495  CA  SER E 570      64.984 -15.420  41.916  1.00 68.32           C
ATOM   4496  CB  SER E 570      66.099 -14.361  41.959  1.00 68.32           C
ATOM   4497  OG  SER E 570      65.974 -13.475  40.856  1.00 68.32           O
ATOM   4498  C   SER E 570      63.662 -14.707  41.962  1.00 68.32           C
ATOM   4499  O   SER E 570      62.926 -14.617  40.981  1.00 68.32           O
ATOM   4500  N   PRO E 571      63.343 -14.235  43.145  1.00 83.22           N
ATOM   4501  CA  PRO E 571      62.091 -13.569  43.403  1.00 83.22           C
ATOM   4502  CD  PRO E 571      63.913 -14.802  44.353  1.00 83.22           C
ATOM   4503  CB  PRO E 571      61.923 -13.549  44.925  1.00 83.22           C
ATOM   4504  CG  PRO E 571      63.301 -13.957  45.480  1.00 83.22           C
ATOM   4505  C   PRO E 571      62.008 -12.216  42.768  1.00 83.22           C
ATOM   4506  O   PRO E 571      63.045 -11.605  42.510  1.00 83.22           O
ATOM   4507  N   CYS E 572      60.774 -11.733  42.513  1.00 54.25           N
ATOM   4508  CA  CYS E 572      60.584 -10.476  41.849  1.00 54.25           C
ATOM   4509  CB  CYS E 572      59.186 -10.353  41.196  1.00 54.25           C
ATOM   4510  SG  CYS E 572      58.881  -8.776  40.339  1.00 54.25           S
ATOM   4511  C   CYS E 572      60.751  -9.367  42.842  1.00 54.25           C
ATOM   4512  O   CYS E 572      59.804  -8.973  43.523  1.00 54.25           O
ATOM   4513  N   LYS E 573      61.988  -8.840  42.946  1.00104.55           N
ATOM   4514  CA  LYS E 573      62.262  -7.727  43.809  1.00104.55           C
ATOM   4515  CB  LYS E 573      62.817  -8.124  45.187  1.00104.55           C
ATOM   4516  CG  LYS E 573      63.339  -6.919  45.969  1.00104.55           C
ATOM   4517  CD  LYS E 573      62.281  -5.843  46.213  1.00104.55           C
ATOM   4518  CE  LYS E 573      62.878  -4.504  46.649  1.00104.55           C
ATOM   4519  NZ  LYS E 573      61.917  -3.412  46.384  1.00104.55           N
ATOM   4520  C   LYS E 573      63.293  -6.883  43.126  1.00104.55           C
ATOM   4521  O   LYS E 573      64.323  -7.386  42.682  1.00104.55           O
ATOM   4522  N   MET E 574      63.040  -5.563  43.030  1.00117.33           N
ATOM   4523  CA  MET E 574      63.960  -4.692  42.355  1.00117.33           C
ATOM   4524  CB  MET E 574      63.607  -4.497  40.870  1.00117.33           C
ATOM   4525  CG  MET E 574      62.243  -3.844  40.645  1.00117.33           C
ATOM   4526  SD  MET E 574      61.523  -4.172  39.009  1.00117.33           S
ATOM   4527  CE  MET E 574      62.774  -3.270  38.052  1.00117.33           C
ATOM   4528  C   MET E 574      63.942  -3.361  43.039  1.00117.33           C
ATOM   4529  O   MET E 574      63.283  -3.183  44.061  1.00117.33           O
ATOM   4530  N   LYS E 575      64.702  -2.394  42.491  1.00130.90           N
ATOM   4531  CA  LYS E 575      64.803  -1.087  43.074  1.00130.90           C
ATOM   4532  CB  LYS E 575      65.900  -0.217  42.437  1.00130.90           C
ATOM   4533  CG  LYS E 575      66.187   1.061  43.225  1.00130.90           C
ATOM   4534  CD  LYS E 575      66.856   0.805  44.578  1.00130.90           C
ATOM   4535  CE  LYS E 575      67.118   2.078  45.384  1.00130.90           C
ATOM   4536  NZ  LYS E 575      65.856   2.558  45.992  1.00130.90           N
ATOM   4537  C   LYS E 575      63.495  -0.385  42.896  1.00130.90           C
ATOM   4538  O   LYS E 575      62.675  -0.760  42.060  1.00130.90           O
ATOM   4539  N   GLU E 576      63.250   0.645  43.730  1.00 43.43           N
ATOM   4540  CA  GLU E 576      62.021   1.381  43.670  1.00 43.43           C
ATOM   4541  CB  GLU E 576      61.681   2.124  44.974  1.00 43.43           C
ATOM   4542  CG  GLU E 576      61.356   1.191  46.141  1.00 43.43           C
ATOM   4543  CD  GLU E 576      61.042   2.052  47.356  1.00 43.43           C
ATOM   4544  OE1 GLU E 576      61.096   3.304  47.223  1.00 43.43           O
ATOM   4545  OE2 GLU E 576      60.745   1.471  48.434  1.00 43.43           O
ATOM   4546  C   GLU E 576      62.105   2.406  42.581  1.00 43.43           C
ATOM   4547  O   GLU E 576      63.187   2.779  42.131  1.00 43.43           O
ATOM   4548  N   ASP E 577      60.920   2.856  42.125  1.00120.84           N
ATOM   4549  CA  ASP E 577      60.721   3.890  41.143  1.00120.84           C
ATOM   4550  CB  ASP E 577      60.854   5.330  41.688  1.00120.84           C
ATOM   4551  CG  ASP E 577      62.271   5.597  42.183  1.00120.84           C
ATOM   4552  OD1 ASP E 577      62.660   5.013  43.229  1.00120.84           O
ATOM   4553  OD2 ASP E 577      62.977   6.409  41.527  1.00120.84           O
ATOM   4554  C   ASP E 577      61.604   3.731  39.948  1.00120.84           C
ATOM   4555  O   ASP E 577      62.384   4.623  39.619  1.00120.84           O
ATOM   4556  N   CYS E 578      61.487   2.587  39.250  1.00 49.31           N
ATOM   4557  CA  CYS E 578      62.265   2.381  38.065  1.00 49.31           C
ATOM   4558  CB  CYS E 578      62.694   0.925  37.893  1.00 49.31           C
ATOM   4559  SG  CYS E 578      64.063   0.542  39.004  1.00 49.31           S
ATOM   4560  C   CYS E 578      61.429   2.744  36.880  1.00 49.31           C
ATOM   4561  O   CYS E 578      60.245   2.421  36.819  1.00 49.31           O
ATOM   4562  N   PHE E 579      62.047   3.437  35.902  1.00106.41           N
ATOM   4563  CA  PHE E 579      61.380   3.845  34.698  1.00106.41           C
ATOM   4564  CB  PHE E 579      62.239   4.817  33.864  1.00106.41           C
ATOM   4565  CG  PHE E 579      61.520   5.226  32.623  1.00106.41           C
ATOM   4566  CD1 PHE E 579      61.628   4.484  31.471  1.00106.41           C
ATOM   4567  CD2 PHE E 579      60.745   6.365  32.610  1.00106.41           C
ATOM   4568  CE1 PHE E 579      60.970   4.866  30.324  1.00106.41           C
ATOM   4569  CE2 PHE E 579      60.085   6.751  31.467  1.00106.41           C
ATOM   4570  CZ  PHE E 579      60.197   6.002  30.321  1.00106.41           C
ATOM   4571  C   PHE E 579      61.133   2.607  33.892  1.00106.41           C
ATOM   4572  O   PHE E 579      61.949   1.688  33.893  1.00106.41           O
ATOM   4573  N   ARG E 580      59.978   2.540  33.197  1.00131.88           N
ATOM   4574  CA  ARG E 580      59.688   1.356  32.435  1.00131.88           C
ATOM   4575  CB  ARG E 580      58.453   0.589  32.941  1.00131.88           C
ATOM   4576  CG  ARG E 580      58.620   0.049  34.364  1.00131.88           C
ATOM   4577  CD  ARG E 580      57.424  -0.768  34.855  1.00131.88           C
ATOM   4578  NE  ARG E 580      57.581  -2.153  34.328  1.00131.88           N
ATOM   4579  CZ  ARG E 580      58.302  -3.072  35.035  1.00131.88           C
ATOM   4580  NH1 ARG E 580      58.859  -2.726  36.232  1.00131.88           N
ATOM   4581  NH2 ARG E 580      58.464  -4.336  34.546  1.00131.88           N
ATOM   4582  C   ARG E 580      59.424   1.738  31.008  1.00131.88           C
ATOM   4583  O   ARG E 580      58.708   2.697  30.727  1.00131.88           O
ATOM   4584  N   TYR E 581      60.017   0.971  30.066  1.00 64.19           N
ATOM   4585  CA  TYR E 581      59.857   1.178  28.651  1.00 64.19           C
ATOM   4586  CB  TYR E 581      61.090   0.788  27.813  1.00 64.19           C
ATOM   4587  CG  TYR E 581      62.239   1.675  28.152  1.00 64.19           C
ATOM   4588  CD1 TYR E 581      63.019   1.415  29.254  1.00 64.19           C
ATOM   4589  CD2 TYR E 581      62.545   2.757  27.358  1.00 64.19           C
ATOM   4590  CE1 TYR E 581      64.084   2.228  29.565  1.00 64.19           C
ATOM   4591  CE2 TYR E 581      63.609   3.573  27.664  1.00 64.19           C
ATOM   4592  CZ  TYR E 581      64.380   3.308  28.770  1.00 64.19           C
ATOM   4593  OH  TYR E 581      65.474   4.139  29.090  1.00 64.19           O
ATOM   4594  C   TYR E 581      58.754   0.274  28.184  1.00 64.19           C
ATOM   4595  O   TYR E 581      58.672  -0.878  28.608  1.00 64.19           O
ATOM   4596  N   TYR E 582      57.880   0.771  27.280  1.00 60.70           N
ATOM   4597  CA  TYR E 582      56.757  -0.007  26.819  1.00 60.70           C
ATOM   4598  CB  TYR E 582      55.396   0.663  27.087  1.00 60.70           C
ATOM   4599  CG  TYR E 582      55.188   0.773  28.558  1.00 60.70           C
ATOM   4600  CD1 TYR E 582      55.770   1.796  29.272  1.00 60.70           C
ATOM   4601  CD2 TYR E 582      54.401  -0.140  29.222  1.00 60.70           C
ATOM   4602  CE1 TYR E 582      55.576   1.902  30.629  1.00 60.70           C
ATOM   4603  CE2 TYR E 582      54.204  -0.039  30.579  1.00 60.70           C
ATOM   4604  CZ  TYR E 582      54.792   0.983  31.284  1.00 60.70           C
ATOM   4605  OH  TYR E 582      54.592   1.089  32.677  1.00 60.70           O
ATOM   4606  C   TYR E 582      56.844  -0.148  25.326  1.00 60.70           C
ATOM   4607  O   TYR E 582      57.582   0.578  24.662  1.00 60.70           O
ATOM   4608  N   SER E 583      56.101  -1.129  24.763  1.00 42.64           N
ATOM   4609  CA  SER E 583      56.092  -1.341  23.341  1.00 42.64           C
ATOM   4610  CB  SER E 583      56.293  -2.812  22.937  1.00 42.64           C
ATOM   4611  OG  SER E 583      57.586  -3.253  23.325  1.00 42.64           O
ATOM   4612  C   SER E 583      54.756  -0.911  22.809  1.00 42.64           C
ATOM   4613  O   SER E 583      53.707  -1.369  23.257  1.00 42.64           O
ATOM   4614  N   SER E 584      54.783   0.008  21.824  1.00 94.75           N
ATOM   4615  CA  SER E 584      53.613   0.562  21.203  1.00 94.75           C
ATOM   4616  CB  SER E 584      53.971   1.758  20.306  1.00 94.75           C
ATOM   4617  OG  SER E 584      52.815   2.230  19.637  1.00 94.75           O
ATOM   4618  C   SER E 584      52.934  -0.450  20.327  1.00 94.75           C
ATOM   4619  O   SER E 584      51.715  -0.401  20.157  1.00 94.75           O
ATOM   4620  N   GLU E 585      53.704  -1.378  19.722  1.00116.02           N
ATOM   4621  CA  GLU E 585      53.127  -2.315  18.793  1.00116.02           C
ATOM   4622  CB  GLU E 585      53.048  -1.731  17.368  1.00116.02           C
ATOM   4623  CG  GLU E 585      53.033  -2.762  16.233  1.00116.02           C
ATOM   4624  CD  GLU E 585      51.782  -3.617  16.324  1.00116.02           C
ATOM   4625  OE1 GLU E 585      51.108  -3.559  17.385  1.00116.02           O
ATOM   4626  OE2 GLU E 585      51.492  -4.351  15.341  1.00116.02           O
ATOM   4627  C   GLU E 585      53.973  -3.551  18.717  1.00116.02           C
ATOM   4628  O   GLU E 585      55.176  -3.506  18.967  1.00116.02           O
ATOM   4629  N   TYR E 586      53.335  -4.708  18.421  1.00 80.69           N
ATOM   4630  CA  TYR E 586      54.055  -5.938  18.227  1.00 80.69           C
ATOM   4631  CB  TYR E 586      54.386  -6.671  19.542  1.00 80.69           C
ATOM   4632  CG  TYR E 586      53.134  -6.873  20.327  1.00 80.69           C
ATOM   4633  CD1 TYR E 586      52.619  -5.850  21.091  1.00 80.69           C
ATOM   4634  CD2 TYR E 586      52.483  -8.085  20.313  1.00 80.69           C
ATOM   4635  CE1 TYR E 586      51.469  -6.029  21.824  1.00 80.69           C
ATOM   4636  CE2 TYR E 586      51.333  -8.270  21.045  1.00 80.69           C
ATOM   4637  CZ  TYR E 586      50.824  -7.242  21.801  1.00 80.69           C
ATOM   4638  OH  TYR E 586      49.644  -7.433  22.552  1.00 80.69           O
ATOM   4639  C   TYR E 586      53.260  -6.852  17.337  1.00 80.69           C
ATOM   4640  O   TYR E 586      52.031  -6.803  17.319  1.00 80.69           O
ATOM   4641  N   HIS E 587      53.954  -7.711  16.556  1.00 67.59           N
ATOM   4642  CA  HIS E 587      53.261  -8.640  15.705  1.00 67.59           C
ATOM   4643  ND1 HIS E 587      54.302  -7.714  12.657  1.00 67.59           N
ATOM   4644  CG  HIS E 587      53.541  -7.175  13.671  1.00 67.59           C
ATOM   4645  CB  HIS E 587      52.577  -7.961  14.507  1.00 67.59           C
ATOM   4646  NE2 HIS E 587      54.824  -5.556  12.766  1.00 67.59           N
ATOM   4647  CD2 HIS E 587      53.872  -5.856  13.723  1.00 67.59           C
ATOM   4648  CE1 HIS E 587      55.051  -6.703  12.151  1.00 67.59           C
ATOM   4649  C   HIS E 587      54.249  -9.627  15.157  1.00 67.59           C
ATOM   4650  O   HIS E 587      55.456  -9.390  15.158  1.00 67.59           O
ATOM   4651  N   TYR E 588      53.749 -10.792  14.693  1.00 90.03           N
ATOM   4652  CA  TYR E 588      54.610 -11.743  14.045  1.00 90.03           C
ATOM   4653  CB  TYR E 588      54.047 -13.171  13.906  1.00 90.03           C
ATOM   4654  CG  TYR E 588      54.172 -13.935  15.180  1.00 90.03           C
ATOM   4655  CD1 TYR E 588      55.391 -14.463  15.539  1.00 90.03           C
ATOM   4656  CD2 TYR E 588      53.083 -14.156  15.992  1.00 90.03           C
ATOM   4657  CE1 TYR E 588      55.535 -15.183  16.699  1.00 90.03           C
ATOM   4658  CE2 TYR E 588      53.220 -14.878  17.155  1.00 90.03           C
ATOM   4659  CZ  TYR E 588      54.446 -15.392  17.509  1.00 90.03           C
ATOM   4660  OH  TYR E 588      54.594 -16.134  18.699  1.00 90.03           O
ATOM   4661  C   TYR E 588      54.770 -11.244  12.647  1.00 90.03           C
ATOM   4662  O   TYR E 588      53.806 -10.800  12.030  1.00 90.03           O
ATOM   4663  N   VAL E 589      56.001 -11.273  12.108  1.00107.11           N
ATOM   4664  CA  VAL E 589      56.162 -10.827  10.759  1.00107.11           C
ATOM   4665  CB  VAL E 589      57.597 -10.807  10.308  1.00107.11           C
ATOM   4666  CG1 VAL E 589      58.225 -12.178  10.597  1.00107.11           C
ATOM   4667  CG2 VAL E 589      57.647 -10.409   8.824  1.00107.11           C
ATOM   4668  C   VAL E 589      55.357 -11.745   9.897  1.00107.11           C
ATOM   4669  O   VAL E 589      55.385 -12.964  10.067  1.00107.11           O
ATOM   4670  N   GLY E 590      54.609 -11.164   8.936  1.00 33.48           N
ATOM   4671  CA  GLY E 590      53.748 -11.957   8.116  1.00 33.48           C
ATOM   4672  C   GLY E 590      52.342 -11.749   8.600  1.00 33.48           C
ATOM   4673  O   GLY E 590      51.387 -12.136   7.930  1.00 33.48           O
ATOM   4674  N   GLY E 591      52.181 -11.138   9.792  1.00 41.31           N
ATOM   4675  CA  GLY E 591      50.884 -10.782  10.297  1.00 41.31           C
ATOM   4676  C   GLY E 591      50.429 -11.715  11.381  1.00 41.31           C
ATOM   4677  O   GLY E 591      49.730 -11.294  12.301  1.00 41.31           O
ATOM   4678  N   PHE E 592      50.798 -13.007  11.302  1.00 80.20           N
ATOM   4679  CA  PHE E 592      50.408 -13.953  12.311  1.00 80.20           C
ATOM   4680  CB  PHE E 592      48.953 -14.448  12.155  1.00 80.20           C
ATOM   4681  CG  PHE E 592      48.718 -14.885  10.748  1.00 80.20           C
ATOM   4682  CD1 PHE E 592      48.319 -13.967   9.802  1.00 80.20           C
ATOM   4683  CD2 PHE E 592      48.884 -16.197  10.368  1.00 80.20           C
ATOM   4684  CE1 PHE E 592      48.094 -14.346   8.500  1.00 80.20           C
ATOM   4685  CE2 PHE E 592      48.660 -16.582   9.066  1.00 80.20           C
ATOM   4686  CZ  PHE E 592      48.265 -15.657   8.129  1.00 80.20           C
ATOM   4687  C   PHE E 592      51.369 -15.099  12.252  1.00 80.20           C
ATOM   4688  O   PHE E 592      52.225 -15.157  11.370  1.00 80.20           O
ATOM   4689  N   TYR E 593      51.266 -16.047  13.204  1.00150.19           N
ATOM   4690  CA  TYR E 593      52.229 -17.112  13.228  1.00150.19           C
ATOM   4691  CB  TYR E 593      52.186 -17.916  14.544  1.00150.19           C
ATOM   4692  CG  TYR E 593      53.247 -18.966  14.547  1.00150.19           C
ATOM   4693  CD1 TYR E 593      54.522 -18.667  14.974  1.00150.19           C
ATOM   4694  CD2 TYR E 593      52.972 -20.247  14.127  1.00150.19           C
ATOM   4695  CE1 TYR E 593      55.506 -19.627  14.986  1.00150.19           C
ATOM   4696  CE2 TYR E 593      53.952 -21.213  14.137  1.00150.19           C
ATOM   4697  CZ  TYR E 593      55.220 -20.905  14.568  1.00150.19           C
ATOM   4698  OH  TYR E 593      56.224 -21.897  14.578  1.00150.19           O
ATOM   4699  C   TYR E 593      51.941 -18.015  12.069  1.00150.19           C
ATOM   4700  O   TYR E 593      50.838 -18.543  11.934  1.00150.19           O
ATOM   4701  N   GLY E 594      52.967 -18.232  11.217  1.00 46.90           N
ATOM   4702  CA  GLY E 594      52.843 -19.061  10.050  1.00 46.90           C
ATOM   4703  C   GLY E 594      53.006 -18.241   8.795  1.00 46.90           C
ATOM   4704  O   GLY E 594      53.197 -18.792   7.712  1.00 46.90           O
ATOM   4705  N   GLY E 595      52.865 -16.908   8.913  1.00 78.08           N
ATOM   4706  CA  GLY E 595      53.003 -15.908   7.884  1.00 78.08           C
ATOM   4707  C   GLY E 595      54.425 -15.595   7.501  1.00 78.08           C
ATOM   4708  O   GLY E 595      54.659 -14.973   6.471  1.00 78.08           O
ATOM   4709  N   CYS E 596      55.411 -15.898   8.359  1.00 76.24           N
ATOM   4710  CA  CYS E 596      56.758 -15.419   8.154  1.00 76.24           C
ATOM   4711  CB  CYS E 596      57.683 -15.690   9.354  1.00 76.24           C
ATOM   4712  SG  CYS E 596      59.310 -14.899   9.173  1.00 76.24           S
ATOM   4713  C   CYS E 596      57.423 -15.973   6.925  1.00 76.24           C
ATOM   4714  O   CYS E 596      57.134 -17.079   6.470  1.00 76.24           O
ATOM   4715  N   ASN E 597      58.319 -15.150   6.325  1.00 81.51           N
ATOM   4716  CA  ASN E 597      59.132 -15.569   5.217  1.00 81.51           C
ATOM   4717  CB  ASN E 597      58.415 -15.561   3.851  1.00 81.51           C
ATOM   4718  CG  ASN E 597      57.984 -14.149   3.502  1.00 81.51           C
ATOM   4719  OD1 ASN E 597      58.810 -13.246   3.402  1.00 81.51           O
ATOM   4720  ND2 ASN E 597      56.654 -13.954   3.294  1.00 81.51           N
ATOM   4721  C   ASN E 597      60.343 -14.679   5.173  1.00 81.51           C
ATOM   4722  O   ASN E 597      60.420 -13.678   5.884  1.00 81.51           O
ATOM   4723  N   GLU E 598      61.338 -15.049   4.341  1.00 92.42           N
ATOM   4724  CA  GLU E 598      62.599 -14.363   4.241  1.00 92.42           C
ATOM   4725  CB  GLU E 598      63.525 -15.029   3.216  1.00 92.42           C
ATOM   4726  CG  GLU E 598      64.883 -14.345   3.068  1.00 92.42           C
ATOM   4727  CD  GLU E 598      65.452 -14.788   1.728  1.00 92.42           C
ATOM   4728  OE1 GLU E 598      64.662 -15.330   0.908  1.00 92.42           O
ATOM   4729  OE2 GLU E 598      66.674 -14.585   1.501  1.00 92.42           O
ATOM   4730  C   GLU E 598      62.413 -12.959   3.754  1.00 92.42           C
ATOM   4731  O   GLU E 598      63.007 -12.028   4.297  1.00 92.42           O
ATOM   4732  N   ALA E 599      61.574 -12.774   2.718  1.00 43.23           N
ATOM   4733  CA  ALA E 599      61.427 -11.481   2.111  1.00 43.23           C
ATOM   4734  CB  ALA E 599      60.435 -11.486   0.935  1.00 43.23           C
ATOM   4735  C   ALA E 599      60.907 -10.506   3.120  1.00 43.23           C
ATOM   4736  O   ALA E 599      61.426  -9.399   3.252  1.00 43.23           O
ATOM   4737  N   LEU E 600      59.872 -10.902   3.879  1.00105.11           N
ATOM   4738  CA  LEU E 600      59.299 -10.026   4.856  1.00105.11           C
ATOM   4739  CB  LEU E 600      57.976 -10.547   5.433  1.00105.11           C
ATOM   4740  CG  LEU E 600      56.819 -10.387   4.428  1.00105.11           C
ATOM   4741  CD1 LEU E 600      57.095 -11.126   3.111  1.00105.11           C
ATOM   4742  CD2 LEU E 600      55.477 -10.782   5.055  1.00105.11           C
ATOM   4743  C   LEU E 600      60.282  -9.770   5.950  1.00105.11           C
ATOM   4744  O   LEU E 600      60.312  -8.680   6.520  1.00105.11           O
ATOM   4745  N   MET E 601      61.110 -10.772   6.288  1.00 46.09           N
ATOM   4746  CA  MET E 601      62.050 -10.591   7.358  1.00 46.09           C
ATOM   4747  CB  MET E 601      62.862 -11.866   7.653  1.00 46.09           C
ATOM   4748  CG  MET E 601      62.014 -12.998   8.239  1.00 46.09           C
ATOM   4749  SD  MET E 601      62.884 -14.584   8.428  1.00 46.09           S
ATOM   4750  CE  MET E 601      64.012 -14.026   9.737  1.00 46.09           C
ATOM   4751  C   MET E 601      63.015  -9.499   7.004  1.00 46.09           C
ATOM   4752  O   MET E 601      63.307  -8.634   7.828  1.00 46.09           O
ATOM   4753  N   LYS E 602      63.531  -9.496   5.761  1.00119.88           N
ATOM   4754  CA  LYS E 602      64.498  -8.499   5.388  1.00119.88           C
ATOM   4755  CB  LYS E 602      65.109  -8.717   3.993  1.00119.88           C
ATOM   4756  CG  LYS E 602      66.044  -9.919   3.921  1.00119.88           C
ATOM   4757  CD  LYS E 602      66.493 -10.272   2.504  1.00119.88           C
ATOM   4758  CE  LYS E 602      65.465 -11.084   1.717  1.00119.88           C
ATOM   4759  NZ  LYS E 602      66.109 -11.703   0.537  1.00119.88           N
ATOM   4760  C   LYS E 602      63.866  -7.147   5.371  1.00119.88           C
ATOM   4761  O   LYS E 602      64.506  -6.156   5.718  1.00119.88           O
ATOM   4762  N   LEU E 603      62.598  -7.058   4.928  1.00 43.85           N
ATOM   4763  CA  LEU E 603      61.951  -5.775   4.863  1.00 43.85           C
ATOM   4764  CB  LEU E 603      60.520  -5.869   4.301  1.00 43.85           C
ATOM   4765  CG  LEU E 603      60.454  -6.306   2.826  1.00 43.85           C
ATOM   4766  CD1 LEU E 603      59.000  -6.377   2.330  1.00 43.85           C
ATOM   4767  CD2 LEU E 603      61.336  -5.408   1.939  1.00 43.85           C
ATOM   4768  C   LEU E 603      61.851  -5.231   6.253  1.00 43.85           C
ATOM   4769  O   LEU E 603      62.176  -4.073   6.500  1.00 43.85           O
ATOM   4770  N   GLU E 604      61.424  -6.074   7.211  1.00 93.79           N
ATOM   4771  CA  GLU E 604      61.261  -5.629   8.566  1.00 93.79           C
ATOM   4772  CB  GLU E 604      60.719  -6.734   9.495  1.00 93.79           C
ATOM   4773  CG  GLU E 604      60.697  -6.355  10.981  1.00 93.79           C
ATOM   4774  CD  GLU E 604      59.514  -5.439  11.262  1.00 93.79           C
ATOM   4775  OE1 GLU E 604      58.657  -5.272  10.354  1.00 93.79           O
ATOM   4776  OE2 GLU E 604      59.453  -4.894  12.397  1.00 93.79           O
ATOM   4777  C   GLU E 604      62.587  -5.201   9.110  1.00 93.79           C
ATOM   4778  O   GLU E 604      62.696  -4.164   9.763  1.00 93.79           O
ATOM   4779  N   LEU E 605      63.644  -5.981   8.827  1.00 57.18           N
ATOM   4780  CA  LEU E 605      64.924  -5.717   9.415  1.00 57.18           C
ATOM   4781  CB  LEU E 605      65.964  -6.774   9.001  1.00 57.18           C
ATOM   4782  CG  LEU E 605      67.350  -6.586   9.640  1.00 57.18           C
ATOM   4783  CD1 LEU E 605      67.280  -6.749  11.167  1.00 57.18           C
ATOM   4784  CD2 LEU E 605      68.389  -7.518   8.995  1.00 57.18           C
ATOM   4785  C   LEU E 605      65.441  -4.369   9.008  1.00 57.18           C
ATOM   4786  O   LEU E 605      65.784  -3.551   9.860  1.00 57.18           O
ATOM   4787  N   VAL E 606      65.496  -4.084   7.693  1.00 65.24           N
ATOM   4788  CA  VAL E 606      66.071  -2.840   7.264  1.00 65.24           C
ATOM   4789  CB  VAL E 606      66.325  -2.786   5.783  1.00 65.24           C
ATOM   4790  CG1 VAL E 606      67.277  -3.936   5.412  1.00 65.24           C
ATOM   4791  CG2 VAL E 606      64.987  -2.817   5.031  1.00 65.24           C
ATOM   4792  C   VAL E 606      65.193  -1.684   7.629  1.00 65.24           C
ATOM   4793  O   VAL E 606      65.680  -0.634   8.045  1.00 65.24           O
ATOM   4794  N   HIS E 607      63.869  -1.815   7.428  1.00 83.28           N
ATOM   4795  CA  HIS E 607      63.027  -0.697   7.723  1.00 83.28           C
ATOM   4796  ND1 HIS E 607      61.924   0.107   4.835  1.00 83.28           N
ATOM   4797  CG  HIS E 607      61.613  -0.949   5.661  1.00 83.28           C
ATOM   4798  CB  HIS E 607      61.607  -0.864   7.159  1.00 83.28           C
ATOM   4799  NE2 HIS E 607      61.491  -1.626   3.511  1.00 83.28           N
ATOM   4800  CD2 HIS E 607      61.349  -2.000   4.835  1.00 83.28           C
ATOM   4801  CE1 HIS E 607      61.836  -0.353   3.560  1.00 83.28           C
ATOM   4802  C   HIS E 607      62.931  -0.457   9.204  1.00 83.28           C
ATOM   4803  O   HIS E 607      63.144   0.662   9.662  1.00 83.28           O
ATOM   4804  N   HIS E 608      62.536  -1.496   9.970  1.00144.36           N
ATOM   4805  CA  HIS E 608      62.285  -1.446  11.391  1.00144.36           C
ATOM   4806  ND1 HIS E 608      59.004  -1.229  11.309  1.00144.36           N
ATOM   4807  CG  HIS E 608      59.969  -2.139  10.948  1.00144.36           C
ATOM   4808  CB  HIS E 608      61.185  -2.440  11.765  1.00144.36           C
ATOM   4809  NE2 HIS E 608      58.416  -2.021   9.317  1.00144.36           N
ATOM   4810  CD2 HIS E 608      59.595  -2.615   9.728  1.00144.36           C
ATOM   4811  CE1 HIS E 608      58.099  -1.196  10.298  1.00144.36           C
ATOM   4812  C   HIS E 608      63.447  -1.633  12.338  1.00144.36           C
ATOM   4813  O   HIS E 608      63.500  -0.973  13.375  1.00144.36           O
ATOM   4814  N   GLY E 609      64.381  -2.570  12.064  1.00 50.62           N
ATOM   4815  CA  GLY E 609      65.449  -2.803  13.006  1.00 50.62           C
ATOM   4816  C   GLY E 609      65.555  -4.283  13.269  1.00 50.62           C
ATOM   4817  O   GLY E 609      64.824  -5.080  12.682  1.00 50.62           O
ATOM   4818  N   PRO E 610      66.433  -4.673  14.170  1.00 78.62           N
ATOM   4819  CA  PRO E 610      66.628  -6.069  14.465  1.00 78.62           C
ATOM   4820  CD  PRO E 610      67.618  -3.884  14.469  1.00 78.62           C
ATOM   4821  CB  PRO E 610      67.853  -6.134  15.373  1.00 78.62           C
ATOM   4822  CG  PRO E 610      68.671  -4.894  14.964  1.00 78.62           C
ATOM   4823  C   PRO E 610      65.383  -6.634  15.067  1.00 78.62           C
ATOM   4824  O   PRO E 610      64.646  -5.894  15.717  1.00 78.62           O
ATOM   4825  N   MET E 611      65.121  -7.937  14.849  1.00110.93           N
ATOM   4826  CA  MET E 611      63.912  -8.532  15.340  1.00110.93           C
ATOM   4827  CB  MET E 611      62.897  -8.797  14.220  1.00110.93           C
ATOM   4828  CG  MET E 611      63.349  -9.919  13.282  1.00110.93           C
ATOM   4829  SD  MET E 611      62.490  -9.955  11.684  1.00110.93           S
ATOM   4830  CE  MET E 611      63.314  -8.449  11.088  1.00110.93           C
ATOM   4831  C   MET E 611      64.258  -9.861  15.930  1.00110.93           C
ATOM   4832  O   MET E 611      65.284 -10.452  15.599  1.00110.93           O
ATOM   4833  N   ALA E 612      63.399 -10.349  16.848  1.00 40.44           N
ATOM   4834  CA  ALA E 612      63.622 -11.616  17.485  1.00 40.44           C
ATOM   4835  CB  ALA E 612      62.795 -11.806  18.768  1.00 40.44           C
ATOM   4836  C   ALA E 612      63.251 -12.716  16.539  1.00 40.44           C
ATOM   4837  O   ALA E 612      62.289 -12.613  15.779  1.00 40.44           O
ATOM   4838  N   VAL E 613      64.023 -13.818  16.579  1.00119.92           N
ATOM   4839  CA  VAL E 613      63.786 -14.954  15.736  1.00119.92           C
ATOM   4840  CB  VAL E 613      64.639 -14.902  14.500  1.00119.92           C
ATOM   4841  CG1 VAL E 613      66.090 -14.621  14.913  1.00119.92           C
ATOM   4842  CG2 VAL E 613      64.467 -16.203  13.712  1.00119.92           C
ATOM   4843  C   VAL E 613      64.102 -16.174  16.553  1.00119.92           C
ATOM   4844  O   VAL E 613      64.785 -16.081  17.572  1.00119.92           O
ATOM   4845  N   ALA E 614      63.564 -17.350  16.159  1.00 47.01           N
ATOM   4846  CA  ALA E 614      63.842 -18.561  16.886  1.00 47.01           C
ATOM   4847  CB  ALA E 614      62.648 -19.077  17.707  1.00 47.01           C
ATOM   4848  C   ALA E 614      64.188 -19.624  15.889  1.00 47.01           C
ATOM   4849  O   ALA E 614      63.743 -19.580  14.743  1.00 47.01           O
ATOM   4850  N   PHE E 615      65.027 -20.602  16.296  1.00170.60           N
ATOM   4851  CA  PHE E 615      65.399 -21.662  15.400  1.00170.60           C
ATOM   4852  CB  PHE E 615      66.609 -21.322  14.505  1.00170.60           C
ATOM   4853  CG  PHE E 615      67.845 -21.181  15.331  1.00170.60           C
ATOM   4854  CD1 PHE E 615      68.132 -20.002  15.977  1.00170.60           C
ATOM   4855  CD2 PHE E 615      68.721 -22.235  15.462  1.00170.60           C
ATOM   4856  CE1 PHE E 615      69.273 -19.874  16.736  1.00170.60           C
ATOM   4857  CE2 PHE E 615      69.864 -22.113  16.219  1.00170.60           C
ATOM   4858  CZ  PHE E 615      70.143 -20.930  16.858  1.00170.60           C
ATOM   4859  C   PHE E 615      65.728 -22.872  16.214  1.00170.60           C
ATOM   4860  O   PHE E 615      65.764 -22.819  17.442  1.00170.60           O
ATOM   4861  N   GLU E 616      65.954 -24.018  15.538  1.00106.45           N
ATOM   4862  CA  GLU E 616      66.249 -25.222  16.262  1.00106.45           C
ATOM   4863  CB  GLU E 616      65.666 -26.488  15.608  1.00106.45           C
ATOM   4864  CG  GLU E 616      65.967 -27.774  16.382  1.00106.45           C
ATOM   4865  CD  GLU E 616      65.105 -27.794  17.636  1.00106.45           C
ATOM   4866  OE1 GLU E 616      64.359 -26.804  17.859  1.00106.45           O
ATOM   4867  OE2 GLU E 616      65.182 -28.801  18.389  1.00106.45           O
ATOM   4868  C   GLU E 616      67.733 -25.385  16.328  1.00106.45           C
ATOM   4869  O   GLU E 616      68.411 -25.491  15.307  1.00106.45           O
ATOM   4870  N   VAL E 617      68.272 -25.398  17.563  1.00 62.47           N
ATOM   4871  CA  VAL E 617      69.678 -25.576  17.762  1.00 62.47           C
ATOM   4872  CB  VAL E 617      70.178 -25.021  19.067  1.00 62.47           C
ATOM   4873  CG1 VAL E 617      71.646 -25.442  19.253  1.00 62.47           C
ATOM   4874  CG2 VAL E 617      69.977 -23.496  19.063  1.00 62.47           C
ATOM   4875  C   VAL E 617      69.946 -27.043  17.760  1.00 62.47           C
ATOM   4876  O   VAL E 617      69.185 -27.829  18.321  1.00 62.47           O
ATOM   4877  N   TYR E 618      71.058 -27.443  17.119  1.00 68.75           N
ATOM   4878  CA  TYR E 618      71.412 -28.829  17.045  1.00 68.75           C
ATOM   4879  CB  TYR E 618      71.391 -29.417  15.622  1.00 68.75           C
ATOM   4880  CG  TYR E 618      69.971 -29.566  15.182  1.00 68.75           C
ATOM   4881  CD1 TYR E 618      69.221 -30.630  15.629  1.00 68.75           C
ATOM   4882  CD2 TYR E 618      69.395 -28.668  14.312  1.00 68.75           C
ATOM   4883  CE1 TYR E 618      67.916 -30.792  15.228  1.00 68.75           C
ATOM   4884  CE2 TYR E 618      68.089 -28.825  13.907  1.00 68.75           C
ATOM   4885  CZ  TYR E 618      67.347 -29.887  14.366  1.00 68.75           C
ATOM   4886  OH  TYR E 618      66.008 -30.050  13.953  1.00 68.75           O
ATOM   4887  C   TYR E 618      72.808 -28.937  17.568  1.00 68.75           C
ATOM   4888  O   TYR E 618      73.497 -27.932  17.730  1.00 68.75           O
ATOM   4889  N   ASP E 619      73.260 -30.175  17.845  1.00 45.70           N
ATOM   4890  CA  ASP E 619      74.535 -30.406  18.459  1.00 45.70           C
ATOM   4891  CB  ASP E 619      74.854 -31.900  18.639  1.00 45.70           C
ATOM   4892  CG  ASP E 619      76.130 -32.017  19.464  1.00 45.70           C
ATOM   4893  OD1 ASP E 619      76.475 -31.032  20.170  1.00 45.70           O
ATOM   4894  OD2 ASP E 619      76.781 -33.093  19.393  1.00 45.70           O
ATOM   4895  C   ASP E 619      75.621 -29.830  17.606  1.00 45.70           C
ATOM   4896  O   ASP E 619      76.573 -29.249  18.124  1.00 45.70           O
ATOM   4897  N   ASP E 620      75.504 -29.952  16.273  1.00 54.72           N
ATOM   4898  CA  ASP E 620      76.546 -29.479  15.410  1.00 54.72           C
ATOM   4899  CB  ASP E 620      76.303 -29.776  13.914  1.00 54.72           C
ATOM   4900  CG  ASP E 620      75.056 -29.061  13.407  1.00 54.72           C
ATOM   4901  OD1 ASP E 620      74.164 -28.735  14.234  1.00 54.72           O
ATOM   4902  OD2 ASP E 620      74.976 -28.842  12.169  1.00 54.72           O
ATOM   4903  C   ASP E 620      76.696 -28.002  15.598  1.00 54.72           C
ATOM   4904  O   ASP E 620      77.791 -27.459  15.467  1.00 54.72           O
ATOM   4905  N   PHE E 621      75.585 -27.318  15.913  1.00116.11           N
ATOM   4906  CA  PHE E 621      75.538 -25.896  16.106  1.00116.11           C
ATOM   4907  CB  PHE E 621      74.094 -25.390  16.289  1.00116.11           C
ATOM   4908  CG  PHE E 621      74.076 -23.898  16.348  1.00116.11           C
ATOM   4909  CD1 PHE E 621      73.998 -23.153  15.193  1.00116.11           C
ATOM   4910  CD2 PHE E 621      74.134 -23.239  17.555  1.00116.11           C
ATOM   4911  CE1 PHE E 621      73.978 -21.778  15.238  1.00116.11           C
ATOM   4912  CE2 PHE E 621      74.114 -21.864  17.606  1.00116.11           C
ATOM   4913  CZ  PHE E 621      74.036 -21.130  16.448  1.00116.11           C
ATOM   4914  C   PHE E 621      76.346 -25.532  17.317  1.00116.11           C
ATOM   4915  O   PHE E 621      76.994 -24.486  17.347  1.00116.11           O
ATOM   4916  N   LEU E 622      76.346 -26.397  18.347  1.00 54.52           N
ATOM   4917  CA  LEU E 622      77.007 -26.074  19.582  1.00 54.52           C
ATOM   4918  CB  LEU E 622      76.938 -27.223  20.603  1.00 54.52           C
ATOM   4919  CG  LEU E 622      75.507 -27.558  21.054  1.00 54.52           C
ATOM   4920  CD1 LEU E 622      75.497 -28.709  22.071  1.00 54.52           C
ATOM   4921  CD2 LEU E 622      74.771 -26.309  21.557  1.00 54.52           C
ATOM   4922  C   LEU E 622      78.460 -25.791  19.321  1.00 54.52           C
ATOM   4923  O   LEU E 622      79.030 -24.859  19.885  1.00 54.52           O
ATOM   4924  N   HIS E 623      79.085 -26.599  18.452  1.00121.86           N
ATOM   4925  CA  HIS E 623      80.479 -26.551  18.102  1.00121.86           C
ATOM   4926  ND1 HIS E 623      80.885 -29.553  19.121  0.00121.86           N
ATOM   4927  CG  HIS E 623      80.459 -29.072  17.903  0.00121.86           C
ATOM   4928  CB  HIS E 623      80.915 -27.781  17.291  1.00121.86           C
ATOM   4929  NE2 HIS E 623      79.446 -31.046  18.315  0.00121.86           N
ATOM   4930  CD2 HIS E 623      79.582 -29.996  17.425  0.00121.86           C
ATOM   4931  CE1 HIS E 623      80.247 -30.735  19.318  0.00121.86           C
ATOM   4932  C   HIS E 623      80.814 -25.357  17.253  1.00121.86           C
ATOM   4933  O   HIS E 623      81.984 -25.015  17.135  1.00121.86           O
ATOM   4934  N   TYR E 624      79.824 -24.735  16.587  1.00116.49           N
ATOM   4935  CA  TYR E 624      80.031 -23.695  15.603  1.00116.49           C
ATOM   4936  CB  TYR E 624      78.699 -22.994  15.263  1.00116.49           C
ATOM   4937  CG  TYR E 624      78.915 -21.747  14.475  1.00116.49           C
ATOM   4938  CD1 TYR E 624      79.167 -20.557  15.121  1.00116.49           C
ATOM   4939  CD2 TYR E 624      78.848 -21.754  13.101  1.00116.49           C
ATOM   4940  CE1 TYR E 624      79.358 -19.395  14.411  1.00116.49           C
ATOM   4941  CE2 TYR E 624      79.038 -20.594  12.385  1.00116.49           C
ATOM   4942  CZ  TYR E 624      79.294 -19.412  13.039  1.00116.49           C
ATOM   4943  OH  TYR E 624      79.489 -18.221  12.306  1.00116.49           O
ATOM   4944  C   TYR E 624      81.035 -22.662  16.027  1.00116.49           C
ATOM   4945  O   TYR E 624      80.867 -21.990  17.043  1.00116.49           O
ATOM   4946  N   LYS E 625      82.180 -22.614  15.300  1.00151.02           N
ATOM   4947  CA  LYS E 625      83.202 -21.606  15.438  1.00151.02           C
ATOM   4948  CB  LYS E 625      84.601 -22.119  15.053  1.00151.02           C
ATOM   4949  CG  LYS E 625      85.163 -23.177  16.004  1.00151.02           C
ATOM   4950  CD  LYS E 625      84.410 -24.507  15.955  1.00151.02           C
ATOM   4951  CE  LYS E 625      85.036 -25.598  16.827  1.00151.02           C
ATOM   4952  NZ  LYS E 625      84.851 -25.274  18.259  0.00151.02           N
ATOM   4953  C   LYS E 625      82.960 -20.391  14.589  1.00151.02           C
ATOM   4954  O   LYS E 625      82.995 -19.262  15.078  1.00151.02           O
ATOM   4955  N   LYS E 626      82.707 -20.602  13.274  1.00 91.36           N
ATOM   4956  CA  LYS E 626      82.612 -19.489  12.368  1.00 91.36           C
ATOM   4957  CB  LYS E 626      83.975 -18.824  12.110  1.00 91.36           C
ATOM   4958  CG  LYS E 626      83.889 -17.497  11.359  1.00 91.36           C
ATOM   4959  CD  LYS E 626      85.186 -16.686  11.407  1.00 91.36           C
ATOM   4960  CE  LYS E 626      85.108 -15.354  10.658  1.00 91.36           C
ATOM   4961  NZ  LYS E 626      84.974 -15.599   9.204  1.00 91.36           N
ATOM   4962  C   LYS E 626      82.080 -19.974  11.048  1.00 91.36           C
ATOM   4963  O   LYS E 626      81.900 -21.172  10.836  1.00 91.36           O
ATOM   4964  N   GLY E 627      81.815 -19.034  10.113  1.00 28.38           N
ATOM   4965  CA  GLY E 627      81.331 -19.398   8.809  1.00 28.38           C
ATOM   4966  C   GLY E 627      79.837 -19.317   8.770  1.00 28.38           C
ATOM   4967  O   GLY E 627      79.200 -18.737   9.648  1.00 28.38           O
ATOM   4968  N   ILE E 628      79.242 -19.894   7.703  1.00 48.49           N
ATOM   4969  CA  ILE E 628      77.817 -19.856   7.538  1.00 48.49           C
ATOM   4970  CB  ILE E 628      77.401 -19.553   6.127  1.00 48.49           C
ATOM   4971  CG1 ILE E 628      77.927 -18.169   5.710  1.00 48.49           C
ATOM   4972  CG2 ILE E 628      75.872 -19.686   6.034  1.00 48.49           C
ATOM   4973  CD1 ILE E 628      77.824 -17.898   4.209  1.00 48.49           C
ATOM   4974  C   ILE E 628      77.296 -21.215   7.892  1.00 48.49           C
ATOM   4975  O   ILE E 628      77.524 -22.192   7.182  1.00 48.49           O
ATOM   4976  N   TYR E 629      76.548 -21.279   9.010  1.00188.22           N
ATOM   4977  CA  TYR E 629      76.012 -22.475   9.601  1.00188.22           C
ATOM   4978  CB  TYR E 629      75.454 -22.208  11.010  1.00188.22           C
ATOM   4979  CG  TYR E 629      74.667 -23.384  11.470  1.00188.22           C
ATOM   4980  CD1 TYR E 629      75.282 -24.431  12.116  1.00188.22           C
ATOM   4981  CD2 TYR E 629      73.310 -23.438  11.249  1.00188.22           C
ATOM   4982  CE1 TYR E 629      74.553 -25.515  12.544  1.00188.22           C
ATOM   4983  CE2 TYR E 629      72.575 -24.519  11.676  1.00188.22           C
ATOM   4984  CZ  TYR E 629      73.198 -25.559  12.325  1.00188.22           C
ATOM   4985  OH  TYR E 629      72.450 -26.670  12.767  1.00188.22           O
ATOM   4986  C   TYR E 629      74.917 -23.067   8.769  1.00188.22           C
ATOM   4987  O   TYR E 629      74.112 -22.348   8.178  1.00188.22           O
ATOM   4988  N   HIS E 630      74.892 -24.420   8.685  1.00102.32           N
ATOM   4989  CA  HIS E 630      73.886 -25.112   7.926  1.00102.32           C
ATOM   4990  ND1 HIS E 630      73.356 -27.318   5.333  1.00102.32           N
ATOM   4991  CG  HIS E 630      73.259 -25.968   5.595  1.00102.32           C
ATOM   4992  CB  HIS E 630      74.250 -25.210   6.431  1.00102.32           C
ATOM   4993  NE2 HIS E 630      71.531 -26.597   4.286  1.00102.32           N
ATOM   4994  CD2 HIS E 630      72.139 -25.545   4.949  1.00102.32           C
ATOM   4995  CE1 HIS E 630      72.298 -27.640   4.547  1.00102.32           C
ATOM   4996  C   HIS E 630      73.706 -26.524   8.435  1.00102.32           C
ATOM   4997  O   HIS E 630      74.601 -27.104   9.046  1.00102.32           O
ATOM   4998  N   HIS E 631      72.489 -27.073   8.204  1.00237.81           N
ATOM   4999  CA  HIS E 631      72.049 -28.445   8.386  1.00237.81           C
ATOM   5000  ND1 HIS E 631      74.460 -30.512   9.310  0.00237.81           N
ATOM   5001  CG  HIS E 631      74.236 -29.765   8.174  0.00237.81           C
ATOM   5002  CB  HIS E 631      72.875 -29.491   7.608  1.00237.81           C
ATOM   5003  NE2 HIS E 631      76.457 -29.895   8.553  0.00237.81           N
ATOM   5004  CD2 HIS E 631      75.468 -29.397   7.725  0.00237.81           C
ATOM   5005  CE1 HIS E 631      75.804 -30.558   9.490  0.00237.81           C
ATOM   5006  C   HIS E 631      71.887 -28.933   9.796  1.00237.81           C
ATOM   5007  O   HIS E 631      72.277 -28.265  10.750  1.00237.81           O
ATOM   5008  N   THR E 632      71.174 -30.095   9.895  1.00137.06           N
ATOM   5009  CA  THR E 632      70.906 -30.994  11.004  1.00137.06           C
ATOM   5010  CB  THR E 632      71.300 -30.493  12.391  1.00137.06           C
ATOM   5011  OG1 THR E 632      72.681 -30.160  12.399  1.00137.06           O
ATOM   5012  CG2 THR E 632      71.166 -31.618  13.437  1.00137.06           C
ATOM   5013  C   THR E 632      69.452 -31.456  10.871  1.00137.06           C
ATOM   5014  O   THR E 632      68.844 -31.276   9.817  1.00137.06           O
ATOM   5015  N   GLY E 633      68.864 -32.055  11.936  1.00127.08           N
ATOM   5016  CA  GLY E 633      67.571 -32.700  12.063  1.00127.08           C
ATOM   5017  C   GLY E 633      66.487 -32.163  11.172  1.00127.08           C
ATOM   5018  O   GLY E 633      66.118 -31.003  11.232  1.00127.08           O
ATOM   5019  N   LEU E 634      65.862 -33.042  10.370  1.00230.81           N
ATOM   5020  CA  LEU E 634      64.849 -32.655   9.424  1.00230.81           C
ATOM   5021  CB  LEU E 634      64.435 -33.836   8.527  1.00230.81           C
ATOM   5022  CG  LEU E 634      63.475 -33.484   7.372  0.00230.81           C
ATOM   5023  CD1 LEU E 634      62.051 -33.179   7.859  0.00230.81           C
ATOM   5024  CD2 LEU E 634      64.056 -32.357   6.505  0.00230.81           C
ATOM   5025  C   LEU E 634      63.624 -32.098  10.100  1.00230.81           C
ATOM   5026  O   LEU E 634      63.195 -30.994   9.769  1.00230.81           O
ATOM   5027  N   ARG E 635      63.021 -32.817  11.072  1.00172.41           N
ATOM   5028  CA  ARG E 635      61.849 -32.269  11.704  1.00172.41           C
ATOM   5029  CB  ARG E 635      60.551 -32.400  10.885  1.00172.41           C
ATOM   5030  CG  ARG E 635      60.494 -31.460   9.678  1.00172.41           C
[truncated: 483,567 more chars]
