# Supplementary material for: Evolutionary Analysis of Dipeptidyl Peptidase I
Source: Int J Mol Sci. 2022 Feb 6;23(3):1852. doi: 10.3390/ijms23031852 (PMC8836896; doi:10.3390/ijms23031852)
Supplement: Supplementary file 1 [file ijms-23-01852-s001.zip › Supplementary File S2 Homology models/Modeller/Homo sapiens/mod.B99990002.pdb]

EXPDTA    THEORETICAL MODEL, MODELLER 10.1 2021/11/05 13:01:20
REMARK   6 MODELLER OBJECTIVE FUNCTION:     11632.3740
REMARK   6 MODELLER BEST TEMPLATE % SEQ ID: 100.000
REMARK   6 SEQUENCE: mod
REMARK   6 ALIGNMENT: alignment.pir
REMARK   6 SCRIPT: model.py
REMARK   6 DOPE score: -172290.32812
REMARK   6 GA341 score: 1.00000
REMARK   6 DOPE-HR score: -147584.14062
REMARK   6 TEMPLATE: 1K3B 1:A - 119:A MODELS 1:A - 119:A AT 100.0%
REMARK   6 TEMPLATE: 1K3B 120:B - 283:B MODELS 120:B - 283:B AT 100.0%
REMARK   6 TEMPLATE: 1K3B 284:C - 352:C MODELS 284:C - 352:C AT 100.0%
REMARK   6 TEMPLATE: 1K3B 353:D - 471:D MODELS 353:D - 471:D AT 100.0%
REMARK   6 TEMPLATE: 1K3B 472:E - 635:E MODELS 472:E - 635:E AT 100.0%
REMARK   6 TEMPLATE: 1K3B 636:F - 704:F MODELS 636:F - 704:F AT 100.0%
REMARK   6 TEMPLATE: 1K3B 705:G - 823:G MODELS 705:G - 823:G AT 100.0%
REMARK   6 TEMPLATE: 1K3B 824:H - 987:H MODELS 824:H - 987:H AT 100.0%
REMARK   6 TEMPLATE: 1K3B 988:I - 1056:I MODELS 988:I - 1056:I AT 100.0%
REMARK   6 TEMPLATE: 1K3B 1057:J - 1175:J MODELS 1057:J - 1175:J AT 100.0%
REMARK   6 TEMPLATE: 1K3B 1176:K - 1339:K MODELS 1176:K - 1339:K AT 100.0%
REMARK   6 TEMPLATE: 1K3B 1340:L - 1408:L MODELS 1340:L - 1408:L AT 100.0%
SSBOND   1 CYS A    6    CYS A   94                          1555   1555  2.03
SSBOND   2 CYS A   30    CYS A  112                          1555   1555  2.03
SSBOND   3 CYS B  144    CYS B  187                          1555   1555  2.03
SSBOND   4 CYS B  180    CYS B  220                          1555   1555  2.04
SSBOND   5 CYS B  210    CYS B  226                          1555   1555  2.03
SSBOND   6 CYS D  358    CYS D  446                          1555   1555  2.03
SSBOND   7 CYS D  382    CYS D  464                          1555   1555  1.98
SSBOND   8 CYS E  496    CYS E  539                          1555   1555  2.04
SSBOND   9 CYS E  532    CYS E  572                          1555   1555  2.03
SSBOND  10 CYS E  562    CYS E  578                          1555   1555  2.03
SSBOND  11 CYS G  710    CYS G  798                          1555   1555  2.02
SSBOND  12 CYS G  734    CYS G  816                          1555   1555  2.03
SSBOND  13 CYS H  848    CYS H  891                          1555   1555  2.02
SSBOND  14 CYS H  884    CYS H  924                          1555   1555  2.04
SSBOND  15 CYS H  914    CYS H  930                          1555   1555  2.02
SSBOND  16 CYS J 1062    CYS J 1150                          1555   1555  2.03
SSBOND  17 CYS J 1086    CYS J 1168                          1555   1555  2.02
SSBOND  18 CYS K 1200    CYS K 1243                          1555   1555  2.03
SSBOND  19 CYS K 1236    CYS K 1276                          1555   1555  2.03
SSBOND  20 CYS K 1266    CYS K 1282                          1555   1555  2.03
ATOM      1  N   ASP A   1      28.114  25.162  25.751  1.00 40.83           N
ATOM      2  CA  ASP A   1      29.240  25.898  25.134  1.00 40.83           C
ATOM      3  CB  ASP A   1      28.717  27.004  24.205  1.00 40.83           C
ATOM      4  CG  ASP A   1      27.953  26.364  23.054  1.00 40.83           C
ATOM      5  OD1 ASP A   1      27.773  25.118  23.071  1.00 40.83           O
ATOM      6  OD2 ASP A   1      27.535  27.122  22.139  1.00 40.83           O
ATOM      7  C   ASP A   1      30.013  26.563  26.219  1.00 40.83           C
ATOM      8  O   ASP A   1      29.507  26.763  27.322  1.00 40.83           O
ATOM      9  N   THR A   2      31.288  26.878  25.936  1.00 46.09           N
ATOM     10  CA  THR A   2      32.091  27.609  26.863  1.00 46.09           C
ATOM     11  CB  THR A   2      33.547  27.240  26.843  1.00 46.09           C
ATOM     12  OG1 THR A   2      34.103  27.508  25.564  1.00 46.09           O
ATOM     13  CG2 THR A   2      33.687  25.746  27.184  1.00 46.09           C
ATOM     14  C   THR A   2      31.972  29.032  26.425  1.00 46.09           C
ATOM     15  O   THR A   2      31.351  29.331  25.407  1.00 46.09           O
ATOM     16  N   PRO A   3      32.535  29.918  27.185  1.00 73.64           N
ATOM     17  CA  PRO A   3      32.467  31.317  26.850  1.00 73.64           C
ATOM     18  CD  PRO A   3      32.611  29.704  28.622  1.00 73.64           C
ATOM     19  CB  PRO A   3      32.891  32.061  28.114  1.00 73.64           C
ATOM     20  CG  PRO A   3      32.505  31.102  29.253  1.00 73.64           C
ATOM     21  C   PRO A   3      33.304  31.667  25.651  1.00 73.64           C
ATOM     22  O   PRO A   3      33.212  32.802  25.186  1.00 73.64           O
ATOM     23  N   ALA A   4      34.144  30.738  25.153  1.00 58.82           N
ATOM     24  CA  ALA A   4      35.069  31.061  24.096  1.00 58.82           C
ATOM     25  CB  ALA A   4      36.194  30.025  23.935  1.00 58.82           C
ATOM     26  C   ALA A   4      34.405  31.211  22.760  1.00 58.82           C
ATOM     27  O   ALA A   4      33.482  30.476  22.410  1.00 58.82           O
ATOM     28  N   ASN A   5      34.885  32.207  21.981  1.00141.27           N
ATOM     29  CA  ASN A   5      34.442  32.433  20.633  1.00141.27           C
ATOM     30  CB  ASN A   5      33.604  33.717  20.490  1.00141.27           C
ATOM     31  CG  ASN A   5      32.896  33.705  19.141  1.00141.27           C
ATOM     32  OD1 ASN A   5      33.088  32.804  18.327  1.00141.27           O
ATOM     33  ND2 ASN A   5      32.051  34.742  18.895  1.00141.27           N
ATOM     34  C   ASN A   5      35.691  32.625  19.821  1.00141.27           C
ATOM     35  O   ASN A   5      36.036  33.750  19.462  1.00141.27           O
ATOM     36  N   CYS A   6      36.388  31.521  19.474  1.00 62.37           N
ATOM     37  CA  CYS A   6      37.632  31.645  18.762  1.00 62.37           C
ATOM     38  CB  CYS A   6      38.761  30.779  19.346  1.00 62.37           C
ATOM     39  SG  CYS A   6      39.241  31.380  20.993  1.00 62.37           S
ATOM     40  C   CYS A   6      37.423  31.282  17.326  1.00 62.37           C
ATOM     41  O   CYS A   6      36.410  30.688  16.962  1.00 62.37           O
ATOM     42  N   THR A   7      38.398  31.641  16.461  1.00 52.95           N
ATOM     43  CA  THR A   7      38.216  31.420  15.057  1.00 52.95           C
ATOM     44  CB  THR A   7      38.350  32.661  14.220  1.00 52.95           C
ATOM     45  OG1 THR A   7      39.674  33.170  14.294  1.00 52.95           O
ATOM     46  CG2 THR A   7      37.350  33.710  14.735  1.00 52.95           C
ATOM     47  C   THR A   7      39.233  30.458  14.539  1.00 52.95           C
ATOM     48  O   THR A   7      40.210  30.106  15.198  1.00 52.95           O
ATOM     49  N   TYR A   8      38.985  30.030  13.289  1.00 94.23           N
ATOM     50  CA  TYR A   8      39.762  29.099  12.532  1.00 94.23           C
ATOM     51  CB  TYR A   8      39.144  28.927  11.135  1.00 94.23           C
ATOM     52  CG  TYR A   8      40.024  28.067  10.304  1.00 94.23           C
ATOM     53  CD1 TYR A   8      39.984  26.700  10.439  1.00 94.23           C
ATOM     54  CD2 TYR A   8      40.877  28.626   9.379  1.00 94.23           C
ATOM     55  CE1 TYR A   8      40.793  25.900   9.672  1.00 94.23           C
ATOM     56  CE2 TYR A   8      41.689  27.831   8.608  1.00 94.23           C
ATOM     57  CZ  TYR A   8      41.644  26.467   8.757  1.00 94.23           C
ATOM     58  OH  TYR A   8      42.473  25.648   7.971  1.00 94.23           O
ATOM     59  C   TYR A   8      41.142  29.664  12.377  1.00 94.23           C
ATOM     60  O   TYR A   8      42.131  28.945  12.515  1.00 94.23           O
ATOM     61  N   LEU A   9      41.240  30.981  12.093  1.00109.19           N
ATOM     62  CA  LEU A   9      42.513  31.628  11.929  1.00109.19           C
ATOM     63  CB  LEU A   9      42.439  33.127  11.553  1.00109.19           C
ATOM     64  CG  LEU A   9      42.195  33.420  10.060  1.00109.19           C
ATOM     65  CD1 LEU A   9      40.841  32.909   9.585  1.00109.19           C
ATOM     66  CD2 LEU A   9      42.414  34.905   9.729  1.00109.19           C
ATOM     67  C   LEU A   9      43.289  31.549  13.207  1.00109.19           C
ATOM     68  O   LEU A   9      44.504  31.358  13.184  1.00109.19           O
ATOM     69  N   ASP A  10      42.618  31.686  14.364  1.00 56.70           N
ATOM     70  CA  ASP A  10      43.329  31.674  15.612  1.00 56.70           C
ATOM     71  CB  ASP A  10      42.412  31.839  16.838  1.00 56.70           C
ATOM     72  CG  ASP A  10      41.918  33.279  16.893  1.00 56.70           C
ATOM     73  OD1 ASP A  10      42.750  34.200  16.675  1.00 56.70           O
ATOM     74  OD2 ASP A  10      40.705  33.476  17.167  1.00 56.70           O
ATOM     75  C   ASP A  10      44.026  30.355  15.751  1.00 56.70           C
ATOM     76  O   ASP A  10      45.101  30.271  16.343  1.00 56.70           O
ATOM     77  N   LEU A  11      43.386  29.288  15.245  1.00 76.23           N
ATOM     78  CA  LEU A  11      43.847  27.926  15.299  1.00 76.23           C
ATOM     79  CB  LEU A  11      42.728  26.939  14.924  1.00 76.23           C
ATOM     80  CG  LEU A  11      43.128  25.460  15.046  1.00 76.23           C
ATOM     81  CD1 LEU A  11      43.488  25.101  16.497  1.00 76.23           C
ATOM     82  CD2 LEU A  11      42.037  24.546  14.466  1.00 76.23           C
ATOM     83  C   LEU A  11      45.034  27.673  14.404  1.00 76.23           C
ATOM     84  O   LEU A  11      45.879  26.834  14.715  1.00 76.23           O
ATOM     85  N   LEU A  12      45.123  28.353  13.243  1.00 55.72           N
ATOM     86  CA  LEU A  12      46.198  28.065  12.323  1.00 55.72           C
ATOM     87  CB  LEU A  12      46.041  28.788  10.972  1.00 55.72           C
ATOM     88  CG  LEU A  12      44.780  28.391  10.185  1.00 55.72           C
ATOM     89  CD1 LEU A  12      44.688  29.152   8.853  1.00 55.72           C
ATOM     90  CD2 LEU A  12      44.688  26.869  10.008  1.00 55.72           C
ATOM     91  C   LEU A  12      47.494  28.533  12.921  1.00 55.72           C
ATOM     92  O   LEU A  12      47.557  29.614  13.502  1.00 55.72           O
ATOM     93  N   GLY A  13      48.574  27.724  12.798  1.00 35.89           N
ATOM     94  CA  GLY A  13      49.848  28.160  13.299  1.00 35.89           C
ATOM     95  C   GLY A  13      50.554  27.032  13.987  1.00 35.89           C
ATOM     96  O   GLY A  13      50.239  25.859  13.784  1.00 35.89           O
ATOM     97  N   THR A  14      51.553  27.381  14.830  1.00130.25           N
ATOM     98  CA  THR A  14      52.306  26.383  15.533  1.00130.25           C
ATOM     99  CB  THR A  14      53.784  26.645  15.565  1.00130.25           C
ATOM    100  OG1 THR A  14      54.041  27.875  16.220  1.00130.25           O
ATOM    101  CG2 THR A  14      54.326  26.706  14.134  1.00130.25           C
ATOM    102  C   THR A  14      51.844  26.368  16.954  1.00130.25           C
ATOM    103  O   THR A  14      51.652  27.409  17.580  1.00130.25           O
ATOM    104  N   TRP A  15      51.638  25.154  17.495  1.00 62.75           N
ATOM    105  CA  TRP A  15      51.181  25.012  18.846  1.00 62.75           C
ATOM    106  CB  TRP A  15      49.788  24.370  18.960  1.00 62.75           C
ATOM    107  CG  TRP A  15      48.642  25.250  18.521  1.00 62.75           C
ATOM    108  CD2 TRP A  15      47.784  25.957  19.431  1.00 62.75           C
ATOM    109  CD1 TRP A  15      48.186  25.529  17.265  1.00 62.75           C
ATOM    110  NE1 TRP A  15      47.101  26.371  17.336  1.00 62.75           N
ATOM    111  CE2 TRP A  15      46.842  26.640  18.664  1.00 62.75           C
ATOM    112  CE3 TRP A  15      47.780  26.027  20.795  1.00 62.75           C
ATOM    113  CZ2 TRP A  15      45.878  27.409  19.252  1.00 62.75           C
ATOM    114  CZ3 TRP A  15      46.809  26.805  21.385  1.00 62.75           C
ATOM    115  CH2 TRP A  15      45.876  27.483  20.628  1.00 62.75           C
ATOM    116  C   TRP A  15      52.123  24.101  19.557  1.00 62.75           C
ATOM    117  O   TRP A  15      52.650  23.153  18.977  1.00 62.75           O
ATOM    118  N   VAL A  16      52.374  24.389  20.848  1.00 49.85           N
ATOM    119  CA  VAL A  16      53.192  23.501  21.617  1.00 49.85           C
ATOM    120  CB  VAL A  16      54.343  24.174  22.302  1.00 49.85           C
ATOM    121  CG1 VAL A  16      55.054  23.134  23.182  1.00 49.85           C
ATOM    122  CG2 VAL A  16      55.253  24.789  21.225  1.00 49.85           C
ATOM    123  C   VAL A  16      52.306  22.900  22.662  1.00 49.85           C
ATOM    124  O   VAL A  16      51.598  23.607  23.380  1.00 49.85           O
ATOM    125  N   PHE A  17      52.307  21.557  22.760  1.00 74.05           N
ATOM    126  CA  PHE A  17      51.470  20.940  23.746  1.00 74.05           C
ATOM    127  CB  PHE A  17      50.615  19.764  23.236  1.00 74.05           C
ATOM    128  CG  PHE A  17      49.689  20.237  22.168  1.00 74.05           C
ATOM    129  CD1 PHE A  17      48.777  21.237  22.414  1.00 74.05           C
ATOM    130  CD2 PHE A  17      49.699  19.637  20.929  1.00 74.05           C
ATOM    131  CE1 PHE A  17      47.917  21.660  21.428  1.00 74.05           C
ATOM    132  CE2 PHE A  17      48.839  20.054  19.940  1.00 74.05           C
ATOM    133  CZ  PHE A  17      47.949  21.071  20.187  1.00 74.05           C
ATOM    134  C   PHE A  17      52.357  20.360  24.800  1.00 74.05           C
ATOM    135  O   PHE A  17      53.294  19.620  24.503  1.00 74.05           O
ATOM    136  N   GLN A  18      52.082  20.691  26.075  1.00 45.81           N
ATOM    137  CA  GLN A  18      52.847  20.112  27.139  1.00 45.81           C
ATOM    138  CB  GLN A  18      53.201  21.107  28.255  1.00 45.81           C
ATOM    139  CG  GLN A  18      54.127  22.232  27.777  1.00 45.81           C
ATOM    140  CD  GLN A  18      55.502  21.639  27.497  1.00 45.81           C
ATOM    141  OE1 GLN A  18      55.804  20.517  27.900  1.00 45.81           O
ATOM    142  NE2 GLN A  18      56.364  22.416  26.788  1.00 45.81           N
ATOM    143  C   GLN A  18      51.978  19.036  27.695  1.00 45.81           C
ATOM    144  O   GLN A  18      50.822  19.278  28.046  1.00 45.81           O
ATOM    145  N   VAL A  19      52.513  17.803  27.773  1.00 47.63           N
ATOM    146  CA  VAL A  19      51.699  16.697  28.177  1.00 47.63           C
ATOM    147  CB  VAL A  19      51.741  15.567  27.188  1.00 47.63           C
ATOM    148  CG1 VAL A  19      50.849  14.423  27.698  1.00 47.63           C
ATOM    149  CG2 VAL A  19      51.331  16.112  25.810  1.00 47.63           C
ATOM    150  C   VAL A  19      52.159  16.156  29.492  1.00 47.63           C
ATOM    151  O   VAL A  19      53.348  15.943  29.719  1.00 47.63           O
ATOM    152  N   GLY A  20      51.197  15.931  30.405  1.00 54.31           N
ATOM    153  CA  GLY A  20      51.489  15.342  31.677  1.00 54.31           C
ATOM    154  C   GLY A  20      51.032  13.923  31.583  1.00 54.31           C
ATOM    155  O   GLY A  20      51.125  13.323  30.515  1.00 54.31           O
ATOM    156  N   SER A  21      50.568  13.377  32.728  1.00183.15           N
ATOM    157  CA  SER A  21      49.913  12.104  32.902  1.00183.15           C
ATOM    158  CB  SER A  21      48.389  12.241  32.703  1.00183.15           C
ATOM    159  OG  SER A  21      47.693  11.102  33.185  1.00183.15           O
ATOM    160  C   SER A  21      50.455  11.014  32.002  1.00183.15           C
ATOM    161  O   SER A  21      51.585  11.068  31.520  1.00183.15           O
ATOM    162  N   SER A  22      49.680   9.910  31.897  1.00158.29           N
ATOM    163  CA  SER A  22      49.893   8.809  30.996  1.00158.29           C
ATOM    164  CB  SER A  22      51.376   8.438  30.785  1.00158.29           C
ATOM    165  OG  SER A  22      51.488   7.344  29.885  1.00158.29           O
ATOM    166  C   SER A  22      49.240   7.603  31.602  1.00158.29           C
ATOM    167  O   SER A  22      49.920   6.706  32.095  1.00158.29           O
ATOM    168  N   GLY A  23      47.900   7.498  31.514  1.00 58.23           N
ATOM    169  CA  GLY A  23      47.234   6.389  32.143  1.00 58.23           C
ATOM    170  C   GLY A  23      46.083   5.981  31.282  1.00 58.23           C
ATOM    171  O   GLY A  23      46.092   6.189  30.073  1.00 58.23           O
ATOM    172  N   SER A  24      45.072   5.329  31.890  1.00 34.24           N
ATOM    173  CA  SER A  24      43.910   4.904  31.160  1.00 34.24           C
ATOM    174  CB  SER A  24      43.292   3.605  31.705  1.00 34.24           C
ATOM    175  OG  SER A  24      44.215   2.534  31.571  1.00 34.24           O
ATOM    176  C   SER A  24      42.875   5.984  31.251  1.00 34.24           C
ATOM    177  O   SER A  24      43.101   7.030  31.857  1.00 34.24           O
ATOM    178  N   GLN A  25      41.701   5.748  30.626  1.00 74.22           N
ATOM    179  CA  GLN A  25      40.625   6.702  30.625  1.00 74.22           C
ATOM    180  CB  GLN A  25      39.412   6.273  29.776  1.00 74.22           C
ATOM    181  CG  GLN A  25      38.676   5.041  30.308  1.00 74.22           C
ATOM    182  CD  GLN A  25      37.417   4.829  29.474  1.00 74.22           C
ATOM    183  OE1 GLN A  25      36.463   4.194  29.921  1.00 74.22           O
ATOM    184  NE2 GLN A  25      37.403   5.378  28.230  1.00 74.22           N
ATOM    185  C   GLN A  25      40.147   6.877  32.036  1.00 74.22           C
ATOM    186  O   GLN A  25      39.661   7.943  32.408  1.00 74.22           O
ATOM    187  N   ARG A  26      40.164   5.784  32.821  1.00111.92           N
ATOM    188  CA  ARG A  26      39.787   5.814  34.208  1.00111.92           C
ATOM    189  CB  ARG A  26      39.515   4.418  34.789  1.00111.92           C
ATOM    190  CG  ARG A  26      39.107   4.451  36.264  0.00111.92           C
ATOM    191  CD  ARG A  26      38.786   3.073  36.845  0.00111.92           C
ATOM    192  NE  ARG A  26      40.029   2.255  36.777  0.00111.92           N
ATOM    193  CZ  ARG A  26      40.082   1.045  37.405  0.00111.92           C
ATOM    194  NH1 ARG A  26      39.005   0.596  38.113  0.00111.92           N
ATOM    195  NH2 ARG A  26      41.212   0.283  37.325  0.00111.92           N
ATOM    196  C   ARG A  26      40.850   6.452  35.050  1.00111.92           C
ATOM    197  O   ARG A  26      40.549   7.160  36.010  1.00111.92           O
ATOM    198  N   ASP A  27      42.126   6.188  34.714  1.00 50.06           N
ATOM    199  CA  ASP A  27      43.258   6.630  35.479  1.00 50.06           C
ATOM    200  CB  ASP A  27      44.591   6.042  34.983  1.00 50.06           C
ATOM    201  CG  ASP A  27      44.634   4.581  35.406  0.00 50.06           C
ATOM    202  OD1 ASP A  27      43.762   4.171  36.218  0.00 50.06           O
ATOM    203  OD2 ASP A  27      45.545   3.856  34.926  0.00 50.06           O
ATOM    204  C   ASP A  27      43.386   8.119  35.456  1.00 50.06           C
ATOM    205  O   ASP A  27      43.852   8.714  36.426  1.00 50.06           O
ATOM    206  N   VAL A  28      43.002   8.778  34.350  1.00104.32           N
ATOM    207  CA  VAL A  28      43.225  10.192  34.321  1.00104.32           C
ATOM    208  CB  VAL A  28      44.171  10.617  33.233  1.00104.32           C
ATOM    209  CG1 VAL A  28      43.450  10.486  31.881  1.00104.32           C
ATOM    210  CG2 VAL A  28      44.686  12.031  33.541  1.00104.32           C
ATOM    211  C   VAL A  28      41.934  10.912  34.086  1.00104.32           C
ATOM    212  O   VAL A  28      40.956  10.341  33.604  1.00104.32           O
ATOM    213  N   ASN A  29      41.902  12.192  34.509  1.00 79.95           N
ATOM    214  CA  ASN A  29      40.805  13.085  34.271  1.00 79.95           C
ATOM    215  CB  ASN A  29      39.815  13.174  35.445  1.00 79.95           C
ATOM    216  CG  ASN A  29      38.596  13.959  34.984  0.00 79.95           C
ATOM    217  OD1 ASN A  29      37.811  13.487  34.162  0.00 79.95           O
ATOM    218  ND2 ASN A  29      38.425  15.192  35.532  0.00 79.95           N
ATOM    219  C   ASN A  29      41.459  14.420  34.123  1.00 79.95           C
ATOM    220  O   ASN A  29      42.163  14.865  35.029  1.00 79.95           O
ATOM    221  N   CYS A  30      41.231  15.110  32.989  1.00 78.05           N
ATOM    222  CA  CYS A  30      41.986  16.307  32.761  1.00 78.05           C
ATOM    223  CB  CYS A  30      42.396  16.425  31.287  1.00 78.05           C
ATOM    224  SG  CYS A  30      43.232  14.900  30.767  1.00 78.05           S
ATOM    225  C   CYS A  30      41.181  17.507  33.130  1.00 78.05           C
ATOM    226  O   CYS A  30      40.850  18.337  32.284  1.00 78.05           O
ATOM    227  N   SER A  31      40.782  17.589  34.409  1.00 84.51           N
ATOM    228  CA  SER A  31      40.127  18.758  34.903  1.00 84.51           C
ATOM    229  CB  SER A  31      39.259  18.456  36.137  1.00 84.51           C
ATOM    230  OG  SER A  31      40.053  17.882  37.164  1.00 84.51           O
ATOM    231  C   SER A  31      41.155  19.799  35.277  1.00 84.51           C
ATOM    232  O   SER A  31      40.983  20.981  34.984  1.00 84.51           O
ATOM    233  N   VAL A  32      42.184  19.393  36.061  1.00156.82           N
ATOM    234  CA  VAL A  32      43.204  20.302  36.529  1.00156.82           C
ATOM    235  CB  VAL A  32      43.828  19.833  37.807  1.00156.82           C
ATOM    236  CG1 VAL A  32      44.901  20.855  38.216  1.00156.82           C
ATOM    237  CG2 VAL A  32      42.727  19.615  38.846  1.00156.82           C
ATOM    238  C   VAL A  32      44.364  20.583  35.614  1.00156.82           C
ATOM    239  O   VAL A  32      44.523  21.709  35.146  1.00156.82           O
ATOM    240  N   MET A  33      45.190  19.530  35.353  1.00100.72           N
ATOM    241  CA  MET A  33      46.455  19.575  34.643  1.00100.72           C
ATOM    242  CB  MET A  33      46.994  20.973  34.292  1.00100.72           C
ATOM    243  CG  MET A  33      48.351  20.956  33.568  1.00100.72           C
ATOM    244  SD  MET A  33      48.347  20.186  31.924  1.00100.72           S
ATOM    245  CE  MET A  33      48.822  18.539  32.526  1.00100.72           C
ATOM    246  C   MET A  33      47.485  18.901  35.514  1.00100.72           C
ATOM    247  O   MET A  33      47.507  17.677  35.637  1.00100.72           O
ATOM    248  N   GLY A  34      48.391  19.700  36.132  1.00 41.68           N
ATOM    249  CA  GLY A  34      49.418  19.159  36.992  1.00 41.68           C
ATOM    250  C   GLY A  34      50.725  19.129  36.248  1.00 41.68           C
ATOM    251  O   GLY A  34      50.868  19.720  35.180  1.00 41.68           O
ATOM    252  N   PRO A  35      51.688  18.447  36.822  1.00 72.83           N
ATOM    253  CA  PRO A  35      53.036  18.365  36.303  1.00 72.83           C
ATOM    254  CD  PRO A  35      51.399  17.371  37.755  1.00 72.83           C
ATOM    255  CB  PRO A  35      53.770  17.417  37.248  1.00 72.83           C
ATOM    256  CG  PRO A  35      52.652  16.479  37.739  1.00 72.83           C
ATOM    257  C   PRO A  35      53.054  17.842  34.895  1.00 72.83           C
ATOM    258  O   PRO A  35      52.157  17.083  34.530  1.00 72.83           O
ATOM    259  N   GLN A  36      54.064  18.240  34.086  1.00 68.90           N
ATOM    260  CA  GLN A  36      54.092  17.830  32.708  1.00 68.90           C
ATOM    261  CB  GLN A  36      53.827  19.011  31.764  1.00 68.90           C
ATOM    262  CG  GLN A  36      52.423  19.587  31.965  1.00 68.90           C
ATOM    263  CD  GLN A  36      52.349  20.946  31.290  1.00 68.90           C
ATOM    264  OE1 GLN A  36      53.369  21.586  31.044  1.00 68.90           O
ATOM    265  NE2 GLN A  36      51.105  21.409  30.993  1.00 68.90           N
ATOM    266  C   GLN A  36      55.417  17.215  32.359  1.00 68.90           C
ATOM    267  O   GLN A  36      56.480  17.765  32.651  1.00 68.90           O
ATOM    268  N   GLU A  37      55.353  15.993  31.783  1.00124.28           N
ATOM    269  CA  GLU A  37      56.489  15.209  31.377  1.00124.28           C
ATOM    270  CB  GLU A  37      56.142  13.716  31.274  1.00124.28           C
ATOM    271  CG  GLU A  37      55.474  13.172  32.541  1.00124.28           C
ATOM    272  CD  GLU A  37      56.095  13.848  33.756  1.00124.28           C
ATOM    273  OE1 GLU A  37      57.314  13.649  34.000  0.00124.28           O
ATOM    274  OE2 GLU A  37      55.348  14.581  34.459  0.00124.28           O
ATOM    275  C   GLU A  37      57.098  15.619  30.058  1.00124.28           C
ATOM    276  O   GLU A  37      58.322  15.695  29.949  1.00124.28           O
ATOM    277  N   LYS A  38      56.285  15.892  29.006  1.00146.04           N
ATOM    278  CA  LYS A  38      56.911  16.110  27.723  1.00146.04           C
ATOM    279  CB  LYS A  38      57.043  14.832  26.875  1.00146.04           C
ATOM    280  CG  LYS A  38      55.722  14.111  26.601  1.00146.04           C
ATOM    281  CD  LYS A  38      55.068  13.521  27.851  1.00146.04           C
ATOM    282  CE  LYS A  38      53.770  12.768  27.557  1.00146.04           C
ATOM    283  NZ  LYS A  38      53.334  12.020  28.756  1.00146.04           N
ATOM    284  C   LYS A  38      56.197  17.129  26.885  1.00146.04           C
ATOM    285  O   LYS A  38      55.077  17.544  27.176  1.00146.04           O
ATOM    286  N   LYS A  39      56.881  17.555  25.797  1.00 85.45           N
ATOM    287  CA  LYS A  39      56.411  18.551  24.871  1.00 85.45           C
ATOM    288  CB  LYS A  39      57.450  19.657  24.606  1.00 85.45           C
ATOM    289  CG  LYS A  39      57.067  20.587  23.450  1.00 85.45           C
ATOM    290  CD  LYS A  39      58.084  21.697  23.172  1.00 85.45           C
ATOM    291  CE  LYS A  39      57.939  22.931  24.056  1.00 85.45           C
ATOM    292  NZ  LYS A  39      58.987  23.920  23.718  1.00 85.45           N
ATOM    293  C   LYS A  39      56.221  17.911  23.527  1.00 85.45           C
ATOM    294  O   LYS A  39      56.949  16.992  23.153  1.00 85.45           O
ATOM    295  N   VAL A  40      55.200  18.381  22.774  1.00123.81           N
ATOM    296  CA  VAL A  40      54.970  17.959  21.421  1.00123.81           C
ATOM    297  CB  VAL A  40      53.828  17.000  21.257  1.00123.81           C
ATOM    298  CG1 VAL A  40      54.247  15.631  21.795  1.00123.81           C
ATOM    299  CG2 VAL A  40      52.610  17.584  21.992  1.00123.81           C
ATOM    300  C   VAL A  40      54.604  19.176  20.635  1.00123.81           C
ATOM    301  O   VAL A  40      53.718  19.933  21.028  1.00123.81           O
ATOM    302  N   VAL A  41      55.267  19.398  19.484  1.00133.62           N
ATOM    303  CA  VAL A  41      54.920  20.547  18.697  1.00133.62           C
ATOM    304  CB  VAL A  41      56.078  21.339  18.164  1.00133.62           C
ATOM    305  CG1 VAL A  41      56.668  22.219  19.267  1.00133.62           C
ATOM    306  CG2 VAL A  41      57.098  20.337  17.612  1.00133.62           C
ATOM    307  C   VAL A  41      54.140  20.103  17.510  1.00133.62           C
ATOM    308  O   VAL A  41      54.450  19.089  16.889  1.00133.62           O
ATOM    309  N   VAL A  42      53.081  20.867  17.175  1.00 58.88           N
ATOM    310  CA  VAL A  42      52.294  20.512  16.032  1.00 58.88           C
ATOM    311  CB  VAL A  42      50.950  19.944  16.391  1.00 58.88           C
ATOM    312  CG1 VAL A  42      51.161  18.647  17.192  1.00 58.88           C
ATOM    313  CG2 VAL A  42      50.159  21.012  17.162  1.00 58.88           C
ATOM    314  C   VAL A  42      52.044  21.750  15.233  1.00 58.88           C
ATOM    315  O   VAL A  42      51.865  22.831  15.792  1.00 58.88           O
ATOM    316  N   TYR A  43      52.020  21.620  13.888  1.00129.78           N
ATOM    317  CA  TYR A  43      51.747  22.765  13.071  1.00129.78           C
ATOM    318  CB  TYR A  43      52.855  23.112  12.071  1.00129.78           C
ATOM    319  CG  TYR A  43      54.150  23.143  12.811  1.00129.78           C
ATOM    320  CD1 TYR A  43      54.279  23.779  14.017  1.00129.78           C
ATOM    321  CD2 TYR A  43      55.239  22.463  12.339  1.00129.78           C
ATOM    322  CE1 TYR A  43      55.474  23.798  14.705  1.00129.78           C
ATOM    323  CE2 TYR A  43      56.437  22.473  13.010  1.00129.78           C
ATOM    324  CZ  TYR A  43      56.565  23.148  14.191  1.00129.78           C
ATOM    325  OH  TYR A  43      57.803  23.154  14.868  1.00129.78           O
ATOM    326  C   TYR A  43      50.486  22.492  12.302  1.00129.78           C
ATOM    327  O   TYR A  43      50.294  21.417  11.737  1.00129.78           O
ATOM    328  N   LEU A  44      49.574  23.482  12.277  1.00 69.92           N
ATOM    329  CA  LEU A  44      48.306  23.310  11.616  1.00 69.92           C
ATOM    330  CB  LEU A  44      47.135  23.663  12.542  1.00 69.92           C
ATOM    331  CG  LEU A  44      47.134  22.828  13.839  1.00 69.92           C
ATOM    332  CD1 LEU A  44      45.947  23.200  14.741  1.00 69.92           C
ATOM    333  CD2 LEU A  44      47.210  21.319  13.545  1.00 69.92           C
ATOM    334  C   LEU A  44      48.278  24.247  10.440  1.00 69.92           C
ATOM    335  O   LEU A  44      48.549  25.438  10.579  1.00 69.92           O
ATOM    336  N   GLN A  45      47.917  23.733   9.244  1.00104.61           N
ATOM    337  CA  GLN A  45      48.009  24.549   8.065  1.00104.61           C
ATOM    338  CB  GLN A  45      49.078  24.006   7.114  1.00104.61           C
ATOM    339  CG  GLN A  45      50.475  23.966   7.736  1.00104.61           C
ATOM    340  CD  GLN A  45      51.278  22.954   6.938  1.00104.61           C
ATOM    341  OE1 GLN A  45      51.773  23.236   5.846  1.00104.61           O
ATOM    342  NE2 GLN A  45      51.362  21.718   7.496  1.00104.61           N
ATOM    343  C   GLN A  45      46.696  24.604   7.337  1.00104.61           C
ATOM    344  O   GLN A  45      45.912  23.657   7.388  1.00104.61           O
ATOM    345  N   LYS A  46      46.485  25.714   6.583  1.00199.97           N
ATOM    346  CA  LYS A  46      45.243  26.049   5.928  1.00199.97           C
ATOM    347  CB  LYS A  46      45.280  27.092   4.788  1.00199.97           C
ATOM    348  CG  LYS A  46      45.733  28.500   5.169  1.00199.97           C
ATOM    349  CD  LYS A  46      47.241  28.704   5.056  1.00199.97           C
ATOM    350  CE  LYS A  46      47.648  28.995   3.607  1.00199.97           C
ATOM    351  NZ  LYS A  46      49.080  29.357   3.517  1.00199.97           N
ATOM    352  C   LYS A  46      44.579  24.862   5.334  1.00199.97           C
ATOM    353  O   LYS A  46      45.185  24.028   4.661  1.00199.97           O
ATOM    354  N   LEU A  47      43.257  24.828   5.577  1.00226.53           N
ATOM    355  CA  LEU A  47      42.402  23.737   5.266  1.00226.53           C
ATOM    356  CB  LEU A  47      42.675  23.052   3.913  1.00226.53           C
ATOM    357  CG  LEU A  47      42.071  23.863   2.745  1.00226.53           C
ATOM    358  CD1 LEU A  47      42.634  25.291   2.695  1.00226.53           C
ATOM    359  CD2 LEU A  47      42.194  23.118   1.406  1.00226.53           C
ATOM    360  C   LEU A  47      42.494  22.788   6.436  1.00226.53           C
ATOM    361  O   LEU A  47      42.075  23.133   7.539  1.00226.53           O
ATOM    362  N   ASP A  48      42.867  21.519   6.174  1.00259.31           N
ATOM    363  CA  ASP A  48      42.958  20.434   7.125  1.00259.31           C
ATOM    364  CB  ASP A  48      42.424  19.122   6.538  1.00259.31           C
ATOM    365  CG  ASP A  48      40.920  19.184   6.495  1.00259.31           C
ATOM    366  OD1 ASP A  48      40.337  19.739   7.463  1.00259.31           O
ATOM    367  OD2 ASP A  48      40.333  18.670   5.506  1.00259.31           O
ATOM    368  C   ASP A  48      44.258  20.010   7.761  1.00259.31           C
ATOM    369  O   ASP A  48      44.200  19.293   8.754  1.00259.31           O
ATOM    370  N   THR A  49      45.442  20.317   7.203  1.00119.43           N
ATOM    371  CA  THR A  49      46.621  19.559   7.572  1.00119.43           C
ATOM    372  CB  THR A  49      47.718  19.703   6.559  1.00119.43           C
ATOM    373  OG1 THR A  49      47.285  19.229   5.297  1.00119.43           O
ATOM    374  CG2 THR A  49      48.936  18.893   7.012  1.00119.43           C
ATOM    375  C   THR A  49      47.251  19.862   8.900  1.00119.43           C
ATOM    376  O   THR A  49      47.362  21.009   9.325  1.00119.43           O
ATOM    377  N   ALA A  50      47.724  18.779   9.570  1.00 58.44           N
ATOM    378  CA  ALA A  50      48.458  18.889  10.799  1.00 58.44           C
ATOM    379  CB  ALA A  50      47.708  18.325  12.018  1.00 58.44           C
ATOM    380  C   ALA A  50      49.701  18.064  10.638  1.00 58.44           C
ATOM    381  O   ALA A  50      49.664  16.997  10.029  1.00 58.44           O
ATOM    382  N   TYR A  51      50.858  18.560  11.128  1.00121.28           N
ATOM    383  CA  TYR A  51      52.040  17.742  11.076  1.00121.28           C
ATOM    384  CB  TYR A  51      52.767  17.821   9.721  1.00121.28           C
ATOM    385  CG  TYR A  51      53.368  19.167   9.539  1.00121.28           C
ATOM    386  CD1 TYR A  51      52.676  20.312   9.808  1.00121.28           C
ATOM    387  CD2 TYR A  51      54.671  19.289   9.133  1.00121.28           C
ATOM    388  CE1 TYR A  51      53.257  21.540   9.624  1.00121.28           C
ATOM    389  CE2 TYR A  51      55.266  20.512   8.946  1.00121.28           C
ATOM    390  CZ  TYR A  51      54.552  21.649   9.197  1.00121.28           C
ATOM    391  OH  TYR A  51      55.134  22.920   9.017  1.00121.28           O
ATOM    392  C   TYR A  51      52.936  18.122  12.214  1.00121.28           C
ATOM    393  O   TYR A  51      52.828  19.216  12.762  1.00121.28           O
ATOM    394  N   ASP A  52      53.798  17.181  12.652  1.00 84.09           N
ATOM    395  CA  ASP A  52      54.702  17.410  13.749  1.00 84.09           C
ATOM    396  CB  ASP A  52      54.626  16.308  14.819  1.00 84.09           C
ATOM    397  CG  ASP A  52      54.824  14.974  14.120  1.00 84.09           C
ATOM    398  OD1 ASP A  52      53.823  14.418  13.609  1.00 84.09           O
ATOM    399  OD2 ASP A  52      55.988  14.494  14.082  1.00 84.09           O
ATOM    400  C   ASP A  52      56.116  17.515  13.258  1.00 84.09           C
ATOM    401  O   ASP A  52      56.378  17.523  12.057  1.00 84.09           O
ATOM    402  N   ASP A  53      57.066  17.600  14.213  1.00 70.26           N
ATOM    403  CA  ASP A  53      58.482  17.704  13.970  1.00 70.26           C
ATOM    404  CB  ASP A  53      59.290  18.055  15.230  1.00 70.26           C
ATOM    405  CG  ASP A  53      59.082  19.544  15.512  1.00 70.26           C
ATOM    406  OD1 ASP A  53      58.388  20.219  14.703  1.00 70.26           O
ATOM    407  OD2 ASP A  53      59.620  20.037  16.538  1.00 70.26           O
ATOM    408  C   ASP A  53      59.032  16.436  13.379  1.00 70.26           C
ATOM    409  O   ASP A  53      59.979  16.468  12.592  1.00 70.26           O
ATOM    410  N   LEU A  54      58.459  15.281  13.751  1.00123.43           N
ATOM    411  CA  LEU A  54      58.916  14.001  13.282  1.00123.43           C
ATOM    412  CB  LEU A  54      58.250  12.785  13.952  1.00123.43           C
ATOM    413  CG  LEU A  54      58.683  12.545  15.412  1.00123.43           C
ATOM    414  CD1 LEU A  54      58.189  13.658  16.343  1.00123.43           C
ATOM    415  CD2 LEU A  54      58.266  11.148  15.900  1.00123.43           C
ATOM    416  C   LEU A  54      58.689  13.909  11.809  1.00123.43           C
ATOM    417  O   LEU A  54      59.273  13.053  11.149  1.00123.43           O
ATOM    418  N   GLY A  55      57.781  14.734  11.256  1.00 32.12           N
ATOM    419  CA  GLY A  55      57.572  14.690   9.837  1.00 32.12           C
ATOM    420  C   GLY A  55      56.294  13.969   9.553  1.00 32.12           C
ATOM    421  O   GLY A  55      55.966  13.724   8.394  1.00 32.12           O
ATOM    422  N   ASN A  56      55.539  13.610  10.610  1.00 48.96           N
ATOM    423  CA  ASN A  56      54.300  12.902  10.438  1.00 48.96           C
ATOM    424  CB  ASN A  56      53.784  12.256  11.740  1.00 48.96           C
ATOM    425  CG  ASN A  56      54.778  11.196  12.200  1.00 48.96           C
ATOM    426  OD1 ASN A  56      55.112  10.271  11.462  1.00 48.96           O
ATOM    427  ND2 ASN A  56      55.269  11.334  13.460  1.00 48.96           N
ATOM    428  C   ASN A  56      53.244  13.865   9.969  1.00 48.96           C
ATOM    429  O   ASN A  56      53.287  15.056  10.276  1.00 48.96           O
ATOM    430  N   SER A  57      52.256  13.366   9.192  1.00 88.34           N
ATOM    431  CA  SER A  57      51.209  14.233   8.720  1.00 88.34           C
ATOM    432  CB  SER A  57      51.155  14.403   7.191  1.00 88.34           C
ATOM    433  OG  SER A  57      50.757  13.193   6.568  1.00 88.34           O
ATOM    434  C   SER A  57      49.880  13.689   9.168  1.00 88.34           C
ATOM    435  O   SER A  57      49.723  12.485   9.374  1.00 88.34           O
ATOM    436  N   GLY A  58      48.878  14.585   9.333  1.00 33.08           N
ATOM    437  CA  GLY A  58      47.580  14.182   9.808  1.00 33.08           C
ATOM    438  C   GLY A  58      46.601  15.287   9.521  1.00 33.08           C
ATOM    439  O   GLY A  58      46.837  16.117   8.644  1.00 33.08           O
ATOM    440  N   HIS A  59      45.458  15.316  10.250  1.00 61.76           N
ATOM    441  CA  HIS A  59      44.457  16.318   9.985  1.00 61.76           C
ATOM    442  ND1 HIS A  59      44.148  14.314   7.363  1.00 61.76           N
ATOM    443  CG  HIS A  59      43.519  15.461   7.791  1.00 61.76           C
ATOM    444  CB  HIS A  59      43.230  15.785   9.225  1.00 61.76           C
ATOM    445  NE2 HIS A  59      43.695  15.507   5.543  1.00 61.76           N
ATOM    446  CD2 HIS A  59      43.250  16.179   6.667  1.00 61.76           C
ATOM    447  CE1 HIS A  59      44.227  14.393   6.011  1.00 61.76           C
ATOM    448  C   HIS A  59      43.936  16.913  11.261  1.00 61.76           C
ATOM    449  O   HIS A  59      44.171  16.397  12.352  1.00 61.76           O
ATOM    450  N   PHE A  60      43.226  18.061  11.138  1.00153.11           N
ATOM    451  CA  PHE A  60      42.630  18.696  12.279  1.00153.11           C
ATOM    452  CB  PHE A  60      43.525  19.736  12.981  1.00153.11           C
ATOM    453  CG  PHE A  60      43.627  20.961  12.138  1.00153.11           C
ATOM    454  CD1 PHE A  60      44.597  21.076  11.171  1.00153.11           C
ATOM    455  CD2 PHE A  60      42.743  22.002  12.323  1.00153.11           C
ATOM    456  CE1 PHE A  60      44.685  22.212  10.402  1.00153.11           C
ATOM    457  CE2 PHE A  60      42.824  23.139  11.557  1.00153.11           C
ATOM    458  CZ  PHE A  60      43.798  23.247  10.593  1.00153.11           C
ATOM    459  C   PHE A  60      41.408  19.422  11.819  1.00153.11           C
ATOM    460  O   PHE A  60      41.203  19.643  10.625  1.00153.11           O
ATOM    461  N   THR A  61      40.530  19.763  12.780  1.00134.88           N
ATOM    462  CA  THR A  61      39.366  20.537  12.484  1.00134.88           C
ATOM    463  CB  THR A  61      38.139  19.705  12.231  1.00134.88           C
ATOM    464  OG1 THR A  61      37.046  20.536  11.869  1.00134.88           O
ATOM    465  CG2 THR A  61      37.804  18.903  13.501  1.00134.88           C
ATOM    466  C   THR A  61      39.104  21.362  13.696  1.00134.88           C
ATOM    467  O   THR A  61      39.392  20.952  14.818  1.00134.88           O
ATOM    468  N   ILE A  62      38.561  22.570  13.492  1.00159.51           N
ATOM    469  CA  ILE A  62      38.215  23.412  14.592  1.00159.51           C
ATOM    470  CB  ILE A  62      38.201  24.865  14.189  1.00159.51           C
ATOM    471  CG1 ILE A  62      38.461  25.803  15.381  1.00159.51           C
ATOM    472  CG2 ILE A  62      36.892  25.133  13.428  1.00159.51           C
ATOM    473  CD1 ILE A  62      37.473  25.698  16.531  1.00159.51           C
ATOM    474  C   ILE A  62      36.828  22.947  14.910  1.00159.51           C
ATOM    475  O   ILE A  62      36.128  22.469  14.019  1.00159.51           O
ATOM    476  N   ILE A  63      36.420  22.953  16.192  1.00 91.12           N
ATOM    477  CA  ILE A  63      35.081  22.525  16.474  1.00 91.12           C
ATOM    478  CB  ILE A  63      34.993  21.630  17.680  1.00 91.12           C
ATOM    479  CG1 ILE A  63      35.778  20.329  17.440  1.00 91.12           C
ATOM    480  CG2 ILE A  63      33.509  21.407  18.012  1.00 91.12           C
ATOM    481  CD1 ILE A  63      35.987  19.502  18.708  1.00 91.12           C
ATOM    482  C   ILE A  63      34.305  23.758  16.769  1.00 91.12           C
ATOM    483  O   ILE A  63      34.347  24.232  17.906  1.00 91.12           O
ATOM    484  N   TYR A  64      33.560  24.288  15.760  1.00198.46           N
ATOM    485  CA  TYR A  64      32.808  25.478  16.029  1.00198.46           C
ATOM    486  CB  TYR A  64      31.754  25.233  17.131  1.00198.46           C
ATOM    487  CG  TYR A  64      30.679  26.272  17.145  1.00198.46           C
ATOM    488  CD1 TYR A  64      29.726  26.303  16.150  1.00198.46           C
ATOM    489  CD2 TYR A  64      30.584  27.182  18.172  1.00198.46           C
ATOM    490  CE1 TYR A  64      28.716  27.239  16.167  1.00198.46           C
ATOM    491  CE2 TYR A  64      29.577  28.119  18.196  1.00198.46           C
ATOM    492  CZ  TYR A  64      28.642  28.153  17.190  1.00198.46           C
ATOM    493  OH  TYR A  64      27.610  29.116  17.214  1.00198.46           O
ATOM    494  C   TYR A  64      33.857  26.462  16.465  1.00198.46           C
ATOM    495  O   TYR A  64      34.935  26.495  15.877  1.00198.46           O
ATOM    496  N   ASN A  65      33.499  27.406  17.348  1.00131.40           N
ATOM    497  CA  ASN A  65      34.397  28.343  17.984  1.00131.40           C
ATOM    498  CB  ASN A  65      33.705  29.671  18.344  1.00131.40           C
ATOM    499  CG  ASN A  65      32.607  29.413  19.367  1.00131.40           C
ATOM    500  OD1 ASN A  65      32.436  28.299  19.858  1.00131.40           O
ATOM    501  ND2 ASN A  65      31.832  30.480  19.698  1.00131.40           N
ATOM    502  C   ASN A  65      35.062  27.795  19.241  1.00131.40           C
ATOM    503  O   ASN A  65      35.894  28.475  19.840  1.00131.40           O
ATOM    504  N   GLN A  66      34.600  26.633  19.754  1.00111.54           N
ATOM    505  CA  GLN A  66      34.954  26.045  21.035  1.00111.54           C
ATOM    506  CB  GLN A  66      33.994  24.902  21.385  1.00111.54           C
ATOM    507  CG  GLN A  66      32.551  25.373  21.530  1.00111.54           C
ATOM    508  CD  GLN A  66      32.457  26.096  22.860  1.00111.54           C
ATOM    509  OE1 GLN A  66      32.114  25.494  23.875  1.00111.54           O
ATOM    510  NE2 GLN A  66      32.788  27.415  22.862  1.00111.54           N
ATOM    511  C   GLN A  66      36.339  25.484  21.246  1.00111.54           C
ATOM    512  O   GLN A  66      36.937  25.726  22.296  1.00111.54           O
ATOM    513  N   GLY A  67      36.884  24.692  20.304  1.00 36.71           N
ATOM    514  CA  GLY A  67      38.148  24.046  20.553  1.00 36.71           C
ATOM    515  C   GLY A  67      38.507  23.300  19.305  1.00 36.71           C
ATOM    516  O   GLY A  67      37.990  23.614  18.234  1.00 36.71           O
ATOM    517  N   PHE A  68      39.405  22.292  19.399  1.00 66.76           N
ATOM    518  CA  PHE A  68      39.812  21.620  18.195  1.00 66.76           C
ATOM    519  CB  PHE A  68      41.070  22.252  17.574  1.00 66.76           C
ATOM    520  CG  PHE A  68      42.140  22.207  18.615  1.00 66.76           C
ATOM    521  CD1 PHE A  68      42.249  23.216  19.546  1.00 66.76           C
ATOM    522  CD2 PHE A  68      43.034  21.162  18.670  1.00 66.76           C
ATOM    523  CE1 PHE A  68      43.229  23.184  20.510  1.00 66.76           C
ATOM    524  CE2 PHE A  68      44.016  21.123  19.633  1.00 66.76           C
ATOM    525  CZ  PHE A  68      44.118  22.137  20.555  1.00 66.76           C
ATOM    526  C   PHE A  68      40.142  20.182  18.459  1.00 66.76           C
ATOM    527  O   PHE A  68      40.345  19.767  19.599  1.00 66.76           O
ATOM    528  N   GLU A  69      40.169  19.374  17.374  1.00 60.43           N
ATOM    529  CA  GLU A  69      40.578  18.004  17.466  1.00 60.43           C
ATOM    530  CB  GLU A  69      39.452  16.973  17.262  1.00 60.43           C
ATOM    531  CG  GLU A  69      39.950  15.533  17.423  1.00 60.43           C
ATOM    532  CD  GLU A  69      38.766  14.578  17.398  1.00 60.43           C
ATOM    533  OE1 GLU A  69      38.201  14.307  18.492  1.00 60.43           O
ATOM    534  OE2 GLU A  69      38.411  14.105  16.286  1.00 60.43           O
ATOM    535  C   GLU A  69      41.605  17.779  16.399  1.00 60.43           C
ATOM    536  O   GLU A  69      41.440  18.205  15.255  1.00 60.43           O
ATOM    537  N   ILE A  70      42.720  17.115  16.764  1.00 44.64           N
ATOM    538  CA  ILE A  70      43.766  16.851  15.817  1.00 44.64           C
ATOM    539  CB  ILE A  70      45.061  17.521  16.174  1.00 44.64           C
ATOM    540  CG1 ILE A  70      44.887  19.048  16.205  1.00 44.64           C
ATOM    541  CG2 ILE A  70      46.137  17.043  15.185  1.00 44.64           C
ATOM    542  CD1 ILE A  70      46.061  19.779  16.854  1.00 44.64           C
ATOM    543  C   ILE A  70      44.028  15.379  15.840  1.00 44.64           C
ATOM    544  O   ILE A  70      44.141  14.778  16.908  1.00 44.64           O
ATOM    545  N   VAL A  71      44.102  14.749  14.651  1.00 46.78           N
ATOM    546  CA  VAL A  71      44.429  13.353  14.598  1.00 46.78           C
ATOM    547  CB  VAL A  71      43.453  12.545  13.793  1.00 46.78           C
ATOM    548  CG1 VAL A  71      43.946  11.089  13.735  1.00 46.78           C
ATOM    549  CG2 VAL A  71      42.057  12.704  14.419  1.00 46.78           C
ATOM    550  C   VAL A  71      45.756  13.284  13.916  1.00 46.78           C
ATOM    551  O   VAL A  71      45.883  13.653  12.749  1.00 46.78           O
ATOM    552  N   LEU A  72      46.792  12.826  14.641  1.00122.34           N
ATOM    553  CA  LEU A  72      48.088  12.797  14.040  1.00122.34           C
ATOM    554  CB  LEU A  72      48.796  14.159  14.207  1.00122.34           C
ATOM    555  CG  LEU A  72      50.136  14.371  13.469  1.00122.34           C
ATOM    556  CD1 LEU A  72      50.677  15.783  13.752  1.00122.34           C
ATOM    557  CD2 LEU A  72      51.176  13.293  13.801  1.00122.34           C
ATOM    558  C   LEU A  72      48.872  11.726  14.733  1.00122.34           C
ATOM    559  O   LEU A  72      48.811  11.582  15.953  1.00122.34           O
ATOM    560  N   ASN A  73      49.621  10.927  13.947  1.00 91.28           N
ATOM    561  CA  ASN A  73      50.498   9.907  14.445  1.00 91.28           C
ATOM    562  CB  ASN A  73      51.781  10.471  15.079  1.00 91.28           C
ATOM    563  CG  ASN A  73      52.830   9.367  15.080  1.00 91.28           C
ATOM    564  OD1 ASN A  73      53.776   9.391  15.865  1.00 91.28           O
ATOM    565  ND2 ASN A  73      52.680   8.378  14.159  1.00 91.28           N
ATOM    566  C   ASN A  73      49.806   9.019  15.447  1.00 91.28           C
ATOM    567  O   ASN A  73      50.336   8.747  16.524  1.00 91.28           O
ATOM    568  N   ASP A  74      48.603   8.528  15.089  1.00 86.02           N
ATOM    569  CA  ASP A  74      47.810   7.609  15.865  1.00 86.02           C
ATOM    570  CB  ASP A  74      48.448   6.218  16.037  1.00 86.02           C
ATOM    571  CG  ASP A  74      48.341   5.510  14.692  1.00 86.02           C
ATOM    572  OD1 ASP A  74      48.017   6.200  13.692  1.00 86.02           O
ATOM    573  OD2 ASP A  74      48.576   4.273  14.641  1.00 86.02           O
ATOM    574  C   ASP A  74      47.438   8.147  17.217  1.00 86.02           C
ATOM    575  O   ASP A  74      47.183   7.376  18.142  1.00 86.02           O
ATOM    576  N   TYR A  75      47.362   9.482  17.367  1.00 67.50           N
ATOM    577  CA  TYR A  75      46.899  10.075  18.594  1.00 67.50           C
ATOM    578  CB  TYR A  75      47.977  10.805  19.424  1.00 67.50           C
ATOM    579  CG  TYR A  75      48.764   9.825  20.229  1.00 67.50           C
ATOM    580  CD1 TYR A  75      48.299   9.429  21.463  1.00 67.50           C
ATOM    581  CD2 TYR A  75      49.957   9.310  19.777  1.00 67.50           C
ATOM    582  CE1 TYR A  75      49.002   8.533  22.233  1.00 67.50           C
ATOM    583  CE2 TYR A  75      50.666   8.412  20.543  1.00 67.50           C
ATOM    584  CZ  TYR A  75      50.189   8.022  21.772  1.00 67.50           C
ATOM    585  OH  TYR A  75      50.915   7.101  22.558  1.00 67.50           O
ATOM    586  C   TYR A  75      45.870  11.103  18.239  1.00 67.50           C
ATOM    587  O   TYR A  75      45.909  11.687  17.156  1.00 67.50           O
ATOM    588  N   LYS A  76      44.896  11.327  19.144  1.00 47.69           N
ATOM    589  CA  LYS A  76      43.897  12.331  18.919  1.00 47.69           C
ATOM    590  CB  LYS A  76      42.452  11.799  18.945  1.00 47.69           C
ATOM    591  CG  LYS A  76      42.117  10.900  17.752  1.00 47.69           C
ATOM    592  CD  LYS A  76      40.752  10.216  17.853  1.00 47.69           C
ATOM    593  CE  LYS A  76      40.417   9.350  16.636  1.00 47.69           C
ATOM    594  NZ  LYS A  76      39.045   8.810  16.757  1.00 47.69           N
ATOM    595  C   LYS A  76      44.034  13.328  20.027  1.00 47.69           C
ATOM    596  O   LYS A  76      44.126  12.956  21.196  1.00 47.69           O
ATOM    597  N   TRP A  77      44.058  14.632  19.678  1.00 71.05           N
ATOM    598  CA  TRP A  77      44.228  15.661  20.664  1.00 71.05           C
ATOM    599  CB  TRP A  77      45.353  16.653  20.303  1.00 71.05           C
ATOM    600  CG  TRP A  77      46.728  16.037  20.158  1.00 71.05           C
ATOM    601  CD2 TRP A  77      47.762  16.074  21.156  1.00 71.05           C
ATOM    602  CD1 TRP A  77      47.253  15.374  19.086  1.00 71.05           C
ATOM    603  NE1 TRP A  77      48.545  14.991  19.354  1.00 71.05           N
ATOM    604  CE2 TRP A  77      48.873  15.416  20.624  1.00 71.05           C
ATOM    605  CE3 TRP A  77      47.787  16.613  22.410  1.00 71.05           C
ATOM    606  CZ2 TRP A  77      50.027  15.286  21.342  1.00 71.05           C
ATOM    607  CZ3 TRP A  77      48.953  16.477  23.131  1.00 71.05           C
ATOM    608  CH2 TRP A  77      50.051  15.827  22.608  1.00 71.05           C
ATOM    609  C   TRP A  77      42.960  16.463  20.692  1.00 71.05           C
ATOM    610  O   TRP A  77      42.421  16.817  19.644  1.00 71.05           O
ATOM    611  N   PHE A  78      42.441  16.757  21.904  1.00114.49           N
ATOM    612  CA  PHE A  78      41.240  17.537  22.015  1.00114.49           C
ATOM    613  CB  PHE A  78      39.980  16.657  22.132  1.00114.49           C
ATOM    614  CG  PHE A  78      38.842  17.498  22.594  1.00114.49           C
ATOM    615  CD1 PHE A  78      38.245  18.410  21.756  1.00114.49           C
ATOM    616  CD2 PHE A  78      38.392  17.386  23.889  1.00114.49           C
ATOM    617  CE1 PHE A  78      37.200  19.186  22.201  1.00114.49           C
ATOM    618  CE2 PHE A  78      37.347  18.157  24.338  1.00114.49           C
ATOM    619  CZ  PHE A  78      36.748  19.058  23.492  1.00114.49           C
ATOM    620  C   PHE A  78      41.321  18.436  23.211  1.00114.49           C
ATOM    621  O   PHE A  78      41.779  18.035  24.280  1.00114.49           O
ATOM    622  N   ALA A  79      40.875  19.700  23.046  1.00 51.35           N
ATOM    623  CA  ALA A  79      40.884  20.635  24.135  1.00 51.35           C
ATOM    624  CB  ALA A  79      42.283  21.192  24.451  1.00 51.35           C
ATOM    625  C   ALA A  79      40.020  21.797  23.752  1.00 51.35           C
ATOM    626  O   ALA A  79      39.802  22.067  22.571  1.00 51.35           O
ATOM    627  N   PHE A  80      39.496  22.516  24.765  1.00134.79           N
ATOM    628  CA  PHE A  80      38.700  23.683  24.515  1.00134.79           C
ATOM    629  CB  PHE A  80      37.584  23.952  25.546  1.00134.79           C
ATOM    630  CG  PHE A  80      36.517  22.911  25.477  1.00134.79           C
ATOM    631  CD1 PHE A  80      35.524  22.993  24.529  1.00134.79           C
ATOM    632  CD2 PHE A  80      36.505  21.855  26.359  1.00134.79           C
ATOM    633  CE1 PHE A  80      34.535  22.040  24.461  1.00134.79           C
ATOM    634  CE2 PHE A  80      35.518  20.899  26.297  1.00134.79           C
ATOM    635  CZ  PHE A  80      34.528  20.992  25.349  1.00134.79           C
ATOM    636  C   PHE A  80      39.628  24.852  24.629  1.00134.79           C
ATOM    637  O   PHE A  80      40.642  24.784  25.322  1.00134.79           O
ATOM    638  N   PHE A  81      39.315  25.960  23.931  1.00 64.93           N
ATOM    639  CA  PHE A  81      40.152  27.124  24.024  1.00 64.93           C
ATOM    640  CB  PHE A  81      39.809  28.236  23.015  1.00 64.93           C
ATOM    641  CG  PHE A  81      40.176  27.736  21.657  1.00 64.93           C
ATOM    642  CD1 PHE A  81      41.491  27.722  21.250  1.00 64.93           C
ATOM    643  CD2 PHE A  81      39.209  27.290  20.786  1.00 64.93           C
ATOM    644  CE1 PHE A  81      41.838  27.265  20.000  1.00 64.93           C
ATOM    645  CE2 PHE A  81      39.549  26.832  19.534  1.00 64.93           C
ATOM    646  CZ  PHE A  81      40.865  26.817  19.138  1.00 64.93           C
ATOM    647  C   PHE A  81      39.996  27.660  25.417  1.00 64.93           C
ATOM    648  O   PHE A  81      38.951  27.496  26.043  1.00 64.93           O
ATOM    649  N   LYS A  82      41.058  28.305  25.940  1.00 87.24           N
ATOM    650  CA  LYS A  82      41.124  28.740  27.309  1.00 87.24           C
ATOM    651  CB  LYS A  82      42.569  29.042  27.747  1.00 87.24           C
ATOM    652  CG  LYS A  82      42.770  29.169  29.258  1.00 87.24           C
ATOM    653  CD  LYS A  82      44.245  29.085  29.658  1.00 87.24           C
ATOM    654  CE  LYS A  82      44.489  29.115  31.167  1.00 87.24           C
ATOM    655  NZ  LYS A  82      44.299  30.487  31.685  1.00 87.24           N
ATOM    656  C   LYS A  82      40.289  29.955  27.588  1.00 87.24           C
ATOM    657  O   LYS A  82      40.142  30.846  26.751  1.00 87.24           O
ATOM    658  N   TYR A  83      39.675  29.977  28.795  1.00 72.07           N
ATOM    659  CA  TYR A  83      38.934  31.110  29.275  1.00 72.07           C
ATOM    660  CB  TYR A  83      37.432  31.060  28.935  1.00 72.07           C
ATOM    661  CG  TYR A  83      36.823  29.846  29.551  1.00 72.07           C
ATOM    662  CD1 TYR A  83      36.337  29.880  30.838  1.00 72.07           C
ATOM    663  CD2 TYR A  83      36.735  28.673  28.837  1.00 72.07           C
ATOM    664  CE1 TYR A  83      35.771  28.762  31.404  1.00 72.07           C
ATOM    665  CE2 TYR A  83      36.170  27.552  29.397  1.00 72.07           C
ATOM    666  CZ  TYR A  83      35.688  27.596  30.683  1.00 72.07           C
ATOM    667  OH  TYR A  83      35.107  26.447  31.260  1.00 72.07           O
ATOM    668  C   TYR A  83      39.095  31.156  30.769  1.00 72.07           C
ATOM    669  O   TYR A  83      39.248  30.118  31.412  1.00 72.07           O
ATOM    670  N   LYS A  84      39.082  32.371  31.363  1.00107.82           N
ATOM    671  CA  LYS A  84      39.218  32.510  32.792  1.00107.82           C
ATOM    672  CB  LYS A  84      40.523  33.205  33.222  1.00107.82           C
ATOM    673  CG  LYS A  84      41.768  32.316  33.202  1.00107.82           C
ATOM    674  CD  LYS A  84      41.731  31.207  34.255  1.00107.82           C
ATOM    675  CE  LYS A  84      43.022  30.392  34.347  0.00107.82           C
ATOM    676  NZ  LYS A  84      42.898  29.368  35.409  0.00107.82           N
ATOM    677  C   LYS A  84      38.109  33.388  33.286  1.00107.82           C
ATOM    678  O   LYS A  84      37.849  34.450  32.723  1.00107.82           O
ATOM    679  N   GLU A  85      37.416  32.972  34.366  1.00 78.27           N
ATOM    680  CA  GLU A  85      36.369  33.819  34.869  1.00 78.27           C
ATOM    681  CB  GLU A  85      35.016  33.096  34.961  1.00 78.27           C
ATOM    682  CG  GLU A  85      34.480  32.680  33.589  1.00 78.27           C
ATOM    683  CD  GLU A  85      33.158  31.953  33.778  1.00 78.27           C
ATOM    684  OE1 GLU A  85      32.129  32.644  34.005  1.00 78.27           O
ATOM    685  OE2 GLU A  85      33.161  30.695  33.698  1.00 78.27           O
ATOM    686  C   GLU A  85      36.755  34.232  36.244  1.00 78.27           C
ATOM    687  O   GLU A  85      36.442  33.543  37.215  1.00 78.27           O
ATOM    688  N   GLU A  86      37.488  35.355  36.381  1.00127.39           N
ATOM    689  CA  GLU A  86      37.823  35.641  37.735  1.00127.39           C
ATOM    690  CB  GLU A  86      38.878  36.755  37.861  0.00127.39           C
ATOM    691  CG  GLU A  86      39.447  36.933  39.273  0.00127.39           C
ATOM    692  CD  GLU A  86      38.442  37.720  40.100  0.00127.39           C
ATOM    693  OE1 GLU A  86      38.251  38.929  39.802  0.00127.39           O
ATOM    694  OE2 GLU A  86      37.848  37.122  41.037  0.00127.39           O
ATOM    695  C   GLU A  86      36.607  36.061  38.498  1.00127.39           C
ATOM    696  O   GLU A  86      35.986  35.259  39.191  1.00127.39           O
ATOM    697  N   GLY A  87      36.199  37.339  38.350  1.00142.67           N
ATOM    698  CA  GLY A  87      35.082  37.783  39.135  1.00142.67           C
ATOM    699  C   GLY A  87      33.772  37.353  38.577  1.00142.67           C
ATOM    700  O   GLY A  87      33.023  36.583  39.165  1.00142.67           O
ATOM    701  N   SER A  88      33.489  37.832  37.366  1.00187.12           N
ATOM    702  CA  SER A  88      32.265  37.561  36.688  1.00187.12           C
ATOM    703  CB  SER A  88      31.097  38.440  37.165  1.00187.12           C
ATOM    704  OG  SER A  88      31.374  39.808  36.904  0.00187.12           O
ATOM    705  C   SER A  88      32.620  37.984  35.322  1.00187.12           C
ATOM    706  O   SER A  88      31.832  37.903  34.380  1.00187.12           O
ATOM    707  N   LYS A  89      33.877  38.453  35.210  1.00171.00           N
ATOM    708  CA  LYS A  89      34.353  38.884  33.939  1.00171.00           C
ATOM    709  CB  LYS A  89      35.346  40.060  33.978  1.00171.00           C
ATOM    710  CG  LYS A  89      36.813  39.673  34.169  1.00171.00           C
ATOM    711  CD  LYS A  89      37.121  38.936  35.469  0.00171.00           C
ATOM    712  CE  LYS A  89      38.620  38.729  35.688  0.00171.00           C
ATOM    713  NZ  LYS A  89      39.153  37.769  34.698  0.00171.00           N
ATOM    714  C   LYS A  89      35.053  37.709  33.355  1.00171.00           C
ATOM    715  O   LYS A  89      35.788  36.998  34.039  1.00171.00           O
ATOM    716  N   VAL A  90      34.817  37.463  32.058  1.00 41.15           N
ATOM    717  CA  VAL A  90      35.405  36.320  31.435  1.00 41.15           C
ATOM    718  CB  VAL A  90      34.407  35.479  30.693  1.00 41.15           C
ATOM    719  CG1 VAL A  90      35.148  34.319  30.006  1.00 41.15           C
ATOM    720  CG2 VAL A  90      33.314  35.030  31.676  1.00 41.15           C
ATOM    721  C   VAL A  90      36.414  36.781  30.433  1.00 41.15           C
ATOM    722  O   VAL A  90      36.204  37.760  29.717  1.00 41.15           O
ATOM    723  N   THR A  91      37.560  36.076  30.376  1.00 49.29           N
ATOM    724  CA  THR A  91      38.587  36.401  29.429  1.00 49.29           C
ATOM    725  CB  THR A  91      39.879  36.789  30.086  1.00 49.29           C
ATOM    726  OG1 THR A  91      39.675  37.902  30.945  1.00 49.29           O
ATOM    727  CG2 THR A  91      40.907  37.139  28.997  1.00 49.29           C
ATOM    728  C   THR A  91      38.845  35.162  28.627  1.00 49.29           C
ATOM    729  O   THR A  91      38.965  34.070  29.180  1.00 49.29           O
ATOM    730  N   THR A  92      38.940  35.299  27.290  1.00 44.07           N
ATOM    731  CA  THR A  92      39.162  34.145  26.467  1.00 44.07           C
ATOM    732  CB  THR A  92      38.201  34.034  25.319  1.00 44.07           C
ATOM    733  OG1 THR A  92      36.867  33.961  25.800  1.00 44.07           O
ATOM    734  CG2 THR A  92      38.543  32.773  24.506  1.00 44.07           C
ATOM    735  C   THR A  92      40.533  34.253  25.886  1.00 44.07           C
ATOM    736  O   THR A  92      41.009  35.348  25.590  1.00 44.07           O
ATOM    737  N   TYR A  93      41.223  33.100  25.763  1.00147.14           N
ATOM    738  CA  TYR A  93      42.534  33.075  25.182  1.00147.14           C
ATOM    739  CB  TYR A  93      43.599  32.532  26.150  1.00147.14           C
ATOM    740  CG  TYR A  93      43.643  33.410  27.352  1.00147.14           C
ATOM    741  CD1 TYR A  93      42.797  33.168  28.410  1.00147.14           C
ATOM    742  CD2 TYR A  93      44.514  34.473  27.423  1.00147.14           C
ATOM    743  CE1 TYR A  93      42.823  33.965  29.528  1.00147.14           C
ATOM    744  CE2 TYR A  93      44.545  35.275  28.540  1.00147.14           C
ATOM    745  CZ  TYR A  93      43.700  35.020  29.595  1.00147.14           C
ATOM    746  OH  TYR A  93      43.730  35.840  30.743  1.00147.14           O
ATOM    747  C   TYR A  93      42.481  32.090  24.055  1.00147.14           C
ATOM    748  O   TYR A  93      42.477  30.881  24.277  1.00147.14           O
ATOM    749  N   CYS A  94      42.438  32.589  22.809  1.00 64.10           N
ATOM    750  CA  CYS A  94      42.396  31.759  21.638  1.00 64.10           C
ATOM    751  CB  CYS A  94      41.959  32.532  20.386  1.00 64.10           C
ATOM    752  SG  CYS A  94      40.248  33.100  20.594  1.00 64.10           S
ATOM    753  C   CYS A  94      43.738  31.130  21.413  1.00 64.10           C
ATOM    754  O   CYS A  94      43.857  30.138  20.694  1.00 64.10           O
ATOM    755  N   ASN A  95      44.793  31.767  21.953  1.00 74.58           N
ATOM    756  CA  ASN A  95      46.152  31.314  21.850  1.00 74.58           C
ATOM    757  CB  ASN A  95      47.193  32.392  22.217  1.00 74.58           C
ATOM    758  CG  ASN A  95      47.047  32.761  23.686  1.00 74.58           C
ATOM    759  OD1 ASN A  95      45.949  33.038  24.164  1.00 74.58           O
ATOM    760  ND2 ASN A  95      48.189  32.767  24.426  1.00 74.58           N
ATOM    761  C   ASN A  95      46.397  30.116  22.726  1.00 74.58           C
ATOM    762  O   ASN A  95      47.360  29.385  22.504  1.00 74.58           O
ATOM    763  N   GLU A  96      45.587  29.903  23.783  1.00 64.62           N
ATOM    764  CA  GLU A  96      45.876  28.818  24.684  1.00 64.62           C
ATOM    765  CB  GLU A  96      46.297  29.305  26.080  1.00 64.62           C
ATOM    766  CG  GLU A  96      47.622  30.070  26.048  1.00 64.62           C
ATOM    767  CD  GLU A  96      47.926  30.579  27.449  1.00 64.62           C
ATOM    768  OE1 GLU A  96      47.342  30.034  28.423  1.00 64.62           O
ATOM    769  OE2 GLU A  96      48.751  31.525  27.560  1.00 64.62           O
ATOM    770  C   GLU A  96      44.683  27.919  24.840  1.00 64.62           C
ATOM    771  O   GLU A  96      43.607  28.193  24.312  1.00 64.62           O
ATOM    772  N   THR A  97      44.867  26.784  25.559  1.00 47.73           N
ATOM    773  CA  THR A  97      43.788  25.849  25.728  1.00 47.73           C
ATOM    774  CB  THR A  97      44.018  24.530  25.047  1.00 47.73           C
ATOM    775  OG1 THR A  97      45.114  23.852  25.646  1.00 47.73           O
ATOM    776  CG2 THR A  97      44.302  24.783  23.557  1.00 47.73           C
ATOM    777  C   THR A  97      43.604  25.535  27.180  1.00 47.73           C
ATOM    778  O   THR A  97      44.462  25.808  28.018  1.00 47.73           O
ATOM    779  N   MET A  98      42.423  24.973  27.508  1.00 52.03           N
ATOM    780  CA  MET A  98      42.138  24.501  28.829  1.00 52.03           C
ATOM    781  CB  MET A  98      40.640  24.270  29.093  1.00 52.03           C
ATOM    782  CG  MET A  98      39.808  25.552  29.027  1.00 52.03           C
ATOM    783  SD  MET A  98      40.187  26.765  30.327  1.00 52.03           S
ATOM    784  CE  MET A  98      39.314  25.866  31.641  1.00 52.03           C
ATOM    785  C   MET A  98      42.814  23.171  28.876  1.00 52.03           C
ATOM    786  O   MET A  98      43.413  22.748  27.890  1.00 52.03           O
ATOM    787  N   THR A  99      42.780  22.482  30.029  1.00 42.46           N
ATOM    788  CA  THR A  99      43.416  21.198  30.065  1.00 42.46           C
ATOM    789  CB  THR A  99      43.416  20.565  31.427  1.00 42.46           C
ATOM    790  OG1 THR A  99      44.067  21.416  32.360  1.00 42.46           O
ATOM    791  CG2 THR A  99      44.156  19.220  31.344  1.00 42.46           C
ATOM    792  C   THR A  99      42.645  20.314  29.135  1.00 42.46           C
ATOM    793  O   THR A  99      41.416  20.271  29.188  1.00 42.46           O
ATOM    794  N   GLY A 100      43.356  19.581  28.251  1.00 43.22           N
ATOM    795  CA  GLY A 100      42.688  18.772  27.275  1.00 43.22           C
ATOM    796  C   GLY A 100      43.082  17.337  27.427  1.00 43.22           C
ATOM    797  O   GLY A 100      43.870  16.974  28.303  1.00 43.22           O
ATOM    798  N   TRP A 101      42.518  16.482  26.544  1.00 82.68           N
ATOM    799  CA  TRP A 101      42.754  15.070  26.613  1.00 82.68           C
ATOM    800  CB  TRP A 101      41.449  14.262  26.706  1.00 82.68           C
ATOM    801  CG  TRP A 101      40.623  14.553  27.935  1.00 82.68           C
ATOM    802  CD2 TRP A 101      39.727  15.670  28.042  1.00 82.68           C
ATOM    803  CD1 TRP A 101      40.550  13.883  29.121  1.00 82.68           C
ATOM    804  NE1 TRP A 101      39.656  14.509  29.959  1.00 82.68           N
ATOM    805  CE2 TRP A 101      39.143  15.611  29.307  1.00 82.68           C
ATOM    806  CE3 TRP A 101      39.416  16.663  27.158  1.00 82.68           C
ATOM    807  CZ2 TRP A 101      38.235  16.549  29.708  1.00 82.68           C
ATOM    808  CZ3 TRP A 101      38.500  17.606  27.565  1.00 82.68           C
ATOM    809  CH2 TRP A 101      37.921  17.550  28.816  1.00 82.68           C
ATOM    810  C   TRP A 101      43.421  14.626  25.345  1.00 82.68           C
ATOM    811  O   TRP A 101      43.025  15.011  24.245  1.00 82.68           O
ATOM    812  N   VAL A 102      44.475  13.797  25.480  1.00103.20           N
ATOM    813  CA  VAL A 102      45.147  13.228  24.349  1.00103.20           C
ATOM    814  CB  VAL A 102      46.556  13.720  24.182  1.00103.20           C
ATOM    815  CG1 VAL A 102      47.347  13.380  25.456  1.00103.20           C
ATOM    816  CG2 VAL A 102      47.149  13.092  22.910  1.00103.20           C
ATOM    817  C   VAL A 102      45.217  11.759  24.613  1.00103.20           C
ATOM    818  O   VAL A 102      45.524  11.338  25.728  1.00103.20           O
ATOM    819  N   HIS A 103      44.897  10.937  23.596  1.00 58.81           N
ATOM    820  CA  HIS A 103      44.978   9.515  23.759  1.00 58.81           C
ATOM    821  ND1 HIS A 103      41.570  10.187  24.075  1.00 58.81           N
ATOM    822  CG  HIS A 103      42.439   9.185  23.700  1.00 58.81           C
ATOM    823  CB  HIS A 103      43.729   8.877  24.403  1.00 58.81           C
ATOM    824  NE2 HIS A 103      40.665   9.193  22.303  1.00 58.81           N
ATOM    825  CD2 HIS A 103      41.869   8.590  22.617  1.00 58.81           C
ATOM    826  CE1 HIS A 103      40.528  10.147  23.206  1.00 58.81           C
ATOM    827  C   HIS A 103      45.165   8.926  22.400  1.00 58.81           C
ATOM    828  O   HIS A 103      44.868   9.560  21.389  1.00 58.81           O
ATOM    829  N   ASP A 104      45.672   7.680  22.341  1.00 59.85           N
ATOM    830  CA  ASP A 104      45.877   7.072  21.062  1.00 59.85           C
ATOM    831  CB  ASP A 104      46.725   5.781  21.125  1.00 59.85           C
ATOM    832  CG  ASP A 104      46.060   4.776  22.057  1.00 59.85           C
ATOM    833  OD1 ASP A 104      44.869   4.447  21.816  1.00 59.85           O
ATOM    834  OD2 ASP A 104      46.729   4.337  23.030  1.00 59.85           O
ATOM    835  C   ASP A 104      44.528   6.815  20.462  1.00 59.85           C
ATOM    836  O   ASP A 104      43.508   6.902  21.140  1.00 59.85           O
ATOM    837  N   VAL A 105      44.495   6.499  19.153  1.00 64.74           N
ATOM    838  CA  VAL A 105      43.273   6.330  18.414  1.00 64.74           C
ATOM    839  CB  VAL A 105      43.511   5.991  16.968  1.00 64.74           C
ATOM    840  CG1 VAL A 105      44.159   7.217  16.303  1.00 64.74           C
ATOM    841  CG2 VAL A 105      44.377   4.721  16.874  1.00 64.74           C
ATOM    842  C   VAL A 105      42.431   5.249  19.033  1.00 64.74           C
ATOM    843  O   VAL A 105      41.205   5.308  18.960  1.00 64.74           O
ATOM    844  N   LEU A 106      43.070   4.213  19.611  1.00128.90           N
ATOM    845  CA  LEU A 106      42.407   3.112  20.273  1.00128.90           C
ATOM    846  CB  LEU A 106      43.387   2.030  20.778  1.00128.90           C
ATOM    847  CG  LEU A 106      43.992   1.082  19.730  1.00128.90           C
ATOM    848  CD1 LEU A 106      42.973   0.029  19.282  1.00128.90           C
ATOM    849  CD2 LEU A 106      44.612   1.849  18.556  1.00128.90           C
ATOM    850  C   LEU A 106      41.707   3.579  21.515  1.00128.90           C
ATOM    851  O   LEU A 106      40.662   3.039  21.874  1.00128.90           O
ATOM    852  N   GLY A 107      42.285   4.566  22.229  1.00 46.78           N
ATOM    853  CA  GLY A 107      41.700   5.017  23.462  1.00 46.78           C
ATOM    854  C   GLY A 107      42.364   4.323  24.625  1.00 46.78           C
ATOM    855  O   GLY A 107      41.862   4.375  25.746  1.00 46.78           O
ATOM    856  N   ARG A 108      43.468   3.587  24.379  1.00137.03           N
ATOM    857  CA  ARG A 108      44.171   2.881  25.425  1.00137.03           C
ATOM    858  CB  ARG A 108      45.201   1.906  24.840  1.00137.03           C
ATOM    859  CG  ARG A 108      44.539   0.837  23.981  1.00137.03           C
ATOM    860  CD  ARG A 108      44.001  -0.309  24.823  1.00137.03           C
ATOM    861  NE  ARG A 108      43.032  -1.046  23.982  1.00137.03           N
ATOM    862  CZ  ARG A 108      41.755  -0.579  23.927  1.00137.03           C
ATOM    863  NH1 ARG A 108      41.425   0.553  24.610  1.00137.03           N
ATOM    864  NH2 ARG A 108      40.820  -1.241  23.189  1.00137.03           N
ATOM    865  C   ARG A 108      44.928   3.778  26.371  1.00137.03           C
ATOM    866  O   ARG A 108      44.688   3.786  27.578  1.00137.03           O
ATOM    867  N   ASN A 109      45.832   4.611  25.825  1.00128.65           N
ATOM    868  CA  ASN A 109      46.746   5.335  26.658  1.00128.65           C
ATOM    869  CB  ASN A 109      48.169   5.206  26.069  1.00128.65           C
ATOM    870  CG  ASN A 109      49.216   5.127  27.167  1.00128.65           C
ATOM    871  OD1 ASN A 109      49.006   4.485  28.194  1.00128.65           O
ATOM    872  ND2 ASN A 109      50.393   5.763  26.932  1.00128.65           N
ATOM    873  C   ASN A 109      46.292   6.761  26.589  1.00128.65           C
ATOM    874  O   ASN A 109      46.080   7.288  25.498  1.00128.65           O
ATOM    875  N   TRP A 110      46.123   7.406  27.765  1.00 80.90           N
ATOM    876  CA  TRP A 110      45.581   8.734  27.878  1.00 80.90           C
ATOM    877  CB  TRP A 110      44.266   8.767  28.680  1.00 80.90           C
ATOM    878  CG  TRP A 110      43.080   8.125  28.001  1.00 80.90           C
ATOM    879  CD2 TRP A 110      41.853   8.812  27.712  1.00 80.90           C
ATOM    880  CD1 TRP A 110      42.905   6.835  27.592  1.00 80.90           C
ATOM    881  NE1 TRP A 110      41.652   6.680  27.049  1.00 80.90           N
ATOM    882  CE2 TRP A 110      40.992   7.889  27.121  1.00 80.90           C
ATOM    883  CE3 TRP A 110      41.473  10.106  27.926  1.00 80.90           C
ATOM    884  CZ2 TRP A 110      39.733   8.247  26.733  1.00 80.90           C
ATOM    885  CZ3 TRP A 110      40.204  10.466  27.529  1.00 80.90           C
ATOM    886  CH2 TRP A 110      39.351   9.554  26.943  1.00 80.90           C
ATOM    887  C   TRP A 110      46.532   9.596  28.651  1.00 80.90           C
ATOM    888  O   TRP A 110      47.357   9.106  29.420  1.00 80.90           O
ATOM    889  N   ALA A 111      46.431  10.927  28.442  1.00 39.85           N
ATOM    890  CA  ALA A 111      47.234  11.888  29.143  1.00 39.85           C
ATOM    891  CB  ALA A 111      48.631  12.086  28.532  1.00 39.85           C
ATOM    892  C   ALA A 111      46.517  13.201  29.050  1.00 39.85           C
ATOM    893  O   ALA A 111      45.561  13.345  28.290  1.00 39.85           O
ATOM    894  N   CYS A 112      46.954  14.192  29.853  1.00 47.10           N
ATOM    895  CA  CYS A 112      46.344  15.493  29.856  1.00 47.10           C
ATOM    896  CB  CYS A 112      45.978  15.960  31.271  1.00 47.10           C
ATOM    897  SG  CYS A 112      44.812  14.801  32.031  1.00 47.10           S
ATOM    898  C   CYS A 112      47.364  16.442  29.313  1.00 47.10           C
ATOM    899  O   CYS A 112      48.561  16.226  29.492  1.00 47.10           O
ATOM    900  N   PHE A 113      46.925  17.510  28.607  1.00 63.71           N
ATOM    901  CA  PHE A 113      47.895  18.422  28.072  1.00 63.71           C
ATOM    902  CB  PHE A 113      48.330  18.078  26.637  1.00 63.71           C
ATOM    903  CG  PHE A 113      47.176  18.330  25.725  1.00 63.71           C
ATOM    904  CD1 PHE A 113      46.143  17.428  25.614  1.00 63.71           C
ATOM    905  CD2 PHE A 113      47.137  19.478  24.966  1.00 63.71           C
ATOM    906  CE1 PHE A 113      45.087  17.673  24.766  1.00 63.71           C
ATOM    907  CE2 PHE A 113      46.085  19.729  24.117  1.00 63.71           C
ATOM    908  CZ  PHE A 113      45.056  18.824  24.016  1.00 63.71           C
ATOM    909  C   PHE A 113      47.310  19.799  28.021  1.00 63.71           C
ATOM    910  O   PHE A 113      46.103  19.991  28.158  1.00 63.71           O
ATOM    911  N   THR A 114      48.192  20.807  27.855  1.00 43.37           N
ATOM    912  CA  THR A 114      47.772  22.169  27.696  1.00 43.37           C
ATOM    913  CB  THR A 114      48.134  23.057  28.849  1.00 43.37           C
ATOM    914  OG1 THR A 114      49.543  23.080  29.029  1.00 43.37           O
ATOM    915  CG2 THR A 114      47.440  22.529  30.116  1.00 43.37           C
ATOM    916  C   THR A 114      48.508  22.664  26.495  1.00 43.37           C
ATOM    917  O   THR A 114      49.641  22.255  26.246  1.00 43.37           O
ATOM    918  N   GLY A 115      47.886  23.560  25.709  1.00 29.17           N
ATOM    919  CA  GLY A 115      48.558  23.999  24.522  1.00 29.17           C
ATOM    920  C   GLY A 115      48.666  25.489  24.522  1.00 29.17           C
ATOM    921  O   GLY A 115      47.814  26.195  25.061  1.00 29.17           O
ATOM    922  N   LYS A 116      49.753  25.996  23.904  1.00 68.80           N
ATOM    923  CA  LYS A 116      49.971  27.407  23.770  1.00 68.80           C
ATOM    924  CB  LYS A 116      51.107  27.939  24.659  1.00 68.80           C
ATOM    925  CG  LYS A 116      50.834  27.795  26.157  1.00 68.80           C
ATOM    926  CD  LYS A 116      52.075  28.030  27.020  1.00 68.80           C
ATOM    927  CE  LYS A 116      51.814  27.891  28.521  1.00 68.80           C
ATOM    928  NZ  LYS A 116      50.959  29.001  28.995  1.00 68.80           N
ATOM    929  C   LYS A 116      50.391  27.633  22.351  1.00 68.80           C
ATOM    930  O   LYS A 116      51.197  26.876  21.810  1.00 68.80           O
ATOM    931  N   LYS A 117      49.845  28.684  21.707  1.00109.24           N
ATOM    932  CA  LYS A 117      50.184  28.938  20.338  1.00109.24           C
ATOM    933  CB  LYS A 117      49.131  29.779  19.596  1.00109.24           C
ATOM    934  CG  LYS A 117      49.344  29.823  18.083  1.00109.24           C
ATOM    935  CD  LYS A 117      48.137  30.359  17.312  1.00109.24           C
ATOM    936  CE  LYS A 117      47.823  31.824  17.617  1.00109.24           C
ATOM    937  NZ  LYS A 117      48.904  32.696  17.107  1.00109.24           N
ATOM    938  C   LYS A 117      51.485  29.671  20.305  1.00109.24           C
ATOM    939  O   LYS A 117      51.642  30.736  20.898  1.00109.24           O
ATOM    940  N   VAL A 118      52.460  29.065  19.608  1.00136.31           N
ATOM    941  CA  VAL A 118      53.791  29.555  19.438  1.00136.31           C
ATOM    942  CB  VAL A 118      54.694  28.517  18.857  1.00136.31           C
ATOM    943  CG1 VAL A 118      56.087  29.129  18.708  0.00136.31           C
ATOM    944  CG2 VAL A 118      54.649  27.266  19.742  0.00136.31           C
ATOM    945  C   VAL A 118      53.778  30.709  18.484  1.00136.31           C
ATOM    946  O   VAL A 118      54.638  31.570  18.573  1.00136.31           O
ATOM    947  N   GLY A 119      52.860  30.734  17.514  1.00 28.48           N
ATOM    948  CA  GLY A 119      52.870  31.822  16.576  1.00 28.48           C
ATOM    949  C   GLY A 119      52.045  31.399  15.367  1.00 28.48           C
ATOM    950  O   GLY A 119      51.458  30.286  15.404  1.00 28.48           O
ATOM    951  OXT GLY A 119      51.987  32.192  14.390  1.00 28.48           O
TER     952      GLY A 119
ATOM    953  N   LEU B 120      21.454   9.318  -6.707  1.00117.56           N
ATOM    954  CA  LEU B 120      20.622   9.956  -5.660  1.00117.56           C
ATOM    955  CB  LEU B 120      21.234  11.264  -5.128  1.00117.56           C
ATOM    956  CG  LEU B 120      22.287  11.055  -4.030  1.00117.56           C
ATOM    957  CD1 LEU B 120      23.439  10.173  -4.520  1.00117.56           C
ATOM    958  CD2 LEU B 120      22.757  12.399  -3.448  1.00117.56           C
ATOM    959  C   LEU B 120      19.217  10.253  -6.044  1.00117.56           C
ATOM    960  O   LEU B 120      18.900  10.639  -7.168  1.00117.56           O
ATOM    961  N   PRO B 121      18.386  10.045  -5.058  1.00 78.11           N
ATOM    962  CA  PRO B 121      16.976  10.267  -5.219  1.00 78.11           C
ATOM    963  CD  PRO B 121      18.655   8.957  -4.128  1.00 78.11           C
ATOM    964  CB  PRO B 121      16.294   9.489  -4.096  1.00 78.11           C
ATOM    965  CG  PRO B 121      17.284   8.359  -3.776  1.00 78.11           C
ATOM    966  C   PRO B 121      16.629  11.717  -5.189  1.00 78.11           C
ATOM    967  O   PRO B 121      17.434  12.525  -4.728  1.00 78.11           O
ATOM    968  N   THR B 122      15.452  12.056  -5.745  1.00100.79           N
ATOM    969  CA  THR B 122      14.914  13.381  -5.725  1.00100.79           C
ATOM    970  CB  THR B 122      13.745  13.535  -6.649  1.00100.79           C
ATOM    971  OG1 THR B 122      13.293  14.881  -6.647  1.00100.79           O
ATOM    972  CG2 THR B 122      12.624  12.589  -6.190  1.00100.79           C
ATOM    973  C   THR B 122      14.440  13.683  -4.337  1.00100.79           C
ATOM    974  O   THR B 122      14.553  14.817  -3.871  1.00100.79           O
ATOM    975  N   SER B 123      13.867  12.669  -3.650  1.00 86.46           N
ATOM    976  CA  SER B 123      13.344  12.875  -2.328  1.00 86.46           C
ATOM    977  CB  SER B 123      11.808  12.905  -2.259  1.00 86.46           C
ATOM    978  OG  SER B 123      11.312  14.069  -2.902  1.00 86.46           O
ATOM    979  C   SER B 123      13.786  11.752  -1.443  1.00 86.46           C
ATOM    980  O   SER B 123      14.064  10.648  -1.908  1.00 86.46           O
ATOM    981  N   TRP B 124      13.886  12.028  -0.123  1.00 83.48           N
ATOM    982  CA  TRP B 124      14.276  10.999   0.797  1.00 83.48           C
ATOM    983  CB  TRP B 124      15.806  10.856   0.912  1.00 83.48           C
ATOM    984  CG  TRP B 124      16.271   9.715   1.780  1.00 83.48           C
ATOM    985  CD2 TRP B 124      16.355   8.356   1.325  1.00 83.48           C
ATOM    986  CD1 TRP B 124      16.667   9.711   3.086  1.00 83.48           C
ATOM    987  NE1 TRP B 124      16.992   8.433   3.473  1.00 83.48           N
ATOM    988  CE2 TRP B 124      16.803   7.589   2.399  1.00 83.48           C
ATOM    989  CE3 TRP B 124      16.077   7.796   0.111  1.00 83.48           C
ATOM    990  CZ2 TRP B 124      16.980   6.240   2.275  1.00 83.48           C
ATOM    991  CZ3 TRP B 124      16.259   6.437  -0.012  1.00 83.48           C
ATOM    992  CH2 TRP B 124      16.701   5.674   1.050  1.00 83.48           C
ATOM    993  C   TRP B 124      13.737  11.339   2.157  1.00 83.48           C
ATOM    994  O   TRP B 124      13.719  12.503   2.559  1.00 83.48           O
ATOM    995  N   ASP B 125      13.267  10.314   2.898  1.00 88.80           N
ATOM    996  CA  ASP B 125      12.756  10.519   4.224  1.00 88.80           C
ATOM    997  CB  ASP B 125      11.243  10.809   4.242  1.00 88.80           C
ATOM    998  CG  ASP B 125      10.874  11.301   5.630  1.00 88.80           C
ATOM    999  OD1 ASP B 125      11.704  11.097   6.555  1.00 88.80           O
ATOM   1000  OD2 ASP B 125       9.771  11.891   5.784  1.00 88.80           O
ATOM   1001  C   ASP B 125      13.004   9.247   4.982  1.00 88.80           C
ATOM   1002  O   ASP B 125      12.456   8.198   4.650  1.00 88.80           O
ATOM   1003  N   TRP B 126      13.840   9.311   6.035  1.00109.95           N
ATOM   1004  CA  TRP B 126      14.198   8.153   6.808  1.00109.95           C
ATOM   1005  CB  TRP B 126      15.348   8.379   7.801  1.00109.95           C
ATOM   1006  CG  TRP B 126      16.694   8.343   7.124  1.00109.95           C
ATOM   1007  CD2 TRP B 126      17.303   7.123   6.672  1.00109.95           C
ATOM   1008  CD1 TRP B 126      17.547   9.350   6.786  1.00109.95           C
ATOM   1009  NE1 TRP B 126      18.657   8.832   6.160  1.00109.95           N
ATOM   1010  CE2 TRP B 126      18.518   7.462   6.081  1.00109.95           C
ATOM   1011  CE3 TRP B 126      16.881   5.826   6.743  1.00109.95           C
ATOM   1012  CZ2 TRP B 126      19.335   6.506   5.549  1.00109.95           C
ATOM   1013  CZ3 TRP B 126      17.707   4.864   6.209  1.00109.95           C
ATOM   1014  CH2 TRP B 126      18.911   5.197   5.623  1.00109.95           C
ATOM   1015  C   TRP B 126      13.019   7.606   7.543  1.00109.95           C
ATOM   1016  O   TRP B 126      13.041   6.449   7.960  1.00109.95           O
ATOM   1017  N   ARG B 127      12.009   8.451   7.816  1.00190.05           N
ATOM   1018  CA  ARG B 127      10.817   7.990   8.467  1.00190.05           C
ATOM   1019  CB  ARG B 127       9.815   9.111   8.818  1.00190.05           C
ATOM   1020  CG  ARG B 127      10.205  10.007   9.999  1.00190.05           C
ATOM   1021  CD  ARG B 127      11.197  11.124   9.671  1.00190.05           C
ATOM   1022  NE  ARG B 127      10.521  12.060   8.727  1.00190.05           N
ATOM   1023  CZ  ARG B 127       9.704  13.049   9.191  1.00190.05           C
ATOM   1024  NH1 ARG B 127       9.438  13.146  10.523  1.00190.05           N
ATOM   1025  NH2 ARG B 127       9.153  13.952   8.331  1.00190.05           N
ATOM   1026  C   ARG B 127      10.096   7.050   7.557  1.00190.05           C
ATOM   1027  O   ARG B 127       9.513   6.069   8.014  1.00190.05           O
ATOM   1028  N   ASN B 128      10.074   7.333   6.239  1.00 64.25           N
ATOM   1029  CA  ASN B 128       9.334   6.442   5.397  1.00 64.25           C
ATOM   1030  CB  ASN B 128       8.053   7.089   4.838  1.00 64.25           C
ATOM   1031  CG  ASN B 128       7.163   5.997   4.259  1.00 64.25           C
ATOM   1032  OD1 ASN B 128       7.622   5.130   3.519  1.00 64.25           O
ATOM   1033  ND2 ASN B 128       5.849   6.036   4.612  1.00 64.25           N
ATOM   1034  C   ASN B 128      10.173   6.025   4.235  1.00 64.25           C
ATOM   1035  O   ASN B 128      10.208   6.697   3.205  1.00 64.25           O
ATOM   1036  N   VAL B 129      10.869   4.884   4.375  1.00133.18           N
ATOM   1037  CA  VAL B 129      11.599   4.347   3.273  1.00133.18           C
ATOM   1038  CB  VAL B 129      13.028   4.035   3.619  1.00133.18           C
ATOM   1039  CG1 VAL B 129      13.063   3.239   4.934  1.00133.18           C
ATOM   1040  CG2 VAL B 129      13.669   3.296   2.433  1.00133.18           C
ATOM   1041  C   VAL B 129      10.869   3.096   2.908  1.00133.18           C
ATOM   1042  O   VAL B 129      11.062   2.034   3.499  1.00133.18           O
ATOM   1043  N   HIS B 130      10.005   3.208   1.887  1.00 94.37           N
ATOM   1044  CA  HIS B 130       9.223   2.107   1.419  1.00 94.37           C
ATOM   1045  ND1 HIS B 130      12.192   0.536  -0.446  1.00 94.37           N
ATOM   1046  CG  HIS B 130      11.195   1.370   0.009  1.00 94.37           C
ATOM   1047  CB  HIS B 130      10.092   0.936   0.929  1.00 94.37           C
ATOM   1048  NE2 HIS B 130      12.629   2.554  -1.268  1.00 94.37           N
ATOM   1049  CD2 HIS B 130      11.476   2.599  -0.506  1.00 94.37           C
ATOM   1050  CE1 HIS B 130      13.023   1.295  -1.202  1.00 94.37           C
ATOM   1051  C   HIS B 130       8.355   1.587   2.531  1.00 94.37           C
ATOM   1052  O   HIS B 130       8.119   0.384   2.622  1.00 94.37           O
ATOM   1053  N   GLY B 131       7.846   2.479   3.407  1.00 30.66           N
ATOM   1054  CA  GLY B 131       6.919   2.066   4.428  1.00 30.66           C
ATOM   1055  C   GLY B 131       7.605   1.826   5.745  1.00 30.66           C
ATOM   1056  O   GLY B 131       6.943   1.762   6.780  1.00 30.66           O
ATOM   1057  N   ILE B 132       8.946   1.708   5.769  1.00 51.32           N
ATOM   1058  CA  ILE B 132       9.615   1.405   7.010  1.00 51.32           C
ATOM   1059  CB  ILE B 132      10.797   0.495   6.842  1.00 51.32           C
ATOM   1060  CG1 ILE B 132      10.355  -0.854   6.251  1.00 51.32           C
ATOM   1061  CG2 ILE B 132      11.496   0.366   8.205  1.00 51.32           C
ATOM   1062  CD1 ILE B 132      11.521  -1.725   5.787  1.00 51.32           C
ATOM   1063  C   ILE B 132      10.120   2.671   7.647  1.00 51.32           C
ATOM   1064  O   ILE B 132      10.589   3.577   6.960  1.00 51.32           O
ATOM   1065  N   ASN B 133      10.006   2.766   8.995  1.00 70.19           N
ATOM   1066  CA  ASN B 133      10.447   3.933   9.723  1.00 70.19           C
ATOM   1067  CB  ASN B 133       9.399   4.456  10.721  1.00 70.19           C
ATOM   1068  CG  ASN B 133       9.947   5.719  11.368  1.00 70.19           C
ATOM   1069  OD1 ASN B 133      10.795   6.407  10.801  1.00 70.19           O
ATOM   1070  ND2 ASN B 133       9.457   6.033  12.597  1.00 70.19           N
ATOM   1071  C   ASN B 133      11.677   3.596  10.528  1.00 70.19           C
ATOM   1072  O   ASN B 133      11.686   2.647  11.308  1.00 70.19           O
ATOM   1073  N   PHE B 134      12.786   4.313  10.246  1.00127.79           N
ATOM   1074  CA  PHE B 134      14.071   4.247  10.897  1.00127.79           C
ATOM   1075  CB  PHE B 134      15.232   4.377   9.906  1.00127.79           C
ATOM   1076  CG  PHE B 134      15.180   3.108   9.125  1.00127.79           C
ATOM   1077  CD1 PHE B 134      15.741   1.958   9.633  1.00127.79           C
ATOM   1078  CD2 PHE B 134      14.560   3.059   7.898  1.00127.79           C
ATOM   1079  CE1 PHE B 134      15.695   0.780   8.925  1.00127.79           C
ATOM   1080  CE2 PHE B 134      14.511   1.884   7.186  1.00127.79           C
ATOM   1081  CZ  PHE B 134      15.080   0.742   7.698  1.00127.79           C
ATOM   1082  C   PHE B 134      14.274   5.199  12.056  1.00127.79           C
ATOM   1083  O   PHE B 134      15.234   5.040  12.806  1.00127.79           O
ATOM   1084  N   VAL B 135      13.470   6.275  12.182  1.00 64.58           N
ATOM   1085  CA  VAL B 135      13.752   7.280  13.180  1.00 64.58           C
ATOM   1086  CB  VAL B 135      13.349   8.655  12.733  1.00 64.58           C
ATOM   1087  CG1 VAL B 135      13.668   9.664  13.848  1.00 64.58           C
ATOM   1088  CG2 VAL B 135      14.046   8.952  11.395  1.00 64.58           C
ATOM   1089  C   VAL B 135      13.037   7.002  14.473  1.00 64.58           C
ATOM   1090  O   VAL B 135      11.894   6.550  14.494  1.00 64.58           O
ATOM   1091  N   SER B 136      13.724   7.279  15.607  1.00 51.05           N
ATOM   1092  CA  SER B 136      13.164   7.079  16.920  1.00 51.05           C
ATOM   1093  CB  SER B 136      14.211   7.088  18.044  1.00 51.05           C
ATOM   1094  OG  SER B 136      14.815   8.370  18.123  1.00 51.05           O
ATOM   1095  C   SER B 136      12.209   8.208  17.179  1.00 51.05           C
ATOM   1096  O   SER B 136      12.190   9.194  16.447  1.00 51.05           O
ATOM   1097  N   PRO B 137      11.426   8.090  18.223  1.00 71.71           N
ATOM   1098  CA  PRO B 137      10.403   9.067  18.499  1.00 71.71           C
ATOM   1099  CD  PRO B 137      11.050   6.768  18.701  1.00 71.71           C
ATOM   1100  CB  PRO B 137       9.500   8.434  19.554  1.00 71.71           C
ATOM   1101  CG  PRO B 137       9.637   6.925  19.287  1.00 71.71           C
ATOM   1102  C   PRO B 137      10.907  10.421  18.878  1.00 71.71           C
ATOM   1103  O   PRO B 137      12.040  10.545  19.340  1.00 71.71           O
ATOM   1104  N   VAL B 138      10.065  11.451  18.656  1.00 34.12           N
ATOM   1105  CA  VAL B 138      10.390  12.807  18.991  1.00 34.12           C
ATOM   1106  CB  VAL B 138       9.409  13.801  18.435  1.00 34.12           C
ATOM   1107  CG1 VAL B 138       9.775  15.202  18.951  1.00 34.12           C
ATOM   1108  CG2 VAL B 138       9.398  13.681  16.902  1.00 34.12           C
ATOM   1109  C   VAL B 138      10.325  12.908  20.479  1.00 34.12           C
ATOM   1110  O   VAL B 138       9.478  12.285  21.115  1.00 34.12           O
ATOM   1111  N   ARG B 139      11.242  13.695  21.074  1.00108.92           N
ATOM   1112  CA  ARG B 139      11.269  13.848  22.501  1.00108.92           C
ATOM   1113  CB  ARG B 139      12.501  13.213  23.165  1.00108.92           C
ATOM   1114  CG  ARG B 139      12.523  11.688  23.069  1.00108.92           C
ATOM   1115  CD  ARG B 139      13.700  11.054  23.811  1.00108.92           C
ATOM   1116  NE  ARG B 139      13.489  11.299  25.265  1.00108.92           N
ATOM   1117  CZ  ARG B 139      14.350  10.767  26.179  1.00108.92           C
ATOM   1118  NH1 ARG B 139      15.409  10.014  25.760  1.00108.92           N
ATOM   1119  NH2 ARG B 139      14.153  10.986  27.511  1.00108.92           N
ATOM   1120  C   ARG B 139      11.304  15.311  22.814  1.00108.92           C
ATOM   1121  O   ARG B 139      11.412  16.150  21.919  1.00108.92           O
ATOM   1122  N   ASN B 140      11.166  15.654  24.113  1.00 43.10           N
ATOM   1123  CA  ASN B 140      11.197  17.034  24.507  1.00 43.10           C
ATOM   1124  CB  ASN B 140       9.928  17.475  25.259  1.00 43.10           C
ATOM   1125  CG  ASN B 140       9.882  18.996  25.295  1.00 43.10           C
ATOM   1126  OD1 ASN B 140      10.914  19.665  25.315  1.00 43.10           O
ATOM   1127  ND2 ASN B 140       8.645  19.563  25.300  1.00 43.10           N
ATOM   1128  C   ASN B 140      12.364  17.229  25.430  1.00 43.10           C
ATOM   1129  O   ASN B 140      12.495  16.550  26.447  1.00 43.10           O
ATOM   1130  N   GLN B 141      13.261  18.167  25.070  1.00106.40           N
ATOM   1131  CA  GLN B 141      14.430  18.486  25.841  1.00106.40           C
ATOM   1132  CB  GLN B 141      15.471  19.297  25.048  1.00106.40           C
ATOM   1133  CG  GLN B 141      14.999  20.662  24.554  1.00106.40           C
ATOM   1134  CD  GLN B 141      16.127  21.217  23.697  1.00106.40           C
ATOM   1135  OE1 GLN B 141      17.219  20.654  23.652  1.00106.40           O
ATOM   1136  NE2 GLN B 141      15.859  22.346  22.990  1.00106.40           N
ATOM   1137  C   GLN B 141      14.056  19.196  27.101  1.00106.40           C
ATOM   1138  O   GLN B 141      14.802  19.140  28.077  1.00106.40           O
ATOM   1139  N   ALA B 142      12.935  19.950  27.087  1.00223.43           N
ATOM   1140  CA  ALA B 142      12.509  20.632  28.277  1.00223.43           C
ATOM   1141  CB  ALA B 142      12.640  19.832  29.589  1.00223.43           C
ATOM   1142  C   ALA B 142      13.319  21.885  28.365  1.00223.43           C
ATOM   1143  O   ALA B 142      13.848  22.362  27.365  1.00223.43           O
ATOM   1144  N   SER B 143      13.395  22.465  29.577  1.00 81.65           N
ATOM   1145  CA  SER B 143      14.063  23.709  29.840  1.00 81.65           C
ATOM   1146  CB  SER B 143      13.706  24.290  31.219  1.00 81.65           C
ATOM   1147  OG  SER B 143      14.152  23.425  32.252  1.00 81.65           O
ATOM   1148  C   SER B 143      15.566  23.602  29.768  1.00 81.65           C
ATOM   1149  O   SER B 143      16.243  24.628  29.792  1.00 81.65           O
ATOM   1150  N   CYS B 144      16.144  22.386  29.704  1.00 61.74           N
ATOM   1151  CA  CYS B 144      17.584  22.248  29.712  1.00 61.74           C
ATOM   1152  CB  CYS B 144      18.010  20.831  30.150  1.00 61.74           C
ATOM   1153  SG  CYS B 144      19.803  20.542  30.195  1.00 61.74           S
ATOM   1154  C   CYS B 144      18.128  22.503  28.330  1.00 61.74           C
ATOM   1155  O   CYS B 144      17.513  22.121  27.337  1.00 61.74           O
ATOM   1156  N   GLY B 145      19.314  23.151  28.221  1.00 57.00           N
ATOM   1157  CA  GLY B 145      19.866  23.450  26.920  1.00 57.00           C
ATOM   1158  C   GLY B 145      20.589  22.226  26.447  1.00 57.00           C
ATOM   1159  O   GLY B 145      21.799  22.240  26.218  1.00 57.00           O
ATOM   1160  N   SER B 146      19.814  21.132  26.314  1.00 99.74           N
ATOM   1161  CA  SER B 146      20.234  19.804  25.970  1.00 99.74           C
ATOM   1162  CB  SER B 146      19.385  18.750  26.702  1.00 99.74           C
ATOM   1163  OG  SER B 146      19.916  17.450  26.499  1.00 99.74           O
ATOM   1164  C   SER B 146      20.202  19.477  24.494  1.00 99.74           C
ATOM   1165  O   SER B 146      20.459  18.329  24.137  1.00 99.74           O
ATOM   1166  N   CYS B 147      19.930  20.435  23.586  1.00 63.71           N
ATOM   1167  CA  CYS B 147      19.683  20.114  22.198  1.00 63.71           C
ATOM   1168  CB  CYS B 147      19.520  21.370  21.326  1.00 63.71           C
ATOM   1169  SG  CYS B 147      21.008  22.413  21.319  1.00 63.71           S
ATOM   1170  C   CYS B 147      20.781  19.280  21.594  1.00 63.71           C
ATOM   1171  O   CYS B 147      20.501  18.293  20.915  1.00 63.71           O
ATOM   1172  N   TYR B 148      22.055  19.607  21.857  1.00 66.57           N
ATOM   1173  CA  TYR B 148      23.148  18.901  21.245  1.00 66.57           C
ATOM   1174  CB  TYR B 148      24.528  19.439  21.675  1.00 66.57           C
ATOM   1175  CG  TYR B 148      24.713  19.207  23.137  1.00 66.57           C
ATOM   1176  CD1 TYR B 148      24.150  20.056  24.063  1.00 66.57           C
ATOM   1177  CD2 TYR B 148      25.463  18.144  23.583  1.00 66.57           C
ATOM   1178  CE1 TYR B 148      24.324  19.841  25.410  1.00 66.57           C
ATOM   1179  CE2 TYR B 148      25.642  17.923  24.929  1.00 66.57           C
ATOM   1180  CZ  TYR B 148      25.073  18.774  25.845  1.00 66.57           C
ATOM   1181  OH  TYR B 148      25.254  18.551  27.227  1.00 66.57           O
ATOM   1182  C   TYR B 148      23.084  17.447  21.613  1.00 66.57           C
ATOM   1183  O   TYR B 148      23.391  16.584  20.791  1.00 66.57           O
ATOM   1184  N   SER B 149      22.723  17.137  22.873  1.00 45.09           N
ATOM   1185  CA  SER B 149      22.662  15.771  23.315  1.00 45.09           C
ATOM   1186  CB  SER B 149      22.410  15.644  24.827  1.00 45.09           C
ATOM   1187  OG  SER B 149      22.356  14.274  25.199  1.00 45.09           O
ATOM   1188  C   SER B 149      21.547  15.051  22.606  1.00 45.09           C
ATOM   1189  O   SER B 149      21.719  13.911  22.177  1.00 45.09           O
ATOM   1190  N   PHE B 150      20.368  15.695  22.467  1.00 56.07           N
ATOM   1191  CA  PHE B 150      19.255  15.052  21.825  1.00 56.07           C
ATOM   1192  CB  PHE B 150      17.947  15.863  21.891  1.00 56.07           C
ATOM   1193  CG  PHE B 150      17.352  15.680  23.249  1.00 56.07           C
ATOM   1194  CD1 PHE B 150      17.795  16.405  24.331  1.00 56.07           C
ATOM   1195  CD2 PHE B 150      16.331  14.774  23.434  1.00 56.07           C
ATOM   1196  CE1 PHE B 150      17.234  16.222  25.574  1.00 56.07           C
ATOM   1197  CE2 PHE B 150      15.767  14.586  24.674  1.00 56.07           C
ATOM   1198  CZ  PHE B 150      16.218  15.313  25.748  1.00 56.07           C
ATOM   1199  C   PHE B 150      19.575  14.780  20.387  1.00 56.07           C
ATOM   1200  O   PHE B 150      19.296  13.694  19.884  1.00 56.07           O
ATOM   1201  N   ALA B 151      20.177  15.756  19.682  1.00 30.68           N
ATOM   1202  CA  ALA B 151      20.487  15.566  18.292  1.00 30.68           C
ATOM   1203  CB  ALA B 151      21.160  16.795  17.660  1.00 30.68           C
ATOM   1204  C   ALA B 151      21.440  14.420  18.180  1.00 30.68           C
ATOM   1205  O   ALA B 151      21.308  13.561  17.309  1.00 30.68           O
ATOM   1206  N   SER B 152      22.425  14.375  19.089  1.00 83.94           N
ATOM   1207  CA  SER B 152      23.439  13.365  19.070  1.00 83.94           C
ATOM   1208  CB  SER B 152      24.439  13.567  20.220  1.00 83.94           C
ATOM   1209  OG  SER B 152      25.436  12.561  20.182  1.00 83.94           O
ATOM   1210  C   SER B 152      22.824  12.009  19.225  1.00 83.94           C
ATOM   1211  O   SER B 152      23.098  11.105  18.437  1.00 83.94           O
ATOM   1212  N   MET B 153      21.960  11.831  20.245  1.00 48.13           N
ATOM   1213  CA  MET B 153      21.361  10.552  20.507  1.00 48.13           C
ATOM   1214  CB  MET B 153      20.480  10.552  21.768  1.00 48.13           C
ATOM   1215  CG  MET B 153      21.238  10.864  23.063  1.00 48.13           C
ATOM   1216  SD  MET B 153      22.506   9.649  23.543  1.00 48.13           S
ATOM   1217  CE  MET B 153      23.793  10.282  22.429  1.00 48.13           C
ATOM   1218  C   MET B 153      20.487  10.186  19.349  1.00 48.13           C
ATOM   1219  O   MET B 153      20.451   9.030  18.931  1.00 48.13           O
ATOM   1220  N   GLY B 154      19.767  11.176  18.789  1.00 25.27           N
ATOM   1221  CA  GLY B 154      18.845  10.906  17.725  1.00 25.27           C
ATOM   1222  C   GLY B 154      19.578  10.327  16.557  1.00 25.27           C
ATOM   1223  O   GLY B 154      19.098   9.391  15.920  1.00 25.27           O
ATOM   1224  N   MET B 155      20.757  10.882  16.229  1.00 47.08           N
ATOM   1225  CA  MET B 155      21.494  10.394  15.101  1.00 47.08           C
ATOM   1226  CB  MET B 155      22.773  11.212  14.853  1.00 47.08           C
ATOM   1227  CG  MET B 155      23.597  10.734  13.659  1.00 47.08           C
ATOM   1228  SD  MET B 155      24.979  11.830  13.216  1.00 47.08           S
ATOM   1229  CE  MET B 155      25.920  11.560  14.746  1.00 47.08           C
ATOM   1230  C   MET B 155      21.896   8.968  15.337  1.00 47.08           C
ATOM   1231  O   MET B 155      21.689   8.100  14.491  1.00 47.08           O
ATOM   1232  N   LEU B 156      22.442   8.678  16.529  1.00 58.30           N
ATOM   1233  CA  LEU B 156      22.937   7.364  16.833  1.00 58.30           C
ATOM   1234  CB  LEU B 156      23.618   7.296  18.212  1.00 58.30           C
ATOM   1235  CG  LEU B 156      24.841   8.227  18.343  1.00 58.30           C
ATOM   1236  CD1 LEU B 156      25.553   8.031  19.691  1.00 58.30           C
ATOM   1237  CD2 LEU B 156      25.794   8.084  17.146  1.00 58.30           C
ATOM   1238  C   LEU B 156      21.812   6.375  16.837  1.00 58.30           C
ATOM   1239  O   LEU B 156      21.974   5.238  16.396  1.00 58.30           O
ATOM   1240  N   GLU B 157      20.641   6.775  17.361  1.00 53.14           N
ATOM   1241  CA  GLU B 157      19.534   5.867  17.479  1.00 53.14           C
ATOM   1242  CB  GLU B 157      18.381   6.475  18.296  1.00 53.14           C
ATOM   1243  CG  GLU B 157      18.778   6.695  19.760  1.00 53.14           C
ATOM   1244  CD  GLU B 157      17.644   7.398  20.490  1.00 53.14           C
ATOM   1245  OE1 GLU B 157      16.594   7.657  19.846  1.00 53.14           O
ATOM   1246  OE2 GLU B 157      17.814   7.689  21.704  1.00 53.14           O
ATOM   1247  C   GLU B 157      19.026   5.458  16.124  1.00 53.14           C
ATOM   1248  O   GLU B 157      18.732   4.284  15.904  1.00 53.14           O
ATOM   1249  N   ALA B 158      18.891   6.413  15.182  1.00 37.68           N
ATOM   1250  CA  ALA B 158      18.392   6.092  13.871  1.00 37.68           C
ATOM   1251  CB  ALA B 158      18.167   7.340  13.001  1.00 37.68           C
ATOM   1252  C   ALA B 158      19.370   5.213  13.149  1.00 37.68           C
ATOM   1253  O   ALA B 158      18.991   4.224  12.524  1.00 37.68           O
ATOM   1254  N   ARG B 159      20.672   5.544  13.243  1.00 63.53           N
ATOM   1255  CA  ARG B 159      21.701   4.832  12.534  1.00 63.53           C
ATOM   1256  CB  ARG B 159      23.091   5.467  12.713  1.00 63.53           C
ATOM   1257  CG  ARG B 159      23.228   6.812  11.993  1.00 63.53           C
ATOM   1258  CD  ARG B 159      24.600   7.470  12.157  1.00 63.53           C
ATOM   1259  NE  ARG B 159      24.592   8.735  11.368  1.00 63.53           N
ATOM   1260  CZ  ARG B 159      25.099   8.751  10.100  1.00 63.53           C
ATOM   1261  NH1 ARG B 159      25.641   7.615   9.573  1.00 63.53           N
ATOM   1262  NH2 ARG B 159      25.072   9.900   9.364  1.00 63.53           N
ATOM   1263  C   ARG B 159      21.763   3.413  13.000  1.00 63.53           C
ATOM   1264  O   ARG B 159      22.025   2.507  12.211  1.00 63.53           O
ATOM   1265  N   ILE B 160      21.554   3.183  14.306  1.00 44.98           N
ATOM   1266  CA  ILE B 160      21.566   1.849  14.830  1.00 44.98           C
ATOM   1267  CB  ILE B 160      21.379   1.813  16.321  1.00 44.98           C
ATOM   1268  CG1 ILE B 160      22.557   2.508  17.029  1.00 44.98           C
ATOM   1269  CG2 ILE B 160      21.184   0.349  16.744  1.00 44.98           C
ATOM   1270  CD1 ILE B 160      22.325   2.742  18.522  1.00 44.98           C
ATOM   1271  C   ILE B 160      20.431   1.105  14.197  1.00 44.98           C
ATOM   1272  O   ILE B 160      20.565  -0.065  13.843  1.00 44.98           O
ATOM   1273  N   ARG B 161      19.269   1.772  14.050  1.00 75.96           N
ATOM   1274  CA  ARG B 161      18.106   1.132  13.506  1.00 75.96           C
ATOM   1275  CB  ARG B 161      16.856   2.025  13.565  1.00 75.96           C
ATOM   1276  CG  ARG B 161      16.413   2.296  15.006  1.00 75.96           C
ATOM   1277  CD  ARG B 161      15.065   3.006  15.140  1.00 75.96           C
ATOM   1278  NE  ARG B 161      14.806   3.179  16.598  1.00 75.96           N
ATOM   1279  CZ  ARG B 161      13.569   3.557  17.036  1.00 75.96           C
ATOM   1280  NH1 ARG B 161      12.563   3.763  16.137  1.00 75.96           N
ATOM   1281  NH2 ARG B 161      13.339   3.729  18.370  1.00 75.96           N
ATOM   1282  C   ARG B 161      18.352   0.722  12.085  1.00 75.96           C
ATOM   1283  O   ARG B 161      18.046  -0.404  11.700  1.00 75.96           O
ATOM   1284  N   ILE B 162      18.935   1.614  11.264  1.00 42.76           N
ATOM   1285  CA  ILE B 162      19.182   1.310   9.880  1.00 42.76           C
ATOM   1286  CB  ILE B 162      19.786   2.466   9.138  1.00 42.76           C
ATOM   1287  CG1 ILE B 162      18.842   3.679   9.167  1.00 42.76           C
ATOM   1288  CG2 ILE B 162      20.133   1.990   7.717  1.00 42.76           C
ATOM   1289  CD1 ILE B 162      19.506   4.973   8.704  1.00 42.76           C
ATOM   1290  C   ILE B 162      20.159   0.179   9.789  1.00 42.76           C
ATOM   1291  O   ILE B 162      19.981  -0.755   9.007  1.00 42.76           O
ATOM   1292  N   LEU B 163      21.225   0.224  10.611  1.00 63.42           N
ATOM   1293  CA  LEU B 163      22.275  -0.754  10.543  1.00 63.42           C
ATOM   1294  CB  LEU B 163      23.405  -0.472  11.555  1.00 63.42           C
ATOM   1295  CG  LEU B 163      24.243   0.777  11.220  1.00 63.42           C
ATOM   1296  CD1 LEU B 163      25.352   1.011  12.261  1.00 63.42           C
ATOM   1297  CD2 LEU B 163      24.792   0.693   9.787  1.00 63.42           C
ATOM   1298  C   LEU B 163      21.734  -2.122  10.835  1.00 63.42           C
ATOM   1299  O   LEU B 163      22.092  -3.097  10.175  1.00 63.42           O
ATOM   1300  N   THR B 164      20.900  -2.225  11.877  1.00 89.05           N
ATOM   1301  CA  THR B 164      20.260  -3.419  12.356  1.00 89.05           C
ATOM   1302  CB  THR B 164      19.889  -3.327  13.804  1.00 89.05           C
ATOM   1303  OG1 THR B 164      18.947  -2.285  14.014  1.00 89.05           O
ATOM   1304  CG2 THR B 164      21.174  -3.050  14.601  1.00 89.05           C
ATOM   1305  C   THR B 164      19.028  -3.749  11.569  1.00 89.05           C
ATOM   1306  O   THR B 164      18.482  -4.840  11.720  1.00 89.05           O
ATOM   1307  N   ASN B 165      18.515  -2.803  10.760  1.00 68.90           N
ATOM   1308  CA  ASN B 165      17.285  -3.026  10.052  1.00 68.90           C
ATOM   1309  CB  ASN B 165      17.307  -4.287   9.169  1.00 68.90           C
ATOM   1310  CG  ASN B 165      16.100  -4.244   8.240  1.00 68.90           C
ATOM   1311  OD1 ASN B 165      15.223  -3.393   8.376  1.00 68.90           O
ATOM   1312  ND2 ASN B 165      16.052  -5.195   7.269  1.00 68.90           N
ATOM   1313  C   ASN B 165      16.176  -3.163  11.050  1.00 68.90           C
ATOM   1314  O   ASN B 165      15.333  -4.054  10.954  1.00 68.90           O
ATOM   1315  N   ASN B 166      16.170  -2.248  12.041  1.00 62.66           N
ATOM   1316  CA  ASN B 166      15.174  -2.146  13.071  1.00 62.66           C
ATOM   1317  CB  ASN B 166      13.746  -1.980  12.522  1.00 62.66           C
ATOM   1318  CG  ASN B 166      13.631  -0.577  11.940  1.00 62.66           C
ATOM   1319  OD1 ASN B 166      14.098   0.394  12.533  1.00 62.66           O
ATOM   1320  ND2 ASN B 166      12.994  -0.465  10.743  1.00 62.66           N
ATOM   1321  C   ASN B 166      15.206  -3.352  13.952  1.00 62.66           C
ATOM   1322  O   ASN B 166      14.265  -3.598  14.705  1.00 62.66           O
ATOM   1323  N   SER B 167      16.302  -4.129  13.900  1.00 36.92           N
ATOM   1324  CA  SER B 167      16.425  -5.254  14.777  1.00 36.92           C
ATOM   1325  CB  SER B 167      17.646  -6.132  14.458  1.00 36.92           C
ATOM   1326  OG  SER B 167      17.710  -7.228  15.359  1.00 36.92           O
ATOM   1327  C   SER B 167      16.596  -4.710  16.161  1.00 36.92           C
ATOM   1328  O   SER B 167      16.049  -5.254  17.119  1.00 36.92           O
ATOM   1329  N   GLN B 168      17.376  -3.615  16.301  1.00130.34           N
ATOM   1330  CA  GLN B 168      17.555  -3.029  17.599  1.00130.34           C
ATOM   1331  CB  GLN B 168      18.973  -3.199  18.177  1.00130.34           C
ATOM   1332  CG  GLN B 168      20.092  -2.557  17.367  1.00130.34           C
ATOM   1333  CD  GLN B 168      21.391  -2.855  18.104  1.00130.34           C
ATOM   1334  OE1 GLN B 168      21.649  -2.318  19.180  1.00130.34           O
ATOM   1335  NE2 GLN B 168      22.233  -3.744  17.512  1.00130.34           N
ATOM   1336  C   GLN B 168      17.171  -1.577  17.550  1.00130.34           C
ATOM   1337  O   GLN B 168      17.659  -0.799  16.734  1.00130.34           O
ATOM   1338  N   THR B 169      16.175  -1.243  18.391  1.00137.47           N
ATOM   1339  CA  THR B 169      15.500   0.005  18.646  1.00137.47           C
ATOM   1340  CB  THR B 169      14.030  -0.177  18.874  1.00137.47           C
ATOM   1341  OG1 THR B 169      13.803  -1.006  20.004  1.00137.47           O
ATOM   1342  CG2 THR B 169      13.429  -0.815  17.609  1.00137.47           C
ATOM   1343  C   THR B 169      16.043   0.874  19.760  1.00137.47           C
ATOM   1344  O   THR B 169      15.335   1.820  20.100  1.00137.47           O
ATOM   1345  N   PRO B 170      17.141   0.614  20.427  1.00111.26           N
ATOM   1346  CA  PRO B 170      17.486   1.333  21.640  1.00111.26           C
ATOM   1347  CD  PRO B 170      18.337   0.157  19.735  1.00111.26           C
ATOM   1348  CB  PRO B 170      18.933   0.951  21.939  1.00111.26           C
ATOM   1349  CG  PRO B 170      19.523   0.712  20.541  1.00111.26           C
ATOM   1350  C   PRO B 170      17.334   2.826  21.656  1.00111.26           C
ATOM   1351  O   PRO B 170      17.526   3.483  20.634  1.00111.26           O
ATOM   1352  N   ILE B 171      16.929   3.365  22.827  1.00 77.78           N
ATOM   1353  CA  ILE B 171      16.827   4.780  23.018  1.00 77.78           C
ATOM   1354  CB  ILE B 171      15.486   5.216  23.523  1.00 77.78           C
ATOM   1355  CG1 ILE B 171      14.460   4.946  22.409  1.00 77.78           C
ATOM   1356  CG2 ILE B 171      15.561   6.689  23.959  1.00 77.78           C
ATOM   1357  CD1 ILE B 171      13.008   5.082  22.838  1.00 77.78           C
ATOM   1358  C   ILE B 171      17.906   5.130  23.989  1.00 77.78           C
ATOM   1359  O   ILE B 171      17.929   4.648  25.120  1.00 77.78           O
ATOM   1360  N   LEU B 172      18.859   5.972  23.534  1.00 60.91           N
ATOM   1361  CA  LEU B 172      20.017   6.339  24.296  1.00 60.91           C
ATOM   1362  CB  LEU B 172      21.163   6.872  23.420  1.00 60.91           C
ATOM   1363  CG  LEU B 172      21.687   5.830  22.414  1.00 60.91           C
ATOM   1364  CD1 LEU B 172      22.830   6.402  21.560  1.00 60.91           C
ATOM   1365  CD2 LEU B 172      22.067   4.515  23.114  1.00 60.91           C
ATOM   1366  C   LEU B 172      19.650   7.401  25.290  1.00 60.91           C
ATOM   1367  O   LEU B 172      18.580   7.998  25.192  1.00 60.91           O
ATOM   1368  N   SER B 173      20.530   7.656  26.289  1.00112.28           N
ATOM   1369  CA  SER B 173      20.168   8.618  27.301  1.00112.28           C
ATOM   1370  CB  SER B 173      20.392   8.143  28.750  1.00112.28           C
ATOM   1371  OG  SER B 173      21.767   8.212  29.093  1.00112.28           O
ATOM   1372  C   SER B 173      20.936   9.903  27.145  1.00112.28           C
ATOM   1373  O   SER B 173      22.162   9.953  27.230  1.00112.28           O
ATOM   1374  N   PRO B 174      20.198  10.956  26.901  1.00 85.88           N
ATOM   1375  CA  PRO B 174      20.771  12.274  26.790  1.00 85.88           C
ATOM   1376  CD  PRO B 174      18.971  10.828  26.131  1.00 85.88           C
ATOM   1377  CB  PRO B 174      19.684  13.148  26.169  1.00 85.88           C
ATOM   1378  CG  PRO B 174      18.822  12.155  25.371  1.00 85.88           C
ATOM   1379  C   PRO B 174      21.232  12.784  28.120  1.00 85.88           C
ATOM   1380  O   PRO B 174      22.132  13.622  28.171  1.00 85.88           O
ATOM   1381  N   GLN B 175      20.607  12.304  29.209  1.00 63.20           N
ATOM   1382  CA  GLN B 175      20.879  12.783  30.534  1.00 63.20           C
ATOM   1383  CB  GLN B 175      19.900  12.211  31.574  1.00 63.20           C
ATOM   1384  CG  GLN B 175      20.084  12.800  32.972  1.00 63.20           C
ATOM   1385  CD  GLN B 175      19.858  14.300  32.878  1.00 63.20           C
ATOM   1386  OE1 GLN B 175      18.873  14.759  32.303  1.00 63.20           O
ATOM   1387  NE2 GLN B 175      20.806  15.091  33.452  1.00 63.20           N
ATOM   1388  C   GLN B 175      22.269  12.422  30.951  1.00 63.20           C
ATOM   1389  O   GLN B 175      22.965  13.223  31.574  1.00 63.20           O
ATOM   1390  N   GLU B 176      22.724  11.205  30.606  1.00 85.41           N
ATOM   1391  CA  GLU B 176      24.022  10.782  31.040  1.00 85.41           C
ATOM   1392  CB  GLU B 176      24.345   9.352  30.566  1.00 85.41           C
ATOM   1393  CG  GLU B 176      25.626   8.763  31.160  1.00 85.41           C
ATOM   1394  CD  GLU B 176      26.763   8.997  30.177  1.00 85.41           C
ATOM   1395  OE1 GLU B 176      26.474   9.399  29.019  1.00 85.41           O
ATOM   1396  OE2 GLU B 176      27.937   8.772  30.573  1.00 85.41           O
ATOM   1397  C   GLU B 176      25.029  11.735  30.472  1.00 85.41           C
ATOM   1398  O   GLU B 176      25.976  12.131  31.151  1.00 85.41           O
ATOM   1399  N   VAL B 177      24.843  12.140  29.202  1.00 45.79           N
ATOM   1400  CA  VAL B 177      25.753  13.061  28.583  1.00 45.79           C
ATOM   1401  CB  VAL B 177      25.408  13.335  27.146  1.00 45.79           C
ATOM   1402  CG1 VAL B 177      26.354  14.423  26.612  1.00 45.79           C
ATOM   1403  CG2 VAL B 177      25.471  12.013  26.361  1.00 45.79           C
ATOM   1404  C   VAL B 177      25.701  14.366  29.313  1.00 45.79           C
ATOM   1405  O   VAL B 177      26.733  14.959  29.625  1.00 45.79           O
ATOM   1406  N   VAL B 178      24.482  14.844  29.621  1.00 49.55           N
ATOM   1407  CA  VAL B 178      24.336  16.117  30.271  1.00 49.55           C
ATOM   1408  CB  VAL B 178      22.898  16.496  30.493  1.00 49.55           C
ATOM   1409  CG1 VAL B 178      22.849  17.806  31.301  1.00 49.55           C
ATOM   1410  CG2 VAL B 178      22.199  16.581  29.125  1.00 49.55           C
ATOM   1411  C   VAL B 178      25.001  16.091  31.615  1.00 49.55           C
ATOM   1412  O   VAL B 178      25.680  17.045  31.990  1.00 49.55           O
ATOM   1413  N   SER B 179      24.781  15.022  32.402  1.00 71.55           N
ATOM   1414  CA  SER B 179      25.333  14.975  33.731  1.00 71.55           C
ATOM   1415  CB  SER B 179      24.618  13.946  34.624  1.00 71.55           C
ATOM   1416  OG  SER B 179      23.265  14.329  34.820  1.00 71.55           O
ATOM   1417  C   SER B 179      26.804  14.650  33.774  1.00 71.55           C
ATOM   1418  O   SER B 179      27.560  15.289  34.503  1.00 71.55           O
ATOM   1419  N   CYS B 180      27.208  13.558  33.091  1.00103.48           N
ATOM   1420  CA  CYS B 180      28.542  13.012  33.139  1.00103.48           C
ATOM   1421  CB  CYS B 180      28.488  11.492  32.916  1.00103.48           C
ATOM   1422  SG  CYS B 180      27.128  10.718  33.861  1.00103.48           S
ATOM   1423  C   CYS B 180      29.593  13.611  32.223  1.00103.48           C
ATOM   1424  O   CYS B 180      30.760  13.697  32.605  1.00103.48           O
ATOM   1425  N   SER B 181      29.230  14.032  30.989  1.00 79.09           N
ATOM   1426  CA  SER B 181      30.221  14.347  29.982  1.00 79.09           C
ATOM   1427  CB  SER B 181      29.630  14.363  28.560  1.00 79.09           C
ATOM   1428  OG  SER B 181      30.638  14.668  27.608  1.00 79.09           O
ATOM   1429  C   SER B 181      30.960  15.645  30.186  1.00 79.09           C
ATOM   1430  O   SER B 181      30.373  16.720  30.300  1.00 79.09           O
ATOM   1431  N   GLN B 182      32.309  15.529  30.218  1.00124.23           N
ATOM   1432  CA  GLN B 182      33.302  16.569  30.333  1.00124.23           C
ATOM   1433  CB  GLN B 182      34.688  15.995  30.680  1.00124.23           C
ATOM   1434  CG  GLN B 182      34.756  15.269  32.029  1.00124.23           C
ATOM   1435  CD  GLN B 182      35.252  16.233  33.101  1.00124.23           C
ATOM   1436  OE1 GLN B 182      35.701  17.339  32.806  1.00124.23           O
ATOM   1437  NE2 GLN B 182      35.187  15.791  34.386  1.00124.23           N
ATOM   1438  C   GLN B 182      33.450  17.298  29.024  1.00124.23           C
ATOM   1439  O   GLN B 182      33.974  18.412  28.973  1.00124.23           O
ATOM   1440  N   TYR B 183      33.103  16.609  27.919  1.00159.46           N
ATOM   1441  CA  TYR B 183      33.187  17.086  26.566  1.00159.46           C
ATOM   1442  CB  TYR B 183      33.030  15.995  25.491  1.00159.46           C
ATOM   1443  CG  TYR B 183      34.194  15.071  25.638  1.00159.46           C
ATOM   1444  CD1 TYR B 183      35.480  15.563  25.650  1.00159.46           C
ATOM   1445  CD2 TYR B 183      34.008  13.710  25.719  1.00159.46           C
ATOM   1446  CE1 TYR B 183      36.558  14.716  25.776  1.00159.46           C
ATOM   1447  CE2 TYR B 183      35.081  12.859  25.844  1.00159.46           C
ATOM   1448  CZ  TYR B 183      36.359  13.360  25.878  1.00159.46           C
ATOM   1449  OH  TYR B 183      37.459  12.486  26.006  1.00159.46           O
ATOM   1450  C   TYR B 183      32.181  18.171  26.321  1.00159.46           C
ATOM   1451  O   TYR B 183      32.258  18.856  25.301  1.00159.46           O
ATOM   1452  N   ALA B 184      31.129  18.258  27.161  1.00 72.08           N
ATOM   1453  CA  ALA B 184      30.116  19.263  26.986  1.00 72.08           C
ATOM   1454  CB  ALA B 184      28.790  18.701  26.446  1.00 72.08           C
ATOM   1455  C   ALA B 184      29.808  19.934  28.302  1.00 72.08           C
ATOM   1456  O   ALA B 184      30.319  19.575  29.360  1.00 72.08           O
ATOM   1457  N   GLN B 185      29.009  21.012  28.190  1.00194.94           N
ATOM   1458  CA  GLN B 185      28.502  21.948  29.159  1.00194.94           C
ATOM   1459  CB  GLN B 185      28.187  23.305  28.510  1.00194.94           C
ATOM   1460  CG  GLN B 185      29.436  24.163  28.259  1.00194.94           C
ATOM   1461  CD  GLN B 185      30.584  23.307  27.726  1.00194.94           C
ATOM   1462  OE1 GLN B 185      31.627  23.192  28.367  1.00194.94           O
ATOM   1463  NE2 GLN B 185      30.406  22.693  26.525  1.00194.94           N
ATOM   1464  C   GLN B 185      27.322  21.500  29.986  1.00194.94           C
ATOM   1465  O   GLN B 185      26.898  22.256  30.856  1.00194.94           O
ATOM   1466  N   GLY B 186      26.646  20.373  29.685  1.00 53.14           N
ATOM   1467  CA  GLY B 186      25.498  20.042  30.495  1.00 53.14           C
ATOM   1468  C   GLY B 186      24.333  20.787  29.912  1.00 53.14           C
ATOM   1469  O   GLY B 186      24.115  20.752  28.705  1.00 53.14           O
ATOM   1470  N   CYS B 187      23.531  21.447  30.769  1.00 81.07           N
ATOM   1471  CA  CYS B 187      22.391  22.222  30.361  1.00 81.07           C
ATOM   1472  CB  CYS B 187      21.470  22.641  31.518  1.00 81.07           C
ATOM   1473  SG  CYS B 187      20.386  21.270  32.000  1.00 81.07           S
ATOM   1474  C   CYS B 187      22.842  23.456  29.643  1.00 81.07           C
ATOM   1475  O   CYS B 187      22.048  24.126  28.986  1.00 81.07           O
ATOM   1476  N   GLU B 188      24.117  23.825  29.839  1.00134.38           N
ATOM   1477  CA  GLU B 188      24.770  24.973  29.274  1.00134.38           C
ATOM   1478  CB  GLU B 188      26.100  25.283  29.979  1.00134.38           C
ATOM   1479  CG  GLU B 188      25.891  25.844  31.389  1.00134.38           C
ATOM   1480  CD  GLU B 188      25.243  24.770  32.255  1.00134.38           C
ATOM   1481  OE1 GLU B 188      25.953  23.801  32.632  1.00134.38           O
ATOM   1482  OE2 GLU B 188      24.026  24.904  32.553  1.00134.38           O
ATOM   1483  C   GLU B 188      25.011  24.824  27.792  1.00134.38           C
ATOM   1484  O   GLU B 188      25.326  25.809  27.123  1.00134.38           O
ATOM   1485  N   GLY B 189      24.992  23.589  27.244  1.00 43.90           N
ATOM   1486  CA  GLY B 189      25.162  23.458  25.816  1.00 43.90           C
ATOM   1487  C   GLY B 189      26.279  22.495  25.530  1.00 43.90           C
ATOM   1488  O   GLY B 189      26.929  21.992  26.446  1.00 43.90           O
ATOM   1489  N   GLY B 190      26.527  22.220  24.227  1.00 32.59           N
ATOM   1490  CA  GLY B 190      27.564  21.309  23.815  1.00 32.59           C
ATOM   1491  C   GLY B 190      27.508  21.161  22.316  1.00 32.59           C
ATOM   1492  O   GLY B 190      26.732  21.847  21.650  1.00 32.59           O
ATOM   1493  N   PHE B 191      28.348  20.260  21.742  1.00 72.93           N
ATOM   1494  CA  PHE B 191      28.354  20.088  20.307  1.00 72.93           C
ATOM   1495  CB  PHE B 191      29.588  20.710  19.638  1.00 72.93           C
ATOM   1496  CG  PHE B 191      29.492  22.170  19.902  1.00 72.93           C
ATOM   1497  CD1 PHE B 191      29.938  22.687  21.096  1.00 72.93           C
ATOM   1498  CD2 PHE B 191      28.951  23.019  18.965  1.00 72.93           C
ATOM   1499  CE1 PHE B 191      29.847  24.034  21.353  1.00 72.93           C
ATOM   1500  CE2 PHE B 191      28.858  24.367  19.217  1.00 72.93           C
ATOM   1501  CZ  PHE B 191      29.309  24.876  20.411  1.00 72.93           C
ATOM   1502  C   PHE B 191      28.329  18.622  19.956  1.00 72.93           C
ATOM   1503  O   PHE B 191      29.027  17.810  20.562  1.00 72.93           O
ATOM   1504  N   PRO B 192      27.559  18.278  18.945  1.00 77.93           N
ATOM   1505  CA  PRO B 192      27.402  16.904  18.531  1.00 77.93           C
ATOM   1506  CD  PRO B 192      26.396  19.075  18.593  1.00 77.93           C
ATOM   1507  CB  PRO B 192      26.295  16.909  17.482  1.00 77.93           C
ATOM   1508  CG  PRO B 192      25.420  18.104  17.902  1.00 77.93           C
ATOM   1509  C   PRO B 192      28.671  16.245  18.096  1.00 77.93           C
ATOM   1510  O   PRO B 192      28.798  15.034  18.264  1.00 77.93           O
ATOM   1511  N   TYR B 193      29.631  17.007  17.551  1.00 59.50           N
ATOM   1512  CA  TYR B 193      30.855  16.411  17.107  1.00 59.50           C
ATOM   1513  CB  TYR B 193      31.814  17.470  16.542  1.00 59.50           C
ATOM   1514  CG  TYR B 193      33.079  16.835  16.077  1.00 59.50           C
ATOM   1515  CD1 TYR B 193      34.117  16.595  16.949  1.00 59.50           C
ATOM   1516  CD2 TYR B 193      33.227  16.486  14.754  1.00 59.50           C
ATOM   1517  CE1 TYR B 193      35.283  16.018  16.502  1.00 59.50           C
ATOM   1518  CE2 TYR B 193      34.389  15.910  14.303  1.00 59.50           C
ATOM   1519  CZ  TYR B 193      35.419  15.673  15.179  1.00 59.50           C
ATOM   1520  OH  TYR B 193      36.613  15.082  14.716  1.00 59.50           O
ATOM   1521  C   TYR B 193      31.487  15.787  18.321  1.00 59.50           C
ATOM   1522  O   TYR B 193      31.998  14.671  18.261  1.00 59.50           O
ATOM   1523  N   LEU B 194      31.487  16.517  19.451  1.00 94.54           N
ATOM   1524  CA  LEU B 194      32.058  16.050  20.681  1.00 94.54           C
ATOM   1525  CB  LEU B 194      32.223  17.175  21.722  1.00 94.54           C
ATOM   1526  CG  LEU B 194      33.315  18.190  21.341  1.00 94.54           C
ATOM   1527  CD1 LEU B 194      33.448  19.299  22.396  1.00 94.54           C
ATOM   1528  CD2 LEU B 194      34.650  17.480  21.070  1.00 94.54           C
ATOM   1529  C   LEU B 194      31.256  14.947  21.325  1.00 94.54           C
ATOM   1530  O   LEU B 194      31.835  14.098  21.998  1.00 94.54           O
ATOM   1531  N   ILE B 195      29.907  15.014  21.304  1.00140.75           N
ATOM   1532  CA  ILE B 195      29.108  13.965  21.899  1.00140.75           C
ATOM   1533  CB  ILE B 195      27.806  14.465  22.458  1.00140.75           C
ATOM   1534  CG1 ILE B 195      28.077  15.285  23.731  1.00140.75           C
ATOM   1535  CG2 ILE B 195      26.899  13.251  22.718  1.00140.75           C
ATOM   1536  CD1 ILE B 195      28.972  16.502  23.521  1.00140.75           C
ATOM   1537  C   ILE B 195      28.818  12.777  21.031  1.00140.75           C
ATOM   1538  O   ILE B 195      29.111  11.639  21.395  1.00140.75           O
ATOM   1539  N   ALA B 196      28.231  13.011  19.841  1.00 64.80           N
ATOM   1540  CA  ALA B 196      27.870  11.895  19.021  1.00 64.80           C
ATOM   1541  CB  ALA B 196      27.160  12.311  17.722  1.00 64.80           C
ATOM   1542  C   ALA B 196      29.138  11.215  18.644  1.00 64.80           C
ATOM   1543  O   ALA B 196      29.187   9.988  18.574  1.00 64.80           O
ATOM   1544  N   GLY B 197      30.157  12.009  18.253  1.00 86.36           N
ATOM   1545  CA  GLY B 197      31.411  11.407  17.902  1.00 86.36           C
ATOM   1546  C   GLY B 197      32.370  11.060  19.021  1.00 86.36           C
ATOM   1547  O   GLY B 197      32.570   9.895  19.358  1.00 86.36           O
ATOM   1548  N   LYS B 198      32.934  12.099  19.677  1.00129.20           N
ATOM   1549  CA  LYS B 198      34.050  11.949  20.589  1.00129.20           C
ATOM   1550  CB  LYS B 198      34.566  13.326  21.046  1.00129.20           C
ATOM   1551  CG  LYS B 198      35.774  13.311  21.986  1.00129.20           C
ATOM   1552  CD  LYS B 198      37.105  13.046  21.286  1.00129.20           C
ATOM   1553  CE  LYS B 198      38.328  13.256  22.180  1.00129.20           C
ATOM   1554  NZ  LYS B 198      39.561  12.976  21.412  1.00129.20           N
ATOM   1555  C   LYS B 198      33.698  11.201  21.835  1.00129.20           C
ATOM   1556  O   LYS B 198      34.327  10.200  22.177  1.00129.20           O
ATOM   1557  N   TYR B 199      32.657  11.672  22.541  1.00 75.16           N
ATOM   1558  CA  TYR B 199      32.273  11.112  23.803  1.00 75.16           C
ATOM   1559  CB  TYR B 199      31.118  11.914  24.436  1.00 75.16           C
ATOM   1560  CG  TYR B 199      30.825  11.398  25.803  1.00 75.16           C
ATOM   1561  CD1 TYR B 199      31.664  11.697  26.852  1.00 75.16           C
ATOM   1562  CD2 TYR B 199      29.701  10.642  26.047  1.00 75.16           C
ATOM   1563  CE1 TYR B 199      31.401  11.236  28.119  1.00 75.16           C
ATOM   1564  CE2 TYR B 199      29.431  10.176  27.314  1.00 75.16           C
ATOM   1565  CZ  TYR B 199      30.282  10.473  28.351  1.00 75.16           C
ATOM   1566  OH  TYR B 199      30.011  10.000  29.651  1.00 75.16           O
ATOM   1567  C   TYR B 199      31.818   9.712  23.562  1.00 75.16           C
ATOM   1568  O   TYR B 199      32.135   8.799  24.322  1.00 75.16           O
ATOM   1569  N   ALA B 200      31.066   9.505  22.470  1.00 36.83           N
ATOM   1570  CA  ALA B 200      30.553   8.199  22.191  1.00 36.83           C
ATOM   1571  CB  ALA B 200      29.722   8.148  20.897  1.00 36.83           C
ATOM   1572  C   ALA B 200      31.703   7.252  22.025  1.00 36.83           C
ATOM   1573  O   ALA B 200      31.654   6.122  22.509  1.00 36.83           O
ATOM   1574  N   GLN B 201      32.764   7.671  21.310  1.00 75.21           N
ATOM   1575  CA  GLN B 201      33.870   6.782  21.096  1.00 75.21           C
ATOM   1576  CB  GLN B 201      34.841   7.292  20.020  1.00 75.21           C
ATOM   1577  CG  GLN B 201      36.020   6.352  19.773  1.00 75.21           C
ATOM   1578  CD  GLN B 201      36.847   6.942  18.643  1.00 75.21           C
ATOM   1579  OE1 GLN B 201      37.812   7.667  18.877  1.00 75.21           O
ATOM   1580  NE2 GLN B 201      36.454   6.630  17.378  1.00 75.21           N
ATOM   1581  C   GLN B 201      34.661   6.547  22.358  1.00 75.21           C
ATOM   1582  O   GLN B 201      35.015   5.410  22.666  1.00 75.21           O
ATOM   1583  N   ASP B 202      35.000   7.620  23.107  1.00111.33           N
ATOM   1584  CA  ASP B 202      35.834   7.472  24.271  1.00111.33           C
ATOM   1585  CB  ASP B 202      36.332   8.826  24.807  1.00111.33           C
ATOM   1586  CG  ASP B 202      37.300   9.420  23.794  1.00111.33           C
ATOM   1587  OD1 ASP B 202      37.645   8.710  22.813  1.00111.33           O
ATOM   1588  OD2 ASP B 202      37.703  10.598  23.989  1.00111.33           O
ATOM   1589  C   ASP B 202      35.149   6.791  25.428  1.00111.33           C
ATOM   1590  O   ASP B 202      35.657   5.802  25.955  1.00111.33           O
ATOM   1591  N   PHE B 203      34.047   7.396  25.930  1.00187.26           N
ATOM   1592  CA  PHE B 203      33.298   6.882  27.051  1.00187.26           C
ATOM   1593  CB  PHE B 203      32.781   7.996  27.971  1.00187.26           C
ATOM   1594  CG  PHE B 203      34.013   8.606  28.549  1.00187.26           C
ATOM   1595  CD1 PHE B 203      34.574   8.102  29.700  1.00187.26           C
ATOM   1596  CD2 PHE B 203      34.624   9.669  27.924  1.00187.26           C
ATOM   1597  CE1 PHE B 203      35.716   8.660  30.226  1.00187.26           C
ATOM   1598  CE2 PHE B 203      35.765  10.232  28.446  1.00187.26           C
ATOM   1599  CZ  PHE B 203      36.313   9.728  29.601  1.00187.26           C
ATOM   1600  C   PHE B 203      32.172   5.937  26.727  1.00187.26           C
ATOM   1601  O   PHE B 203      31.942   4.971  27.452  1.00187.26           O
ATOM   1602  N   GLY B 204      31.404   6.208  25.652  1.00 37.18           N
ATOM   1603  CA  GLY B 204      30.279   5.364  25.326  1.00 37.18           C
ATOM   1604  C   GLY B 204      29.011   5.966  25.868  1.00 37.18           C
ATOM   1605  O   GLY B 204      29.041   6.828  26.745  1.00 37.18           O
ATOM   1606  N   LEU B 205      27.849   5.507  25.340  1.00106.13           N
ATOM   1607  CA  LEU B 205      26.567   6.011  25.757  1.00106.13           C
ATOM   1608  CB  LEU B 205      25.688   6.576  24.625  1.00106.13           C
ATOM   1609  CG  LEU B 205      26.292   7.777  23.874  1.00106.13           C
ATOM   1610  CD1 LEU B 205      26.673   8.908  24.842  1.00106.13           C
ATOM   1611  CD2 LEU B 205      27.425   7.353  22.929  1.00106.13           C
ATOM   1612  C   LEU B 205      25.778   4.888  26.363  1.00106.13           C
ATOM   1613  O   LEU B 205      25.984   3.720  26.041  1.00106.13           O
ATOM   1614  N   VAL B 206      24.837   5.231  27.269  1.00 55.31           N
ATOM   1615  CA  VAL B 206      24.016   4.246  27.920  1.00 55.31           C
ATOM   1616  CB  VAL B 206      24.054   4.328  29.419  1.00 55.31           C
ATOM   1617  CG1 VAL B 206      25.488   4.029  29.887  1.00 55.31           C
ATOM   1618  CG2 VAL B 206      23.531   5.707  29.852  1.00 55.31           C
ATOM   1619  C   VAL B 206      22.598   4.474  27.493  1.00 55.31           C
ATOM   1620  O   VAL B 206      22.268   5.498  26.899  1.00 55.31           O
ATOM   1621  N   GLU B 207      21.719   3.488  27.764  1.00 57.24           N
ATOM   1622  CA  GLU B 207      20.341   3.566  27.373  1.00 57.24           C
ATOM   1623  CB  GLU B 207      19.653   2.192  27.313  1.00 57.24           C
ATOM   1624  CG  GLU B 207      20.238   1.312  26.204  1.00 57.24           C
ATOM   1625  CD  GLU B 207      19.520  -0.029  26.201  1.00 57.24           C
ATOM   1626  OE1 GLU B 207      18.267  -0.027  26.064  1.00 57.24           O
ATOM   1627  OE2 GLU B 207      20.214  -1.072  26.328  1.00 57.24           O
ATOM   1628  C   GLU B 207      19.588   4.467  28.308  1.00 57.24           C
ATOM   1629  O   GLU B 207      20.041   4.773  29.410  1.00 57.24           O
ATOM   1630  N   GLU B 208      18.396   4.916  27.864  1.00 81.14           N
ATOM   1631  CA  GLU B 208      17.572   5.850  28.585  1.00 81.14           C
ATOM   1632  CB  GLU B 208      16.256   6.157  27.846  1.00 81.14           C
ATOM   1633  CG  GLU B 208      15.313   7.073  28.627  1.00 81.14           C
ATOM   1634  CD  GLU B 208      15.881   8.484  28.617  1.00 81.14           C
ATOM   1635  OE1 GLU B 208      16.834   8.738  27.833  1.00 81.14           O
ATOM   1636  OE2 GLU B 208      15.366   9.327  29.398  1.00 81.14           O
ATOM   1637  C   GLU B 208      17.205   5.283  29.921  1.00 81.14           C
ATOM   1638  O   GLU B 208      17.210   5.992  30.927  1.00 81.14           O
ATOM   1639  N   ALA B 209      16.899   3.976  29.971  1.00 30.56           N
ATOM   1640  CA  ALA B 209      16.469   3.347  31.187  1.00 30.56           C
ATOM   1641  CB  ALA B 209      16.159   1.851  31.004  1.00 30.56           C
ATOM   1642  C   ALA B 209      17.553   3.459  32.210  1.00 30.56           C
ATOM   1643  O   ALA B 209      17.280   3.606  33.401  1.00 30.56           O
ATOM   1644  N   CYS B 210      18.820   3.364  31.774  1.00 40.45           N
ATOM   1645  CA  CYS B 210      19.907   3.398  32.707  1.00 40.45           C
ATOM   1646  CB  CYS B 210      21.280   3.187  32.043  1.00 40.45           C
ATOM   1647  SG  CYS B 210      22.615   3.100  33.270  1.00 40.45           S
ATOM   1648  C   CYS B 210      19.931   4.723  33.407  1.00 40.45           C
ATOM   1649  O   CYS B 210      20.139   4.776  34.619  1.00 40.45           O
ATOM   1650  N   PHE B 211      19.742   5.833  32.663  1.00124.67           N
ATOM   1651  CA  PHE B 211      19.774   7.120  33.296  1.00124.67           C
ATOM   1652  CB  PHE B 211      21.173   7.736  33.095  1.00124.67           C
ATOM   1653  CG  PHE B 211      21.377   8.976  33.887  1.00124.67           C
ATOM   1654  CD1 PHE B 211      20.973   9.067  35.198  1.00124.67           C
ATOM   1655  CD2 PHE B 211      22.066  10.025  33.329  1.00124.67           C
ATOM   1656  CE1 PHE B 211      21.196  10.216  35.920  1.00124.67           C
ATOM   1657  CE2 PHE B 211      22.295  11.174  34.046  1.00124.67           C
ATOM   1658  CZ  PHE B 211      21.854  11.275  35.343  1.00124.67           C
ATOM   1659  C   PHE B 211      18.688   7.945  32.661  1.00124.67           C
ATOM   1660  O   PHE B 211      18.888   8.574  31.623  1.00124.67           O
ATOM   1661  N   PRO B 212      17.549   7.995  33.312  1.00 79.22           N
ATOM   1662  CA  PRO B 212      16.395   8.668  32.765  1.00 79.22           C
ATOM   1663  CD  PRO B 212      17.165   6.908  34.199  1.00 79.22           C
ATOM   1664  CB  PRO B 212      15.224   8.276  33.661  1.00 79.22           C
ATOM   1665  CG  PRO B 212      15.626   6.885  34.185  1.00 79.22           C
ATOM   1666  C   PRO B 212      16.607  10.143  32.635  1.00 79.22           C
ATOM   1667  O   PRO B 212      17.381  10.703  33.408  1.00 79.22           O
ATOM   1668  N   TYR B 213      15.914  10.787  31.670  1.00 94.92           N
ATOM   1669  CA  TYR B 213      16.152  12.174  31.377  1.00 94.92           C
ATOM   1670  CB  TYR B 213      15.653  12.560  29.972  1.00 94.92           C
ATOM   1671  CG  TYR B 213      16.019  13.975  29.687  1.00 94.92           C
ATOM   1672  CD1 TYR B 213      17.330  14.312  29.443  1.00 94.92           C
ATOM   1673  CD2 TYR B 213      15.056  14.955  29.632  1.00 94.92           C
ATOM   1674  CE1 TYR B 213      17.680  15.613  29.169  1.00 94.92           C
ATOM   1675  CE2 TYR B 213      15.399  16.258  29.357  1.00 94.92           C
ATOM   1676  CZ  TYR B 213      16.713  16.588  29.127  1.00 94.92           C
ATOM   1677  OH  TYR B 213      17.070  17.923  28.844  1.00 94.92           O
ATOM   1678  C   TYR B 213      15.474  13.042  32.390  1.00 94.92           C
ATOM   1679  O   TYR B 213      14.262  12.961  32.586  1.00 94.92           O
ATOM   1680  N   THR B 214      16.298  13.799  33.148  1.00153.00           N
ATOM   1681  CA  THR B 214      15.874  14.755  34.133  1.00153.00           C
ATOM   1682  CB  THR B 214      16.836  14.848  35.277  1.00153.00           C
ATOM   1683  OG1 THR B 214      16.219  15.509  36.367  1.00153.00           O
ATOM   1684  CG2 THR B 214      18.083  15.623  34.830  1.00153.00           C
ATOM   1685  C   THR B 214      15.646  16.133  33.573  1.00153.00           C
ATOM   1686  O   THR B 214      14.697  16.815  33.960  1.00153.00           O
ATOM   1687  N   GLY B 215      16.517  16.586  32.642  1.00 36.23           N
ATOM   1688  CA  GLY B 215      16.416  17.923  32.120  1.00 36.23           C
ATOM   1689  C   GLY B 215      17.144  18.873  33.028  1.00 36.23           C
ATOM   1690  O   GLY B 215      16.902  20.079  32.989  1.00 36.23           O
ATOM   1691  N   THR B 216      18.053  18.356  33.881  1.00 59.33           N
ATOM   1692  CA  THR B 216      18.773  19.222  34.773  1.00 59.33           C
ATOM   1693  CB  THR B 216      18.235  19.220  36.175  1.00 59.33           C
ATOM   1694  OG1 THR B 216      18.389  17.934  36.757  1.00 59.33           O
ATOM   1695  CG2 THR B 216      16.747  19.607  36.132  1.00 59.33           C
ATOM   1696  C   THR B 216      20.199  18.758  34.864  1.00 59.33           C
ATOM   1697  O   THR B 216      20.589  17.724  34.329  1.00 59.33           O
ATOM   1698  N   ASP B 217      20.997  19.559  35.585  1.00112.79           N
ATOM   1699  CA  ASP B 217      22.401  19.465  35.883  1.00112.79           C
ATOM   1700  CB  ASP B 217      22.974  20.785  36.418  1.00112.79           C
ATOM   1701  CG  ASP B 217      23.011  21.755  35.245  1.00112.79           C
ATOM   1702  OD1 ASP B 217      23.754  21.476  34.267  1.00112.79           O
ATOM   1703  OD2 ASP B 217      22.280  22.779  35.303  1.00112.79           O
ATOM   1704  C   ASP B 217      22.656  18.391  36.903  1.00112.79           C
ATOM   1705  O   ASP B 217      23.689  18.421  37.571  1.00112.79           O
ATOM   1706  N   SER B 218      21.670  17.504  37.147  1.00 63.77           N
ATOM   1707  CA  SER B 218      21.770  16.480  38.159  1.00 63.77           C
ATOM   1708  CB  SER B 218      20.690  15.390  38.038  1.00 63.77           C
ATOM   1709  OG  SER B 218      20.873  14.647  36.841  1.00 63.77           O
ATOM   1710  C   SER B 218      23.111  15.801  38.120  1.00 63.77           C
ATOM   1711  O   SER B 218      23.859  15.871  37.147  1.00 63.77           O
ATOM   1712  N   PRO B 219      23.429  15.174  39.228  1.00 82.49           N
ATOM   1713  CA  PRO B 219      24.693  14.504  39.407  1.00 82.49           C
ATOM   1714  CD  PRO B 219      22.819  15.531  40.496  1.00 82.49           C
ATOM   1715  CB  PRO B 219      24.840  14.268  40.914  1.00 82.49           C
ATOM   1716  CG  PRO B 219      23.441  14.544  41.495  1.00 82.49           C
ATOM   1717  C   PRO B 219      24.795  13.255  38.591  1.00 82.49           C
ATOM   1718  O   PRO B 219      23.767  12.674  38.249  1.00 82.49           O
ATOM   1719  N   CYS B 220      26.034  12.826  38.272  1.00 56.17           N
ATOM   1720  CA  CYS B 220      26.220  11.673  37.442  1.00 56.17           C
ATOM   1721  CB  CYS B 220      27.605  11.649  36.751  1.00 56.17           C
ATOM   1722  SG  CYS B 220      27.896  10.208  35.678  1.00 56.17           S
ATOM   1723  C   CYS B 220      26.063  10.444  38.284  1.00 56.17           C
ATOM   1724  O   CYS B 220      27.015   9.968  38.901  1.00 56.17           O
ATOM   1725  N   LYS B 221      24.826   9.907  38.330  1.00119.39           N
ATOM   1726  CA  LYS B 221      24.532   8.703  39.056  1.00119.39           C
ATOM   1727  CB  LYS B 221      23.886   8.956  40.431  1.00119.39           C
ATOM   1728  CG  LYS B 221      23.310   7.693  41.073  1.00119.39           C
ATOM   1729  CD  LYS B 221      24.346   6.610  41.375  1.00119.39           C
ATOM   1730  CE  LYS B 221      23.726   5.320  41.916  1.00119.39           C
ATOM   1731  NZ  LYS B 221      22.711   4.806  40.970  1.00119.39           N
ATOM   1732  C   LYS B 221      23.546   7.931  38.239  1.00119.39           C
ATOM   1733  O   LYS B 221      22.523   8.468  37.822  1.00119.39           O
ATOM   1734  N   MET B 222      23.828   6.636  37.994  1.00111.95           N
ATOM   1735  CA  MET B 222      22.950   5.845  37.181  1.00111.95           C
ATOM   1736  CB  MET B 222      23.315   5.940  35.690  1.00111.95           C
ATOM   1737  CG  MET B 222      24.762   5.548  35.397  1.00111.95           C
ATOM   1738  SD  MET B 222      25.458   6.331  33.910  1.00111.95           S
ATOM   1739  CE  MET B 222      24.379   5.501  32.713  1.00111.95           C
ATOM   1740  C   MET B 222      23.031   4.423  37.648  1.00111.95           C
ATOM   1741  O   MET B 222      23.766   4.109  38.581  1.00111.95           O
ATOM   1742  N   LYS B 223      22.247   3.528  37.014  1.00126.57           N
ATOM   1743  CA  LYS B 223      22.203   2.145  37.403  1.00126.57           C
ATOM   1744  CB  LYS B 223      21.110   1.332  36.685  1.00126.57           C
ATOM   1745  CG  LYS B 223      19.700   1.557  37.238  1.00126.57           C
ATOM   1746  CD  LYS B 223      19.179   2.986  37.078  1.00126.57           C
ATOM   1747  CE  LYS B 223      19.434   3.861  38.307  1.00126.57           C
ATOM   1748  NZ  LYS B 223      18.654   3.353  39.458  1.00126.57           N
ATOM   1749  C   LYS B 223      23.521   1.504  37.107  1.00126.57           C
ATOM   1750  O   LYS B 223      24.318   2.007  36.318  1.00126.57           O
ATOM   1751  N   GLU B 224      23.799   0.377  37.792  1.00116.88           N
ATOM   1752  CA  GLU B 224      25.034  -0.328  37.611  1.00116.88           C
ATOM   1753  CB  GLU B 224      25.433  -1.205  38.812  1.00116.88           C
ATOM   1754  CG  GLU B 224      24.360  -2.212  39.225  1.00116.88           C
ATOM   1755  CD  GLU B 224      23.365  -1.482  40.116  1.00116.88           C
ATOM   1756  OE1 GLU B 224      23.629  -0.293  40.440  1.00116.88           O
ATOM   1757  OE2 GLU B 224      22.333  -2.101  40.486  1.00116.88           O
ATOM   1758  C   GLU B 224      24.943  -1.210  36.403  1.00116.88           C
ATOM   1759  O   GLU B 224      23.858  -1.541  35.929  1.00116.88           O
ATOM   1760  N   ASP B 225      26.127  -1.575  35.870  1.00121.72           N
ATOM   1761  CA  ASP B 225      26.331  -2.466  34.760  1.00121.72           C
ATOM   1762  CB  ASP B 225      26.194  -3.968  35.106  1.00121.72           C
ATOM   1763  CG  ASP B 225      24.772  -4.287  35.553  1.00121.72           C
ATOM   1764  OD1 ASP B 225      24.405  -3.901  36.694  1.00121.72           O
ATOM   1765  OD2 ASP B 225      24.040  -4.942  34.763  1.00121.72           O
ATOM   1766  C   ASP B 225      25.447  -2.156  33.593  1.00121.72           C
ATOM   1767  O   ASP B 225      24.719  -3.025  33.115  1.00121.72           O
ATOM   1768  N   CYS B 226      25.501  -0.912  33.079  1.00 33.80           N
ATOM   1769  CA  CYS B 226      24.701  -0.602  31.930  1.00 33.80           C
ATOM   1770  CB  CYS B 226      24.136   0.831  31.944  1.00 33.80           C
ATOM   1771  SG  CYS B 226      23.055   1.121  33.378  1.00 33.80           S
ATOM   1772  C   CYS B 226      25.577  -0.748  30.720  1.00 33.80           C
ATOM   1773  O   CYS B 226      26.755  -0.395  30.742  1.00 33.80           O
ATOM   1774  N   PHE B 227      25.008  -1.301  29.630  1.00129.87           N
ATOM   1775  CA  PHE B 227      25.706  -1.516  28.391  1.00129.87           C
ATOM   1776  CB  PHE B 227      24.848  -2.341  27.405  1.00129.87           C
ATOM   1777  CG  PHE B 227      25.555  -2.581  26.112  1.00129.87           C
ATOM   1778  CD1 PHE B 227      25.531  -1.627  25.114  1.00129.87           C
ATOM   1779  CD2 PHE B 227      26.217  -3.760  25.879  1.00129.87           C
ATOM   1780  CE1 PHE B 227      26.172  -1.848  23.920  1.00129.87           C
ATOM   1781  CE2 PHE B 227      26.863  -3.988  24.683  1.00129.87           C
ATOM   1782  CZ  PHE B 227      26.842  -3.029  23.700  1.00129.87           C
ATOM   1783  C   PHE B 227      25.959  -0.166  27.793  1.00129.87           C
ATOM   1784  O   PHE B 227      25.135   0.738  27.922  1.00129.87           O
ATOM   1785  N   ARG B 228      27.130   0.022  27.142  1.00 56.16           N
ATOM   1786  CA  ARG B 228      27.420   1.303  26.558  1.00 56.16           C
ATOM   1787  CB  ARG B 228      28.642   2.003  27.176  1.00 56.16           C
ATOM   1788  CG  ARG B 228      28.404   2.473  28.612  1.00 56.16           C
ATOM   1789  CD  ARG B 228      29.601   3.200  29.228  1.00 56.16           C
ATOM   1790  NE  ARG B 228      29.185   3.673  30.578  1.00 56.16           N
ATOM   1791  CZ  ARG B 228      28.633   4.913  30.734  1.00 56.16           C
ATOM   1792  NH1 ARG B 228      28.491   5.746  29.661  1.00 56.16           N
ATOM   1793  NH2 ARG B 228      28.222   5.319  31.970  1.00 56.16           N
ATOM   1794  C   ARG B 228      27.689   1.130  25.092  1.00 56.16           C
ATOM   1795  O   ARG B 228      28.409   0.221  24.681  1.00 56.16           O
ATOM   1796  N   TYR B 229      27.097   2.022  24.267  1.00 71.95           N
ATOM   1797  CA  TYR B 229      27.248   2.018  22.835  1.00 71.95           C
ATOM   1798  CB  TYR B 229      25.998   2.506  22.081  1.00 71.95           C
ATOM   1799  CG  TYR B 229      24.865   1.570  22.328  1.00 71.95           C
ATOM   1800  CD1 TYR B 229      24.133   1.653  23.491  1.00 71.95           C
ATOM   1801  CD2 TYR B 229      24.527   0.619  21.392  1.00 71.95           C
ATOM   1802  CE1 TYR B 229      23.083   0.801  23.721  1.00 71.95           C
ATOM   1803  CE2 TYR B 229      23.476  -0.237  21.614  1.00 71.95           C
ATOM   1804  CZ  TYR B 229      22.754  -0.142  22.781  1.00 71.95           C
ATOM   1805  OH  TYR B 229      21.672  -1.012  23.026  1.00 71.95           O
ATOM   1806  C   TYR B 229      28.337   2.995  22.497  1.00 71.95           C
ATOM   1807  O   TYR B 229      28.405   4.077  23.077  1.00 71.95           O
ATOM   1808  N   TYR B 230      29.215   2.641  21.533  1.00 74.63           N
ATOM   1809  CA  TYR B 230      30.332   3.486  21.191  1.00 74.63           C
ATOM   1810  CB  TYR B 230      31.690   2.779  21.349  1.00 74.63           C
ATOM   1811  CG  TYR B 230      31.860   2.327  22.761  1.00 74.63           C
ATOM   1812  CD1 TYR B 230      31.254   1.170  23.198  1.00 74.63           C
ATOM   1813  CD2 TYR B 230      32.634   3.044  23.644  1.00 74.63           C
ATOM   1814  CE1 TYR B 230      31.410   0.739  24.496  1.00 74.63           C
ATOM   1815  CE2 TYR B 230      32.795   2.618  24.943  1.00 74.63           C
ATOM   1816  CZ  TYR B 230      32.182   1.465  25.371  1.00 74.63           C
ATOM   1817  OH  TYR B 230      32.346   1.027  26.702  1.00 74.63           O
ATOM   1818  C   TYR B 230      30.235   3.835  19.730  1.00 74.63           C
ATOM   1819  O   TYR B 230      29.507   3.194  18.975  1.00 74.63           O
ATOM   1820  N   SER B 231      30.959   4.898  19.303  1.00 44.62           N
ATOM   1821  CA  SER B 231      30.953   5.301  17.922  1.00 44.62           C
ATOM   1822  CB  SER B 231      30.714   6.808  17.721  1.00 44.62           C
ATOM   1823  OG  SER B 231      29.417   7.162  18.180  1.00 44.62           O
ATOM   1824  C   SER B 231      32.294   4.973  17.335  1.00 44.62           C
ATOM   1825  O   SER B 231      33.335   5.391  17.839  1.00 44.62           O
ATOM   1826  N   SER B 232      32.284   4.191  16.241  1.00 97.96           N
ATOM   1827  CA  SER B 232      33.464   3.743  15.559  1.00 97.96           C
ATOM   1828  CB  SER B 232      33.131   2.649  14.530  1.00 97.96           C
ATOM   1829  OG  SER B 232      34.303   2.232  13.850  1.00 97.96           O
ATOM   1830  C   SER B 232      34.118   4.879  14.830  1.00 97.96           C
ATOM   1831  O   SER B 232      35.337   4.876  14.658  1.00 97.96           O
ATOM   1832  N   GLU B 233      33.332   5.868  14.358  1.00 91.41           N
ATOM   1833  CA  GLU B 233      33.943   6.927  13.599  1.00 91.41           C
ATOM   1834  CB  GLU B 233      34.182   6.513  12.135  1.00 91.41           C
ATOM   1835  CG  GLU B 233      35.004   7.514  11.325  1.00 91.41           C
ATOM   1836  CD  GLU B 233      34.054   8.541  10.728  1.00 91.41           C
ATOM   1837  OE1 GLU B 233      32.816   8.360  10.879  1.00 91.41           O
ATOM   1838  OE2 GLU B 233      34.557   9.514  10.108  1.00 91.41           O
ATOM   1839  C   GLU B 233      33.050   8.137  13.616  1.00 91.41           C
ATOM   1840  O   GLU B 233      31.843   8.020  13.819  1.00 91.41           O
ATOM   1841  N   TYR B 234      33.645   9.346  13.468  1.00 82.09           N
ATOM   1842  CA  TYR B 234      32.879  10.565  13.408  1.00 82.09           C
ATOM   1843  CB  TYR B 234      32.509  11.126  14.797  1.00 82.09           C
ATOM   1844  CG  TYR B 234      33.732  11.208  15.649  1.00 82.09           C
ATOM   1845  CD1 TYR B 234      34.197  10.090  16.306  1.00 82.09           C
ATOM   1846  CD2 TYR B 234      34.407  12.396  15.812  1.00 82.09           C
ATOM   1847  CE1 TYR B 234      35.319  10.149  17.101  1.00 82.09           C
ATOM   1848  CE2 TYR B 234      35.530  12.462  16.605  1.00 82.09           C
ATOM   1849  CZ  TYR B 234      35.988  11.339  17.252  1.00 82.09           C
ATOM   1850  OH  TYR B 234      37.138  11.408  18.066  1.00 82.09           O
ATOM   1851  C   TYR B 234      33.636  11.606  12.629  1.00 82.09           C
ATOM   1852  O   TYR B 234      34.865  11.581  12.581  1.00 82.09           O
ATOM   1853  N   HIS B 235      32.912  12.550  11.979  1.00 61.53           N
ATOM   1854  CA  HIS B 235      33.571  13.581  11.219  1.00 61.53           C
ATOM   1855  ND1 HIS B 235      32.440  13.192   8.060  1.00 61.53           N
ATOM   1856  CG  HIS B 235      33.140  12.466   8.998  1.00 61.53           C
ATOM   1857  CB  HIS B 235      34.180  13.053   9.910  1.00 61.53           C
ATOM   1858  NE2 HIS B 235      31.701  11.100   7.923  1.00 61.53           N
ATOM   1859  CD2 HIS B 235      32.677  11.191   8.900  1.00 61.53           C
ATOM   1860  CE1 HIS B 235      31.593  12.326   7.446  1.00 61.53           C
ATOM   1861  C   HIS B 235      32.566  14.624  10.825  1.00 61.53           C
ATOM   1862  O   HIS B 235      31.361  14.381  10.819  1.00 61.53           O
ATOM   1863  N   TYR B 236      33.050  15.841  10.495  1.00 88.11           N
ATOM   1864  CA  TYR B 236      32.172  16.862   9.991  1.00 88.11           C
ATOM   1865  CB  TYR B 236      32.709  18.304  10.085  1.00 88.11           C
ATOM   1866  CG  TYR B 236      32.602  18.828  11.478  1.00 88.11           C
ATOM   1867  CD1 TYR B 236      31.386  19.266  11.952  1.00 88.11           C
ATOM   1868  CD2 TYR B 236      33.705  18.916  12.295  1.00 88.11           C
ATOM   1869  CE1 TYR B 236      31.262  19.766  13.226  1.00 88.11           C
ATOM   1870  CE2 TYR B 236      33.588  19.415  13.572  1.00 88.11           C
ATOM   1871  CZ  TYR B 236      32.366  19.843  14.038  1.00 88.11           C
ATOM   1872  OH  TYR B 236      32.242  20.356  15.346  1.00 88.11           O
ATOM   1873  C   TYR B 236      32.021  16.571   8.532  1.00 88.11           C
ATOM   1874  O   TYR B 236      32.992  16.234   7.860  1.00 88.11           O
ATOM   1875  N   VAL B 237      30.791  16.660   7.995  1.00106.58           N
ATOM   1876  CA  VAL B 237      30.627  16.400   6.596  1.00106.58           C
ATOM   1877  CB  VAL B 237      29.188  16.418   6.159  1.00106.58           C
ATOM   1878  CG1 VAL B 237      28.539  17.722   6.645  1.00106.58           C
ATOM   1879  CG2 VAL B 237      29.129  16.234   4.634  1.00106.58           C
ATOM   1880  C   VAL B 237      31.408  17.437   5.850  1.00106.58           C
ATOM   1881  O   VAL B 237      31.364  18.624   6.174  1.00106.58           O
ATOM   1882  N   GLY B 238      32.149  16.997   4.812  1.00 36.21           N
ATOM   1883  CA  GLY B 238      32.986  17.901   4.084  1.00 36.21           C
ATOM   1884  C   GLY B 238      34.396  17.658   4.532  1.00 36.21           C
ATOM   1885  O   GLY B 238      35.338  18.152   3.917  1.00 36.21           O
ATOM   1886  N   GLY B 239      34.572  16.895   5.631  1.00 42.09           N
ATOM   1887  CA  GLY B 239      35.873  16.495   6.092  1.00 42.09           C
ATOM   1888  C   GLY B 239      36.312  17.288   7.287  1.00 42.09           C
ATOM   1889  O   GLY B 239      37.035  16.769   8.137  1.00 42.09           O
ATOM   1890  N   PHE B 240      35.901  18.564   7.387  1.00 94.12           N
ATOM   1891  CA  PHE B 240      36.291  19.373   8.507  1.00 94.12           C
ATOM   1892  CB  PHE B 240      37.703  19.962   8.350  1.00 94.12           C
ATOM   1893  CG  PHE B 240      37.795  20.689   7.048  1.00 94.12           C
ATOM   1894  CD1 PHE B 240      37.950  19.991   5.871  1.00 94.12           C
ATOM   1895  CD2 PHE B 240      37.755  22.064   6.993  1.00 94.12           C
ATOM   1896  CE1 PHE B 240      38.050  20.643   4.663  1.00 94.12           C
ATOM   1897  CE2 PHE B 240      37.856  22.719   5.787  1.00 94.12           C
ATOM   1898  CZ  PHE B 240      38.002  22.014   4.617  1.00 94.12           C
ATOM   1899  C   PHE B 240      35.305  20.490   8.616  1.00 94.12           C
ATOM   1900  O   PHE B 240      34.438  20.647   7.757  1.00 94.12           O
ATOM   1901  N   TYR B 241      35.408  21.309   9.681  1.00161.47           N
ATOM   1902  CA  TYR B 241      34.423  22.341   9.848  1.00161.47           C
ATOM   1903  CB  TYR B 241      34.467  22.975  11.253  1.00161.47           C
ATOM   1904  CG  TYR B 241      33.299  23.882  11.468  1.00161.47           C
ATOM   1905  CD1 TYR B 241      32.109  23.375  11.939  1.00161.47           C
ATOM   1906  CD2 TYR B 241      33.384  25.230  11.204  1.00161.47           C
ATOM   1907  CE1 TYR B 241      31.025  24.193  12.154  1.00161.47           C
ATOM   1908  CE2 TYR B 241      32.303  26.055  11.417  1.00161.47           C
ATOM   1909  CZ  TYR B 241      31.121  25.538  11.891  1.00161.47           C
ATOM   1910  OH  TYR B 241      30.016  26.389  12.108  1.00161.47           O
ATOM   1911  C   TYR B 241      34.694  23.391   8.813  1.00161.47           C
ATOM   1912  O   TYR B 241      35.789  23.951   8.749  1.00161.47           O
ATOM   1913  N   GLY B 242      33.667  23.696   7.988  1.00 53.19           N
ATOM   1914  CA  GLY B 242      33.780  24.670   6.935  1.00 53.19           C
ATOM   1915  C   GLY B 242      33.629  24.027   5.578  1.00 53.19           C
ATOM   1916  O   GLY B 242      33.415  24.717   4.582  1.00 53.19           O
ATOM   1917  N   GLY B 243      33.805  22.695   5.505  1.00 79.32           N
ATOM   1918  CA  GLY B 243      33.683  21.853   4.342  1.00 79.32           C
ATOM   1919  C   GLY B 243      32.264  21.576   3.933  1.00 79.32           C
ATOM   1920  O   GLY B 243      32.026  21.101   2.828  1.00 79.32           O
ATOM   1921  N   CYS B 244      31.287  21.744   4.837  1.00 83.28           N
ATOM   1922  CA  CYS B 244      29.942  21.285   4.588  1.00 83.28           C
ATOM   1923  CB  CYS B 244      29.013  21.440   5.803  1.00 83.28           C
ATOM   1924  SG  CYS B 244      27.436  20.568   5.561  1.00 83.28           S
ATOM   1925  C   CYS B 244      29.279  21.972   3.429  1.00 83.28           C
ATOM   1926  O   CYS B 244      29.556  23.128   3.113  1.00 83.28           O
ATOM   1927  N   ASN B 245      28.396  21.218   2.731  1.00 86.08           N
ATOM   1928  CA  ASN B 245      27.591  21.752   1.667  1.00 86.08           C
ATOM   1929  CB  ASN B 245      28.331  21.904   0.320  1.00 86.08           C
ATOM   1930  CG  ASN B 245      28.892  20.570  -0.143  1.00 86.08           C
ATOM   1931  OD1 ASN B 245      28.276  19.524   0.035  1.00 86.08           O
ATOM   1932  ND2 ASN B 245      30.110  20.608  -0.748  1.00 86.08           N
ATOM   1933  C   ASN B 245      26.392  20.864   1.513  1.00 86.08           C
ATOM   1934  O   ASN B 245      26.333  19.777   2.084  1.00 86.08           O
ATOM   1935  N   GLU B 246      25.386  21.328   0.747  1.00 97.74           N
ATOM   1936  CA  GLU B 246      24.147  20.621   0.576  1.00 97.74           C
ATOM   1937  CB  GLU B 246      23.145  21.390  -0.295  1.00 97.74           C
ATOM   1938  CG  GLU B 246      21.841  20.645  -0.565  1.00 97.74           C
ATOM   1939  CD  GLU B 246      21.269  21.246  -1.838  1.00 97.74           C
ATOM   1940  OE1 GLU B 246      22.077  21.535  -2.760  1.00 97.74           O
ATOM   1941  OE2 GLU B 246      20.023  21.414  -1.912  1.00 97.74           O
ATOM   1942  C   GLU B 246      24.364  19.312  -0.116  1.00 97.74           C
ATOM   1943  O   GLU B 246      23.793  18.298   0.286  1.00 97.74           O
ATOM   1944  N   ALA B 247      25.202  19.294  -1.171  1.00 47.62           N
ATOM   1945  CA  ALA B 247      25.366  18.098  -1.947  1.00 47.62           C
ATOM   1946  CB  ALA B 247      26.348  18.271  -3.119  1.00 47.62           C
ATOM   1947  C   ALA B 247      25.895  17.010  -1.065  1.00 47.62           C
ATOM   1948  O   ALA B 247      25.378  15.897  -1.065  1.00 47.62           O
ATOM   1949  N   LEU B 248      26.921  17.313  -0.257  1.00 55.50           N
ATOM   1950  CA  LEU B 248      27.521  16.338   0.606  1.00 55.50           C
ATOM   1951  CB  LEU B 248      28.795  16.844   1.304  1.00 55.50           C
ATOM   1952  CG  LEU B 248      29.958  17.065   0.319  1.00 55.50           C
ATOM   1953  CD1 LEU B 248      31.222  17.557   1.040  1.00 55.50           C
ATOM   1954  CD2 LEU B 248      30.209  15.806  -0.529  1.00 55.50           C
ATOM   1955  C   LEU B 248      26.541  15.910   1.654  1.00 55.50           C
ATOM   1956  O   LEU B 248      26.536  14.753   2.070  1.00 55.50           O
ATOM   1957  N   MET B 249      25.692  16.835   2.130  1.00 45.33           N
ATOM   1958  CA  MET B 249      24.769  16.498   3.175  1.00 45.33           C
ATOM   1959  CB  MET B 249      23.938  17.705   3.644  1.00 45.33           C
ATOM   1960  CG  MET B 249      24.771  18.762   4.379  1.00 45.33           C
ATOM   1961  SD  MET B 249      23.867  20.280   4.816  1.00 45.33           S
ATOM   1962  CE  MET B 249      22.776  19.504   6.042  1.00 45.33           C
ATOM   1963  C   MET B 249      23.823  15.440   2.677  1.00 45.33           C
ATOM   1964  O   MET B 249      23.545  14.475   3.387  1.00 45.33           O
ATOM   1965  N   LYS B 250      23.316  15.588   1.442  1.00154.42           N
ATOM   1966  CA  LYS B 250      22.378  14.624   0.939  1.00154.42           C
ATOM   1967  CB  LYS B 250      21.781  14.946  -0.441  1.00154.42           C
ATOM   1968  CG  LYS B 250      20.838  16.139  -0.476  1.00154.42           C
ATOM   1969  CD  LYS B 250      20.284  16.401  -1.879  1.00154.42           C
ATOM   1970  CE  LYS B 250      21.321  16.936  -2.866  1.00154.42           C
ATOM   1971  NZ  LYS B 250      21.515  18.382  -2.638  1.00154.42           N
ATOM   1972  C   LYS B 250      23.042  13.297   0.770  1.00154.42           C
ATOM   1973  O   LYS B 250      22.429  12.264   1.037  1.00154.42           O
ATOM   1974  N   LEU B 251      24.301  13.267   0.287  1.00 95.48           N
ATOM   1975  CA  LEU B 251      24.915  11.984   0.100  1.00 95.48           C
ATOM   1976  CB  LEU B 251      26.304  12.017  -0.559  1.00 95.48           C
ATOM   1977  CG  LEU B 251      26.264  12.207  -2.088  1.00 95.48           C
ATOM   1978  CD1 LEU B 251      25.764  13.597  -2.501  1.00 95.48           C
ATOM   1979  CD2 LEU B 251      27.612  11.837  -2.714  1.00 95.48           C
ATOM   1980  C   LEU B 251      25.051  11.301   1.425  1.00 95.48           C
ATOM   1981  O   LEU B 251      24.772  10.109   1.545  1.00 95.48           O
ATOM   1982  N   GLU B 252      25.467  12.041   2.467  1.00 91.40           N
ATOM   1983  CA  GLU B 252      25.647  11.446   3.761  1.00 91.40           C
ATOM   1984  CB  GLU B 252      26.152  12.462   4.805  1.00 91.40           C
ATOM   1985  CG  GLU B 252      26.146  11.941   6.246  1.00 91.40           C
ATOM   1986  CD  GLU B 252      27.293  10.959   6.432  1.00 91.40           C
ATOM   1987  OE1 GLU B 252      28.203  10.932   5.561  1.00 91.40           O
ATOM   1988  OE2 GLU B 252      27.272  10.222   7.454  1.00 91.40           O
ATOM   1989  C   GLU B 252      24.334  10.918   4.253  1.00 91.40           C
ATOM   1990  O   GLU B 252      24.252   9.805   4.771  1.00 91.40           O
ATOM   1991  N   LEU B 253      23.261  11.703   4.068  1.00130.83           N
ATOM   1992  CA  LEU B 253      21.972  11.378   4.610  1.00130.83           C
ATOM   1993  CB  LEU B 253      20.960  12.480   4.232  1.00130.83           C
ATOM   1994  CG  LEU B 253      19.596  12.446   4.947  1.00130.83           C
ATOM   1995  CD1 LEU B 253      18.811  11.166   4.650  1.00130.83           C
ATOM   1996  CD2 LEU B 253      19.747  12.740   6.444  1.00130.83           C
ATOM   1997  C   LEU B 253      21.483  10.071   4.053  1.00130.83           C
ATOM   1998  O   LEU B 253      21.179   9.146   4.805  1.00130.83           O
ATOM   1999  N   VAL B 254      21.414   9.944   2.715  1.00129.11           N
ATOM   2000  CA  VAL B 254      20.888   8.741   2.134  1.00129.11           C
ATOM   2001  CB  VAL B 254      20.525   8.906   0.682  1.00129.11           C
ATOM   2002  CG1 VAL B 254      21.652   9.650  -0.041  1.00129.11           C
ATOM   2003  CG2 VAL B 254      20.236   7.517   0.089  1.00129.11           C
ATOM   2004  C   VAL B 254      21.812   7.577   2.317  1.00129.11           C
ATOM   2005  O   VAL B 254      21.362   6.461   2.571  1.00129.11           O
ATOM   2006  N   HIS B 255      23.130   7.777   2.144  1.00 84.77           N
ATOM   2007  CA  HIS B 255      23.995   6.647   2.295  1.00 84.77           C
ATOM   2008  ND1 HIS B 255      25.196   6.125  -0.630  1.00 84.77           N
ATOM   2009  CG  HIS B 255      25.411   7.130   0.287  1.00 84.77           C
ATOM   2010  CB  HIS B 255      25.413   6.913   1.770  1.00 84.77           C
ATOM   2011  NE2 HIS B 255      25.488   7.995  -1.795  1.00 84.77           N
ATOM   2012  CD2 HIS B 255      25.588   8.265  -0.441  1.00 84.77           C
ATOM   2013  CE1 HIS B 255      25.252   6.697  -1.858  1.00 84.77           C
ATOM   2014  C   HIS B 255      24.090   6.202   3.728  1.00 84.77           C
ATOM   2015  O   HIS B 255      23.884   5.027   4.023  1.00 84.77           O
ATOM   2016  N   HIS B 256      24.477   7.123   4.637  1.00112.25           N
ATOM   2017  CA  HIS B 256      24.711   6.845   6.035  1.00112.25           C
ATOM   2018  ND1 HIS B 256      27.593   7.936   4.723  1.00112.25           N
ATOM   2019  CG  HIS B 256      27.118   7.291   5.845  1.00112.25           C
ATOM   2020  CB  HIS B 256      25.872   7.681   6.578  1.00112.25           C
ATOM   2021  NE2 HIS B 256      28.963   6.226   5.104  1.00112.25           N
ATOM   2022  CD2 HIS B 256      27.966   6.253   6.063  1.00112.25           C
ATOM   2023  CE1 HIS B 256      28.696   7.258   4.323  1.00112.25           C
ATOM   2024  C   HIS B 256      23.550   6.910   6.998  1.00112.25           C
ATOM   2025  O   HIS B 256      23.506   6.128   7.946  1.00112.25           O
ATOM   2026  N   GLY B 257      22.608   7.866   6.848  1.00 48.93           N
ATOM   2027  CA  GLY B 257      21.540   7.952   7.814  1.00 48.93           C
ATOM   2028  C   GLY B 257      21.406   9.381   8.267  1.00 48.93           C
ATOM   2029  O   GLY B 257      22.121  10.261   7.791  1.00 48.93           O
ATOM   2030  N   PRO B 258      20.520   9.630   9.208  1.00 79.68           N
ATOM   2031  CA  PRO B 258      20.303  10.972   9.679  1.00 79.68           C
ATOM   2032  CD  PRO B 258      19.339   8.800   9.373  1.00 79.68           C
ATOM   2033  CB  PRO B 258      19.064  10.905  10.567  1.00 79.68           C
ATOM   2034  CG  PRO B 258      18.267   9.726   9.978  1.00 79.68           C
ATOM   2035  C   PRO B 258      21.535  11.470  10.359  1.00 79.68           C
ATOM   2036  O   PRO B 258      22.281  10.663  10.912  1.00 79.68           O
ATOM   2037  N   MET B 259      21.776  12.794  10.312  1.00103.45           N
ATOM   2038  CA  MET B 259      22.975  13.341  10.876  1.00103.45           C
ATOM   2039  CB  MET B 259      23.981  13.765   9.796  1.00103.45           C
ATOM   2040  CG  MET B 259      23.504  14.977   8.992  1.00103.45           C
ATOM   2041  SD  MET B 259      24.317  15.182   7.382  1.00103.45           S
ATOM   2042  CE  MET B 259      23.398  13.817   6.611  1.00103.45           C
ATOM   2043  C   MET B 259      22.603  14.569  11.640  1.00103.45           C
ATOM   2044  O   MET B 259      21.560  15.173  11.395  1.00103.45           O
ATOM   2045  N   ALA B 260      23.452  14.951  12.615  1.00 39.95           N
ATOM   2046  CA  ALA B 260      23.195  16.118  13.411  1.00 39.95           C
ATOM   2047  CB  ALA B 260      24.014  16.158  14.713  1.00 39.95           C
ATOM   2048  C   ALA B 260      23.542  17.345  12.620  1.00 39.95           C
ATOM   2049  O   ALA B 260      24.517  17.366  11.870  1.00 39.95           O
ATOM   2050  N   VAL B 261      22.733  18.413  12.786  1.00 45.86           N
ATOM   2051  CA  VAL B 261      22.970  19.665  12.122  1.00 45.86           C
ATOM   2052  CB  VAL B 261      22.084  19.904  10.933  1.00 45.86           C
ATOM   2053  CG1 VAL B 261      22.396  18.843   9.863  1.00 45.86           C
ATOM   2054  CG2 VAL B 261      20.620  19.902  11.402  1.00 45.86           C
ATOM   2055  C   VAL B 261      22.659  20.740  13.119  1.00 45.86           C
ATOM   2056  O   VAL B 261      22.017  20.485  14.136  1.00 45.86           O
ATOM   2057  N   ALA B 262      23.145  21.973  12.867  1.00 43.95           N
ATOM   2058  CA  ALA B 262      22.860  23.072  13.747  1.00 43.95           C
ATOM   2059  CB  ALA B 262      24.062  23.505  14.604  1.00 43.95           C
ATOM   2060  C   ALA B 262      22.475  24.242  12.893  1.00 43.95           C
ATOM   2061  O   ALA B 262      22.894  24.344  11.741  1.00 43.95           O
ATOM   2062  N   PHE B 263      21.631  25.146  13.435  1.00173.50           N
ATOM   2063  CA  PHE B 263      21.217  26.304  12.689  1.00173.50           C
ATOM   2064  CB  PHE B 263      19.979  26.056  11.799  1.00173.50           C
ATOM   2065  CG  PHE B 263      18.774  25.787  12.642  1.00173.50           C
ATOM   2066  CD1 PHE B 263      18.506  24.521  13.111  1.00173.50           C
ATOM   2067  CD2 PHE B 263      17.903  26.803  12.964  1.00173.50           C
ATOM   2068  CE1 PHE B 263      17.394  24.275  13.885  1.00173.50           C
ATOM   2069  CE2 PHE B 263      16.790  26.563  13.736  1.00173.50           C
ATOM   2070  CZ  PHE B 263      16.530  25.296  14.197  1.00173.50           C
ATOM   2071  C   PHE B 263      20.883  27.385  13.665  1.00173.50           C
ATOM   2072  O   PHE B 263      20.860  27.160  14.874  1.00173.50           O
ATOM   2073  N   GLU B 264      20.638  28.614  13.165  1.00122.65           N
ATOM   2074  CA  GLU B 264      20.315  29.672  14.080  1.00122.65           C
ATOM   2075  CB  GLU B 264      20.923  31.041  13.727  1.00122.65           C
ATOM   2076  CG  GLU B 264      20.561  32.147  14.726  1.00122.65           C
ATOM   2077  CD  GLU B 264      21.290  31.903  16.042  1.00122.65           C
ATOM   2078  OE1 GLU B 264      21.937  30.830  16.177  1.00122.65           O
ATOM   2079  OE2 GLU B 264      21.206  32.790  16.933  1.00122.65           O
ATOM   2080  C   GLU B 264      18.830  29.824  14.143  1.00122.65           C
ATOM   2081  O   GLU B 264      18.162  30.060  13.136  1.00122.65           O
ATOM   2082  N   VAL B 265      18.285  29.668  15.364  1.00 70.35           N
ATOM   2083  CA  VAL B 265      16.880  29.801  15.605  1.00 70.35           C
ATOM   2084  CB  VAL B 265      16.447  29.126  16.878  1.00 70.35           C
ATOM   2085  CG1 VAL B 265      14.979  29.485  17.162  1.00 70.35           C
ATOM   2086  CG2 VAL B 265      16.700  27.614  16.744  1.00 70.35           C
ATOM   2087  C   VAL B 265      16.584  31.257  15.750  1.00 70.35           C
ATOM   2088  O   VAL B 265      17.317  31.989  16.413  1.00 70.35           O
ATOM   2089  N   TYR B 266      15.479  31.709  15.129  1.00 65.62           N
ATOM   2090  CA  TYR B 266      15.079  33.085  15.206  1.00 65.62           C
ATOM   2091  CB  TYR B 266      15.072  33.827  13.856  1.00 65.62           C
ATOM   2092  CG  TYR B 266      16.484  34.058  13.438  1.00 65.62           C
ATOM   2093  CD1 TYR B 266      17.210  35.083  14.002  1.00 65.62           C
ATOM   2094  CD2 TYR B 266      17.082  33.271  12.480  1.00 65.62           C
ATOM   2095  CE1 TYR B 266      18.512  35.316  13.628  1.00 65.62           C
ATOM   2096  CE2 TYR B 266      18.385  33.499  12.100  1.00 65.62           C
ATOM   2097  CZ  TYR B 266      19.102  34.520  12.677  1.00 65.62           C
ATOM   2098  OH  TYR B 266      20.438  34.756  12.290  1.00 65.62           O
ATOM   2099  C   TYR B 266      13.679  33.090  15.729  1.00 65.62           C
ATOM   2100  O   TYR B 266      13.005  32.062  15.721  1.00 65.62           O
ATOM   2101  N   ASP B 267      13.206  34.266  16.186  1.00 46.39           N
ATOM   2102  CA  ASP B 267      11.928  34.400  16.827  1.00 46.39           C
ATOM   2103  CB  ASP B 267      11.599  35.855  17.200  1.00 46.39           C
ATOM   2104  CG  ASP B 267      10.290  35.862  17.978  1.00 46.39           C
ATOM   2105  OD1 ASP B 267      10.029  34.871  18.711  1.00 46.39           O
ATOM   2106  OD2 ASP B 267       9.525  36.853  17.836  1.00 46.39           O
ATOM   2107  C   ASP B 267      10.844  33.935  15.906  1.00 46.39           C
ATOM   2108  O   ASP B 267       9.903  33.276  16.343  1.00 46.39           O
ATOM   2109  N   ASP B 268      10.949  34.245  14.603  1.00 55.03           N
ATOM   2110  CA  ASP B 268       9.902  33.875  13.696  1.00 55.03           C
ATOM   2111  CB  ASP B 268      10.099  34.391  12.254  1.00 55.03           C
ATOM   2112  CG  ASP B 268      11.344  33.784  11.620  1.00 55.03           C
ATOM   2113  OD1 ASP B 268      12.254  33.343  12.371  1.00 55.03           O
ATOM   2114  OD2 ASP B 268      11.401  33.764  10.361  1.00 55.03           O
ATOM   2115  C   ASP B 268       9.795  32.383  13.680  1.00 55.03           C
ATOM   2116  O   ASP B 268       8.719  31.832  13.459  1.00 55.03           O
ATOM   2117  N   PHE B 269      10.926  31.694  13.912  1.00120.56           N
ATOM   2118  CA  PHE B 269      11.011  30.263  13.919  1.00120.56           C
ATOM   2119  CB  PHE B 269      12.468  29.779  14.067  1.00120.56           C
ATOM   2120  CG  PHE B 269      12.531  28.291  13.959  1.00120.56           C
ATOM   2121  CD1 PHE B 269      12.625  27.684  12.727  1.00120.56           C
ATOM   2122  CD2 PHE B 269      12.497  27.501  15.085  1.00120.56           C
ATOM   2123  CE1 PHE B 269      12.685  26.315  12.618  1.00120.56           C
ATOM   2124  CE2 PHE B 269      12.559  26.130  14.983  1.00120.56           C
ATOM   2125  CZ  PHE B 269      12.654  25.534  13.748  1.00120.56           C
ATOM   2126  C   PHE B 269      10.197  29.729  15.060  1.00120.56           C
ATOM   2127  O   PHE B 269       9.564  28.681  14.940  1.00120.56           O
ATOM   2128  N   LEU B 270      10.171  30.440  16.203  1.00101.14           N
ATOM   2129  CA  LEU B 270       9.484  29.914  17.349  1.00101.14           C
ATOM   2130  CB  LEU B 270       9.573  30.808  18.593  1.00101.14           C
ATOM   2131  CG  LEU B 270      11.012  30.924  19.126  1.00101.14           C
ATOM   2132  CD1 LEU B 270      11.883  31.789  18.207  1.00101.14           C
ATOM   2133  CD2 LEU B 270      11.039  31.366  20.592  1.00101.14           C
ATOM   2134  C   LEU B 270       8.032  29.687  17.033  1.00101.14           C
ATOM   2135  O   LEU B 270       7.446  28.698  17.468  1.00101.14           O
ATOM   2136  N   HIS B 271       7.416  30.604  16.270  1.00150.14           N
ATOM   2137  CA  HIS B 271       6.026  30.582  15.890  1.00150.14           C
ATOM   2138  ND1 HIS B 271       7.015  33.737  16.199  0.00150.14           N
ATOM   2139  CG  HIS B 271       5.797  33.107  16.062  0.00150.14           C
ATOM   2140  CB  HIS B 271       5.580  31.891  15.216  1.00150.14           C
ATOM   2141  NE2 HIS B 271       5.563  34.889  17.427  0.00150.14           N
ATOM   2142  CD2 HIS B 271       4.922  33.823  16.819  0.00150.14           C
ATOM   2143  CE1 HIS B 271       6.817  34.795  17.024  0.00150.14           C
ATOM   2144  C   HIS B 271       5.730  29.494  14.895  1.00150.14           C
ATOM   2145  O   HIS B 271       4.569  29.151  14.711  1.00150.14           O
ATOM   2146  N   TYR B 272       6.746  28.974  14.179  1.00125.90           N
ATOM   2147  CA  TYR B 272       6.581  28.053  13.075  1.00125.90           C
ATOM   2148  CB  TYR B 272       7.927  27.395  12.697  1.00125.90           C
ATOM   2149  CG  TYR B 272       7.736  26.244  11.766  1.00125.90           C
ATOM   2150  CD1 TYR B 272       7.509  24.979  12.263  1.00125.90           C
ATOM   2151  CD2 TYR B 272       7.794  26.416  10.402  1.00125.90           C
ATOM   2152  CE1 TYR B 272       7.341  23.905  11.419  1.00125.90           C
ATOM   2153  CE2 TYR B 272       7.627  25.346   9.552  1.00125.90           C
ATOM   2154  CZ  TYR B 272       7.396  24.087  10.058  1.00125.90           C
ATOM   2155  OH  TYR B 272       7.224  22.988   9.188  1.00125.90           O
ATOM   2156  C   TYR B 272       5.575  26.973  13.347  1.00125.90           C
ATOM   2157  O   TYR B 272       5.719  26.190  14.284  1.00125.90           O
ATOM   2158  N   LYS B 273       4.453  27.003  12.584  1.00176.36           N
ATOM   2159  CA  LYS B 273       3.437  25.981  12.591  1.00176.36           C
ATOM   2160  CB  LYS B 273       2.051  26.537  12.229  1.00176.36           C
ATOM   2161  CG  LYS B 273       1.628  27.725  13.094  1.00176.36           C
ATOM   2162  CD  LYS B 273       1.721  27.459  14.596  1.00176.36           C
ATOM   2163  CE  LYS B 273       1.195  28.615  15.449  1.00176.36           C
ATOM   2164  NZ  LYS B 273       1.887  29.872  15.090  0.00176.36           N
ATOM   2165  C   LYS B 273       3.707  24.867  11.615  1.00176.36           C
ATOM   2166  O   LYS B 273       3.692  23.691  11.976  1.00176.36           O
ATOM   2167  N   LYS B 274       3.959  25.231  10.332  1.00 96.42           N
ATOM   2168  CA  LYS B 274       4.094  24.251   9.284  1.00 96.42           C
ATOM   2169  CB  LYS B 274       2.760  23.588   8.904  1.00 96.42           C
ATOM   2170  CG  LYS B 274       1.714  24.594   8.416  1.00 96.42           C
ATOM   2171  CD  LYS B 274       0.497  23.957   7.743  1.00 96.42           C
ATOM   2172  CE  LYS B 274      -0.533  24.983   7.266  1.00 96.42           C
ATOM   2173  NZ  LYS B 274      -1.678  24.296   6.626  1.00 96.42           N
ATOM   2174  C   LYS B 274       4.619  24.922   8.044  1.00 96.42           C
ATOM   2175  O   LYS B 274       4.779  26.141   7.999  1.00 96.42           O
ATOM   2176  N   GLY B 275       4.899  24.120   6.990  1.00 29.21           N
ATOM   2177  CA  GLY B 275       5.375  24.654   5.741  1.00 29.21           C
ATOM   2178  C   GLY B 275       6.872  24.618   5.701  1.00 29.21           C
ATOM   2179  O   GLY B 275       7.518  23.953   6.510  1.00 29.21           O
ATOM   2180  N   ILE B 276       7.459  25.332   4.713  1.00 92.87           N
ATOM   2181  CA  ILE B 276       8.889  25.360   4.567  1.00 92.87           C
ATOM   2182  CB  ILE B 276       9.370  25.309   3.142  1.00 92.87           C
ATOM   2183  CG1 ILE B 276       8.967  23.993   2.454  1.00 92.87           C
ATOM   2184  CG2 ILE B 276      10.890  25.543   3.157  1.00 92.87           C
ATOM   2185  CD1 ILE B 276       7.486  23.904   2.095  1.00 92.87           C
ATOM   2186  C   ILE B 276       9.359  26.669   5.120  1.00 92.87           C
ATOM   2187  O   ILE B 276       9.102  27.728   4.550  1.00 92.87           O
ATOM   2188  N   TYR B 277      10.101  26.605   6.243  1.00182.54           N
ATOM   2189  CA  TYR B 277      10.575  27.742   6.983  1.00182.54           C
ATOM   2190  CB  TYR B 277      11.062  27.360   8.393  1.00182.54           C
ATOM   2191  CG  TYR B 277      11.733  28.529   9.029  1.00182.54           C
ATOM   2192  CD1 TYR B 277      11.013  29.444   9.762  1.00182.54           C
ATOM   2193  CD2 TYR B 277      13.090  28.708   8.889  1.00182.54           C
ATOM   2194  CE1 TYR B 277      11.639  30.517  10.351  1.00182.54           C
ATOM   2195  CE2 TYR B 277      13.722  29.778   9.476  1.00182.54           C
ATOM   2196  CZ  TYR B 277      12.996  30.684  10.210  1.00182.54           C
ATOM   2197  OH  TYR B 277      13.639  31.782  10.816  1.00182.54           O
ATOM   2198  C   TYR B 277      11.692  28.440   6.272  1.00182.54           C
ATOM   2199  O   TYR B 277      12.529  27.808   5.628  1.00182.54           O
ATOM   2200  N   HIS B 278      11.694  29.793   6.350  1.00133.10           N
ATOM   2201  CA  HIS B 278      12.728  30.567   5.724  1.00133.10           C
ATOM   2202  ND1 HIS B 278      14.542  30.936   2.812  1.00133.10           N
ATOM   2203  CG  HIS B 278      13.543  31.557   3.524  1.00133.10           C
ATOM   2204  CB  HIS B 278      12.441  30.833   4.236  1.00133.10           C
ATOM   2205  NE2 HIS B 278      14.916  33.121   2.655  1.00133.10           N
ATOM   2206  CD2 HIS B 278      13.787  32.892   3.419  1.00133.10           C
ATOM   2207  CE1 HIS B 278      15.335  31.917   2.311  1.00133.10           C
ATOM   2208  C   HIS B 278      12.860  31.917   6.386  1.00133.10           C
ATOM   2209  O   HIS B 278      11.932  32.414   7.022  1.00133.10           O
ATOM   2210  N   HIS B 279      14.073  32.505   6.260  1.00235.59           N
ATOM   2211  CA  HIS B 279      14.477  33.858   6.590  1.00235.59           C
ATOM   2212  ND1 HIS B 279      12.080  35.917   7.645  0.00235.59           N
ATOM   2213  CG  HIS B 279      12.295  35.212   6.478  0.00235.59           C
ATOM   2214  CB  HIS B 279      13.655  34.964   5.895  1.00235.59           C
ATOM   2215  NE2 HIS B 279      10.077  35.333   6.876  0.00235.59           N
ATOM   2216  CD2 HIS B 279      11.063  34.864   6.025  0.00235.59           C
ATOM   2217  CE1 HIS B 279      10.739  35.959   7.833  0.00235.59           C
ATOM   2218  C   HIS B 279      14.603  34.204   8.043  1.00235.59           C
ATOM   2219  O   HIS B 279      14.249  33.427   8.929  1.00235.59           O
ATOM   2220  N   THR B 280      15.243  35.386   8.265  1.00125.58           N
ATOM   2221  CA  THR B 280      15.457  36.118   9.492  1.00125.58           C
ATOM   2222  CB  THR B 280      14.916  35.421  10.734  1.00125.58           C
ATOM   2223  OG1 THR B 280      13.516  35.228  10.589  1.00125.58           O
ATOM   2224  CG2 THR B 280      15.119  36.272  12.001  1.00125.58           C
ATOM   2225  C   THR B 280      16.938  36.423   9.568  1.00125.58           C
ATOM   2226  O   THR B 280      17.699  36.080   8.665  1.00125.58           O
ATOM   2227  N   GLY B 281      17.372  37.161  10.609  1.00 55.23           N
ATOM   2228  CA  GLY B 281      18.754  37.388  10.923  1.00 55.23           C
ATOM   2229  C   GLY B 281      19.492  38.105   9.847  1.00 55.23           C
ATOM   2230  O   GLY B 281      19.026  39.064   9.234  1.00 55.23           O
ATOM   2231  N   LEU B 282      20.743  37.649   9.669  1.00104.50           N
ATOM   2232  CA  LEU B 282      21.693  38.195   8.759  1.00104.50           C
ATOM   2233  CB  LEU B 282      21.960  39.688   9.009  1.00104.50           C
ATOM   2234  CG  LEU B 282      22.984  40.316   8.047  0.00104.50           C
ATOM   2235  CD1 LEU B 282      22.466  40.322   6.599  0.00104.50           C
ATOM   2236  CD2 LEU B 282      23.422  41.706   8.534  0.00104.50           C
ATOM   2237  C   LEU B 282      22.935  37.450   9.105  1.00104.50           C
ATOM   2238  O   LEU B 282      23.193  36.358   8.603  1.00104.50           O
ATOM   2239  N   ARG B 283      23.752  38.057   9.979  1.00 90.34           N
ATOM   2240  CA  ARG B 283      24.916  37.379  10.456  1.00 90.34           C
ATOM   2241  CB  ARG B 283      26.184  37.658   9.633  1.00 90.34           C
ATOM   2242  CG  ARG B 283      26.144  36.967   8.268  1.00 90.34           C
ATOM   2243  CD  ARG B 283      27.492  36.899   7.553  1.00 90.34           C
ATOM   2244  NE  ARG B 283      27.300  36.054   6.340  1.00 90.34           N
ATOM   2245  CZ  ARG B 283      27.416  34.695   6.425  1.00 90.34           C
ATOM   2246  NH1 ARG B 283      27.723  34.106   7.617  1.00 90.34           N
ATOM   2247  NH2 ARG B 283      27.219  33.924   5.316  1.00 90.34           N
ATOM   2248  C   ARG B 283      25.164  37.836  11.889  1.00 90.34           C
ATOM   2249  O   ARG B 283      26.112  37.302  12.523  1.00 90.34           O
ATOM   2250  OXT ARG B 283      24.404  38.718  12.371  1.00 90.34           O
TER    2251      ARG B 283
ATOM   2252  N   ASP C 284      38.455  33.582   2.176  1.00 72.82           N
ATOM   2253  CA  ASP C 284      39.479  34.607   1.889  1.00 72.82           C
ATOM   2254  CB  ASP C 284      39.166  35.257   0.530  1.00 72.82           C
ATOM   2255  CG  ASP C 284      40.439  35.954   0.109  0.00 72.82           C
ATOM   2256  OD1 ASP C 284      41.503  35.459   0.566  0.00 72.82           O
ATOM   2257  OD2 ASP C 284      40.391  36.975  -0.627  0.00 72.82           O
ATOM   2258  C   ASP C 284      39.516  35.652   2.963  1.00 72.82           C
ATOM   2259  O   ASP C 284      38.896  36.707   2.825  1.00 72.82           O
ATOM   2260  N   PRO C 285      40.223  35.393   4.041  1.00 86.51           N
ATOM   2261  CA  PRO C 285      40.891  34.132   4.222  1.00 86.51           C
ATOM   2262  CD  PRO C 285      40.812  36.445   4.853  1.00 86.51           C
ATOM   2263  CB  PRO C 285      42.036  34.385   5.200  1.00 86.51           C
ATOM   2264  CG  PRO C 285      41.650  35.702   5.903  1.00 86.51           C
ATOM   2265  C   PRO C 285      39.884  33.137   4.719  1.00 86.51           C
ATOM   2266  O   PRO C 285      38.895  33.536   5.329  1.00 86.51           O
ATOM   2267  N   PHE C 286      40.137  31.834   4.486  1.00163.23           N
ATOM   2268  CA  PHE C 286      39.246  30.780   4.869  1.00163.23           C
ATOM   2269  CB  PHE C 286      39.716  29.399   4.325  1.00163.23           C
ATOM   2270  CG  PHE C 286      38.949  28.262   4.915  1.00163.23           C
ATOM   2271  CD1 PHE C 286      37.678  27.944   4.493  1.00163.23           C
ATOM   2272  CD2 PHE C 286      39.518  27.500   5.908  1.00163.23           C
ATOM   2273  CE1 PHE C 286      36.984  26.896   5.037  1.00163.23           C
ATOM   2274  CE2 PHE C 286      38.828  26.453   6.458  1.00163.23           C
ATOM   2275  CZ  PHE C 286      37.564  26.146   6.028  1.00163.23           C
ATOM   2276  C   PHE C 286      39.110  30.732   6.350  1.00163.23           C
ATOM   2277  O   PHE C 286      40.057  30.472   7.084  1.00163.23           O
ATOM   2278  N   ASN C 287      37.911  31.096   6.834  1.00216.11           N
ATOM   2279  CA  ASN C 287      37.583  30.848   8.198  1.00216.11           C
ATOM   2280  CB  ASN C 287      38.178  31.722   9.325  1.00216.11           C
ATOM   2281  CG  ASN C 287      37.574  33.096   9.517  1.00216.11           C
ATOM   2282  OD1 ASN C 287      36.512  33.243  10.119  1.00216.11           O
ATOM   2283  ND2 ASN C 287      38.288  34.139   9.017  1.00216.11           N
ATOM   2284  C   ASN C 287      36.115  30.728   8.299  1.00216.11           C
ATOM   2285  O   ASN C 287      35.324  31.666   8.190  1.00216.11           O
ATOM   2286  N   PRO C 288      35.800  29.476   8.437  1.00117.30           N
ATOM   2287  CA  PRO C 288      34.455  29.023   8.535  1.00117.30           C
ATOM   2288  CD  PRO C 288      36.726  28.405   8.113  1.00117.30           C
ATOM   2289  CB  PRO C 288      34.482  27.527   8.205  1.00117.30           C
ATOM   2290  CG  PRO C 288      35.948  27.116   8.429  1.00117.30           C
ATOM   2291  C   PRO C 288      33.889  29.316   9.871  1.00117.30           C
ATOM   2292  O   PRO C 288      34.493  28.961  10.885  1.00117.30           O
ATOM   2293  N   PHE C 289      32.729  29.981   9.881  1.00145.37           N
ATOM   2294  CA  PHE C 289      32.016  30.112  11.095  1.00145.37           C
ATOM   2295  CB  PHE C 289      32.763  30.809  12.231  1.00145.37           C
ATOM   2296  CG  PHE C 289      31.876  30.552  13.400  1.00145.37           C
ATOM   2297  CD1 PHE C 289      31.489  29.265  13.698  1.00145.37           C
ATOM   2298  CD2 PHE C 289      31.457  31.571  14.217  1.00145.37           C
ATOM   2299  CE1 PHE C 289      30.675  29.003  14.774  1.00145.37           C
ATOM   2300  CE2 PHE C 289      30.644  31.314  15.298  1.00145.37           C
ATOM   2301  CZ  PHE C 289      30.247  30.032  15.575  1.00145.37           C
ATOM   2302  C   PHE C 289      30.756  30.830  10.796  1.00145.37           C
ATOM   2303  O   PHE C 289      30.749  31.926  10.235  1.00145.37           O
ATOM   2304  N   GLU C 290      29.635  30.183  11.135  1.00148.53           N
ATOM   2305  CA  GLU C 290      28.383  30.848  11.009  1.00148.53           C
ATOM   2306  CB  GLU C 290      27.623  30.601   9.690  1.00148.53           C
ATOM   2307  CG  GLU C 290      27.672  29.185   9.138  1.00148.53           C
ATOM   2308  CD  GLU C 290      27.324  29.286   7.657  1.00148.53           C
ATOM   2309  OE1 GLU C 290      26.513  30.177   7.294  1.00148.53           O
ATOM   2310  OE2 GLU C 290      27.876  28.480   6.864  1.00148.53           O
ATOM   2311  C   GLU C 290      27.624  30.541  12.251  1.00148.53           C
ATOM   2312  O   GLU C 290      27.595  29.409  12.730  1.00148.53           O
ATOM   2313  N   LEU C 291      27.014  31.587  12.828  1.00 67.60           N
ATOM   2314  CA  LEU C 291      26.411  31.477  14.121  1.00 67.60           C
ATOM   2315  CB  LEU C 291      25.893  32.820  14.661  1.00 67.60           C
ATOM   2316  CG  LEU C 291      25.272  32.727  16.065  1.00 67.60           C
ATOM   2317  CD1 LEU C 291      26.327  32.328  17.111  1.00 67.60           C
ATOM   2318  CD2 LEU C 291      24.526  34.019  16.432  1.00 67.60           C
ATOM   2319  C   LEU C 291      25.268  30.514  14.097  1.00 67.60           C
ATOM   2320  O   LEU C 291      24.435  30.527  13.190  1.00 67.60           O
ATOM   2321  N   THR C 292      25.222  29.640  15.125  1.00 67.10           N
ATOM   2322  CA  THR C 292      24.172  28.675  15.294  1.00 67.10           C
ATOM   2323  CB  THR C 292      24.602  27.266  15.005  1.00 67.10           C
ATOM   2324  OG1 THR C 292      25.653  26.881  15.879  1.00 67.10           O
ATOM   2325  CG2 THR C 292      25.072  27.184  13.542  1.00 67.10           C
ATOM   2326  C   THR C 292      23.745  28.742  16.729  1.00 67.10           C
ATOM   2327  O   THR C 292      24.400  29.374  17.555  1.00 67.10           O
ATOM   2328  N   ASN C 293      22.613  28.095  17.062  1.00211.89           N
ATOM   2329  CA  ASN C 293      22.085  28.238  18.384  1.00211.89           C
ATOM   2330  CB  ASN C 293      21.049  29.375  18.338  1.00211.89           C
ATOM   2331  CG  ASN C 293      20.362  29.571  19.666  1.00211.89           C
ATOM   2332  OD1 ASN C 293      19.601  28.715  20.105  1.00211.89           O
ATOM   2333  ND2 ASN C 293      20.606  30.745  20.307  1.00211.89           N
ATOM   2334  C   ASN C 293      21.387  26.974  18.780  1.00211.89           C
ATOM   2335  O   ASN C 293      21.173  26.732  19.966  1.00211.89           O
ATOM   2336  N   HIS C 294      21.011  26.123  17.804  1.00 98.36           N
ATOM   2337  CA  HIS C 294      20.250  24.966  18.180  1.00 98.36           C
ATOM   2338  ND1 HIS C 294      16.969  23.428  17.810  1.00 98.36           N
ATOM   2339  CG  HIS C 294      17.841  24.170  18.572  1.00 98.36           C
ATOM   2340  CB  HIS C 294      18.742  25.228  18.017  1.00 98.36           C
ATOM   2341  NE2 HIS C 294      16.714  22.749  19.912  1.00 98.36           N
ATOM   2342  CD2 HIS C 294      17.675  23.742  19.853  1.00 98.36           C
ATOM   2343  CE1 HIS C 294      16.320  22.597  18.661  1.00 98.36           C
ATOM   2344  C   HIS C 294      20.660  23.791  17.336  1.00 98.36           C
ATOM   2345  O   HIS C 294      20.836  23.912  16.126  1.00 98.36           O
ATOM   2346  N   ALA C 295      20.813  22.604  17.968  1.00 47.46           N
ATOM   2347  CA  ALA C 295      21.240  21.428  17.255  1.00 47.46           C
ATOM   2348  CB  ALA C 295      22.322  20.621  17.991  1.00 47.46           C
ATOM   2349  C   ALA C 295      20.057  20.517  17.069  1.00 47.46           C
ATOM   2350  O   ALA C 295      19.274  20.317  17.996  1.00 47.46           O
ATOM   2351  N   VAL C 296      19.913  19.931  15.855  1.00 65.39           N
ATOM   2352  CA  VAL C 296      18.792  19.083  15.539  1.00 65.39           C
ATOM   2353  CB  VAL C 296      17.674  19.811  14.848  1.00 65.39           C
ATOM   2354  CG1 VAL C 296      17.069  20.825  15.835  1.00 65.39           C
ATOM   2355  CG2 VAL C 296      18.229  20.462  13.571  1.00 65.39           C
ATOM   2356  C   VAL C 296      19.236  17.950  14.648  1.00 65.39           C
ATOM   2357  O   VAL C 296      20.422  17.804  14.357  1.00 65.39           O
ATOM   2358  N   LEU C 297      18.272  17.090  14.223  1.00136.70           N
ATOM   2359  CA  LEU C 297      18.563  15.906  13.442  1.00136.70           C
ATOM   2360  CB  LEU C 297      18.084  14.647  14.198  1.00136.70           C
ATOM   2361  CG  LEU C 297      18.312  13.282  13.523  1.00136.70           C
ATOM   2362  CD1 LEU C 297      17.309  13.035  12.394  1.00136.70           C
ATOM   2363  CD2 LEU C 297      19.777  13.116  13.080  1.00136.70           C
ATOM   2364  C   LEU C 297      17.920  15.984  12.074  1.00136.70           C
ATOM   2365  O   LEU C 297      16.704  16.121  11.947  1.00136.70           O
ATOM   2366  N   LEU C 298      18.742  15.865  11.002  1.00 88.71           N
ATOM   2367  CA  LEU C 298      18.281  15.934   9.632  1.00 88.71           C
ATOM   2368  CB  LEU C 298      19.390  16.381   8.664  1.00 88.71           C
ATOM   2369  CG  LEU C 298      18.953  16.464   7.191  1.00 88.71           C
ATOM   2370  CD1 LEU C 298      17.919  17.581   6.980  1.00 88.71           C
ATOM   2371  CD2 LEU C 298      20.171  16.588   6.261  1.00 88.71           C
ATOM   2372  C   LEU C 298      17.869  14.546   9.219  1.00 88.71           C
ATOM   2373  O   LEU C 298      18.672  13.617   9.255  1.00 88.71           O
ATOM   2374  N   VAL C 299      16.553  14.351   8.976  1.00117.37           N
ATOM   2375  CA  VAL C 299      15.949  13.118   8.543  1.00117.37           C
ATOM   2376  CB  VAL C 299      14.633  12.880   9.214  1.00117.37           C
ATOM   2377  CG1 VAL C 299      14.896  12.724  10.721  1.00117.37           C
ATOM   2378  CG2 VAL C 299      13.690  14.045   8.879  1.00117.37           C
ATOM   2379  C   VAL C 299      15.767  12.925   7.053  1.00117.37           C
ATOM   2380  O   VAL C 299      15.689  11.781   6.603  1.00117.37           O
ATOM   2381  N   GLY C 300      15.594  14.002   6.246  1.00 46.43           N
ATOM   2382  CA  GLY C 300      15.296  13.760   4.850  1.00 46.43           C
ATOM   2383  C   GLY C 300      15.237  15.049   4.073  1.00 46.43           C
ATOM   2384  O   GLY C 300      15.551  16.117   4.593  1.00 46.43           O
ATOM   2385  N   TYR C 301      14.877  14.961   2.767  1.00 81.89           N
ATOM   2386  CA  TYR C 301      14.764  16.132   1.934  1.00 81.89           C
ATOM   2387  CB  TYR C 301      16.093  16.549   1.269  1.00 81.89           C
ATOM   2388  CG  TYR C 301      16.665  15.406   0.498  1.00 81.89           C
ATOM   2389  CD1 TYR C 301      16.260  15.150  -0.792  1.00 81.89           C
ATOM   2390  CD2 TYR C 301      17.620  14.591   1.068  1.00 81.89           C
ATOM   2391  CE1 TYR C 301      16.799  14.098  -1.497  1.00 81.89           C
ATOM   2392  CE2 TYR C 301      18.162  13.538   0.368  1.00 81.89           C
ATOM   2393  CZ  TYR C 301      17.750  13.289  -0.920  1.00 81.89           C
ATOM   2394  OH  TYR C 301      18.303  12.210  -1.645  1.00 81.89           O
ATOM   2395  C   TYR C 301      13.717  15.924   0.874  1.00 81.89           C
ATOM   2396  O   TYR C 301      13.315  14.798   0.590  1.00 81.89           O
ATOM   2397  N   GLY C 302      13.241  17.030   0.255  1.00 23.79           N
ATOM   2398  CA  GLY C 302      12.225  16.923  -0.759  1.00 23.79           C
ATOM   2399  C   GLY C 302      12.148  18.220  -1.500  1.00 23.79           C
ATOM   2400  O   GLY C 302      12.947  19.126  -1.268  1.00 23.79           O
ATOM   2401  N   THR C 303      11.190  18.324  -2.448  1.00 47.15           N
ATOM   2402  CA  THR C 303      11.033  19.537  -3.198  1.00 47.15           C
ATOM   2403  CB  THR C 303      11.543  19.411  -4.604  1.00 47.15           C
ATOM   2404  OG1 THR C 303      12.896  18.981  -4.595  1.00 47.15           O
ATOM   2405  CG2 THR C 303      11.439  20.783  -5.292  1.00 47.15           C
ATOM   2406  C   THR C 303       9.568  19.842  -3.286  1.00 47.15           C
ATOM   2407  O   THR C 303       8.754  18.959  -3.556  1.00 47.15           O
ATOM   2408  N   ASP C 304       9.190  21.113  -3.044  1.00 56.76           N
ATOM   2409  CA  ASP C 304       7.811  21.492  -3.156  1.00 56.76           C
ATOM   2410  CB  ASP C 304       7.539  22.908  -2.614  1.00 56.76           C
ATOM   2411  CG  ASP C 304       6.038  23.127  -2.496  1.00 56.76           C
ATOM   2412  OD1 ASP C 304       5.292  22.679  -3.406  1.00 56.76           O
ATOM   2413  OD2 ASP C 304       5.615  23.744  -1.482  1.00 56.76           O
ATOM   2414  C   ASP C 304       7.501  21.465  -4.622  1.00 56.76           C
ATOM   2415  O   ASP C 304       8.194  22.084  -5.426  1.00 56.76           O
ATOM   2416  N   SER C 305       6.440  20.741  -5.020  1.00 83.91           N
ATOM   2417  CA  SER C 305       6.153  20.613  -6.420  1.00 83.91           C
ATOM   2418  CB  SER C 305       4.935  19.719  -6.699  1.00 83.91           C
ATOM   2419  OG  SER C 305       5.197  18.394  -6.267  1.00 83.91           O
ATOM   2420  C   SER C 305       5.853  21.950  -7.024  1.00 83.91           C
ATOM   2421  O   SER C 305       6.510  22.373  -7.974  1.00 83.91           O
ATOM   2422  N   ALA C 306       4.828  22.642  -6.493  1.00 41.04           N
ATOM   2423  CA  ALA C 306       4.406  23.885  -7.073  1.00 41.04           C
ATOM   2424  CB  ALA C 306       3.111  24.421  -6.440  1.00 41.04           C
ATOM   2425  C   ALA C 306       5.441  24.956  -6.927  1.00 41.04           C
ATOM   2426  O   ALA C 306       5.803  25.614  -7.902  1.00 41.04           O
ATOM   2427  N   SER C 307       5.956  25.150  -5.697  1.00 81.53           N
ATOM   2428  CA  SER C 307       6.895  26.207  -5.442  1.00 81.53           C
ATOM   2429  CB  SER C 307       7.208  26.386  -3.947  1.00 81.53           C
ATOM   2430  OG  SER C 307       6.043  26.785  -3.243  1.00 81.53           O
ATOM   2431  C   SER C 307       8.186  25.879  -6.110  1.00 81.53           C
ATOM   2432  O   SER C 307       8.861  26.750  -6.656  1.00 81.53           O
ATOM   2433  N   GLY C 308       8.566  24.593  -6.078  1.00 20.71           N
ATOM   2434  CA  GLY C 308       9.807  24.198  -6.667  1.00 20.71           C
ATOM   2435  C   GLY C 308      10.898  24.491  -5.681  1.00 20.71           C
ATOM   2436  O   GLY C 308      12.077  24.454  -6.027  1.00 20.71           O
ATOM   2437  N   MET C 309      10.531  24.774  -4.415  1.00 61.00           N
ATOM   2438  CA  MET C 309      11.516  25.119  -3.425  1.00 61.00           C
ATOM   2439  CB  MET C 309      10.961  26.083  -2.361  1.00 61.00           C
ATOM   2440  CG  MET C 309      12.022  26.821  -1.541  1.00 61.00           C
ATOM   2441  SD  MET C 309      11.318  27.948  -0.300  1.00 61.00           S
ATOM   2442  CE  MET C 309      12.722  29.097  -0.277  1.00 61.00           C
ATOM   2443  C   MET C 309      11.946  23.862  -2.728  1.00 61.00           C
ATOM   2444  O   MET C 309      11.116  23.074  -2.274  1.00 61.00           O
ATOM   2445  N   ASP C 310      13.275  23.636  -2.642  1.00 57.32           N
ATOM   2446  CA  ASP C 310      13.793  22.455  -2.008  1.00 57.32           C
ATOM   2447  CB  ASP C 310      15.261  22.170  -2.362  1.00 57.32           C
ATOM   2448  CG  ASP C 310      15.329  21.808  -3.836  1.00 57.32           C
ATOM   2449  OD1 ASP C 310      14.508  20.966  -4.283  1.00 57.32           O
ATOM   2450  OD2 ASP C 310      16.195  22.383  -4.544  1.00 57.32           O
ATOM   2451  C   ASP C 310      13.741  22.646  -0.527  1.00 57.32           C
ATOM   2452  O   ASP C 310      13.808  23.771  -0.032  1.00 57.32           O
ATOM   2453  N   TYR C 311      13.606  21.537   0.229  1.00 77.59           N
ATOM   2454  CA  TYR C 311      13.577  21.662   1.657  1.00 77.59           C
ATOM   2455  CB  TYR C 311      12.161  21.853   2.237  1.00 77.59           C
ATOM   2456  CG  TYR C 311      11.282  20.733   1.795  1.00 77.59           C
ATOM   2457  CD1 TYR C 311      11.326  19.510   2.423  1.00 77.59           C
ATOM   2458  CD2 TYR C 311      10.397  20.916   0.756  1.00 77.59           C
ATOM   2459  CE1 TYR C 311      10.510  18.482   2.012  1.00 77.59           C
ATOM   2460  CE2 TYR C 311       9.578  19.894   0.341  1.00 77.59           C
ATOM   2461  CZ  TYR C 311       9.633  18.674   0.971  1.00 77.59           C
ATOM   2462  OH  TYR C 311       8.793  17.622   0.549  1.00 77.59           O
ATOM   2463  C   TYR C 311      14.215  20.471   2.307  1.00 77.59           C
ATOM   2464  O   TYR C 311      14.438  19.436   1.680  1.00 77.59           O
ATOM   2465  N   TRP C 312      14.555  20.624   3.606  1.00100.41           N
ATOM   2466  CA  TRP C 312      15.120  19.567   4.396  1.00100.41           C
ATOM   2467  CB  TRP C 312      16.314  20.003   5.272  1.00100.41           C
ATOM   2468  CG  TRP C 312      17.558  20.485   4.556  1.00100.41           C
ATOM   2469  CD2 TRP C 312      18.525  19.625   3.935  1.00100.41           C
ATOM   2470  CD1 TRP C 312      18.009  21.762   4.382  1.00100.41           C
ATOM   2471  NE1 TRP C 312      19.203  21.751   3.701  1.00100.41           N
ATOM   2472  CE2 TRP C 312      19.532  20.442   3.416  1.00100.41           C
ATOM   2473  CE3 TRP C 312      18.574  18.266   3.808  1.00100.41           C
ATOM   2474  CZ2 TRP C 312      20.605  19.909   2.762  1.00100.41           C
ATOM   2475  CZ3 TRP C 312      19.656  17.732   3.145  1.00100.41           C
ATOM   2476  CH2 TRP C 312      20.652  18.538   2.633  1.00100.41           C
ATOM   2477  C   TRP C 312      14.043  19.205   5.375  1.00100.41           C
ATOM   2478  O   TRP C 312      13.214  20.043   5.723  1.00100.41           O
ATOM   2479  N   ILE C 313      14.010  17.934   5.827  1.00109.71           N
ATOM   2480  CA  ILE C 313      13.049  17.513   6.811  1.00109.71           C
ATOM   2481  CB  ILE C 313      12.456  16.157   6.539  1.00109.71           C
ATOM   2482  CG1 ILE C 313      11.653  16.124   5.228  1.00109.71           C
ATOM   2483  CG2 ILE C 313      11.596  15.786   7.755  1.00109.71           C
ATOM   2484  CD1 ILE C 313      10.331  16.881   5.311  1.00109.71           C
ATOM   2485  C   ILE C 313      13.843  17.355   8.075  1.00109.71           C
ATOM   2486  O   ILE C 313      14.781  16.559   8.117  1.00109.71           O
ATOM   2487  N   VAL C 314      13.493  18.104   9.144  1.00 50.15           N
ATOM   2488  CA  VAL C 314      14.297  18.051  10.339  1.00 50.15           C
ATOM   2489  CB  VAL C 314      14.967  19.362  10.640  1.00 50.15           C
ATOM   2490  CG1 VAL C 314      15.795  19.211  11.928  1.00 50.15           C
ATOM   2491  CG2 VAL C 314      15.787  19.793   9.411  1.00 50.15           C
ATOM   2492  C   VAL C 314      13.466  17.700  11.544  1.00 50.15           C
ATOM   2493  O   VAL C 314      12.308  18.098  11.663  1.00 50.15           O
ATOM   2494  N   LYS C 315      14.077  16.942  12.485  1.00 62.87           N
ATOM   2495  CA  LYS C 315      13.453  16.506  13.709  1.00 62.87           C
ATOM   2496  CB  LYS C 315      13.886  15.082  14.100  1.00 62.87           C
ATOM   2497  CG  LYS C 315      13.277  14.559  15.400  1.00 62.87           C
ATOM   2498  CD  LYS C 315      13.730  13.137  15.738  1.00 62.87           C
ATOM   2499  CE  LYS C 315      13.236  12.633  17.095  1.00 62.87           C
ATOM   2500  NZ  LYS C 315      13.832  11.311  17.387  1.00 62.87           N
ATOM   2501  C   LYS C 315      13.915  17.404  14.824  1.00 62.87           C
ATOM   2502  O   LYS C 315      15.112  17.528  15.081  1.00 62.87           O
ATOM   2503  N   ASN C 316      12.959  18.055  15.519  1.00 78.72           N
ATOM   2504  CA  ASN C 316      13.264  18.960  16.596  1.00 78.72           C
ATOM   2505  CB  ASN C 316      12.296  20.159  16.636  1.00 78.72           C
ATOM   2506  CG  ASN C 316      12.946  21.330  17.361  1.00 78.72           C
ATOM   2507  OD1 ASN C 316      13.966  21.183  18.029  1.00 78.72           O
ATOM   2508  ND2 ASN C 316      12.339  22.539  17.221  1.00 78.72           N
ATOM   2509  C   ASN C 316      13.151  18.204  17.900  1.00 78.72           C
ATOM   2510  O   ASN C 316      12.646  17.084  17.938  1.00 78.72           O
ATOM   2511  N   SER C 317      13.746  18.759  18.979  1.00152.16           N
ATOM   2512  CA  SER C 317      13.750  18.242  20.330  1.00152.16           C
ATOM   2513  CB  SER C 317      15.093  18.486  21.038  1.00152.16           C
ATOM   2514  OG  SER C 317      16.160  17.919  20.295  1.00152.16           O
ATOM   2515  C   SER C 317      12.720  18.875  21.232  1.00152.16           C
ATOM   2516  O   SER C 317      12.810  18.711  22.449  1.00152.16           O
ATOM   2517  N   TRP C 318      11.831  19.719  20.683  1.00149.19           N
ATOM   2518  CA  TRP C 318      10.825  20.477  21.384  1.00149.19           C
ATOM   2519  CB  TRP C 318      10.529  21.813  20.688  1.00149.19           C
ATOM   2520  CG  TRP C 318      11.754  22.687  20.842  1.00149.19           C
ATOM   2521  CD2 TRP C 318      12.013  23.938  20.183  1.00149.19           C
ATOM   2522  CD1 TRP C 318      12.841  22.437  21.628  1.00149.19           C
ATOM   2523  NE1 TRP C 318      13.759  23.449  21.503  1.00149.19           N
ATOM   2524  CE2 TRP C 318      13.265  24.380  20.616  1.00149.19           C
ATOM   2525  CE3 TRP C 318      11.275  24.658  19.288  1.00149.19           C
ATOM   2526  CZ2 TRP C 318      13.798  25.553  20.162  1.00149.19           C
ATOM   2527  CZ3 TRP C 318      11.817  25.842  18.835  1.00149.19           C
ATOM   2528  CH2 TRP C 318      13.053  26.281  19.262  1.00149.19           C
ATOM   2529  C   TRP C 318       9.589  19.697  21.732  1.00149.19           C
ATOM   2530  O   TRP C 318       8.657  20.242  22.322  1.00149.19           O
ATOM   2531  N   GLY C 319       9.473  18.439  21.282  1.00 37.95           N
ATOM   2532  CA  GLY C 319       8.291  17.693  21.613  1.00 37.95           C
ATOM   2533  C   GLY C 319       7.435  17.641  20.385  1.00 37.95           C
ATOM   2534  O   GLY C 319       7.639  18.399  19.440  1.00 37.95           O
ATOM   2535  N   THR C 320       6.457  16.714  20.383  1.00 49.95           N
ATOM   2536  CA  THR C 320       5.549  16.470  19.295  1.00 49.95           C
ATOM   2537  CB  THR C 320       4.742  15.216  19.474  1.00 49.95           C
ATOM   2538  OG1 THR C 320       3.929  15.311  20.634  1.00 49.95           O
ATOM   2539  CG2 THR C 320       5.707  14.023  19.595  1.00 49.95           C
ATOM   2540  C   THR C 320       4.587  17.612  19.145  1.00 49.95           C
ATOM   2541  O   THR C 320       4.031  17.829  18.072  1.00 49.95           O
ATOM   2542  N   GLY C 321       4.335  18.350  20.238  1.00 41.05           N
ATOM   2543  CA  GLY C 321       3.383  19.425  20.260  1.00 41.05           C
ATOM   2544  C   GLY C 321       3.771  20.503  19.293  1.00 41.05           C
ATOM   2545  O   GLY C 321       2.912  21.237  18.805  1.00 41.05           O
ATOM   2546  N   TRP C 322       5.082  20.663  19.033  1.00 77.20           N
ATOM   2547  CA  TRP C 322       5.559  21.752  18.224  1.00 77.20           C
ATOM   2548  CB  TRP C 322       6.939  22.228  18.711  1.00 77.20           C
ATOM   2549  CG  TRP C 322       7.556  23.379  17.960  1.00 77.20           C
ATOM   2550  CD2 TRP C 322       8.451  23.229  16.848  1.00 77.20           C
ATOM   2551  CD1 TRP C 322       7.435  24.720  18.180  1.00 77.20           C
ATOM   2552  NE1 TRP C 322       8.205  25.415  17.279  1.00 77.20           N
ATOM   2553  CE2 TRP C 322       8.835  24.509  16.452  1.00 77.20           C
ATOM   2554  CE3 TRP C 322       8.919  22.115  16.212  1.00 77.20           C
ATOM   2555  CZ2 TRP C 322       9.697  24.696  15.412  1.00 77.20           C
ATOM   2556  CZ3 TRP C 322       9.784  22.306  15.159  1.00 77.20           C
ATOM   2557  CH2 TRP C 322      10.166  23.572  14.767  1.00 77.20           C
ATOM   2558  C   TRP C 322       5.692  21.365  16.777  1.00 77.20           C
ATOM   2559  O   TRP C 322       5.992  20.225  16.433  1.00 77.20           O
ATOM   2560  N   GLY C 323       5.420  22.341  15.886  1.00 41.53           N
ATOM   2561  CA  GLY C 323       5.617  22.224  14.469  1.00 41.53           C
ATOM   2562  C   GLY C 323       4.785  21.135  13.883  1.00 41.53           C
ATOM   2563  O   GLY C 323       3.615  20.956  14.216  1.00 41.53           O
ATOM   2564  N   GLU C 324       5.408  20.390  12.952  1.00134.13           N
ATOM   2565  CA  GLU C 324       4.749  19.357  12.224  1.00134.13           C
ATOM   2566  CB  GLU C 324       5.347  19.318  10.810  1.00134.13           C
ATOM   2567  CG  GLU C 324       4.458  18.793   9.693  1.00134.13           C
ATOM   2568  CD  GLU C 324       5.112  19.279   8.403  1.00134.13           C
ATOM   2569  OE1 GLU C 324       5.942  20.223   8.493  1.00134.13           O
ATOM   2570  OE2 GLU C 324       4.798  18.726   7.316  1.00134.13           O
ATOM   2571  C   GLU C 324       5.051  18.081  12.944  1.00134.13           C
ATOM   2572  O   GLU C 324       5.910  17.303  12.535  1.00134.13           O
ATOM   2573  N   ASN C 325       4.313  17.832  14.040  1.00 91.68           N
ATOM   2574  CA  ASN C 325       4.478  16.638  14.811  1.00 91.68           C
ATOM   2575  CB  ASN C 325       4.127  15.377  14.008  1.00 91.68           C
ATOM   2576  CG  ASN C 325       3.935  14.242  14.993  1.00 91.68           C
ATOM   2577  OD1 ASN C 325       4.145  14.404  16.193  1.00 91.68           O
ATOM   2578  ND2 ASN C 325       3.526  13.056  14.471  1.00 91.68           N
ATOM   2579  C   ASN C 325       5.893  16.518  15.301  1.00 91.68           C
ATOM   2580  O   ASN C 325       6.430  15.414  15.390  1.00 91.68           O
ATOM   2581  N   GLY C 326       6.531  17.652  15.659  1.00 39.88           N
ATOM   2582  CA  GLY C 326       7.854  17.607  16.218  1.00 39.88           C
ATOM   2583  C   GLY C 326       8.890  17.828  15.155  1.00 39.88           C
ATOM   2584  O   GLY C 326      10.072  17.946  15.473  1.00 39.88           O
ATOM   2585  N   TYR C 327       8.483  17.927  13.873  1.00 93.30           N
ATOM   2586  CA  TYR C 327       9.430  18.087  12.801  1.00 93.30           C
ATOM   2587  CB  TYR C 327       9.331  17.007  11.703  1.00 93.30           C
ATOM   2588  CG  TYR C 327       9.803  15.684  12.205  1.00 93.30           C
ATOM   2589  CD1 TYR C 327       8.988  14.884  12.972  1.00 93.30           C
ATOM   2590  CD2 TYR C 327      11.063  15.234  11.883  1.00 93.30           C
ATOM   2591  CE1 TYR C 327       9.430  13.662  13.422  1.00 93.30           C
ATOM   2592  CE2 TYR C 327      11.510  14.013  12.330  1.00 93.30           C
ATOM   2593  CZ  TYR C 327      10.692  13.225  13.102  1.00 93.30           C
ATOM   2594  OH  TYR C 327      11.145  11.970  13.562  1.00 93.30           O
ATOM   2595  C   TYR C 327       9.152  19.379  12.093  1.00 93.30           C
ATOM   2596  O   TYR C 327       8.096  19.986  12.271  1.00 93.30           O
ATOM   2597  N   PHE C 328      10.145  19.863  11.309  1.00 75.15           N
ATOM   2598  CA  PHE C 328       9.943  21.054  10.532  1.00 75.15           C
ATOM   2599  CB  PHE C 328      10.380  22.359  11.235  1.00 75.15           C
ATOM   2600  CG  PHE C 328      11.851  22.358  11.493  1.00 75.15           C
ATOM   2601  CD1 PHE C 328      12.371  21.725  12.599  1.00 75.15           C
ATOM   2602  CD2 PHE C 328      12.712  23.010  10.638  1.00 75.15           C
ATOM   2603  CE1 PHE C 328      13.726  21.732  12.840  1.00 75.15           C
ATOM   2604  CE2 PHE C 328      14.067  23.021  10.874  1.00 75.15           C
ATOM   2605  CZ  PHE C 328      14.577  22.380  11.977  1.00 75.15           C
ATOM   2606  C   PHE C 328      10.702  20.924   9.248  1.00 75.15           C
ATOM   2607  O   PHE C 328      11.664  20.164   9.147  1.00 75.15           O
ATOM   2608  N   ARG C 329      10.258  21.662   8.212  1.00 92.06           N
ATOM   2609  CA  ARG C 329      10.920  21.634   6.940  1.00 92.06           C
ATOM   2610  CB  ARG C 329       9.956  21.378   5.771  1.00 92.06           C
ATOM   2611  CG  ARG C 329       9.392  19.955   5.774  1.00 92.06           C
ATOM   2612  CD  ARG C 329       8.270  19.735   4.760  1.00 92.06           C
ATOM   2613  NE  ARG C 329       7.090  20.506   5.241  1.00 92.06           N
ATOM   2614  CZ  ARG C 329       6.091  20.846   4.376  1.00 92.06           C
ATOM   2615  NH1 ARG C 329       6.176  20.492   3.060  1.00 92.06           N
ATOM   2616  NH2 ARG C 329       5.008  21.542   4.830  1.00 92.06           N
ATOM   2617  C   ARG C 329      11.536  22.986   6.775  1.00 92.06           C
ATOM   2618  O   ARG C 329      10.982  23.984   7.235  1.00 92.06           O
ATOM   2619  N   ILE C 330      12.733  23.044   6.156  1.00 64.60           N
ATOM   2620  CA  ILE C 330      13.407  24.298   5.990  1.00 64.60           C
ATOM   2621  CB  ILE C 330      14.507  24.500   6.998  1.00 64.60           C
ATOM   2622  CG1 ILE C 330      15.062  25.932   6.932  1.00 64.60           C
ATOM   2623  CG2 ILE C 330      15.557  23.395   6.798  1.00 64.60           C
ATOM   2624  CD1 ILE C 330      15.974  26.280   8.110  1.00 64.60           C
ATOM   2625  C   ILE C 330      14.007  24.344   4.617  1.00 64.60           C
ATOM   2626  O   ILE C 330      14.364  23.314   4.049  1.00 64.60           O
ATOM   2627  N   ARG C 331      14.154  25.565   4.063  1.00141.45           N
ATOM   2628  CA  ARG C 331      14.650  25.755   2.730  1.00141.45           C
ATOM   2629  CB  ARG C 331      14.772  27.246   2.359  1.00141.45           C
ATOM   2630  CG  ARG C 331      14.931  27.508   0.861  1.00141.45           C
ATOM   2631  CD  ARG C 331      16.373  27.720   0.410  0.00141.45           C
ATOM   2632  NE  ARG C 331      16.342  27.962  -1.059  0.00141.45           N
ATOM   2633  CZ  ARG C 331      16.097  29.219  -1.533  0.00141.45           C
ATOM   2634  NH1 ARG C 331      15.859  30.242  -0.661  0.00141.45           N
ATOM   2635  NH2 ARG C 331      16.089  29.451  -2.877  0.00141.45           N
ATOM   2636  C   ARG C 331      16.009  25.131   2.640  1.00141.45           C
ATOM   2637  O   ARG C 331      16.829  25.266   3.546  1.00141.45           O
ATOM   2638  N   ARG C 332      16.266  24.424   1.519  1.00123.30           N
ATOM   2639  CA  ARG C 332      17.495  23.706   1.319  1.00123.30           C
ATOM   2640  CB  ARG C 332      17.246  22.214   1.014  1.00123.30           C
ATOM   2641  CG  ARG C 332      18.512  21.386   0.789  1.00123.30           C
ATOM   2642  CD  ARG C 332      18.249  19.883   0.615  1.00123.30           C
ATOM   2643  NE  ARG C 332      18.450  19.530  -0.819  1.00123.30           N
ATOM   2644  CZ  ARG C 332      17.393  19.367  -1.666  1.00123.30           C
ATOM   2645  NH1 ARG C 332      16.113  19.506  -1.214  1.00123.30           N
ATOM   2646  NH2 ARG C 332      17.629  19.049  -2.972  1.00123.30           N
ATOM   2647  C   ARG C 332      18.216  24.281   0.132  1.00123.30           C
ATOM   2648  O   ARG C 332      17.591  24.711  -0.836  1.00123.30           O
ATOM   2649  N   GLY C 333      19.567  24.314   0.191  1.00 56.14           N
ATOM   2650  CA  GLY C 333      20.373  24.744  -0.926  1.00 56.14           C
ATOM   2651  C   GLY C 333      20.889  26.144  -0.740  1.00 56.14           C
ATOM   2652  O   GLY C 333      21.817  26.570  -1.427  1.00 56.14           O
ATOM   2653  N   THR C 334      20.215  26.917   0.121  1.00183.69           N
ATOM   2654  CA  THR C 334      20.490  28.279   0.487  1.00183.69           C
ATOM   2655  CB  THR C 334      19.218  28.988   0.837  1.00183.69           C
ATOM   2656  OG1 THR C 334      19.450  30.375   0.986  1.00183.69           O
ATOM   2657  CG2 THR C 334      18.664  28.400   2.144  1.00183.69           C
ATOM   2658  C   THR C 334      21.427  28.411   1.660  1.00183.69           C
ATOM   2659  O   THR C 334      21.888  29.516   1.944  1.00183.69           O
ATOM   2660  N   ASP C 335      21.684  27.324   2.420  1.00 80.81           N
ATOM   2661  CA  ASP C 335      22.425  27.447   3.649  1.00 80.81           C
ATOM   2662  CB  ASP C 335      23.806  28.110   3.475  1.00 80.81           C
ATOM   2663  CG  ASP C 335      24.612  27.902   4.754  1.00 80.81           C
ATOM   2664  OD1 ASP C 335      24.096  27.226   5.684  1.00 80.81           O
ATOM   2665  OD2 ASP C 335      25.760  28.418   4.817  1.00 80.81           O
ATOM   2666  C   ASP C 335      21.598  28.294   4.567  1.00 80.81           C
ATOM   2667  O   ASP C 335      22.101  29.159   5.285  1.00 80.81           O
ATOM   2668  N   GLU C 336      20.275  28.031   4.564  1.00117.89           N
ATOM   2669  CA  GLU C 336      19.341  28.797   5.339  1.00117.89           C
ATOM   2670  CB  GLU C 336      17.879  28.369   5.124  1.00117.89           C
ATOM   2671  CG  GLU C 336      16.878  29.182   5.946  1.00117.89           C
ATOM   2672  CD  GLU C 336      16.838  30.586   5.366  1.00117.89           C
ATOM   2673  OE1 GLU C 336      17.145  30.731   4.153  1.00117.89           O
ATOM   2674  OE2 GLU C 336      16.504  31.533   6.128  1.00117.89           O
ATOM   2675  C   GLU C 336      19.648  28.668   6.800  1.00117.89           C
ATOM   2676  O   GLU C 336      19.679  27.577   7.365  1.00117.89           O
ATOM   2677  N   CYS C 337      19.875  29.824   7.448  1.00 68.17           N
ATOM   2678  CA  CYS C 337      20.105  29.917   8.862  1.00 68.17           C
ATOM   2679  CB  CYS C 337      18.878  29.519   9.703  1.00 68.17           C
ATOM   2680  SG  CYS C 337      17.480  30.659   9.473  1.00 68.17           S
ATOM   2681  C   CYS C 337      21.259  29.046   9.266  1.00 68.17           C
ATOM   2682  O   CYS C 337      21.276  28.532  10.383  1.00 68.17           O
ATOM   2683  N   ALA C 338      22.268  28.899   8.381  1.00 61.50           N
ATOM   2684  CA  ALA C 338      23.470  28.151   8.642  1.00 61.50           C
ATOM   2685  CB  ALA C 338      24.250  28.674   9.861  1.00 61.50           C
ATOM   2686  C   ALA C 338      23.201  26.687   8.860  1.00 61.50           C
ATOM   2687  O   ALA C 338      23.995  25.992   9.490  1.00 61.50           O
ATOM   2688  N   ILE C 339      22.100  26.161   8.299  1.00120.78           N
ATOM   2689  CA  ILE C 339      21.723  24.777   8.433  1.00120.78           C
ATOM   2690  CB  ILE C 339      20.376  24.502   7.817  1.00120.78           C
ATOM   2691  CG1 ILE C 339      19.834  23.124   8.234  1.00120.78           C
ATOM   2692  CG2 ILE C 339      20.503  24.686   6.296  1.00120.78           C
ATOM   2693  CD1 ILE C 339      19.336  23.066   9.676  1.00120.78           C
ATOM   2694  C   ILE C 339      22.728  23.883   7.751  1.00120.78           C
ATOM   2695  O   ILE C 339      22.905  22.721   8.108  1.00120.78           O
ATOM   2696  N   GLU C 340      23.300  24.364   6.642  1.00149.12           N
ATOM   2697  CA  GLU C 340      24.256  23.678   5.818  1.00149.12           C
ATOM   2698  CB  GLU C 340      24.124  24.063   4.340  1.00149.12           C
ATOM   2699  CG  GLU C 340      22.779  23.552   3.811  1.00149.12           C
ATOM   2700  CD  GLU C 340      22.612  23.915   2.347  1.00149.12           C
ATOM   2701  OE1 GLU C 340      23.543  24.541   1.774  1.00149.12           O
ATOM   2702  OE2 GLU C 340      21.540  23.565   1.784  1.00149.12           O
ATOM   2703  C   GLU C 340      25.680  23.766   6.292  1.00149.12           C
ATOM   2704  O   GLU C 340      26.563  23.295   5.587  1.00149.12           O
ATOM   2705  N   SER C 341      25.978  24.534   7.358  1.00122.71           N
ATOM   2706  CA  SER C 341      27.340  24.746   7.795  1.00122.71           C
ATOM   2707  CB  SER C 341      27.478  26.060   8.584  1.00122.71           C
ATOM   2708  OG  SER C 341      26.705  26.003   9.774  1.00122.71           O
ATOM   2709  C   SER C 341      28.022  23.664   8.620  1.00122.71           C
ATOM   2710  O   SER C 341      29.219  23.444   8.483  1.00122.71           O
ATOM   2711  N   ILE C 342      27.329  23.164   9.652  1.00237.51           N
ATOM   2712  CA  ILE C 342      27.695  22.258  10.717  1.00237.51           C
ATOM   2713  CB  ILE C 342      27.337  22.838  12.064  1.00237.51           C
ATOM   2714  CG1 ILE C 342      28.272  22.310  13.175  1.00237.51           C
ATOM   2715  CG2 ILE C 342      25.843  22.591  12.305  1.00237.51           C
ATOM   2716  CD1 ILE C 342      28.227  23.116  14.469  1.00237.51           C
ATOM   2717  C   ILE C 342      27.401  20.769  10.666  1.00237.51           C
ATOM   2718  O   ILE C 342      27.471  20.158  11.729  1.00237.51           O
ATOM   2719  N   ALA C 343      26.805  20.179   9.609  1.00 71.80           N
ATOM   2720  CA  ALA C 343      26.387  18.791   9.709  1.00 71.80           C
ATOM   2721  CB  ALA C 343      25.893  18.210   8.373  1.00 71.80           C
ATOM   2722  C   ALA C 343      27.487  17.893  10.222  1.00 71.80           C
ATOM   2723  O   ALA C 343      28.642  18.009   9.816  1.00 71.80           O
ATOM   2724  N   VAL C 344      27.132  16.978  11.164  1.00 46.23           N
ATOM   2725  CA  VAL C 344      28.077  16.080  11.778  1.00 46.23           C
ATOM   2726  CB  VAL C 344      28.237  16.304  13.255  1.00 46.23           C
ATOM   2727  CG1 VAL C 344      29.139  15.198  13.828  1.00 46.23           C
ATOM   2728  CG2 VAL C 344      28.774  17.726  13.485  1.00 46.23           C
ATOM   2729  C   VAL C 344      27.577  14.677  11.626  1.00 46.23           C
ATOM   2730  O   VAL C 344      26.383  14.418  11.760  1.00 46.23           O
ATOM   2731  N   ALA C 345      28.495  13.723  11.355  1.00 38.26           N
ATOM   2732  CA  ALA C 345      28.094  12.356  11.197  1.00 38.26           C
ATOM   2733  CB  ALA C 345      28.298  11.821   9.769  1.00 38.26           C
ATOM   2734  C   ALA C 345      28.927  11.515  12.114  1.00 38.26           C
ATOM   2735  O   ALA C 345      30.083  11.832  12.394  1.00 38.26           O
ATOM   2736  N   ALA C 346      28.332  10.423  12.638  1.00 40.38           N
ATOM   2737  CA  ALA C 346      29.046   9.519  13.493  1.00 40.38           C
ATOM   2738  CB  ALA C 346      28.871   9.814  14.992  1.00 40.38           C
ATOM   2739  C   ALA C 346      28.459   8.170  13.236  1.00 40.38           C
ATOM   2740  O   ALA C 346      27.298   8.062  12.845  1.00 40.38           O
ATOM   2741  N   THR C 347      29.254   7.098  13.428  1.00132.19           N
ATOM   2742  CA  THR C 347      28.725   5.786  13.194  1.00132.19           C
ATOM   2743  CB  THR C 347      29.485   5.020  12.141  1.00132.19           C
ATOM   2744  OG1 THR C 347      28.770   3.850  11.786  1.00132.19           O
ATOM   2745  CG2 THR C 347      30.891   4.656  12.644  1.00132.19           C
ATOM   2746  C   THR C 347      28.732   5.025  14.491  1.00132.19           C
ATOM   2747  O   THR C 347      29.769   4.836  15.126  1.00132.19           O
ATOM   2748  N   PRO C 348      27.562   4.612  14.911  1.00174.40           N
ATOM   2749  CA  PRO C 348      27.433   3.867  16.141  1.00174.40           C
ATOM   2750  CD  PRO C 348      26.383   5.424  14.656  1.00174.40           C
ATOM   2751  CB  PRO C 348      25.983   4.017  16.592  1.00174.40           C
ATOM   2752  CG  PRO C 348      25.524   5.319  15.928  1.00174.40           C
ATOM   2753  C   PRO C 348      27.767   2.428  15.948  1.00174.40           C
ATOM   2754  O   PRO C 348      27.708   1.942  14.819  1.00174.40           O
ATOM   2755  N   ILE C 349      28.103   1.722  17.044  1.00 88.87           N
ATOM   2756  CA  ILE C 349      28.362   0.324  16.907  1.00 88.87           C
ATOM   2757  CB  ILE C 349      29.677  -0.075  17.496  1.00 88.87           C
ATOM   2758  CG1 ILE C 349      30.781   0.816  16.892  1.00 88.87           C
ATOM   2759  CG2 ILE C 349      29.868  -1.574  17.207  1.00 88.87           C
ATOM   2760  CD1 ILE C 349      32.154   0.714  17.549  1.00 88.87           C
ATOM   2761  C   ILE C 349      27.254  -0.374  17.637  1.00 88.87           C
ATOM   2762  O   ILE C 349      27.154  -0.309  18.862  1.00 88.87           O
ATOM   2763  N   PRO C 350      26.436  -1.070  16.892  1.00 88.72           N
ATOM   2764  CA  PRO C 350      25.280  -1.741  17.435  1.00 88.72           C
ATOM   2765  CD  PRO C 350      26.271  -0.757  15.481  1.00 88.72           C
ATOM   2766  CB  PRO C 350      24.446  -2.169  16.230  1.00 88.72           C
ATOM   2767  CG  PRO C 350      24.830  -1.162  15.133  1.00 88.72           C
ATOM   2768  C   PRO C 350      25.717  -2.899  18.270  1.00 88.72           C
ATOM   2769  O   PRO C 350      26.917  -3.150  18.353  1.00 88.72           O
ATOM   2770  N   LYS C 351      24.771  -3.570  18.955  1.00 96.20           N
ATOM   2771  CA  LYS C 351      25.099  -4.746  19.710  1.00 96.20           C
ATOM   2772  CB  LYS C 351      24.092  -5.103  20.816  1.00 96.20           C
ATOM   2773  CG  LYS C 351      24.148  -4.170  22.027  1.00 96.20           C
ATOM   2774  CD  LYS C 351      23.103  -4.491  23.099  1.00 96.20           C
ATOM   2775  CE  LYS C 351      21.760  -3.799  22.869  1.00 96.20           C
ATOM   2776  NZ  LYS C 351      20.799  -4.176  23.932  1.00 96.20           N
ATOM   2777  C   LYS C 351      25.124  -5.890  18.746  1.00 96.20           C
ATOM   2778  O   LYS C 351      24.647  -5.775  17.619  1.00 96.20           O
ATOM   2779  N   LEU C 352      25.741  -7.014  19.166  1.00 80.32           N
ATOM   2780  CA  LEU C 352      25.827  -8.211  18.376  1.00 80.32           C
ATOM   2781  CB  LEU C 352      26.833  -9.238  18.939  1.00 80.32           C
ATOM   2782  CG  LEU C 352      28.321  -8.848  18.888  1.00 80.32           C
ATOM   2783  CD1 LEU C 352      29.192  -9.905  19.583  1.00 80.32           C
ATOM   2784  CD2 LEU C 352      28.778  -8.600  17.446  1.00 80.32           C
ATOM   2785  C   LEU C 352      24.494  -8.935  18.529  1.00 80.32           C
ATOM   2786  O   LEU C 352      23.540  -8.358  19.107  1.00 80.32           O
ATOM   2787  OXT LEU C 352      24.428 -10.119  18.102  1.00 80.32           O
TER    2788      LEU C 352
ATOM   2789  N   ASP D 353      51.826 -23.199  18.778  1.00 50.04           N
ATOM   2790  CA  ASP D 353      50.595 -23.565  18.038  1.00 50.04           C
ATOM   2791  CB  ASP D 353      50.919 -24.149  16.650  1.00 50.04           C
ATOM   2792  CG  ASP D 353      51.486 -23.055  15.756  1.00 50.04           C
ATOM   2793  OD1 ASP D 353      51.909 -21.999  16.292  1.00 50.04           O
ATOM   2794  OD2 ASP D 353      51.495 -23.263  14.512  1.00 50.04           O
ATOM   2795  C   ASP D 353      49.805 -24.580  18.785  1.00 50.04           C
ATOM   2796  O   ASP D 353      50.259 -25.147  19.777  1.00 50.04           O
ATOM   2797  N   THR D 354      48.560 -24.778  18.326  1.00138.59           N
ATOM   2798  CA  THR D 354      47.642 -25.752  18.826  1.00138.59           C
ATOM   2799  CB  THR D 354      46.235 -25.217  18.747  1.00138.59           C
ATOM   2800  OG1 THR D 354      45.271 -26.254  18.796  1.00138.59           O
ATOM   2801  CG2 THR D 354      46.076 -24.362  17.487  1.00138.59           C
ATOM   2802  C   THR D 354      47.820 -26.975  17.979  1.00138.59           C
ATOM   2803  O   THR D 354      48.517 -26.946  16.967  1.00138.59           O
ATOM   2804  N   PRO D 355      47.239 -28.063  18.380  1.00 85.20           N
ATOM   2805  CA  PRO D 355      47.385 -29.285  17.632  1.00 85.20           C
ATOM   2806  CD  PRO D 355      47.071 -28.316  19.804  1.00 85.20           C
ATOM   2807  CB  PRO D 355      46.890 -30.393  18.557  1.00 85.20           C
ATOM   2808  CG  PRO D 355      47.167 -29.842  19.966  1.00 85.20           C
ATOM   2809  C   PRO D 355      46.661 -29.243  16.321  1.00 85.20           C
ATOM   2810  O   PRO D 355      46.804 -30.175  15.532  1.00 85.20           O
ATOM   2811  N   ALA D 356      45.852 -28.199  16.078  1.00 66.09           N
ATOM   2812  CA  ALA D 356      45.023 -28.162  14.904  1.00 66.09           C
ATOM   2813  CB  ALA D 356      43.912 -27.104  15.008  1.00 66.09           C
ATOM   2814  C   ALA D 356      45.810 -27.869  13.663  1.00 66.09           C
ATOM   2815  O   ALA D 356      46.746 -27.071  13.678  1.00 66.09           O
ATOM   2816  N   ASN D 357      45.438 -28.539  12.548  1.00151.91           N
ATOM   2817  CA  ASN D 357      45.988 -28.256  11.252  1.00151.91           C
ATOM   2818  CB  ASN D 357      46.923 -29.359  10.725  1.00151.91           C
ATOM   2819  CG  ASN D 357      47.531 -28.842   9.430  1.00151.91           C
ATOM   2820  OD1 ASN D 357      46.819 -28.519   8.482  1.00151.91           O
ATOM   2821  ND2 ASN D 357      48.882 -28.728   9.384  1.00151.91           N
ATOM   2822  C   ASN D 357      44.815 -28.167  10.319  1.00151.91           C
ATOM   2823  O   ASN D 357      44.540 -29.091   9.553  1.00151.91           O
ATOM   2824  N   CYS D 358      44.114 -27.015  10.333  1.00 78.41           N
ATOM   2825  CA  CYS D 358      42.911 -26.869   9.558  1.00 78.41           C
ATOM   2826  CB  CYS D 358      41.810 -26.136  10.333  1.00 78.41           C
ATOM   2827  SG  CYS D 358      41.241 -27.181  11.705  1.00 78.41           S
ATOM   2828  C   CYS D 358      43.213 -26.145   8.291  1.00 78.41           C
ATOM   2829  O   CYS D 358      44.244 -25.488   8.172  1.00 78.41           O
ATOM   2830  N   THR D 359      42.287 -26.243   7.312  1.00143.30           N
ATOM   2831  CA  THR D 359      42.524 -25.728   5.995  1.00143.30           C
ATOM   2832  CB  THR D 359      42.090 -26.684   4.921  1.00143.30           C
ATOM   2833  OG1 THR D 359      42.578 -27.986   5.179  1.00143.30           O
ATOM   2834  CG2 THR D 359      42.679 -26.227   3.583  1.00143.30           C
ATOM   2835  C   THR D 359      41.642 -24.546   5.782  1.00143.30           C
ATOM   2836  O   THR D 359      40.644 -24.326   6.464  1.00143.30           O
ATOM   2837  N   TYR D 360      42.034 -23.766   4.773  1.00119.76           N
ATOM   2838  CA  TYR D 360      41.403 -22.583   4.308  1.00119.76           C
ATOM   2839  CB  TYR D 360      42.248 -22.115   3.107  1.00119.76           C
ATOM   2840  CG  TYR D 360      41.760 -20.852   2.522  1.00119.76           C
ATOM   2841  CD1 TYR D 360      42.104 -19.640   3.067  1.00119.76           C
ATOM   2842  CD2 TYR D 360      40.969 -20.896   1.395  1.00119.76           C
ATOM   2843  CE1 TYR D 360      41.659 -18.477   2.496  1.00119.76           C
ATOM   2844  CE2 TYR D 360      40.526 -19.744   0.825  1.00119.76           C
ATOM   2845  CZ  TYR D 360      40.866 -18.541   1.372  1.00119.76           C
ATOM   2846  OH  TYR D 360      40.400 -17.367   0.766  1.00119.76           O
ATOM   2847  C   TYR D 360      40.027 -22.997   3.868  1.00119.76           C
ATOM   2848  O   TYR D 360      39.036 -22.337   4.177  1.00119.76           O
ATOM   2849  N   LEU D 361      39.934 -24.139   3.154  1.00 76.34           N
ATOM   2850  CA  LEU D 361      38.675 -24.619   2.638  1.00 76.34           C
ATOM   2851  CB  LEU D 361      38.792 -25.823   1.666  1.00 76.34           C
ATOM   2852  CG  LEU D 361      39.385 -25.431   0.298  1.00 76.34           C
ATOM   2853  CD1 LEU D 361      39.488 -26.634  -0.656  1.00 76.34           C
ATOM   2854  CD2 LEU D 361      38.609 -24.254  -0.316  1.00 76.34           C
ATOM   2855  C   LEU D 361      37.761 -24.978   3.766  1.00 76.34           C
ATOM   2856  O   LEU D 361      36.548 -24.802   3.678  1.00 76.34           O
ATOM   2857  N   ASP D 362      38.317 -25.495   4.874  1.00 65.64           N
ATOM   2858  CA  ASP D 362      37.472 -25.905   5.960  1.00 65.64           C
ATOM   2859  CB  ASP D 362      38.229 -26.553   7.132  1.00 65.64           C
ATOM   2860  CG  ASP D 362      38.614 -27.961   6.673  1.00 65.64           C
ATOM   2861  OD1 ASP D 362      37.771 -28.635   6.020  1.00 65.64           O
ATOM   2862  OD2 ASP D 362      39.772 -28.379   6.926  1.00 65.64           O
ATOM   2863  C   ASP D 362      36.769 -24.698   6.462  1.00 65.64           C
ATOM   2864  O   ASP D 362      35.648 -24.784   6.953  1.00 65.64           O
ATOM   2865  N   LEU D 363      37.453 -23.544   6.383  1.00 94.02           N
ATOM   2866  CA  LEU D 363      36.955 -22.272   6.836  1.00 94.02           C
ATOM   2867  CB  LEU D 363      38.109 -21.273   7.019  1.00 94.02           C
ATOM   2868  CG  LEU D 363      37.726 -19.945   7.679  1.00 94.02           C
ATOM   2869  CD1 LEU D 363      36.990 -20.175   9.014  1.00 94.02           C
ATOM   2870  CD2 LEU D 363      38.991 -19.087   7.863  1.00 94.02           C
ATOM   2871  C   LEU D 363      35.860 -21.696   5.955  1.00 94.02           C
ATOM   2872  O   LEU D 363      34.965 -21.000   6.441  1.00 94.02           O
ATOM   2873  N   LEU D 364      35.893 -21.934   4.625  1.00109.76           N
ATOM   2874  CA  LEU D 364      34.875 -21.311   3.809  1.00109.76           C
ATOM   2875  CB  LEU D 364      35.112 -21.363   2.285  1.00109.76           C
ATOM   2876  CG  LEU D 364      36.268 -20.478   1.761  1.00109.76           C
ATOM   2877  CD1 LEU D 364      35.994 -18.982   1.965  1.00109.76           C
ATOM   2878  CD2 LEU D 364      37.617 -20.921   2.319  1.00109.76           C
ATOM   2879  C   LEU D 364      33.565 -21.975   4.086  1.00109.76           C
ATOM   2880  O   LEU D 364      33.506 -23.184   4.303  1.00109.76           O
ATOM   2881  N   GLY D 365      32.469 -21.184   4.106  1.00 35.01           N
ATOM   2882  CA  GLY D 365      31.169 -21.750   4.318  1.00 35.01           C
ATOM   2883  C   GLY D 365      30.395 -20.900   5.273  1.00 35.01           C
ATOM   2884  O   GLY D 365      30.690 -19.724   5.484  1.00 35.01           O
ATOM   2885  N   THR D 366      29.354 -21.507   5.876  1.00133.88           N
ATOM   2886  CA  THR D 366      28.524 -20.786   6.790  1.00133.88           C
ATOM   2887  CB  THR D 366      27.068 -21.014   6.540  1.00133.88           C
ATOM   2888  OG1 THR D 366      26.817 -22.404   6.437  1.00133.88           O
ATOM   2889  CG2 THR D 366      26.655 -20.315   5.247  1.00133.88           C
ATOM   2890  C   THR D 366      28.840 -21.239   8.172  1.00133.88           C
ATOM   2891  O   THR D 366      28.969 -22.431   8.443  1.00133.88           O
ATOM   2892  N   TRP D 367      28.971 -20.264   9.089  1.00 91.95           N
ATOM   2893  CA  TRP D 367      29.322 -20.547  10.450  1.00 91.95           C
ATOM   2894  CB  TRP D 367      30.655 -19.903  10.861  1.00 91.95           C
ATOM   2895  CG  TRP D 367      31.886 -20.533  10.258  1.00 91.95           C
ATOM   2896  CD2 TRP D 367      32.895 -21.188  11.035  1.00 91.95           C
ATOM   2897  CD1 TRP D 367      32.302 -20.587   8.956  1.00 91.95           C
ATOM   2898  NE1 TRP D 367      33.500 -21.250   8.880  1.00 91.95           N
ATOM   2899  CE2 TRP D 367      33.880 -21.627  10.151  1.00 91.95           C
ATOM   2900  CE3 TRP D 367      32.993 -21.413  12.381  1.00 91.95           C
ATOM   2901  CZ2 TRP D 367      34.986 -22.287  10.599  1.00 91.95           C
ATOM   2902  CZ3 TRP D 367      34.106 -22.082  12.826  1.00 91.95           C
ATOM   2903  CH2 TRP D 367      35.084 -22.518  11.952  1.00 91.95           C
ATOM   2904  C   TRP D 367      28.292 -19.927  11.331  1.00 91.95           C
ATOM   2905  O   TRP D 367      27.751 -18.866  11.026  1.00 91.95           O
ATOM   2906  N   VAL D 368      27.983 -20.587  12.465  1.00110.68           N
ATOM   2907  CA  VAL D 368      27.069 -19.954  13.366  1.00110.68           C
ATOM   2908  CB  VAL D 368      25.849 -20.778  13.684  1.00110.68           C
ATOM   2909  CG1 VAL D 368      26.074 -21.641  14.938  1.00110.68           C
ATOM   2910  CG2 VAL D 368      24.639 -19.836  13.729  1.00110.68           C
ATOM   2911  C   VAL D 368      27.857 -19.700  14.615  1.00110.68           C
ATOM   2912  O   VAL D 368      28.578 -20.571  15.103  1.00110.68           O
ATOM   2913  N   PHE D 369      27.786 -18.468  15.151  1.00 96.67           N
ATOM   2914  CA  PHE D 369      28.545 -18.212  16.339  1.00 96.67           C
ATOM   2915  CB  PHE D 369      29.428 -16.949  16.281  1.00 96.67           C
ATOM   2916  CG  PHE D 369      30.362 -17.023  15.117  1.00 96.67           C
ATOM   2917  CD1 PHE D 369      31.183 -18.111  14.928  1.00 96.67           C
ATOM   2918  CD2 PHE D 369      30.455 -15.964  14.239  1.00 96.67           C
ATOM   2919  CE1 PHE D 369      32.049 -18.157  13.859  1.00 96.67           C
ATOM   2920  CE2 PHE D 369      31.321 -16.004  13.171  1.00 96.67           C
ATOM   2921  CZ  PHE D 369      32.118 -17.106  12.976  1.00 96.67           C
ATOM   2922  C   PHE D 369      27.570 -17.988  17.451  1.00 96.67           C
ATOM   2923  O   PHE D 369      26.625 -17.212  17.326  1.00 96.67           O
ATOM   2924  N   GLN D 370      27.764 -18.687  18.583  1.00117.11           N
ATOM   2925  CA  GLN D 370      26.882 -18.441  19.682  1.00117.11           C
ATOM   2926  CB  GLN D 370      26.279 -19.718  20.263  1.00117.11           C
ATOM   2927  CG  GLN D 370      25.310 -20.284  19.222  1.00117.11           C
ATOM   2928  CD  GLN D 370      24.848 -21.650  19.658  1.00117.11           C
ATOM   2929  OE1 GLN D 370      23.652 -21.898  19.793  1.00117.11           O
ATOM   2930  NE2 GLN D 370      25.821 -22.573  19.869  1.00117.11           N
ATOM   2931  C   GLN D 370      27.675 -17.674  20.674  1.00117.11           C
ATOM   2932  O   GLN D 370      28.785 -18.063  21.040  1.00117.11           O
ATOM   2933  N   VAL D 371      27.118 -16.534  21.122  1.00116.90           N
ATOM   2934  CA  VAL D 371      27.934 -15.672  21.911  1.00116.90           C
ATOM   2935  CB  VAL D 371      28.058 -14.312  21.281  1.00116.90           C
ATOM   2936  CG1 VAL D 371      27.172 -13.309  22.029  1.00116.90           C
ATOM   2937  CG2 VAL D 371      29.539 -13.954  21.116  1.00116.90           C
ATOM   2938  C   VAL D 371      27.334 -15.524  23.276  1.00116.90           C
ATOM   2939  O   VAL D 371      26.118 -15.420  23.434  1.00116.90           O
ATOM   2940  N   GLY D 372      28.197 -15.555  24.311  1.00 62.77           N
ATOM   2941  CA  GLY D 372      27.773 -15.374  25.673  1.00 62.77           C
ATOM   2942  C   GLY D 372      28.244 -14.011  26.083  1.00 62.77           C
ATOM   2943  O   GLY D 372      28.151 -13.065  25.304  1.00 62.77           O
ATOM   2944  N   SER D 373      28.682 -13.886  27.356  1.00206.78           N
ATOM   2945  CA  SER D 373      29.407 -12.760  27.909  1.00206.78           C
ATOM   2946  CB  SER D 373      30.880 -12.749  27.458  1.00206.78           C
ATOM   2947  OG  SER D 373      31.623 -11.793  28.196  1.00206.78           O
ATOM   2948  C   SER D 373      28.796 -11.398  27.651  1.00206.78           C
ATOM   2949  O   SER D 373      27.590 -11.221  27.801  1.00206.78           O
ATOM   2950  N   SER D 374      29.610 -10.454  27.092  1.00173.31           N
ATOM   2951  CA  SER D 374      29.384  -9.028  26.917  1.00173.31           C
ATOM   2952  CB  SER D 374      27.912  -8.672  26.645  1.00173.31           C
ATOM   2953  OG  SER D 374      27.539  -9.096  25.343  1.00173.31           O
ATOM   2954  C   SER D 374      29.857  -8.083  28.002  1.00173.31           C
ATOM   2955  O   SER D 374      29.122  -7.186  28.415  1.00173.31           O
ATOM   2956  N   GLY D 375      31.107  -8.257  28.498  1.00 54.09           N
ATOM   2957  CA  GLY D 375      31.710  -7.304  29.405  1.00 54.09           C
ATOM   2958  C   GLY D 375      32.867  -6.599  28.735  1.00 54.09           C
ATOM   2959  O   GLY D 375      32.885  -6.396  27.522  1.00 54.09           O
ATOM   2960  N   SER D 376      33.863  -6.176  29.550  1.00 84.12           N
ATOM   2961  CA  SER D 376      35.057  -5.523  29.078  1.00 84.12           C
ATOM   2962  CB  SER D 376      35.570  -4.432  30.032  1.00 84.12           C
ATOM   2963  OG  SER D 376      35.911  -5.001  31.287  1.00 84.12           O
ATOM   2964  C   SER D 376      36.132  -6.561  28.929  1.00 84.12           C
ATOM   2965  O   SER D 376      35.905  -7.748  29.159  1.00 84.12           O
ATOM   2966  N   GLN D 377      37.345  -6.126  28.524  1.00 59.01           N
ATOM   2967  CA  GLN D 377      38.469  -7.002  28.325  1.00 59.01           C
ATOM   2968  CB  GLN D 377      39.693  -6.259  27.754  1.00 59.01           C
ATOM   2969  CG  GLN D 377      40.236  -5.155  28.664  1.00 59.01           C
ATOM   2970  CD  GLN D 377      41.410  -4.499  27.950  1.00 59.01           C
ATOM   2971  OE1 GLN D 377      42.365  -5.165  27.553  1.00 59.01           O
ATOM   2972  NE2 GLN D 377      41.333  -3.153  27.769  1.00 59.01           N
ATOM   2973  C   GLN D 377      38.847  -7.625  29.636  1.00 59.01           C
ATOM   2974  O   GLN D 377      39.324  -8.758  29.680  1.00 59.01           O
ATOM   2975  N   ARG D 378      38.738  -6.849  30.729  1.00160.47           N
ATOM   2976  CA  ARG D 378      39.012  -7.313  32.061  1.00160.47           C
ATOM   2977  CB  ARG D 378      39.165  -6.154  33.055  1.00160.47           C
ATOM   2978  CG  ARG D 378      40.406  -5.302  32.787  0.00160.47           C
ATOM   2979  CD  ARG D 378      40.504  -4.068  33.681  0.00160.47           C
ATOM   2980  NE  ARG D 378      40.310  -4.523  35.084  0.00160.47           N
ATOM   2981  CZ  ARG D 378      40.770  -3.757  36.114  0.00160.47           C
ATOM   2982  NH1 ARG D 378      41.444  -2.598  35.852  0.00160.47           N
ATOM   2983  NH2 ARG D 378      40.555  -4.149  37.402  0.00160.47           N
ATOM   2984  C   ARG D 378      37.914  -8.198  32.567  1.00160.47           C
ATOM   2985  O   ARG D 378      38.169  -9.182  33.260  1.00160.47           O
ATOM   2986  N   ASP D 379      36.657  -7.844  32.240  1.00 60.44           N
ATOM   2987  CA  ASP D 379      35.496  -8.534  32.729  1.00 60.44           C
ATOM   2988  CB  ASP D 379      34.171  -7.822  32.407  1.00 60.44           C
ATOM   2989  CG  ASP D 379      34.024  -6.654  33.373  0.00 60.44           C
ATOM   2990  OD1 ASP D 379      34.229  -6.868  34.598  0.00 60.44           O
ATOM   2991  OD2 ASP D 379      33.695  -5.533  32.901  0.00 60.44           O
ATOM   2992  C   ASP D 379      35.428  -9.926  32.191  1.00 60.44           C
ATOM   2993  O   ASP D 379      34.886 -10.814  32.848  1.00 60.44           O
ATOM   2994  N   VAL D 380      35.947 -10.175  30.977  1.00107.30           N
ATOM   2995  CA  VAL D 380      35.776 -11.503  30.467  1.00107.30           C
ATOM   2996  CB  VAL D 380      34.958 -11.544  29.217  1.00107.30           C
ATOM   2997  CG1 VAL D 380      35.827 -11.066  28.043  1.00107.30           C
ATOM   2998  CG2 VAL D 380      34.388 -12.957  29.062  1.00107.30           C
ATOM   2999  C   VAL D 380      37.101 -12.113  30.129  1.00107.30           C
ATOM   3000  O   VAL D 380      38.098 -11.421  29.929  1.00107.30           O
ATOM   3001  N   ASN D 381      37.133 -13.461  30.122  1.00111.49           N
ATOM   3002  CA  ASN D 381      38.277 -14.234  29.730  1.00111.49           C
ATOM   3003  CB  ASN D 381      39.133 -14.690  30.929  1.00111.49           C
ATOM   3004  CG  ASN D 381      40.474 -15.208  30.439  0.00111.49           C
ATOM   3005  OD1 ASN D 381      41.472 -15.132  31.153  0.00111.49           O
ATOM   3006  ND2 ASN D 381      40.517 -15.752  29.195  0.00111.49           N
ATOM   3007  C   ASN D 381      37.679 -15.461  29.130  1.00111.49           C
ATOM   3008  O   ASN D 381      36.959 -16.189  29.813  1.00111.49           O
ATOM   3009  N   CYS D 382      37.947 -15.767  27.845  1.00157.46           N
ATOM   3010  CA  CYS D 382      37.157 -16.873  27.426  1.00157.46           C
ATOM   3011  CB  CYS D 382      36.077 -16.451  26.451  1.00157.46           C
ATOM   3012  SG  CYS D 382      35.043 -15.584  27.667  1.00157.46           S
ATOM   3013  C   CYS D 382      37.931 -18.110  27.194  1.00157.46           C
ATOM   3014  O   CYS D 382      38.275 -18.510  26.084  1.00157.46           O
ATOM   3015  N   SER D 383      38.300 -18.680  28.351  1.00138.04           N
ATOM   3016  CA  SER D 383      38.939 -19.937  28.478  1.00138.04           C
ATOM   3017  CB  SER D 383      39.724 -19.987  29.795  1.00138.04           C
ATOM   3018  OG  SER D 383      40.512 -21.158  29.863  1.00138.04           O
ATOM   3019  C   SER D 383      37.885 -21.020  28.457  1.00138.04           C
ATOM   3020  O   SER D 383      38.073 -22.072  27.849  1.00138.04           O
ATOM   3021  N   VAL D 384      36.808 -20.832  29.254  1.00155.28           N
ATOM   3022  CA  VAL D 384      35.741 -21.796  29.366  1.00155.28           C
ATOM   3023  CB  VAL D 384      35.039 -21.686  30.681  1.00155.28           C
ATOM   3024  CG1 VAL D 384      33.930 -22.747  30.711  1.00155.28           C
ATOM   3025  CG2 VAL D 384      36.066 -21.801  31.817  1.00155.28           C
ATOM   3026  C   VAL D 384      34.650 -21.766  28.325  1.00155.28           C
ATOM   3027  O   VAL D 384      34.514 -22.703  27.539  1.00155.28           O
ATOM   3028  N   MET D 385      33.855 -20.656  28.313  1.00127.70           N
ATOM   3029  CA  MET D 385      32.651 -20.455  27.526  1.00127.70           C
ATOM   3030  CB  MET D 385      32.160 -21.642  26.667  1.00127.70           C
ATOM   3031  CG  MET D 385      30.815 -21.387  25.960  1.00127.70           C
ATOM   3032  SD  MET D 385      30.833 -20.120  24.659  1.00127.70           S
ATOM   3033  CE  MET D 385      29.045 -19.796  24.764  1.00127.70           C
ATOM   3034  C   MET D 385      31.549 -20.086  28.490  1.00127.70           C
ATOM   3035  O   MET D 385      31.511 -18.970  29.006  1.00127.70           O
ATOM   3036  N   GLY D 386      30.602 -21.023  28.748  1.00 46.12           N
ATOM   3037  CA  GLY D 386      29.503 -20.770  29.649  1.00 46.12           C
ATOM   3038  C   GLY D 386      28.250 -20.498  28.860  1.00 46.12           C
ATOM   3039  O   GLY D 386      28.179 -20.741  27.657  1.00 46.12           O
ATOM   3040  N   PRO D 387      27.251 -20.005  29.549  1.00 76.80           N
ATOM   3041  CA  PRO D 387      25.949 -19.747  28.981  1.00 76.80           C
ATOM   3042  CD  PRO D 387      27.480 -19.221  30.752  1.00 76.80           C
ATOM   3043  CB  PRO D 387      25.148 -19.095  30.102  1.00 76.80           C
ATOM   3044  CG  PRO D 387      26.226 -18.341  30.901  1.00 76.80           C
ATOM   3045  C   PRO D 387      26.057 -18.817  27.811  1.00 76.80           C
ATOM   3046  O   PRO D 387      26.988 -18.014  27.769  1.00 76.80           O
ATOM   3047  N   GLN D 388      25.122 -18.915  26.843  1.00147.83           N
ATOM   3048  CA  GLN D 388      25.205 -18.085  25.677  1.00147.83           C
ATOM   3049  CB  GLN D 388      25.758 -18.879  24.483  1.00147.83           C
ATOM   3050  CG  GLN D 388      24.969 -20.154  24.207  1.00147.83           C
ATOM   3051  CD  GLN D 388      25.901 -21.129  23.502  1.00147.83           C
ATOM   3052  OE1 GLN D 388      25.664 -22.336  23.507  1.00147.83           O
ATOM   3053  NE2 GLN D 388      27.005 -20.604  22.904  1.00147.83           N
ATOM   3054  C   GLN D 388      23.884 -17.439  25.372  1.00147.83           C
ATOM   3055  O   GLN D 388      22.838 -18.089  25.338  1.00147.83           O
ATOM   3056  N   GLU D 389      23.926 -16.092  25.240  1.00129.32           N
ATOM   3057  CA  GLU D 389      22.786 -15.250  24.995  1.00129.32           C
ATOM   3058  CB  GLU D 389      23.034 -13.810  25.465  1.00129.32           C
ATOM   3059  CG  GLU D 389      23.463 -13.750  26.934  1.00129.32           C
ATOM   3060  CD  GLU D 389      22.728 -14.841  27.704  1.00129.32           C
ATOM   3061  OE1 GLU D 389      21.470 -14.801  27.752  0.00129.32           O
ATOM   3062  OE2 GLU D 389      23.422 -15.739  28.251  0.00129.32           O
ATOM   3063  C   GLU D 389      22.310 -15.205  23.562  1.00129.32           C
ATOM   3064  O   GLU D 389      21.105 -15.270  23.324  1.00129.32           O
ATOM   3065  N   LYS D 390      23.208 -15.084  22.554  1.00206.08           N
ATOM   3066  CA  LYS D 390      22.671 -14.908  21.220  1.00206.08           C
ATOM   3067  CB  LYS D 390      22.536 -13.436  20.798  1.00206.08           C
ATOM   3068  CG  LYS D 390      23.853 -12.665  20.882  1.00206.08           C
ATOM   3069  CD  LYS D 390      24.356 -12.500  22.313  1.00206.08           C
ATOM   3070  CE  LYS D 390      23.893 -11.194  22.950  1.00206.08           C
ATOM   3071  NZ  LYS D 390      22.447 -11.024  22.714  1.00206.08           N
ATOM   3072  C   LYS D 390      23.520 -15.576  20.180  1.00206.08           C
ATOM   3073  O   LYS D 390      24.634 -16.020  20.449  1.00206.08           O
ATOM   3074  N   LYS D 391      22.983 -15.688  18.939  1.00159.39           N
ATOM   3075  CA  LYS D 391      23.782 -16.272  17.898  1.00159.39           C
ATOM   3076  CB  LYS D 391      23.379 -17.691  17.441  1.00159.39           C
ATOM   3077  CG  LYS D 391      22.239 -17.766  16.431  1.00159.39           C
ATOM   3078  CD  LYS D 391      22.092 -19.154  15.805  1.00159.39           C
ATOM   3079  CE  LYS D 391      21.792 -20.247  16.831  1.00159.39           C
ATOM   3080  NZ  LYS D 391      20.479 -19.998  17.467  1.00159.39           N
ATOM   3081  C   LYS D 391      23.818 -15.356  16.714  1.00159.39           C
ATOM   3082  O   LYS D 391      22.898 -14.573  16.485  1.00159.39           O
ATOM   3083  N   VAL D 392      24.939 -15.416  15.962  1.00131.78           N
ATOM   3084  CA  VAL D 392      25.159 -14.630  14.783  1.00131.78           C
ATOM   3085  CB  VAL D 392      26.261 -13.625  14.927  1.00131.78           C
ATOM   3086  CG1 VAL D 392      25.788 -12.479  15.825  1.00131.78           C
ATOM   3087  CG2 VAL D 392      27.480 -14.359  15.506  1.00131.78           C
ATOM   3088  C   VAL D 392      25.583 -15.561  13.691  1.00131.78           C
ATOM   3089  O   VAL D 392      26.378 -16.472  13.914  1.00131.78           O
ATOM   3090  N   VAL D 393      25.075 -15.351  12.462  1.00122.70           N
ATOM   3091  CA  VAL D 393      25.475 -16.267  11.441  1.00122.70           C
ATOM   3092  CB  VAL D 393      24.331 -16.870  10.676  1.00122.70           C
ATOM   3093  CG1 VAL D 393      24.119 -16.103   9.361  1.00122.70           C
ATOM   3094  CG2 VAL D 393      24.569 -18.380  10.540  1.00122.70           C
ATOM   3095  C   VAL D 393      26.343 -15.506  10.489  1.00122.70           C
ATOM   3096  O   VAL D 393      26.065 -14.349  10.170  1.00122.70           O
ATOM   3097  N   VAL D 394      27.448 -16.130  10.031  1.00138.00           N
ATOM   3098  CA  VAL D 394      28.356 -15.447   9.147  1.00138.00           C
ATOM   3099  CB  VAL D 394      29.684 -15.179   9.784  1.00138.00           C
ATOM   3100  CG1 VAL D 394      30.547 -14.452   8.754  1.00138.00           C
ATOM   3101  CG2 VAL D 394      29.499 -14.390  11.082  1.00138.00           C
ATOM   3102  C   VAL D 394      28.634 -16.341   7.983  1.00138.00           C
ATOM   3103  O   VAL D 394      28.701 -17.561   8.124  1.00138.00           O
ATOM   3104  N   TYR D 395      28.828 -15.737   6.797  1.00174.31           N
ATOM   3105  CA  TYR D 395      29.096 -16.467   5.592  1.00174.31           C
ATOM   3106  CB  TYR D 395      28.118 -16.089   4.456  1.00174.31           C
ATOM   3107  CG  TYR D 395      26.718 -16.345   4.909  1.00174.31           C
ATOM   3108  CD1 TYR D 395      26.040 -15.406   5.651  1.00174.31           C
ATOM   3109  CD2 TYR D 395      26.073 -17.514   4.595  1.00174.31           C
ATOM   3110  CE1 TYR D 395      24.750 -15.634   6.075  1.00174.31           C
ATOM   3111  CE2 TYR D 395      24.785 -17.756   5.013  1.00174.31           C
ATOM   3112  CZ  TYR D 395      24.117 -16.811   5.757  1.00174.31           C
ATOM   3113  OH  TYR D 395      22.796 -17.054   6.188  1.00174.31           O
ATOM   3114  C   TYR D 395      30.456 -16.034   5.123  1.00174.31           C
ATOM   3115  O   TYR D 395      30.723 -14.841   4.989  1.00174.31           O
ATOM   3116  N   LEU D 396      31.367 -16.997   4.873  1.00134.25           N
ATOM   3117  CA  LEU D 396      32.675 -16.594   4.433  1.00134.25           C
ATOM   3118  CB  LEU D 396      33.815 -17.088   5.333  1.00134.25           C
ATOM   3119  CG  LEU D 396      33.578 -16.668   6.797  1.00134.25           C
ATOM   3120  CD1 LEU D 396      32.503 -17.537   7.451  1.00134.25           C
ATOM   3121  CD2 LEU D 396      34.862 -16.630   7.621  1.00134.25           C
ATOM   3122  C   LEU D 396      32.891 -17.129   3.054  1.00134.25           C
ATOM   3123  O   LEU D 396      32.711 -18.318   2.798  1.00134.25           O
ATOM   3124  N   GLN D 397      33.293 -16.258   2.107  1.00152.77           N
ATOM   3125  CA  GLN D 397      33.448 -16.794   0.791  1.00152.77           C
ATOM   3126  CB  GLN D 397      32.273 -16.497  -0.142  1.00152.77           C
ATOM   3127  CG  GLN D 397      31.911 -15.034  -0.300  1.00152.77           C
ATOM   3128  CD  GLN D 397      30.577 -15.069  -1.022  1.00152.77           C
ATOM   3129  OE1 GLN D 397      30.476 -14.717  -2.196  1.00152.77           O
ATOM   3130  NE2 GLN D 397      29.518 -15.541  -0.310  1.00152.77           N
ATOM   3131  C   GLN D 397      34.776 -16.490   0.178  1.00152.77           C
ATOM   3132  O   GLN D 397      35.464 -15.534   0.537  1.00152.77           O
ATOM   3133  N   LYS D 398      35.128 -17.346  -0.808  1.00206.20           N
ATOM   3134  CA  LYS D 398      36.407 -17.448  -1.449  1.00206.20           C
ATOM   3135  CB  LYS D 398      36.372 -18.079  -2.845  1.00206.20           C
ATOM   3136  CG  LYS D 398      36.127 -19.582  -2.795  1.00206.20           C
ATOM   3137  CD  LYS D 398      34.754 -19.924  -2.228  1.00206.20           C
ATOM   3138  CE  LYS D 398      34.348 -21.372  -2.478  1.00206.20           C
ATOM   3139  NZ  LYS D 398      34.132 -21.578  -3.925  1.00206.20           N
ATOM   3140  C   LYS D 398      37.120 -16.158  -1.558  1.00206.20           C
ATOM   3141  O   LYS D 398      36.609 -15.142  -2.033  1.00206.20           O
ATOM   3142  N   LEU D 399      38.390 -16.243  -1.123  1.00201.94           N
ATOM   3143  CA  LEU D 399      39.280 -15.141  -1.009  1.00201.94           C
ATOM   3144  CB  LEU D 399      39.245 -14.156  -2.179  1.00201.94           C
ATOM   3145  CG  LEU D 399      39.923 -14.807  -3.398  1.00201.94           C
ATOM   3146  CD1 LEU D 399      39.979 -13.867  -4.599  1.00201.94           C
ATOM   3147  CD2 LEU D 399      41.316 -15.349  -3.049  1.00201.94           C
ATOM   3148  C   LEU D 399      39.032 -14.519   0.349  1.00201.94           C
ATOM   3149  O   LEU D 399      39.321 -15.135   1.364  1.00201.94           O
ATOM   3150  N   ASP D 400      38.668 -13.227   0.437  1.00197.70           N
ATOM   3151  CA  ASP D 400      38.487 -12.618   1.738  1.00197.70           C
ATOM   3152  CB  ASP D 400      39.365 -11.372   1.948  1.00197.70           C
ATOM   3153  CG  ASP D 400      38.952 -10.267   0.996  1.00197.70           C
ATOM   3154  OD1 ASP D 400      38.395 -10.575  -0.090  1.00197.70           O
ATOM   3155  OD2 ASP D 400      39.198  -9.083   1.347  1.00197.70           O
ATOM   3156  C   ASP D 400      37.112 -12.319   2.302  1.00197.70           C
ATOM   3157  O   ASP D 400      37.048 -11.907   3.458  1.00197.70           O
ATOM   3158  N   THR D 401      35.997 -12.402   1.555  1.00113.70           N
ATOM   3159  CA  THR D 401      34.767 -11.786   2.018  1.00113.70           C
ATOM   3160  CB  THR D 401      33.770 -11.613   0.907  1.00113.70           C
ATOM   3161  OG1 THR D 401      34.305 -10.776  -0.101  1.00113.70           O
ATOM   3162  CG2 THR D 401      32.481 -11.001   1.464  1.00113.70           C
ATOM   3163  C   THR D 401      34.024 -12.507   3.106  1.00113.70           C
ATOM   3164  O   THR D 401      33.907 -13.730   3.109  1.00113.70           O
ATOM   3165  N   ALA D 402      33.467 -11.710   4.052  1.00 61.34           N
ATOM   3166  CA  ALA D 402      32.630 -12.216   5.097  1.00 61.34           C
ATOM   3167  CB  ALA D 402      33.241 -12.068   6.503  1.00 61.34           C
ATOM   3168  C   ALA D 402      31.387 -11.381   5.076  1.00 61.34           C
ATOM   3169  O   ALA D 402      31.458 -10.174   4.850  1.00 61.34           O
ATOM   3170  N   TYR D 403      30.199 -12.009   5.252  1.00117.43           N
ATOM   3171  CA  TYR D 403      28.984 -11.241   5.338  1.00117.43           C
ATOM   3172  CB  TYR D 403      28.321 -10.881   3.988  1.00117.43           C
ATOM   3173  CG  TYR D 403      27.847 -12.065   3.216  1.00117.43           C
ATOM   3174  CD1 TYR D 403      28.721 -12.768   2.415  1.00117.43           C
ATOM   3175  CD2 TYR D 403      26.532 -12.466   3.264  1.00117.43           C
ATOM   3176  CE1 TYR D 403      28.302 -13.847   1.677  1.00117.43           C
ATOM   3177  CE2 TYR D 403      26.107 -13.549   2.523  1.00117.43           C
ATOM   3178  CZ  TYR D 403      26.988 -14.240   1.728  1.00117.43           C
ATOM   3179  OH  TYR D 403      26.578 -15.353   0.961  1.00117.43           O
ATOM   3180  C   TYR D 403      28.007 -11.935   6.246  1.00117.43           C
ATOM   3181  O   TYR D 403      28.071 -13.141   6.483  1.00117.43           O
ATOM   3182  N   ASP D 404      27.096 -11.127   6.808  1.00214.32           N
ATOM   3183  CA  ASP D 404      26.105 -11.451   7.793  1.00214.32           C
ATOM   3184  CB  ASP D 404      26.139 -10.249   8.762  1.00214.32           C
ATOM   3185  CG  ASP D 404      25.313 -10.403  10.012  1.00214.32           C
ATOM   3186  OD1 ASP D 404      24.058 -10.422   9.908  1.00214.32           O
ATOM   3187  OD2 ASP D 404      25.934 -10.435  11.106  1.00214.32           O
ATOM   3188  C   ASP D 404      24.757 -11.554   7.119  1.00214.32           C
ATOM   3189  O   ASP D 404      24.621 -11.261   5.935  1.00214.32           O
ATOM   3190  N   ASP D 405      23.720 -12.012   7.856  1.00171.02           N
ATOM   3191  CA  ASP D 405      22.381 -12.051   7.330  1.00171.02           C
ATOM   3192  CB  ASP D 405      21.495 -13.203   7.853  1.00171.02           C
ATOM   3193  CG  ASP D 405      21.698 -13.454   9.332  1.00171.02           C
ATOM   3194  OD1 ASP D 405      22.146 -12.533  10.061  1.00171.02           O
ATOM   3195  OD2 ASP D 405      21.451 -14.621   9.740  1.00171.02           O
ATOM   3196  C   ASP D 405      21.753 -10.686   7.252  1.00171.02           C
ATOM   3197  O   ASP D 405      20.818 -10.454   6.487  1.00171.02           O
ATOM   3198  N   LEU D 406      22.286  -9.744   8.046  1.00180.20           N
ATOM   3199  CA  LEU D 406      21.888  -8.369   8.090  1.00180.20           C
ATOM   3200  CB  LEU D 406      22.655  -7.635   9.208  1.00180.20           C
ATOM   3201  CG  LEU D 406      22.125  -6.243   9.581  1.00180.20           C
ATOM   3202  CD1 LEU D 406      22.336  -5.223   8.458  1.00180.20           C
ATOM   3203  CD2 LEU D 406      20.664  -6.322  10.051  1.00180.20           C
ATOM   3204  C   LEU D 406      22.212  -7.784   6.736  1.00180.20           C
ATOM   3205  O   LEU D 406      21.619  -6.788   6.333  1.00180.20           O
ATOM   3206  N   GLY D 407      23.181  -8.374   5.995  1.00 40.71           N
ATOM   3207  CA  GLY D 407      23.516  -7.877   4.682  1.00 40.71           C
ATOM   3208  C   GLY D 407      24.806  -7.121   4.746  1.00 40.71           C
ATOM   3209  O   GLY D 407      25.239  -6.518   3.765  1.00 40.71           O
ATOM   3210  N   ASN D 408      25.464  -7.141   5.916  1.00 82.14           N
ATOM   3211  CA  ASN D 408      26.686  -6.413   6.103  1.00 82.14           C
ATOM   3212  CB  ASN D 408      26.987  -6.216   7.590  1.00 82.14           C
ATOM   3213  CG  ASN D 408      25.804  -5.418   8.143  1.00 82.14           C
ATOM   3214  OD1 ASN D 408      24.956  -4.943   7.391  1.00 82.14           O
ATOM   3215  ND2 ASN D 408      25.733  -5.260   9.483  1.00 82.14           N
ATOM   3216  C   ASN D 408      27.823  -7.159   5.459  1.00 82.14           C
ATOM   3217  O   ASN D 408      27.800  -8.384   5.346  1.00 82.14           O
ATOM   3218  N   SER D 409      28.869  -6.422   5.021  1.00 47.01           N
ATOM   3219  CA  SER D 409      29.968  -7.046   4.331  1.00 47.01           C
ATOM   3220  CB  SER D 409      30.118  -6.506   2.892  1.00 47.01           C
ATOM   3221  OG  SER D 409      31.184  -7.160   2.223  1.00 47.01           O
ATOM   3222  C   SER D 409      31.235  -6.750   5.086  1.00 47.01           C
ATOM   3223  O   SER D 409      31.353  -5.692   5.701  1.00 47.01           O
ATOM   3224  N   GLY D 410      32.221  -7.682   5.053  1.00 34.98           N
ATOM   3225  CA  GLY D 410      33.447  -7.507   5.794  1.00 34.98           C
ATOM   3226  C   GLY D 410      34.498  -8.433   5.250  1.00 34.98           C
ATOM   3227  O   GLY D 410      34.395  -8.890   4.112  1.00 34.98           O
ATOM   3228  N   HIS D 411      35.553  -8.721   6.056  1.00 68.45           N
ATOM   3229  CA  HIS D 411      36.626  -9.551   5.565  1.00 68.45           C
ATOM   3230  ND1 HIS D 411      37.364  -6.322   5.025  1.00 68.45           N
ATOM   3231  CG  HIS D 411      37.729  -7.537   4.485  1.00 68.45           C
ATOM   3232  CB  HIS D 411      37.924  -8.775   5.305  1.00 68.45           C
ATOM   3233  NE2 HIS D 411      37.596  -6.001   2.838  1.00 68.45           N
ATOM   3234  CD2 HIS D 411      37.863  -7.324   3.149  1.00 68.45           C
ATOM   3235  CE1 HIS D 411      37.302  -5.441   3.998  1.00 68.45           C
ATOM   3236  C   HIS D 411      37.014 -10.569   6.599  1.00 68.45           C
ATOM   3237  O   HIS D 411      36.619 -10.482   7.762  1.00 68.45           O
ATOM   3238  N   PHE D 412      37.791 -11.597   6.179  1.00165.41           N
ATOM   3239  CA  PHE D 412      38.304 -12.536   7.134  1.00165.41           C
ATOM   3240  CB  PHE D 412      37.360 -13.711   7.450  1.00165.41           C
ATOM   3241  CG  PHE D 412      37.539 -14.785   6.435  1.00165.41           C
ATOM   3242  CD1 PHE D 412      37.383 -14.576   5.090  1.00165.41           C
ATOM   3243  CD2 PHE D 412      37.848 -16.058   6.851  1.00165.41           C
ATOM   3244  CE1 PHE D 412      37.556 -15.598   4.184  1.00165.41           C
ATOM   3245  CE2 PHE D 412      38.018 -17.083   5.948  1.00165.41           C
ATOM   3246  CZ  PHE D 412      37.871 -16.866   4.609  1.00165.41           C
ATOM   3247  C   PHE D 412      39.563 -13.118   6.566  1.00165.41           C
ATOM   3248  O   PHE D 412      39.849 -12.986   5.376  1.00165.41           O
ATOM   3249  N   THR D 413      40.390 -13.731   7.442  1.00165.78           N
ATOM   3250  CA  THR D 413      41.571 -14.417   6.999  1.00165.78           C
ATOM   3251  CB  THR D 413      42.882 -13.717   7.238  1.00165.78           C
ATOM   3252  OG1 THR D 413      43.196 -13.717   8.622  1.00165.78           O
ATOM   3253  CG2 THR D 413      42.807 -12.271   6.742  1.00165.78           C
ATOM   3254  C   THR D 413      41.701 -15.612   7.876  1.00165.78           C
ATOM   3255  O   THR D 413      41.296 -15.594   9.038  1.00165.78           O
ATOM   3256  N   ILE D 414      42.292 -16.688   7.342  1.00156.74           N
ATOM   3257  CA  ILE D 414      42.558 -17.827   8.158  1.00156.74           C
ATOM   3258  CB  ILE D 414      42.624 -19.093   7.349  1.00156.74           C
ATOM   3259  CG1 ILE D 414      42.418 -20.349   8.213  1.00156.74           C
ATOM   3260  CG2 ILE D 414      43.934 -19.071   6.549  1.00156.74           C
ATOM   3261  CD1 ILE D 414      43.508 -20.611   9.247  1.00156.74           C
ATOM   3262  C   ILE D 414      43.900 -17.497   8.740  1.00156.74           C
ATOM   3263  O   ILE D 414      44.660 -16.742   8.133  1.00156.74           O
ATOM   3264  N   ILE D 415      44.197 -17.942   9.974  1.00175.25           N
ATOM   3265  CA  ILE D 415      45.493 -17.625  10.491  1.00175.25           C
ATOM   3266  CB  ILE D 415      45.404 -16.966  11.849  1.00175.25           C
ATOM   3267  CG1 ILE D 415      46.708 -16.254  12.188  1.00175.25           C
ATOM   3268  CG2 ILE D 415      44.913 -17.951  12.917  1.00175.25           C
ATOM   3269  CD1 ILE D 415      46.579 -15.336  13.403  1.00175.25           C
ATOM   3270  C   ILE D 415      46.284 -18.899  10.478  1.00175.25           C
ATOM   3271  O   ILE D 415      46.144 -19.782  11.322  1.00175.25           O
ATOM   3272  N   TYR D 416      47.127 -19.037   9.442  1.00177.61           N
ATOM   3273  CA  TYR D 416      47.920 -20.211   9.266  1.00177.61           C
ATOM   3274  CB  TYR D 416      48.891 -20.396  10.440  1.00177.61           C
ATOM   3275  CG  TYR D 416      49.952 -21.345  10.023  1.00177.61           C
ATOM   3276  CD1 TYR D 416      50.880 -20.928   9.113  1.00177.61           C
ATOM   3277  CD2 TYR D 416      50.004 -22.636  10.487  1.00177.61           C
ATOM   3278  CE1 TYR D 416      51.876 -21.771   8.701  1.00177.61           C
ATOM   3279  CE2 TYR D 416      50.999 -23.491  10.082  1.00177.61           C
ATOM   3280  CZ  TYR D 416      51.939 -23.052   9.182  1.00177.61           C
ATOM   3281  OH  TYR D 416      52.973 -23.908   8.754  1.00177.61           O
ATOM   3282  C   TYR D 416      46.941 -21.335   9.183  1.00177.61           C
ATOM   3283  O   TYR D 416      46.110 -21.359   8.275  1.00177.61           O
ATOM   3284  N   ASN D 417      46.980 -22.280  10.145  1.00164.69           N
ATOM   3285  CA  ASN D 417      45.986 -23.316  10.108  1.00164.69           C
ATOM   3286  CB  ASN D 417      46.541 -24.709   9.741  1.00164.69           C
ATOM   3287  CG  ASN D 417      47.575 -25.159  10.766  1.00164.69           C
ATOM   3288  OD1 ASN D 417      47.284 -25.301  11.950  1.00164.69           O
ATOM   3289  ND2 ASN D 417      48.822 -25.406  10.292  1.00164.69           N
ATOM   3290  C   ASN D 417      45.376 -23.406  11.471  1.00164.69           C
ATOM   3291  O   ASN D 417      44.664 -24.363  11.779  1.00164.69           O
ATOM   3292  N   GLN D 418      45.710 -22.443  12.349  1.00248.74           N
ATOM   3293  CA  GLN D 418      45.205 -22.503  13.687  1.00248.74           C
ATOM   3294  CB  GLN D 418      46.190 -22.064  14.775  1.00248.74           C
ATOM   3295  CG  GLN D 418      46.691 -20.636  14.778  1.00248.74           C
ATOM   3296  CD  GLN D 418      47.346 -20.577  16.145  1.00248.74           C
ATOM   3297  OE1 GLN D 418      48.431 -20.034  16.340  1.00248.74           O
ATOM   3298  NE2 GLN D 418      46.644 -21.199  17.128  1.00248.74           N
ATOM   3299  C   GLN D 418      43.828 -21.954  13.945  1.00248.74           C
ATOM   3300  O   GLN D 418      43.125 -22.482  14.808  1.00248.74           O
ATOM   3301  N   GLY D 419      43.398 -20.878  13.254  1.00 39.73           N
ATOM   3302  CA  GLY D 419      42.109 -20.307  13.561  1.00 39.73           C
ATOM   3303  C   GLY D 419      41.847 -19.217  12.567  1.00 39.73           C
ATOM   3304  O   GLY D 419      42.450 -19.200  11.495  1.00 39.73           O
ATOM   3305  N   PHE D 420      40.926 -18.279  12.890  1.00 83.22           N
ATOM   3306  CA  PHE D 420      40.629 -17.245  11.937  1.00 83.22           C
ATOM   3307  CB  PHE D 420      39.463 -17.609  10.996  1.00 83.22           C
ATOM   3308  CG  PHE D 420      38.247 -17.791  11.842  1.00 83.22           C
ATOM   3309  CD1 PHE D 420      38.047 -18.974  12.520  1.00 83.22           C
ATOM   3310  CD2 PHE D 420      37.306 -16.791  11.954  1.00 83.22           C
ATOM   3311  CE1 PHE D 420      36.933 -19.151  13.306  1.00 83.22           C
ATOM   3312  CE2 PHE D 420      36.189 -16.963  12.739  1.00 83.22           C
ATOM   3313  CZ  PHE D 420      36.001 -18.147  13.412  1.00 83.22           C
ATOM   3314  C   PHE D 420      40.247 -15.963  12.619  1.00 83.22           C
ATOM   3315  O   PHE D 420      39.924 -15.934  13.806  1.00 83.22           O
ATOM   3316  N   GLU D 421      40.327 -14.846  11.858  1.00 96.38           N
ATOM   3317  CA  GLU D 421      39.896 -13.563  12.335  1.00 96.38           C
ATOM   3318  CB  GLU D 421      41.010 -12.508  12.480  1.00 96.38           C
ATOM   3319  CG  GLU D 421      40.452 -11.156  12.938  1.00 96.38           C
ATOM   3320  CD  GLU D 421      41.589 -10.239  13.360  1.00 96.38           C
ATOM   3321  OE1 GLU D 421      42.123  -9.495  12.492  1.00 96.38           O
ATOM   3322  OE2 GLU D 421      41.930 -10.261  14.572  1.00 96.38           O
ATOM   3323  C   GLU D 421      38.938 -13.022  11.323  1.00 96.38           C
ATOM   3324  O   GLU D 421      39.179 -13.101  10.118  1.00 96.38           O
ATOM   3325  N   ILE D 422      37.802 -12.472  11.794  1.00136.67           N
ATOM   3326  CA  ILE D 422      36.872 -11.938  10.854  1.00136.67           C
ATOM   3327  CB  ILE D 422      35.633 -12.787  10.760  1.00136.67           C
ATOM   3328  CG1 ILE D 422      35.036 -12.738   9.358  1.00136.67           C
ATOM   3329  CG2 ILE D 422      34.617 -12.356  11.822  1.00136.67           C
ATOM   3330  CD1 ILE D 422      34.040 -13.876   9.129  1.00136.67           C
ATOM   3331  C   ILE D 422      36.530 -10.564  11.338  1.00136.67           C
ATOM   3332  O   ILE D 422      36.326 -10.350  12.531  1.00136.67           O
ATOM   3333  N   VAL D 423      36.538  -9.564  10.438  1.00144.69           N
ATOM   3334  CA  VAL D 423      36.095  -8.275  10.870  1.00144.69           C
ATOM   3335  CB  VAL D 423      37.119  -7.179  10.795  1.00144.69           C
ATOM   3336  CG1 VAL D 423      38.135  -7.387  11.933  1.00144.69           C
ATOM   3337  CG2 VAL D 423      37.799  -7.250   9.425  1.00144.69           C
ATOM   3338  C   VAL D 423      34.882  -7.947  10.071  1.00144.69           C
ATOM   3339  O   VAL D 423      34.929  -7.808   8.850  1.00144.69           O
ATOM   3340  N   LEU D 424      33.739  -7.858  10.783  1.00197.86           N
ATOM   3341  CA  LEU D 424      32.454  -7.598  10.200  1.00197.86           C
ATOM   3342  CB  LEU D 424      31.518  -8.823  10.168  1.00197.86           C
ATOM   3343  CG  LEU D 424      31.740  -9.899   9.095  1.00197.86           C
ATOM   3344  CD1 LEU D 424      30.801 -11.096   9.332  1.00197.86           C
ATOM   3345  CD2 LEU D 424      31.529  -9.317   7.691  1.00197.86           C
ATOM   3346  C   LEU D 424      31.710  -6.703  11.120  1.00197.86           C
ATOM   3347  O   LEU D 424      31.777  -6.865  12.335  1.00197.86           O
ATOM   3348  N   ASN D 425      30.950  -5.753  10.544  1.00150.62           N
ATOM   3349  CA  ASN D 425      30.058  -4.929  11.321  1.00150.62           C
ATOM   3350  CB  ASN D 425      28.941  -5.718  12.040  1.00150.62           C
ATOM   3351  CG  ASN D 425      28.006  -6.417  11.082  1.00150.62           C
ATOM   3352  OD1 ASN D 425      28.344  -6.655   9.926  1.00150.62           O
ATOM   3353  ND2 ASN D 425      26.808  -6.797  11.596  1.00150.62           N
ATOM   3354  C   ASN D 425      30.784  -4.306  12.482  1.00150.62           C
ATOM   3355  O   ASN D 425      30.236  -4.290  13.582  1.00150.62           O
ATOM   3356  N   ASP D 426      32.012  -3.784  12.276  1.00188.76           N
ATOM   3357  CA  ASP D 426      32.843  -3.202  13.299  1.00188.76           C
ATOM   3358  CB  ASP D 426      32.804  -1.666  13.489  1.00188.76           C
ATOM   3359  CG  ASP D 426      31.416  -1.077  13.512  1.00188.76           C
ATOM   3360  OD1 ASP D 426      30.770  -1.000  12.432  1.00188.76           O
ATOM   3361  OD2 ASP D 426      30.991  -0.671  14.620  1.00188.76           O
ATOM   3362  C   ASP D 426      32.995  -4.048  14.540  1.00188.76           C
ATOM   3363  O   ASP D 426      33.056  -3.541  15.662  1.00188.76           O
ATOM   3364  N   TYR D 427      33.098  -5.382  14.342  1.00125.75           N
ATOM   3365  CA  TYR D 427      33.440  -6.296  15.398  1.00125.75           C
ATOM   3366  CB  TYR D 427      32.407  -7.343  15.826  1.00125.75           C
ATOM   3367  CG  TYR D 427      31.105  -6.734  16.161  1.00125.75           C
ATOM   3368  CD1 TYR D 427      30.842  -6.119  17.361  1.00125.75           C
ATOM   3369  CD2 TYR D 427      30.125  -6.793  15.213  1.00125.75           C
ATOM   3370  CE1 TYR D 427      29.596  -5.589  17.607  1.00125.75           C
ATOM   3371  CE2 TYR D 427      28.888  -6.271  15.449  1.00125.75           C
ATOM   3372  CZ  TYR D 427      28.616  -5.677  16.643  1.00125.75           C
ATOM   3373  OH  TYR D 427      27.325  -5.161  16.848  1.00125.75           O
ATOM   3374  C   TYR D 427      34.520  -7.169  14.825  1.00125.75           C
ATOM   3375  O   TYR D 427      34.608  -7.337  13.610  1.00125.75           O
ATOM   3376  N   LYS D 428      35.385  -7.738  15.690  1.00 78.13           N
ATOM   3377  CA  LYS D 428      36.412  -8.629  15.229  1.00 78.13           C
ATOM   3378  CB  LYS D 428      37.838  -8.186  15.602  1.00 78.13           C
ATOM   3379  CG  LYS D 428      38.286  -6.853  14.994  1.00 78.13           C
ATOM   3380  CD  LYS D 428      39.534  -6.326  15.702  1.00 78.13           C
ATOM   3381  CE  LYS D 428      40.068  -4.985  15.205  1.00 78.13           C
ATOM   3382  NZ  LYS D 428      41.266  -4.629  15.994  1.00 78.13           N
ATOM   3383  C   LYS D 428      36.185  -9.941  15.926  1.00 78.13           C
ATOM   3384  O   LYS D 428      35.957  -9.966  17.134  1.00 78.13           O
ATOM   3385  N   TRP D 429      36.238 -11.066  15.183  1.00105.17           N
ATOM   3386  CA  TRP D 429      35.969 -12.354  15.756  1.00105.17           C
ATOM   3387  CB  TRP D 429      34.884 -13.092  14.933  1.00105.17           C
ATOM   3388  CG  TRP D 429      33.562 -12.352  14.909  1.00105.17           C
ATOM   3389  CD2 TRP D 429      32.357 -12.754  15.585  1.00105.17           C
ATOM   3390  CD1 TRP D 429      33.264 -11.188  14.265  1.00105.17           C
ATOM   3391  NE1 TRP D 429      31.962 -10.835  14.508  1.00105.17           N
ATOM   3392  CE2 TRP D 429      31.391 -11.784  15.317  1.00105.17           C
ATOM   3393  CE3 TRP D 429      32.060 -13.840  16.349  1.00105.17           C
ATOM   3394  CZ2 TRP D 429      30.126 -11.886  15.822  1.00105.17           C
ATOM   3395  CZ3 TRP D 429      30.798 -13.930  16.876  1.00105.17           C
ATOM   3396  CH2 TRP D 429      29.842 -12.971  16.621  1.00105.17           C
ATOM   3397  C   TRP D 429      37.249 -13.146  15.681  1.00105.17           C
ATOM   3398  O   TRP D 429      37.886 -13.215  14.631  1.00105.17           O
ATOM   3399  N   PHE D 430      37.675 -13.754  16.815  1.00195.61           N
ATOM   3400  CA  PHE D 430      38.899 -14.536  16.902  1.00195.61           C
ATOM   3401  CB  PHE D 430      39.950 -13.826  17.805  1.00195.61           C
ATOM   3402  CG  PHE D 430      41.102 -14.714  18.145  1.00195.61           C
ATOM   3403  CD1 PHE D 430      41.020 -15.563  19.220  1.00195.61           C
ATOM   3404  CD2 PHE D 430      42.274 -14.675  17.449  1.00195.61           C
ATOM   3405  CE1 PHE D 430      42.057 -16.409  19.569  1.00195.61           C
ATOM   3406  CE2 PHE D 430      43.294 -15.511  17.800  1.00195.61           C
ATOM   3407  CZ  PHE D 430      43.218 -16.378  18.856  1.00195.61           C
ATOM   3408  C   PHE D 430      38.609 -15.863  17.556  1.00195.61           C
ATOM   3409  O   PHE D 430      37.830 -15.931  18.501  1.00195.61           O
ATOM   3410  N   ALA D 431      39.221 -16.963  17.063  1.00 64.05           N
ATOM   3411  CA  ALA D 431      39.023 -18.222  17.725  1.00 64.05           C
ATOM   3412  CB  ALA D 431      37.582 -18.760  17.599  1.00 64.05           C
ATOM   3413  C   ALA D 431      39.946 -19.232  17.121  1.00 64.05           C
ATOM   3414  O   ALA D 431      40.311 -19.116  15.953  1.00 64.05           O
ATOM   3415  N   PHE D 432      40.350 -20.251  17.907  1.00158.54           N
ATOM   3416  CA  PHE D 432      41.228 -21.264  17.400  1.00158.54           C
ATOM   3417  CB  PHE D 432      42.174 -21.838  18.472  1.00158.54           C
ATOM   3418  CG  PHE D 432      42.930 -20.735  19.125  1.00158.54           C
ATOM   3419  CD1 PHE D 432      44.144 -20.322  18.635  1.00158.54           C
ATOM   3420  CD2 PHE D 432      42.424 -20.134  20.256  1.00158.54           C
ATOM   3421  CE1 PHE D 432      44.825 -19.310  19.257  1.00158.54           C
ATOM   3422  CE2 PHE D 432      43.097 -19.121  20.883  1.00158.54           C
ATOM   3423  CZ  PHE D 432      44.304 -18.708  20.379  1.00158.54           C
ATOM   3424  C   PHE D 432      40.325 -22.398  17.018  1.00158.54           C
ATOM   3425  O   PHE D 432      39.252 -22.544  17.600  1.00158.54           O
ATOM   3426  N   PHE D 433      40.710 -23.219  16.016  1.00 69.93           N
ATOM   3427  CA  PHE D 433      39.880 -24.326  15.630  1.00 69.93           C
ATOM   3428  CB  PHE D 433      40.330 -25.034  14.342  1.00 69.93           C
ATOM   3429  CG  PHE D 433      40.034 -24.110  13.208  1.00 69.93           C
ATOM   3430  CD1 PHE D 433      38.737 -23.926  12.801  1.00 69.93           C
ATOM   3431  CD2 PHE D 433      41.041 -23.438  12.544  1.00 69.93           C
ATOM   3432  CE1 PHE D 433      38.440 -23.085  11.760  1.00 69.93           C
ATOM   3433  CE2 PHE D 433      40.750 -22.594  11.498  1.00 69.93           C
ATOM   3434  CZ  PHE D 433      39.446 -22.418  11.105  1.00 69.93           C
ATOM   3435  C   PHE D 433      39.902 -25.300  16.767  1.00 69.93           C
ATOM   3436  O   PHE D 433      40.876 -25.376  17.515  1.00 69.93           O
ATOM   3437  N   LYS D 434      38.798 -26.055  16.936  1.00 97.29           N
ATOM   3438  CA  LYS D 434      38.607 -26.922  18.063  1.00 97.29           C
ATOM   3439  CB  LYS D 434      37.141 -27.358  18.201  1.00 97.29           C
ATOM   3440  CG  LYS D 434      36.831 -28.148  19.471  1.00 97.29           C
ATOM   3441  CD  LYS D 434      35.332 -28.302  19.729  1.00 97.29           C
ATOM   3442  CE  LYS D 434      35.003 -29.048  21.024  1.00 97.29           C
ATOM   3443  NZ  LYS D 434      35.413 -30.465  20.909  1.00 97.29           N
ATOM   3444  C   LYS D 434      39.431 -28.169  17.984  1.00 97.29           C
ATOM   3445  O   LYS D 434      39.648 -28.732  16.913  1.00 97.29           O
ATOM   3446  N   TYR D 435      39.968 -28.584  19.153  1.00100.15           N
ATOM   3447  CA  TYR D 435      40.602 -29.863  19.301  1.00100.15           C
ATOM   3448  CB  TYR D 435      42.129 -29.871  19.123  1.00100.15           C
ATOM   3449  CG  TYR D 435      42.754 -29.025  20.177  1.00100.15           C
ATOM   3450  CD1 TYR D 435      43.116 -29.568  21.393  1.00100.15           C
ATOM   3451  CD2 TYR D 435      42.982 -27.689  19.937  1.00100.15           C
ATOM   3452  CE1 TYR D 435      43.700 -28.777  22.353  1.00100.15           C
ATOM   3453  CE2 TYR D 435      43.563 -26.898  20.895  1.00100.15           C
ATOM   3454  CZ  TYR D 435      43.927 -27.446  22.103  1.00100.15           C
ATOM   3455  OH  TYR D 435      44.530 -26.636  23.086  1.00100.15           O
ATOM   3456  C   TYR D 435      40.281 -30.303  20.688  1.00100.15           C
ATOM   3457  O   TYR D 435      40.121 -29.467  21.576  1.00100.15           O
ATOM   3458  N   LYS D 436      40.139 -31.624  20.910  1.00135.97           N
ATOM   3459  CA  LYS D 436      39.830 -32.080  22.235  1.00135.97           C
ATOM   3460  CB  LYS D 436      38.457 -32.764  22.328  1.00135.97           C
ATOM   3461  CG  LYS D 436      38.181 -33.707  21.160  1.00135.97           C
ATOM   3462  CD  LYS D 436      36.858 -34.464  21.275  1.00135.97           C
ATOM   3463  CE  LYS D 436      35.634 -33.557  21.413  0.00135.97           C
ATOM   3464  NZ  LYS D 436      34.402 -34.376  21.468  0.00135.97           N
ATOM   3465  C   LYS D 436      40.902 -33.013  22.657  1.00135.97           C
ATOM   3466  O   LYS D 436      41.210 -33.987  21.972  1.00135.97           O
ATOM   3467  N   GLU D 437      41.516 -32.714  23.813  1.00153.64           N
ATOM   3468  CA  GLU D 437      42.607 -33.523  24.236  1.00153.64           C
ATOM   3469  CB  GLU D 437      43.904 -32.701  24.263  1.00153.64           C
ATOM   3470  CG  GLU D 437      45.060 -33.300  25.042  1.00153.64           C
ATOM   3471  CD  GLU D 437      45.319 -32.291  26.147  1.00153.64           C
ATOM   3472  OE1 GLU D 437      45.564 -31.109  25.785  1.00153.64           O
ATOM   3473  OE2 GLU D 437      45.261 -32.667  27.349  1.00153.64           O
ATOM   3474  C   GLU D 437      42.278 -34.130  25.546  1.00153.64           C
ATOM   3475  O   GLU D 437      42.279 -33.486  26.595  1.00153.64           O
ATOM   3476  N   GLU D 438      41.970 -35.433  25.471  1.00 84.46           N
ATOM   3477  CA  GLU D 438      41.644 -36.249  26.592  1.00 84.46           C
ATOM   3478  CB  GLU D 438      41.199 -37.665  26.192  0.00 84.46           C
ATOM   3479  CG  GLU D 438      39.865 -37.696  25.444  0.00 84.46           C
ATOM   3480  CD  GLU D 438      39.554 -39.147  25.122  0.00 84.46           C
ATOM   3481  OE1 GLU D 438      39.573 -39.972  26.074  0.00 84.46           O
ATOM   3482  OE2 GLU D 438      39.301 -39.453  23.925  0.00 84.46           O
ATOM   3483  C   GLU D 438      42.893 -36.370  27.400  1.00 84.46           C
ATOM   3484  O   GLU D 438      42.848 -36.581  28.607  1.00 84.46           O
ATOM   3485  N   GLY D 439      44.049 -36.234  26.731  1.00 66.73           N
ATOM   3486  CA  GLY D 439      45.353 -36.375  27.306  1.00 66.73           C
ATOM   3487  C   GLY D 439      46.023 -37.386  26.446  1.00 66.73           C
ATOM   3488  O   GLY D 439      47.090 -37.145  25.887  1.00 66.73           O
ATOM   3489  N   SER D 440      45.407 -38.566  26.311  1.00161.66           N
ATOM   3490  CA  SER D 440      45.966 -39.534  25.426  1.00161.66           C
ATOM   3491  CB  SER D 440      45.410 -40.938  25.702  1.00161.66           C
ATOM   3492  OG  SER D 440      45.663 -41.297  27.053  0.00161.66           O
ATOM   3493  C   SER D 440      45.587 -39.165  24.031  1.00161.66           C
ATOM   3494  O   SER D 440      46.396 -39.199  23.106  1.00161.66           O
ATOM   3495  N   LYS D 441      44.323 -38.747  23.869  1.00149.50           N
ATOM   3496  CA  LYS D 441      43.776 -38.572  22.556  1.00149.50           C
ATOM   3497  CB  LYS D 441      42.361 -39.164  22.470  1.00149.50           C
ATOM   3498  CG  LYS D 441      41.619 -38.895  21.158  1.00149.50           C
ATOM   3499  CD  LYS D 441      42.031 -39.791  19.993  0.00149.50           C
ATOM   3500  CE  LYS D 441      41.137 -41.022  19.843  0.00149.50           C
ATOM   3501  NZ  LYS D 441      41.548 -41.811  18.663  0.00149.50           N
ATOM   3502  C   LYS D 441      43.620 -37.126  22.226  1.00149.50           C
ATOM   3503  O   LYS D 441      43.072 -36.360  23.016  1.00149.50           O
ATOM   3504  N   VAL D 442      44.101 -36.712  21.032  1.00121.38           N
ATOM   3505  CA  VAL D 442      43.825 -35.368  20.617  1.00121.38           C
ATOM   3506  CB  VAL D 442      45.028 -34.469  20.496  1.00121.38           C
ATOM   3507  CG1 VAL D 442      45.745 -34.724  19.164  1.00121.38           C
ATOM   3508  CG2 VAL D 442      44.565 -33.020  20.703  1.00121.38           C
ATOM   3509  C   VAL D 442      43.128 -35.463  19.293  1.00121.38           C
ATOM   3510  O   VAL D 442      43.557 -36.177  18.387  1.00121.38           O
ATOM   3511  N   THR D 443      41.990 -34.760  19.159  1.00 59.91           N
ATOM   3512  CA  THR D 443      41.268 -34.826  17.923  1.00 59.91           C
ATOM   3513  CB  THR D 443      39.935 -35.491  18.066  1.00 59.91           C
ATOM   3514  OG1 THR D 443      40.099 -36.794  18.604  1.00 59.91           O
ATOM   3515  CG2 THR D 443      39.278 -35.572  16.679  1.00 59.91           C
ATOM   3516  C   THR D 443      41.015 -33.413  17.499  1.00 59.91           C
ATOM   3517  O   THR D 443      40.766 -32.551  18.338  1.00 59.91           O
ATOM   3518  N   THR D 444      41.065 -33.124  16.183  1.00 52.84           N
ATOM   3519  CA  THR D 444      40.848 -31.763  15.772  1.00 52.84           C
ATOM   3520  CB  THR D 444      41.944 -31.211  14.902  1.00 52.84           C
ATOM   3521  OG1 THR D 444      43.191 -31.286  15.579  1.00 52.84           O
ATOM   3522  CG2 THR D 444      41.617 -29.744  14.573  1.00 52.84           C
ATOM   3523  C   THR D 444      39.579 -31.692  14.978  1.00 52.84           C
ATOM   3524  O   THR D 444      39.269 -32.595  14.200  1.00 52.84           O
ATOM   3525  N   TYR D 445      38.782 -30.621  15.209  1.00159.59           N
ATOM   3526  CA  TYR D 445      37.566 -30.411  14.472  1.00159.59           C
ATOM   3527  CB  TYR D 445      36.300 -30.485  15.334  1.00159.59           C
ATOM   3528  CG  TYR D 445      36.240 -31.914  15.730  1.00159.59           C
ATOM   3529  CD1 TYR D 445      36.947 -32.347  16.825  1.00159.59           C
ATOM   3530  CD2 TYR D 445      35.516 -32.822  14.994  1.00159.59           C
ATOM   3531  CE1 TYR D 445      36.917 -33.669  17.198  1.00159.59           C
ATOM   3532  CE2 TYR D 445      35.483 -34.147  15.363  1.00159.59           C
ATOM   3533  CZ  TYR D 445      36.183 -34.571  16.470  1.00159.59           C
ATOM   3534  OH  TYR D 445      36.149 -35.930  16.848  1.00159.59           O
ATOM   3535  C   TYR D 445      37.635 -29.063  13.838  1.00159.59           C
ATOM   3536  O   TYR D 445      37.536 -28.026  14.493  1.00159.59           O
ATOM   3537  N   CYS D 446      37.824 -29.076  12.513  1.00 79.23           N
ATOM   3538  CA  CYS D 446      37.954 -27.893  11.726  1.00 79.23           C
ATOM   3539  CB  CYS D 446      38.673 -28.144  10.397  1.00 79.23           C
ATOM   3540  SG  CYS D 446      40.355 -28.743  10.750  1.00 79.23           S
ATOM   3541  C   CYS D 446      36.621 -27.241  11.541  1.00 79.23           C
ATOM   3542  O   CYS D 446      36.551 -26.088  11.118  1.00 79.23           O
ATOM   3543  N   ASN D 447      35.520 -27.980  11.786  1.00103.38           N
ATOM   3544  CA  ASN D 447      34.228 -27.378  11.610  1.00103.38           C
ATOM   3545  CB  ASN D 447      33.208 -28.370  11.029  1.00103.38           C
ATOM   3546  CG  ASN D 447      33.036 -29.515  12.020  1.00103.38           C
ATOM   3547  OD1 ASN D 447      33.889 -29.757  12.873  1.00103.38           O
ATOM   3548  ND2 ASN D 447      31.900 -30.251  11.891  1.00103.38           N
ATOM   3549  C   ASN D 447      33.699 -26.907  12.938  1.00103.38           C
ATOM   3550  O   ASN D 447      32.489 -26.755  13.106  1.00103.38           O
ATOM   3551  N   GLU D 448      34.600 -26.594  13.894  1.00103.48           N
ATOM   3552  CA  GLU D 448      34.212 -26.173  15.216  1.00103.48           C
ATOM   3553  CB  GLU D 448      34.157 -27.354  16.197  1.00103.48           C
ATOM   3554  CG  GLU D 448      33.013 -28.340  15.970  1.00103.48           C
ATOM   3555  CD  GLU D 448      32.067 -28.197  17.148  1.00103.48           C
ATOM   3556  OE1 GLU D 448      31.994 -27.071  17.709  1.00103.48           O
ATOM   3557  OE2 GLU D 448      31.420 -29.212  17.518  1.00103.48           O
ATOM   3558  C   GLU D 448      35.306 -25.288  15.739  1.00103.48           C
ATOM   3559  O   GLU D 448      36.418 -25.295  15.212  1.00103.48           O
ATOM   3560  N   THR D 449      35.017 -24.496  16.800  1.00 53.75           N
ATOM   3561  CA  THR D 449      36.038 -23.639  17.347  1.00 53.75           C
ATOM   3562  CB  THR D 449      35.814 -22.167  17.125  1.00 53.75           C
ATOM   3563  OG1 THR D 449      34.653 -21.735  17.820  1.00 53.75           O
ATOM   3564  CG2 THR D 449      35.664 -21.898  15.617  1.00 53.75           C
ATOM   3565  C   THR D 449      36.114 -23.815  18.833  1.00 53.75           C
ATOM   3566  O   THR D 449      35.210 -24.353  19.470  1.00 53.75           O
ATOM   3567  N   MET D 450      37.250 -23.376  19.409  1.00 60.62           N
ATOM   3568  CA  MET D 450      37.443 -23.338  20.829  1.00 60.62           C
ATOM   3569  CB  MET D 450      38.909 -23.123  21.255  1.00 60.62           C
ATOM   3570  CG  MET D 450      39.861 -24.248  20.846  1.00 60.62           C
ATOM   3571  SD  MET D 450      39.616 -25.816  21.729  1.00 60.62           S
ATOM   3572  CE  MET D 450      40.481 -25.284  23.234  1.00 60.62           C
ATOM   3573  C   MET D 450      36.709 -22.108  21.240  1.00 60.62           C
ATOM   3574  O   MET D 450      36.145 -21.414  20.397  1.00 60.62           O
ATOM   3575  N   THR D 451      36.658 -21.813  22.549  1.00 45.41           N
ATOM   3576  CA  THR D 451      35.984 -20.611  22.943  1.00 45.41           C
ATOM   3577  CB  THR D 451      35.850 -20.462  24.431  1.00 45.41           C
ATOM   3578  OG1 THR D 451      35.148 -21.573  24.971  1.00 45.41           O
ATOM   3579  CG2 THR D 451      35.084 -19.162  24.724  1.00 45.41           C
ATOM   3580  C   THR D 451      36.823 -19.485  22.427  1.00 45.41           C
ATOM   3581  O   THR D 451      38.039 -19.484  22.611  1.00 45.41           O
ATOM   3582  N   GLY D 452      36.192 -18.491  21.765  1.00 52.07           N
ATOM   3583  CA  GLY D 452      36.958 -17.434  21.168  1.00 52.07           C
ATOM   3584  C   GLY D 452      36.548 -16.102  21.717  1.00 52.07           C
ATOM   3585  O   GLY D 452      35.705 -16.006  22.608  1.00 52.07           O
ATOM   3586  N   TRP D 453      37.163 -15.034  21.160  1.00119.48           N
ATOM   3587  CA  TRP D 453      36.971 -13.682  21.605  1.00119.48           C
ATOM   3588  CB  TRP D 453      38.308 -12.965  21.854  1.00119.48           C
ATOM   3589  CG  TRP D 453      39.070 -13.423  23.064  1.00119.48           C
ATOM   3590  CD2 TRP D 453      39.767 -14.672  23.180  1.00119.48           C
ATOM   3591  CD1 TRP D 453      39.216 -12.793  24.258  1.00119.48           C
ATOM   3592  NE1 TRP D 453      39.959 -13.567  25.113  1.00119.48           N
ATOM   3593  CE2 TRP D 453      40.299 -14.729  24.463  1.00119.48           C
ATOM   3594  CE3 TRP D 453      39.939 -15.688  22.298  1.00119.48           C
ATOM   3595  CZ2 TRP D 453      41.020 -15.803  24.888  1.00119.48           C
ATOM   3596  CZ3 TRP D 453      40.668 -16.771  22.724  1.00119.48           C
ATOM   3597  CH2 TRP D 453      41.199 -16.833  23.995  1.00119.48           C
ATOM   3598  C   TRP D 453      36.329 -12.879  20.511  1.00119.48           C
ATOM   3599  O   TRP D 453      36.744 -12.926  19.354  1.00119.48           O
ATOM   3600  N   VAL D 454      35.287 -12.106  20.878  1.00 93.77           N
ATOM   3601  CA  VAL D 454      34.634 -11.210  19.970  1.00 93.77           C
ATOM   3602  CB  VAL D 454      33.213 -11.595  19.692  1.00 93.77           C
ATOM   3603  CG1 VAL D 454      32.495 -10.446  18.973  1.00 93.77           C
ATOM   3604  CG2 VAL D 454      33.234 -12.864  18.852  1.00 93.77           C
ATOM   3605  C   VAL D 454      34.561  -9.897  20.664  1.00 93.77           C
ATOM   3606  O   VAL D 454      34.189  -9.821  21.833  1.00 93.77           O
ATOM   3607  N   HIS D 455      34.947  -8.824  19.959  1.00 87.19           N
ATOM   3608  CA  HIS D 455      34.818  -7.531  20.545  1.00 87.19           C
ATOM   3609  ND1 HIS D 455      38.188  -8.267  21.105  1.00 87.19           N
ATOM   3610  CG  HIS D 455      37.318  -7.216  20.918  1.00 87.19           C
ATOM   3611  CB  HIS D 455      35.950  -7.145  21.514  1.00 87.19           C
ATOM   3612  NE2 HIS D 455      39.239  -6.784  19.829  1.00 87.19           N
ATOM   3613  CD2 HIS D 455      37.974  -6.322  20.134  1.00 87.19           C
ATOM   3614  CE1 HIS D 455      39.321  -7.954  20.433  1.00 87.19           C
ATOM   3615  C   HIS D 455      34.762  -6.547  19.433  1.00 87.19           C
ATOM   3616  O   HIS D 455      35.116  -6.826  18.290  1.00 87.19           O
ATOM   3617  N   ASP D 456      34.294  -5.346  19.777  1.00174.40           N
ATOM   3618  CA  ASP D 456      34.127  -4.254  18.881  1.00174.40           C
ATOM   3619  CB  ASP D 456      33.483  -3.131  19.705  1.00174.40           C
ATOM   3620  CG  ASP D 456      33.086  -1.925  18.911  1.00174.40           C
ATOM   3621  OD1 ASP D 456      33.928  -1.369  18.159  1.00174.40           O
ATOM   3622  OD2 ASP D 456      31.901  -1.536  19.083  1.00174.40           O
ATOM   3623  C   ASP D 456      35.507  -3.881  18.437  1.00174.40           C
ATOM   3624  O   ASP D 456      36.491  -4.206  19.096  1.00174.40           O
ATOM   3625  N   VAL D 457      35.607  -3.184  17.292  1.00142.02           N
ATOM   3626  CA  VAL D 457      36.853  -2.804  16.690  1.00142.02           C
ATOM   3627  CB  VAL D 457      36.605  -2.040  15.420  1.00142.02           C
ATOM   3628  CG1 VAL D 457      35.774  -0.800  15.758  1.00142.02           C
ATOM   3629  CG2 VAL D 457      37.934  -1.698  14.747  1.00142.02           C
ATOM   3630  C   VAL D 457      37.635  -1.963  17.663  1.00142.02           C
ATOM   3631  O   VAL D 457      38.865  -1.995  17.663  1.00142.02           O
ATOM   3632  N   LEU D 458      36.949  -1.147  18.486  1.00138.43           N
ATOM   3633  CA  LEU D 458      37.613  -0.336  19.472  1.00138.43           C
ATOM   3634  CB  LEU D 458      36.728   0.684  20.217  1.00138.43           C
ATOM   3635  CG  LEU D 458      36.219   1.883  19.397  1.00138.43           C
ATOM   3636  CD1 LEU D 458      35.099   1.479  18.434  1.00138.43           C
ATOM   3637  CD2 LEU D 458      35.821   3.051  20.311  1.00138.43           C
ATOM   3638  C   LEU D 458      38.193  -1.187  20.556  1.00138.43           C
ATOM   3639  O   LEU D 458      39.224  -0.822  21.114  1.00138.43           O
ATOM   3640  N   GLY D 459      37.545  -2.319  20.910  1.00 45.73           N
ATOM   3641  CA  GLY D 459      38.031  -3.128  21.996  1.00 45.73           C
ATOM   3642  C   GLY D 459      37.249  -2.808  23.245  1.00 45.73           C
ATOM   3643  O   GLY D 459      37.651  -3.191  24.344  1.00 45.73           O
ATOM   3644  N   ARG D 460      36.151  -2.033  23.113  1.00179.49           N
ATOM   3645  CA  ARG D 460      35.323  -1.640  24.231  1.00179.49           C
ATOM   3646  CB  ARG D 460      34.211  -0.663  23.800  1.00179.49           C
ATOM   3647  CG  ARG D 460      34.650   0.547  22.969  1.00179.49           C
ATOM   3648  CD  ARG D 460      35.350   1.646  23.768  1.00179.49           C
ATOM   3649  NE  ARG D 460      36.778   1.631  23.349  1.00179.49           N
ATOM   3650  CZ  ARG D 460      37.737   2.095  24.194  1.00179.49           C
ATOM   3651  NH1 ARG D 460      37.376   2.547  25.428  1.00179.49           N
ATOM   3652  NH2 ARG D 460      39.047   2.105  23.811  1.00179.49           N
ATOM   3653  C   ARG D 460      34.556  -2.793  24.831  1.00179.49           C
ATOM   3654  O   ARG D 460      34.750  -3.166  25.989  1.00179.49           O
ATOM   3655  N   ASN D 461      33.691  -3.427  24.009  1.00 92.34           N
ATOM   3656  CA  ASN D 461      32.783  -4.438  24.479  1.00 92.34           C
ATOM   3657  CB  ASN D 461      31.386  -4.327  23.847  1.00 92.34           C
ATOM   3658  CG  ASN D 461      30.802  -2.961  24.174  1.00 92.34           C
ATOM   3659  OD1 ASN D 461      30.808  -2.060  23.338  1.00 92.34           O
ATOM   3660  ND2 ASN D 461      30.280  -2.796  25.417  1.00 92.34           N
ATOM   3661  C   ASN D 461      33.320  -5.751  24.019  1.00 92.34           C
ATOM   3662  O   ASN D 461      33.694  -5.894  22.855  1.00 92.34           O
ATOM   3663  N   TRP D 462      33.342  -6.744  24.933  1.00 87.66           N
ATOM   3664  CA  TRP D 462      33.899  -8.042  24.666  1.00 87.66           C
ATOM   3665  CB  TRP D 462      35.118  -8.355  25.552  1.00 87.66           C
ATOM   3666  CG  TRP D 462      36.350  -7.535  25.266  1.00 87.66           C
ATOM   3667  CD2 TRP D 462      37.645  -8.098  25.007  1.00 87.66           C
ATOM   3668  CD1 TRP D 462      36.509  -6.180  25.254  1.00 87.66           C
ATOM   3669  NE1 TRP D 462      37.819  -5.864  24.983  1.00 87.66           N
ATOM   3670  CE2 TRP D 462      38.531  -7.035  24.836  1.00 87.66           C
ATOM   3671  CE3 TRP D 462      38.065  -9.394  24.925  1.00 87.66           C
ATOM   3672  CZ2 TRP D 462      39.855  -7.252  24.577  1.00 87.66           C
ATOM   3673  CZ3 TRP D 462      39.399  -9.608  24.660  1.00 87.66           C
ATOM   3674  CH2 TRP D 462      40.277  -8.559  24.488  1.00 87.66           C
ATOM   3675  C   TRP D 462      32.883  -9.091  25.011  1.00 87.66           C
ATOM   3676  O   TRP D 462      31.970  -8.858  25.803  1.00 87.66           O
ATOM   3677  N   ALA D 463      33.031 -10.285  24.397  1.00 49.65           N
ATOM   3678  CA  ALA D 463      32.173 -11.409  24.643  1.00 49.65           C
ATOM   3679  CB  ALA D 463      30.857 -11.363  23.847  1.00 49.65           C
ATOM   3680  C   ALA D 463      32.917 -12.632  24.199  1.00 49.65           C
ATOM   3681  O   ALA D 463      33.981 -12.549  23.587  1.00 49.65           O
ATOM   3682  N   CYS D 464      32.368 -13.815  24.528  1.00 87.59           N
ATOM   3683  CA  CYS D 464      33.007 -15.061  24.211  1.00 87.59           C
ATOM   3684  CB  CYS D 464      33.150 -15.875  25.465  1.00 87.59           C
ATOM   3685  SG  CYS D 464      33.633 -14.625  26.652  1.00 87.59           S
ATOM   3686  C   CYS D 464      32.065 -15.795  23.330  1.00 87.59           C
ATOM   3687  O   CYS D 464      30.853 -15.644  23.469  1.00 87.59           O
ATOM   3688  N   PHE D 465      32.593 -16.604  22.391  1.00 77.35           N
ATOM   3689  CA  PHE D 465      31.694 -17.309  21.529  1.00 77.35           C
ATOM   3690  CB  PHE D 465      31.356 -16.552  20.227  1.00 77.35           C
ATOM   3691  CG  PHE D 465      32.553 -16.529  19.340  1.00 77.35           C
ATOM   3692  CD1 PHE D 465      33.610 -15.688  19.590  1.00 77.35           C
ATOM   3693  CD2 PHE D 465      32.603 -17.352  18.233  1.00 77.35           C
ATOM   3694  CE1 PHE D 465      34.706 -15.673  18.760  1.00 77.35           C
ATOM   3695  CE2 PHE D 465      33.696 -17.338  17.400  1.00 77.35           C
ATOM   3696  CZ  PHE D 465      34.751 -16.496  17.659  1.00 77.35           C
ATOM   3697  C   PHE D 465      32.291 -18.620  21.126  1.00 77.35           C
ATOM   3698  O   PHE D 465      33.478 -18.878  21.316  1.00 77.35           O
ATOM   3699  N   THR D 466      31.429 -19.496  20.572  1.00 54.01           N
ATOM   3700  CA  THR D 466      31.839 -20.766  20.050  1.00 54.01           C
ATOM   3701  CB  THR D 466      31.286 -21.935  20.824  1.00 54.01           C
ATOM   3702  OG1 THR D 466      29.865 -21.897  20.839  1.00 54.01           O
ATOM   3703  CG2 THR D 466      31.835 -21.895  22.261  1.00 54.01           C
ATOM   3704  C   THR D 466      31.241 -20.808  18.680  1.00 54.01           C
ATOM   3705  O   THR D 466      30.175 -20.235  18.454  1.00 54.01           O
ATOM   3706  N   GLY D 467      31.913 -21.472  17.721  1.00 35.67           N
ATOM   3707  CA  GLY D 467      31.384 -21.467  16.390  1.00 35.67           C
ATOM   3708  C   GLY D 467      31.303 -22.864  15.865  1.00 35.67           C
ATOM   3709  O   GLY D 467      32.137 -23.708  16.185  1.00 35.67           O
ATOM   3710  N   LYS D 468      30.268 -23.135  15.047  1.00111.98           N
ATOM   3711  CA  LYS D 468      30.171 -24.408  14.400  1.00111.98           C
ATOM   3712  CB  LYS D 468      29.070 -25.355  14.918  1.00111.98           C
ATOM   3713  CG  LYS D 468      29.385 -26.027  16.252  1.00111.98           C
ATOM   3714  CD  LYS D 468      28.260 -26.963  16.695  1.00111.98           C
ATOM   3715  CE  LYS D 468      28.325 -28.327  15.996  1.00111.98           C
ATOM   3716  NZ  LYS D 468      28.368 -28.153  14.524  1.00111.98           N
ATOM   3717  C   LYS D 468      29.839 -24.152  12.970  1.00111.98           C
ATOM   3718  O   LYS D 468      29.034 -23.277  12.658  1.00111.98           O
ATOM   3719  N   LYS D 469      30.456 -24.937  12.062  1.00156.32           N
ATOM   3720  CA  LYS D 469      30.176 -24.789  10.665  1.00156.32           C
ATOM   3721  CB  LYS D 469      31.205 -25.431   9.726  1.00156.32           C
ATOM   3722  CG  LYS D 469      32.404 -24.562   9.388  1.00156.32           C
ATOM   3723  CD  LYS D 469      33.506 -25.358   8.696  1.00156.32           C
ATOM   3724  CE  LYS D 469      32.989 -26.283   7.594  1.00156.32           C
ATOM   3725  NZ  LYS D 469      32.715 -25.504   6.368  1.00156.32           N
ATOM   3726  C   LYS D 469      28.893 -25.484  10.355  1.00156.32           C
ATOM   3727  O   LYS D 469      28.753 -26.693  10.527  1.00156.32           O
ATOM   3728  N   VAL D 470      27.916 -24.688   9.907  1.00103.14           N
ATOM   3729  CA  VAL D 470      26.618 -25.100   9.490  1.00103.14           C
ATOM   3730  CB  VAL D 470      25.577 -24.029   9.675  1.00103.14           C
ATOM   3731  CG1 VAL D 470      25.329 -23.909  11.191  0.00103.14           C
ATOM   3732  CG2 VAL D 470      26.060 -22.700   9.084  0.00103.14           C
ATOM   3733  C   VAL D 470      26.655 -25.681   8.112  1.00103.14           C
ATOM   3734  O   VAL D 470      25.683 -26.283   7.678  1.00103.14           O
ATOM   3735  N   GLY D 471      27.733 -25.456   7.339  1.00 35.29           N
ATOM   3736  CA  GLY D 471      27.812 -26.048   6.033  1.00 35.29           C
ATOM   3737  C   GLY D 471      29.203 -25.726   5.502  1.00 35.29           C
ATOM   3738  O   GLY D 471      29.527 -24.513   5.385  1.00 35.29           O
ATOM   3739  OXT GLY D 471      29.963 -26.689   5.213  1.00 35.29           O
TER    3740      GLY D 471
ATOM   3741  N   LEU E 472      61.486   2.342  -5.813  1.00 51.72           N
ATOM   3742  CA  LEU E 472      61.913   1.169  -5.020  1.00 51.72           C
ATOM   3743  CB  LEU E 472      61.063  -0.054  -5.413  1.00 51.72           C
ATOM   3744  CG  LEU E 472      61.278  -1.294  -4.529  1.00 51.72           C
ATOM   3745  CD1 LEU E 472      60.815  -1.031  -3.085  1.00 51.72           C
ATOM   3746  CD2 LEU E 472      60.611  -2.534  -5.146  1.00 51.72           C
ATOM   3747  C   LEU E 472      63.360   0.888  -5.292  1.00 51.72           C
ATOM   3748  O   LEU E 472      63.787   0.811  -6.444  1.00 51.72           O
ATOM   3749  N   PRO E 473      64.120   0.764  -4.232  1.00 75.87           N
ATOM   3750  CA  PRO E 473      65.542   0.549  -4.358  1.00 75.87           C
ATOM   3751  CD  PRO E 473      63.798   1.538  -3.042  1.00 75.87           C
ATOM   3752  CB  PRO E 473      66.145   0.940  -3.011  1.00 75.87           C
ATOM   3753  CG  PRO E 473      65.146   1.957  -2.438  1.00 75.87           C
ATOM   3754  C   PRO E 473      65.906  -0.850  -4.750  1.00 75.87           C
ATOM   3755  O   PRO E 473      65.079  -1.751  -4.624  1.00 75.87           O
ATOM   3756  N   THR E 474      67.132  -1.025  -5.285  1.00 45.07           N
ATOM   3757  CA  THR E 474      67.680  -2.300  -5.647  1.00 45.07           C
ATOM   3758  CB  THR E 474      68.929  -2.179  -6.473  1.00 45.07           C
ATOM   3759  OG1 THR E 474      69.950  -1.529  -5.731  1.00 45.07           O
ATOM   3760  CG2 THR E 474      68.600  -1.373  -7.740  1.00 45.07           C
ATOM   3761  C   THR E 474      68.040  -3.042  -4.398  1.00 45.07           C
ATOM   3762  O   THR E 474      67.926  -4.267  -4.341  1.00 45.07           O
ATOM   3763  N   SER E 475      68.520  -2.308  -3.371  1.00 40.11           N
ATOM   3764  CA  SER E 475      68.934  -2.945  -2.154  1.00 40.11           C
ATOM   3765  CB  SER E 475      70.465  -3.027  -2.015  1.00 40.11           C
ATOM   3766  OG  SER E 475      70.822  -3.663  -0.796  1.00 40.11           O
ATOM   3767  C   SER E 475      68.412  -2.146  -0.997  1.00 40.11           C
ATOM   3768  O   SER E 475      68.201  -0.939  -1.112  1.00 40.11           O
ATOM   3769  N   TRP E 476      68.153  -2.816   0.150  1.00 77.26           N
ATOM   3770  CA  TRP E 476      67.676  -2.100   1.303  1.00 77.26           C
ATOM   3771  CB  TRP E 476      66.146  -1.944   1.321  1.00 77.26           C
ATOM   3772  CG  TRP E 476      65.625  -1.059   2.426  1.00 77.26           C
ATOM   3773  CD2 TRP E 476      65.441   0.358   2.290  1.00 77.26           C
ATOM   3774  CD1 TRP E 476      65.234  -1.380   3.693  1.00 77.26           C
ATOM   3775  NE1 TRP E 476      64.821  -0.249   4.357  1.00 77.26           N
ATOM   3776  CE2 TRP E 476      64.943   0.828   3.504  1.00 77.26           C
ATOM   3777  CE3 TRP E 476      65.668   1.198   1.237  1.00 77.26           C
ATOM   3778  CZ2 TRP E 476      64.663   2.153   3.685  1.00 77.26           C
ATOM   3779  CZ3 TRP E 476      65.385   2.533   1.424  1.00 77.26           C
ATOM   3780  CH2 TRP E 476      64.893   3.001   2.625  1.00 77.26           C
ATOM   3781  C   TRP E 476      68.068  -2.856   2.540  1.00 77.26           C
ATOM   3782  O   TRP E 476      68.031  -4.086   2.571  1.00 77.26           O
ATOM   3783  N   ASP E 477      68.469  -2.121   3.600  1.00 88.77           N
ATOM   3784  CA  ASP E 477      68.837  -2.727   4.849  1.00 88.77           C
ATOM   3785  CB  ASP E 477      70.348  -3.014   4.952  1.00 88.77           C
ATOM   3786  CG  ASP E 477      70.625  -3.877   6.178  1.00 88.77           C
ATOM   3787  OD1 ASP E 477      69.761  -3.915   7.095  1.00 88.77           O
ATOM   3788  OD2 ASP E 477      71.712  -4.514   6.211  1.00 88.77           O
ATOM   3789  C   ASP E 477      68.481  -1.735   5.917  1.00 88.77           C
ATOM   3790  O   ASP E 477      69.038  -0.641   5.970  1.00 88.77           O
ATOM   3791  N   TRP E 478      67.542  -2.101   6.808  1.00111.42           N
ATOM   3792  CA  TRP E 478      67.080  -1.220   7.844  1.00111.42           C
ATOM   3793  CB  TRP E 478      65.834  -1.712   8.590  1.00111.42           C
ATOM   3794  CG  TRP E 478      64.578  -1.445   7.800  1.00111.42           C
ATOM   3795  CD2 TRP E 478      64.036  -0.126   7.635  1.00111.42           C
ATOM   3796  CD1 TRP E 478      63.767  -2.289   7.100  1.00111.42           C
ATOM   3797  NE1 TRP E 478      62.744  -1.576   6.517  1.00111.42           N
ATOM   3798  CE2 TRP E 478      62.900  -0.243   6.837  1.00111.42           C
ATOM   3799  CE3 TRP E 478      64.456   1.084   8.108  1.00111.42           C
ATOM   3800  CZ2 TRP E 478      62.160   0.854   6.500  1.00111.42           C
ATOM   3801  CZ3 TRP E 478      63.706   2.189   7.770  1.00111.42           C
ATOM   3802  CH2 TRP E 478      62.581   2.075   6.982  1.00111.42           C
ATOM   3803  C   TRP E 478      68.165  -0.929   8.824  1.00111.42           C
ATOM   3804  O   TRP E 478      68.073   0.043   9.574  1.00111.42           O
ATOM   3805  N   ARG E 479      69.163  -1.823   8.919  1.00 91.92           N
ATOM   3806  CA  ARG E 479      70.273  -1.615   9.801  1.00 91.92           C
ATOM   3807  CB  ARG E 479      71.209  -2.833   9.893  1.00 91.92           C
ATOM   3808  CG  ARG E 479      70.513  -4.089  10.421  1.00 91.92           C
ATOM   3809  CD  ARG E 479      71.471  -5.144  10.978  1.00 91.92           C
ATOM   3810  NE  ARG E 479      72.389  -5.588   9.891  1.00 91.92           N
ATOM   3811  CZ  ARG E 479      72.047  -6.642   9.095  1.00 91.92           C
ATOM   3812  NH1 ARG E 479      70.788  -7.164   9.153  1.00 91.92           N
ATOM   3813  NH2 ARG E 479      72.973  -7.197   8.262  1.00 91.92           N
ATOM   3814  C   ARG E 479      71.083  -0.457   9.308  1.00 91.92           C
ATOM   3815  O   ARG E 479      71.605   0.318  10.107  1.00 91.92           O
ATOM   3816  N   ASN E 480      71.250  -0.319   7.978  1.00 66.50           N
ATOM   3817  CA  ASN E 480      72.052   0.778   7.524  1.00 66.50           C
ATOM   3818  CB  ASN E 480      73.393   0.330   6.916  1.00 66.50           C
ATOM   3819  CG  ASN E 480      74.251   1.565   6.679  1.00 66.50           C
ATOM   3820  OD1 ASN E 480      73.841   2.498   5.992  1.00 66.50           O
ATOM   3821  ND2 ASN E 480      75.477   1.578   7.269  1.00 66.50           N
ATOM   3822  C   ASN E 480      71.310   1.534   6.477  1.00 66.50           C
ATOM   3823  O   ASN E 480      71.367   1.206   5.292  1.00 66.50           O
ATOM   3824  N   VAL E 481      70.599   2.592   6.902  1.00 84.47           N
ATOM   3825  CA  VAL E 481      69.902   3.422   5.977  1.00 84.47           C
ATOM   3826  CB  VAL E 481      68.493   3.668   6.432  1.00 84.47           C
ATOM   3827  CG1 VAL E 481      67.793   4.600   5.445  1.00 84.47           C
ATOM   3828  CG2 VAL E 481      67.795   2.309   6.588  1.00 84.47           C
ATOM   3829  C   VAL E 481      70.655   4.707   6.001  1.00 84.47           C
ATOM   3830  O   VAL E 481      70.360   5.610   6.783  1.00 84.47           O
ATOM   3831  N   HIS E 482      71.652   4.812   5.108  1.00 66.02           N
ATOM   3832  CA  HIS E 482      72.477   5.973   5.009  1.00 66.02           C
ATOM   3833  ND1 HIS E 482      71.678   6.691   2.017  1.00 66.02           N
ATOM   3834  CG  HIS E 482      71.016   6.908   3.203  1.00 66.02           C
ATOM   3835  CB  HIS E 482      71.696   7.201   4.511  1.00 66.02           C
ATOM   3836  NE2 HIS E 482      69.510   6.455   1.583  1.00 66.02           N
ATOM   3837  CD2 HIS E 482      69.690   6.762   2.919  1.00 66.02           C
ATOM   3838  CE1 HIS E 482      70.731   6.422   1.080  1.00 66.02           C
ATOM   3839  C   HIS E 482      73.127   6.260   6.331  1.00 66.02           C
ATOM   3840  O   HIS E 482      73.201   7.411   6.760  1.00 66.02           O
ATOM   3841  N   GLY E 483      73.622   5.203   7.011  1.00 30.70           N
ATOM   3842  CA  GLY E 483      74.389   5.366   8.218  1.00 30.70           C
ATOM   3843  C   GLY E 483      73.554   5.180   9.452  1.00 30.70           C
ATOM   3844  O   GLY E 483      74.097   4.998  10.539  1.00 30.70           O
ATOM   3845  N   ILE E 484      72.214   5.188   9.340  1.00 52.93           N
ATOM   3846  CA  ILE E 484      71.414   5.095  10.534  1.00 52.93           C
ATOM   3847  CB  ILE E 484      70.199   5.976  10.497  1.00 52.93           C
ATOM   3848  CG1 ILE E 484      70.608   7.448  10.325  1.00 52.93           C
ATOM   3849  CG2 ILE E 484      69.382   5.716  11.773  1.00 52.93           C
ATOM   3850  CD1 ILE E 484      69.440   8.367   9.969  1.00 52.93           C
ATOM   3851  C   ILE E 484      70.924   3.682  10.714  1.00 52.93           C
ATOM   3852  O   ILE E 484      70.576   3.009   9.747  1.00 52.93           O
ATOM   3853  N   ASN E 485      70.914   3.192  11.980  1.00 72.44           N
ATOM   3854  CA  ASN E 485      70.468   1.858  12.303  1.00 72.44           C
ATOM   3855  CB  ASN E 485      71.456   1.102  13.210  1.00 72.44           C
ATOM   3856  CG  ASN E 485      70.897  -0.286  13.490  1.00 72.44           C
ATOM   3857  OD1 ASN E 485      70.376  -0.955  12.597  1.00 72.44           O
ATOM   3858  ND2 ASN E 485      70.995  -0.726  14.770  1.00 72.44           N
ATOM   3859  C   ASN E 485      69.156   1.923  13.045  1.00 72.44           C
ATOM   3860  O   ASN E 485      69.044   2.578  14.078  1.00 72.44           O
ATOM   3861  N   PHE E 486      68.102   1.333  12.443  1.00129.76           N
ATOM   3862  CA  PHE E 486      66.755   1.200  12.944  1.00129.76           C
ATOM   3863  CB  PHE E 486      65.712   1.387  11.837  1.00129.76           C
ATOM   3864  CG  PHE E 486      65.843   2.822  11.451  1.00129.76           C
ATOM   3865  CD1 PHE E 486      65.258   3.803  12.220  1.00129.76           C
ATOM   3866  CD2 PHE E 486      66.556   3.191  10.333  1.00129.76           C
ATOM   3867  CE1 PHE E 486      65.375   5.129  11.876  1.00129.76           C
ATOM   3868  CE2 PHE E 486      66.675   4.516   9.985  1.00129.76           C
ATOM   3869  CZ  PHE E 486      66.085   5.488  10.756  1.00129.76           C
ATOM   3870  C   PHE E 486      66.455  -0.061  13.725  1.00129.76           C
ATOM   3871  O   PHE E 486      65.424  -0.131  14.392  1.00129.76           O
ATOM   3872  N   VAL E 487      67.260  -1.135  13.586  1.00 64.31           N
ATOM   3873  CA  VAL E 487      66.910  -2.402  14.187  1.00 64.31           C
ATOM   3874  CB  VAL E 487      67.400  -3.566  13.374  1.00 64.31           C
ATOM   3875  CG1 VAL E 487      67.009  -4.878  14.072  1.00 64.31           C
ATOM   3876  CG2 VAL E 487      66.841  -3.423  11.950  1.00 64.31           C
ATOM   3877  C   VAL E 487      67.482  -2.544  15.570  1.00 64.31           C
ATOM   3878  O   VAL E 487      68.605  -2.128  15.849  1.00 64.31           O
ATOM   3879  N   SER E 488      66.693  -3.156  16.484  1.00 51.46           N
ATOM   3880  CA  SER E 488      67.126  -3.383  17.840  1.00 51.46           C
ATOM   3881  CB  SER E 488      65.977  -3.695  18.813  1.00 51.46           C
ATOM   3882  OG  SER E 488      65.336  -4.903  18.435  1.00 51.46           O
ATOM   3883  C   SER E 488      68.061  -4.557  17.817  1.00 51.46           C
ATOM   3884  O   SER E 488      68.159  -5.259  16.814  1.00 51.46           O
ATOM   3885  N   PRO E 489      68.742  -4.800  18.907  1.00145.71           N
ATOM   3886  CA  PRO E 489      69.752  -5.826  18.972  1.00145.71           C
ATOM   3887  CD  PRO E 489      68.919  -3.792  19.936  1.00145.71           C
ATOM   3888  CB  PRO E 489      70.538  -5.562  20.260  1.00145.71           C
ATOM   3889  CG  PRO E 489      69.696  -4.530  21.035  1.00145.71           C
ATOM   3890  C   PRO E 489      69.236  -7.224  18.855  1.00145.71           C
ATOM   3891  O   PRO E 489      68.068  -7.472  19.152  1.00145.71           O
ATOM   3892  N   VAL E 490      70.105  -8.145  18.393  1.00 34.73           N
ATOM   3893  CA  VAL E 490      69.754  -9.529  18.253  1.00 34.73           C
ATOM   3894  CB  VAL E 490      70.768 -10.316  17.469  1.00 34.73           C
ATOM   3895  CG1 VAL E 490      70.368 -11.801  17.484  1.00 34.73           C
ATOM   3896  CG2 VAL E 490      70.877  -9.715  16.058  1.00 34.73           C
ATOM   3897  C   VAL E 490      69.703 -10.108  19.631  1.00 34.73           C
ATOM   3898  O   VAL E 490      70.503  -9.747  20.492  1.00 34.73           O
ATOM   3899  N   ARG E 491      68.733 -11.013  19.877  1.00134.16           N
ATOM   3900  CA  ARG E 491      68.626 -11.646  21.162  1.00134.16           C
ATOM   3901  CB  ARG E 491      67.430 -11.191  22.017  1.00134.16           C
ATOM   3902  CG  ARG E 491      67.674  -9.822  22.649  1.00134.16           C
ATOM   3903  CD  ARG E 491      66.794  -9.539  23.861  1.00134.16           C
ATOM   3904  NE  ARG E 491      65.443  -9.152  23.383  1.00134.16           N
ATOM   3905  CZ  ARG E 491      64.402  -9.257  24.250  1.00134.16           C
ATOM   3906  NH1 ARG E 491      64.611  -9.815  25.477  1.00134.16           N
ATOM   3907  NH2 ARG E 491      63.169  -8.789  23.908  1.00134.16           N
ATOM   3908  C   ARG E 491      68.530 -13.126  20.969  1.00134.16           C
ATOM   3909  O   ARG E 491      68.499 -13.622  19.843  1.00134.16           O
ATOM   3910  N   ASN E 492      68.538 -13.876  22.092  1.00 45.50           N
ATOM   3911  CA  ASN E 492      68.478 -15.309  22.024  1.00 45.50           C
ATOM   3912  CB  ASN E 492      69.648 -15.991  22.758  1.00 45.50           C
ATOM   3913  CG  ASN E 492      69.660 -17.467  22.386  1.00 45.50           C
ATOM   3914  OD1 ASN E 492      68.674 -17.998  21.878  1.00 45.50           O
ATOM   3915  ND2 ASN E 492      70.805 -18.152  22.650  1.00 45.50           N
ATOM   3916  C   ASN E 492      67.206 -15.771  22.677  1.00 45.50           C
ATOM   3917  O   ASN E 492      66.899 -15.395  23.807  1.00 45.50           O
ATOM   3918  N   GLN E 493      66.436 -16.609  21.952  1.00189.62           N
ATOM   3919  CA  GLN E 493      65.187 -17.179  22.387  1.00189.62           C
ATOM   3920  CB  GLN E 493      64.568 -18.131  21.357  1.00189.62           C
ATOM   3921  CG  GLN E 493      64.332 -17.597  19.952  1.00189.62           C
ATOM   3922  CD  GLN E 493      63.910 -18.807  19.122  1.00189.62           C
ATOM   3923  OE1 GLN E 493      64.202 -19.948  19.476  1.00189.62           O
ATOM   3924  NE2 GLN E 493      63.198 -18.572  17.988  1.00189.62           N
ATOM   3925  C   GLN E 493      65.463 -18.116  23.505  1.00189.62           C
ATOM   3926  O   GLN E 493      64.621 -18.302  24.382  1.00189.62           O
ATOM   3927  N   ALA E 494      66.618 -18.808  23.426  1.00227.52           N
ATOM   3928  CA  ALA E 494      66.951 -19.790  24.410  1.00227.52           C
ATOM   3929  CB  ALA E 494      66.603 -19.432  25.870  1.00227.52           C
ATOM   3930  C   ALA E 494      66.204 -21.018  24.013  1.00227.52           C
ATOM   3931  O   ALA E 494      65.806 -21.179  22.861  1.00227.52           O
ATOM   3932  N   SER E 495      66.023 -21.933  24.975  1.00129.57           N
ATOM   3933  CA  SER E 495      65.402 -23.198  24.740  1.00129.57           C
ATOM   3934  CB  SER E 495      65.604 -24.183  25.903  1.00129.57           C
ATOM   3935  OG  SER E 495      66.981 -24.499  26.041  1.00129.57           O
ATOM   3936  C   SER E 495      63.923 -23.112  24.492  1.00129.57           C
ATOM   3937  O   SER E 495      63.347 -24.115  24.076  1.00129.57           O
ATOM   3938  N   CYS E 496      63.215 -21.983  24.725  1.00135.25           N
ATOM   3939  CA  CYS E 496      61.815 -22.231  24.500  1.00135.25           C
ATOM   3940  CB  CYS E 496      60.859 -21.915  25.664  1.00135.25           C
ATOM   3941  SG  CYS E 496      59.967 -20.348  25.726  1.00135.25           S
ATOM   3942  C   CYS E 496      61.355 -21.718  23.168  1.00135.25           C
ATOM   3943  O   CYS E 496      61.989 -20.861  22.556  1.00135.25           O
ATOM   3944  N   GLY E 497      60.229 -22.280  22.670  1.00 61.23           N
ATOM   3945  CA  GLY E 497      59.773 -22.011  21.332  1.00 61.23           C
ATOM   3946  C   GLY E 497      59.084 -20.685  21.286  1.00 61.23           C
ATOM   3947  O   GLY E 497      57.889 -20.599  20.994  1.00 61.23           O
ATOM   3948  N   SER E 498      59.855 -19.621  21.586  1.00154.09           N
ATOM   3949  CA  SER E 498      59.398 -18.260  21.633  1.00154.09           C
ATOM   3950  CB  SER E 498      60.038 -17.437  22.773  1.00154.09           C
ATOM   3951  OG  SER E 498      61.402 -17.169  22.489  1.00154.09           O
ATOM   3952  C   SER E 498      59.586 -17.476  20.354  1.00154.09           C
ATOM   3953  O   SER E 498      59.365 -16.268  20.367  1.00154.09           O
ATOM   3954  N   CYS E 499      59.963 -18.102  19.218  1.00 67.76           N
ATOM   3955  CA  CYS E 499      60.333 -17.353  18.036  1.00 67.76           C
ATOM   3956  CB  CYS E 499      60.601 -18.247  16.812  1.00 67.76           C
ATOM   3957  SG  CYS E 499      59.189 -19.317  16.378  1.00 67.76           S
ATOM   3958  C   CYS E 499      59.273 -16.366  17.634  1.00 67.76           C
ATOM   3959  O   CYS E 499      59.590 -15.221  17.319  1.00 67.76           O
ATOM   3960  N   TYR E 500      57.986 -16.747  17.673  1.00 77.63           N
ATOM   3961  CA  TYR E 500      56.955 -15.855  17.216  1.00 77.63           C
ATOM   3962  CB  TYR E 500      55.528 -16.422  17.340  1.00 77.63           C
ATOM   3963  CG  TYR E 500      55.198 -16.574  18.789  1.00 77.63           C
ATOM   3964  CD1 TYR E 500      55.599 -17.696  19.475  1.00 77.63           C
ATOM   3965  CD2 TYR E 500      54.499 -15.597  19.463  1.00 77.63           C
ATOM   3966  CE1 TYR E 500      55.298 -17.847  20.807  1.00 77.63           C
ATOM   3967  CE2 TYR E 500      54.196 -15.743  20.798  1.00 77.63           C
ATOM   3968  CZ  TYR E 500      54.597 -16.871  21.474  1.00 77.63           C
ATOM   3969  OH  TYR E 500      54.285 -17.024  22.844  1.00 77.63           O
ATOM   3970  C   TYR E 500      56.988 -14.590  18.024  1.00 77.63           C
ATOM   3971  O   TYR E 500      56.754 -13.509  17.486  1.00 77.63           O
ATOM   3972  N   SER E 501      57.227 -14.691  19.348  1.00104.50           N
ATOM   3973  CA  SER E 501      57.243 -13.545  20.221  1.00104.50           C
ATOM   3974  CB  SER E 501      57.445 -13.903  21.707  1.00104.50           C
ATOM   3975  OG  SER E 501      56.294 -14.538  22.236  1.00104.50           O
ATOM   3976  C   SER E 501      58.387 -12.646  19.868  1.00104.50           C
ATOM   3977  O   SER E 501      58.234 -11.429  19.814  1.00104.50           O
ATOM   3978  N   PHE E 502      59.576 -13.233  19.633  1.00 85.85           N
ATOM   3979  CA  PHE E 502      60.748 -12.464  19.322  1.00 85.85           C
ATOM   3980  CB  PHE E 502      62.008 -13.347  19.228  1.00 85.85           C
ATOM   3981  CG  PHE E 502      62.528 -13.537  20.619  1.00 85.85           C
ATOM   3982  CD1 PHE E 502      61.709 -13.958  21.635  1.00 85.85           C
ATOM   3983  CD2 PHE E 502      63.826 -13.222  20.940  1.00 85.85           C
ATOM   3984  CE1 PHE E 502      62.188 -14.116  22.911  1.00 85.85           C
ATOM   3985  CE2 PHE E 502      64.308 -13.380  22.215  1.00 85.85           C
ATOM   3986  CZ  PHE E 502      63.494 -13.830  23.215  1.00 85.85           C
ATOM   3987  C   PHE E 502      60.549 -11.734  18.027  1.00 85.85           C
ATOM   3988  O   PHE E 502      60.837 -10.541  17.931  1.00 85.85           O
ATOM   3989  N   ALA E 503      60.024 -12.422  16.997  1.00 31.99           N
ATOM   3990  CA  ALA E 503      59.831 -11.787  15.723  1.00 31.99           C
ATOM   3991  CB  ALA E 503      59.220 -12.726  14.665  1.00 31.99           C
ATOM   3992  C   ALA E 503      58.874 -10.651  15.906  1.00 31.99           C
ATOM   3993  O   ALA E 503      59.067  -9.565  15.360  1.00 31.99           O
ATOM   3994  N   SER E 504      57.817 -10.878  16.702  1.00 87.49           N
ATOM   3995  CA  SER E 504      56.795  -9.895  16.916  1.00 87.49           C
ATOM   3996  CB  SER E 504      55.688 -10.408  17.849  1.00 87.49           C
ATOM   3997  OG  SER E 504      54.719  -9.394  18.025  1.00 87.49           O
ATOM   3998  C   SER E 504      57.370  -8.666  17.550  1.00 87.49           C
ATOM   3999  O   SER E 504      57.140  -7.554  17.077  1.00 87.49           O
ATOM   4000  N   MET E 505      58.146  -8.843  18.637  1.00 64.18           N
ATOM   4001  CA  MET E 505      58.725  -7.748  19.365  1.00 64.18           C
ATOM   4002  CB  MET E 505      59.604  -8.236  20.535  1.00 64.18           C
ATOM   4003  CG  MET E 505      58.897  -9.072  21.609  1.00 64.18           C
ATOM   4004  SD  MET E 505      57.792  -8.133  22.699  1.00 64.18           S
ATOM   4005  CE  MET E 505      56.584  -7.870  21.380  1.00 64.18           C
ATOM   4006  C   MET E 505      59.653  -7.015  18.451  1.00 64.18           C
ATOM   4007  O   MET E 505      59.667  -5.787  18.402  1.00 64.18           O
ATOM   4008  N   GLY E 506      60.446  -7.771  17.674  1.00 27.55           N
ATOM   4009  CA  GLY E 506      61.449  -7.189  16.832  1.00 27.55           C
ATOM   4010  C   GLY E 506      60.809  -6.274  15.839  1.00 27.55           C
ATOM   4011  O   GLY E 506      61.322  -5.188  15.574  1.00 27.55           O
ATOM   4012  N   MET E 507      59.677  -6.693  15.244  1.00 51.13           N
ATOM   4013  CA  MET E 507      59.040  -5.856  14.267  1.00 51.13           C
ATOM   4014  CB  MET E 507      57.796  -6.514  13.643  1.00 51.13           C
ATOM   4015  CG  MET E 507      57.102  -5.627  12.604  1.00 51.13           C
ATOM   4016  SD  MET E 507      55.787  -6.430  11.632  1.00 51.13           S
ATOM   4017  CE  MET E 507      54.661  -6.741  13.020  1.00 51.13           C
ATOM   4018  C   MET E 507      58.599  -4.574  14.905  1.00 51.13           C
ATOM   4019  O   MET E 507      58.876  -3.484  14.404  1.00 51.13           O
ATOM   4020  N   LEU E 508      57.938  -4.679  16.069  1.00 55.83           N
ATOM   4021  CA  LEU E 508      57.400  -3.526  16.731  1.00 55.83           C
ATOM   4022  CB  LEU E 508      56.597  -3.903  17.989  1.00 55.83           C
ATOM   4023  CG  LEU E 508      55.380  -4.794  17.679  1.00 55.83           C
ATOM   4024  CD1 LEU E 508      54.576  -5.110  18.951  1.00 55.83           C
ATOM   4025  CD2 LEU E 508      54.518  -4.191  16.559  1.00 55.83           C
ATOM   4026  C   LEU E 508      58.504  -2.604  17.156  1.00 55.83           C
ATOM   4027  O   LEU E 508      58.365  -1.385  17.077  1.00 55.83           O
ATOM   4028  N   GLU E 509      59.630  -3.158  17.641  1.00 53.79           N
ATOM   4029  CA  GLU E 509      60.693  -2.328  18.139  1.00 53.79           C
ATOM   4030  CB  GLU E 509      61.787  -3.128  18.866  1.00 53.79           C
ATOM   4031  CG  GLU E 509      61.270  -3.746  20.169  1.00 53.79           C
ATOM   4032  CD  GLU E 509      62.418  -4.459  20.865  1.00 53.79           C
ATOM   4033  OE1 GLU E 509      63.592  -4.190  20.497  1.00 53.79           O
ATOM   4034  OE2 GLU E 509      62.135  -5.278  21.780  1.00 53.79           O
ATOM   4035  C   GLU E 509      61.324  -1.528  17.035  1.00 53.79           C
ATOM   4036  O   GLU E 509      61.618  -0.348  17.218  1.00 53.79           O
ATOM   4037  N   ALA E 510      61.573  -2.148  15.864  1.00 38.23           N
ATOM   4038  CA  ALA E 510      62.196  -1.440  14.779  1.00 38.23           C
ATOM   4039  CB  ALA E 510      62.531  -2.357  13.589  1.00 38.23           C
ATOM   4040  C   ALA E 510      61.278  -0.367  14.274  1.00 38.23           C
ATOM   4041  O   ALA E 510      61.695   0.763  14.027  1.00 38.23           O
ATOM   4042  N   ARG E 511      59.983  -0.698  14.128  1.00145.45           N
ATOM   4043  CA  ARG E 511      59.014   0.206  13.573  1.00145.45           C
ATOM   4044  CB  ARG E 511      57.660  -0.482  13.350  1.00145.45           C
ATOM   4045  CG  ARG E 511      57.787  -1.592  12.302  1.00145.45           C
ATOM   4046  CD  ARG E 511      56.584  -2.530  12.215  1.00145.45           C
ATOM   4047  NE  ARG E 511      55.634  -1.984  11.206  1.00145.45           N
ATOM   4048  CZ  ARG E 511      55.756  -2.315   9.887  1.00145.45           C
ATOM   4049  NH1 ARG E 511      56.843  -3.017   9.456  1.00145.45           N
ATOM   4050  NH2 ARG E 511      54.782  -1.959   9.001  1.00145.45           N
ATOM   4051  C   ARG E 511      58.858   1.401  14.456  1.00145.45           C
ATOM   4052  O   ARG E 511      58.642   2.511  13.972  1.00145.45           O
ATOM   4053  N   ILE E 512      58.937   1.207  15.782  1.00 45.34           N
ATOM   4054  CA  ILE E 512      58.841   2.315  16.686  1.00 45.34           C
ATOM   4055  CB  ILE E 512      58.881   1.903  18.131  1.00 45.34           C
ATOM   4056  CG1 ILE E 512      57.664   1.024  18.469  1.00 45.34           C
ATOM   4057  CG2 ILE E 512      58.981   3.176  18.991  1.00 45.34           C
ATOM   4058  CD1 ILE E 512      57.735   0.378  19.853  1.00 45.34           C
ATOM   4059  C   ILE E 512      60.017   3.204  16.426  1.00 45.34           C
ATOM   4060  O   ILE E 512      59.886   4.426  16.423  1.00 45.34           O
ATOM   4061  N   ARG E 513      61.205   2.607  16.204  1.00 81.20           N
ATOM   4062  CA  ARG E 513      62.397   3.383  16.012  1.00 81.20           C
ATOM   4063  CB  ARG E 513      63.673   2.526  15.946  1.00 81.20           C
ATOM   4064  CG  ARG E 513      64.000   1.892  17.302  1.00 81.20           C
ATOM   4065  CD  ARG E 513      65.402   1.291  17.413  1.00 81.20           C
ATOM   4066  NE  ARG E 513      65.523   0.728  18.788  1.00 81.20           N
ATOM   4067  CZ  ARG E 513      66.683   0.126  19.183  1.00 81.20           C
ATOM   4068  NH1 ARG E 513      67.742   0.064  18.326  1.00 81.20           N
ATOM   4069  NH2 ARG E 513      66.780  -0.417  20.431  1.00 81.20           N
ATOM   4070  C   ARG E 513      62.290   4.219  14.771  1.00 81.20           C
ATOM   4071  O   ARG E 513      62.614   5.404  14.791  1.00 81.20           O
ATOM   4072  N   ILE E 514      61.812   3.638  13.659  1.00 46.97           N
ATOM   4073  CA  ILE E 514      61.704   4.362  12.423  1.00 46.97           C
ATOM   4074  CB  ILE E 514      61.228   3.501  11.289  1.00 46.97           C
ATOM   4075  CG1 ILE E 514      62.221   2.353  11.031  1.00 46.97           C
ATOM   4076  CG2 ILE E 514      61.004   4.406  10.067  1.00 46.97           C
ATOM   4077  CD1 ILE E 514      61.671   1.267  10.108  1.00 46.97           C
ATOM   4078  C   ILE E 514      60.703   5.476  12.585  1.00 46.97           C
ATOM   4079  O   ILE E 514      60.943   6.601  12.151  1.00 46.97           O
ATOM   4080  N   LEU E 515      59.561   5.188  13.234  1.00 63.72           N
ATOM   4081  CA  LEU E 515      58.493   6.135  13.346  1.00 63.72           C
ATOM   4082  CB  LEU E 515      57.298   5.575  14.142  1.00 63.72           C
ATOM   4083  CG  LEU E 515      56.587   4.394  13.451  1.00 63.72           C
ATOM   4084  CD1 LEU E 515      55.408   3.883  14.298  1.00 63.72           C
ATOM   4085  CD2 LEU E 515      56.162   4.763  12.021  1.00 63.72           C
ATOM   4086  C   LEU E 515      58.968   7.349  14.080  1.00 63.72           C
ATOM   4087  O   LEU E 515      58.661   8.479  13.703  1.00 63.72           O
ATOM   4088  N   THR E 516      59.688   7.118  15.187  1.00163.29           N
ATOM   4089  CA  THR E 516      60.254   8.092  16.073  1.00163.29           C
ATOM   4090  CB  THR E 516      60.444   7.549  17.453  1.00163.29           C
ATOM   4091  OG1 THR E 516      60.876   8.584  18.312  1.00163.29           O
ATOM   4092  CG2 THR E 516      61.480   6.419  17.428  1.00163.29           C
ATOM   4093  C   THR E 516      61.562   8.629  15.569  1.00163.29           C
ATOM   4094  O   THR E 516      62.079   9.602  16.114  1.00163.29           O
ATOM   4095  N   ASN E 517      62.173   7.977  14.563  1.00 71.40           N
ATOM   4096  CA  ASN E 517      63.465   8.386  14.089  1.00 71.40           C
ATOM   4097  CB  ASN E 517      63.519   9.850  13.617  1.00 71.40           C
ATOM   4098  CG  ASN E 517      64.808  10.042  12.825  1.00 71.40           C
ATOM   4099  OD1 ASN E 517      65.646   9.145  12.747  1.00 71.40           O
ATOM   4100  ND2 ASN E 517      64.974  11.249  12.222  1.00 71.40           N
ATOM   4101  C   ASN E 517      64.465   8.199  15.191  1.00 71.40           C
ATOM   4102  O   ASN E 517      65.295   9.067  15.457  1.00 71.40           O
ATOM   4103  N   ASN E 518      64.388   7.026  15.853  1.00 66.36           N
ATOM   4104  CA  ASN E 518      65.286   6.590  16.887  1.00 66.36           C
ATOM   4105  CB  ASN E 518      66.762   6.590  16.451  1.00 66.36           C
ATOM   4106  CG  ASN E 518      66.972   5.433  15.485  1.00 66.36           C
ATOM   4107  OD1 ASN E 518      66.498   4.322  15.717  1.00 66.36           O
ATOM   4108  ND2 ASN E 518      67.704   5.696  14.369  1.00 66.36           N
ATOM   4109  C   ASN E 518      65.167   7.439  18.110  1.00 66.36           C
ATOM   4110  O   ASN E 518      66.026   7.379  18.988  1.00 66.36           O
ATOM   4111  N   SER E 519      64.101   8.249  18.222  1.00 42.33           N
ATOM   4112  CA  SER E 519      63.946   8.998  19.434  1.00 42.33           C
ATOM   4113  CB  SER E 519      62.931  10.149  19.327  1.00 42.33           C
ATOM   4114  OG  SER E 519      62.843  10.841  20.564  1.00 42.33           O
ATOM   4115  C   SER E 519      63.500   8.052  20.513  1.00 42.33           C
ATOM   4116  O   SER E 519      63.786   8.272  21.691  1.00 42.33           O
ATOM   4117  N   GLN E 520      62.782   6.973  20.124  1.00116.89           N
ATOM   4118  CA  GLN E 520      62.253   5.986  21.042  1.00116.89           C
ATOM   4119  CB  GLN E 520      60.746   5.752  20.832  1.00116.89           C
ATOM   4120  CG  GLN E 520      59.870   7.001  20.949  1.00116.89           C
ATOM   4121  CD  GLN E 520      59.173   6.999  22.297  1.00116.89           C
ATOM   4122  OE1 GLN E 520      59.318   6.071  23.090  1.00116.89           O
ATOM   4123  NE2 GLN E 520      58.373   8.067  22.554  1.00116.89           N
ATOM   4124  C   GLN E 520      62.876   4.657  20.692  1.00116.89           C
ATOM   4125  O   GLN E 520      62.653   4.129  19.605  1.00116.89           O
ATOM   4126  N   THR E 521      63.733   4.135  21.588  1.00136.38           N
ATOM   4127  CA  THR E 521      64.456   2.884  21.545  1.00136.38           C
ATOM   4128  CB  THR E 521      65.866   3.036  22.028  1.00136.38           C
ATOM   4129  OG1 THR E 521      65.888   3.500  23.370  1.00136.38           O
ATOM   4130  CG2 THR E 521      66.570   4.043  21.101  1.00136.38           C
ATOM   4131  C   THR E 521      63.826   1.685  22.233  1.00136.38           C
ATOM   4132  O   THR E 521      64.524   0.675  22.313  1.00136.38           O
ATOM   4133  N   PRO E 522      62.650   1.693  22.815  1.00111.17           N
ATOM   4134  CA  PRO E 522      62.209   0.608  23.678  1.00111.17           C
ATOM   4135  CD  PRO E 522      61.515   2.375  22.209  1.00111.17           C
ATOM   4136  CB  PRO E 522      60.724   0.868  23.930  1.00111.17           C
ATOM   4137  CG  PRO E 522      60.271   1.582  22.646  1.00111.17           C
ATOM   4138  C   PRO E 522      62.430  -0.815  23.244  1.00111.17           C
ATOM   4139  O   PRO E 522      62.386  -1.121  22.053  1.00111.17           O
ATOM   4140  N   ILE E 523      62.710  -1.690  24.238  1.00111.23           N
ATOM   4141  CA  ILE E 523      62.894  -3.102  24.053  1.00111.23           C
ATOM   4142  CB  ILE E 523      64.088  -3.625  24.803  1.00111.23           C
ATOM   4143  CG1 ILE E 523      65.376  -2.914  24.350  1.00111.23           C
ATOM   4144  CG2 ILE E 523      64.130  -5.151  24.625  1.00111.23           C
ATOM   4145  CD1 ILE E 523      65.709  -3.112  22.873  1.00111.23           C
ATOM   4146  C   ILE E 523      61.681  -3.723  24.684  1.00111.23           C
ATOM   4147  O   ILE E 523      61.485  -3.612  25.893  1.00111.23           O
ATOM   4148  N   LEU E 524      60.826  -4.387  23.876  1.00 62.53           N
ATOM   4149  CA  LEU E 524      59.597  -4.960  24.362  1.00 62.53           C
ATOM   4150  CB  LEU E 524      58.536  -5.150  23.261  1.00 62.53           C
ATOM   4151  CG  LEU E 524      58.062  -3.815  22.644  1.00 62.53           C
ATOM   4152  CD1 LEU E 524      57.008  -4.038  21.548  1.00 62.53           C
ATOM   4153  CD2 LEU E 524      57.578  -2.839  23.725  1.00 62.53           C
ATOM   4154  C   LEU E 524      59.874  -6.292  24.998  1.00 62.53           C
ATOM   4155  O   LEU E 524      60.956  -6.849  24.828  1.00 62.53           O
ATOM   4156  N   SER E 525      58.898  -6.843  25.766  1.00116.92           N
ATOM   4157  CA  SER E 525      59.166  -8.082  26.458  1.00116.92           C
ATOM   4158  CB  SER E 525      58.761  -8.081  27.946  1.00116.92           C
ATOM   4159  OG  SER E 525      57.352  -8.176  28.077  1.00116.92           O
ATOM   4160  C   SER E 525      58.451  -9.245  25.819  1.00116.92           C
ATOM   4161  O   SER E 525      57.223  -9.304  25.758  1.00116.92           O
ATOM   4162  N   PRO E 526      59.230 -10.184  25.339  1.00 94.14           N
ATOM   4163  CA  PRO E 526      58.705 -11.397  24.760  1.00 94.14           C
ATOM   4164  CD  PRO E 526      60.556  -9.868  24.833  1.00 94.14           C
ATOM   4165  CB  PRO E 526      59.878 -12.064  24.042  1.00 94.14           C
ATOM   4166  CG  PRO E 526      60.825 -10.896  23.722  1.00 94.14           C
ATOM   4167  C   PRO E 526      58.118 -12.293  25.808  1.00 94.14           C
ATOM   4168  O   PRO E 526      57.234 -13.093  25.500  1.00 94.14           O
ATOM   4169  N   GLN E 527      58.626 -12.195  27.047  1.00110.08           N
ATOM   4170  CA  GLN E 527      58.249 -13.080  28.108  1.00110.08           C
ATOM   4171  CB  GLN E 527      59.219 -12.978  29.300  1.00110.08           C
ATOM   4172  CG  GLN E 527      59.048 -14.096  30.336  1.00110.08           C
ATOM   4173  CD  GLN E 527      59.349 -15.454  29.671  1.00110.08           C
ATOM   4174  OE1 GLN E 527      59.019 -16.520  30.183  1.00110.08           O
ATOM   4175  NE2 GLN E 527      60.000 -15.421  28.482  1.00110.08           N
ATOM   4176  C   GLN E 527      56.821 -12.846  28.524  1.00110.08           C
ATOM   4177  O   GLN E 527      56.099 -13.799  28.814  1.00110.08           O
ATOM   4178  N   GLU E 528      56.355 -11.578  28.544  1.00148.41           N
ATOM   4179  CA  GLU E 528      54.982 -11.346  28.911  1.00148.41           C
ATOM   4180  CB  GLU E 528      54.414  -9.955  28.623  1.00148.41           C
ATOM   4181  CG  GLU E 528      54.417  -8.846  29.645  1.00148.41           C
ATOM   4182  CD  GLU E 528      53.304  -7.992  29.046  1.00148.41           C
ATOM   4183  OE1 GLU E 528      53.464  -7.607  27.859  1.00148.41           O
ATOM   4184  OE2 GLU E 528      52.273  -7.750  29.728  1.00148.41           O
ATOM   4185  C   GLU E 528      54.109 -12.104  27.971  1.00148.41           C
ATOM   4186  O   GLU E 528      53.125 -12.717  28.375  1.00148.41           O
ATOM   4187  N   VAL E 529      54.429 -12.026  26.670  1.00 59.95           N
ATOM   4188  CA  VAL E 529      53.614 -12.672  25.689  1.00 59.95           C
ATOM   4189  CB  VAL E 529      54.134 -12.481  24.285  1.00 59.95           C
ATOM   4190  CG1 VAL E 529      53.259 -13.294  23.320  1.00 59.95           C
ATOM   4191  CG2 VAL E 529      54.166 -10.977  23.954  1.00 59.95           C
ATOM   4192  C   VAL E 529      53.616 -14.143  25.967  1.00 59.95           C
ATOM   4193  O   VAL E 529      52.564 -14.782  25.996  1.00 59.95           O
ATOM   4194  N   VAL E 530      54.807 -14.723  26.207  1.00134.41           N
ATOM   4195  CA  VAL E 530      54.861 -16.140  26.431  1.00134.41           C
ATOM   4196  CB  VAL E 530      56.258 -16.725  26.474  1.00134.41           C
ATOM   4197  CG1 VAL E 530      56.810 -16.736  25.042  1.00134.41           C
ATOM   4198  CG2 VAL E 530      57.154 -15.921  27.427  1.00134.41           C
ATOM   4199  C   VAL E 530      54.097 -16.520  27.663  1.00134.41           C
ATOM   4200  O   VAL E 530      53.389 -17.526  27.663  1.00134.41           O
ATOM   4201  N   SER E 531      54.235 -15.754  28.761  1.00 83.30           N
ATOM   4202  CA  SER E 531      53.557 -16.116  29.978  1.00 83.30           C
ATOM   4203  CB  SER E 531      54.208 -15.461  31.202  1.00 83.30           C
ATOM   4204  OG  SER E 531      55.543 -15.929  31.328  1.00 83.30           O
ATOM   4205  C   SER E 531      52.083 -15.777  29.992  1.00 83.30           C
ATOM   4206  O   SER E 531      51.261 -16.606  30.378  1.00 83.30           O
ATOM   4207  N   CYS E 532      51.737 -14.509  29.683  1.00117.73           N
ATOM   4208  CA  CYS E 532      50.408 -13.943  29.716  1.00117.73           C
ATOM   4209  CB  CYS E 532      50.441 -12.403  29.790  1.00117.73           C
ATOM   4210  SG  CYS E 532      50.527 -11.679  31.459  1.00117.73           S
ATOM   4211  C   CYS E 532      49.467 -14.246  28.577  1.00117.73           C
ATOM   4212  O   CYS E 532      48.278 -14.455  28.817  1.00117.73           O
ATOM   4213  N   SER E 533      49.941 -14.267  27.311  1.00140.41           N
ATOM   4214  CA  SER E 533      48.960 -14.209  26.255  1.00140.41           C
ATOM   4215  CB  SER E 533      49.437 -13.517  24.960  1.00140.41           C
ATOM   4216  OG  SER E 533      50.265 -14.372  24.191  1.00140.41           O
ATOM   4217  C   SER E 533      48.321 -15.513  25.888  1.00140.41           C
ATOM   4218  O   SER E 533      48.970 -16.524  25.631  1.00140.41           O
ATOM   4219  N   GLN E 534      46.971 -15.482  25.889  1.00174.96           N
ATOM   4220  CA  GLN E 534      46.083 -16.551  25.528  1.00174.96           C
ATOM   4221  CB  GLN E 534      44.727 -16.468  26.235  1.00174.96           C
ATOM   4222  CG  GLN E 534      43.978 -15.150  26.083  1.00174.96           C
ATOM   4223  CD  GLN E 534      42.972 -15.197  27.218  1.00174.96           C
ATOM   4224  OE1 GLN E 534      42.379 -14.191  27.602  1.00174.96           O
ATOM   4225  NE2 GLN E 534      42.806 -16.420  27.785  1.00174.96           N
ATOM   4226  C   GLN E 534      45.978 -16.724  24.038  1.00174.96           C
ATOM   4227  O   GLN E 534      45.447 -17.726  23.558  1.00174.96           O
ATOM   4228  N   TYR E 535      46.388 -15.691  23.276  1.00157.28           N
ATOM   4229  CA  TYR E 535      46.412 -15.693  21.840  1.00157.28           C
ATOM   4230  CB  TYR E 535      46.678 -14.328  21.182  1.00157.28           C
ATOM   4231  CG  TYR E 535      45.570 -13.404  21.567  1.00157.28           C
ATOM   4232  CD1 TYR E 535      44.248 -13.777  21.446  1.00157.28           C
ATOM   4233  CD2 TYR E 535      45.869 -12.137  22.006  1.00157.28           C
ATOM   4234  CE1 TYR E 535      43.244 -12.904  21.794  1.00157.28           C
ATOM   4235  CE2 TYR E 535      44.870 -11.260  22.355  1.00157.28           C
ATOM   4236  CZ  TYR E 535      43.558 -11.646  22.253  1.00157.28           C
ATOM   4237  OH  TYR E 535      42.529 -10.751  22.611  1.00157.28           O
ATOM   4238  C   TYR E 535      47.455 -16.656  21.350  1.00157.28           C
ATOM   4239  O   TYR E 535      47.489 -16.971  20.163  1.00157.28           O
ATOM   4240  N   ALA E 536      48.428 -17.027  22.208  1.00 72.71           N
ATOM   4241  CA  ALA E 536      49.475 -17.932  21.816  1.00 72.71           C
ATOM   4242  CB  ALA E 536      50.834 -17.236  21.631  1.00 72.71           C
ATOM   4243  C   ALA E 536      49.662 -18.995  22.866  1.00 72.71           C
ATOM   4244  O   ALA E 536      49.056 -18.977  23.935  1.00 72.71           O
ATOM   4245  N   GLN E 537      50.462 -20.011  22.491  1.00187.46           N
ATOM   4246  CA  GLN E 537      50.858 -21.204  23.189  1.00187.46           C
ATOM   4247  CB  GLN E 537      51.091 -22.375  22.222  1.00187.46           C
ATOM   4248  CG  GLN E 537      49.760 -22.947  21.703  1.00187.46           C
ATOM   4249  CD  GLN E 537      48.947 -21.862  20.990  1.00187.46           C
ATOM   4250  OE1 GLN E 537      49.306 -21.412  19.903  1.00187.46           O
ATOM   4251  NE2 GLN E 537      47.812 -21.434  21.609  1.00187.46           N
ATOM   4252  C   GLN E 537      51.977 -21.055  24.188  1.00187.46           C
ATOM   4253  O   GLN E 537      52.337 -22.038  24.829  1.00187.46           O
ATOM   4254  N   GLY E 538      52.676 -19.908  24.282  1.00 54.20           N
ATOM   4255  CA  GLY E 538      53.740 -19.867  25.253  1.00 54.20           C
ATOM   4256  C   GLY E 538      54.961 -20.405  24.580  1.00 54.20           C
ATOM   4257  O   GLY E 538      55.293 -20.013  23.465  1.00 54.20           O
ATOM   4258  N   CYS E 539      55.693 -21.285  25.277  1.00 93.86           N
ATOM   4259  CA  CYS E 539      56.899 -21.873  24.784  1.00 93.86           C
ATOM   4260  CB  CYS E 539      57.767 -22.412  25.929  1.00 93.86           C
ATOM   4261  SG  CYS E 539      58.410 -20.985  26.872  1.00 93.86           S
ATOM   4262  C   CYS E 539      56.595 -22.871  23.703  1.00 93.86           C
ATOM   4263  O   CYS E 539      57.491 -23.297  22.977  1.00 93.86           O
ATOM   4264  N   GLU E 540      55.333 -23.333  23.623  1.00186.62           N
ATOM   4265  CA  GLU E 540      54.874 -24.230  22.594  1.00186.62           C
ATOM   4266  CB  GLU E 540      53.717 -25.171  22.997  1.00186.62           C
ATOM   4267  CG  GLU E 540      52.753 -24.614  24.035  1.00186.62           C
ATOM   4268  CD  GLU E 540      53.493 -24.638  25.373  1.00186.62           C
ATOM   4269  OE1 GLU E 540      54.575 -25.280  25.432  1.00186.62           O
ATOM   4270  OE2 GLU E 540      52.991 -24.020  26.350  1.00186.62           O
ATOM   4271  C   GLU E 540      54.669 -23.569  21.248  1.00186.62           C
ATOM   4272  O   GLU E 540      54.406 -24.262  20.264  1.00186.62           O
ATOM   4273  N   GLY E 541      54.654 -22.218  21.164  1.00 50.81           N
ATOM   4274  CA  GLY E 541      54.580 -21.616  19.850  1.00 50.81           C
ATOM   4275  C   GLY E 541      53.472 -20.600  19.787  1.00 50.81           C
ATOM   4276  O   GLY E 541      52.730 -20.419  20.750  1.00 50.81           O
ATOM   4277  N   GLY E 542      53.335 -19.917  18.619  1.00 43.35           N
ATOM   4278  CA  GLY E 542      52.318 -18.913  18.411  1.00 43.35           C
ATOM   4279  C   GLY E 542      52.514 -18.288  17.051  1.00 43.35           C
ATOM   4280  O   GLY E 542      53.378 -18.720  16.289  1.00 43.35           O
ATOM   4281  N   PHE E 543      51.695 -17.259  16.703  1.00151.43           N
ATOM   4282  CA  PHE E 543      51.871 -16.604  15.427  1.00151.43           C
ATOM   4283  CB  PHE E 543      50.763 -16.847  14.384  1.00151.43           C
ATOM   4284  CG  PHE E 543      50.694 -18.289  14.017  1.00151.43           C
ATOM   4285  CD1 PHE E 543      51.816 -18.974  13.615  1.00151.43           C
ATOM   4286  CD2 PHE E 543      49.483 -18.936  14.015  1.00151.43           C
ATOM   4287  CE1 PHE E 543      51.753 -20.297  13.259  1.00151.43           C
ATOM   4288  CE2 PHE E 543      49.412 -20.262  13.656  1.00151.43           C
ATOM   4289  CZ  PHE E 543      50.545 -20.945  13.284  1.00151.43           C
ATOM   4290  C   PHE E 543      51.912 -15.106  15.608  1.00151.43           C
ATOM   4291  O   PHE E 543      51.157 -14.532  16.390  1.00151.43           O
ATOM   4292  N   PRO E 544      52.763 -14.454  14.850  1.00151.40           N
ATOM   4293  CA  PRO E 544      52.956 -13.025  14.900  1.00151.40           C
ATOM   4294  CD  PRO E 544      53.812 -15.125  14.108  1.00151.40           C
ATOM   4295  CB  PRO E 544      54.145 -12.724  13.978  1.00151.40           C
ATOM   4296  CG  PRO E 544      54.362 -14.028  13.183  1.00151.40           C
ATOM   4297  C   PRO E 544      51.711 -12.256  14.588  1.00151.40           C
ATOM   4298  O   PRO E 544      51.544 -11.161  15.122  1.00151.40           O
ATOM   4299  N   TYR E 545      50.816 -12.804  13.753  1.00 77.08           N
ATOM   4300  CA  TYR E 545      49.611 -12.111  13.404  1.00 77.08           C
ATOM   4301  CB  TYR E 545      48.745 -12.984  12.472  1.00 77.08           C
ATOM   4302  CG  TYR E 545      47.471 -12.307  12.082  1.00 77.08           C
ATOM   4303  CD1 TYR E 545      46.349 -12.392  12.880  1.00 77.08           C
ATOM   4304  CD2 TYR E 545      47.394 -11.599  10.907  1.00 77.08           C
ATOM   4305  CE1 TYR E 545      45.171 -11.783  12.511  1.00 77.08           C
ATOM   4306  CE2 TYR E 545      46.229 -10.990  10.529  1.00 77.08           C
ATOM   4307  CZ  TYR E 545      45.123 -11.087  11.329  1.00 77.08           C
ATOM   4308  OH  TYR E 545      43.939 -10.449  10.913  1.00 77.08           O
ATOM   4309  C   TYR E 545      48.861 -11.890  14.681  1.00 77.08           C
ATOM   4310  O   TYR E 545      48.343 -10.804  14.933  1.00 77.08           O
ATOM   4311  N   LEU E 546      48.773 -12.938  15.521  1.00 99.93           N
ATOM   4312  CA  LEU E 546      48.079 -12.850  16.774  1.00 99.93           C
ATOM   4313  CB  LEU E 546      47.787 -14.228  17.396  1.00 99.93           C
ATOM   4314  CG  LEU E 546      46.793 -15.074  16.574  1.00 99.93           C
ATOM   4315  CD1 LEU E 546      46.378 -16.354  17.325  1.00 99.93           C
ATOM   4316  CD2 LEU E 546      45.598 -14.216  16.112  1.00 99.93           C
ATOM   4317  C   LEU E 546      48.815 -12.017  17.801  1.00 99.93           C
ATOM   4318  O   LEU E 546      48.177 -11.420  18.663  1.00 99.93           O
ATOM   4319  N   ILE E 547      50.163 -12.101  17.871  1.00144.37           N
ATOM   4320  CA  ILE E 547      50.899 -11.318  18.840  1.00144.37           C
ATOM   4321  CB  ILE E 547      52.161 -11.985  19.289  1.00144.37           C
ATOM   4322  CG1 ILE E 547      51.814 -13.190  20.185  1.00144.37           C
ATOM   4323  CG2 ILE E 547      53.045 -10.930  19.981  1.00144.37           C
ATOM   4324  CD1 ILE E 547      50.968 -14.261  19.502  1.00144.37           C
ATOM   4325  C   ILE E 547      51.240  -9.913  18.439  1.00144.37           C
ATOM   4326  O   ILE E 547      50.877  -8.945  19.110  1.00144.37           O
ATOM   4327  N   ALA E 548      51.948  -9.758  17.303  1.00 64.91           N
ATOM   4328  CA  ALA E 548      52.353  -8.444  16.911  1.00 64.91           C
ATOM   4329  CB  ALA E 548      53.180  -8.432  15.615  1.00 64.91           C
ATOM   4330  C   ALA E 548      51.105  -7.675  16.657  1.00 64.91           C
ATOM   4331  O   ALA E 548      51.040  -6.492  16.984  1.00 64.91           O
ATOM   4332  N   GLY E 549      50.132  -8.287  15.948  1.00 86.64           N
ATOM   4333  CA  GLY E 549      48.901  -7.595  15.700  1.00 86.64           C
ATOM   4334  C   GLY E 549      47.836  -7.616  16.778  1.00 86.64           C
ATOM   4335  O   GLY E 549      47.571  -6.618  17.448  1.00 86.64           O
ATOM   4336  N   LYS E 550      47.236  -8.805  17.023  1.00214.16           N
ATOM   4337  CA  LYS E 550      46.059  -8.923  17.859  1.00214.16           C
ATOM   4338  CB  LYS E 550      45.515 -10.356  17.903  1.00214.16           C
ATOM   4339  CG  LYS E 550      44.501 -10.709  16.829  1.00214.16           C
ATOM   4340  CD  LYS E 550      43.142 -10.038  17.028  1.00214.16           C
ATOM   4341  CE  LYS E 550      42.260 -10.689  18.097  1.00214.16           C
ATOM   4342  NZ  LYS E 550      40.937 -10.032  18.115  1.00214.16           N
ATOM   4343  C   LYS E 550      46.295  -8.597  19.291  1.00214.16           C
ATOM   4344  O   LYS E 550      45.618  -7.748  19.867  1.00214.16           O
ATOM   4345  N   TYR E 551      47.275  -9.281  19.901  1.00 87.61           N
ATOM   4346  CA  TYR E 551      47.542  -9.144  21.300  1.00 87.61           C
ATOM   4347  CB  TYR E 551      48.673 -10.087  21.778  1.00 87.61           C
ATOM   4348  CG  TYR E 551      49.042  -9.822  23.207  1.00 87.61           C
ATOM   4349  CD1 TYR E 551      48.300 -10.336  24.249  1.00 87.61           C
ATOM   4350  CD2 TYR E 551      50.159  -9.072  23.500  1.00 87.61           C
ATOM   4351  CE1 TYR E 551      48.663 -10.093  25.557  1.00 87.61           C
ATOM   4352  CE2 TYR E 551      50.529  -8.825  24.803  1.00 87.61           C
ATOM   4353  CZ  TYR E 551      49.779  -9.337  25.835  1.00 87.61           C
ATOM   4354  OH  TYR E 551      50.162  -9.082  27.170  1.00 87.61           O
ATOM   4355  C   TYR E 551      47.976  -7.744  21.546  1.00 87.61           C
ATOM   4356  O   TYR E 551      47.577  -7.118  22.528  1.00 87.61           O
ATOM   4357  N   ALA E 552      48.811  -7.212  20.638  1.00 39.78           N
ATOM   4358  CA  ALA E 552      49.315  -5.884  20.819  1.00 39.78           C
ATOM   4359  CB  ALA E 552      50.254  -5.436  19.683  1.00 39.78           C
ATOM   4360  C   ALA E 552      48.158  -4.930  20.853  1.00 39.78           C
ATOM   4361  O   ALA E 552      48.134  -4.012  21.670  1.00 39.78           O
ATOM   4362  N   GLN E 553      47.173  -5.105  19.953  1.00119.43           N
ATOM   4363  CA  GLN E 553      46.031  -4.229  19.887  1.00119.43           C
ATOM   4364  CB  GLN E 553      45.118  -4.601  18.704  1.00119.43           C
ATOM   4365  CG  GLN E 553      43.868  -3.731  18.540  1.00119.43           C
ATOM   4366  CD  GLN E 553      44.010  -2.891  17.283  1.00119.43           C
ATOM   4367  OE1 GLN E 553      43.595  -1.736  17.245  1.00119.43           O
ATOM   4368  NE2 GLN E 553      44.577  -3.494  16.205  1.00119.43           N
ATOM   4369  C   GLN E 553      45.161  -4.357  21.112  1.00119.43           C
ATOM   4370  O   GLN E 553      44.776  -3.357  21.717  1.00119.43           O
ATOM   4371  N   ASP E 554      44.788  -5.602  21.483  1.00114.00           N
ATOM   4372  CA  ASP E 554      43.863  -5.822  22.559  1.00114.00           C
ATOM   4373  CB  ASP E 554      43.350  -7.272  22.590  1.00114.00           C
ATOM   4374  CG  ASP E 554      42.547  -7.511  21.319  1.00114.00           C
ATOM   4375  OD1 ASP E 554      42.240  -6.512  20.616  1.00114.00           O
ATOM   4376  OD2 ASP E 554      42.240  -8.698  21.028  1.00114.00           O
ATOM   4377  C   ASP E 554      44.422  -5.543  23.928  1.00114.00           C
ATOM   4378  O   ASP E 554      43.837  -4.773  24.692  1.00114.00           O
ATOM   4379  N   PHE E 555      45.495  -6.271  24.318  1.00108.89           N
ATOM   4380  CA  PHE E 555      46.126  -6.109  25.604  1.00108.89           C
ATOM   4381  CB  PHE E 555      46.628  -7.423  26.218  1.00108.89           C
ATOM   4382  CG  PHE E 555      45.402  -8.159  26.593  1.00108.89           C
ATOM   4383  CD1 PHE E 555      44.785  -8.972  25.678  1.00108.89           C
ATOM   4384  CD2 PHE E 555      44.858  -8.027  27.851  1.00108.89           C
ATOM   4385  CE1 PHE E 555      43.645  -9.653  26.009  1.00108.89           C
ATOM   4386  CE2 PHE E 555      43.712  -8.705  28.185  1.00108.89           C
ATOM   4387  CZ  PHE E 555      43.102  -9.521  27.264  1.00108.89           C
ATOM   4388  C   PHE E 555      47.243  -5.112  25.672  1.00108.89           C
ATOM   4389  O   PHE E 555      47.387  -4.410  26.669  1.00108.89           O
ATOM   4390  N   GLY E 556      48.103  -5.055  24.637  1.00 44.11           N
ATOM   4391  CA  GLY E 556      49.236  -4.172  24.699  1.00 44.11           C
ATOM   4392  C   GLY E 556      50.433  -4.949  25.165  1.00 44.11           C
ATOM   4393  O   GLY E 556      50.312  -6.040  25.723  1.00 44.11           O
ATOM   4394  N   LEU E 557      51.642  -4.385  24.942  1.00127.96           N
ATOM   4395  CA  LEU E 557      52.856  -5.066  25.295  1.00127.96           C
ATOM   4396  CB  LEU E 557      53.688  -5.502  24.072  1.00127.96           C
ATOM   4397  CG  LEU E 557      52.966  -6.586  23.237  1.00127.96           C
ATOM   4398  CD1 LEU E 557      51.623  -6.074  22.694  1.00127.96           C
ATOM   4399  CD2 LEU E 557      53.851  -7.134  22.119  1.00127.96           C
ATOM   4400  C   LEU E 557      53.648  -4.193  26.226  1.00127.96           C
ATOM   4401  O   LEU E 557      53.515  -2.970  26.240  1.00127.96           O
ATOM   4402  N   VAL E 558      54.497  -4.828  27.057  1.00145.55           N
ATOM   4403  CA  VAL E 558      55.206  -4.118  28.079  1.00145.55           C
ATOM   4404  CB  VAL E 558      55.044  -4.768  29.422  1.00145.55           C
ATOM   4405  CG1 VAL E 558      55.639  -3.842  30.478  1.00145.55           C
ATOM   4406  CG2 VAL E 558      53.573  -5.119  29.667  1.00145.55           C
ATOM   4407  C   VAL E 558      56.663  -4.178  27.730  1.00145.55           C
ATOM   4408  O   VAL E 558      57.073  -4.937  26.854  1.00145.55           O
ATOM   4409  N   GLU E 559      57.480  -3.339  28.398  1.00 99.22           N
ATOM   4410  CA  GLU E 559      58.895  -3.300  28.144  1.00 99.22           C
ATOM   4411  CB  GLU E 559      59.603  -2.019  28.638  1.00 99.22           C
ATOM   4412  CG  GLU E 559      59.260  -0.730  27.867  1.00 99.22           C
ATOM   4413  CD  GLU E 559      58.166   0.053  28.592  1.00 99.22           C
ATOM   4414  OE1 GLU E 559      57.588  -0.504  29.560  1.00 99.22           O
ATOM   4415  OE2 GLU E 559      57.897   1.221  28.196  1.00 99.22           O
ATOM   4416  C   GLU E 559      59.559  -4.480  28.796  1.00 99.22           C
ATOM   4417  O   GLU E 559      58.997  -5.138  29.670  1.00 99.22           O
ATOM   4418  N   GLU E 560      60.808  -4.756  28.362  1.00 90.71           N
ATOM   4419  CA  GLU E 560      61.612  -5.870  28.788  1.00 90.71           C
ATOM   4420  CB  GLU E 560      62.997  -5.813  28.128  1.00 90.71           C
ATOM   4421  CG  GLU E 560      63.970  -6.881  28.616  1.00 90.71           C
ATOM   4422  CD  GLU E 560      63.746  -8.170  27.841  1.00 90.71           C
ATOM   4423  OE1 GLU E 560      62.805  -8.226  27.006  1.00 90.71           O
ATOM   4424  OE2 GLU E 560      64.537  -9.122  28.069  1.00 90.71           O
ATOM   4425  C   GLU E 560      61.821  -5.815  30.272  1.00 90.71           C
ATOM   4426  O   GLU E 560      61.722  -6.830  30.960  1.00 90.71           O
ATOM   4427  N   ALA E 561      62.089  -4.614  30.808  1.00 34.01           N
ATOM   4428  CA  ALA E 561      62.380  -4.455  32.204  1.00 34.01           C
ATOM   4429  CB  ALA E 561      62.701  -3.000  32.581  1.00 34.01           C
ATOM   4430  C   ALA E 561      61.204  -4.885  33.023  1.00 34.01           C
ATOM   4431  O   ALA E 561      61.364  -5.428  34.116  1.00 34.01           O
ATOM   4432  N   CYS E 562      59.982  -4.617  32.533  1.00 47.68           N
ATOM   4433  CA  CYS E 562      58.824  -4.947  33.312  1.00 47.68           C
ATOM   4434  CB  CYS E 562      57.496  -4.468  32.692  1.00 47.68           C
ATOM   4435  SG  CYS E 562      56.083  -4.838  33.772  1.00 47.68           S
ATOM   4436  C   CYS E 562      58.731  -6.430  33.483  1.00 47.68           C
ATOM   4437  O   CYS E 562      58.370  -6.903  34.560  1.00 47.68           O
ATOM   4438  N   PHE E 563      59.028  -7.205  32.420  1.00142.37           N
ATOM   4439  CA  PHE E 563      58.922  -8.629  32.526  1.00142.37           C
ATOM   4440  CB  PHE E 563      57.632  -9.043  31.808  1.00142.37           C
ATOM   4441  CG  PHE E 563      57.205 -10.405  32.192  1.00142.37           C
ATOM   4442  CD1 PHE E 563      56.827 -10.656  33.482  1.00142.37           C
ATOM   4443  CD2 PHE E 563      57.198 -11.429  31.283  1.00142.37           C
ATOM   4444  CE1 PHE E 563      56.420 -11.899  33.867  1.00142.37           C
ATOM   4445  CE2 PHE E 563      56.795 -12.683  31.657  1.00142.37           C
ATOM   4446  CZ  PHE E 563      56.384 -12.911  32.944  1.00142.37           C
ATOM   4447  C   PHE E 563      60.121  -9.210  31.821  1.00142.37           C
ATOM   4448  O   PHE E 563      60.069  -9.496  30.624  1.00142.37           O
ATOM   4449  N   PRO E 564      61.172  -9.470  32.561  1.00 82.52           N
ATOM   4450  CA  PRO E 564      62.405  -9.954  31.988  1.00 82.52           C
ATOM   4451  CD  PRO E 564      61.407  -8.733  33.793  1.00 82.52           C
ATOM   4452  CB  PRO E 564      63.426  -9.926  33.119  1.00 82.52           C
ATOM   4453  CG  PRO E 564      62.932  -8.773  34.011  1.00 82.52           C
ATOM   4454  C   PRO E 564      62.240 -11.298  31.362  1.00 82.52           C
ATOM   4455  O   PRO E 564      61.400 -12.067  31.824  1.00 82.52           O
ATOM   4456  N   TYR E 565      63.048 -11.609  30.328  1.00124.14           N
ATOM   4457  CA  TYR E 565      62.846 -12.818  29.579  1.00124.14           C
ATOM   4458  CB  TYR E 565      63.412 -12.679  28.148  1.00124.14           C
ATOM   4459  CG  TYR E 565      63.046 -13.878  27.343  1.00124.14           C
ATOM   4460  CD1 TYR E 565      61.805 -13.978  26.767  1.00124.14           C
ATOM   4461  CD2 TYR E 565      63.930 -14.909  27.161  1.00124.14           C
ATOM   4462  CE1 TYR E 565      61.453 -15.077  26.032  1.00124.14           C
ATOM   4463  CE2 TYR E 565      63.580 -16.014  26.423  1.00124.14           C
ATOM   4464  CZ  TYR E 565      62.332 -16.116  25.875  1.00124.14           C
ATOM   4465  OH  TYR E 565      61.966 -17.257  25.133  1.00124.14           O
ATOM   4466  C   TYR E 565      63.458 -13.990  30.293  1.00124.14           C
ATOM   4467  O   TYR E 565      64.649 -14.001  30.598  1.00124.14           O
ATOM   4468  N   THR E 566      62.580 -14.942  30.692  1.00 84.39           N
ATOM   4469  CA  THR E 566      62.890 -16.197  31.329  1.00 84.39           C
ATOM   4470  CB  THR E 566      61.773 -16.679  32.200  1.00 84.39           C
ATOM   4471  OG1 THR E 566      61.504 -15.722  33.212  1.00 84.39           O
ATOM   4472  CG2 THR E 566      62.187 -18.018  32.826  1.00 84.39           C
ATOM   4473  C   THR E 566      63.213 -17.308  30.375  1.00 84.39           C
ATOM   4474  O   THR E 566      64.145 -18.077  30.602  1.00 84.39           O
ATOM   4475  N   GLY E 567      62.438 -17.433  29.279  1.00 38.18           N
ATOM   4476  CA  GLY E 567      62.632 -18.529  28.367  1.00 38.18           C
ATOM   4477  C   GLY E 567      61.838 -19.713  28.836  1.00 38.18           C
ATOM   4478  O   GLY E 567      62.086 -20.840  28.410  1.00 38.18           O
ATOM   4479  N   THR E 568      60.865 -19.495  29.744  1.00 64.81           N
ATOM   4480  CA  THR E 568      60.058 -20.589  30.204  1.00 64.81           C
ATOM   4481  CB  THR E 568      60.446 -21.097  31.563  1.00 64.81           C
ATOM   4482  OG1 THR E 568      60.308 -20.068  32.532  1.00 64.81           O
ATOM   4483  CG2 THR E 568      61.901 -21.590  31.510  1.00 64.81           C
ATOM   4484  C   THR E 568      58.635 -20.127  30.303  1.00 64.81           C
ATOM   4485  O   THR E 568      58.317 -18.951  30.167  1.00 64.81           O
ATOM   4486  N   ASP E 569      57.741 -21.098  30.534  1.00193.82           N
ATOM   4487  CA  ASP E 569      56.322 -20.971  30.702  1.00193.82           C
ATOM   4488  CB  ASP E 569      55.464 -22.154  30.201  1.00193.82           C
ATOM   4489  CG  ASP E 569      56.009 -23.508  30.620  1.00193.82           C
ATOM   4490  OD1 ASP E 569      57.187 -23.594  31.055  1.00193.82           O
ATOM   4491  OD2 ASP E 569      55.244 -24.495  30.466  1.00193.82           O
ATOM   4492  C   ASP E 569      55.949 -20.446  32.056  1.00193.82           C
ATOM   4493  O   ASP E 569      54.883 -20.761  32.584  1.00193.82           O
ATOM   4494  N   SER E 570      56.895 -19.736  32.707  1.00 71.20           N
ATOM   4495  CA  SER E 570      56.684 -19.158  34.008  1.00 71.20           C
ATOM   4496  CB  SER E 570      57.750 -18.111  34.377  1.00 71.20           C
ATOM   4497  OG  SER E 570      57.677 -17.004  33.491  1.00 71.20           O
ATOM   4498  C   SER E 570      55.334 -18.494  34.071  1.00 71.20           C
ATOM   4499  O   SER E 570      54.698 -18.208  33.057  1.00 71.20           O
ATOM   4500  N   PRO E 571      54.876 -18.292  35.288  1.00125.40           N
ATOM   4501  CA  PRO E 571      53.584 -17.697  35.543  1.00125.40           C
ATOM   4502  CD  PRO E 571      55.298 -19.159  36.378  1.00125.40           C
ATOM   4503  CB  PRO E 571      53.312 -17.916  37.030  1.00125.40           C
ATOM   4504  CG  PRO E 571      54.125 -19.177  37.372  1.00125.40           C
ATOM   4505  C   PRO E 571      53.582 -16.257  35.162  1.00125.40           C
ATOM   4506  O   PRO E 571      54.652 -15.652  35.132  1.00125.40           O
ATOM   4507  N   CYS E 572      52.407 -15.664  34.871  1.00 78.29           N
ATOM   4508  CA  CYS E 572      52.538 -14.309  34.441  1.00 78.29           C
ATOM   4509  CB  CYS E 572      51.505 -13.847  33.388  1.00 78.29           C
ATOM   4510  SG  CYS E 572      52.152 -12.463  32.390  1.00 78.29           S
ATOM   4511  C   CYS E 572      52.497 -13.428  35.647  1.00 78.29           C
ATOM   4512  O   CYS E 572      51.453 -13.231  36.269  1.00 78.29           O
ATOM   4513  N   LYS E 573      53.681 -12.903  36.019  1.00116.99           N
ATOM   4514  CA  LYS E 573      53.830 -12.039  37.154  1.00116.99           C
ATOM   4515  CB  LYS E 573      54.451 -12.767  38.355  1.00116.99           C
ATOM   4516  CG  LYS E 573      55.068 -11.817  39.375  1.00116.99           C
ATOM   4517  CD  LYS E 573      54.061 -10.916  40.080  1.00116.99           C
ATOM   4518  CE  LYS E 573      54.717  -9.706  40.743  1.00116.99           C
ATOM   4519  NZ  LYS E 573      53.711  -8.648  40.963  1.00116.99           N
ATOM   4520  C   LYS E 573      54.785 -10.960  36.766  1.00116.99           C
ATOM   4521  O   LYS E 573      55.947 -11.238  36.470  1.00116.99           O
ATOM   4522  N   MET E 574      54.335  -9.691  36.811  1.00120.33           N
ATOM   4523  CA  MET E 574      55.168  -8.617  36.353  1.00120.33           C
ATOM   4524  CB  MET E 574      54.593  -7.934  35.102  1.00120.33           C
ATOM   4525  CG  MET E 574      54.568  -8.824  33.869  1.00120.33           C
ATOM   4526  SD  MET E 574      53.339  -8.420  32.610  1.00120.33           S
ATOM   4527  CE  MET E 574      54.070  -6.823  32.160  1.00120.33           C
ATOM   4528  C   MET E 574      55.236  -7.547  37.400  1.00120.33           C
ATOM   4529  O   MET E 574      54.701  -7.668  38.502  1.00120.33           O
ATOM   4530  N   LYS E 575      55.978  -6.475  37.060  1.00187.54           N
ATOM   4531  CA  LYS E 575      56.126  -5.331  37.906  1.00187.54           C
ATOM   4532  CB  LYS E 575      57.406  -4.550  37.524  1.00187.54           C
ATOM   4533  CG  LYS E 575      58.080  -3.729  38.631  1.00187.54           C
ATOM   4534  CD  LYS E 575      57.486  -2.354  38.923  1.00187.54           C
ATOM   4535  CE  LYS E 575      58.234  -1.244  38.182  1.00187.54           C
ATOM   4536  NZ  LYS E 575      59.697  -1.451  38.317  1.00187.54           N
ATOM   4537  C   LYS E 575      54.871  -4.541  37.679  1.00187.54           C
ATOM   4538  O   LYS E 575      54.238  -4.664  36.632  1.00187.54           O
ATOM   4539  N   GLU E 576      54.417  -3.762  38.678  1.00107.03           N
ATOM   4540  CA  GLU E 576      53.185  -3.058  38.466  1.00107.03           C
ATOM   4541  CB  GLU E 576      52.304  -2.906  39.719  1.00107.03           C
ATOM   4542  CG  GLU E 576      52.985  -2.289  40.935  1.00107.03           C
ATOM   4543  CD  GLU E 576      52.064  -2.547  42.121  1.00107.03           C
ATOM   4544  OE1 GLU E 576      51.601  -3.711  42.262  1.00107.03           O
ATOM   4545  OE2 GLU E 576      51.804  -1.586  42.893  1.00107.03           O
ATOM   4546  C   GLU E 576      53.446  -1.735  37.820  1.00107.03           C
ATOM   4547  O   GLU E 576      54.583  -1.275  37.732  1.00107.03           O
ATOM   4548  N   ASP E 577      52.358  -1.111  37.321  1.00 65.13           N
ATOM   4549  CA  ASP E 577      52.384   0.179  36.683  1.00 65.13           C
ATOM   4550  CB  ASP E 577      52.961   1.274  37.603  1.00 65.13           C
ATOM   4551  CG  ASP E 577      52.050   1.474  38.806  1.00 65.13           C
ATOM   4552  OD1 ASP E 577      50.804   1.409  38.629  1.00 65.13           O
ATOM   4553  OD2 ASP E 577      52.593   1.703  39.920  1.00 65.13           O
ATOM   4554  C   ASP E 577      53.246   0.176  35.458  1.00 65.13           C
ATOM   4555  O   ASP E 577      53.977   1.137  35.224  1.00 65.13           O
ATOM   4556  N   CYS E 578      53.173  -0.876  34.617  1.00 47.38           N
ATOM   4557  CA  CYS E 578      54.008  -0.881  33.446  1.00 47.38           C
ATOM   4558  CB  CYS E 578      54.541  -2.291  33.102  1.00 47.38           C
ATOM   4559  SG  CYS E 578      55.510  -3.015  34.464  1.00 47.38           S
ATOM   4560  C   CYS E 578      53.216  -0.355  32.279  1.00 47.38           C
ATOM   4561  O   CYS E 578      52.067  -0.739  32.055  1.00 47.38           O
ATOM   4562  N   PHE E 579      53.835   0.570  31.514  1.00141.31           N
ATOM   4563  CA  PHE E 579      53.265   1.174  30.338  1.00141.31           C
ATOM   4564  CB  PHE E 579      54.042   2.455  29.946  1.00141.31           C
ATOM   4565  CG  PHE E 579      53.829   2.937  28.550  1.00141.31           C
ATOM   4566  CD1 PHE E 579      52.608   3.007  27.921  1.00141.31           C
ATOM   4567  CD2 PHE E 579      54.925   3.420  27.883  1.00141.31           C
ATOM   4568  CE1 PHE E 579      52.511   3.494  26.636  1.00141.31           C
ATOM   4569  CE2 PHE E 579      54.826   3.907  26.612  1.00141.31           C
ATOM   4570  CZ  PHE E 579      53.619   3.937  25.970  1.00141.31           C
ATOM   4571  C   PHE E 579      53.243   0.158  29.251  1.00141.31           C
ATOM   4572  O   PHE E 579      54.153  -0.657  29.119  1.00141.31           O
ATOM   4573  N   ARG E 580      52.147   0.140  28.465  1.00179.35           N
ATOM   4574  CA  ARG E 580      52.083  -0.836  27.417  1.00179.35           C
ATOM   4575  CB  ARG E 580      51.215  -2.070  27.750  1.00179.35           C
ATOM   4576  CG  ARG E 580      49.814  -1.799  28.287  1.00179.35           C
ATOM   4577  CD  ARG E 580      49.039  -3.082  28.609  1.00179.35           C
ATOM   4578  NE  ARG E 580      49.603  -3.737  29.831  1.00179.35           N
ATOM   4579  CZ  ARG E 580      50.392  -4.844  29.717  1.00179.35           C
ATOM   4580  NH1 ARG E 580      50.838  -5.246  28.492  1.00179.35           N
ATOM   4581  NH2 ARG E 580      50.721  -5.581  30.819  1.00179.35           N
ATOM   4582  C   ARG E 580      51.781  -0.208  26.095  1.00179.35           C
ATOM   4583  O   ARG E 580      50.994   0.728  25.985  1.00179.35           O
ATOM   4584  N   TYR E 581      52.484  -0.714  25.059  1.00106.03           N
ATOM   4585  CA  TYR E 581      52.422  -0.248  23.702  1.00106.03           C
ATOM   4586  CB  TYR E 581      53.768  -0.326  22.951  1.00106.03           C
ATOM   4587  CG  TYR E 581      54.729   0.596  23.618  1.00106.03           C
ATOM   4588  CD1 TYR E 581      55.407   0.187  24.744  1.00106.03           C
ATOM   4589  CD2 TYR E 581      54.959   1.857  23.120  1.00106.03           C
ATOM   4590  CE1 TYR E 581      56.293   1.032  25.367  1.00106.03           C
ATOM   4591  CE2 TYR E 581      55.845   2.706  23.742  1.00106.03           C
ATOM   4592  CZ  TYR E 581      56.522   2.286  24.860  1.00106.03           C
ATOM   4593  OH  TYR E 581      57.427   3.152  25.509  1.00106.03           O
ATOM   4594  C   TYR E 581      51.423  -1.091  22.957  1.00106.03           C
ATOM   4595  O   TYR E 581      51.366  -2.306  23.138  1.00106.03           O
ATOM   4596  N   TYR E 582      50.611  -0.451  22.083  1.00 90.24           N
ATOM   4597  CA  TYR E 582      49.549  -1.138  21.388  1.00 90.24           C
ATOM   4598  CB  TYR E 582      48.155  -0.518  21.653  1.00 90.24           C
ATOM   4599  CG  TYR E 582      47.915  -0.471  23.124  1.00 90.24           C
ATOM   4600  CD1 TYR E 582      48.451   0.559  23.861  1.00 90.24           C
ATOM   4601  CD2 TYR E 582      47.157  -1.437  23.754  1.00 90.24           C
ATOM   4602  CE1 TYR E 582      48.238   0.616  25.213  1.00 90.24           C
ATOM   4603  CE2 TYR E 582      46.942  -1.379  25.114  1.00 90.24           C
ATOM   4604  CZ  TYR E 582      47.492  -0.346  25.842  1.00 90.24           C
ATOM   4605  OH  TYR E 582      47.276  -0.281  27.232  1.00 90.24           O
ATOM   4606  C   TYR E 582      49.782  -1.002  19.908  1.00 90.24           C
ATOM   4607  O   TYR E 582      50.566  -0.160  19.467  1.00 90.24           O
ATOM   4608  N   SER E 583      49.121  -1.861  19.100  1.00 47.15           N
ATOM   4609  CA  SER E 583      49.260  -1.810  17.668  1.00 47.15           C
ATOM   4610  CB  SER E 583      49.544  -3.176  17.028  1.00 47.15           C
ATOM   4611  OG  SER E 583      50.777  -3.702  17.502  1.00 47.15           O
ATOM   4612  C   SER E 583      47.969  -1.314  17.087  1.00 47.15           C
ATOM   4613  O   SER E 583      46.900  -1.879  17.310  1.00 47.15           O
ATOM   4614  N   SER E 584      48.064  -0.217  16.314  1.00 95.32           N
ATOM   4615  CA  SER E 584      46.946   0.434  15.696  1.00 95.32           C
ATOM   4616  CB  SER E 584      47.351   1.781  15.078  1.00 95.32           C
ATOM   4617  OG  SER E 584      46.245   2.370  14.412  1.00 95.32           O
ATOM   4618  C   SER E 584      46.377  -0.406  14.595  1.00 95.32           C
ATOM   4619  O   SER E 584      45.173  -0.359  14.344  1.00 95.32           O
ATOM   4620  N   GLU E 585      47.221  -1.180  13.882  1.00 92.97           N
ATOM   4621  CA  GLU E 585      46.690  -1.947  12.787  1.00 92.97           C
ATOM   4622  CB  GLU E 585      46.576  -1.123  11.491  1.00 92.97           C
ATOM   4623  CG  GLU E 585      45.720  -1.772  10.399  1.00 92.97           C
ATOM   4624  CD  GLU E 585      46.598  -2.666   9.533  1.00 92.97           C
ATOM   4625  OE1 GLU E 585      47.846  -2.501   9.585  1.00 92.97           O
ATOM   4626  OE2 GLU E 585      46.029  -3.520   8.802  1.00 92.97           O
ATOM   4627  C   GLU E 585      47.597  -3.112  12.516  1.00 92.97           C
ATOM   4628  O   GLU E 585      48.776  -3.087  12.864  1.00 92.97           O
ATOM   4629  N   TYR E 586      47.041  -4.199  11.932  1.00 95.90           N
ATOM   4630  CA  TYR E 586      47.821  -5.359  11.583  1.00 95.90           C
ATOM   4631  CB  TYR E 586      47.955  -6.362  12.740  1.00 95.90           C
ATOM   4632  CG  TYR E 586      46.581  -6.619  13.262  1.00 95.90           C
ATOM   4633  CD1 TYR E 586      46.055  -5.775  14.211  1.00 95.90           C
ATOM   4634  CD2 TYR E 586      45.815  -7.674  12.816  1.00 95.90           C
ATOM   4635  CE1 TYR E 586      44.797  -5.971  14.723  1.00 95.90           C
ATOM   4636  CE2 TYR E 586      44.551  -7.879  13.323  1.00 95.90           C
ATOM   4637  CZ  TYR E 586      44.044  -7.025  14.278  1.00 95.90           C
ATOM   4638  OH  TYR E 586      42.752  -7.222  14.807  1.00 95.90           O
ATOM   4639  C   TYR E 586      47.158  -6.077  10.444  1.00 95.90           C
ATOM   4640  O   TYR E 586      45.936  -6.039  10.313  1.00 95.90           O
ATOM   4641  N   HIS E 587      47.956  -6.750   9.580  1.00 94.33           N
ATOM   4642  CA  HIS E 587      47.392  -7.524   8.505  1.00 94.33           C
ATOM   4643  ND1 HIS E 587      49.133  -6.159   6.279  1.00 94.33           N
ATOM   4644  CG  HIS E 587      47.836  -5.827   6.601  1.00 94.33           C
ATOM   4645  CB  HIS E 587      46.850  -6.713   7.308  1.00 94.33           C
ATOM   4646  NE2 HIS E 587      48.789  -4.135   5.439  1.00 94.33           N
ATOM   4647  CD2 HIS E 587      47.648  -4.583   6.081  1.00 94.33           C
ATOM   4648  CE1 HIS E 587      49.659  -5.118   5.585  1.00 94.33           C
ATOM   4649  C   HIS E 587      48.447  -8.412   7.931  1.00 94.33           C
ATOM   4650  O   HIS E 587      49.641  -8.225   8.155  1.00 94.33           O
ATOM   4651  N   TYR E 588      48.013  -9.439   7.178  1.00 97.64           N
ATOM   4652  CA  TYR E 588      48.955 -10.255   6.466  1.00 97.64           C
ATOM   4653  CB  TYR E 588      48.430 -11.630   6.003  1.00 97.64           C
ATOM   4654  CG  TYR E 588      48.420 -12.619   7.119  1.00 97.64           C
ATOM   4655  CD1 TYR E 588      49.594 -13.236   7.487  1.00 97.64           C
ATOM   4656  CD2 TYR E 588      47.255 -12.955   7.772  1.00 97.64           C
ATOM   4657  CE1 TYR E 588      49.616 -14.162   8.501  1.00 97.64           C
ATOM   4658  CE2 TYR E 588      47.272 -13.881   8.789  1.00 97.64           C
ATOM   4659  CZ  TYR E 588      48.453 -14.483   9.156  1.00 97.64           C
ATOM   4660  OH  TYR E 588      48.481 -15.434  10.198  1.00 97.64           O
ATOM   4661  C   TYR E 588      49.254  -9.497   5.215  1.00 97.64           C
ATOM   4662  O   TYR E 588      48.359  -8.907   4.618  1.00 97.64           O
ATOM   4663  N   VAL E 589      50.530  -9.452   4.793  1.00121.77           N
ATOM   4664  CA  VAL E 589      50.824  -8.743   3.581  1.00121.77           C
ATOM   4665  CB  VAL E 589      52.282  -8.758   3.221  1.00121.77           C
ATOM   4666  CG1 VAL E 589      52.478  -8.012   1.898  1.00121.77           C
ATOM   4667  CG2 VAL E 589      53.084  -8.150   4.373  1.00121.77           C
ATOM   4668  C   VAL E 589      50.088  -9.445   2.484  1.00121.77           C
ATOM   4669  O   VAL E 589      50.091 -10.673   2.412  1.00121.77           O
ATOM   4670  N   GLY E 590      49.452  -8.668   1.582  1.00 41.63           N
ATOM   4671  CA  GLY E 590      48.674  -9.272   0.545  1.00 41.63           C
ATOM   4672  C   GLY E 590      47.229  -9.150   0.937  1.00 41.63           C
ATOM   4673  O   GLY E 590      46.341  -9.417   0.132  1.00 41.63           O
ATOM   4674  N   GLY E 591      46.946  -8.758   2.195  1.00 51.89           N
ATOM   4675  CA  GLY E 591      45.592  -8.500   2.602  1.00 51.89           C
ATOM   4676  C   GLY E 591      45.062  -9.598   3.471  1.00 51.89           C
ATOM   4677  O   GLY E 591      44.261  -9.340   4.368  1.00 51.89           O
ATOM   4678  N   PHE E 592      45.470 -10.855   3.224  1.00197.78           N
ATOM   4679  CA  PHE E 592      45.040 -11.954   4.043  1.00197.78           C
ATOM   4680  CB  PHE E 592      43.580 -12.366   3.798  1.00197.78           C
ATOM   4681  CG  PHE E 592      43.424 -12.430   2.331  1.00197.78           C
ATOM   4682  CD1 PHE E 592      43.751 -13.576   1.652  1.00197.78           C
ATOM   4683  CD2 PHE E 592      42.975 -11.324   1.656  1.00197.78           C
ATOM   4684  CE1 PHE E 592      43.600 -13.627   0.292  1.00197.78           C
ATOM   4685  CE2 PHE E 592      42.822 -11.371   0.297  1.00197.78           C
ATOM   4686  CZ  PHE E 592      43.136 -12.524  -0.380  1.00197.78           C
ATOM   4687  C   PHE E 592      45.989 -13.094   3.817  1.00197.78           C
ATOM   4688  O   PHE E 592      46.909 -12.993   3.009  1.00197.78           O
ATOM   4689  N   TYR E 593      45.809 -14.217   4.540  1.00175.08           N
ATOM   4690  CA  TYR E 593      46.741 -15.312   4.431  1.00175.08           C
ATOM   4691  CB  TYR E 593      46.469 -16.362   5.526  1.00175.08           C
ATOM   4692  CG  TYR E 593      47.518 -17.422   5.581  1.00175.08           C
ATOM   4693  CD1 TYR E 593      48.679 -17.181   6.276  1.00175.08           C
ATOM   4694  CD2 TYR E 593      47.361 -18.643   4.963  1.00175.08           C
ATOM   4695  CE1 TYR E 593      49.666 -18.131   6.373  1.00175.08           C
ATOM   4696  CE2 TYR E 593      48.348 -19.601   5.057  1.00175.08           C
ATOM   4697  CZ  TYR E 593      49.500 -19.346   5.760  1.00175.08           C
ATOM   4698  OH  TYR E 593      50.510 -20.325   5.862  1.00175.08           O
ATOM   4699  C   TYR E 593      46.578 -15.946   3.077  1.00175.08           C
ATOM   4700  O   TYR E 593      45.494 -16.403   2.714  1.00175.08           O
ATOM   4701  N   GLY E 594      47.687 -16.019   2.307  1.00 58.37           N
ATOM   4702  CA  GLY E 594      47.670 -16.595   0.990  1.00 58.37           C
ATOM   4703  C   GLY E 594      47.928 -15.538  -0.058  1.00 58.37           C
ATOM   4704  O   GLY E 594      48.201 -15.859  -1.213  1.00 58.37           O
ATOM   4705  N   GLY E 595      47.776 -14.257   0.310  1.00 81.24           N
ATOM   4706  CA  GLY E 595      48.018 -13.092  -0.492  1.00 81.24           C
ATOM   4707  C   GLY E 595      49.470 -12.731  -0.670  1.00 81.24           C
ATOM   4708  O   GLY E 595      49.805 -11.937  -1.539  1.00 81.24           O
ATOM   4709  N   CYS E 596      50.372 -13.195   0.207  1.00 82.45           N
ATOM   4710  CA  CYS E 596      51.721 -12.676   0.227  1.00 82.45           C
ATOM   4711  CB  CYS E 596      52.505 -13.134   1.469  1.00 82.45           C
ATOM   4712  SG  CYS E 596      54.162 -12.391   1.584  1.00 82.45           S
ATOM   4713  C   CYS E 596      52.538 -12.972  -1.002  1.00 82.45           C
ATOM   4714  O   CYS E 596      52.330 -13.959  -1.702  1.00 82.45           O
ATOM   4715  N   ASN E 597      53.489 -12.061  -1.314  1.00 82.46           N
ATOM   4716  CA  ASN E 597      54.383 -12.250  -2.420  1.00 82.46           C
ATOM   4717  CB  ASN E 597      53.759 -11.862  -3.775  1.00 82.46           C
ATOM   4718  CG  ASN E 597      53.347 -10.395  -3.771  1.00 82.46           C
ATOM   4719  OD1 ASN E 597      53.655  -9.634  -2.857  1.00 82.46           O
ATOM   4720  ND2 ASN E 597      52.604  -9.984  -4.831  1.00 82.46           N
ATOM   4721  C   ASN E 597      55.608 -11.419  -2.167  1.00 82.46           C
ATOM   4722  O   ASN E 597      55.634 -10.586  -1.263  1.00 82.46           O
ATOM   4723  N   GLU E 598      56.667 -11.641  -2.965  1.00 90.03           N
ATOM   4724  CA  GLU E 598      57.922 -10.967  -2.797  1.00 90.03           C
ATOM   4725  CB  GLU E 598      58.953 -11.412  -3.837  1.00 90.03           C
ATOM   4726  CG  GLU E 598      60.290 -10.701  -3.670  1.00 90.03           C
ATOM   4727  CD  GLU E 598      61.025 -10.801  -4.991  1.00 90.03           C
ATOM   4728  OE1 GLU E 598      60.395 -11.222  -5.997  1.00 90.03           O
ATOM   4729  OE2 GLU E 598      62.229 -10.440  -5.014  1.00 90.03           O
ATOM   4730  C   GLU E 598      57.756  -9.495  -3.021  1.00 90.03           C
ATOM   4731  O   GLU E 598      58.274  -8.683  -2.254  1.00 90.03           O
ATOM   4732  N   ALA E 599      57.017  -9.116  -4.082  1.00 45.96           N
ATOM   4733  CA  ALA E 599      56.893  -7.734  -4.449  1.00 45.96           C
ATOM   4734  CB  ALA E 599      56.023  -7.539  -5.702  1.00 45.96           C
ATOM   4735  C   ALA E 599      56.252  -6.961  -3.335  1.00 45.96           C
ATOM   4736  O   ALA E 599      56.738  -5.896  -2.955  1.00 45.96           O
ATOM   4737  N   LEU E 600      55.155  -7.489  -2.763  1.00 60.07           N
ATOM   4738  CA  LEU E 600      54.474  -6.793  -1.710  1.00 60.07           C
ATOM   4739  CB  LEU E 600      53.156  -7.450  -1.268  1.00 60.07           C
ATOM   4740  CG  LEU E 600      52.047  -7.376  -2.333  1.00 60.07           C
ATOM   4741  CD1 LEU E 600      50.743  -8.005  -1.816  1.00 60.07           C
ATOM   4742  CD2 LEU E 600      51.856  -5.938  -2.846  1.00 60.07           C
ATOM   4743  C   LEU E 600      55.363  -6.724  -0.515  1.00 60.07           C
ATOM   4744  O   LEU E 600      55.344  -5.748   0.231  1.00 60.07           O
ATOM   4745  N   MET E 601      56.156  -7.781  -0.294  1.00134.87           N
ATOM   4746  CA  MET E 601      56.994  -7.867   0.864  1.00134.87           C
ATOM   4747  CB  MET E 601      57.730  -9.217   0.861  1.00134.87           C
ATOM   4748  CG  MET E 601      58.207  -9.739   2.213  1.00134.87           C
ATOM   4749  SD  MET E 601      58.701 -11.490   2.128  1.00134.87           S
ATOM   4750  CE  MET E 601      59.401 -11.596   3.795  1.00134.87           C
ATOM   4751  C   MET E 601      57.987  -6.741   0.841  1.00134.87           C
ATOM   4752  O   MET E 601      58.176  -6.051   1.842  1.00134.87           O
ATOM   4753  N   LYS E 602      58.643  -6.499  -0.311  1.00139.09           N
ATOM   4754  CA  LYS E 602      59.619  -5.445  -0.337  1.00139.09           C
ATOM   4755  CB  LYS E 602      60.611  -5.504  -1.515  1.00139.09           C
ATOM   4756  CG  LYS E 602      60.018  -5.757  -2.898  1.00139.09           C
ATOM   4757  CD  LYS E 602      61.062  -5.596  -4.004  1.00139.09           C
ATOM   4758  CE  LYS E 602      60.711  -6.345  -5.289  1.00139.09           C
ATOM   4759  NZ  LYS E 602      60.911  -7.799  -5.087  1.00139.09           N
ATOM   4760  C   LYS E 602      58.975  -4.097  -0.234  1.00139.09           C
ATOM   4761  O   LYS E 602      59.566  -3.176   0.325  1.00139.09           O
ATOM   4762  N   LEU E 603      57.762  -3.916  -0.791  1.00 46.47           N
ATOM   4763  CA  LEU E 603      57.130  -2.632  -0.678  1.00 46.47           C
ATOM   4764  CB  LEU E 603      55.803  -2.533  -1.455  1.00 46.47           C
ATOM   4765  CG  LEU E 603      55.982  -2.480  -2.984  1.00 46.47           C
ATOM   4766  CD1 LEU E 603      54.627  -2.384  -3.703  1.00 46.47           C
ATOM   4767  CD2 LEU E 603      56.932  -1.342  -3.389  1.00 46.47           C
ATOM   4768  C   LEU E 603      56.838  -2.358   0.765  1.00 46.47           C
ATOM   4769  O   LEU E 603      57.073  -1.253   1.253  1.00 46.47           O
ATOM   4770  N   GLU E 604      56.335  -3.369   1.497  1.00110.74           N
ATOM   4771  CA  GLU E 604      55.968  -3.164   2.870  1.00110.74           C
ATOM   4772  CB  GLU E 604      55.285  -4.407   3.480  1.00110.74           C
ATOM   4773  CG  GLU E 604      54.099  -4.099   4.409  1.00110.74           C
ATOM   4774  CD  GLU E 604      54.537  -3.853   5.842  1.00110.74           C
ATOM   4775  OE1 GLU E 604      55.394  -4.627   6.340  1.00110.74           O
ATOM   4776  OE2 GLU E 604      53.993  -2.908   6.472  1.00110.74           O
ATOM   4777  C   GLU E 604      57.217  -2.858   3.643  1.00110.74           C
ATOM   4778  O   GLU E 604      57.231  -1.970   4.494  1.00110.74           O
ATOM   4779  N   LEU E 605      58.318  -3.572   3.335  1.00 60.83           N
ATOM   4780  CA  LEU E 605      59.531  -3.426   4.091  1.00 60.83           C
ATOM   4781  CB  LEU E 605      60.626  -4.398   3.621  1.00 60.83           C
ATOM   4782  CG  LEU E 605      61.934  -4.290   4.423  1.00 60.83           C
ATOM   4783  CD1 LEU E 605      61.712  -4.697   5.889  1.00 60.83           C
ATOM   4784  CD2 LEU E 605      63.072  -5.076   3.753  1.00 60.83           C
ATOM   4785  C   LEU E 605      60.083  -2.035   3.987  1.00 60.83           C
ATOM   4786  O   LEU E 605      60.341  -1.392   5.004  1.00 60.83           O
ATOM   4787  N   VAL E 606      60.271  -1.516   2.758  1.00 67.55           N
ATOM   4788  CA  VAL E 606      60.887  -0.226   2.633  1.00 67.55           C
ATOM   4789  CB  VAL E 606      61.308   0.105   1.225  1.00 67.55           C
ATOM   4790  CG1 VAL E 606      62.274  -0.989   0.740  1.00 67.55           C
ATOM   4791  CG2 VAL E 606      60.067   0.288   0.340  1.00 67.55           C
ATOM   4792  C   VAL E 606      59.970   0.853   3.116  1.00 67.55           C
ATOM   4793  O   VAL E 606      60.406   1.796   3.774  1.00 67.55           O
ATOM   4794  N   HIS E 607      58.677   0.785   2.753  1.00 90.21           N
ATOM   4795  CA  HIS E 607      57.808   1.839   3.178  1.00 90.21           C
ATOM   4796  ND1 HIS E 607      57.043   3.529   0.563  1.00 90.21           N
ATOM   4797  CG  HIS E 607      56.729   2.251   0.969  1.00 90.21           C
ATOM   4798  CB  HIS E 607      56.486   1.871   2.399  1.00 90.21           C
ATOM   4799  NE2 HIS E 607      57.030   2.267  -1.268  1.00 90.21           N
ATOM   4800  CD2 HIS E 607      56.725   1.493  -0.162  1.00 90.21           C
ATOM   4801  CE1 HIS E 607      57.213   3.482  -0.782  1.00 90.21           C
ATOM   4802  C   HIS E 607      57.526   1.778   4.653  1.00 90.21           C
ATOM   4803  O   HIS E 607      57.652   2.784   5.344  1.00 90.21           O
ATOM   4804  N   HIS E 608      57.070   0.610   5.147  1.00146.11           N
ATOM   4805  CA  HIS E 608      56.665   0.386   6.514  1.00146.11           C
ATOM   4806  ND1 HIS E 608      53.350   0.605   6.507  1.00146.11           N
ATOM   4807  CG  HIS E 608      54.350  -0.088   5.868  1.00146.11           C
ATOM   4808  CB  HIS E 608      55.543  -0.646   6.569  1.00146.11           C
ATOM   4809  NE2 HIS E 608      52.839   0.602   4.345  1.00146.11           N
ATOM   4810  CD2 HIS E 608      54.023  -0.082   4.547  1.00146.11           C
ATOM   4811  CE1 HIS E 608      52.472   0.995   5.551  1.00146.11           C
ATOM   4812  C   HIS E 608      57.717   0.021   7.533  1.00146.11           C
ATOM   4813  O   HIS E 608      57.633   0.464   8.678  1.00146.11           O
ATOM   4814  N   GLY E 609      58.701  -0.839   7.191  1.00 50.80           N
ATOM   4815  CA  GLY E 609      59.666  -1.242   8.183  1.00 50.80           C
ATOM   4816  C   GLY E 609      59.780  -2.742   8.166  1.00 50.80           C
ATOM   4817  O   GLY E 609      59.127  -3.411   7.367  1.00 50.80           O
ATOM   4818  N   PRO E 610      60.577  -3.300   9.052  1.00 80.18           N
ATOM   4819  CA  PRO E 610      60.749  -4.728   9.074  1.00 80.18           C
ATOM   4820  CD  PRO E 610      61.759  -2.608   9.540  1.00 80.18           C
ATOM   4821  CB  PRO E 610      61.920  -4.993  10.014  1.00 80.18           C
ATOM   4822  CG  PRO E 610      62.772  -3.717   9.883  1.00 80.18           C
ATOM   4823  C   PRO E 610      59.469  -5.395   9.456  1.00 80.18           C
ATOM   4824  O   PRO E 610      58.681  -4.798  10.190  1.00 80.18           O
ATOM   4825  N   MET E 611      59.223  -6.618   8.944  1.00181.11           N
ATOM   4826  CA  MET E 611      58.000  -7.290   9.267  1.00181.11           C
ATOM   4827  CB  MET E 611      56.937  -7.278   8.144  1.00181.11           C
ATOM   4828  CG  MET E 611      57.242  -8.155   6.924  1.00181.11           C
ATOM   4829  SD  MET E 611      58.544  -7.528   5.822  1.00181.11           S
ATOM   4830  CE  MET E 611      57.631  -6.053   5.287  1.00181.11           C
ATOM   4831  C   MET E 611      58.319  -8.711   9.595  1.00181.11           C
ATOM   4832  O   MET E 611      59.385  -9.218   9.249  1.00181.11           O
ATOM   4833  N   ALA E 612      57.398  -9.375  10.321  1.00 41.92           N
ATOM   4834  CA  ALA E 612      57.592 -10.739  10.724  1.00 41.92           C
ATOM   4835  CB  ALA E 612      56.646 -11.174  11.859  1.00 41.92           C
ATOM   4836  C   ALA E 612      57.344 -11.644   9.555  1.00 41.92           C
ATOM   4837  O   ALA E 612      56.446 -11.412   8.747  1.00 41.92           O
ATOM   4838  N   VAL E 613      58.149 -12.722   9.454  1.00 46.93           N
ATOM   4839  CA  VAL E 613      58.011 -13.694   8.406  1.00 46.93           C
ATOM   4840  CB  VAL E 613      59.039 -13.549   7.321  1.00 46.93           C
ATOM   4841  CG1 VAL E 613      58.845 -12.183   6.643  1.00 46.93           C
ATOM   4842  CG2 VAL E 613      60.437 -13.736   7.935  1.00 46.93           C
ATOM   4843  C   VAL E 613      58.238 -15.031   9.040  1.00 46.93           C
ATOM   4844  O   VAL E 613      58.774 -15.118  10.143  1.00 46.93           O
ATOM   4845  N   ALA E 614      57.804 -16.115   8.367  1.00 44.80           N
ATOM   4846  CA  ALA E 614      58.011 -17.437   8.889  1.00 44.80           C
ATOM   4847  CB  ALA E 614      56.744 -18.083   9.475  1.00 44.80           C
ATOM   4848  C   ALA E 614      58.465 -18.297   7.753  1.00 44.80           C
ATOM   4849  O   ALA E 614      58.153 -18.025   6.595  1.00 44.80           O
ATOM   4850  N   PHE E 615      59.254 -19.347   8.059  1.00173.37           N
ATOM   4851  CA  PHE E 615      59.709 -20.238   7.030  1.00173.37           C
ATOM   4852  CB  PHE E 615      60.991 -19.771   6.309  1.00173.37           C
ATOM   4853  CG  PHE E 615      62.148 -19.773   7.252  1.00173.37           C
ATOM   4854  CD1 PHE E 615      62.395 -18.690   8.062  1.00173.37           C
ATOM   4855  CD2 PHE E 615      62.991 -20.859   7.328  1.00173.37           C
ATOM   4856  CE1 PHE E 615      63.463 -18.687   8.928  1.00173.37           C
ATOM   4857  CE2 PHE E 615      64.062 -20.862   8.192  1.00173.37           C
ATOM   4858  CZ  PHE E 615      64.301 -19.774   8.996  1.00173.37           C
ATOM   4859  C   PHE E 615      59.968 -21.573   7.651  1.00173.37           C
ATOM   4860  O   PHE E 615      59.895 -21.734   8.867  1.00173.37           O
ATOM   4861  N   GLU E 616      60.259 -22.582   6.809  1.00115.26           N
ATOM   4862  CA  GLU E 616      60.502 -23.912   7.294  1.00115.26           C
ATOM   4863  CB  GLU E 616      60.046 -24.997   6.301  1.00115.26           C
ATOM   4864  CG  GLU E 616      60.288 -26.437   6.765  1.00115.26           C
ATOM   4865  CD  GLU E 616      59.242 -26.803   7.805  1.00115.26           C
ATOM   4866  OE1 GLU E 616      58.653 -25.875   8.419  1.00115.26           O
ATOM   4867  OE2 GLU E 616      59.017 -28.028   8.002  1.00115.26           O
ATOM   4868  C   GLU E 616      61.970 -24.080   7.506  1.00115.26           C
ATOM   4869  O   GLU E 616      62.764 -23.979   6.572  1.00115.26           O
ATOM   4870  N   VAL E 617      62.369 -24.332   8.768  1.00 62.46           N
ATOM   4871  CA  VAL E 617      63.751 -24.547   9.072  1.00 62.46           C
ATOM   4872  CB  VAL E 617      64.102 -24.256  10.505  1.00 62.46           C
ATOM   4873  CG1 VAL E 617      65.556 -24.688  10.756  1.00 62.46           C
ATOM   4874  CG2 VAL E 617      63.852 -22.762  10.779  1.00 62.46           C
ATOM   4875  C   VAL E 617      64.041 -25.987   8.808  1.00 62.46           C
ATOM   4876  O   VAL E 617      63.242 -26.866   9.129  1.00 62.46           O
ATOM   4877  N   TYR E 618      65.214 -26.259   8.210  1.00 69.95           N
ATOM   4878  CA  TYR E 618      65.604 -27.599   7.888  1.00 69.95           C
ATOM   4879  CB  TYR E 618      65.865 -27.833   6.389  1.00 69.95           C
ATOM   4880  CG  TYR E 618      64.601 -27.655   5.613  1.00 69.95           C
ATOM   4881  CD1 TYR E 618      63.675 -28.670   5.531  1.00 69.95           C
ATOM   4882  CD2 TYR E 618      64.350 -26.474   4.950  1.00 69.95           C
ATOM   4883  CE1 TYR E 618      62.516 -28.508   4.806  1.00 69.95           C
ATOM   4884  CE2 TYR E 618      63.193 -26.306   4.224  1.00 69.95           C
ATOM   4885  CZ  TYR E 618      62.273 -27.324   4.153  1.00 69.95           C
ATOM   4886  OH  TYR E 618      61.086 -27.158   3.408  1.00 69.95           O
ATOM   4887  C   TYR E 618      66.908 -27.814   8.588  1.00 69.95           C
ATOM   4888  O   TYR E 618      67.548 -26.862   9.028  1.00 69.95           O
ATOM   4889  N   ASP E 619      67.339 -29.084   8.700  1.00 45.07           N
ATOM   4890  CA  ASP E 619      68.524 -29.423   9.434  1.00 45.07           C
ATOM   4891  CB  ASP E 619      68.835 -30.928   9.400  1.00 45.07           C
ATOM   4892  CG  ASP E 619      69.938 -31.209  10.410  1.00 45.07           C
ATOM   4893  OD1 ASP E 619      69.991 -30.494  11.447  1.00 45.07           O
ATOM   4894  OD2 ASP E 619      70.752 -32.135  10.153  1.00 45.07           O
ATOM   4895  C   ASP E 619      69.701 -28.713   8.838  1.00 45.07           C
ATOM   4896  O   ASP E 619      70.571 -28.235   9.563  1.00 45.07           O
ATOM   4897  N   ASP E 620      69.751 -28.601   7.498  1.00 57.07           N
ATOM   4898  CA  ASP E 620      70.879 -27.993   6.854  1.00 57.07           C
ATOM   4899  CB  ASP E 620      70.817 -28.033   5.311  1.00 57.07           C
ATOM   4900  CG  ASP E 620      69.636 -27.222   4.791  1.00 57.07           C
ATOM   4901  OD1 ASP E 620      68.648 -27.036   5.549  1.00 57.07           O
ATOM   4902  OD2 ASP E 620      69.709 -26.782   3.613  1.00 57.07           O
ATOM   4903  C   ASP E 620      70.984 -26.569   7.305  1.00 57.07           C
ATOM   4904  O   ASP E 620      72.077 -26.013   7.378  1.00 57.07           O
ATOM   4905  N   PHE E 621      69.836 -25.942   7.610  1.00116.55           N
ATOM   4906  CA  PHE E 621      69.754 -24.573   8.033  1.00116.55           C
ATOM   4907  CB  PHE E 621      68.292 -24.095   8.149  1.00116.55           C
ATOM   4908  CG  PHE E 621      68.254 -22.642   8.491  1.00116.55           C
ATOM   4909  CD1 PHE E 621      68.309 -21.690   7.498  1.00116.55           C
ATOM   4910  CD2 PHE E 621      68.163 -22.227   9.800  1.00116.55           C
ATOM   4911  CE1 PHE E 621      68.272 -20.349   7.804  1.00116.55           C
ATOM   4912  CE2 PHE E 621      68.125 -20.888  10.111  1.00116.55           C
ATOM   4913  CZ  PHE E 621      68.179 -19.944   9.113  1.00116.55           C
ATOM   4914  C   PHE E 621      70.423 -24.426   9.368  1.00116.55           C
ATOM   4915  O   PHE E 621      71.053 -23.407   9.647  1.00116.55           O
ATOM   4916  N   LEU E 622      70.318 -25.454  10.231  1.00 53.09           N
ATOM   4917  CA  LEU E 622      70.848 -25.350  11.563  1.00 53.09           C
ATOM   4918  CB  LEU E 622      70.680 -26.650  12.370  1.00 53.09           C
ATOM   4919  CG  LEU E 622      69.210 -27.023  12.632  1.00 53.09           C
ATOM   4920  CD1 LEU E 622      69.101 -28.327  13.438  1.00 53.09           C
ATOM   4921  CD2 LEU E 622      68.445 -25.856  13.278  1.00 53.09           C
ATOM   4922  C   LEU E 622      72.319 -25.046  11.499  1.00 53.09           C
ATOM   4923  O   LEU E 622      72.827 -24.232  12.268  1.00 53.09           O
ATOM   4924  N   HIS E 623      73.030 -25.699  10.569  1.00147.33           N
ATOM   4925  CA  HIS E 623      74.451 -25.612  10.361  1.00147.33           C
ATOM   4926  ND1 HIS E 623      73.319 -28.618   9.441  0.00147.33           N
ATOM   4927  CG  HIS E 623      74.546 -28.073   9.746  0.00147.33           C
ATOM   4928  CB  HIS E 623      74.951 -26.678   9.371  1.00147.33           C
ATOM   4929  NE2 HIS E 623      74.461 -30.190  10.520  0.00147.33           N
ATOM   4930  CD2 HIS E 623      75.231 -29.047  10.406  0.00147.33           C
ATOM   4931  CE1 HIS E 623      73.321 -29.885   9.927  0.00147.33           C
ATOM   4932  C   HIS E 623      74.858 -24.287   9.781  1.00147.33           C
ATOM   4933  O   HIS E 623      76.030 -23.936   9.853  1.00147.33           O
ATOM   4934  N   TYR E 624      73.934 -23.547   9.139  1.00119.01           N
ATOM   4935  CA  TYR E 624      74.227 -22.349   8.384  1.00119.01           C
ATOM   4936  CB  TYR E 624      72.928 -21.583   8.057  1.00119.01           C
ATOM   4937  CG  TYR E 624      73.211 -20.216   7.535  1.00119.01           C
ATOM   4938  CD1 TYR E 624      73.397 -19.169   8.408  1.00119.01           C
ATOM   4939  CD2 TYR E 624      73.270 -19.972   6.182  1.00119.01           C
ATOM   4940  CE1 TYR E 624      73.649 -17.899   7.945  1.00119.01           C
ATOM   4941  CE2 TYR E 624      73.523 -18.704   5.712  1.00119.01           C
ATOM   4942  CZ  TYR E 624      73.711 -17.665   6.593  1.00119.01           C
ATOM   4943  OH  TYR E 624      73.968 -16.363   6.112  1.00119.01           O
ATOM   4944  C   TYR E 624      75.181 -21.422   9.078  1.00119.01           C
ATOM   4945  O   TYR E 624      74.915 -20.939  10.177  1.00119.01           O
ATOM   4946  N   LYS E 625      76.390 -21.260   8.483  1.00127.01           N
ATOM   4947  CA  LYS E 625      77.386 -20.305   8.896  1.00127.01           C
ATOM   4948  CB  LYS E 625      78.820 -20.765   8.583  1.00127.01           C
ATOM   4949  CG  LYS E 625      79.268 -22.003   9.363  1.00127.01           C
ATOM   4950  CD  LYS E 625      78.576 -23.294   8.924  1.00127.01           C
ATOM   4951  CE  LYS E 625      79.093 -24.538   9.650  1.00127.01           C
ATOM   4952  NZ  LYS E 625      78.412 -25.747   9.136  0.00127.01           N
ATOM   4953  C   LYS E 625      77.232 -18.956   8.247  1.00127.01           C
ATOM   4954  O   LYS E 625      77.227 -17.928   8.922  1.00127.01           O
ATOM   4955  N   LYS E 626      77.105 -18.936   6.896  1.00 96.09           N
ATOM   4956  CA  LYS E 626      77.126 -17.690   6.175  1.00 96.09           C
ATOM   4957  CB  LYS E 626      78.542 -17.097   6.084  1.00 96.09           C
ATOM   4958  CG  LYS E 626      79.522 -18.045   5.388  1.00 96.09           C
ATOM   4959  CD  LYS E 626      80.879 -17.425   5.051  1.00 96.09           C
ATOM   4960  CE  LYS E 626      81.831 -18.404   4.357  1.00 96.09           C
ATOM   4961  NZ  LYS E 626      83.122 -17.741   4.067  1.00 96.09           N
ATOM   4962  C   LYS E 626      76.678 -17.927   4.761  1.00 96.09           C
ATOM   4963  O   LYS E 626      76.485 -19.065   4.335  1.00 96.09           O
ATOM   4964  N   GLY E 627      76.511 -16.831   3.989  1.00 28.90           N
ATOM   4965  CA  GLY E 627      76.138 -16.942   2.606  1.00 28.90           C
ATOM   4966  C   GLY E 627      74.654 -16.828   2.446  1.00 28.90           C
ATOM   4967  O   GLY E 627      73.938 -16.400   3.351  1.00 28.90           O
ATOM   4968  N   ILE E 628      74.166 -17.197   1.243  1.00 52.55           N
ATOM   4969  CA  ILE E 628      72.767 -17.114   0.935  1.00 52.55           C
ATOM   4970  CB  ILE E 628      72.512 -16.609  -0.456  1.00 52.55           C
ATOM   4971  CG1 ILE E 628      73.066 -15.183  -0.609  1.00 52.55           C
ATOM   4972  CG2 ILE E 628      71.007 -16.727  -0.756  1.00 52.55           C
ATOM   4973  CD1 ILE E 628      73.134 -14.706  -2.059  1.00 52.55           C
ATOM   4974  C   ILE E 628      72.229 -18.508   1.009  1.00 52.55           C
ATOM   4975  O   ILE E 628      72.533 -19.352   0.169  1.00 52.55           O
ATOM   4976  N   TYR E 629      71.379 -18.758   2.023  1.00184.84           N
ATOM   4977  CA  TYR E 629      70.824 -20.047   2.325  1.00184.84           C
ATOM   4978  CB  TYR E 629      70.146 -20.080   3.707  1.00184.84           C
ATOM   4979  CG  TYR E 629      69.387 -21.353   3.866  1.00184.84           C
ATOM   4980  CD1 TYR E 629      69.991 -22.473   4.391  1.00184.84           C
ATOM   4981  CD2 TYR E 629      68.065 -21.423   3.487  1.00184.84           C
ATOM   4982  CE1 TYR E 629      69.284 -23.642   4.540  1.00184.84           C
ATOM   4983  CE2 TYR E 629      67.353 -22.589   3.635  1.00184.84           C
ATOM   4984  CZ  TYR E 629      67.963 -23.700   4.163  1.00184.84           C
ATOM   4985  OH  TYR E 629      67.238 -24.899   4.319  1.00184.84           O
ATOM   4986  C   TYR E 629      69.817 -20.465   1.300  1.00184.84           C
ATOM   4987  O   TYR E 629      69.055 -19.646   0.788  1.00184.84           O
ATOM   4988  N   HIS E 630      69.831 -21.775   0.953  1.00104.63           N
ATOM   4989  CA  HIS E 630      68.913 -22.315  -0.012  1.00104.63           C
ATOM   4990  ND1 HIS E 630      68.749 -24.096  -2.927  1.00104.63           N
ATOM   4991  CG  HIS E 630      68.557 -22.801  -2.500  1.00104.63           C
ATOM   4992  CB  HIS E 630      69.412 -22.137  -1.459  1.00104.63           C
ATOM   4993  NE2 HIS E 630      67.023 -23.301  -4.078  1.00104.63           N
ATOM   4994  CD2 HIS E 630      67.499 -22.330  -3.214  1.00104.63           C
ATOM   4995  CE1 HIS E 630      67.806 -24.344  -3.870  1.00104.63           C
ATOM   4996  C   HIS E 630      68.717 -23.797   0.201  1.00104.63           C
ATOM   4997  O   HIS E 630      69.569 -24.486   0.759  1.00104.63           O
ATOM   4998  N   HIS E 631      67.528 -24.287  -0.226  1.00235.16           N
ATOM   4999  CA  HIS E 631      67.108 -25.667  -0.374  1.00235.16           C
ATOM   5000  ND1 HIS E 631      69.351 -27.986   0.326  0.00235.16           N
ATOM   5001  CG  HIS E 631      69.293 -26.981  -0.613  0.00235.16           C
ATOM   5002  CB  HIS E 631      68.025 -26.524  -1.270  1.00235.16           C
ATOM   5003  NE2 HIS E 631      71.439 -27.289   0.014  0.00235.16           N
ATOM   5004  CD2 HIS E 631      70.578 -26.566  -0.792  0.00235.16           C
ATOM   5005  CE1 HIS E 631      70.657 -28.130   0.667  0.00235.16           C
ATOM   5006  C   HIS E 631      66.826 -26.444   0.875  1.00235.16           C
ATOM   5007  O   HIS E 631      67.070 -25.996   1.993  1.00235.16           O
ATOM   5008  N   THR E 632      66.184 -27.622   0.639  1.00124.54           N
ATOM   5009  CA  THR E 632      65.849 -28.701   1.539  1.00124.54           C
ATOM   5010  CB  THR E 632      66.248 -28.448   2.986  1.00124.54           C
ATOM   5011  OG1 THR E 632      67.653 -28.247   3.059  1.00124.54           O
ATOM   5012  CG2 THR E 632      65.925 -29.660   3.879  1.00124.54           C
ATOM   5013  C   THR E 632      64.372 -28.978   1.357  1.00124.54           C
ATOM   5014  O   THR E 632      63.710 -28.348   0.534  1.00124.54           O
ATOM   5015  N   GLY E 633      63.834 -29.998   2.056  1.00 53.40           N
ATOM   5016  CA  GLY E 633      62.428 -30.281   2.128  1.00 53.40           C
ATOM   5017  C   GLY E 633      61.821 -30.598   0.804  1.00 53.40           C
ATOM   5018  O   GLY E 633      62.362 -31.331  -0.023  1.00 53.40           O
ATOM   5019  N   LEU E 634      60.596 -30.072   0.637  1.00154.26           N
ATOM   5020  CA  LEU E 634      59.774 -30.270  -0.513  1.00154.26           C
ATOM   5021  CB  LEU E 634      59.537 -31.765  -0.806  1.00154.26           C
ATOM   5022  CG  LEU E 634      58.815 -32.083  -2.134  0.00154.26           C
ATOM   5023  CD1 LEU E 634      58.639 -33.600  -2.308  0.00154.26           C
ATOM   5024  CD2 LEU E 634      57.489 -31.324  -2.281  0.00154.26           C
ATOM   5025  C   LEU E 634      58.489 -29.648  -0.076  1.00154.26           C
ATOM   5026  O   LEU E 634      58.283 -28.443  -0.202  1.00154.26           O
ATOM   5027  N   ARG E 635      57.575 -30.484   0.441  1.00164.76           N
ATOM   5028  CA  ARG E 635      56.357 -29.979   0.995  1.00164.76           C
ATOM   5029  CB  ARG E 635      55.090 -30.375   0.217  1.00164.76           C
ATOM   5030  CG  ARG E 635      54.831 -29.484  -1.000  1.00164.76           C
[truncated: 483,567 more chars]
